# Supplementary material for: Phylograd: fast column-specific calculation of substitution model gradients
Source: BMC Bioinformatics. 2025 Dec 23;27:20. doi: 10.1186/s12859-025-06353-4 (PMC12836810; doi:10.1186/s12859-025-06353-4)
Supplement: Supplementary file 1 — (zip 4800 KB) [file 12859_2025_6353_MOESM1_ESM.zip]

Archive with 180 entries (180 files):
- alignment_1024_100.fasta
- alignment_1024_10_1.single_iqtree.log
- alignment_1024_10_1.single_phylograd.log
- alignment_1024_10_1.single_raxml.log
- alignment_1024_10_5.single_phylograd.log
- alignment_1024_10_5.single_raxml.log
- alignment_1024_10.fasta
- alignment_1024_200_1.iqtree.log
- alignment_1024_200_1.phylograd.log
- alignment_1024_200_1.raxml.log
- alignment_1024_200_32.iqtree.log
- alignment_1024_200_32.phylograd.log
- alignment_1024_200_32.raxml.log
- alignment_1024_200.fasta
- alignment_1024_20_1.single_iqtree.log
- alignment_1024_20_1.single_phylograd.log
- alignment_1024_20_1.single_raxml.log
- alignment_1024_20_5.single_iqtree.log
- alignment_1024_20_5.single_phylograd.log
- alignment_1024_20_5.single_raxml.log
- alignment_1024_20.fasta
- alignment_1024_500.fasta
- alignment_1024_50_1.iqtree.log
- alignment_1024_50_1.phylograd.log
- alignment_1024_50_1.raxml.log
- alignment_1024_50_1.single_iqtree.log
- alignment_1024_50_1.single_phylograd.log
- alignment_1024_50_32.iqtree.log
- alignment_1024_50_32.phylograd.log
- alignment_1024_50_32.raxml.log
- alignment_1024_50_5.single_iqtree.log
- alignment_1024_50_5.single_phylograd.log
- alignment_1024_50_5.single_raxml.log
- alignment_1024_50.fasta
- alignment_16_100.fasta
- alignment_16_10_10.single_phylograd.log
- alignment_16_10_10.single_raxml.log
- alignment_16_10_1.single_iqtree.log
- alignment_16_10_1.single_phylograd.log
- alignment_16_10_1.single_raxml.log
- alignment_16_10_5.single_iqtree.log
- alignment_16_10_5.single_phylograd.log
- alignment_16_10_5.single_raxml.log
- alignment_16_10.fasta
- alignment_16_200_1.iqtree.log
- alignment_16_200_1.phylograd.log
- alignment_16_200_1.raxml.log
- alignment_16_200_32.iqtree.log
- alignment_16_200_32.phylograd.log
- alignment_16_200_32.raxml.log
- alignment_16_200.fasta
- alignment_16_20_1.single_iqtree.log
- alignment_16_20_1.single_phylograd.log
- alignment_16_20_1.single_raxml.log
- alignment_16_20_5.single_iqtree.log
- alignment_16_20_5.single_phylograd.log
- alignment_16_20_5.single_raxml.log
- alignment_16_20.fasta
- alignment_16_500.fasta
- alignment_16_50_1.iqtree.log
- alignment_16_50_1.phylograd.log
- alignment_16_50_1.raxml.log
- alignment_16_50_1.single_iqtree.log
- alignment_16_50_1.single_phylograd.log
- alignment_16_50_1.single_raxml.log
- alignment_16_50_32.iqtree.log
- alignment_16_50_32.phylograd.log
- alignment_16_50_32.raxml.log
- alignment_16_50_5.single_iqtree.log
- alignment_16_50_5.single_phylograd.log
- alignment_16_50_5.single_raxml.log
- alignment_16_50.fasta
- alignment_256_100.fasta
- alignment_256_10_1.single_iqtree.log
- alignment_256_10_1.single_phylograd.log
- alignment_256_10_1.single_raxml.log
- alignment_256_10_5.single_iqtree.log
- alignment_256_10_5.single_phylograd.log
- alignment_256_10_5.single_raxml.log
- alignment_256_10.fasta
- alignment_256_200_1.iqtree.log
- alignment_256_200_1.phylograd.log
- alignment_256_200_1.raxml.log
- alignment_256_200_32.iqtree.log
- alignment_256_200_32.phylograd.log
- alignment_256_200_32.raxml.log
- alignment_256_200.fasta
- alignment_256_20_1.single_iqtree.log
- alignment_256_20_1.single_phylograd.log
- alignment_256_20_1.single_raxml.log
- alignment_256_20_5.single_iqtree.log
- alignment_256_20_5.single_phylograd.log
- alignment_256_20_5.single_raxml.log
- alignment_256_20.fasta
- alignment_256_500.fasta
- alignment_256_50_1.iqtree.log
- alignment_256_50_1.phylograd.log
- alignment_256_50_1.raxml.log
- alignment_256_50_1.single_iqtree.log
- alignment_256_50_1.single_phylograd.log
- alignment_256_50_1.single_raxml.log
- alignment_256_50_32.iqtree.log
- alignment_256_50_32.phylograd.log
- alignment_256_50_32.raxml.log
- alignment_256_50_5.single_iqtree.log
- alignment_256_50_5.single_phylograd.log
- alignment_256_50_5.single_raxml.log
- alignment_256_50.fasta
- alignment_4096_100.fasta
- alignment_4096_10_1.single_iqtree.log
- alignment_4096_10_1.single_phylograd.log
- alignment_4096_10_1.single_raxml.log
- alignment_4096_10_5.single_phylograd.log
- alignment_4096_10_5.single_raxml.log
- alignment_4096_10.fasta
- alignment_4096_200_1.iqtree.log
- alignment_4096_200_1.phylograd.log
- alignment_4096_200_1.raxml.log
- alignment_4096_200_32.iqtree.log
- alignment_4096_200_32.phylograd.log
- alignment_4096_200_32.raxml.log
- alignment_4096_200.fasta
- alignment_4096_20_1.single_iqtree.log
- alignment_4096_20_1.single_phylograd.log
- alignment_4096_20_5.single_iqtree.log
- alignment_4096_20_5.single_phylograd.log
- alignment_4096_20_5.single_raxml.log
- alignment_4096_20.fasta
- alignment_4096_500.fasta
- alignment_4096_50_1.iqtree.log
- alignment_4096_50_1.phylograd.log
- alignment_4096_50_1.raxml.log
- alignment_4096_50_1.single_phylograd.log
- alignment_4096_50_32.iqtree.log
- alignment_4096_50_32.phylograd.log
- alignment_4096_50_32.raxml.log
- alignment_4096_50_5.single_iqtree.log
- alignment_4096_50_5.single_phylograd.log
- alignment_4096_50.fasta
- alignment_64_100.fasta
- alignment_64_10_1.single_iqtree.log
- alignment_64_10_1.single_phylograd.log
- alignment_64_10_1.single_raxml.log
- alignment_64_10_5.single_iqtree.log
- alignment_64_10_5.single_phylograd.log
- alignment_64_10_5.single_raxml.log
- alignment_64_10.fasta
- alignment_64_200_1.iqtree.log
- alignment_64_200_1.phylograd.log
- alignment_64_200_1.raxml.log
- alignment_64_200_32.iqtree.log
- alignment_64_200_32.phylograd.log
- alignment_64_200_32.raxml.log
- alignment_64_200.fasta
- alignment_64_20_1.single_iqtree.log
- alignment_64_20_1.single_phylograd.log
- alignment_64_20_1.single_raxml.log
- alignment_64_20_5.single_iqtree.log
- alignment_64_20_5.single_phylograd.log
- alignment_64_20_5.single_raxml.log
- alignment_64_20.fasta
- alignment_64_500.fasta
- alignment_64_50_1.iqtree.log
- alignment_64_50_1.phylograd.log
- alignment_64_50_1.raxml.log
- alignment_64_50_1.single_iqtree.log
- alignment_64_50_1.single_phylograd.log
- alignment_64_50_1.single_raxml.log
- alignment_64_50_32.iqtree.log
- alignment_64_50_32.phylograd.log
- alignment_64_50_32.raxml.log
- alignment_64_50_5.single_iqtree.log
- alignment_64_50_5.single_phylograd.log
- alignment_64_50_5.single_raxml.log
- alignment_64_50.fasta
- tree_1024.nwk
- tree_16.nwk
- tree_256.nwk
- tree_4096.nwk
- tree_64.nwk
