# Supplementary material for: Phylograd: fast column-specific calculation of substitution model gradients
Source: BMC Bioinformatics. 2025 Dec 23;27:20. doi: 10.1186/s12859-025-06353-4 (PMC12836810; doi:10.1186/s12859-025-06353-4)
Supplement: Supplementary file 1 — (zip 4800 KB) [file 12859_2025_6353_MOESM1_ESM.zip › alignment_1024_100.fasta]

>Tip_99
KKTFIGISGSDQKEIQQKVKQYVSGLESKESIIKALVNAYYTGGVAQGQASDVVTAEAGG
TTSITGPADAVAIKIKIYEDNVVKMSGARAHEDYYEYKYD
>Tip_149
RGTFISVAAGSQEDVQRKLKQYLTGMERREGYINAIIDKFYTGSVASSEHDGVVTADAGG
TGTITGARTLVAIKIKTYEDGILRVINATSIEDYYKFTYS
>Tip_150
NAVFISLAAGSQKDIHRKLKQYLSGLEDAESFINSFIDKYYTGSIVASEHDGIVTADAGT
SSTITGARNTIALKIKAFENGVLRVSDSYAAEDYYKFQYD
>Tip_399
QGEFVSVSNSSQKDVQRRLRQFVSGIESREAYVDSFINTYYTGSVTNSEAQDVITAEAKG
STTITASQNLVAIKIKAHDDNIVKITSAHSNEDHYQFEYD
>Tip_400
RGEIMSTADSSQKDVQRKLRQFVTGVEAREALVATYINVLYTGSVTEAEANDIMTAEAKG
STAITASQNLVAIKIKAWDDNIVKVSSAHSTEDHYQFEYN
>Tip_243
INSIIGIADADQAEIREAVQQYVAAIEEEDSYIKPLVDACYSAAVENAQSCDVITAEAGG
ATSIVGPQSIVALRIKVYEENIVKLTSSRSNEDYYEFKYK
>Tip_897
INSIVGIDDADQAEIREAVQQYVAAIENEDGFIKPLVDACYSAGVEQAQSCDIITAEAGG
ASHIVGPQSFVALRIKVYMENILKLSNSRANENFYEYKYK
>Tip_898
INSIIGVDNADQAEIREAVQQYVAAIENQDAYIKPLVDACYSAGVEQAQSCDIVTAEAGG
ATTIVGPQSIVALRIKIYEENILKLNSSLAHEDYYEFKFK
>Tip_49
IKTLIGLDSADQEEIRQRVRQLVSALENKDAYIHALMDAFYSGGIAQGQTCDIITAEEGG
TSSIVGQQNIIAIKIKTFEEGVIKMTKTRAEEDYYEFKFT
>Tip_489
LRTFLGVSSSEQQDAEERVHELISALESKEAYIHDLITAFYMGSIALCQTNDAITANAGS
CTSVMGIKGFIAVKVKMFRDDILKLTGGVTLENYYEYRWA
>Tip_490
LRTFLGVSDSEQQDAEEKVHELVSALETRECFIHDFITAFYMGSIALCQTNDAITANAGS
CTTVLGLKGFIAVKVKLFRDSILKLSSAHALENYYSYRWA
>Tip_248
KKSFMGIAAAEQADVQEEVQEFLCALESREGYIQVYITAFWTGSIATCQKNDAMTANAGS
CTKILGIQDLIAVKVKIHTDSIIRLATGVAIEDYYQFRWH
>Tip_224
EETFLGICDSEQQEVKNKVKEFLAAVEDREVAIDSFVTKYFTTSILKARRNDAITAEAGS
SSKVLSIRDLIAIKVKVYKDNVMKIDRSHALEDLYHYRWD
>Tip_225
GETFMGVAGAEQKEIQEEVKEFIAALEDRKAFINAYVTAYYTGSIATCRKHDAITAEAGS
TTKVLGVRSLIAIKVKTYRDNAIKLNHGWSYEDYYEFDWA
>Tip_73
KNTFLAVTGAEQKEIQEEVHQYVPAMENRPGLIDAWIDAFFTGGIATCQANDATTSAAGA
SPSILGTKDAIALKVKLYKDEIIKMPEGKSREDYSQYRWG
>Tip_32
RQTFIGIAGSDQGEVQQQVKQYITALEDKEAYIEAFVNQYYTGGIASCQASDIVTADAGS
NPAITGVRDAIAVKIKAFEDDVIKMIEGYDYEDYYEFRWA
>Tip_31
REQFLGIANSDQKEVQAAVKQYFDALEDKENFIHAFVDAFMTGGICSAQAGDITTADAGS
KKAITGIKDAVALKIKCYEDRIIKIISGWDYEDYYEYRYG
>Tip_89
REELVSCGAGDQDEIKDTVKRYFSALEDKECHIETHTEAYFAGALAVTKDANLITADAGS
NVTITSEQGRVAVKIKTFEDDVIKLSTGTAFEDFYEYPYT
>Tip_90
KQEFLSCASGDQEEIRDTVKRFFSAFEEHEAHITGWTDQYYAGAISVSQGKNLVTAEAGS
NTTITGEQARVGVKIKQFEDDVVKLAGGAALEDFYKFRYG
>Tip_40
HQSFLALAGGDQEEIQESVKRYFAAFESENALVSSFIEDFYSGAVATGQADDVLTAKAGS
NTSITGIKAAISVKIKTFKDDLVLMMLNFDNDDFYEFRWA
>Tip_322
QTTFLELADANQEEVQKRMRQLMTAMENKEAYINEFLSEFYTGGLTTTQANDVATAEAGS
TSNITGMRDLVVVKIKIFEETVIKLLRGVAYDDFYDFRFY
>Tip_323
QDKFLNLANSDQQEVQKKMRQFLSALEDKQPWIQELLDEFFTGGLTTIQANDIVTANAGS
TGNITGVRSLVAVKIKIYEETVIKLLRGHGFDDFYDFRFY
>Tip_289
LNKFVSITNADIEDVRAQLRQFISSLESQQAYIKAFLNEFYTGGLGIGQQDNVITSEAGA
ARSITGVKSTIAVKLKVFEENVLKILDDYSYDDFYKFEYN
>Tip_290
KNRFLTVAESDQQEVRARMRQYITALEDRQSFIDSLLDSYFTGGLSIVQAEDVVTADAGS
AQSITGVRSLIAVKIKIYEETVVKLLAGQCYDDFYKYQYY
>Tip_262
KNKFLAVANSDQQEVQQRVRQYISALEDTQVFIEIYLNAFFTGGLVNAQDGDIITADAGA
TSPIVGLQNAIALKLKIFEESVVKLLTGVAQEDYYEWRYN
>Tip_263
KNKFLAVQNSDQQEVQQRVKQYISALEDTQVYIDIWLNAYFTGGLANLQDGDVVTADAGA
TTPIVGLKNAIGIKIKIFEENVVKFLTGMAHEDYYEYRYR
>Tip_721
RKQMMCIAQADQEEVQGEVEEMIAALETKEAYVSGYVNSYYTGGVCRAEESSVVTAEAGT
RGTIMALKNLVSINIKVFNETIVKLSNGNTYEEYYDFRYQ
>Tip_1018
KKRMLGIANADQDEVQEKVTEMITAIEDHECFINGYVDAFFTGGVCKAEQNSVVTAEAGT
AGTLMSVKNMVSVNIKEYTETVIKLTSGNAAEEYYEFRYD
>Tip_1019
RSRMLGISSSDQDQIQQKLQEMLSAVEHHDAYISSFIDSFYTGGVARGEKDSVLTAEEGT
GGALMSIKDHVSINIKEYAETILKLSVNYAHEEYYDYRFK
>Tip_391
KTRFMCVAAADQQEVQETVREMIAALENAEAYVNNFVNAWYTGGVSKVEANNIVTADAGA
TGTVMGLKNLVSINIKRYEETVVKLSGGRAREDYYDYRFR
>Tip_919
HGRFLTIARADLRDVQEKVYQFLAALENHAPYIQAYVKNFYTGGVGKAEADNLITSDAGG
SKSVMGLQNMVAIKINIYQETILTLLVGNAREEYYDWKYN
>Tip_920
RTRFLSIGRADQREVQEKVYQFLAAFDGQAAYIRSYISTFYTGGVGRVEGDNVLTADAGG
TKSIASMKDIVAIKIKLFEETIVTLLVGQCQEDYYDFKYA
>Tip_86
RNKFLSVAASDQKEVQQKVRQWIAAVEDKQGYADPFLNVFFTGGIMLAEYGDIITAEQAS
TTSIEGVRDIVAVKIKLFEETIVKLDAGRAQEDYYNYRFS
>Tip_517
RDKFMATSNADQPEVMDEVRQFLSAIENREAYINVYLDVFYTGGITTIQYSDIVTAEAGA
TNAIVGVEEIIALKIKLFKETVFKLISSRGREDYYEFRYG
>Tip_518
KDKFMAVAESDQEEVQDEVIQFLGAFEHKDAFISAYLDVYFTGGVARISYNDIITSEADS
TSAIVGIRDMIALKIKVAKESIVKLLTEHVYEDYYEWRFE
>Tip_199
KDKLLSIASADQKEVQQHLREFLCALENKQRYINAWLDGFFTGGVSEIQHEDIITAEAGS
AKAIVGQKDFVAIKIKSFEEGVIKLTSNSTAEDYYDYRYH
>Tip_832
KNLFLGLAENDQEEVKQTVRQYVQALDARQAWIGANINEYCLSGVAKTQHNDVSVAHAGS
SSSITGTQNMVAVKIKMYENDIVRLHTAVAYSDYYEHAYG
>Tip_833
TDICLGLANNNQDEVRQKVQQYVNALDAHQQYIGSNIDAYCTNGVAACQHNSIVVADAGT
SSSITGLQALVGVKIKTFDNEIIRLSRSWDDSDYYEYGYE
>Tip_69
RNIFMGLTKNDQQEVRQKVHQYVSALERQQSFINGYVNAFCTGGVMNNQHSDIVVADAGT
ATSITGVDKVVAVKIKLFENHVVRLSTGKSQADYYEFAFD
>Tip_70
TNVFLGLAENDQAEVKSKVHQYVTAIENQQAVLDAYVNAFCTGGVMNNQHNDIIVAEAGT
ASSITGADNIIAIKIKVFENSVVQLKDAKCSADYYEFAYH
>Tip_533
RDALIGIVDLDQKEIRPKVRQFVAAMANAQGFVEATVDQYLEQAIAPAQHGDVIVPDAGV
NEQISATKNFIAVKIKIFSNQIIRISTDKLHAHYYDLAFM
>Tip_534
RDALIGIIDLDQQEIKPNIREFLAALAGAQAFIESTVDEHLEQAIAPAQYGDLVVPDAGV
NEQISATRHMIAVKIKVFQNQIIRFESTRNYAHYYDYAYL
>Tip_516
NDALATVTKPDQNDIREKVKSYFTALAGGQSYVTPAVDEYLEGAVSEGQYADIVVAEASI
HESVTATNDLIAIKIKIFSNEVTRISSEQAYANYYQYAFM
>Tip_590
NDALLSITKPDQNEIREKVKSYFAAFADGETYVGAWIDEFLEGAVARGHQGDVLVAEASI
HNTVTAVDNYVAIKIKIYENEVTRMTAQRAHATYYDFAFM
>Tip_799
NEALASLSNPNQNEIREKVKSYFHALASGQAFVGAYINEYLDGAIGQGQQGDIIVADTSI
HTRVIAIDNIVAVKIKTYDNEVVRMTTQQANATYYEFAFM
>Tip_800
KKALASLSDPDQSEIRQKIRSYQHALADQQAFVNCFINEYLDGAIAAGHYGDVLVADTMI
HPRVTAIDTVVAIKINRFPNEVLRMTGRKATVTYYDFMYQ
>Tip_484
DGTIANIAEIDQQALKNKVKHFFSAIANEQAWVPAYIDDFLEGAINYAQFDDIAVAEATA
TSTVCGVRKAISVKTKMYKDEIVRVTAEQVQANFYDFAFA
>Tip_485
KQTLASIADSDQEEIQNKVKSYMNAIAQEQPFVEPTIEEFLEGAISYAQFADIAVAEASS
SESVSATKKLISIKIKVYSDEIFRVSGAKVYANYYEYAFD
>Tip_909
RDVFIGISHADQADIKEKVRQYVSAIANQKGWVNGTIGEFLEGGVCPAQSGDIAVSEAGA
NTTISAMQKLITIKIKTFANDIVRLSDEESIADYYSFAFM
>Tip_910
DDVFVSVSNADQDDVRERVKQYVSAIANNQAYVDSTVNEYFSGGVAAAQSGDVAVSEAAV
NSTIAAMRDVITIKIKTFTSDIVRISCENGLADYYDYAFM
>Tip_315
AKMFLGISANDQKQVQEGIKQFFTALKNANSFIAATVEEMFEGSMAKCSANNLLVSDAGV
DGSVRAAKELIAIKVKVFENNLIKLETNYPYASWYEYSYN
>Tip_845
RGLFISTAGSDQASIKEGIRNYFTSHQEANTYVGATVERLFEGSMSACKSNNLVVSDSGT
DSSVQARQEVISIKVKVYKNNVVRLNKYYVLASWYEYNFS
>Tip_846
AGMFIGVSDNDQTSVREGIRSYFTSHKQTNYYIDGTVERFFEGSMTACKASNLIVSDSGG
DASVRAQSEIIVLKVKIYRNNVVRLHAYFAQASWYEFALN
>Tip_463
KGMFLGISSNDQVQVKEGIRNYFTSHKNANPFIDGTIEKMFEGSMGNCKAANLLVSDSGA
DGSVRAISDMIVIKVKIYKNNVIRLDTYFAHASWYEFSYK
>Tip_301
KKTFLGIADNNQHQVQQGIKEFFAGMKNAEPYVNPTIEDIFEGSMVRTQASNLLVAEAGV
STTVKALRKLIAVKVKVFKNDLIKLKCNQAWASWYDYAYS
>Tip_361
QQIFLGLVQNDQDNVKRKVKQMFSAIKDLQAFVQGFIEEYLEGAMAVGQYTDVIVAEAGA
DTSITALKDVIALRVKIFQGDLSKMPSSASLASWSEMSFD
>Tip_362
RHIFIGVVQGDQDNVKRKVRQMFSAIKSQKAFVNCYIEEYLEGAMATAQYEDVIVADAGS
DSTITAIKDIIAIKVKLFEGNLSRLSTTASHASWAEFSYD
>Tip_300
QNLFLGLVDADQKNVKKKVKQMLAAMKDQELFVTAYVENYLEGAMAKGQFTDVVVAEAGT
SETITAMKDIIALKVKAYQGNLSTISSAASRANYSAMTYD
>Tip_161
KEMYVGISDNDQSNVRAKVMQFLQAIRDEESYVKSYIEELLEGGTAAAQCNSLIVAARGS
NGSITTLKDAVSIKIKVLVNNVVRIASSHAFADWYEFVYD
>Tip_491
AALYIGVCNNDQAAVQPKVKEFLSALRDRKAFIAGFVDDFYEGGTAQGEDNNLVVSDAPA
RATIATLRHAVSLKVEVYHQNIIKYTESSAGADWYEFSFD
>Tip_921
QAMYMGVPNNDQSAVKQEIKQFISAIRDKEAYVEGFIDQYFEGGTQRAEANDLVVSDAGA
RSTVTTLRDAVSIRVEAMGQNVIRYADMPQNADWYDFQFD
>Tip_922
RAMYIHLPNGDQSAVKAKIKQFISSIRNREAYVESYLDEHYDGGTKQTEANDLVVSKAGA
RTSLTAQKDAVSLRVEVYGQNIIRYSSTPAHADWYDFEFD
>Tip_184
QAMFLGVCDNDQSNVKAKVKQFLSALRNKESFVQAYLDELFEGGTSRAESNDLVVADAGA
STTITTLKSAVSIKIETMMNNIVRVAESPARADWYDFVFD
>Tip_781
QAVYLGIGNTDQENVKTEVNQYLASIRDKETFMEAYMEEFFEGGTGAAQQSDIIVAEAGA
SNTIKAMHNFVTVKIKTYNNCVIRLNTSVGTADWYDFVFS
>Tip_782
HAMYLGVANITQENVKAEVNQFLASVRDREVRMNGYTQDFFEGGTHESQKNDILVAAAGA
STTIKAMRGMVTVKIKIFSNCVIRLNTSAVTADWYDLVYD
>Tip_472
ENIILGIGNADQQNVATHLYQFLSAMEDKEAWINAFIEDYLEAGTNKIQRSDLVIADAGA
TNSIKAMQDLVTIQIKTYDNCILQLDSSAAKANWYDYVYS
>Tip_198
TAVFISMTNADQENVKKKIQQFLSAMRQNEAYVDSYMEEMLEGGTSSQQHDDIIVADAGA
TASIYALQCLVSIKIKPWENCVARLEANLATADWYEFVFN
>Tip_318
TGVFLSVANADQEEVKSKVTKFLTALRTTEAFVDYFIEEFFEGGVGQANHEDVVVADAGA
TSSIHALQCLVSVKIKVWENCLARLTENLVYADYYDYVFE
>Tip_931
CAVFLTVANKDQEDVKEKVQEYMSAFRGTEAFVKQLMEGLLEGGTARAQNNDIIIASNAA
TASIEATSCLVSIKIKPWENCLIRLSQSLSNAEFYNYVYP
>Tip_932
TGIFLSVCNADQKNVKEKVQEWMSALREKESYVNALMEGYYEGSIGQAQNDDIVVANAGA
SSSIEALQCLVSVKIKVWDGSVIRLSDNSGSADFYEYVFN
>Tip_731
YTVFVSVGGADQQNVKDRVKEFMSAMRDRESYVSSFIEEFLEAGCPNSQYGDVIFADAGA
ESSIYAVGCIVSVKIKQWANCVVQIAHSSSEANFYEFVFN
>Tip_732
YSVLMSIGGADQDNVKDRVEEYLRALRNQTSYVHGQIDEYLENACSKAQHGDILFADAGA
ESSVYAVRCLVSVKIKQWANNVVQLLNSVCEANFYEFVFN
>Tip_717
YAVFMSVKNGDLQNVKDRVKQLLSAMRGNEAFVESYMEDFLEGGVCRCQYGDIVVADAGS
ESSIYALRCVVAVRIKIWQNCLARLSNDMASADWYEYVFK
>Tip_369
HDLLISVADSDQDKATQRMRQYFAAVRERDAWVNAYLDDYYKQGTADSQYTELIAAAGGA
TSSIAATSNVIAIKVKPYTREIVHMKTSHAFADWYQFIFE
>Tip_370
HNLLLAIADSDQEKATQRMRQYFVAVRQKDAYVNSFLDEYAKQGTVNSQFNELVVAAGGA
SSAIAAAQNVIAIKVKPFTREIAHMKHSRAFADWYQFIFE
>Tip_348
HDVLFSLAQSDQAKARRRMQQYTTALKQKEVYVNTVIDALFKQATGQTQFTELLVAAAGA
SSAITSVKDCIGIRIKPFAKEMMHLTSTQDRVDWYKLIFD
>Tip_394
RDILLSLADSDQAKARRKMKQFTAAIREAEVYVGSYIDAYYKEGTAKCQLTELIVAEAGA
TTVIASIKGCVSLRIKPHGRELAHLSTSTDSVDWYKFIFN
>Tip_395
RKVLLSLPNADQEQARRRMKQFTCAIRSEQTYINVFIESYYKEATARAQFNELVVAEAGS
ASVISSISGCVALRIKPMGRKVFHLSGSRNWVDWYQYIYN
>Tip_258
QDMIISVVASNMAKASRRVHKYFTALRNEEAYVNPLLNDWYQQGTAKSHYRELVVSAAGS
SEAIASTKSVIALKIKALDNDVAKMSSIKPRANWYEFVYD
>Tip_357
KDMILGISDSDMDKATRRVRKFLTALRPQEAFVGGYLSEYYQQGTTNSQYRELVVSSAGG
TDSIASTHAMIAVKIKAYDNSVAKLNSIRAAADWYQFVYS
>Tip_554
REAILGLSDADMEKATKEVRNFLTALRQEESLVDAWLDEYFQQGMAKSQHRDLVVSAAGS
TDAISSATALIAIKVKVVQNEIARMSSAHAHADWYEFVFD
>Tip_555
KNSILGVTNPDMDKATREVRNFLSALREEEAYVNPLVDEFYQQGTVQSQYKDLIVSSAGG
TDAIAATKAIIAIRVKIVENEIAKMNSAHAYADWYEFVYT
>Tip_75
HTMILGICNNDQSKATRRVKQFFTALRDREEFVGSYVNQFFEGGTSTGQFSDLAVAQAGA
SDSIAAVRELIAVKVKRHNNEILRMPPANAYADWYEYVFT
>Tip_66
HTLFVGLAENDQERAKQRVKQYLAALRDKEQYVNPYIDSHFEGGTAASQYNDLIVAEAGM
SNNIIAVKDLISIKVKHFENDIIRIPTSIAFADWYDLVYS
>Tip_535
ENMLMGIAQSDQENIRQRMNDFLPAMGPKSSFIESTIDEYFSVGVARVQHNDVVICAEGS
GGSVVSIKDVVTVRIKAFENNVIRIAATRNAADYYEYEFD
>Tip_536
ENMLMGISQSDQENIQQRMNDYLPAMGPRSSFIEATIDEFFSAGVAKVQHNDVVICLEGS
GGMVVSVRDIVTVRIKAFENNVIRFTSTRAAADYYEFEFD
>Tip_715
EAQVLGLGYSNQENIRQKVNDFLTAVDNRAAYIPATVNEFYSQGASTAQHDDVIICLSGA
SATIAATRDFVTIKINVFENHVTRLSNSHAPADYYQMEFS
>Tip_716
DALMLGIGYSNQDNIRERVNDYLGPVDDKSAFIPVTINEFFSQGIVTGQHDDVVICLSEA
GATIAASQELITIRIRVYENNITRLNTNEADADHYQMDFN
>Tip_686
QSMLLGIGRCDQENIKEKVKDHMDATDGRAQFIPASIHSYFSGGIAKSQQDDVIICLSGS
GVTIAAVRDMVTIRIKMYHNKVIRFGTTRGSAEYYEMEFN
>Tip_56
KELTLAVPSNDQGNVRQRVADYMPALDHRASYIPSYLNEFWNGGVGKAQYNDVIVSLSGG
ASSIFALRDLVTVRVKIYDDNILRYRDGYLVADYYDFDFN
>Tip_774
NEMIYAVANSDQENCKEKMYDFLPSLEHRDVYVPCTVHAHYNAGVGKVHWDEIILSLSGG
SSSIFALEEILLIRVKEHEDDIAKFTPSPLEAGYYHQDFK
>Tip_775
NDAIYAIANSDQQNCREKMYDYLPSLENRDSFVSNTVDAFFTAGICQVHYEDIVLSLSGA
SASIVALDEVLLVRIKTYEDDVIKYSSSPLWANFYKADYK
>Tip_1016
YASVLSIAANDLADIREKLSETLPALEMAAGFIQATIDEYWNGGVSQSHFNEVVLSLSGA
VGALVAIRSYLLIKVDAFDDDVVKFHTTDPHADFYEFEFA
>Tip_1017
KEAVIALANNDLGNVNERLAETLPAVEMAASFVNTTIDDFWNGGVAKAHFNEVILSLSGA
VSSIFAMEDLLLIRVKAFEDDVLKYHRTSSHADFYEYEYA
>Tip_593
RKMLLAVSHNDQDNVKEQMADWLPAMDMAAAFVPMYVDSYWNGGITQINFNEIVLSLSGA
ATSIFAAENIVLIRVKAYEDDIVKYETTHIAADYYEYEYN
>Tip_419
KDILLALPDNDQDNVRQGIADYLGAMDDRAAYIQATIDEYHNSGVARAHYNDVLLSLSGS
SCAIFALQHVVLIRVKNFEDNIVKYLTSNLHADYYEWEFE
>Tip_499
KEAVMSVPHSDQGNVRQKVADYLTALDQKAAYIDSLLDRWWNGGISKVNYNDVILSLSGT
SCSIFAVKGIVLIRVKSYEDGVVRYPQDKLAADYYKYDYH
>Tip_500
REVVLSVPESDQGNVRQKVADFLPALDDKASFIDALLDRWWNGGIARGHFDDVVLSLSGT
SCSMFAAKGIVLIRIKSFQDGVIRYPSDKLAADYYKFDYG
>Tip_265
QDLIVAIPNNDQGNVRDKVADFLPALDNRAAFVDATINQYWNGGVGHAHYSDVVLSLSGS
ACDIFAVKDLVLVRVQYYDDEVIRYEPAWLAADFYKFDYN
>Tip_360
KNTLIAIANSDQDNVRQKVADYLPAIEDHAAYVPATLDDYYNGGVSHAQHDDVVICLSGT
SSTVIALQNLVTVKVKQFEDSMIRYTASRLHADYYDWDFD
>Tip_392
KDDLMAVPKDDQENVRQKVAEYLPALEGHEAFVPATVDDYWNGGIAKSQFDDIVVCLSGA
STTVAALRDLVTVKVKKHDDDVIRLSATDLQADYYEHKLQ
>Tip_393
KDDLMAVPEDDQENVREKVAEYLPAFENHETYVPATVDDFWNGGIARAQHDDIVVCLSGA
STTVAALKDLVTVKVKKYDDDIIRYASSYLHADYYEYKLN
>Tip_327
KETILAIAGNDQENVKQKVADFLPALDAHATFVDMSLNVYWNAGIARSNQTDIAICLSGS
STTVTCMRGVVSLKVKCFDNKLARLHNATLHANYYQFDFN
>Tip_684
KDTLIALSNNDQEDVQRKVADFLTALDDIVELIPATINVCFNGGVGKADHKDITICLSGG
AASVAAQEDLVTVKVRLFDDDLARLTNSHLYANFYSYDFE
>Tip_685
ADTIMAVDDNDQENIKRKVADYLPAIDDIASFVPATINVYFNNGVSRSDHHDIVICLSGG
SNSVAALDDMVTVKVKFFDDDLARLTESNLHANFYEFDFS
>Tip_92
TGMLHRVADNDQENVKDEVNDYLTAIDGKKVYIAGYLDDYFSGGVAHAEDNDVIICLSGA
SATVAAAKDMVTYRIKLFDNNIVKFASSQSHADFYEYEYD
>Tip_93
TGMLMGLGNNDQENIRDEVNDHMSAMDDKKAFIPATIDEFFSGGVSKSEDDDVVICLSGS
SATIAAVKDIVTVRIKSFDNNITRFGATRSQADYYEFEFR
>Tip_1
TGLILGIADADQENIREKVKEHETAVENRAAFIGAAVGSYMTMAVAYAQHGDIVICLAGS
AMSIAASGQLITVRIKQFESEIIRLAEAKANADYYNYEYG
>Tip_2
KGLIMGIGGGDQDNIREKVKEHETAIDDRAAFIGATIGDFMTGAVSYAQHGDIVICQAGS
ATSIAATRQLITVKIKHYESDIIRLAEAPANADYYKYEFN
>Tip_128
VNVFLGLPSNDQEEVQQRVRQYMSAFDNQPSFLNAYVNEFYATGVARIQASHVIACLVEA
QTSIAAAREMVTIRVKTFENTLVRLSTAKSTVDFYRFAFN
>Tip_190
VDVFLGLPNNDQEEVREKVRQYVSAFDDQDVFLDGYIKEFYASGVAHIQASDVVACLVEA
QSSIAAARELVTIKVKNFDNTLVRLSTGKSTVDFYRFAFN
>Tip_191
YNVFISLPQNNQEEVKQRVRQFMSAFDDRPCYLDSYVGEYYACGISIIQASDVVACLVEG
ESSISAQQEVITIKVNTFTNNVLKLTAGEASSDFYRFAYN
>Tip_578
VNIYIGLPDNDQKEVQDRVRQFISSFQDTPLYLDSFVDGYFTGGVTNVQHADVMACLVDG
HKSILATADLVSLRIKQFEDDIIRLKTGEAQANFYRYAYD
>Tip_579
VQTYIGLPNNDQNEVRDKVRQYIHSLENTPSYLYGFIDGFYTGGISTVQYSNVVACLVDA
HSSILSTTNILSVRVKAYQDSIIRLPTGGANGNFYRFAYD
>Tip_457
VAIYIGLAKNNQQEVSDRVRQYLHSFQNSPSYIGSFVDGWFTGAVSQLQEEDVVACLVEG
HNTILAIKNMVSLRIKMFENDVLRIAASRGTSNYYRFAFH
>Tip_41
VETYFSMSEANQDQVRKRVRQFLAPLQNKPHFLESFIDAFFSGGISLAQKNDVVACLVDT
HSAILAKGETVALRIKAYDNDIMRISTSRSSANFYTYAAS
>Tip_81
VDTYFGMPENNQDEVKKRVRQFLCALDGGPSYLKAFIDAYFSGGVAKSQAKDLIACLVDA
HTTILAQGDIVSLRIKEFENDLLRINAGHASANFYKYAYN
>Tip_194
VDSYIGMANSDQEEVKKRVSQFLCGLDDGPAWLNAFVDSFFSGAVAAAQAKDLIACLVDA
HTTILAQGDLVGLRIKEFPNDILRIQSSQSTAHFYEFAYN
>Tip_195
VNTYVGMADNNQDEVQKRVTQFLCAFDNKPCYLKAFIENFFSGAVAMGQARDLVACQVEA
HNSILAQADIVSLRIKEYENDIIRIGVGRGLANFYQFDFG
>Tip_709
TDVYLGVPNNDQEEVKKKVRQFLAAFDGGPTHLASFVDGFFSGGVAQIQAADLVACLVEA
HTSILAMADIVSLRIKVFENPLIRLKAGEAAANFYRFAYP
>Tip_710
VDVYLGLPNNDQQEVKDRVNDFLSALDGGPVYLDEYVDGFFTGGVPRIQSADLVACLVEA
HTSILAQANLVSLRIKLFENSLIRLAAGESAANYYRFAYA
>Tip_591
AHALLTISSAEMEEVRQSVHQFMAAIDNTPSFVDTCIKQHFSAGVAQAQRDDIVVALAEA
TSTIYGANKVLAINAKPYLNDIIRVSGTQGLTEFYKYAYN
>Tip_592
AKALLTITDNEQDEVRQSVQQYMAALDETPAFIDSVIKLYFSAGVSEAQFDDVLIALAEA
SSSICGAKNVVAIQAKQYLNNVVRLSGSFALTDFYKYEYD
>Tip_756
SRALMSVADSNQNEVGDNVKMYLNAMDSTPTFVEAFVNDFFTKGVSEAQRGDIIVALAEA
SASIAAAKGLVAVRAQYFLNDIIRLTTSRINTDFYRHAFA
>Tip_992
SNGLISVSDSDQDEVREAVEMFVTCLDGKAAHVSLYVGDYFTAGASRADTEDIVVALAQC
SACVTVAEAMVAVKANYFLNDIIRINQSYADTDFYEYAFK
>Tip_993
SDALISIGNNNQNEVKEAVKMYVSALDNTPAFVNAFVGDFFTAGVGRADREDIIVALAEA
TASIAVARELVAVKANYFLNNIIRINTSKVHTDFYKYAFK
>Tip_260
SNALLTISSNDQKEVRSMVHQFISALDSKPAYVDGYLNKIYTMAAAQAQKGDVIVALAEA
TTAIMIMQNLVAVRCKLYLNNIIRIKHSLAVTDFYRYAYD
>Tip_261
SNALLSVANNDQNEVRSQVHQYIAALDSQPAYVDAFLNKFWTLAAAKCQRNDVLVALAEA
TTSIMIMHNLVAVRAKRHLNNIVRITNSISVTDFYRYAFD
>Tip_1022
KDALMGLAANSQEEVREKMKEYLSALDNKDTYVGGHLHQFYTTGAPRAQREDVIVALADA
ASSIVAAQSIVSVRVKTYKQNTFKLDSCWASANYYQFAFH
>Tip_1023
KSALLSVCSNDQEEVRRKVRQYLGALENKPTYVGTFLDDYFTSGAGHAERDDVIVALAEA
ANAIVAVQNMVSIRVKSYKNNVLRISSATARTDYYRFKYT
>Tip_37
TNVLFGLSGNDQEEVKQRVRQHLAAIDASPGYVGTFFDEYYTGGISQAQLGDIVVALVEA
TSTVCAQGNLVSVRIKQYQNNVVRLASTNGTADFYRYAFN
>Tip_588
TNVLFGVAADDQEEVKERVRQYLSAMENTPAYLGAFFDKFFTGGIATAQLHDIIVALVDA
SSTICAQKSLVSLRINVYANNVIRLTSTASCANFYRYAYN
>Tip_589
TNTLIGVTENDQEEVRQQVWQHLSALDDSPSYVAMFFDKYYTGGIRKAQFNDILVALVEA
AAHIVAQKNLVSVRINKYEDNIIRLSTSNAYAEFYRFAFR
>Tip_768
KELVVGICNTNQEEVRQRVKQFLNAMDDNPALLNATLDEFFTAGIVQANSGDVVVCLVEA
ASTITAEKAMITIKIKTFDDNIVRLVTPFKKADYYEYAFE
>Tip_879
THLIVSVANGNQPEVPEKVTQYLKSMDGKPCLIGGAVSAFFTSGVSQSQYNDVVVCLVEA
ASTVTSEQALVAIKIKLYEKDVVRMSATHSRADFYDYEYG
>Tip_880
TELVMGIANGNQPEVPEKVMQYLTALDNKPAFLAAAVDASFTSGISRTQNNDIVVCLVET
AGSIFSDEAMISIKVKVYEKDVVRMEATNNRADYYEYQYD
>Tip_96
TETLLGVCDANQVEVKQRVKQHLSSLDHKPTYLGATLDEYWTGGVAKSQNGDVLVCLVEA
STSITSEKALITVKIKIYEDNVVRLSSSHTSADYYEYAYA
>Tip_58
TDILLAIAKGNQQDVKRRVKEFLSSLDDRSHFLDAFLNDFWTGAIADCNYADIVVCLVES
SNSVTAERDLITIKIKAFEDNVICLPNSETYSDYYEYSFD
>Tip_269
TDVMLGISEANQCDVKERMRQYLASIDKRPTYLKAYLGEFFTGTIERQDHADILICLVES
NNSITANRDVITITIKAFEDNIVCISPNYSGSNYYGFDYD
>Tip_270
TEVLLSIANAGQCDVKERLRQYFASIDKRPVFLRAYLGEYFTGTIETQDHEDIIICLVES
TTSVQADHDLITITIKAFEDNVICIPPNTAGSNYYGFDYD
>Tip_893
KHCLIGLSNANQREVHTHISQYLMALDDKPAILNTTLDGYYTGAIAKSQFGDIVVCLIEA
QGTVVSERHLISIKVKLYQDNVICLSNTYSHANYYEYSLN
>Tip_894
KHCLLGISEANQREVHTHVSQYLMALDDRPALLNSTLDGFYTGAISKSQGGDVIVCLIEA
QGTVISERHIIAIKVKLYKDDVICLSNTYGFASYYEYSLD
>Tip_439
DNCLMAVTNANQKQIKQHVSQHVMAFDKRPPMLQATIDGFYTGAVARAQGDDVAVCLIEA
TSTVVSEQHLITVKVKMCDDDIICLQNAYAHADYYQYTLD
>Tip_901
TEALIGISHANQVEVKAKVQQHLNSLDDKPQYLGATVDNFFTGAVARGQNEDIIVSLVDG
VDTVISLKIAISIKIKTYKDNVVCLTSVQSLADYYTFEYQ
>Tip_902
TAALIGISGANQVEVKAKVQQHLTSLDDKPQYLGATVDNFFTGAVARGQNEDIVVSLVDG
VDTVISLKIFISIKIKTYEDNVICLTGVKAYADYYTYEYK
>Tip_428
TEAIIGVSNCNQVEVKAQVHQYLNSLDSRPAFLGGTIDDFFTGAVSKGQGKDIIVSLVDG
VDKVISMRIFISVKVRVFKDNVLCLTPVQALADYYTFEFN
>Tip_777
NDALATIADANQAEVKDQVQQHLDSMEEKPHHLNATINGFYTGSVCRSQNGDIIVCLVDS
SEKVVSLKSIISVRVKVFKDNVICITDIKARADYYRFNYD
>Tip_778
NEAIASIANANQAEVKAQVQQHLDSLEDKPQYLNATVNGWFTGSVARSQNGDIVVCLVDA
SDKVISLKNIISIRVKCFKDNIVCLTSVKLLADYYQFNYH
>Tip_602
RHVIVGTAQSDQEERSKKLHSYISAFDENGSFLHGSIEKCYTGAVPQATMNDVIVCSVDP
TSTVVSSRKLITVAIKSFEDNILKINSAKAHAGYYDLEYE
>Tip_603
RNLIVGIANTEQKERKEKMQAFISALDEKGSYLNGSVEQYYTGAIVRGTMNDIVVCSVDP
TVTVVSARKLISVAIKLIQDNIIKLSSARAFADCYDLEYE
>Tip_974
EDLLMGISKSDQEDRSDRLHAYMAALENKGSFLNVTVDEFYTAAIVSAALNDVVVCAVDA
SSSITMCQKIFSIRIKKYEDDVIQLAGVTIKAGFYKYEYT
>Tip_975
EEIMIGIANADQEHSTERLHAYLSALEHKGGWLESTIEGFFAAAIVQAANDDVIVCAVDA
SNTVQVAQHLFSVRIKKFDDNIVRITMATSNAGFYRLEYE
>Tip_773
KDIIMGLANADQSDRTDKLHAFINALEKKGAFLEGVIDEYYAVAVVEAAFNDVVMCSVDA
STAITSLQKLFSVKIKRYEDDVVKLTAAKVHAGFYKLEFK
>Tip_693
ESIVMGISNADQEDRKDKLHAFLSALDKKGCYLNATIDEFYAAAISEATWDDVVVCAVDA
SSSITSCQKFISIKIKQYEDDVIRIASAHCNAGYYKLEYN
>Tip_689
DHIVLGINTTDQEERKERLQSWLSALDTNGVFLATTVEEFFTGAISRSTGGDVVVSSVDA
STTITSLRRFITIKIKRFDDDIVRINSEQLTVDYYEWEYG
>Tip_690
DHIILGITKSDQEERKERLQSHLTAMDSNGVWLASTVEEFFTGAIAKSTGGDVVVCSVDA
STTITSCRRFIAIKIKQFDDDIVRITKEQLSVDYYEWAYN
>Tip_933
RHLIMAIAESDQEERRKRLRQYLSAIDEKGGFFECTVERFFSAAVGNSTYGDIIVCSTDA
ATTIVASRELIAVKIKVFSEDVMKVECSSSAADYYQYAFT
>Tip_934
QPLLLGIGNADQEERHQRLNQFITAIDDGGSWLDAMVEQYLTGAVAKATGGDVVVCSTDT
ASSITATKKLITLKIKSFDDDVVKVDATHGSAEYYEHDFN
>Tip_174
AGLIIGVTGSEQVERQSKLRQFLSALDGRGAYLNGTVDEFFTGAVAKSSAQDIIVCAVDA
SNTIITTKSIITLKIKKFRNEVVRISQGHAHADYYDHSWN
>Tip_406
AELIVGLTGSDQAERQDKLRQFLSALDAQGGYLNATVDDYFTGAVAKASADDILVCSVDT
ATTIVTTKSIITLKIKKFRNEIVRIAQGQGNADYYEFSWG
>Tip_407
AGLIIGVTGSDQVERQSKLRQFLSAIDGRGGLLSATVEEFFTGAVSKNSANDILVCSVDQ
ANTIVTTKSIITLKIKKFRNEIVRISQGQGHADYYEYSWN
>Tip_67
RHLVTGVGGADQAERRTELHQFMRAIDNRGSFLESTVNNFYTGAVGKSSLNDIVVSQVDA
SSTVMSLRDLITVRIKNYENDVVRLTCGKVKSDYYSFSYD
>Tip_68
ANLVTGVAGADQAERKTRLRQFMSALDDTGAFLGATVNSYFTGAVGQTSQGDVIVSQADA
SSTIMATRHLVTVRIKSFNNNVIRLPTGRANQDYYQYSYN
>Tip_5
AQLVVGVADSDQVELRRQLRQYITALDDKGAMINSTVDQYFTGAIAKANADDVIVCQVEC
GETVMATEEMITVEIKRYQNDIVRLNSGLTRRDYYQYEFG
>Tip_574
KQVIVSIVDSDQVELQRNLHNFVPAIEQRGAYVESVVNVWFSGAVARASTDDIIVSKIDG
GTAIMAAQDIVTVRIKNFEHNFVRFAIADANRDYYQYAYN
>Tip_575
KQVILNIAESDQVEVQRKLHNFLGAIEDRGSYIGGVTNVFFSGAVGEGNTDDIIVIEIDT
SSQIIATENLVTIKIKNFESNLLRFIVATVGRDYYEYSYS
>Tip_521
RGVLLTVANSNQQELYKKLRSFVTAMEDKGALIAVWVNEYFSGAIGKNSADDLIVCQIDT
GSNIIANRNIVTVRIKGFASGVVRLDASNVLRDYNAFSYN
>Tip_408
RRVILSVAGSNQVELQRNLRNFVSAIEERGGFISTVVNEFFSGAVTKNSANDIIVCEIDS
GSQIMACRDIVTVRIKGYESDLVRLAATKIMRDYYQFSYE
>Tip_377
KDLIMEVTDSDAVELHAKLRNWITAVDNKGAFIAGVIGEWLSGAIAKGSHSDIIMCQIDA
NAQIIASQSMVTIRIKMFDSNLVRLGKSLKHRDYYQFTYD
>Tip_561
RNVLLATVNADQVELKRRLRNFTGALEPKGTFIRVVVNEFLTGAIARASADDVIVCEIEG
SASILATLTMITMRLRYYESSIIKLTASHLFRDYYQFTYD
>Tip_562
RNILLSTVNADQVELKRRLRNFVGALEPKGSYIKGVVNEFLTGAVARSSADDVVVCEIQS
SSSILGSRNVVSMRLRYFESNVVKVTSNDLHRDFYQYSYN
>Tip_618
NQIIFEVIHSDQVELQRKLRQFVTALAHQGGFVNSYLSDFYTGAVAQASRDNVVVCEIEA
GATIIAEKNLISLRIKQYESNVIRISSGHGRRDYYQFTMN
>Tip_619
SQLIVAIVKADQIEVRRRLRQYVAAIDDQGGFVNTMVNEFYTGAVTKCSKHNVIVGEIEA
GSTIVAEKNIISLRIKEYESNIIRLTRGWGQRDYYQYAFN
>Tip_510
KNVLLGVARVDQDERRESFQRYLAAVDEHRAFLSATIDEFFTGSVGRCSAPDIVAVQHAS
GSHIMARTQIIAVRIKAFENHILRLVTTCITEDYYKWGFD
>Tip_511
KGVLLGVADADQVERRESFQRYLAAVDRHRSWLDATIDEHFTGSVGRCSAPDIVAVQHAS
GSHIMARKQIIAVRIKTFENHILRLVTSCITEDYYKFDYD
>Tip_855
KGIMLAVLDADQVERRESFRRYLTAMDNRRAYLATTVNELFTGSVVDASAPDVVVVQHES
GNTIMAKRDLVAIRIRVFSDNILRLKATSVNEDYYKYDFN
>Tip_856
GGILFGILGSDQVERRESFRRFMSALDDRTTFLEATVNEFFTGSVARVSAPDVVVVQHES
GASIVSKRGIVSVRIKVYSDNILRLPSREEQEDYYKYDYD
>Tip_829
KEVLIGLTNSDQVERTASFRRYMSAIDEHRVYLGITVNTYYTGSVAKGSPPNVVVVQHEA
STTILAKKDIVSVRIKVFSNNIMRLTSSQVTEDYYKYDYD
>Tip_473
ESMLIGVPNADQVERRKSLRRFLAALDRNRSYLNCTVGKLYTSSVVSGSAADIVVVQHDA
GASVMAVNEFIAIRIKQYDNDVLRLVSAQVHEDYYKFDFN
>Tip_474
EDMLIGVPDADQVERRESLRRFLAAIDRNRAYLDATVGELYTSSVVSGSAADIIVVQHDA
GSSVMAVKEIIAIRIKQYDNDVLRLVAAIVHEDYYKYDFN
>Tip_978
PSMLLGVARADQADRHQSLQRFLEAIDMDASFLAATLGDYWTTSVSRASAADIVVVEHDA
GSSVLAVHQFIAIRIKEYDNSVLRLSTAHMSEDYYAYEFR
>Tip_979
PDLLVGMGDADQADRHQSLRRFLSAMDMAQGYLSATVGEFYTTSVAEGSEADIIVVEHDA
GSSVCAVKEFIAIRIKQYDNDTMRVHTSYTSEDYYSYQYA
>Tip_3
KSLLIGLCEADQVERREKLRRFIAALDNTRAYLNATMGEYYTGSISSGSAGDIMVVSHDA
GNSIMATQNLIAIRIKPFENDIIRLVTGYVEDDYYKYEFD
>Tip_4
KHLLIGLCDADQAERREKLRRLINAIDHTRSYLNSTIGEFHTGSIAAGSSGDIMVVSHDA
GSSIMASQQLIAVRIKAYSNDMVKLVTGYVNDDYYKYEFN
>Tip_280
ATMLLAVADVDHIERKESLRRYVASLDSSRAFLEATVGLFYTGSIAKGSAGDIVVVQHDT
GNTIAGMHDLISVRINVYTQDIVRLNSACAGDDYYQFQVE
>Tip_281
CNMMLGVSQVDQIERQNSLHRYLGSIDDKRVFLDATLGLFWTASVAKANQGDILIVHHDT
GNSVMAVRDMIAVRINEFQNNLIRFKSNIAINDYYEYQFN
>Tip_537
ADMLLGISDADQVDRKESLTRFLAALDERRGFLDGTLGVYFTGTVAQASHGDVVVVHHET
GTHIMAIQDMIAIRINGYETNIIRLSTSCAEDDYYEFKFD
>Tip_847
SDVLLSLSEAEQKDRKEALNRYLSAIDGARGYLDATLGEYYTGTITRVSHADIVVAHHET
TAHIAAAQDLIEIRINEYDTDVIRFEPGQSLDDYYEYKYD
>Tip_848
SDVLLSLVNADQIDRKESLDRFLSAMDHARAFLNPLLGAYYTGTVSTVSHADVMVVHHET
SSHVAATNNLIAIRINGFGSDMVRFENAYSRDDYYEFKYA
>Tip_353
SDTLLGIAGVDQIERRQSLQRFMTAVDGRQPHLNAYIGSFYTGSIARVSYGDVMVVEHDT
GSSIMVAHDLIAVRINEYQNGVVRLTGNSSADDYYEFRFE
>Tip_354
SDMILGVAQADQAERKESLQRYLTAIDDQKGFLDACIGSFYTRGVAHASYGDVMCCHNDS
GAHIVAAHEMIAIRINDYDNGVVRLSANRTGDDYYEYKYS
>Tip_220
ARLLVGLCQVDQVERRSSLFTFLNGLDDHEALLHATIGEFFTGSIADSSNGDVLVVQHDA
GTSILALKHIVAVKVKEFEHDILRLNSSCAQEDYYKYAYN
>Tip_221
KRLLLGLCDVDQDERKASLFQYITALDSHQGFLDATVGQFYTGSICNCSRNDILVVQHDA
GSGIIAAREMIAVKIKEYDNTILRLTHGTSDEDYYKYAYS
>Tip_895
ARLLTGVADVDQTEKTAKLYEYQDAVEKRESWLDIFVGEFCSGAVGEAAHGDIIVVAHDA
SSGIMSLRNLVAVKIKKWEDNVIRLSTAYATEDFYKYEYH
>Tip_896
ARLLTGVCGVDQTEKRAKLFQFLNALEKTKNFLDAHIGEFFTGSVAEAARGDIVVVAHDA
STGIMALRQLVALKIRQFDDDVLRLSSACADEDYYKWGYS
>Tip_841
SELLLGTVGVSQSARKASLQEYLSAFDGKAAFLPAYVGKFYDGSIARASVNDVIVVDHEA
GSSVLALRDLIALRVKVYDNTVVHFAANESDDDYYTFPYG
>Tip_842
SDLLLTTVGVSQGARKASLHEYLDALDEKAAFLPAFVGKFYDGSIAHASVNNIVVVEHEA
GTSVLALRSIIALRVKAFKNTVCQLTASESRDDYYTFPYS
>Tip_986
TELVMSMTNANQAARRPALHEFIDAIDNRSSFLDAHIAKFYNGSICKGSTKGVIVADHKT
SQTVLAVSNLIAVQVKNFSNSVCQVDSTQSWDDYYNFEFT
>Tip_987
TDLMMSMTKANQAARQAALQEFMSALDHRSAYLEAAIAKYYNGSVVQGSTGGIVVAEHKA
AQTVLAAKNMIAVQVKYYANTVCQVSSTTAWDDYYNYEFT
>Tip_273
TDLVMSVCHVSQPARRAALHEFLNALDDQSSYLNAALGRYYNGSVSGGSIGGLIVAEHKG
SQTIVVVKNLIAIQVKYFRNTVVQLAATSAHDDYYNFAFA
>Tip_119
RNLLLGIAAIDQSARQAALNEFLQAFENRAGHLNSVVKEFFDGGVAQVSVKDVLVAQQDA
SDRVVATRDIIALRVKGFKNNICQLTTSSAYGDFYNNAYD
>Tip_120
EDLLLGVSEIDQSARRDALHELMQALDDRASNLDAVVKEWYDGSIASSSVTNVAVVQHDA
TSRVIATRNLISLKVKSFENNVVQFGAGNAQGDFYNFAFR
>Tip_114
KQLLLGLGDVDQTARKAALHEYVDAFENHAAFLDGYIKEYFDGSVATASVNNVIVVNHDA
DSNVIATQHIIAMRVKHFENNIIQLTSAHNWDDYYNNGFA
>Tip_275
QKLLMSVTDVDQTARKSSLIEFFPAFDNSAAYLHGFLNDYYDGGIVETSVGDVVVVQHEG
GASVTALKNCISVKVKRFKNSVCRLGTDTGRDNFNGYEYC
>Tip_335
RKVMLGINDSNQTAREMSLIEFLNAFESDAAYLHSYLKKLYDGSIARASAGEVIVVEHEG
TKSVVAMRNLIALKVKRYKNAVLRLGQDHPYDRYNDFAYA
>Tip_729
DRVLFGVANANQKAREMSLIEYLSAFEGRQAFLDAHVKDFFDGSLAKASRNEVIVVQHNA
TKSVVAGAELVAIKVKRYANAIVRLTADGANERYNHFAYN
>Tip_730
RKILLGVAGSNQKAREMSLIEYLSAFEDNATFINAFMNDFYDGSIASSSQNEVVLVQHDG
SRSVVAMRDMVAIKIKEYKNAVVRLGKNNAYSRYNHFAYG
>Tip_123
KNLMLGVANVDQTARRASLQEWLTAFDDQAAFLKAFIGKYYDGSIGKASVNSVVVVEHDG
GSSVTAVRDLIALKVKHFRNTVIRLGDQHGNDDFYNFEYS
>Tip_673
DDIVLSIANLDQAARQASIQQYLSALDKTRAFLNAYIDTFFEGAISKGSFGNVIIVEEEA
QNSVFALRNLVSTKVKTYRNNIIHVRTENVQDNFYTYTYS
>Tip_911
TGVVLSVCNLDQAARQAKLQQYVNAFDEARAFLDSYIDQYFEGALATCSHGNVVVVEQEA
QSSVFAVRDFVATKVKTYRNNIIHVSVQLSYDNFYSFNFE
>Tip_912
TTVVMSICNLDQAARQKKLQQFVAALDDTRAYLNTFVNQFFEDAVAQCSYGNVVIVEQEA
QSSVFALRDLVSTKVKSFRNNVIHVESQTIEDNFYTYNYA
>Tip_638
KDLLIGVSDLNQAARQASLQQFMSALDDHQAFLNAWVDRHFEGAISEGSVGSIIIVEADA
QATVMALRGMISLKVQNYRNTVVHLNSEALNDNFYTYSYS
>Tip_569
RNLLMGITRLDQQARKARLQEFIDAIDGRESFLNGFVDRFFDGGVGKASTDSIIVAKQDA
GTAVLALRNIVSLKVKNYRNDVIQLSEEGLHDNFYTYSYT
>Tip_421
KELMIGVADLDQEARKESLQEFMDALDDKQALLAGYVNRYFDGAIGQASVASVVIVKQDA
GATVTAIRELIALKVQQYRNTLVQLRAQFGFDNFYTYSYN
>Tip_804
HDMLIGVADVGQAARRAHLQEFLDAFDRRQVYVNAYLNVYYDGVIARCGLHNVIIVKEES
GSTVMATKNLIALKVKEFKNTVCRLSRQKRNDDFYTCDFN
>Tip_805
KHMLIGIAKVGQSSRQGNLQEYLTAIDNRKGFVNSYLGRYYDGAIGKGGLSNVVIVKQDA
GTTVVSVQDMIGLKVKIFKGTICRLRSDKKHDEFYDCSFN
>Tip_429
KNMLVGVANVGQAARNQKLHEYLEALQNQRGYVHSYLDKFFDGAITRSGINNIVIVDQDS
GNAVVAIKQMIAIKIKRFKDTVCRLNSSQRYDDFYDCGFG
>Tip_430
KNMMVGVSDVGQAARNAQLHEFLQAINTQTAYINAFLDKFYDGAVSRAGINNVVVVAQDS
GNTILAIRSLIAIKIKVFKNTVVKLTTHCRYEDFYNCAFN
>Tip_784
SEILFGVANVNQEARKGHLSEFLSAMDDRHGFIGAILGKWYDGAIAGGDQSGVLLVKQDA
GVSVMALRDLIALKVQYYRDTIVRLATSDLEDNFYEFSFN
>Tip_785
KEILLGVADADQEARKGKLSQYLTAMDGKHGFISAILGKFYDGAIGQGSRSGIVLVKQDA
GCSVVAMRDLIAMKVKRFRSTVVRLTSQDARDNFYECSFS
>Tip_612
RNSLLGVANSDQAARKGQLSEFLSALNGAHAYIERYVGKYYDGAVRAGSKSGVVLVKQDA
GGAVIAAKSLIAVKVKLYASTVINVTSSDARDNFYQCSFN
>Tip_613
KEMLLNIAEADQHARRGQLSDYLTAVDNRQGFIESFVGKFYDGAIAAGDRDGVVLVKEDA
GCAVAAAKNIIAVKVKTFRSTVIRVTVYDVQDDFYDCSYN
>Tip_927
QSSLLSVTHVDQQARQAQLSKFLSAFDNTEAFINAFFGKFFDGAVARASRAGIMLAKADG
GVSVVAAHDLISIRIKYFTSHAIKLRSEYLRDDFYSCTFE
>Tip_928
KNSLLSVTSVDQGARKGQLSEFLEALDDAESWIDSYLGKFFDGAIARASRGGIILAKQDA
GVAVVAVRSLISVRVKYFDSNAIKISTQTLQDEFYACTYD
>Tip_293
KEALLGVADVDQKARRGQLSEFLSALDSKHSYIDCHLAKYFDGAVGAGSRAGILIVKQDA
GCSVAAAKDLIAVKVKYYRSTVVKVRTSRLQDNFYECSFS
>Tip_779
KRIMLTVTGVDQTARKASLHEFLTAFDKQAVYLNAWVGDYFDGSLTTASVNDIVVVQHDG
GDTITSVREMMALRVKVFRNTVVRFCDSYGGDDFYHWAYD
>Tip_780
QKIMIGVAGADQAARKASLHEYLTAFDNRAVYLHSYVGEYYDGSITRASVDNVVVVQHDG
GNTITAVKEVIAIKVKAFRNTVCRFTDSCGNEDFYNFAYA
>Tip_661
AKIMLGITGVDQTARKASLHEYLTAFDNSAAFLEAFIGDWYDGSIARASVNDVIIVQHDG
SSTITAVREMIALKVKHFRNTVCRFASSQARDDFYNYAYH
>Tip_188
ARLMVGISQADQAARKARLNEYISAMDGNTAHLDPFIGRYFDGSVPRGSIDDIIVVQHDG
GSSITASKDLIATRIKTHYNDLVRFTNSLAHDDFYNFSFD
>Tip_189
ARIMVGIPNADQAARKARLNEFIQALDGSESHLNPFIGRMYDGSVPRSSLSDIVVVQHDG
SSSITAIQSIIAIRIKPHYSDVIRLDNNLAFDDFYDFSFN
>Tip_434
SSLLVGLAHADQAARKARLNEWLEALDDQQGYMNRFVGAYYDSSVSKGSITDIIVVQHDG
GPSITAAKTLIAVRIKIFYNNVIRFNQAQGFDEFYEFAFD
>Tip_435
SKLMVGLAHADQAARKARLNEYLEAMDNRQAYLGRFVGAYYDGSISKASINDIIVAQHDG
GPSITAAKSLIAVRIKMWYNDIVRLSHSCSYDEFYNYAFN
>Tip_951
AKCTMNVTTPKQETRRAAMGDYFPSLGGEDAYLDAHLGAYWDGAMAHVHYNEVLIAQHDT
HHKILTTKDLISVQVKIYKHNLIKVSTQAVNDDYYNWAYE
>Tip_952
ARATLGIGTPKQEARNAAMGEYFPSLGQEEAYLDAYLGSYWDGALSRIHVTDVIIAQHDS
HNKVLTKRDLISVKVKAYKHDVVKIQSTSCEDDYYQWAYE
>Tip_488
ARKTLGVSNANQNARNAAMGEYFPSLGDEEGFLYSFLGSYWDGAIARIHVNELILAEHDS
HNKILATNNIISVKVKVYAHDVIRITSTFCKDDYYNFAYS
>Tip_437
SRTVLGLCEANQDAMNAAMKEFFPNFGRREAFLGSFLGAFWDQAVARIHVDEAILAEHDS
HNKILAMSDLISVKVKIFKHDIIKLSDSYFLDDYYNYAYT
>Tip_990
ERATLGIGEGNQAAMNAAMKEHFSSLGDEEAYLGAYLGGYHDDALSKAHVNNVILAAQDP
HNQILATNDLISVKVKAFKHDVIKVDESAYSDDYYDYAYG
>Tip_991
ERSTMGLGEANQKAMMAAMKEFLTNLGSKEAYLGAHLGGFWDDSLSKADVDDVVLSAHDA
HSQILAVNNMISVKVKAYKHDIMKIGATCFKDDYYDFAYG
>Tip_418
ARVTLGMATANQEAKKTAMGEFYSALGGKDASLEPHVGVYWDGCIAQAHVNEVILAQHDA
STSIIALKGLISVRVKAFEHELLKLSNNPVNDDFYKLAFN
>Tip_660
ARATMGIVGANQDARKAAMGEYFSALGNRDAFLESYVGGFWDGCIARAHVDEVVLAAHDS
SSSIIAAKGFIAIRVKMFEHDLLKLSNSNVFDDFYKLAYG
>Tip_960
ARSTMGVAGANQDARRASMGEYFTALGDSDAFLGAYINGHMDVCVGRAHINEVILASHDS
AEPIVAARGLIAVRVEEHPHDIVKLSNSKYTDDFYELAFN
>Tip_961
ARSTMGVAGANQDARKATMGEFFTALGESDAYLSAWINGYMDVCVGRAHYAEVVLAQHDA
ANSIVAAKGLIAVRVKSFDHDVIKLTNSNYFDDFYKYAFS
>Tip_664
EQSSLGVADANQGAARNSLGEYLAALDSEEGFLDAFIGGYFDGCIAHSHVNEVVLANHDS
GTTISAIKDLIGINIKDYAHNIIKMTTNKSFDDFYNLSFD
>Tip_665
ERSSMGVSEANQGAARNSLGEYLTAMDDEDVHLNGFIGGWYDGCISRTHVHEVILAEHDA
GSTISAVKDFIGINVKIFAHDVIKLSSNKAYDDFYNLAFE
>Tip_338
QNSTLGIVDANQEAIRNSLGDYYAAIDDRESHLDAFVGGYWDGCLAKTHVSEIVISEHEA
GQPITSTKNIISINVKQYSHDIIRLANSHSDDDFYNLAFH
>Tip_410
CESMIGVANADQEAKRAAMSEYLTAFDKAEGFLGAYVNDIWDGGIVRAHVDEIILVENDA
GTSIVAAEDLIAIRVKVFANDVIRMSAAHSQADYYPLAFE
>Tip_802
GRCLLGVAHCDQDAKKEAMNEYFQSLEKKESMLTAYLGAFWDGCVCDSHIAEIVLVEHDA
GSSIKAAEDIIAVRVKVFANDVIRLTINDSHADFYPFAYN
>Tip_803
RKAMMGVLEADMEAKRAAMSDYFTMLDNRESFLDAHIGEFWDGCVFQTHVNEVILVEHEA
GTSITAMEDLVAIRVKMFENTVIRLASEGVDADFYPLKFD
>Tip_163
ARCLFGVGNSDQDARKAALKEYISAIDQHDKYLSCLIGGFYDAAVQSCHVKEIIVVQHDT
GKSITAVIDLITVKVKVFTNDVVRITGAHANDDFTDLAFS
>Tip_298
AQPMIGIANSEQDSRRGQLKEYVTALDDNESFLDSVIGAYYDAAVGQSHTNEIVVVRHDA
TTTVTGMTEIVSLKIKCYYNRVIRFSTNEASDNFYSLEFD
>Tip_299
SKCMIGIGSSEQEQRRAQLKEYISAIDSHDAYLHAIVGASYDAAVRKSHTDEIMVVAHDA
GTTITASIDLVALKIKTFYNDVVRLSSHEARDDFYDLEYN
>Tip_494
DTIFLGIANANQEARQVEMCEFISAVENKEAYLSTFLGQYYSGAVVQGHLKNILVIDHEA
GSNIQAVRDLISLKIKIFEHSVTTIEANHSFDEFYRFAYE
>Tip_495
DTILLGIVGANQDARKAEMCEFIAAVENTQAFLSCYLDEYYAGAVVHAHFSNVFIIDHEA
GANIVAIQNIVSLKIKVYEHSAISIESNHATDEFYRFAFE
>Tip_949
GAVFLAISDSNQEARQVQMCKLIAGMENADPYLDAFLGKFYSAAVGRGHLDNIIVVQEKA
GTSIRAVSSYVALKIKIYEHNIITIETKNGTDEFYRFPWN
>Tip_950
GAVFLGVASGNQQARDVKLCELLAGIESADAYLNAFVGEFYSGAIGAAHLHNILVIQEKA
GTSVQAIASLVALRIKLYDHGVVTLEPKHANDEFYEFVWD
>Tip_719
GAVFIGVAEANQEARRVRMHEYITCLEDHEMYLDAYIGQFYSGSVERAHLDNVLVIQHDS
GENIQAVRDFIALKIKMYQNGVVTIENSNAIAEFYRFAYN
>Tip_720
GAVFMGVTHANQEARQVRMNEFINCVENNTAFLASYIGSFYSGSVANAHLNNIIIIQHDA
GTNIQSIRSLIAIKVKVYKNGVLTIDESHATAEFYRFAYN
>Tip_867
RRTFVNLATADMEARKQKMSECLSAIHDRDSYLSAEVGDLYNSSISEAHIRNIVAIAHEA
GNTVEAVAHLVALKIKTFGNNVMTIEGSQALDEFYRFQFH
>Tip_868
KKTVVCLAQSDMDARKEEMSEFLTAIHDRETFLTAYVGDLYSGSISRAHIRNIVAIAHEA
GSNVIALAQLVALKIKAFGHNILTIDTSHPYDEFYRFQFN
>Tip_332
RRTFVCLSNGDMEARKSRMLEFVAALHDKDPYLHAYVGDWYTGSVGTAHIRNIVIIAHEA
GTNIEAVTNMVALKIKAYGHDVLTISSSTASDEFYRLDFN
>Tip_304
GRIFISVSDGNMEARRAKMAEFITALDNKDNFLTAHLDPFYSGSISSSHVKNIVVIEHEA
AVNVEAIRNVVAIKIKMFEHDVTTIASSFAYDEFYRLACG
>Tip_727
GGAFLGCRSGDMAARKERMCELITAIDNKDAFLEGYVGEFFSGCIWSADLRNIVIIQHDS
SNAVKSLRSLIALKIKLFEDGVVTLRNSRVYDEFYRFAFG
>Tip_728
GHAFIGIRDGDMLARKEKMCQMISSLDDHDVYLEGFMNEFYSGCVWMSDLRNIVHIQHDS
ASSVKSLRDFIAIRVKFFDDGVVTISDTRKLDEFYRLAFG
>Tip_528
GDIFLGISSGDMDARAAEMCEFLTAIDDKAAFLHSFLGEYYSSCIWTSDLRNIIVIQHDG
SSAIKALKDFVALKIKIFQHNVLTVSTTHTLDEFYEFAYD
>Tip_670
GGVFIAISSGDMQARKQKMMEYMTSVDGQEAFLDAFVGEIFSACVWTADTRHIVVITHDT
SDSIKAMEDLVALKIKAFENNILTVTTASALDQFYELAFG
>Tip_671
GGIFIGISSGDMQARRDRMCEYISAVDDQDGFLHAYIGDFFSGCIWTADMRNIVVIQHDA
STSIKALKDLVALKIKVFEHNVITVSSSETIDEFYELAYG
>Tip_336
RAVMLGVSDGDQEARQAAMCDFIAGIENQEGWLDAFIGEYYHRSVAKGHCERIAVIQHDS
ESNIMARSSLVAIKLNVYEHDIVTVASSYPLDEFYQLEFN
>Tip_337
HDVILGISHGDQEVRQAKMCDFIAAIEHQEAYLNAFIGQFFHRAIAGGHIENIVVIAEDP
SPNIMAIADLVAAKLKPFEHNVITISSSHAVEEYNKLAFD
>Tip_666
GRVVMGIGGANQKARKEAIYEFIAAVDDAAAWLRGFISTFFDMAVGKSHSNNILVIQHDA
SSNITAVSDLVAIKIKKYYNDVITVSSSSSCDEFYRYAYD
>Tip_667
GNVVLGVGNANQEARRKSIFEYLAVIENAAGFLRAYISKFMDTAVGRSHANDIIVIKHDA
ATSISAINDEVAVKVNKFYNSIITVSTSFAQDEFYRFEFS
>Tip_859
RKVIVGIAEANQKARKEAIHEFIAAVDPAAGFLGAYVYTFFDLSMGRAHVNNIVIIRHDA
PSNIAAISDIVAVKIKEYDNDVVTITASSACDEFGRYSYE
>Tip_860
RKILVGVCSANQKARREAIHEFIAAIDNPAAFLDSFVYTFFDLSMGKAHVNNIILIRHEA
PSHIAAISHLVAVRIKQYENDVVQITTTDAHDEFGRFSWR
>Tip_749
GRVVMGIAEANQKARKESIHEFISAVDPAAAHLSSYISTFFDMSVGNAHANNIVVIRHDA
PSNIMAVSNMVAVKIKNYHNNIITVACSQACDEFGRFAYE
>Tip_339
GRCVVGIGNADQEARRAAMYEFIAAMDNSAVWLRAFVGTLYDGSVGQAHADNIVVIQHDA
SSNITAISNVVAIKIKAYYHDVVTISNTNSTDEFYRFAYG
>Tip_196
GSCVISVANADQEARKAAMSEYIAALDSRAAWLHGYVHTSYDGSVAKAHADNIIVIDHDA
GSNITATSDLVAVKIKEYYHDVVTITTANAPSEFYGLSFG
>Tip_375
GRILMGVACSDQDARKAALHEYMAAVDAKAAWLNAFIGEYYSGSVSRANFDNVVVIQHDA
GTNIAAIENLVAVKIKVSYNDLITVSQEQARDEFYRFAYS
>Tip_702
GRCFIGLAQADQEARREALHEFIAAVDSQASYLDGYIGTFYDGTVSESHSKNIIVIQHDA
GTNIAALQQLVAIKIKILDDDLITVNNEATQDEFYRFAFD
>Tip_703
QRCFLGVAEVDQEARKAALHEYITAIDSQSSFLNGFVGTYYDGTVCKSHRDNIIVIQHDA
SANIAAVKDFVAIKIKVFYDDLLTVSKEDAGDEFYRYTFD
>Tip_843
ANNLLGLASAEQQARKEALYQHLTALQEKESLLEAYIDEYYGRAITHGSCNNVVVAAHDG
QASITAAKGVIALRINILYNDVIRAKNGFGTDKFYECSYN
>Tip_844
TDSLIGIAHAEQHARKEALYQYFNAIQNKESFLDSFVDEFYGGAIASGSCNNVVVAAHDS
MSSITACKDFIAIRINVFYNNIIRAGNGLANDKFYECSYQ
>Tip_458
ADLLLNLSNAEQHARKRALHQHFTGLDNREACLDAYVDKYYGGAIAKVNSNNVIVANHDG
HSSITAANNIMAVRINTYYNDVVQMQAGIASDNWYEFSFH
>Tip_459
ADLLMGLSNAEQSARKRALHQHFNGLDNREACLQAFVEKYYGGAISKGNSNNVIVANHDG
HSSITAANNIMAIRINVFYNNIIQLQSGISSDNWYQFSFH
>Tip_956
REILMGLANSEQQAQERALHQYFKGLDDKEACVDHFIDDWFGGLVSQASSNNIIVANHDG
LSSITAAQNLMALRIGVWYNGVIQFQNGLGKDDFYEYAYA
>Tip_957
ADLLLGLSNAEQQARKRALHQYFTGLDNREGCVESYVDKYYGGAIVKGSSENVVVANHDG
HSSITAANNIMAIRINTYYNDIIQFQNGIARDNFYEYSFA
>Tip_164
ASLLLSIANAEQAARKHALHQVFAALDNGENCLDAFVGKFYGGAIASGSAGNIVVANHDG
HHNITAVKDLIAIRIDLFRNDLIRMTNGIGQDNFYEFTYN
>Tip_165
ANLLLAVASCEQAARKNAIHQVLTALDSGEPCLYAFIGKWFGGAVASGSAGNVVVAEHEG
HSNITAIKDLIAIRIDFFHNDLLRLSTGIVNDNFTDYAYH
>Tip_937
SELLMSLSDAEQEARQHALHQHFTALDDKETCIGAYVGKYYGGAIGKASSDNVVVAQHDG
ATTIVAIQQVIALKINIYYNDITRLLSGYALDDFYDWAYS
>Tip_938
ADLLLGISHAEQEARAHALHQHFTAMDQKDNCLKGIVGKYYGGAIGRASSENVVVANHDG
TTAVTAVNNLIAIKINIFYNDIVRLTGGMSLDNFYDYAFH
>Tip_519
ADLLLGLTKANQDARRHALHQYFTALDDQLAFLDAYIGQYYGGAVSNASADDIIVADHDG
TAAITATDDIIAIKINLYYNEVVRLTGGLAFENFYDYSYN
>Tip_520
ADLLLGMAAAEQDARKHALHQHFTALDNKESCLPTFIGKYFGGAIAHASDNNIVVAEHDG
TSAIVAMNDLIAIKINSYYNDVIRMETGNGLDNFYEYAYE
>Tip_19
ADLLLGLSNVDQGARHNALNQHWTALDNKEACLDAFIGKFFGGSIAKGSQNDLIVVNHDG
TSSITAVKNLISVKINIFYNNLIRLSAAYSMDNFYNFEYG
>Tip_34
ANPFMGVADANQTARRAQLRQFFSGLDDREKSINSSVGKFYDGAITQASREDVVVVEHGG
RAIITAAEEMIALKVTRFYTELARLVNSRPGQEFYEFAYP
>Tip_35
RNLFLGIAGADQRAKQARLQQFISSMDSREASVSSYLGQYMDGAIPKASRHSIIVVEHDG
RSIVSAVENIIALKVTIYYNDIIRLSTGHAGDDFYDYAYN
>Tip_207
RKLFLAISNSDQRAKRARLQQYIHAMDQKQSSVNGSLAKFMDGALARASGHDVLVVDHDG
RSIVSAIEDLIAIKVTAFYNNVIRLKAGHAGKDFYDFEYD
>Tip_208
RELFIAISESNQRAKRARLQQFIHAMDTKQSSVNGSLAKYFDGALPQASRHDVLVVDHDG
RSIVSAAENLIALKVTAFYNDVIRLTTGNPGKDFYDYDYE
>Tip_169
VRLVLGICNVDQSSRNAALYQFMTSLENVAAFLDAIVGKFYTESITIADVEDVIVVQNDA
STTIMAIRELIAVKIKRVYNNVIQVTNGHSFDNYYNYAFD
>Tip_340
RRLILTITNVDQSSRESALYEFFAALETVAFFLEGVIGKYYTASISRGDVDDVVVVDNDA
SAQIMAIKDIIAFKIKQVYNDTVRIRSGMAHETYYNFKYN
>Tip_564
RNIILTVADVNQDERKAALFEYMSAVEEVAFYLGAYIGNYYTGSVAKSDVEDVVIVESDA
STQIVALRDFIAVKIKEYYNDTVKIRSGVVYDSYYNFQYR
>Tip_565
KKIVMTIATVDQQSRKAALYEFLNAFENVAFYLEAFIGMYYTGSVCISDVEDILIVDDDA
SSQIAALRNIIAVKIKEYYNHTIKIAQNIGQDNYYNHDYR
>Tip_371
RKLIMSVATVDQTSRQAALYEFLGALEEVAFYLEGYIGTWYTGSITISEMEDVVIVDNDP
SSQIMALRDFVALKVKTFYNNVVSIQNGMAKDSYYKHDYS
>Tip_482
KRLLLTIADADQRSRKGALHQFFQALAGIAFYVDSIAEEYFTGSIAIAEVNDIVVPTNDA
ASTIMAVRNIIGIKIKSVYDDTLRMSSGTADDSFYKHNFN
>Tip_483
RRLLITVSDADQRSRKGALHQYFQALEHVAFYVNAIAEEYYTGSIAIAEVNDIIVPSNDA
STTIMAVRDLIGIKIKSVYDDTVRITSGSADDSFYNHNFN
>Tip_470
RRLIVTAANADQNTRKAALYQFFQVLEDVAFFLDAYIGEFYTGSLVIAEVKDIIVPSNDA
STNILAMRDFIALKIKMVYNDTVRISAGHAFDSYYNHKYD
>Tip_105
VKLVLGVASVDQSSRQAALYQHIQAVENRRTWLNEHITELYTGSVGIASLDDIVVVQNDA
GTSLMAVRQIIAIHVKRVYDNTIKLQNGVAYDHYYNFAFD
>Tip_366
VRLFIGLGKVDQDERQAALYQYMTALEPKTGFLAAFLGDFYTGNIAIASVEDMVVVDNDA
GSSIMAVKDLIATRIKVVDDNTIRLETALSEDNYYNFGYS
>Tip_367
VNLLVGVGNVDQESRNYALFQFMGAIEPKTAVLSCMLGDFYTSAITIVSVDEVVVVKNEA
GTTIMAINKMIAIRIKRVYDNTIRMESSHASDNYYNFSYD
>Tip_206
VNLIISLGNVNQASRQAALYQFMAALEPRTAYLDALIGNLYTSSVTIVSVDDIIVVQNES
GATIMALKELIAIRVKIVYDDTVRHESSLSSDNYYNYVYS
>Tip_101
TNLVLNISNVDQASRQAALYQFISGLEDHTSYLEGLVGNLFTGSIGMSNVDDILVVQNDS
GTSIMALDEIVAIRIKRVNNNTVHLKAGFCYENYYNYAFD
>Tip_102
THLVLTVADVDQDSRQAALHQFITGLETRQGFLQGVVGAFFTGAFGMADAGDVIIVQNDA
GSSLMAVDEMIAIRIKRVENSTVRIANGLGHDNYYNFCFN
>Tip_551
VKVLLGVTSVNQASRKAALHHFLTALENEEAFIESYAGRYFTGSLKLASVEDIIVVANEA
AATILALHELIAVRVSVFYNTTVRISTGLCFDDFYDYAYS
>Tip_552
VKLLLGISDANQSSREAALWQYLVAMDDEDTYIDAYVHRFFTGSLPLASVPDIVVGANDA
ASNILAVRDLVAIRIKRYYNTTARLSGSAGADDYYDFAFH
>Tip_42
DGLLIGVANINQASRKASMWQFMVALETPDSYLDAFCGKFYTGSICLASMNELLVVAQDA
ANSILAQKGVVSIRVKKYYDTTVRLANGNAHDDYYEFDFG
>Tip_628
VKLIFGIADVSQPERRASMWQFMVALDKREGFLSGYVGRFFTGSLNLADVNNVVVVVNDA
ASSVLAARNLIAVEIKAYYNTVVRMDNSSGRDDYYEFALD
>Tip_629
VKLIFGIADVSQPERKASMWQYLVALDKREAFLKAFIGRYFTGSLNLADVDNVVVVVNDA
ASSVLAARNIIAVEIKSYYNTVIRMDNSSGHDDYYDFALS
>Tip_827
VELILGIANVAQAQRRARMWQYIVALEYQQCFLPVFVGRYYTGSINLASIANIVVVVNDS
ANAILALRSIMAVELKIHYNTVIRLNASKGKDDYYQFAFN
>Tip_828
VELIIGIANVSQAQRKASMWQYIVAIDYQDGFLNSYVGRYFTGSLNLTSVDNIVVVVNDA
TNSILAVRDMMAVQLKSYYNTVVRLDDSNGRDDYYEFVFE
>Tip_91
ADLVLTVGDATQADRRQAIRKYITALDHKKAFLNAFVGEYYSGSVSKSSCGDVVVCENAG
GLTVIAVQDFVTVRIKHFDNRMVKMSSGRAFENYYKFEYK
>Tip_140
ADLMLGVAATTQADRKEAIRKYVTAMDSRKHFIDCFIAEHFSGSVATSSFGDVVVCENAG
GLTVVAIQNIITIRIKHFDNRIIKMTSGCSFENYYKFEHK
>Tip_648
RDILMGLTDTTQADRRHAIRNYASALDNREAFLEAFVGEHYSGAMSRSSAGDVILCENAG
GLSVIAVKNLVSVKIKHFDNRVLKLRSGLVYENYYRFTHR
>Tip_649
TNILINLTDATQADRRHLFHNYASALDEKEPFLDSYVGEFYSGSMARASADSIVLCENAG
GTTVLATLNLISIKIKHFENKVVKLTNGVIFENHYKFELH
>Tip_192
ANMILGYSAPSQAARKRAVRKYVAAIDEERAYLDGWVGNFFAGSVSQVSCGDLVVCDNEG
GLTVLAVRSLVTIRIKSYEDNTIKLNQGYATDNYYQYSYQ
>Tip_205
ANLVMGYSAPSQEARKRAVRKFLAALDDKRVYLDAHVGKFYAGSVARASCSDLLVCDNEA
ALTVLAVRSLVTLKIKTYEDNIIKLSSGNAADNYYQFSYN
>Tip_711
ANLVLGYAAASQAARRRSIHKFINALETKRSFLDAYINKFYAGAIAQASKGDIIVCENEA
TLTVLALHKLVTVKIKNLSDNVVNLSAGICEENYYQFGGD
>Tip_712
ADLVIGYARPSQAARKRSIDKYINALDDKQAYLEAYINQFFAGAICRASRNDIVVCEEEA
SLTVLAAQKLVTVKIKALEDNVINLTTGLAPDNYYQYGYD
>Tip_646
ANLVLGYATPDQEARKEAIHKYLGALDSKRALLKAYVNDYFAGAIADASMGDIVVAENDA
TPTVLALQKLVTIKIKSYKDNIIKLTSGCARQDYYQFGHS
>Tip_647
ANLILLYCVADQDARKRKIKQYLGAIDGRRTYLSAYINDFFAPAIVSASANDIIVADNEA
TPTVIALQQLVTVKIKVYKDDIVKLATSHSRQDYYEFGYY
>Tip_899
MNLVIGYVSASQQARKRAVKKHLAFVDERRAFLGSFMGAYYACSVQSSSCGDVLVCDNDS
TLSILSTTKLVTVKISIYTDNILKLENNLAEENYYQLGYG
>Tip_900
VTLMLGHAGPSQQSRQQAVKKYFNFFADERNYLQAHVGPYVAASVGRASCGDVIVCDNDA
SLSVISRKSLVTVKMKAFADDVVKIEYYLSNEDYYKFGFS
>Tip_117
AVMLLSVGNADQESRKGALRKFTQALDDRRAHLNCFVGSFFAGSVENASNGDIIVSDNEG
RLTVLAARTIVTIRIKVFSDDIVKLSGGKALDGYYEFEYT
>Tip_118
AVTILSIADAEQASRRGALRKYTQALDNQRAHLESFIGHFFAGSVADVSCGDLIVCENES
ALTVLAARTLVTVRIKIFADDILKLLGTRSLDGYYEFAYD
>Tip_80
ALMLIGVADSDQEERKGAVRRYTKALDEAKAFLSAYLGHYYAGSISRASCGDVVVSENEA
GLSVLAALSFVAVRIKVFADDIVKLDGGYSLDDYYDYQFN
>Tip_541
AEILMALTLVTLNARKEVVRKYLTSFDRKRAYIAAFVGAYYAGSIANASHGDLIVCENEA
ALTVIAVSGFVAVRITLHQDRVVRLNGSHSYDDYYEFEYN
>Tip_542
AEILIAITGVTLDARKEVVKKFITSLDNKRPFIGAHVGAYWAGSIARSSHGDLIICENEG
SITVIAVSGIVAVRIKVWTDRVVKLSDTKVSDDYYEYEYD
>Tip_783
AEVLISLTAATLQARKEVVRKYVTSFDDRRAYIGAFVGDFFAGSIANASYGDLVVCDNEG
ALTVVAVSGFVAARIKMHQDRVVKLGGACAQDDYYEYEFN
>Tip_821
AEVLVSLTAATLEARKEVVRKYVTSMDSRRTYIGLYTGEYYAGSVINASHGDLLVADNEG
SRTVVAMNGLVAARISLYENRVIKLSTAAASDDYYQWDFK
>Tip_822
AEVLISLTAATLEARKEVVRKYVTSFDNRRAYIGTYIGEYFAGSVVNASYGDLLVADNEG
ALTVVAVNGFVAARISMHENRVIKLSGTAANDDYYKFEFK
>Tip_698
KAMLMSLAAANMKQRREVLHKFLNSLDTKKMYINTYIGEFFAGGIARADYNDLVICDNEG
TLNVISIKGMISARIKEYDDNVIKIDTSNILEDYYHLNFD
>Tip_699
RAVLLSLSAANMQQRKEVLRKWINSYDEKKTFIEMFVNELFAGSIARADYDDLIICDNEG
SLSVVSLRGLISARIKQYDDNVIKLDSSQIFDDYYNLDFD
>Tip_620
KAVLMNLAAANMQQRRDVLRKYVNSLDKRKAHIEVFVGELFAGSIAKADYDNLIICDNEG
TLAVTSLKNTISIRIKQYDDDIVKLTTAHTLDDYYHLDFN
>Tip_215
GGVLLNVMASTISERREVVKKYIASVDGKEAFIKGLVDQFISGSITSADHDDLVVCDNEA
SLTIAAIRDLIAAKIKLLEDSLTRLTTAHGYDEYYQYAFQ
>Tip_713
GGIMLAIAESTLVERKEVVKKFVVGFDNKKSYIEVFVGDHISGSIANADCDDIVTCDNEG
SLSIIAVQNLVAVRVKTFRDNIMKLPRNQASDEYYQYAYD
>Tip_714
GGVMLSIAASTLTERKEVVKKFVAGFDGRQAYIKCFVGQYISGSIANADHNDITVCDNEG
SLSIVAVRNMVAARIKIFQDNLVKLGSASGSDEYYQYAFD
>Tip_209
GAIMMSLANSTLQARKDVVKKYVAGFDDRQSFINVLVNDYFSGSINNADYNDLIVCDNEG
SLSIVAIRNMIAARIKEYEDQIIKMAAAEGQDEYYEYAFN
>Tip_12
ASAVLGVCHATLEERKESINQFLTALDNKRSFLNATVGDFFSGSIVKSSNKDIIVCENDG
GAFIMAVKELITVRIKSYDNDIVRIATADGHENYYKMDFN
>Tip_13
SNAVLGVSDATQAERRESLHQYISAMDDRKGFLNAIVGDHFSGSVVQGSDGEVVVCENDG
GATIIGVKELITVRIKLFENDIVRLPSGSLFENYYKYDFD
>Tip_100
QSLIMGICGVTQVERRERMKQFVSAMDSTRSYLDGTIGEFYTGSLPKVSLNDITVAENDS
GYSVVATPSVVGVRINQYDNDLVRMPAGYAYEDYYEYDFN
>Tip_155
QGLMMAICTTTQVDRHDRMRQYLRALDTQAGHLNSTIGDYHTGSVTQVNLNDLTVAENDS
GSAVIAVKSTVAVRINQYENNLARMPPGRAFEDYYTYDWD
>Tip_792
QGILLAITNCTQVDRHDQMRQWLRSIETKESFLEATVGDYHSGTVGLINYKNVVVAENES
GYAVVGLRSMVAVRINKFANGLVRLSPSKGNADYYEFDWA
>Tip_793
ADLMLAVTQATQVDRHQKMRQFLRSLETHDPYLNATIGEYFTGTVSKSNYKDIIVAENTT
SYAVIGAHAVVAVRINKYANGLIRMGPTAGHEDYYQFDWD
>Tip_388
RTLIINMSNSTQAERKEQMQQFMTALEDARSFLSATIGDWFSGSVSRSSHGDLIVANDDA
GESVVSTKKCVELRVKTFDNSIVSMGGTNASENYYDFDLS
>Tip_502
ETLIVSIAHATQVERRRQLQQYMTALEGKQSFLELTVGEYFNGCIADCGLGDIVVSQDDA
GEAVVASKRMVSIRVKIMDNDLVSLSRSVTEENYYEFELA
>Tip_503
QSLLLSLGDATQVERKDRMHQWMTAVEDSQTYLGLTVGQYYNGSVGRVSLGDIVVAQEDA
GTTVVSTKRLISVRVKLMKNNIFSLCTNHSNENYYSMELD
>Tip_77
KKIILGMSATTQVERKDQMQQFISAIEGARGFLGATVGHYYTGSVARVSLGDLVVAQDDS
GESVISTRRVVSVRIKSFENEVLRMESSVEDESYYEFDLN
>Tip_996
QKVLLNISQAHQADRTKQLRQYLSPTEEKATYLGATVNEYYSGSVGRVNLGDIVVAQNDA
GENVITVKRIVSVRIKAFEDEVVRLTTNLSEESYYEHNLD
>Tip_997
RKILLGVANAHQVDRTKQLNQYLSPTENKASVLNATINELYTGSVAQASLHDIIVPQNDA
GANVISVRRLVSVRIKAFEDDIIRVTSNQIHEAYYEYHLH
>Tip_968
KKVMVGVAGSGQSERKKRLRQYITPLEMHRAYLGAVIGEYYTASVGQSSLGDLVAANNES
GTNIMRTRNMVSVRIKRFTNDVARMASAFAHESYYDYELN
>Tip_969
EEVIVGVSACGQADRKKRLRQYLSPIEMHRAYLATVIGNFYTASVAKSSLGDLIAAHNES
GTNVASTKNLVSIRIKKLANEVVRMTNSWSFESYYDFELS
>Tip_284
KQIILGVAAAHQTDRTKQLRQYVTPVEDARAVLAATVNEYYTGSVDKASVNNLVAAKNDA
GESVVSTNRMVSVQVKALNNEILRISSNSATESYYEHNLN
>Tip_285
HGIILGVASAHQFDRRKELRQYVAPLEQARAVLDSTVGEFLTGAVDKPSLDDLVAAENDS
AESTLSKRRLISIRIKTLNNEIAKINENSSHESYYDYNLS
>Tip_325
RKKCLNIADSDQISISSKMHQFVGAVENKDAYLNAYLGRWFSGGVARVTQNSIYACQVEG
TSTVIAQKGIIAVRVKIFDDGTIKITSNKAYADLYHYAFN
>Tip_326
RKTCLSIAAGDQISVTSRMHQFIGALDNKDAYLAPYLNDFMSGGVSLVTKNNLAAARVEG
TSSIMALRALIAVRVKTIDDDTLRISANHVFADLYHFAYD
>Tip_254
QNKCMNIAGGDQISVTSRMQQFFTALDNQEAFLSCFVDQYMSGGISKVTSNNVIACQVEG
SSTIIAIKALIVTRVNSFEDDTIRIAASHAFADLYHYAYS
>Tip_213
NHKCFNVAGADQVTSRARLHQFVRSLQSQDSLLNAFFDQYFTGSVARATADNIILCSVEG
AESIVAVQGLVVIRLKQLSDQIVRLASAHCTAEYYEFAFK
>Tip_214
REKCINVADSDQATTRAKLHQWVRSLQDEDAFLSAYFDDYMTGSVARATAENIILCDVEC
TESIVAARAIVVVRLKKLDDEIVRMTTASCNADYYDYAFK
>Tip_373
KKKCMNISGGDQVTTRARLHQFIAALDGKDCYLASFFNKFMTSGVSKATHNNIVLCEVEG
SQSIVAMEAMVVVRLKTFEDDVIRFKKTHADADYYDYAFN
>Tip_761
KKKCMNLTGGDQPTVMAHLQQFVSSLDPTGIFLKGIFNDYLSEGVSQLTFNNIIVSEVKG
DRTVLAIEALVVVRLKALEDNVIRFHTSYSKADYYDFAFN
>Tip_762
EKKCFNLAEGDQTTTRAHLQQFVSSLDPTGAFLKAIFNKFLSGGIGNLTQNNLLICQVKG
SQSIIAIEALVVVRLKVLENDVIRFHSFYSRADYYDFAFN
>Tip_763
KNKCLNLTNGDQKTTKAKLQQYISALNPSRAFLNGIFDPYLSGGIARLTQSNLIICNVKG
SQSILAQESLVVIRLKITDNDILRFHVSHAKAHYYDVAFE
>Tip_438
KKKCMYVSNGDQPTTKARLQQFIASLDDKDACLAAYMNKYFTGGIASATKNNLVLCQVEG
NQTIIAMQTLVVVRLKIFNDDLLRFNENHSETGYYDFAYD
>Tip_314
QDGIIPIAAGEQESIESQLLQWMSSMDQRESVIQAMIREFMKGGVVNVTQDDLIMCRVEA
ASTIIATKRVVTLRVKYIDDEIVRIATSKSNADYYSYAYR
>Tip_609
KDGCLPIASSEQEAIECSLYEYLSSLDDRDSVINAYVTDFMKGGIAALTNDDLIICKVES
ADTIIAETNVITIRVKLIDDEIVRISKSRAREDYYQYRFQ
>Tip_610
RAGCIPVANADQRALEARLHQYMSALDDQEGVIQAFLTSYLAGGISLVTNDDLLICQVES
ADAIIAATSVVSMRIDVYEDQVTRINASTGQADYYELPFA
>Tip_94
NDGCISVGDGDQASVEAKLHQWLGSLDNEEAVIDSYVNEFMKGGICLITNHDLILCRVEA
ATSILASKNFVTVRVKYIDDDIIRIANSEAHADYYEYAFN
>Tip_387
RKGCFTIFKGDQISIKAKLRQYMTSMDAKDQLLGAFINRFMTGGIAMSATSNLILCKVEV
TDQILATENLVTFRVKYVENDVIRISSSDAGANYYDFSFE
>Tip_413
AKGFATTVAGEQQAIESKLKQHITSLDTHEAFIGAFVNKYMTGAVAKAGFGNLVLCKTEI
ASHVLAEEGLITVRIKYVENNVVKISRSRATADYYEFAYN
>Tip_414
RKCLLSVVTGDQSAIENKLRQHLTSLDGHDAFLGGFINRFMTGAVTKSAFGNVVLSKVEI
TCQVLASEGIITLKIKTVENDIIRIQSTQSSANYYDYAYD
>Tip_268
KKACITVADSDQAAIEARLHQYLTTFDQEESYLEAYVNDYMTGGVSEATQENLILCQVEV
QTQIIAVKDVITLRIKMIENDVVRVASAETKANYYEYAYE
>Tip_754
EPSCISISQSDLIAISAKLNQYLASLDHKESYLRVFVSEYMTGGVAQSTYNDILLCRVEV
QTQIVAAEHLVTLKVKLIENDILRIASADAAANYYEFAFN
>Tip_755
TRACVSTGDGDQIAIRAKLNQYLGSLDKQETYLDALVNEYMTGGIAQATNDNIVLCRVEV
QSQIVASENFVTLRVKAIENDVIRLTTADANANYYEYAFN
>Tip_320
QKACISVANGDQISVRQRMYSFLTSMDEKEGFLDGFFHKYFTAGIVEPTLDNLLASRVEA
SVAIVAVERLITIRVQIVNDNTIKMGITQSLAEYYKYEYG
>Tip_321
QKACISVAAGDQISVKQRMHSYLGSLDSREAYLHTYFDKFFTNGIAKETMGNLIACRVEA
TSAIMSMSDVITVRVKYIDDNTVRISDSHAHADYYKHEYD
>Tip_21
RKACIGVCGGNQIDVHQKMHQFMGSLDSREAYLNAFFDQFFTGGIASSTADNLVACRVEP
SNAIISMRNLITIRVKYIDDHVMRLNNTQAHADYYKFDYN
>Tip_250
QKVFVTIANGDRIDIKAKIYEFISSLETEDAYLQAFFENYFTGAISKATNGNLIACRVEA
SVTLISEKQFITVRVKKFEDDILRLNYRESHADYYEYNFA
>Tip_251
QKAFLSTPGGDRIDVKARMYEYLGSLEREEAFLNCFFEDYFTGGVAKATDGNLIACRVDA
SVMLVSEKQIITIRVKGIQNEVVRIDANDANADYYEYNFG
>Tip_203
EKACMSLGKGDRIDVKARMHQYMGSLEKEQAFLNTWFDAYFSGSVADVTNGNLIAARVEA
SVSIISMKGLITIRVKEIDNDLVQIRYTDAEADYDEHNYD
>Tip_204
AKACLSLAQGDRIDVKARMHQFMGSLEKEQGFLDSFFDAYFTGGVADVTHGDLIAARVEG
SVSIIAMKSLITIRVKYYDNNILRITYSHAKADYYKYNFD
>Tip_771
SHCCMGISKGNRVEVKARMHQFLASMESPEAFLSEFVDACFTGGVAQASHTNVIACRVQA
TGTIISVKGMITIRVKKIENGLVRITTAASAANFYQYNFN
>Tip_772
SGCCIGIANADRIEVREQAHQYLGSLEEPKSFIRACIDACYTGGVGEVTQTSVLACRVQA
AINVVSVKSLITLRVKAIENDIIRISYCHAAANFYQFNFD
>Tip_695
RPVCMNVADANRIEIRSRMHEYLDALENPQCWLDACFDAFFTGGISNATQANVVACRVQA
TSTIVSRRGLITIRVKLIDNNLVRIDFAYPRANFYKHNYS
>Tip_121
KNTCIAIANAHRVEVKARMHQFLGSFENKEEFLNAYFDAFFTGGVAAATHANVVACRVET
ATSIVATRAIITIMVKRIENNVVRIPTTSARANFYKFNYN
>Tip_122
KSCCLGLADANRIEVKAKMRQLLGALEHQQAWLDVFFDAYFTGGITTVTHSNVVACHVEA
SSAIVSVKGLITVMVKRIEDDLIRLTMSNCHANFYAYNYA
>Tip_53
KGICLGIGHANQIELKARMFEILTALNGQPAFLSAFFDAYFTGGIATSGRQSIVICQVDS
APSVQAMANAVTIRIKAFDDDVLKLATHGKNANYYKFGFD
>Tip_294
RKICVGLATCNQRELQAKLFDYLSSLDHKEAYLACYFDAFYTGGICHPGNDNIAIAEVAG
SNNVNAIRSLVTIRIKVFKDDVSKMPCDHSHADYYNYAYN
>Tip_295
KDICLGIANANQRELQARLFEYLSSMDHRATFLDSFFDAFFTGGLSRAGLDSVAISKVAA
SGNINAIEGLVTVRIKIFKDNISKLPQHRANDDYYNYTFD
>Tip_350
HGVCIGLANSHQEELSAKMYQIMTSLDNRASFLDKFIENFWTGGLAAAGHNSVVICKVDG
AKSVQAVRGAVTIRVKAYDDNVSKIATHAAEADFYKYAYD
>Tip_351
KGTCVAISQAHQDELSQKMYQVMNSLDDRASYLHKYIEHWWTGGIVSSGHSSVIVCKVDG
SHSVVAVKGAVTVRVKGLDDNVTKFTATFSETDFYKFAYN
>Tip_240
RGVCVGLGDSNQAELQARLYEVLSSIDKRATYLNKFFEAYYTGGLASVGYNTIAICKVDS
ATSVQAVRGAVTVRVKAYEDNISKVAGSSGYADFYKFQYN
>Tip_955
ADACEGVGATNQIKIKAKMRQFLGSMDDREAYLKSFIDEWYTGGLSQCGQADLIVCRVDA
QQSVVAYKDLVAIRVKAYANDIVKIGHNDCHEEYYRYEFQ
>Tip_980
AEACEGVTAANQIEIQARMTQVLGTFDGRDAFLSAHFDAFYTGGLALSGQGDLIVCRVDA
TASVLAFNDMVTVRVKLFDNTVTRLSSTRTREDYYRYEFD
>Tip_981
KEACEGIGRPNQIEIQARMYQVLSSFDDRRPLLTEFFDAYYTGGIGHVGYGDLMVCRVDG
TSTVVAARNLVTIKVKIFNDTMTRVAIAHPADDFYQYEFE
>Tip_599
RGACASIGNSNQIEIQARMHQVLASMDDQEAFLNDFFDQFFTGGLSQAGQTNVMVCKVDS
SSSVVAVRDFVTIRVKSYENQITRLNTSRACEDYYKYSYG
>Tip_1012
KGTCIGIGGSNQVEVKAKMQQFLTAVEDAEVYLGAYFGDFFTGGITSAGYGNIIICRDDT
STSIVAVRNLVTVRVKHYEGNVIRMSSHDTNADYYDFAYD
>Tip_1013
RNKCVGIGSTNQVEVKAKMQQFLRAIEDAEVYLGSYFGEYFTGGITTAGYSNIVICRDDS
STSIVAVRNLVTIRVKHYEGNVVRLTAHNSNADFYDYAYE
>Tip_44
KSTCLGLSDASQVEVVGKMNQYMTALEEGDVALQEYFGEYYSGGVTSAGQDDILICRDEV
TNSIVAVKDLVTLRVKVYANSIVRLAEHDANASYYSYSFD
>Tip_548
GSVCMALAGSTMTEVEGRVYQWLSAIDDGDAYLNVCFKTFYSGGVPRAGNDNVIICRDNA
SNPIIALKDLVSIRIKKHGDDVIKLSGHKAHASFYAFSYG
>Tip_549
GSVCMAIADSTQSKVEDKISQWLAAIEDKDTFLDGCFDNLFSGGIGKAGKNNVMICRDNS
TNPIVALRDMVSVRIKVYADNVIRLSSHVNTANYYAFDYG
>Tip_501
GSVCVAVGDSTQTEVEGKMHQFLNAIEDGDSYLHSCFNSYFSGGVSKAGKGNVLICEDES
TSPIVALRDIVTVRIEHYADNVIRLSSTDGYASYYAYSFN
>Tip_311
QNACLSVANATQEEVVDRMSQFLGCLAKGDAFIQGYLNTHFDLGVSKGGLDKVIICKDES
PNPVVALRGIVTLRIKVLDNKVVRLDPSSEFASYYSYAFD
>Tip_312
QNACLTVANATQEELVDTISQFLGCLARKDTYLSAFLDEFFDLGVAKGGLDKLLICEDES
PNPVVALRGVITLRIKVFENKIIRLSASHAYASYYRYAFD
>Tip_891
RDACVAVSNATQEEVVNKMPQFLSCLENGAAYLDSFFDALWDGSIARGNLEKVVITEDES
PTPVAAVRGLITIRIKALANNIVRLNVAHCNASYYQYAYS
>Tip_892
KDACIAVSNATQEEVVNEMPQFLGCLENGAAFLDGYFDALWDGSIITANLDKVIITEDEA
PAPVQAVRGVITIRIKCLENNVLRLSVAHSYASYYQYAYN
>Tip_60
SNACLSIASATQDEIVGHMSQYLSALENNKAWVQAFFGAFFDGGISRSGLDKVVVCKDES
TTSIVALKGLIALRIKIYRNDIVRLTSHDAYASYYNYAFS
>Tip_642
KGSCLTIAEADQAEVVARLNQFMSALQDGDAFLNAYFKQFFSTAVASSGYGNIIICRDEQ
NSALVAARNLVTVRVKHFEGQVVKLGCNQPFASYYRYSFG
>Tip_643
KSSCLSVAESDLEEVVAELHQYLDALQSKDAWLDWFFKQYFSTAVASAGNGNVTICRDEQ
SSALVAMLSFMTIRVKTYEGQVVKLGVNNSYASYYRYTYE
>Tip_550
KGSCFTVAGSDQVEVVARLNQFMDAVEGGEAYLDSFFGHYFSTAVAAAGHGNVIICRDEQ
NSNLIAMRNIVTIRVKHFEGDVIKLGCSDPFASFYRYAFN
>Tip_200
KDSCLTVANSDQVEVVARMNQYLDAVEDGEGYLSSYFGQFFSVAIVSAGYNNVVICRDEQ
NSSLIAIKSCVTVRVKHYQGNVLKLGASAPIASYYKYAFE
>Tip_492
RGSCLSVANSNQVDVVAKLQQFIKALETGDTFLNSWFGSFFSGAVSQAGQGNIIICADEA
TTSIVAVQDMVTVRVKLFAGNILRISSTKTRASYYQYAYE
>Tip_493
KGSCLSIANANQVEVVAKLAQLISALESGDSFIDAYFGEFYSGAVGKADHDNIVVCTDEA
SSSVIAVNDLVTVRVKHFTGDILRLDSTYGYAGYYAYAFE
>Tip_197
TSALIGVPHGGQLEVLAKMQQFIGSLESRKAWLNAHVDGFFTGGCCQVSHNSLLVCGVTM
SASIFAYSATVAVRINTFDSGVMRLQSSLSHAEYDRFAFA
>Tip_939
SDAIVGIPEGGQNEVLAKLQQFIGAMEDRKAILASLVEGLYTQGCCRASHNSVVVCGVTM
TSSIFAYTALVVVRINPYQSDVIRLNQTLAYAEYERFEFN
>Tip_940
SDALVGVPEGGQNEVLAKMQQFIASLETRKAYLNGLVDGFFTGGCSEVSHNSLIVCGVTL
SANIFAYSAMVAVRMNPFQSDMIRLGTSDSHAEYERFAFK
>Tip_142
TDAIIGVDNGGQLEVLAKMQQFIGSMETRKSFLKALVEGYYTGGCCKASHNSLLVCGVTC
SCSIFAYSALVAVRINPYNSGVMRLQSTYSYAEYERFAFA
>Tip_271
RNEFLGLSDGGQLEVLAKMHQYIPSLDTRKQFLSAYVEELFTGGCTKSGFDSMLVCGVNS
SCTVFAYSAIVAIRVNVWDSGVIRLDPHHAHAEYDKFAWS
>Tip_467
KETILGISGGGQLEITEKMSQFITSLATKKSYLHVLISEWFTGGCAKTSHDSLVVCGVTG
STTIFAYSTMVAVRLGVYDRGIVRVSASEAYAEYDRYAWS
>Tip_818
RNIIVGVAGGGQEDIRTQIYEYITSQEYEETRLNAFLDGLYTGGCNRVTRGAVIVCGVTI
ASTIFAYETLVGIKIGLYDSGICRVKSTEAFADFDEYQWK
>Tip_907
KDVILGIAGGGQNEIRAQIYQFITSQETEETFLQTLVDGWFTNSCARVTHDSIIVCGTTV
AGSIFAYQTMVAVRIGLYESGVVRVKATEAWADFDEYQWD
>Tip_908
KNVLVGIAGGGQNEIKAQIIQYINSQECQQSYLQSFLNGWFTGGCSQVTQDSVIVCGTTV
AGTIFAYTSIVVVRIGLHESGVCRIKASEAWADFDEFTWD
>Tip_576
EKAIVGISTAGQDEIRAKIHQYLPSLDHKEAFLGHIVDGFYTSGCAEATNSSIVVAQVTA
KGTIFAYTSMIAVRIGLFASNIINLSESFAYAEFDEYAWG
>Tip_577
KDAIIGITNGGQHEIRARIQQFISSYDKRDAYLHCLIDGFFTGGCTRATRDSVLVAGVTV
SNDIFAYRNLVAIRIGTEDNGVVRVSQTFAHVEFDDLAWD
>Tip_539
KQAIVAVSSGGQHEIRARIRQFISGYDSRDAFLHSVVDGFYTGGCAHVTNSSVVVAGVTV
AGTIFAYTSIVAIRIGILESGVVRVNDTFAFAEFDEYAWA
>Tip_735
VNALMGVSNANQLDVRARMQEYMGSLVNKKGFLNGYIDAFYTGGVAKTSFHDLIAANVTT
TASIVALKAIVCVKISHFTNDIIRLTQQECYDEFYEWSFK
>Tip_736
ANAMLGIAGGNQLEVRAKMKEFIGSMVNRKPFLEAFLDAFFTGGVARAKYDDLIVANVTA
TANIVAMRNLVSVRINSFTDDVVKLMRNTVLAEFYQYSFH
>Tip_9
KNALLGLGDGNQLEVRARMNEFIAALEGSKDYLNGYLEAYYTGGVVKASQASLLICGVDC
SSTILAATDVVTVRINVYANHLVRLQTTEAFADYYEFAYH
>Tip_71
SGALFGVSNANQLEVRARMKQHLASISKQSSFLNSYLDAFYTGAVAECSANDLLVCEVES
SANLLAINNLVTMRVNTYENQIIRLRKSHLHANFYRHEFG
>Tip_1006
DGVLLGIAAANQLEVRARMNQYLASISNQSTFLQTYVNSYFTKAVSCCSANDLLVCEVEA
TASLLAIHGVITLRVNNYDNQIVRLPRSWLNANFYRYDFS
>Tip_1007
AGVLLGVSASNQLEVRARLNQYLAAISEKSIFLDSYINALYTAAVSKVSADDILVCEVES
TKNLLAVHHMVTIRVDTFENKVVRLKEAYAAANFYRYDYN
>Tip_286
SNTCIGIATGSQAEVRSQLSQQMTSLDEKPGFLNSSVDEYYTGGICANSTEDIVICEVDA
TTTIMAIESIITIRVKNHDNNIIAITNSEFQANYNKFAYE
>Tip_877
QNTCIGVATGSQVEVRSQLSHHMSSLDDKPANLNSTLSDYYTGGVASNSTSDVMVCDVDA
TRTIMAVADIITLRVKKHDNNVIAMGSSELLANYNEYAYD
>Tip_878
RETCLGVTTGDQVEVRPQLEQQMASMDHRPSFLGSTLGEFYTGAISENSTEDVIVCDVDV
TNTILAIDDLIVLRVKRYDNNVAAISSSELEANFEEFEFD
>Tip_624
IQLHLGVCDASQAEKRTKLSEFLSSLEQTPPFLDASVHVYYTGGVVRCGSDDVVVCQTDA
SGSITTTLTFVAVKIKIFTNNVIRINRSSGVADYYSLSYD
>Tip_625
IKALIGICDSNQTEKQAKLSEYMTSLEKKPAFLDVWVEVYYTGAVSKSGNHDIVVCEVEA
STTITAMLTLISVRIKTYTNEIIQITSSNTNADFYAWSHE
>Tip_1010
VSICIGISNSDQVEKRAKLNQFLNSLENKASYLNSSVPAYYTGGISKSSTFDIVVCQVDA
ASTIMVILTIICVKIKRFENDIIRITGSACLADYYQYSYD
>Tip_1011
VATCIGIAKADQVEKRTTLDQFLNALENRPAYLDVYVPAYFTGGIARASTFDVVVCQVDA
QSSVIVVLTIICVRIKRFEGEVIRLNGAACLADYYQYSYN
>Tip_397
VEIHVGIAQADQVEKRAKLSQYMDSLEHKPTFLDAAIDALFTGGVAEASTEDIIVCEVDA
ASSIMMVLTMISVRIKLFENDVIRLNSSNNLADFYKISYD
>Tip_83
VQICIGIADANQVEKRARLNQYMKSIEKKPSFLNGSIDAWFTGGIGQTSQDDVVVCQVDS
SKSIIVIMNLISVRIKNFENKVIRVTSSETLADYYQFSYH
>Tip_836
LQVCLSVAAGEQEEKKVRLTEYVSALENQPTFLSASVQRNYTGAVARPTSSDIVVCEVES
VTAIIVQLHAVSIQIKIFDNDVVKITQERFGENYYDWSYE
>Tip_837
LEILLTVENSEQSEKKVRLSEHIASFEDQPSFLDAFVQRFYTGAVSQPDHSDIFVCQVET
VASIVVQLGMIAVRIKVFSNDLIQMNHARSAENYYEFSFD
>Tip_231
LQVCISIANGDQAEKKVRLAQHMNSLENKPAYLNVSVQSLFTGAVAEADSNDMVVCEVDT
STSIVVQLSLIAIRIKELDNDIVQIATEHAPENYYEFSYA
>Tip_776
IEVCISVTNGNQAEKREQLAEYINSLEERPSFLQVSVRTLFTGAILKFDKDDVAVAEVDS
STSIMIVLKVIAVRIGELASDMIQVGTNGSIPNYYEFEYD
>Tip_863
VQICISISEGNQAEKRAKLAQYMSALEGKPAYLDASVDTLFTGSIAQSDSSDVIVCEVDS
AKNIMVVLSLIAVRIKEYSNGIIQVCSTECNANYYQYSYD
>Tip_864
VQICLCISEGNQMEKKDQLAQYLTAIENKPCYLAASIDTYYSGSVVKSDATDVVVCEVDS
ASGIMVVLNLIAVRIKQYSNGIVQVPNTLCEANYYKFSYG
>Tip_344
SDLCVSIAGGNQAQKRERLAAYLSSVDNRPGYLNSSIERFYSNGIAEGSTNDIIIAKVDS
SPQIRVTRTMISVKINSLDDDVIQIMDALALADYYRYDFD
>Tip_345
VQLCIGVSESNQSQKRDRLAQFLNSLEGSPSFLNASVDIFFTSGIAQGSAKDIVIAQVDV
SPEIMAARTLISIRIKSLDDDVIQVVNTHAFADYYEYDYN
>Tip_682
TDLCINVAEGNQPQKRDQLAQFMTSFEDRPAYLEAYADALYTGGVGKEDSHDVIIAEVDV
SSQIMVVKTMISVRVKTLNDDVIQVASSKVLADYYEYDYS
>Tip_683
VDLCVQIADGNQPQNKDKLAQFLSSMENRPAFLDAYADALYTGGIAQGDNDDVIIADVDV
TTQIMVAQTVISVRVKVLDDDIIQIAESHMIADYYDYDYE
>Tip_696
VSMCVGLAGANQVEAKARLSEYMATLDGRTAYLGESIDQFYTNGVVHATSEDLVVCQVDA
SSVIMAVLDLISVRIKHFENEIIRISSSDSFADYYKYSFN
>Tip_697
VQLCVGLADANQVEGKARLSEFMTTLDGRTAYLGESIDQFYTNGVVHATSEDLVICKVDA
SSVIMAVLTLISVRIKSFENEVIRISSSDAFADYYKFSFH
>Tip_694
VQLCVGLTQANQVEAKARLSEFMTTLDGRSAYLNASIDEFYTNGVVRASSEDLVVCQVDA
SSVIMAVRSMIAVRIKTFENEVIRIDSVDASADYYKYSFN
>Tip_252
DDSCIGACNLNQVEVEAKLEQYLASIDNAPAFLHCVVDEFYTGGVTQANANDIIVCEVDS
SSAIIAMERIVTIRIKCFANNVVRVDNPQSKADYYKYQYD
>Tip_253
DDSCIGAADANQVEVEAKLEQFLASIDQNPGFLKAFLDEFYTGGVCESNASDVIICEVDA
SQTVTAMQTVITIRIKRYANNIVRVGTPQSSADYYKYSFE
>Tip_156
RDACIGVADANQTEIRSKFRQYISSIDDRPLYLHCFIEEFYPRGVSRASSRDLLVCEVDV
DSSILAMHELIAIRIKVYENNVVRIEATQTYADYYQFYCE
>Tip_157
KDATIGVADTNQTEIRRKFQQYISSLPERPLFLRAWVQDYYPRGVCKVSSRDLIVCKVDV
DSSILATHSFMAVRIKFFENNVIRIESSHAYADYYQFACE
>Tip_923
KDACVGVANANQDEVKARFTQYMTSIDNRPLFLNAYAEQYYPGGVARGSHDDLLVCEIDT
STSIMAVKDFIAVRIKEFENNILRIASASGYADYYSWSCD
>Tip_924
KDVCIGVADANQADIRARFHQFMKSLDREPLYLRAFVETFFPGGISLTSFEDIVVCEVDS
GNSIMAVRDLIAVRIKEFDNDIIRVTAAFAHADYYSFECS
>Tip_116
NNPCIGISEANQEEVKAKFQQYMASLDRKSSYLSAFLQDFFTGGIREASTNDIIVCEVDV
SNTVMALKTLISVRIKLFDNNIVRMTGMGSYAEYYSYSYG
>Tip_183
NNSCLGVPNSNQEEVQQQLHQFLASLDQKPTYLSAFIENYFTGGIRKASTSEVIVCEVDC
SKTIMAVRTVITVRIKVLENNMIRITGVNAFAEYYSYDYN
>Tip_813
KDTCLGIPEANQEEINAQLHQYIASLDQHPSVLEVYIENLYTAGVDKGSRGEVLVCDEDC
SNTIMTQRHIITVRIKIYQNNMVRITTANAYAEYYSYSFE
>Tip_814
RNTCLGIPDANQAEINAQLNQFIGSLDESPAVLQTFVEDLFDAGIDEGSRGEVTVCDEDC
SSTIQTQKDLITVRIKAYDNNLIRITAVSSHAEYYSYSWD
>Tip_316
QALCFTMGDANQLEVNSKLHQFLSAAQDRAVHITALVDNFYTENISRANADEVVITQVDA
PSTIIAVTDLITTRIRTFRNDIVKLMANHAWSDYYQLQYD
>Tip_317
KSICLSLAEANQLEVNAKLDQFLNGLDGALSFIDAYVHEFYTANVGRANAEEVLITQVDA
PSSIACADNVITIRVNVFHDDLIRLSGTSEWADYYELEYD
>Tip_440
KDVCLAVANSNLLEVKAELDQFLSDTDQRLAYIKMFVHKYYSENIARAGLNEVVITQVDA
TSTVMAVRCVITVRVRILRNDVIRLACSYSFADYYELQFD
>Tip_441
HGAMLAISDTDQLEVKAELDQWLTALDKKLAYIAGYIQKLFSQNIAKSSMNETVITEVDA
TSTIMCVDDIVTVKVRILQNDIIRLRTAYPVADYYDLDYD
>Tip_113
EDLCLGVSSANQLEPRKRLRQYVTATDQGPVYIDTFVHEYFTQSIAAASCSEIVITKVDA
ANTILALKSLVTIRVRPYENNIIRLTSSLVYADYYALQFA
>Tip_747
KDLVVGLGGSSQMDPSNKLYQWVRSLDNDEAYISLFVHDYYTQSVATASTDEVVVTDVDA
QSSVIALKHLVSVRVRLFENNIVRMTSKHGYADFYELQYH
>Tip_748
RDLIMSLAAASQKDPRNQLNQFLEAFDSDPAYIDPFVHQFYTQSVRWASTDEVVVTEVET
QTTVCAFRNLVGIRVRTFTSNIARLTSSAAQADFYEYSYN
>Tip_745
KSLVLGLAAASQMDPRDQLREYLSALDANPAFIDTYIHDYYTQSIASASMGEIIVTEVDA
ATTILALQHLVTVRVRTLRNNVVRIQSTNAHADYYAFEYN
>Tip_508
EDLCIDVSASNQLEPKEQMKEFLKAVENNEGYINSYIDKYFSKSIAASSWSEVILAAVDA
ATSVMAVTEMVTIKVRILESNIIRLDGANTFANYYAYAFE
>Tip_509
ENLCLDLAGADQLEPQDQLREFVAALDLHPAHIAAFINKLYSQSIGQSSYRDIVVTEVDA
ATKVMAITEMVTIKVRTFKSHILRLGNNASYADYYAFAYN
>Tip_449
KNLCLGVCHANQLEPKEQLRQFLDALDNNEAYIDAYINKYFSQSIAHASYGEVVVTEVDS
ATTIMALTDVVTIRIRVFESHVIRLANEHTYADYYPFQFE
>Tip_376
EDLCIGIAGANQLEPKEQLRQYLRALDNNPSYIETYVNKYFSQSIGASSHGEVIVTEVDS
ATTIMALTDVVTIRVRAFESHVIRLNSTYAFADYYAFQYD
>Tip_674
REICLKIADANQLEPKDRLRQFLSALDDKPQHIHAVLHQFFTESVGATGCGKIIVTKVDS
NNSIISLHDLVTIRIRMYENHVIRLTASAAIADYYALQYA
>Tip_675
EEMCLAIAESNQLEPKDQLRQYLTALDGQPAYIDSYIHAIYTESVISASCNEIVVTKVDS
TSSLVALKELVTVRVRVFENHVIRLATSHVAADFYALQYD
>Tip_79
PNFVLGVADSNQLEVKTNLNQYISAVDKRPAYINAYVNEFHTRGVCRGSVDSIILAQADA
ANSIVGIRDLITVRVRHYQNNIVRFTASHVYANFNALEFG
>Tip_988
KDILISVAVTNQEEVRSRLSQYMDALDDSAAYVYTYLQEFHSHAIGKADISEIVLCNVEA
SSAVVCLEQLVSAKVRIFDDELVKLNASMAAAHYYAYQFK
>Tip_989
KEILIAICATNQEEVRSKLTQYLSALDDAAAFVDSYLQKYHSHAIGNSNSAQIVLCNVEA
SSAVACLKQLVSLRVRIFDDELIKMTASMAHAHYYAYTYE
>Tip_801
KNILISISSTNQEEVKSHLRQFMDALDESQAYVFSFLKEYHSHAIGTSDISEIVLCAVEA
NSAIVCMESVVTAKVRIYDDELVKLTATQSHAHYYAYQFN
>Tip_466
PDLLMGVTRTDQDEIRSHLKEYMDALDEAPAYITAFIQDQHSHGIARTDINEIVICQVES
TNSIACSKTLVTAKIREYDDEVVKVSGAQAHAHYYAIQFD
>Tip_158
PDIILGICDTNQEEVRSHLKEFMDALDNSPTFVNSYIQDLHSHGIAKSSINEIIICQVEA
NSSIACIRTMVTAKVRIFDDEVLKIASSRVTEHYYAYQYG
>Tip_82
PNLLLGVASSNQQEVKSHLQQYMDAIDNNPAFVASFIQEFHTQGIGGTSVGEVIICQVEC
STSIACLKTYVTAKVRLFDDDVLKISNQQSHAHFYAFQYN
>Tip_794
PDLMMGVSKANQMEVQAHLQEFMDALDNQPSFVECYVHDWHTTGIAGSSIGEVVICQVEC
STSIAAIQTLVTAKVRLFQDDLVKISTSYEKANFYAFRYN
>Tip_795
PELLLGVASSNQMEVQQNLHQFIDAMDDSPTFVAGFIHDFYTQGIANSSVNNVVICQVAC
SSSITAIKALVTAKVRTYQDDVIQLSSSFSNANFYAYDYN
>Tip_18
PDLMIGVSDANQMEVKSHLQQFMDALDDKPAYVNSFIHDWHSQGVGQSSVGEVIICQVEC
STSIAAIQALVTAKVRAFADDIFKISAEHEQANFYAYQFS
>Tip_531
RDMCFGVSNSNQLEVKSRLHQYLGAMDKQKAFVNAYVHEFFTAGISRSSAGEVIIVRVDT
STSIIAVATIITAKVRIYDNDTIQITTRHAHANYHAFQYG
>Tip_532
RDLCFGITTSNQLEVRSRLHQYLSAMDDRKEFVEAYVHDFFTAGIAKGSAGETLIVRVDT
STTIVAIAKIITVKVRIFDNDVIQLNSRHAYANYHAFQYG
>Tip_384
KTLCLGLADSNQLEVESRLREYMTAMDGKPAFITGFIDQWYSSGIAGGNSGEVIIVRVDS
SSTIVAMKTIITAKVRVFENDVIRMNDSQVYANFHAYDYA
>Tip_385
KNMCLGLANSNQLEVESRLRQYLAALDDQPALIGAYLDEFYSSGIAAGNQGEIVIVQVDS
SNSIVTLTTIITAKVNIYANEVIRMESSKVYANFHAYDFE
>Tip_202
RDMILGICNSNQLEVKTHMRAFMTALDNAEGYANSYIHDFYTLGIARGSYDEIVIVEVDA
ASTIIAAATIITVKVRCFENDILRIGKPEAFANYHAFQFN
>Tip_641
KALLLGVASPDQLDVKNHLRQYLSVIEDQPPFATAHIHELYSTGITNTSSSDIVIVEVDA
SSGIAAVAHIITIKVRLHDNDIVRLSSSHGPEDYHAYQFD
>Tip_881
KALLLGVANADQAEVKNHLRQWFSALDQHPAYATVYVADYWTAGIGEGSYTEFVIVQVDG
AAAIAATKEVLSIKVRIHENNIVRMTHSNSKEDFEEHEFD
>Tip_882
KNLILGIADADQTEVRNHLRQFLCALDTEPGFADAYVASFFTAGIATVSASEFLIVEVDG
SASIAATKEFITLKVRIHDNDVIRLTSALAEEDFHAYGFT
>Tip_347
REVVLSVSHADSLEVKNHMRQYLKVLNAKDAFARGFINDHFTVGIAKSSWTEIIVVEVEA
STTIVTAAAVITLKVRVHANDIIRLSSNAAWENYHAFEYE
>Tip_25
KDVCVSVTHADQLEVDERLRQFITAVDAHPGHIEAFVNDFYTQGIPKGSKQEVVVVAVDS
TTTVHATSPFITLRVRMFNNDVLRLSTTASYANYYNYQFD
>Tip_26
RQVCVDIARADQAEVDERLHQYLAAIDKKPGFISSFIGGFYTQGIAHGSQEDIVVVPVDP
TTSVHPIVPLVTLRVRLFHNDMLRLASSSAYANYYGWQYG
>Tip_167
QHICMGVAKSDQLEIDAHLYQYMRAIDNHPAFINAYIHDYYTQGVAKANRHEVVVCAVDA
SSTIHAISNIITLRVRVYDNNVLRIPKSHALANYYKLQYS
>Tip_168
QEICLGVADTDQLEIDSELEQFFTALENQPGYITSFLHDYYTQGVSRGSRNEVIVCAVDP
ITAVHAMHALITLRVRTFDNNVVRIPKSRAYANYYELQYC
>Tip_600
RGVVLGIQRADQLEVESHIRQHMSVIDNNPTFIEGFVKDFFTHGIVRADHQKIVICAVDG
SATIHTANGLISLRVRHYDQTVLRISDTRAFADYYRYQYD
>Tip_601
ESVILGLQDADQLEVDDKITQYLHVLEEHPAFVDGFVKTFFTQGIYNGSRQEVVVCAVEA
SSSIHAISDVISLRVRTFDNTVLRIENVMALANYYKYEYA
>Tip_115
ETFCLPVAGANQLEANSHLKQLMNAPDDKPIYVNDMINDYFIEAIPVASHNDVIVCRVDG
DASLAAVKDLINVRILLFQNKLIQLDTSFAYADFYKFAWR
>Tip_239
ETMLMPIIEANQLDASTRLRQLVGVPEDKPSYVGNLINEFFIEAVGRTSYEDVIVCEIQS
NGSLTAVKGVINVRILHWPNKVIQLHESPAAAEYYQFAWN
>Tip_401
ETMCIPVVDANQLEASSRLKQLVNVPEQSPVFVDGLIDDFYIEAIAQASYNDIVVCPVDA
DGSLTAVKGVINVRILWYDNKLIQINEPHAFAEFYQYAWK
>Tip_402
ETMLLPVVNASQLEATSKLQQLINVPERAPSFVSNLIDELYIEAIARASHNDVIVCEVDS
DGSLTAVKGIISVRVLWYPNKIIQLHNSHSYADFHQYAYK
>Tip_380
KTMCITVAQSNQLEASSQLQQLINVPDDTPAFVDSFVNDFYIEAIGRTSWNDVVVAPVDA
DSTLTAVRDVINVRILYFPNRLIQISETSSEADFYEYALE
>Tip_381
RNMCLPIANSNQLEAKSRLQELLSVPDDKPSFIDPYVNNWYIEAIGRTNIKDLLVSAVDA
DSTLTAVKDFINLKILWFPNKLVQLMKDVACADFYDYSWT
>Tip_365
KTQCVSVVEANQLEASSRLQNLLTVPDASPAFVDDYVDEYYIEAVTRSSYDDVVICPVDA
DTSLTAEKNVINLRILWFPNRLVQISKSFARADFYEFDWE
>Tip_746
RTMCIPAANCNQMEAAARLQQLLNVPDLATTHVDNFVNEYYIEAVAETSHNDIIVCAVDT
STTLCAPERLIDIRILSYPNNVFQMAKELAFEDFYQWSWE
>Tip_887
RTMLLPMTTANQNEASAEIQQLLGVPELDTAYVDAFVSDFFIEAVVKPSMDDIIVCPVDG
KTELCSPERVIDVRILIFPDNIIQIGAGMGQEDFYQWEFQ
>Tip_888
STMCIPVSNCNQQEAKADLAQLLGVPELDTAWVSLYVNEYYIESVTKPSMNEVVICEVDA
TNTLCSPQRIVDVRILVYPNEIIQLSTASAFEDFYQWEYD
>Tip_838
RKLCVPIASCGQNDASAKLQQLLDVPELDTAYVSAIINAFFIEAVPRSANANVMACPVDC
SSSLCSPQKLIDVRILAYPNDVIQLTTSLAAEDFYQYDFH
>Tip_16
KETCLPVVSADQLEADSHLKQLMAAPDGQPAWTGGLVHDYFIAAITLSSDQDVIVCTVDA
PSTLTAVKGILNVRILWYSNKVVRITQVNSFADFYKYAYR
>Tip_28
REMLIDAANADQLEANAHLKELMSSLDYRPCWVGSLVQDYYSEGVCLGSCDDVIVCEVDA
NSTLTSLEGFINVRVLFFNSHLVRLTPILCRADFYKYTFG
>Tip_29
KDLCVPAVQSDQLEANSHLKQLLNAVDHKPMWVGPYVHDFFTEGVSLSSCNDVVVCAVDG
DSALTALEQLITLQVLWYQNKIVRLPTIYATADFYEYTYG
>Tip_929
RNRCFPVGKADQLRANASLRQYLSGLDDRDAFIASFVTDFYTAGIARSNTQDVIVCEVET
RTSLVAARQLVNVRVLTMAGKVIRIEQIHISADFYAYDFS
>Tip_930
QNRCLAVGDADQLRAHESLFQFLTGFDDESGFVSAFVNDFYAAGIGKADCQDIVVCEVEN
KTSLTAANLVVNLRVLVFAGKIVKIDMIYGSADFYALDWD
>Tip_479
QNRCLPTASSDQLRANERLLQYLNGLDGQPNFISAYVTEVYTAGIGEANCQNIVVCDVEN
RTALTAARLLINMRVLVMAGKVVRIDAIFAQANFYAFNWN
>Tip_480
KNRCFPTANSDQLRANERLLQYLNGLDGQPSYITAYVTEIYTAGISKANVQNVVICDVEN
SGALSAAQLVVNIRVLMYAGKTLRINSINGTANFYAFDWN
>Tip_750
KEQLMQNPNAHQQRATEKLFEYLSSLDNRPAFIGAYISTYYTVGVNKPSPRDVITCEVES
RTSLTGIKLLINVRVLLWSGNIVRINAINSAADWYQFQWN
>Tip_751
KDRLLQNADADQLRSTEKLFEHLNSLDDRPAFIDAFISTFYTVGVSRSSPRNIVTCEVEQ
RSALTATKLIVNIRILVMSGNVIRVNTVAVQADWYKYQWE
>Tip_422
KKQCLPNARADQNRANQKLFEFIGSFENRPTYIDTFMSAYYTAGVASASQHNIVVCQVEA
RGSLAALRLLVSVRVLHMAGQVIRMKQISCEADYNKFQFY
>Tip_796
THRMLCNSNADQLRANQQLFQWFTSFDGKPSYINAYVTAFFTAGVCQASDNNILVCEAEA
RVSLTTTRLVVNVRVLVFAGRIIRVKKIYDSADFYEWDWN
>Tip_998
TNRMLVNTNTDQLRARQRLFQYLTAFDNNPAFINAYLTSWFTLGIVDASSENVIVSEAEA
RTTLTTTRRMVSVRVLVYAGRIIRITTAQAEADFYEYSWE
>Tip_999
TNRMLVNTNTDQLRARQRLHQYLTAFDNNPSFINAYLTSWFTLGIVNASSENVIVSEAEA
RSTLTTTKQLVSVRVLVFAGRIIRITTAQAEADFYEYSWK
>Tip_819
THRLYVNVTANQKRANEKLYQYISAVDGKDAVVETFITEFYTAGVCSGSSQDVTLCEAQC
RTSLATEALIVNIRVLLFGGQIVRLEAISASADFYEYTWD
>Tip_820
RDRLYTNSNADQSRANEQLFQYLPALDNQPAAVETFVTAYFSAGVARASSDNVIVCQAQC
RTTLITVRLLVNLRVLIYAGKIVRFSSVLAGADFYDFEWN
>Tip_95
EHRCIPVSNSDQLQANQQLLQHVHAMDGKPSYIKPYVTEFFTTGIKATSYANIVVCDVDS
RQSLAAIKAIINLRVLWCAGKVIKVTSIHIQADFYQFTWD
>Tip_582
QSEAFPVARSDTMQADQELLQFLQAFENKPEVIHNFITTFYTAGIAIAAFEKVIVCDVDA
THSIAAAVKLINMEVLWSSGNIMRIDCIAATANYYQFSCS
>Tip_583
HSRCFPIARLDQLQANQELLQFLRAVDGQPSYIDCYLTDYFTAGVSISSYEKIIVCEVDA
SHSLAAAVNLINLQVLWCAGKVIRLTCIASRANYYQFSYN
>Tip_538
HNKCLPVSTSDQLQAQPQLLQLLDAVDARPVWINCYLTEYFTAGVTKASWENLIVCEVDA
NDTITAELDLINLKVLWCRGKVVRIASIHGYADYYKFSFY
>Tip_656
QNRCLSVANSDQLEANAHMLQAMRALDDEEGYIHAFLTAFYTAGVGSSSYEDIIVCSVDC
NRSLASAQSLINLKVLWYAGNITRISSIHHRADFYKYTYD
>Tip_657
QQRCLSIASSDQLEAHAHFLQLMRALDNEKGHVNALLTSLYTTAIHLASNDDIIICAVDC
PQSLAAAHGLINVRVLAYEGGTTRVTTIQKRADFYKFTFD
>Tip_151
AAICLPVTDGNQLEAHERLKQVMSALENEPVYVHALVHEFFSEGIGKASLNDIITCAVDS
ESAITAWQDLVNIHVKWFENEVVRLADTTNSADYYHFDFD
>Tip_237
ADLVMPVVHGNQPEAQERLKQILAALEDRKSFVTGYIHEYYSEGISKSSLNDIVTCSVDA
EAAITAWQSIVSIQVKLYANEILRLDKTHAQADYYAMEYD
>Tip_915
AHIILPVIDVNQAEAHDRLKEVIAAVEDQTGHVDSYIKDYYSEAVSKAGHMNILTCAVDR
EPSISAWADLVNITVKWLANNVIRMEETQGDADYYAYAFD
>Tip_916
ANIIMPAISVNQAEAHERMKEVIVAVENQTVFVDAWVKDYYSEGVAKAGQMNILVCAVDS
EPAITAWADLVNITIKLLSNDVIRLQETQSEADYYALAFE
>Tip_356
ASVVLPAIDGNQLEARARLKKVLTAVEDSSAFVNAYIHDFYSEGVAQTALGDIVVCAVDA
EASITAWKDLINIHVKWYTNEIIRISETHQGLDYYAFDYQ
>Tip_853
AALCLPVASANQLEAQTKLKQWMTAIENEPAHVKAFIHAYFSEGITEADNNEIVICAIDA
EAGITAWRNMVNIRIKWYGNHVVRLSTSRAAADFYKFDFS
>Tip_854
AAVCLPVADGNQLEAHSKLKQWINAMEQEPAYVKAYIHGYFTEGICESDNNEVTICAIDA
ESGITAWRALVNLRIKWYGNHVIRLTSTHSNADFYKYDFE
>Tip_816
AAVCMPVSDGNQLEAHTKLKQWITAIEQQPMFVNAFIHSYLTEGISQQNQNEVTICAIDS
ESSVTAWRALVNLRVKWYANQVVRLSASQTRADFYKYEFS
>Tip_905
KSACIPIGTSNQLEVHRRLKHFMVAMDNQPIYVEAFLHEFYTEGIAIASTNEVLMCAVEA
SATITAMEAIIAVKVKCFANKIIRIPTIRAQADFYEFTFG
>Tip_906
HNMCLPVADANQLEANAKLKHFMTALDTEPAWVDAFLQQFYTEGIPLASTGEVVMCAIEA
QTSIAAIEAVIAVRVKTYNNKVLRVPGVRGHADFYQFSYE
>Tip_631
EDICMPIASSNQLEVHSRLKQFMTALDDEPVFVNSLVHEFFTEGIPLASTGEVIVCAVDA
ETTITAVEAMIAVRVKWYANKIMRLERVRAHADFYQFQFG
>Tip_0
QNVCVPVCDSNQLEVNSQLKKFLPALDNEPSFVNAFVHEFYTEGVARGSSSEVLVCTVDA
SSTVQAETSLINVKVKTYENKVIRMSKCDAAADFYPFQFN
>Tip_11
QDTCFPVAGANQLDVRSELHQYMTALATKPIYIYGFVNGYYTEAVVKGSWDEVLVSAVDS
ATDILALSDLINVRVKEYANKLVRLHQCDARTDLYEYEYH
>Tip_176
QNTCFPIAAANQLDVRTALAQFMTALATEPVYVYKYINGYLTEAVTKGSWNEVVVSEVDA
SSSITAISDLINVRVNEFENKLIRLHHQESYDDLYAYDFH
>Tip_177
QDTCFPIASANQLDVRSALAQFMTALATEPVYVHKYVNGYLTEAVTKASWNEVVVSAVDA
STSITAISDMINVRVNEFANKLIRLHHAESFDDLYAYDFH
>Tip_170
RETCFSVADVNQLEVREKLKQLMTAFANEPGFIHTYVHGYLTEAVCSGSWDNVIVSEVDA
KQSIVAMNDLLNIKVDEHQNKLIRLDSCYANSDLYEYAYS
>Tip_171
MDTCISIADVNQLDVRSKLKQLLSAFASQPTHIYAIISGYLTEAVGEGSWNEVIVSDVDA
STSIVALNDLINVRVDEHENKLIRLDTCQASSDLYTYEYN
>Tip_63
KEDAVPISTANQQQISAQLQQYLSGLAKNKSLVNQYIESYFTHAVAKQSDNNVIVCTVDG
ATNIIAMRDLINIRASQYGSKLVRLKSGKAWTDLYEWEFE
>Tip_64
RNDCIPLSDANQLEISAQLQQFMMALAPNDTLVQAFVDELFNMAIARQSHEDIVVCTVDS
AVDIIARNCIINIRVSVLGSKLVRLDSSKADTDLYEWDFE
>Tip_20
EESCLPICDANQLEIRDHLQQYMMSVANKDGYIDPYLHDYYTEAISKCSQQDILVCTVDG
AVDIISMLNLINVRVRKYDSKLMRLDTQHCYTKLYEWEYD
>Tip_324
KETCLPLAGANQLEVRDEIHQWMMSLATKQAYIHVFVDNWYSEAVARAEYEDIIACTVAA
SVNVLAHRDIINIRVRAFDNKVIRIDTSQSYSDLYEYEFD
>Tip_378
NNTCYPLGEANQLEVREQIHQYMKSIAGKETYISAYVNEFFSEAIGKGELEHIIACTVAL
SVTVLAQKDLITIRVRVYSNKVVRISPNYTFTDFYEFEFN
>Tip_379
DNTCFPLSDANQLEVQERIHQYMKSVANKEAYINAWLNEFFSEAIGSGELEHIVACTVAM
SVSVLAQKDLITVRIRVYSNNIIRIPPTHSMEDFYEFEYD
>Tip_486
QEICLSVASTNLEEMKSKLQQHMSSMAERASWINAFLNELFTEAIAQSNLNSILVSNVEL
TAPVVPPKDIVNIRCRQFENRLLALKVTHAFTDLYEFAYD
>Tip_487
KEVCISISNENLMEIKSKLYQHLSSIAGRACYISGYVNKLFTEAIAESNLDDVIVSTVDL
TAPIIPPENLINLRCRKFENRIVALSVTISRTDLYQYAYK
>Tip_471
KEICFSVAHVNQMEIKSKLRQHMTSLADRASYIDAFINELFTEAIENADVNDVVVSTVDL
TVPIIPPRNVVNIRCRKYENNLIAMAANSSYTDLYQYAYD
>Tip_349
KTICFSVTYVNQLEIKAKLHQHMTSLAERACFISALINNFFTEAIEKTSACDVVVSTVDL
TVPIIPRREIVNIRCRQFANKLVSMSANGANTDLYQFAFE
>Tip_212
KQICLSISYINQLEIRSKLHQHMTSLAGQSAYIDTYVDQFFTEAVGDTDHCDVVVADVDL
TVPIIPTKDVINIRVRNFGNDVVRLTPNGIATDLYQFEFN
>Tip_10
RETCFPVSGANQLEVRDHLHQLLTALAGKPVFIHGFVHDFYTEAIAKADYDDVIVCTVDA
SSDIVALSELINIRVKTYANKLVRLHQCNGRTDLYSYEFH
>Tip_133
HNTCFPIKRAEQLDVKARIKEFLEAIADNPAYIGGFVYEFFTAGTGRGSQSGVLVCTVDS
PSDIIAVTSLVNIRVKDFTNKAIRINGTSSQADYYSWDFD
>Tip_834
EDACLPLAGAEQIETRSKLKQFMEALANKSGYVDPYVYEFYTAGTAQSNHEDVIVSSVPS
KKPLTGLKELVNYRVKNFTDDILKLVSTYASADYYSFEFD
>Tip_835
RNVCFPIAGGEQLETRSKLQQFLQSFAGRSGYVKAYLYDMYTAGVSSSNRDDVLVCTVPS
PRSLSGLKNLVNYKVKDFANDLIKLDSTHAHADYYAFDYS
>Tip_460
HNLCLPISPAEQLERKERVKQWIDALAAKECYIQAYVYEYFTSGTSRASNNDVIVCTVDA
PADITALTGIVNYRVKGHANNITKLTGSGAQADYYSWAFD
>Tip_461
QDMCVPISPCDQLERKSRVKQWLEAIAGKPAYIQAYVYEYFTSGTSRSSNGDILVCTVDA
PSNMTALTGIVNYRIKGHANNITKLSGSASQADYYSYDFN
>Tip_1004
QNLLVTIATSDQEDVRKLVKQFVTALANQECFIAAFIYHFFIEATAKADRAEVICCTVDA
PSDIRATSHLVNVHVKAWENKIIRMAANVSCSEYYDFNFK
>Tip_1005
HGLLLPVTGSDQDDTRKLVKQFIEAFANEDSFIDAHIYAFFTTATKTADQAEIICCSVDA
PSSIEATMQFVNVHVKRIDNKIIRLTTSHTAAEYYEFNYS
>Tip_791
HDHCFPITGAEQEEVRKLVKQFIEAVASRKTYINAFLYEFFTEATPKADRDEIICCNVDA
PSDITATTSLVNIHVKAYQNKIVRFSSTSGLSDYYEFDFN
>Tip_553
HNCCLPVTGAEQDEVRKRVKQLIEALAGQHPYIDPYLYEFFTEATPRSDRDDVVVCTVDA
PTDITATTSMVNVHVKAFENKVVRISTTNVVADYYSFDFD
>Tip_59
KHVSIPLSEAEQLDVRSKMRQLLESLADRPMFVGAFVNDHFSEGTSKASAGNVIVCTVDA
PNDIVAIQAVVNVRVKGYANKAIRLVQASGNADYYDYEFG
>Tip_152
TDVCVACCYTEQIDIKDKLMQFLESIANCPSFVEGFINAFFSTGVSRSSEGDIVVCAVDA
PTDIAAARNLVNVRINEFQNSSLRLKHPSAWAEYYAYRYP
>Tip_706
SDCLMSCANDEQIDVRDRLMQYLTSIAETQAYVDVWIKSFFSTGVSRAGRNDIVVCDVDA
PSDIAAVRSLVNVQVNEYENASLRIADPSANAEYYAFRYG
>Tip_962
LDVCLSCVNTQQIDVKDQLMQFLNSLANTDSYVNSFVDAYFSLGVTKTGKNEIVVCDVDA
PNDVIATHRIVNLQINEYKGTSTRITNPGSHADYYSYRYP
>Tip_963
AEVCISCVSTEQIEIKDQLHQYISSLANSKTFVDPYIEGYFNTGIVQTGKDDIIVCEVDA
PKDIAPVRQVVSLKVNEFHNTSVKMSTPSAAAEYYAFRFP
>Tip_663
TNVLLSCVPSEQIDVRDRLLQFLAGLANSQCFVAAWVDEYYSTGVAEVGRDDIIVCDVDS
PNNIAAIRHLVNVQVNKFKNNSVRTGSPDAQAEYYAFRYS
>Tip_302
PNVCLTCCDAEQIDIQEKLMQFLESMADTPSYVNPFMNSFFSTGTGAAGFGDIIVAEVEA
PTEVAALRDLVNVQVNQYENSSIRLTHPQGWAEYYAFRYE
>Tip_403
SNTCLEVGYSEQLDVRRKLKEFIHSMARLPAFVNAYMDAYFTAQVTQLNEDNVIVCTVDA
GSDIRALKQVVNIRVKRFENNSIKLGTPFQHADYYDYRYP
>Tip_404
SSACLDCCYTEQLDMRRRLKEYLSSLANLPAYVDSYINEYFTAQIARLSEHNIIVCTVDA
PSDVRALQQVVNVRVKVFENNSIRLDYPLAWADYYDFRYD
>Tip_256
RNVILPLSDAEQLDLKRKMKQLISSLANVPCYVGSFINDYFSSGIAKASEGNIIVCTVDA
PNDILTMKAMVNVRVKVYANNSVRLTPSSSRADYYDYKFD
>Tip_257
RTVCLTIADAEQLDLKRKMKQLLESLANVPLYVGAFIDEYFSTGVIEASEGNIIVCTVDA
TNDVLAMRSVVGVRVKAFANNSIKLSSSVAMADYYEFKYG
>Tip_15
KNVCLPVGEGEQLEVRDRLKELLESVACKPSFIGSCIHNYYEEGTAKASRGDIVVCDEDT
TTDIIALSALVNIRVKKHANKAIRIVTAHAHADYYDYKLG
>Tip_241
RHACFPIADTNQLEVRSHLHQLMSALAKRPAFIHGYVHDYYSEGIAQGSTGEVIVCTVDA
NTDITAVTEVISIRVKQFANKVVRLTTCNAIADFYQYEFA
>Tip_242
KHVCFPIANTNQLEVRSHLHQILSALADRPSYIDSFLHELYSEGIGKGNTGEIIVCTVDA
NTDITAVTDMISIRVKSFANKVIRLSTCNSLADFYQYEYP
>Tip_455
RNLCLSIGDSNQLEVRPRLHQYLSSLKEKENYLHKFLPVFYTQGVSQMAWDELVVAEVDS
SNSLIAMKNFIAVRCKQYEEKIVRVSQMWAYEDYYKYEFD
>Tip_976
RNVCLAIAASNQFNVRTRLRRQVHSIKDSDSYLAAYLPAYYTTGVTKMAINDIVICAVPA
TASIIAATELVTLKVKTFKNDVTKVPGSNGNEDFNQFQYN
>Tip_977
RDVCLAVADGNQFEVRARLRSLVHAFKTSDNYLAAYLPAYFTSGVCRMAISDVIICEVDA
TVSIIASRDMITVKVKAFKDDIVKVGGNLGKEDYYEHNFD
>Tip_806
RNTCFSVAGSNQAEVRSRLRSFMTSLNNYDSYLAGFLPAYFTNGVATVALDEVVICEVDA
STSLIATNDVMTIRVKIFQEEILRVRTTSTYEDYYQCNFD
>Tip_432
KNICLDIGNGNQLEVRTRLRQYMSSMKGEDNFLTVFAPVYYTEGVGRSSYNELIVCEVDA
DSSLMATEDLITIRVKCYEENILRIAEMAPLEDYYKHQFN
>Tip_433
RNICLNIGNGNQLEVRSKLHQFMSSMKGKDNLLKTFVPTFYTQGMARSSYQELVVCEVDA
STSLAATEDIITVRVNAYEENIVRISKMKALENYYKFQFD
>Tip_543
SDVCLDVAGVNQLQARIELRDHVSSIRTKQAYLDAYIPTYYVRGVSKTSHKELIVCEVDA
SNNIPASKNLISLQIKIYVGGVTKISSDYTHEDYYEYQFG
>Tip_544
SDVCLDVAGANQLQARIELRDHVSNLRGEQSFLNAYIPTYYVRGISHTSHKELVVCEVDS
SNNIPASKNLISLQIKLYVGGVVKIACTHAREDYYDYQFG
>Tip_623
SNVCLKVSKVNQAQAQMRLRQHISSLKKKEAWLDIYIPVYYVRGVSKASMAEIVVCDVDA
QSNIPAARELITIQIKCLVGNVIKLDTDRSYEDYYEFEYE
>Tip_871
SGVCLKVGDVNQASAQKRLRQHMDSLKQKEGWLGAYLPVFYVRGVARSSMAEVVVCEVDA
QSSIPAAKKLIAIQIKILVGDVIKMSENEAYEDYYEIEFN
>Tip_872
AGVCLKIGHVNQASARMKLRQHMDSLKDRESWLNAFIPVFYVRGVARASLAEVVVCEVDA
QSSIQATREMVAIQIKILVGNILKLSEDEAYEDYYEFEHD
>Tip_743
EGTCLEVSNVNQLQAKMRLRQYVTSIREKDGWLHSYIPEYFARSIAKASLKEVIVGDVDS
ASNIPGAKGMVTVQIKRLVGSVMKLTDNVGAEDYYKFLYN
>Tip_744
EGTCIEVTSVNQLQAKMRLREYVSSIRHKDGWLNAYVPKFYVRSIGKASLKEVIVCEVDS
ANNIPAQKDLITVNIKIYVGEIVKLSADVTHEDYYEYTYN
>Tip_55
SEICMDLADANQKQARTKLKQYISSLRDKETFLSAYIPIYFAHGVSRASNNEVVTCDVDG
TTNVPASKNLVTVRIKVYVGNIVKLDSDFVEEDYYKFEFA
>Tip_181
NDLLMALAEVNQLEFQSHLHQFLSAFQHKASYLECFVAAFYSRGVAAMNYNELVAASVDS
GNSVVAHDNVVAVRVKAHEDNVVQLTDAFFENDFYRYDFG
>Tip_182
SSVLIAVADANQLEVKAHLHQFINAFQDKVDLLNTHVAEYYSRGVVQMNHSELIACSVDS
GASVVAHDDLVTVRVKIHKDDVVQLNTAFFDNDYYRYEFG
>Tip_477
AESCVTIPSTNQLEVEARLHQWITAMDNKLPYLASYIAIYYSKGIITADYDEIIMAAVEA
GTDVVAKYGIVAIRVKLYDDDVLRVAKKNAVEEYYRWEYD
>Tip_478
QHSCIAVLNANQLEVEARLHQWINALNDRLAFLDAFIAVFHSKGVVMANSDEIIVAAVQA
GTTVIAKYNFVSVQVKVWDDDLIRVSVKAGGQDYYRYDYG
>Tip_355
ADSCLAIANANQTEVEAHLHQYMSALQDKVSYLKAFIAIFYSKGVVHANSHEVLICSVDA
GNSVVAKYDLITIRVKLFEDDVVRISASNGREDYYRYEYQ
>Tip_444
EAQCFSVLEADQVEVEAKIHQFLAALQKKVGFLDGYVNDFLSTGVSEMNHDEVIVCRVDS
NANIIANDDYITVRVKVYEDDLVRMSETQAKQDYYRYQFS
>Tip_445
EAQCFTVLGADQVEVEAKIHQYLAALQRKVGFLNAFVDEFLSTGIADMNYNEVVVCRVDS
KTSIIANDDYITVKVKIFNDDVIRMSETNVYEDYHRYQFG
>Tip_505
NNECICVTGASQSEVESKLHAFLEALQGRVAFINSFIADWYSQSVVTSHEREVIVSGVEA
GSTITANESIITVRVKSYQDNVVRVKTTHGKAEYYKYEYG
>Tip_935
HKECICVTGANQAEAESRLAAYFDAMQGQVAYISMYVADYQQQSIGKAHHRDIITSTVDA
GSTIVANETMVTVRIKVYEENVVRLKETLAHADYYKFSFN
>Tip_936
NTECICITGANQKEVESKLAAYFEALQGQVAYIDMFVEDFQSQSIDQVHHRDIITASVDA
GTTIIANESIVTVRIKRYEDNIVRLSEVLAKADYYKYDFD
>Tip_226
NDECLPIASSNQAEVRAALHAFMEALQNRVADLNCFVKEFYSQSVTHSHFSEIIVCATDA
GSAIVANDEFITIRISTFPDNVLRMEESHSQADYYRFEFY
>Tip_227
KDEALPISNSNQAEVRSALHAFMSAFEQRVADLYAYVKDYYSQSVAETHLNEIVVCAVDV
GSAITACDNLITIRISQFPDNIVRLNTDSARADYYKFEFT
>Tip_103
DEECITVANANQLEAQKKLHAFVDALTTKVAFLNSYMADYFSQAIVKAHQAEIVVCQVNT
GTAITATKEIITVRVKVFEDNVIRLAENIANADYYRYDFH
>Tip_218
KSVCIDIANHNQLEVRARLKQYIGAMQGEDDFLGAYVDIFYTQGVSQASHGEVIVASVDT
SASIPANKNFITVRIKIYADNIIRITECHSTEDYHEHQYD
>Tip_425
KTICVAVVNHNQLERRVKIHQLLKALQDKEAHLAIAIPAFYTEGVGCADHDEVLTASVDA
GATIPAVRNLVTIQVKLFADTICRLSTNNSAENYQKLKWD
>Tip_966
RTICLAVADSDQLERREKISQFLQAFQQQEAFVAAVIPSHFTQGIPRAEQDEVLVADVDA
NTAVTSVESLITIRCKEFSNSLVRLNTQRALENYQKYRYE
>Tip_967
KTICLAISNHDQLERRAKISQYLKALQDKESFLAAAVPAFFTQGVAHQDQGEVIVADVDA
NSSITSVQSMITVRIKEYSDTIIRLNTSSCAENYQKYRYN
>Tip_420
KTVCLAVADHNQLERKAKITQYLSALQNAEGLLAAAVPSYFTTGVGTMSRGEVVVASVDS
SANVEATKSLITVRIKIYDDAILRLDSSMASEDYQKFQYE
>Tip_807
RDMCVNVPGHNMLEVKERIMQYISAIQNNTGYLHGCVPIFFTQGVDIMSHGEVLVASVDS
TASIPATQNLLTMRIKLYEHSLLKVTSCEATEDFHKFQYK
>Tip_808
RDICISVADHNQLQVQERIKQFIEALSNDDAWLDGFVPIFYTQGIARMNRNEVIVASVDA
TASIPPTRNMLTVRVKIFQDEVLKITSCHATDDYHKWKFH
>Tip_175
NGTCIKTVEADQVDVKARIRRFITTMSGKQVFLGAFINAYFTVGAANSSRNQVAVCDAEA
SNSIFANKTVVNIKVGRYADALVKFSATHSRANYYDYRYG
>Tip_287
QDVCLKTGDADQVDVKAQIQRFITTLSGKEGFLDCHINAWFTVGASTSSRNQVAVCKAEA
ADSIFAAKTMVAIKVGRYSDALVKLSMNQTTANYYEYKYN
>Tip_288
KKICLKIVEADQVDIKAHIRRYITTFSGKQVFLGAFINAHFTVGAAQLSADQIAVCDAEA
SNSIFAKKTLVNIKVDLFADALVKFSSSFARANYYDFRYG
>Tip_382
TEICLKTAEANQLDVKSRLCHYINTLSDREGYLDSYIDTFFTVGIARASNNQIICCEAAA
SSTIFAETDVVNVKVGEFSDALVKLTLGGNHDNYHEFEFN
>Tip_383
PNICLKTAGANQLDVRSRICHYINTLNDREAVLNAFISTYFSVAIVKASNNQIICCEAAA
SSTIFASTNIVNVKVGEYSDALVKLNTNGSHDNYHEFDFN
>Tip_945
KDCCVSVSKANQLDVRNQICHFLTTMASREAFLRVYVTAFFNVGIPNPNINQIICCSKEA
TSTIFAASNFVNVKVGQHTDALVKLRSSGSYDNYNDYRWN
>Tip_946
KDCCVSVASANQLDVRDQICHFITTLANRETFLRAYISAFFNVGIANPNIHQVICCEKQA
TTTIFAASDFVNVKVGQHTDALVKLRSNRPYDNYNDYRFD
>Tip_110
AEVCVAVASANQADSQEKMRAYIRTLSGERSLLDGYLSTWYTIGVTHTSYDDIVAAEVEA
SSSIMAITSQIAVKVGVYEDNVLKLSASRTNADFHEFNFD
>Tip_786
RNICVAISGANQDDVQKQIHQFIPTLSSTDSVLDALIDQWFTFGIAKASTNEVVVCAVEG
STTIMATTDLISVRIGTFEDNVVKLPKTHSEADYYHHRLE
>Tip_787
KAVCVSIVRCNQSDVKKKILQYIQNLSGSRGFLKAHINDFYSFAVAKATTDEVVVSPVEF
SSSILAAKDFISIRVGTFQNNVIRFTGKYAEADYYHLRLT
>Tip_343
KNVCLPVADANQSDVQKKIRQWIPTLSGTQAFLDGHISTFYTFGVGKTSTNEVVVCPVEA
SSTIMASTDVISVRVGRFDDNIIKFTNTHAEADYYHFRFN
>Tip_558
NDIMLRIAGANQSDTRDQLKKFACAISYRQSYLNSFINVFYPQGIATSSQEEVVVCEVEA
NTTILATQGFISVRVGTWEDNVVKLTPILTYAEYYEFQYE
>Tip_559
NNICLAVAKANQADTKDKFKKYMCVVSNRESYLEAYINVHYPQGVSKASTQEIVVCAVQA
TTTILATHSMISVRVGAFDNNLIKMTSILSQAEYYKFSYN
>Tip_274
RNMCMSLANTNMSDTRERIKKYMSAISKRDSYLDAFVNVYFPQGVANNSQNEIIICEVEA
TSSIFATRNLVSIRVGEYKNNLIKLDPTNSQAEYYKFSYS
>Tip_611
PNFCLSLAHTDQAFTSDRLRKYLPALSHRQEYLHSYLNVLFPQGVVQCSFNEILACDVES
SNSIFATMDLVSIRVGLFKDNVVKMDPSTAHAEYYKYSYE
>Tip_1014
PNFCLSLANANQSDTSERMQKFMCAISNRQAFLDAFVNIFYPQGVGKASYNEVVVCDVES
TASIFATKSPVSIRVGQFKDNIVKLDPSAAEAEYYKYSYN
>Tip_1015
PNFCLSLAHSNQSDTSERMKKFMCAVSNKEEFLNAFVNVHFPQGVGSASYNEIVVCDVES
TTSIFATKDVVSIRVGMYEDNIVKLDPSVSRAEYYKYSYN
>Tip_8
PNVLVTIRDNDQADLKEKIKQYMAALSTYEALLDAYIGVYFPQGVVSMSNDDVIVCQVEA
ASSIFSNHSLISVRVGQYDSAIIKLTPTASLADYYKFTHD
>Tip_6
AEVCITVSESDQLDAHQRLKQFMCCFSNKEVYLGALVKLFFTQGIARMSNGEIVECEVEV
TTSILSAQSLVTAKVKHFEDNILRLGNTHSQADFYKFRYD
>Tip_46
KNLFLSISNANQLETREELMQFMACIDDSEGFLTGFVKLWYTQGVALASNGEIATCEVEV
ASTIFSARSLVTIRVKLHDNNILRLSNAHSQADFYKFHFD
>Tip_423
KGVFLSVADANQLATAEKIMLFMACMDNSQGFLNSYVKLYYTQGVTNASNGEILTCEVEV
APTVFSMKNLVTIRVRLFDNNIVRLSTSRSHASYYKYHYN
>Tip_424
QGVFMSVAGANQLATRERIYQFMSCMDGSEPFLAALVDLYYTQGLATVSDNEIVTCEVDV
LTDVFSLRHLVTVRVRLYQNNIIRLSSSRAPASYYRFQYN
>Tip_567
RDVCLEISNASQSNTRDRIQQYLSSVSDREAFLVAYLDLFFTEGIADASCGEVVTCDVDA
SATIFSAEGLVTIRIGTFDNNIVRIGTTHAHADFYKFRYH
>Tip_639
RDMCLEVANVSQSNTRRKICQFLKSLEDRSALLHGYLDLHYTEGVPSTSHGDVTVCEVEA
STSVFSQENIVAIRLGVFDNQIIKITNQSKRSDFYKYRFE
>Tip_640
RDMCVDVGNVSQSNTRETICQWVKSVEKRASLLNALVDLFFTEGVADSSMGEVVVCDVQS
SATIFSRQAFVAIRLGVYDNQLVRISDGYADADFYQYRFD
>Tip_563
NNLCIDIGGASQKNTRTEVEQYMVCLSNRDGGLDAFLNLFYTTAIMKMSMGEIFTCEVDV
SDAIFSSRGLVTVRVGSYDNNIVRVQSSMAMADFYAYQFG
>Tip_396
HSVCFDIGDASQLNTKAKISQYMSAFSDKNCLLSAFINVFYTQGIAMMSLNNIVTCEVEA
SNAVLSAKGIVTVRIGTFDDDVLRLSSTVGSADFYKFRYN
>Tip_87
NNICVDIGEASQLNTRAKIQQYLVCLSDKEAFLRTHLNLFYTQGVSSMSLGEVATCEVEV
ANTIFSARGLVTIRIGLYDNDVVRINNSHSTADFYKYRYN
>Tip_259
RNTCLNIADANQLETKTKMRQFMSSISSRESSLNALLKLYFTKPICRASHSEVVVCDVDT
TNSIVSGEELITVRVKAFDNSAARVTCCLGNADFYEYRFN
>Tip_873
KNTCINLTKANQLETKTKTRQYLSSISYREASLNAFLKLYFNKGICKASHDEILVCEVDT
SNAIVSGEDMIAIQVKLYDNNIVRLSSAFAFADFYEYRYG
>Tip_874
RNICLNVAASNQLETKTKTEKFLSSVSRRDCSLTTFVKLLFSKGLAKASQNEVVVCEVET
STAILAGEELITIRVKVFDNNIVRISDTNKHADFYDFRYK
>Tip_529
SNTCLSIANTDQLQSQSKLRQHMASLSDKDAALSAFINLYYTVGIVRANNHEAIVCDVDT
ANTIVSVQAVITVRVKIFEDNVMRLSTSIAVADFYDWNYD
>Tip_530
KNTCLNVADTDQLDHASKLRQLCSSLSDKDGSLGAFLKLFYTTGVINSTNHEAIVCDVDT
ASSIVSLQALITVRVKLFEDNVLRLNSTLAAADFYEYQYN
>Tip_448
KNTCFSVATSNQLETQTKMRQFMTSVSDKEGSLNSFLKLFFTTGIGSGTFNEVLVCDVDT
SSNIVSAEALITVRVKLHDNSVARMNPSFQQADFYDYRYD
>Tip_172
KETCLNVAQANQLETKTKMRQWMVSLSGKEASLDAFIKLYFTEGITLASHNEIIVCEVDT
SSNIVSANELITIRVKIYENDIARMTHCFATADFYKFRYQ
>Tip_173
RETCINIVTANQLETKTKMRQFMVSMSNKEVSLGSFISLYYTEAISHASHGEIVVCAVDT
SDSVISTKEVITIRVKMFQNSVARMSNCHAEADYYKFRFE
>Tip_885
RDTCVDVQDSNQLDTRTRMRQLMSSLSDKDLCLNGYVKSWFTKGIAKMSRKEIIVCDVDG
TKSIVNSKNLITVRVKTFDDSVAKLRSCHAKADYYKIDFN
>Tip_886
KNTCVDVSSSNQLETQTRMRQFMSSLSDKDTCLSPYVNSWFTKGISKMSREEIILCEVDA
ANALISSRKVITVRVKTFDSNIARLTTCRATADYYKIDYH
>Tip_662
RSIMLDIANSNQTETKTKMRQYLGSMADRDACLDVLVNSFFTKGIANMSHDEILVAEVDS
SSTITSLRTMVAVRVKVYDDNIIRMETTHAKADYNKYTYN
>Tip_38
RTACLDVADSNQLETQSRMRQYMDSISNRDAYLSPFVKSWFTKGVAKMNEREVVVCEVDA
ARTIASAKKLITVRVKLYEDNIARMTTCEAMANYYKLSYA
>Tip_50
RHICLSISDSNQLEIRNKMRQWITGLSNKDVCLNSFLKDYLTKGISNSSQNELIVCEVDS
ANTIVSAQELVTVRVKRFNDNIARLANSSVHADFYKFNYN
>Tip_264
NDVILAVADCNQLEMKSRMMQWINAISSEELSLRSFISDYFTKAIMRASRDSLIVCEVES
ARTVVSSAHIVTVRIKQFADDIVKISSTSSRADFYKFKYR
>Tip_764
QDVLLAVVDCNQSELRMRMQKFFSAVSNEEAFLHAYVSEWFTAAVSRQSCNEVLICDVES
SSLVISLQGIITVRVKRYNDDVLKLSQSKAFAEFYDYDYD
>Tip_765
DDILVSVIGCNQAETRAKMRQYITAMSSEEPYLHALISKFFTEAVTHPDRNEVITCEVDS
AHLVITTQDLVTIRVELYNSKVIKLSSSYAQAEFYNFDYN
>Tip_607
REVILSIVQGNQLSVQAKMYQWISAISNREAYLNGFIGDFLTAALAKGSHEELVVAEVDQ
STNVVAARDIVAIRVKIYADNIIRLPTSYGNADFYRFNYD
>Tip_608
KSVILSIVNGNQLEVRAKMHQWISAISDKEAFLNSYIGECLTKAVGKGSREELVVCEVDS
SSSVIAVKDIVALRVKSFADNILRLSSNQGKADFYKFNYN
>Tip_811
EDVILTISDANQLEIRAKMYQWISAFSQEDGVLCPFVNEWLTKAVVDASRDELVICEVDA
SKSVVAVKNLVTIRVKAYQDNVLRLASSKATADFYKFNFR
>Tip_812
ENVLLSIADANQLEIRAKMYQYLTALSQEESFLNAYVNEFLTKAVGQGSREELIVCRVDA
STSVVAVKNMITIRVKSYQDNVLRLANSKATADYYEFNYR
>Tip_108
GNMFMDVADAGQLEVKEQIKQYLSSFSNNDGWAEPIVKEFYTQGVSEISYNEIIACEVDA
SQSILAQENLVTVRVKVLNNKVIRMSTSKAGADFYQFTFC
>Tip_109
GDMFLDIADAGQLEVKQKIKQFLSAMSGSDVFADAFIKEWYTQGVRRISYTEIIAGEVDG
SSSILAMKDMVTVRVKTLQNRIIRMSSSVGGADYYEYTFS
>Tip_36
GNMLMDVANSGQIEVKQRIKQYLTTLSKNDSYVNAFIDSYYTQGVAPISQTEIMACQVET
TTSILATKNLVSIRVKELNNNVVRLTRAQGHAQYYKFRFN
>Tip_903
AEVMMSIADSGQIEVRERIKAFLAAISDNESYIQAYVQEYYTQGVSLASPNELVACKVEA
SDAVMSLENMVSIRVKKAGNQVVRLTTCYSQAQYYGFRYH
>Tip_904
ADVIMSVAGSGQIEVRERIHAYLSALSDNEKYIQAYIHEYYSEGVTLYNPNEIVACKVEA
NSAVMSLKNLVSIRVKRAGNNIVKLTNSYNHAQYYGYRYH
>Tip_790
ADIMISLADSGQIEIRERLEAFLAVLSDNENFIETYTNDFYTQGIALVSPNEVIACKVAA
STAVMSLKELVGIRIRKAGDDILKLTGCYCRAHYYAHRYG
>Tip_76
GDMLVDVSDSGQIEVKQRIKQFLTTLSNNEGFVQSLIDDYFTQGVIRVSPNEILACQVEA
STAVASTKNLVSVRVKNQNNNIIRLARCHAQAQYYKYRYS
>Tip_277
SDLCYTIANGGQLSIAERIPAYIGSLSGKEGYVSGFVDLYLTAGVSRMSFNEVVAAKVEA
TESIDASQRLVTIRVNTWLENLVRVTDGYSHDDFDAFRYT
>Tip_752
QQLCLSIAGGGQEAMKERIPQFLVSVSNKEQFVEAFVKLYYTAGVAKSSRNEIVAANVES
TAAIDATKKLVTIRINSCLNDIVRMSTNHACEDFHKYRHN
>Tip_753
QGLCLSIAGGGQEAMRERIPKFLVSVSNKESYVEAFVKLYFTAGVTKASRGEIVAANVDS
TAAIDASKQVVTVRINTCLNNIIRLSTSQSCEDFHKYRYN
>Tip_442
HGLCFTISDSGQAAIREHIPQFLSSVSDRDGYVDTYVELYLTRAMPKASHGEIIGAKVDA
STNIDAANKLITIRINSMLNDVVRMATTNAAEDYHTFRYS
>Tip_443
KDLCLTIADSGQAAIREHIPKFLTAVSDKEVFVETYIEEYLTRAMGKAGHDEVVGAKVDA
TTNIDACKNIVTIRINEMLNDIVRLTATHAAEDFHTYKYD
>Tip_219
ADMCFNVARGGQVSINQRISAYLSSISGRETFVNSLIKLFFTAGIIRMSRHEVIAAEVQS
TESINASQDVVTVRVNLFLNNVVRLNNAHAREDYYAYRYN
>Tip_104
KSMCFSVSNGGQLTIKQRIKDYIASVSNNETFVNALLKLYLTAGLAAMSKDEILASQVES
SESIIASQDIVTIRVNVFRNNIIRLSKTETPEDYYAFRFN
>Tip_282
HHICLTFENGGQLQIRTQIKQFLAAMSEKEGYVSKYLKLWLTTGLSRMSADEVIASQVEA
KTTVLADKDVVTIPVKIYKGGIVRLTACYAKEDFYRFRFY
>Tip_283
KQICLSFANGGQLQIRTRIKQFLSAMSDKEGYVSVYLKLYLTAGLAHMSADEVVASQVEA
KKTVLADKEVVTVPVNVYKGGVVRLQSCHAKEDFYKFRFG
>Tip_54
THMCISVSEGGQLQIRTRIKQYLSSLANEESYVDAFLKLNYTQGLSKMSQDEVVASQVES
TTAILTSKGVITVRVNVHKNNIARLSTAVSHADYYKYRLA
>Tip_883
HNMCIDVASCNRLKIRERIKQFIRTLSNEEAFVDGHLDLYYTQAMASMSAPEVLACEVES
TQAIVVTQGMVTLRVNVHHNSISRVTTSFSKADYYKFRFW
>Tip_884
HNMCIDVAEGNRLKIRESIRQCIASLSNEETYVNAHLNLYYTQGMAAMSASEVIACQVES
TEAILASKGIVTLRVNIHHNSVSRMSSSFTTADYYKFRFA
>Tip_1002
HNTCLNLANNNRLKMRESIKQCITSLSDDDSFVGAWIKLYYTQGMARMSASDIVACQVKA
TQAILSAKGLVTIRVNVHSNSVIRFETACGTADYYQYRYA
>Tip_1003
RNICISVANGNRLKIRERIKQCLSSLSNQDALVDAFLNLFFTQGMAHAGASDVIACQVEA
TQTIVSAKGMVTIRINIWQNSVSRMTNEHAHADFYKYRFA
>Tip_232
PNQLINTVQVDQDARRAKLQEYLTSVAGRSSYLNAFVDEFITGGIAAVQKNNTLVVLEGG
SANVIAMKKFVALKVDLYDSGLIRIQTRLAHADFYEHQFD
>Tip_869
PGALMNTLDVDQDARRARLQEYLSSLAGKSAFLDCYLDDYFTGGVGTVQRDGTIVVVEGK
GANVIAINKLVALKVDIYESGLIHFYTRVTRADFYEYQFQ
>Tip_870
PDALINTISVDQSARRAKLQEYLTSIAGRSAFLRPFVDEFYTGGIATVQKNNTLVVLEGG
SANVIAIKKFVALKVDIYDSGLIRIYTRRSHADFYEYQFN
>Tip_130
PGAVLAIANVEQRERQAKIREFLAALANKSAVVGAYVDEYFTGGVVKVQKDNTIVVLSGG
STSVEAVRDYVAVRIDTFSSGIIRLWKEYASADFYEFQFP
>Tip_658
QGAVLSIVNVEQHERKAKVKEYLSALSGRAPVVKSYVDDYLTGGVSRVQKGNTVVVLSGG
STTVVAVKDFVGVKIDLFESGLVRLWQEHGAADFYEYQYG
>Tip_659
PGAVLSIVNVEQNERKAKVKEYLSALANRSPVVKAWVDDFLTGGVARVQKGNTVVVLSGG
STTVVALRDFVGVKIDVFESGLVRLWQEHGAADFYEYQYG
>Tip_621
PNMILSVSGIEQNERKAKVKEYITALAGRSAFVQPFVDNYFTGGVAKAQRGNTVVVLSGG
SSSVVATKDLVGVQIDVYESSVIKLWQESGGADFYEYQYG
>Tip_292
PDAVMNVAGVEMDERRAKVREYLAALANREPVVHCYIEEYYTGGIGDVQNGKTIVVLDGG
STTVIAIKDLVALKIDQFDSGLLRMWQAGSAADFYELQYE
>Tip_222
KDSILNVIQADQDEIRHKIREFIPAIADKTPFIDSFVEDYYTGGIARAQSDNLILVLSKA
TVPVLAIKNMIEIKIDTYDSNIVKMYERHAQANFYEYQWN
>Tip_504
PSSILNVLNADQEEINQAVREFLPALAAEAPLISGYVEDYWTGGVGSAQKNNLILVLSKA
SSPVLAIKNLIAVKIDNFESNVTRMYERYAQADLYEHQYD
>Tip_622
PNSILNILNANQDEINQAIREFIPAFAKQEGLIKAYVDDFWSLGAAQAQREKLVLVLSKA
STSTLAVRSLIAVKIDHYESQVVRMYTRLCRADLYEHEFN
>Tip_964
PDSILSIMSADQDEINQGIREFMPAFAEKDSFIESFVDDYWTGGICKTRRENIVLVLEKS
GTPVIAAEEFIAIKINYFDSQVIRIYSRCCKANLYEYEYD
>Tip_965
PDSLVSIMPSEQDEINQAIREFIPAFADRETSIDSYVDDSWTGGIAQTQKEDLVLVLEKA
ETPVLAIQDMIAVKVNHFESNVIRVYETYAKADLHQFEFG
>Tip_236
PNSIMHLIQTDQDEIQQRIREYLPAMADKSPFIKTYTEDYWTGGVAGVQNNNLVIVLSKA
ASPVIALKNLISIKIEQFKSDVVRMYTAFAHADFYDYEYS
>Tip_865
PNALLSIVDTDQEEIRARIKEFIPAMPSSNCFIDAFLEKFWTGGIVVAQRNNLILVLTKG
SNPVVAIEKIIAVNVECYSSGIVKMASGQSVADFYEHEYD
>Tip_866
PSAMLGVADADQDEIKAKIKEYLPALPDRNCWIEAYLDEFYTGGVGVAQQSNLVLVLTKG
TSPVVAVRELIAVNIEVYESGIFKVTSAYGEADFYQHEFS
>Tip_228
PNAIISVVEADQEEIKSRIKEYLPAMTNKNAHISGYVQEFYTGGIAVSQKNNIILVLSKG
SNPVVAIKNIVAINIEVYSSGVIRVPKSLADADFYQFEFD
>Tip_229
PNAILSVVSADQEEIRSRIKEFLPAMARRNSFITSYIQQFWTGGVGVAQKDNLLLVLTQG
SLPVVAVKNLVAINIEVFSSGIVRVPKGLAHADFYEYEYE
>Tip_72
PNAVLSVIQGDQQEIRQRVKEYFTALANQSAYIQAYIEEFWTGGVASVQKQNLIVVLSGV
TNSVRAIRHMIAVRIDAYESGVIRIYKALAQADFYEHEYN
>Tip_61
PDVVMSIITVDQQDVRKKVKEFMPAVANRSAYIDSYVDEYWTGGISEVQQENTMVVLSGA
SNCVLALQNIVALKIDTYESGIVRVYNRFSAADFYEHQYN
>Tip_186
PHQLMAVADVDQEEVKERVEEFMAACAGKQTHVDGFVDQFYTGGVARSQASNTLLVLSGA
AGQVFTIKDQVAIKIDLYDSSVVRVNDRTTNADYYEYQYN
>Tip_187
PHQLMSVISVDQQEVRKKVEEYMPACADRSAFIEAVVDKHWTGGVSKAQEENTIVVLSGA
SNCVIAMKNQVALKIDIFDSSIIRVYNRQASADFYEHQYH
>Tip_132
QDILLSIIGTEQRSVRERVKQFMAAMAKKSCYIDVFVDQLWTGGVSRVQFNNTIVVLAGA
SSCILALPDVVALKIDKYDGGIVRMYTGDPAEDFYAFAFN
>Tip_475
RNVIMSVINAEQENVRDKIRQFLDAIARKNSYIKCYVNQYWTIGIAKSQYKNVVVVLAAM
SSAILATENLVAIRIDAFNSGIIRLHKATPREDFYAYAYN
>Tip_476
KDELMTIITAEQEDVRDKIKEFLSAIARKDGIIGVYVDEYYTLGIAQAQFENTVVVLAQI
SSAILAVPNLVAIRIDTYQSGITRISSACPREDFYAFAFN
>Tip_632
ETALLTVPPAEQQNVKDKVQQILGAMENRNAFISGYIEEFYTGGVSSCQVENVVVMLAGA
AACILASPHLIAIKLDPFSSGVTRTTANTTWADYYSYAYY
>Tip_633
ETALITIAPAEQQNVKDKVQQFLRAVENRNSFIQGYIDEYYTGGVASCQFDNTIVVLAGV
ASCILAQPHVIAIKLDAFDSGLLRTSDNHAHADFYSYAYY
>Tip_328
RTVIMTLIDAEQNNVKEKVKEFLGAIAQRSAFINAFVEQFYQGAVARTQHDNTIIVLAGV
TSCILAVPEFVAIKLDQFDSGVVRTYTPSGHADYYAFEFN
>Tip_386
KTVLIAVISAEQNNVRERVKEMMGALADRSAYIDAYVDQYYKAGVADTQQENTVVVLANA
SNCILALPDVVAIKLQEFESGIIRMTTNNALADFYAHAYR
>Tip_725
KNIQLAIIAAEQSNVVTQVKDYMASVANKETFIRCFVDEYYKAAVGCAQRENVVIVLAGA
STCILAMKNVVAIKLEVFNSNIIKLRVAYSLADFYTYAYD
>Tip_726
RNIQIAIIGAEQSNVKTRVREFMTAVAARSAYIDAYVDEYYKIAVCSGQMQNVVVVLAGA
VNSIFAVDNLVAIKLEIFKSSLIRLSSSNAIADFYACAWN
>Tip_654
KDIQLAVVNAEQDNVRQQVKEWLNAMASKKPYIKSLVDEYYKVGVSQSQKDNTLIVLAGS
SSCIIAVPGLVAIKLEAFRSGVIRMTTTLTTADYYAFAFG
>Tip_655
KNIQLAIVNAERENVRQQVKDWISALASKQPFIDALIDDFYKVGVSNAQKENTLIVLAGS
STCIVAVKGVVAVRLEPFRSEVIRLCQAASMADYYAFAFG
>Tip_333
HETLLPIINSEMAAAQEKVRQYVQSVADTSSYIAVYVDKFWTGGVVNGQHADTLIVAAGT
TSSIIAVKNVVALKLNMFEAAAVKLEQCYARANYYAFQFD
>Tip_334
QNTLLAVVNSEMAASQEKVNQYLQSIASQTAYIRSFINEFWTTGVARGQHHDTLIVAAGT
TKSIIAVENMVALKLNLFNAAAIKIAQCYGKASYYAFQFG
>Tip_737
TKTLAGIIRPDIAGAKEQIKQYLQSLVNDSSFIDGYIDPFFTGGITRAQNNNTVVVAAGE
KSSVQALPDLVALRLNYFDANAIKVSSTRTEANFYAYSFH
>Tip_738
SGSLAGVIHAELAGAKAKVKQYLQAVVDDSAFIDGYVNEHWTGCILKAQHSNTTVVAAGE
KNAVVAMPNLVALRLNYYQASAVKITSTNSQAGFYVFAFQ
>Tip_594
SKSLLGVSNAELQAAKANVKQYLKAFVSDTEFINAVIEELWTGSIARSNNGNIFVVAAGA
KPTVLAVPGLVALRLNLFDASVIKLSNTQERADYYAFAYL
>Tip_595
STSLMGVIEAALAAAKAQVKEWLNALVQGTPFINAIIENFYAGSVIRANNDNIFMVASGA
KPSVVAIKSLIALRINRFEASAIRLSTSLEQADYYAFQYN
>Tip_255
HGTFLSIADAEQHNAKERINKFIQSIENESAFIGSFLNEFFTGGIASEQYDNIVVSAASS
TPCVVALPNIVSLRLERFKSAVVKMDSNYSQADFSAFGYR
>Tip_766
KGTLVAVSSSNQNNARDEMLRIIKSMEDQGAWIGTFLNDWFTGGVAQAQCANITLVDATT
NACVVAITNMVALRLDVFQSDVIKIHKSWGPADFSPYAYN
>Tip_767
RGTLVTIASSEQHNAKEEMKRLIKSMEGSAAFISPYMNEFFTGGVARAQCDNVILAAAST
SACVVAVTELVALRLDMFQSNIIKMSSGWVPADFSAYAFS
>Tip_452
RGTMISVVDSDQHNAKEKIRRFLRSMEESSGFIQTYLNDFFTGGIAKPQYDNVILSAASS
SSRVVAVNQLVALRLETYESDVIKMDSSWGREDFSAFSYD
>Tip_85
KGTMLSIVKAEQQNAREKIRKHISALENASMYIGAFLNTFYTGGIAKSQYPNVTVTAAAA
SPCVVALPNICAIKLNTFKSGVVKMVDNMSHANFYAWAFR
>Tip_303
QDTLMRIMEAEQQNAEEKIAKLLESLATHEFYINAFIDEFFTGGIAAGQHENTIVTAAAA
SATVMALPTLVALKLDKYQSSIVKLHAVNGNANFYAWSYE
>Tip_982
KEELLTVMKSEQQNAKENIRKLLDAFAAREAFIDMMIDEFFSGGIARGQQANTVVTAAAA
TASVIALKKIVAIKLDLYAKGILKLPSTHTLANFYAFSYD
>Tip_983
KEEIVSIKQAEQQNAHEEIQKLLEAVANREAFINPMLNDWFSGGIAQGDHENTVVTAVAA
STTVMAVKKIVAVKLDVYKKAVLKMETVFGKANFYAYSYG
>Tip_127
KDVLLRVMHAEQEEAKEKIRKFLQAIAAQELFINTYIDDFYTGGVTKGQYQNTVVTAAAA
TAAVIALPNIVALKLDALKSAIVKISTVYSYANYYAFSFG
>Tip_342
KNTVISVIAAEQANAKDKIRKYISALANSAMFINAFLDEFWTGGVPESQYENTIVTAAAA
SACVIALPDIVAVKLDQFNSAVLKIAATVADANFYDWAFD
>Tip_788
RDTVLTIAKAEQADAKEKLRKYLSAIATAAGYIEAFLDEYWTGGVVKPQFNNTVVTSAAA
SASVISTPDMVALKLDYFESAIIKIAGSVTTANFYEYEFG
>Tip_789
KNTVVSVVPGEQAQARDRLRKFLDAVADKSLFINTFLDDFWTGGVARAQVENTLVSAAAA
SSVVVATAELVALQLDLYRSAMIKLNKTAIHANFYEWEYN
>Tip_47
ENVFFTAVDSDQQNVKERIHAYMVALANHSAFIEAWISEYYTAGIANIQFENLIVVLAGV
GNTILAIPSMVAIKINTYESGLIRLYTRYSHADFYAYIFN
>Tip_1020
RGALIAAHSEKQENVRETLHAFMPALGDKSPLIDAYVTEYFSVAITEAQLKNLIVVLSGS
GTAVLARRQIIAIKVNRYENGVVRLYSSDGVAELYSFVYS
>Tip_1021
QNALIAAHEENQENVRETLHALMPALANKSPLIDGYVTEWYSVGVCKAQLKNLVVVLSGS
GTAVLARKHLIALKVNRYEDGVIRLYRTWGVAELYSYVYG
>Tip_235
RGALLTAHDENQDNVRETIQAYLPALASHEGLIQAYVTEYFSVGVCKMQLDNLIVVAAGA
ATSILATPSLVAVKVNRYANGIVRLYNSYSIADLYAYVFE
>Tip_223
RGALIAVNDANQENVKETLQAFMVAVANHAVYITSYLTSFYSVGVTKMQHENLVVVLAGV
SSAILASPNLVAVKINQYQNGMIKLYRSRSVTDLYSYVFQ
>Tip_307
RSCLLAVNDANQTNVKDTLKAYLTSIADKMRYINTYLTDFFSAGIGKIQYNNLIVVLAGC
SSTILATPGMVAVRINKFQGGLVKLEPSYALEDLYPFVFT
>Tip_308
NGCLLGATNANQRNVQEALQAYLSSLASKTDYISSCVTDYYSAGIAKTQQNNLVVVAAGC
SSTILAIPGLVAVKINTFQGGLLRLDKNTSYEDLYPYVYD
>Tip_636
HDCLLSANDINQDNVRETMYAYLTAVANRSSYIEAFLTRFWSAGVEVAQNDDVIMVLSGA
SSSVLATPGVVAVKINTYEGGVLKLLSTKCTGDLYTHTYE
>Tip_637
RGSLLTAGDINQSNVEETMQAYLVSLANETAFIDCWLTAFWSAGVGKVQDNDIIVALAGC
SASILAVPGLVAAKINNFEGGVIKLSTTNAIAEFYQYTFQ
>Tip_446
KGCLLTVNQANQDDVQSTLQAFVVAIANKSAYITSYLDDFWSQGVTQVQKENMIVVLAGC
GGCILATAELVAVKIDAYDGNVVKMTKARSMADLYDFVYT
>Tip_526
QAVILAATNADQKNVKNSIPAFLSAFASSSSYIEAFLNDYYTSGIATSQSEDIAVALSGT
GSTIVATKKVVAVKVNKYDSGILRLFTALGTADYYEYGYS
>Tip_527
QEVIQSVSNADQKNVKNTVPAFVAAFAGQKSYINGYLSDLFTTGISRVQNQDVIVALSGT
GSAIVAAQQIIAVKVNKYESGVTRMSSSVTLADYYAFAYK
>Tip_398
QGLLLTATKADQDNVKNTIHAFLAAFANRSAFINAFLNEYFTSGIVNAQHENVIVALSGV
GTSILAVKSLVAVKVNQYESGVLRLFSALSLADFYAYRFD
>Tip_159
QDCMYTAVNADQENVRRRMYAFMTALASQSVWVSAYLSDWYSAGLTKAQRDKILVVLAGV
SDSIIATSDIIAIKINKFESGLVRMAERQAYADYYSYVYQ
>Tip_875
EHLMYTAVEADQTNVRKKMYAYVSAVANQSGYVEVWLCDYFNAGVGDAQQNKVIVVLASA
LDSVLSRQELIAIKINRYESELMRMNTEYCHANYYEFVFN
>Tip_876
QDVLYTAVNADQNNVRQKMFAWITAVASHPAYVSSYLCPYYNAGVVKIQVEKVVVVLAGV
SDSIVSTENLIAIKINKFTSGLVRMTGRDACANYYSFVYK
>Tip_135
KNVMYTAVNADQTNVREQMHAFLTALANQSAYVDSYLSEYYSAGIAKAQREKVVVVLAGV
GQRIVAISDVIALKINKYESNVVRLTSRHVLADYYAYVMN
>Tip_24
PKVMISITDSNQQNVRDKIIQFLLALASKAAFIEAYVNDFWTTGVAKVQMENVLVVLAGV
GNCIIAVPRLVAVKLNAYDSGIIKVYSELGYPDFYAWAFE
>Tip_160
RGMLIKVIGADQDQARGKIMQFMHALANKTGFIDSYISQYWSSGLAKAQRANTIVVLAGS
NSCIIALKYLVTVRVKHYEDGVVRLYTSQAFRDFNSFEFS
>Tip_830
QEIIFKIIQAEQLNVREAVMQYLHALANTTMLVNCYINKYWTAGIGESQANNTIIVLAGT
SHSIIAPSHLVTIRVRTFQNGVIRLYKSFARRDFNSWSYQ
>Tip_831
KHILMKIIQAEQLNVRERVMQYLHALANTTCLINCFLSELWTGGIARAQQANTIIVLAGT
NASILAPQQIVTVRVRIWENGVFRLYKTYAGRDFNAWSYR
>Tip_1008
NDILIKVLKADQENIKDKVMQFLHALAGRTGFIPAYVSAFWSGGVARAQNDNTIVVLGGA
SASIIAPKDLVTVRIRLFANGIVRIYSANANRDFNSYEYS
>Tip_1009
KNFLVKVLDADQENIKETVMQYLHALATRTAYITGYVTAYWSGGVGRAQRENTIAVLGGA
SSCILAPRDIVTIQVRLFANGVTRVYQGNASRGYHDYEYN
>Tip_464
RHIMMKVIGADQDNVREKVMQFLSAIADQTPFIHAYLSEYWTGGVATMQNSNTLIVLAGA
ENCIVAPRGLVSIRIRIMDNGIVRVYSSHHLRDYNSFEYD
>Tip_465
KHVIIKVITADQDNVRERVMEYLNAIADQTPYIRPYLSEWWTGGISRMQKSNTIVVLAGA
ENCIIAKKGLVSIRIRLYENGIIRLYTSNHTRDYNSFEFD
>Tip_363
STVLMKIIASDQESVNHKVMQFLGAMAGKTAYIDGYINAFWTASLAKANSANTVHVLAGV
SYSIMAPRKIVTIHVRHLQNGVVRLSASNADKNFYTFEFS
>Tip_364
NTVLLSVEAADQESVHDKIRQYLGAQADTTSYIESYINAFWTASLAKAQNANTVTVLAGV
SGTITSPRDLVTVHIRRLENGVVRLQSSEPCKDFYAYNFE
>Tip_652
TGVVLKIIDSDQPSIHSRVMQFLAAIAPRNTFIQGFMDQVWSGSVAQCQNDNTIAVLAGV
TSCILAIRTLVTIQVRMLTNGIIRMFNSLSMKDYYAFEFD
>Tip_653
KDVLIKIINADQPSVQTKVMQYLGAIADRNAHMNAFMEEFWSGSIAEAQHANTIAVLQGV
TSCIMASKTVVTVQIRRLKNGVVRIFRSLTMKDYYAYEFN
>Tip_309
NNNMVRLVQADQDNARDEVLHIMSAISSKSEYIGAFLKEFWTGGVADANYADTMMVLAGV
TASIIAPHNIVSVRVRIFGNGVAKLYSARAYKDYYDFRFS
>Tip_310
KNNMLRVVGADQDNAREEVMHYLSAMTANSSFIGAFLNEWFTGGIADANFADTIMVLAGA
TACIVAAKDLVSVRVRLYGNGTAKMYKNMCNKDYYDFEYD
>Tip_193
KSSLLRLVAADQENAREKVFHFMSAVSTQSSFIAGFLNSFWTGGIARAQHANTLMVLAGV
NTSIVAPEEMVSIRVRVLGNGIVKLNRAHNHKDYYDFEYG
>Tip_134
RSTIIRVAHADQDNVKDEVMQFLAALAGKTSHIDAYLDEWHSGGVAGAQSANTVIVLAGV
SGCITAPRKLVSIRIRTLANGIVRLFAQRALKDFYAYPYN
>Tip_210
RNTIVVITNSDQENVEDRLAQYIDALATKAAYVDEYVEEFYTLTIGAAHHANTIAVMAGA
NGCIVFPQKIVTIRIRTLNNAMIRLPDAHSYKDFYHYKFN
>Tip_211
RPTLLTIGNAEQDNVKKKLLQYLNALARRTAFVKGFVEEYYTGAVAGTQHANIIVVMAGV
TGCIVAPQKLVTLRIKSLANAIVRLRSNLPHKDFYDFKYG
>Tip_580
RNTLLRITGSDQHPCKSQVMEFFSALANKSEFIPAVLDDFWTGGVAKAQYSNIVLVLAGV
TNRVTAPKDIVTIKIRVLKNGAIRFAQANGLKDYYAYEYT
>Tip_581
QNTLLRIAESQQAPCKSQVMEFFSALATKSEHIPVVLEEFFTGGVAGSQYSNIVMVLAGV
TNRVTAPKDIVTIKIRTLKNGALRFSAANGLKDYYSFEYD
>Tip_481
KSVLLKIADSDQQPCKEQVYQFFAALGSKSAFICSVLEEYWTGGVAGGQYGNIIMVLAGV
TNRVVAPREVVTIKIRTLEDGLVRFNANYGWKDYYQFEFD
>Tip_352
RSTLLRIVSSDQDSVAARMMQYLSALADRTEHIPAYLDEYWTGGLGGAQYGNTIMVLAGV
SKCVTAPRTIVTIRIRVLANSVVKLRNSKSFDDYYAFSYD
>Tip_958
KSVILNITNVDQQNVKEKVAQYWNSVANTTTYLGSWLSEYFTAGIAEANTGNTVVALAQI
TKNISAVQALITIQVRALADGCVRLTDSWGRKDFYAYDYN
>Tip_959
KSVVLNITHVDLQNVKEKVAQFWSSLADTQAYLDVYLAEFFTAGIAAANTSNTMVALAQV
TATISAVQALITIQVRALRDGCVRMTSDHSAKDFYEFDYS
>Tip_453
KSLVLNIANVDLQNVKEKVMQFWPSLAPTQAFIDVFLDEAFTTGIEKSNANNTVVSLADV
TATIAAAENMITMRVRTLKDGCVRMSSSGAAKDFYEFDFA
>Tip_454
KNQVLNVANVDLENVKEKVMQFWPSLAPTRSFIDVFLNEAFTVGIEKSNANNTVVTLADV
TATILAAEDLITIRVRELQDGCVRMSSAGAAKDFYEYDFA
>Tip_147
KDVLLSIVDVDQENVKDKVMQYLGALANETAYIDGFVENFWTGGITKAQFSNTIVALAGV
NACIMAARTLVTIRIRSLANGITRLPRSQALKDFYSYDYA
>Tip_405
REQLLSFAHVDQEDVRDRVQHYMVAIADRAGFLSSYIGDYWTAGVGESELSGTIVVLAGV
CTCTMAVKNVITILIRELANGITRMYPTRVHEDYYAFDFD
>Tip_707
REVLLSFAQVDQDEIRDRVKHFMTALAHRAAYLQAFIGDYWTAGVGHCEYSGILVVLAGV
CTCTMAVKNIITILIRTLANGVIRLEPSVAHEDYYAFDYG
>Tip_708
RNVLMSFAHVDQDEIRDRVKHFLVALANHAAFLQSLVGDYWTAGVGHTEHSGIIVVLAGV
CTCTMAVKHIITILIRRLANGLIRLEPSAANEDYYAFDYG
>Tip_276
NHILIQVAGGDQENVKDRILHYLTAMAEKAAWLDDYLSEYWSAGVAGAEFGGTIVVLAGA
SSCVLAMKEIVTLRVRAFASGIVRIYGDLAAEEFYAFEFN
>Tip_815
RNELLTIADANQQDVQERVQHFMSALANRAAFLNSFLGKWWSAGVAGSEFNGTAVVLAGA
TSCVVAIRRLVCLRIRYLSNGVTRLTGKYGQEDFYGYKFE
>Tip_1000
KDVIVEIGEANQSEVKAKLHHFLPAIAERRAYLHGLIDQHYTTGVECAEFSGILVVLRGS
ASCIMAVQDLVCIRIRNYANGVTRLYTSSAVEDFYEFEYA
>Tip_1001
NGVLIQVGDANQTEVRAKVQHYLAALADRRAFLDGFVGQFWTAGVAGSEFGGIAVVLRGA
AASVMALKSIVCIRIRTYENGVTRLYAAHAVEDFYEFEFS
>Tip_88
DEVLLALITVDQENVRDTVQHYLKAIASRAALLSGYIGELWTAGVAGAELGGTIIVLAGV
TTAIMAVRDIVTLRIRALENGVTRLYKSNLREDFYAFDFE
>Tip_329
NDVLISIASADQRNIQKKVHHFLGAMEERACVIEAYVNSFYSAGVGAVELGGTVVVLSGC
TTSIVSVQSLVTVKIRDYNNGVVKFCTDYAHEDYYACQFN
>Tip_497
NDALLSLGDADQDNVKKKLHHYLGALEDKASVLEAYLDSYFSAGVSNAELGGTVVVLSGA
SCAIISVKNLVTIKIRVWNNSAVRLYASYEAEEYYACDFN
>Tip_498
NEALITIATADQHNIRKQVSHFLGALETQAPVLNGYIDSYFSVGIAAAELGGTIVVLSGC
SSSIVSIKDLVAVKIRDYNNGILRFRKHFCFEDYYACDFD
>Tip_146
NEAMISIADADQQNIKERVNHFLGALASKAAMLNTYVGSYFSAGVAASELNGTLVVLAGC
STSIIALKELITIKIRQFNNDIIRFYNTYAPEDFYACEFN
>Tip_506
KEALISIMDVNQQNLKEKVNHFLTALKDDKAHLDPFIGAFLSVAVGTSEPEGIAVVLAGS
ATRVLALQNLVTLKVREYDNGVIRLFSNYAHDDFYAFEYA
>Tip_507
HEAIISVANANQENIREKVNTFLSALDNNKAYLDPLVGAFLSVATATSEPDGVVVVLAGC
ATSVLALNDLVTLKVREYDNGVVRFPSSHSFDDFYAFQFS
>Tip_616
NNALMSIVRVNQVNLKERVNHFLNALKDEKGVLSALIGRYFSVAVAISEPNGTTVVLAGC
SAAVVAARDIVTLKVREFNDGITRLLANYAKDDFYAYDYS
>Tip_617
NGVLTSVVKANQENLKDKVNHYLNALKDEKGHLEALIGRLYSVAVANAEPSGTAVVLAGC
TAAVVAARNLVTLKVREFDDGITRLYNNYAEDDFYEFDYN
>Tip_97
NQVLTAVINVDQNNLKEEVQHFLNALAGTRGFIDSYLGDYFTMGVVAAEPNGTAVVLAGC
SAAVLAMKALVTIKVRRFENGITRMYHTWGQEDFYGCDYD
>Tip_153
KHIMLALIDADQSNVRDRVAQFLTAIANRSTFIEGYVGEYWTGGVTASELANCIVVVAGS
SSSVSAYRGVVTVKIRVLSNGLIRWYGTNVSEDFYAYDYK
>Tip_154
KHMMFAIISSNQANVRDQIAQFLTSVAKKSAYVSGFVNEYFTGGIAESEVANCVVVVAGS
NSSVTAVKSLVTIKVRTYANGIVRLFSAASAEDFYAYDYG
>Tip_296
QQVLFTICNSDQSDIKNRIAELLAALASKTSFIEAFVGNYWTLGIGQAEMNSIVIALASG
ATSIQAQKDLVSLKIRILANNVVRLNSTESIEDFYAYEYR
>Tip_297
RSVMMTIADANQSDIRNQIASLLTALANRSGFIEAFINRHFTAGVAESELDSVIVALASN
TRNVSAAQDIVTVRIRTLANEVLRVYAKKINEGFYAFEYN
>Tip_630
KDILLTICGADQSDVREKVAQLLVAIANRSALVKLYVGQFYTSGLNEAERNNTILVLASG
STSVSALREVVTVQVRVLNNGIVRMTGPYAREDFYALEFD
>Tip_650
RGILLTISGADQDDVRHRVAKFLVAIAGRTAFVDTYVGEYYSAALAECEQSNTILVLASS
SSSVSATKDLVAIQIRMLTDGLIRIWDNWTAEDFYAYDFQ
>Tip_651
KGALLTIAGSDQPDVRRKLAKFLVAIASRTAFVEVFIGEYYSAALVKHEQANTVLVLASA
TNEVTASRDMVAVQIRKLEDGLVKIWSAHAAEDFYAFDFQ
>Tip_797
EEVFVNIVKGDQNDIRDKVTQLLNSIADKKALVSNWVKEFFSAGLGQAESDQTILALASP
SSRVTASREVVTVRIRMLDNGILSIHGAWSGEDYYAYELD
>Tip_798
EDVFVSISDTDQQDVKDQVSQSISALTDRKSFVNAFVNTYWSSGLARVESANTVLGLASP
TSNVQATRNLVTVRIRLLNDGVVSISNCYGKEDYYAFDFD
>Tip_925
VNVLMGIVRADQENVREKVKQYVTALEDQSRYIDAFVDDYYTGGVAEMQWGNVIVVLAGV
STSIMAIRHLVSLRIRLLDQGVVRLYSNLTFADFYEYEYN
>Tip_926
VNILMGVVNADQENKREKVKQYLSALEDQSRYIDAYVDEYYTGAVTQAQYGNVVVVLAGA
SSSIMATRHLVSLRIRLLDQGIVRLYGPVCLADLYEYEYG
>Tip_17
VDSLVGAANGDMDNVRDKLKQFLRAVEEEAGVIGALVNDFFSGGINRAQHGNVLVVLAGT
RSEIVAMHFMVATRIKILEQGVLRVHKNCSFADLHDFQYD
>Tip_185
EEVIFGVAQADLNNVTDKIAEYLRALEDRAAFIGAYAKDFFTGAISNAQRGNIIVVLQGT
AKEVTAARYLVSVRIKVYEQGIIRLTSNLAMADLHEFSYG
>Tip_540
EEVLLSVANADMDNAADSIKDYMRAWEDRAAYIKALAKAFFTGAIARIQRGNVVVVLQGS
AYEVSAMKYMVSVKIKVYKQNIVKLGSSFALADLHDFAYS
>Tip_546
AEMLIGIAKADMNNAAEKVRDFMKAFANRASFINSLAKAFFTGAIARIQHNNVVVVLQGS
EYEISASRYVVAVRIKVYTQNIVRLNNTLGCEDLHEFAFG
>Tip_547
RDIIIRVVNADMENAAEQVKDYMDALAGASAFIACLAKALYTGAVGQIQQDNVIVILQGV
EYEISATRYLVVIRIKHYCQNVVKLTTTTALEDLHDFAYD
>Tip_431
QEVLLGIATADMDNVTDNIKDFLKAWESKAAFINAYANDFFTGAISKAQYGNVVVVLQGA
AREVTAIRNFVSIKIKAYQQGVIRLSSSLAIADLHAFAYG
>Tip_162
QDVLFGIVDADMDNVQDNIKEFLSAWENHASFIGAFSNERFSGAISNVQRDNVVVVLAGS
AREVVAVRYMVAIRIKVYQQGVIRLDSTLGYADLHDFAFT
>Tip_278
RELIIAVAEADMNNIRENITHFINAWEGHEPFIAGFSDEFYSGVIGEVQKDNVIVILAGV
ARQVIALQNCVAIRIKTFDQNVIKLTNSLDHADLHDFAFN
>Tip_279
KYVMLAVAGSNMENIQETITDFMSAWEGHEAFINVYYEDWYSGAVGAVQSDNIIIILAGV
QKEVASIRNYVAVRIAVYNQGVIKLTTSLARGDLDDFQFN
>Tip_230
QHVLLGVVASDMENIQDNIKDFLNAWDDHDAFIACYSHEYFSGAIAKVQMGNVVVVLAGA
TREVAAVKYCVAVRIKVFQQGIVKLQATLAYADLHDFAFG
>Tip_65
PSALLGIADGDQDNVREQMHEYLRAWEDHAAVVDAFANELYSGAIHRIQANNVVVVLANT
AQEVVAMHYIVAIRIKALAQSALRVKASHGIADFHDFAYE
>Tip_605
EKALLTITAADQQHVRANVREYLSVVEDRAAFIQSYIDDFYSASVAKASKGSVVAALAGA
ATSVISAVHLIAVQVKVIEQGITRVASKRGYDDLHDWTFA
>Tip_606
RKVLLTITEADQKHCRANVREYLRVLEQRANFISAYIDAYFSASITRSSHDSIIAALAES
ATTIVASVELIAVRVKVLEQSVTRVSKKRGIDNLHDWSYD
>Tip_447
TQTLITIANMDQAHCKANIHEYLRALENKACYINAYVSKYFSGSVTRGSRGSVIVALAGA
ATQITAAVYLIAIHVKSLEQGILRVASSQGVNDLHDYAYD
>Tip_436
RNILLSIADADQEHCRANIREYMRAMEDRAGFIDAYVDKFFSGSVAVPSQNSIIAALAGA
ANSITAAVYIIAVRVKVFHEGLIRVSAKYGKDELHDWAYD
>Tip_201
PNVLLGISGGDQTNVKNNINEFLRSLENKASFISPRIDKFFSGAVGESSQGSVIAALAGC
ASAITATVYLIATRIKLLHQGILRISTTFGRADLHEWEYN
>Tip_468
PKTLMTIVNGDQENVRENIKEYITALEERAAVIDSFVKQYFSSSVARASYNSVITALPGT
TQSVVDSLHIIATRVKSLEQDVIRITSDTVYADLHEYAYE
>Tip_469
KSVLITIANGDQANVRENIKEYIAALENRAAVIHLWIEGFFSGAVVKASYDSILTALAGV
ASEVVDNLHFIATRIKIYTQDVIRITSDRAHADQHAYAYD
>Tip_415
PTILLTIASGDQTNIRDGIHEYMSALESRASYIGGYVNDYFSRAVAQTSTDSVVVALAGW
SQEVTDTCSLIAIRIKMLDQGVLRVTGAKAVADLHEWAFN
>Tip_584
PVILVSITDGDQTNIREGVHEYLAAMENKEAFIKAFVNEFFSMAVATVSHGSVIVALAGA
SEDISDVCSIIATRVKTLEQGVVRIVENWAVSDLHEYAFD
>Tip_585
PTVIMSITNGDQSNIKEGVHEFMAAMENKEALIGTFIDDMFSRAIASASSGSVIVALAGA
RQEIVDVCHFIATRVQSLEQGIVRVKNTRGVADLKEFAYG
>Tip_368
PDALLGIGNGGMGNVRRKIKAYITALEGRAAYINAFAHSIYTKAILIAQYGNVIVVIPAS
SSHIISARNLVATRVKIYEQGILKVDSSHPNEDLYNHKHP
>Tip_943
PSGILGVSEASLDDVKKEIKSYLNSMEDQDAYIDCFADDYLSQAILRVKRNNVVVVIPAS
SAHVVSAHYFVATKVKILGQGIIKINSPRAKEDLYNWNYS
>Tip_944
PNGILGIACASLEDTKKEIYAYLSTMEEQATMINAYADEFLSQAILKVKRNNVVVVIPAS
SSHVLSAKYLVATKVKFFGQGIIKISSDKAKEDLYNWNYN
>Tip_672
PSALLSISEASLEDVKKEVKSFLNSLEHQAAFIDSCADDFFSQAILPVQYHNVIVVIPAS
SSHVLSVHYFVATKVKVLAQGIIKINAAHSLEDLYNWQFP
>Tip_568
PNQVLGVSDCSIDDMREQIRSYVHALEGKASYIEVCATDYFSHAISKAQQNNVIVVIPAS
TSHVLSLNYLVAIKVKVLGQGIIKLSSSQANQDLYNMKWS
>Tip_124
PDSLLGVGGCDMGNVKDQIQQFMQALEKKAAFITAYADDFFSQAIAQSQWGNIIIVIPGD
ATRVVSVRYLIATRVKLFEQGIIKMSATAGWEDLYNWEFA
>Tip_78
PHPLLTVVDSDMDNVQEQIKQYMQALADDAPVVNTQAGDFYTAAVFKSQFNDVIVAPAGA
ATEIVVVRNLLATRVKVFVQGIVRLGTSNQLEDLYHWAYS
>Tip_970
PNPILGIGDADMNNVQDKIKSFMQAIANHAGVVETQANDFYSSAIAQCQYGDVLVVEADD
ATEIAASRYLVATRVKFFGQGVLHIRSSQPLEELYHYAYS
>Tip_971
PDPLLGIGHSDMGNVQDRIREHIQAVDSNAPVVDSQVNDYFSVAVFQCQHGDVVVVPHGD
ANEIVAVPYMVAMRIKMYGQGIIRITTTAQLEDLYHWAYG
>Tip_825
PLVMMNLASVDMSEARERLKKFLTAIEDKASLIGSFINEMFTSGLVEAQLNNVIVVGAGC
AHEIVAAKFIVGIRVKEYSHGVFRVGTSYPYEDLDDFVFD
>Tip_826
AYIMANIGKVDMSEAKKRMKKYLTATEEKAALISAFINEFYTGAIPKAQQNDVAIVLAGC
TQEIVSVKFLVGLRVKQYNHGIIRVDDTAPYEDLDEYVFQ
>Tip_374
PKTMKNIAKVDLQEVRDHLGKFISALENHAVLVGAFINEFYTGGLANSQLENAVVVLAGA
AQEVIAYRFFVGIRVKRYGHGVIRINRTHTFEDLDDFAYN
>Tip_178
PKAVVNVGNVDLDNIKAKLQKYIKAAESKASVIDAFLNDIYSGGISKAQIANVIVVLEGA
AGEIIAIKFAFAVRVKQYGNRIVRLNESVSLEDLNDYVHN
>Tip_179
PKAVINVGNVDMDNIKAKLRKYIKAAEDKASVIDAFLNEIYSGGLSKAQIANVIVVLEGA
AGEIIAVKFAFAVRVKQYGNRIIRVNESVAYEDLNDYVHQ
>Tip_57
PKQMLNIAAADLENTRDRIKQYLQAAEGRAAVVDALVNAFYSAGLAECQNSNVAVVLAGA
ASEIVAVKFLVATRVKEYGQNVVRLDSGNIHEDLYDYAYN
>Tip_233
PKVLQNITNVELDNTQDRLKQYLSAADDKAAFVNGFIDSFFSTGIVRVQRDNVIVVLAGT
ATEVVAMRNMVCTQVKPYGQNIVRISTGHIRKDLYDYSFN
>Tip_234
PKTLINVSGVDLDNTKDRLKQYVSAAEREAAYVGSYINEYYSAGISKASRDNVLVVLAGT
AREIVAKRNLVATRVKMYGQNIIQLTPGRVQKDLYDFSFK
>Tip_941
PKAILSVTEIDLDNTKEELKQFVTAAEAAAAVVEAYVNPYYSSGVGKGEKNNVVVVLAGT
SREVLAKSHLIAVRVKPYGQNLMHMSNSHSSKDLNEFSFS
>Tip_942
PKCLVTVADIDLDNTKDKLKQYVRAAEAEAEVVGAYVNALYSSGVAEAQKDNVLVVLAGT
SREVLATRFIIATRVKPYGQNVLHMGMNLIHKDLNDFSYN
>Tip_668
PDCLVTVSDIDLANVKDKLSKYVSALESADAVVNQYIDVFYSAGVVKSQKANVVVVAAGT
TRTIFAAKFMIATRVKGFGQNLVHMSTNWVYKDLNDFSFN
>Tip_669
PECLLSIAGIDLANAKDKLKKFVSAAEDADAVVGGWIDAFYSSGVTRGQKANVIVVLAGT
SRTILAARFLIASRVKGFGQHVIHMSSGVAQKDLNGYSYD
>Tip_313
PKSILNIAGIDLQNTKDKLKQFVSVAEDRAAVVDSFINAHYSTGIGTAQKDNVIVVLAGA
ARPVIATRFLVSVRVKQFGQNVIRMKNGQTQKDLNEFSYR
>Tip_266
PDAVMNVYEADMDNVKQTIHKGLSAAEKRSALINVFVNEYFSGGITRSSYGNLVVVLAGA
AAEIVAVQFLVATRVKAFGQGIVRVTPAPGTEDLYNFAYS
>Tip_267
PDAILNISNADMENVRETIKKFLSALEKRSVYVNSFVNEYFSGGIAGTQHGNLVQVLAGA
AAEVLAINFIVAVRIKTFGQGIVRVSPTPAKEDLYNFAYS
>Tip_984
RDSILNIADADLDHIRETIHQFISAADMKAAYIDVFVNEFFSGGTARAQYGNLVVVLAGA
GHELVATKALVATRVKVFGQGIVRLSSTPTYEDLYNFAYS
>Tip_985
RDHILKICNADMENIKETIHKFISAADMREAWIDAYVDEWFSGGVARSQHKNLIVVLAGA
SGELISHKALVATRVKQFGQGFVRLTATQVYEDLYNYAYD
>Tip_572
RNAILNIVNGDMRNVRGAINQVLRALSDRDAYIDSFLNQMHTEGITRSQVNGLVVALPGS
STSIVEVHFLIGVNIHLVEQGVLTLHSTIAFSQFYASTFG
>Tip_573
ENAMVSIVAGDIANVKGAIKQVLNALSGSESYIDVYLSEMWTEGIADAQVDGMITALPGS
QSKIIEVYFFIGINIKLLDQGLITLNSSTAQSQFYSYTFD
>Tip_145
RNALHGIVRANMLNAREAIKQHLAAVSDKSIYINAYLNQYYTESLTHSQLGNLVVSLPGA
TASVSAIKFIVGVSVEMLAQGVIKMKASTFRSQMYAFSWG
>Tip_512
KDVFHGVAKANLDNVLEQIKQYISALHNRAIFISAFLHKYWTESLGDAQYNNLLVSLPGA
STAVSAFKFLVGINVETLAQGTLQLDTSNAHSQLYAFEWG
>Tip_513
KHALTGIVRGNLHNVLQQIQQLLKALSDTSIYINAFINQYWSESLSRSQHDNLIVSLPGA
TTAVSALKFIVGVNVDALSQRILRMAQKQCTSQLYAFSWN
>Tip_769
RSVLHAVGSANLENVKEQTHEYLPAMSNRNGYIPTFLNEHWTEGIPAANHGNLIVAQPGA
QSSILAIRFMVGINVEILAQGIINLESAQAESQLYVFSWG
>Tip_770
KRALHAIGNANLDNVKDATEQYLPAVSDRNGYIPGWINEYWSEGIAATNYENLVVAQPGA
QTSILAINFLVGVNVEVLAQGVVTIKSAQSHSQLYVFNFG
>Tip_137
ATAVISLAHGDMANVKDAIKQFISALSGEDAYIGAYVNDYWSEGIASAQHSNLLVVLPGA
QTEVVACRFLVAVNIKMLEQGLITLHRSKALATLYAFTFA
>Tip_514
RTAMLTIASATLSNVEEKIRQHIGAFSGQQGYIGAYIDEYYSVGLAQAQLGNLLVVLPGA
AVEVIAAQFMVALNIELFTQGVVTLDEASVHATLYEHAYG
>Tip_515
KKALMPLAGGDMTEVQDQIQQYLGALSGEQSYIAAYVEDYWSVGLAKVQRGNLVVVLPGA
AVEVLARKYLVAINIEAFDQGIVTLNEAIARATLYEHTFA
>Tip_331
KDALLTLTDGDMPNVEDAIREHLNAVASEDAYISAFLQEFFSEGLSKAQYNNLVVVLPGA
SSEVIACQFIVALNVEAYAQGVVTLNKTQAHETLYDYTFA
>Tip_733
TVAFLSLGDADLTNVEDAIKQFLGSMSDEQAHIGAFVSDFYSMPLPKAQRDNVVVVAPGG
SAEVIATKFIVAINIDAFDQNVVTLTRTRAKGRLYKFKYE
>Tip_734
QVAFMSLSEADMTNVEDAIKEFLGSMSDEQAHIGSYVSEFFSHPLPKAQRHNVLVVAPGG
STEVIACKFMVAINIDAFDQNVITLSRTRSKGRLYAFKYN
>Tip_272
KDALLSLSGADMPNVEDAIKQFMGALSDEEAFINAFVSEFYSHGLGKAQRGNVIIVLPGA
RTEVVACRFLVAVNLEVLRQGIITLSTAHSLGKLYAFTFA
>Tip_27
KNTMMGVSNGDMENVKERMKQFISSFQDEEAVINSFINEFFSGGIARGQESNIILALAGA
TNEILATRFVVAVNVKSLAQGIVRISSAAAWANLYAYSFN
>Tip_143
RNTMIGMSDSDVSNVEERMKQFISSFQENDAVIDVYIHKWFSGGIAKGQEGNIMLALAGT
SSEILVLRFMVAVNVKVLNQGIIRISSSQAHANLYGYSFN
>Tip_144
KQTMMGISDGDLQNVKERLKQFISSFQEDEGYINPYINEYFSGGITKGQEGNIFLALAGS
TDSILATHFLVAINVKCFATGILKVTVSQSYADLYAYDFS
>Tip_757
PNAMFGAEAGDQANQSEKVKEYMTTMEKEPAFIQALVHQYYSSGIVAMQKGNVLVVLAGL
ATEIMATRYIVAVRVKMINNGIVRVSAGYAEANLYQCEFH
>Tip_758
PNALFGASHGNQANQSEKVKEYMTTMEKEAAFINTFVHEFYSSGIAAMQRGNVIVVLAGL
ATEIVATRYLVAIRVKVINNGIVRVSTGYARADLYQCDFT
>Tip_604
PSALIGAADGGQANIREKVIQFITAIEKKAGFIDGYIDQYYSEGLQAMQQNNVVVVLAGL
AATIVAVRYLVAVRVKAIGQGVLRVHTGEAQADLYRYDYN
>Tip_217
PDELMGVTGGNQSNVNEQLKEYISATDGKASFVATFVHEYYSKGIVLAQQGDVIVVMASS
KDSTIGMSALIAIRVKVFQQGIVRLRSSAGMTDLYQFDFD
>Tip_596
PDALLSVANADQADVNQRLREFITAIDEQPGFVYVLVHNFFTKGLAEGHRGDVVVVMASG
SSNTVGVGALIAVRVKAFEQGVVKLKIAASFTDLYEWEYH
>Tip_597
RESMITVAEADQDNVNERLREFMSAVDNQASYVYGYIHNFLTKAIIKGHDGDIVVVMSPA
SCTTIGVGAVIALQVKLYEQGIVKLKSSKASSDLYQFDFD
>Tip_291
PKTLLGVSTGDQANVNEKLKQYITATDERAAYIDSFVHNFFTKGIARGQNQDVVVVLASR
SSEVVGMTYLVAIRVKHINDGLVKVTSSDAHADLYQYDFN
>Tip_566
PQALIGVASADQTNVNEKLKQYINAVDRQAALIGAYVHDYYTKGVLKGQQADVIVVLAST
SGEVIGLNYLVAIRVKVIQNGIIKVRASYSIADLYQFEYP
>Tip_913
SQVLIGIGLADQTNVNEKLKDYLSATDRRAAFIGALIHDYFTKGVPSGQHADVIVALAST
ASELIGLNELVGIRIKAIKDGIVKVKHTEGLADLYEFEYG
>Tip_914
PQALIGVGLADQTNVNEKLKDFLTAMDRKAAFIGAFIHDFFTKGVPSGQHADVVVALAST
QTELIGLSELVGVRIKLIKDGVVKVAHSHSLADLYEFEYP
>Tip_741
PDALLGICDSDQENVKEKVKEYITAIEKEESVVKSFVSEFYAGGISRAQQGNIILVLAGT
STEVISVSYLVALRVKALGQGVLRVYDAKGHADLYDFEYE
>Tip_742
PYALLGIAEADQANVKERVKAYITAIEKQAAVIQLYINEFYTGGIATCQKGNVLIVAAGS
SSEIIAVSYLVALRVKILGQGLLRVVSYNSRAELYDYQYE
>Tip_849
SDVMIGVGNSDQDDVKKQIKQFLSAVDADSGVINAWIDNYYSGGITRAQTNSVVWVLAGA
DSYVAAIKYLVEVKLRALIQGIIRLNSTQAKADLYDYEFD
>Tip_850
RDVMIGVGNSDQDDVKKQIKQYLNAVDNDSGVIEAWIDKFYSGGIAKAQTNSVVWVLAGA
NAYVTSLKDLVEVKLRAFIQAVVRLNSSSSRADLYEFEFN
>Tip_598
SEMLFGVGDGDQNDVKNEIKEYVSVVENRGGIIDTFVDEFYSGGVAKAQQDSVIWVLAGG
NTYIAAVKHLVEVKLRVLIQGVLRLYNSHAEADLYDYQYD
>Tip_22
SSAFLGTGDTDQKNVRAKLKEYLKAVEERAGVIRSYVDSHFTGGVSTAQSNNIFAVLAGA
DTYLAAVRYLVEIKLRKYIQGIVRLFSSHALADLYDYEYD
>Tip_23
ENKFIGTPQSDQENVKATIDQYLTGVTNKAVVIRTYIDEFFTGGVAKGQTGNVVAVLAGA
DGYIAAVRYMVEVKLRVLIQGIIRMYKAYITSDLYDFDFT
>Tip_7
ANAFLGTGQADQENVQSRIKQYLSAAENQAGVIRAFIDDYFTGGVTKGGSGNIVAVVAGA
DSYIAAVRYMVEVKLRSLIQGLVRLYTSYNRADLYDYEFN
>Tip_14
RGVLLGVTKADQANAQSKVKEYLSAVESNSPYVNCWVQELWTAAIAVGHKNNIVIVLAGA
DTSIIAIRQIVEVKLRHLIEGVIRQNSSSAKADLYQFQYG
>Tip_456
RAALIGVGQADQDNVKAQVNQHLTAFEKAEKYVESFLDNFYHVGVSQSQFQNIVIALAGA
GKSVTAVKDTVEVNLRHLIDGIIRQSQNSAAAELYEIQYD
>Tip_851
KKAIVGVGAVGQESVSQQVNQYIAAVEQQERYVGSYVEEFFSVGVANAQLQNVTISLASS
GKNVFAIRETVEVNLRTMFNCVVRQSSNSTAADCYKIKFN
>Tip_852
KKAIVGVGEVDQNSVKQQVNQYMAAMEQEEAFISPWIEDYWHVGICRGQFQNIVIALAGS
GKSVFAMEETVEVNLRNMIECIVRQGGNMPAADLYKIKFS
>Tip_416
RAALVGVAGANQDNVRDQVHEWLTAIEGTTNYVTAWINRYYNAGVATAQNKDLIIILAGA
DKSITALQGLVAINVRVLVTHLIKFTPHYAYAELYEVMYN
>Tip_417
RGAIVGLASANQDNVRAQVNEWLSALEDKTPYVNAMIDRFYNVGVQQAQYKNLMIILAGA
DSSVTALKGIVAINVRTLITNLLKLTPAHCEAELYEVMFN
>Tip_319
RGAMIGISGADQANIRAQVNEYLAALEGASPFVQSFINRFWNIGVTEAQWKNLVIVLAGS
DTSVTAVQGMVELNLRLLIDNILKMTATQAYAELYEIMFS
>Tip_238
RNVLLCVADADQDNVKARVDEFFSALESAKPFVDAFINEMYNVGVTRSRFGNVIILLAGA
DTTVTALKALIEINLAKFIDGVIRQNADNTSADLYEINFN
>Tip_994
KNLMLGVAQVGQENVKENIDDYFKSMDDVHAHVNTLIHQFFTTCISDSQDGNLIVLLADS
SKTLVAVKALVEVNLRLWINGVVRQTNRYAPADFYEINVT
>Tip_995
QNLMIGIQSVDQNNVAERIDDYFTAIDDKNAYVGALVHELFNVCVAQTKLGNLVILLADA
SRTIVAVRKMVEVNLRVFINGLIRQTNKHAQTDLYEINVG
>Tip_817
KTILLSVADCDQDNVKEKIDDFFTAIDHKNAHVHGLIDSYFNVCVSQAQLGNLVILLAEA
DSTVVATKALVEVNLRSLINGLITQSKKTSTADLYEINVE
>Tip_953
QNTVLHIAKTDQDNIRAKVDEFISAIDNKNAHVQAYVDDLFNTCISRAQDDNIIVLLADA
DSTVTAYMAMVELNLRALINGLMRQSEKYADADLYDINVD
>Tip_954
QGVILGISTVDQENVRARVNEFFSAMDNKNSYVDGFVDEMFNTCIAKTQSGNLIILLADD
NTTVTARKAIIEVNMRILINELIRQTSKRTRANLYDIKVD
>Tip_560
QGLLLGIADVDQDNVRAHVDEFFSAIDDENSFVNGFVNELFNVCIARAQNGNLIILLAEA
DQTVTALKAIVAVNIRTLISGILRQQSNSAQADLYEINVD
>Tip_84
REVLLGVANADQDNVRAKVNEFLAAIEDASLAVESYVQNFWTAGISKAHHANIIIVLAGA
DSTITAINAVVELNLRQLIEDVVRQYANHCSADLYEFEFD
>Tip_62
KDLMIVVARADQDNVRRGVKEFFAAVEENSTVVDVYINRLWTAGISTGHFGNIVIVLAGT
DTSIASVAAVVEIKLRTYEEGIVKQPTTHAYAELYQFEYN
>Tip_166
NPFMLGVANADQQNIESGMYEWAAAVENQDMVVNAFVSEFWSAAISEPNMNNVLVVLAGG
TSTVASVRDLVEIQLRTLQEGTIKQYTDRAFAELYAYEWR
>Tip_861
NPFLLGVAHGDQENIENGMYEAITAIEGQDVFVRVYVTDYYSVAISEPNSDNIVIVLAGG
TTSVRSVRNIIEIRLRQLTDGTVNQYASQVSADLYEWKWD
>Tip_862
NPFLLEVANGDQKNIKNGMYEAITAIEGQDVYVRTYINSYFSVAISKANTSNILIALAGG
TKSVASARNLIEIRLRELTDGTVNQGTSKSSAELYEFKFS
>Tip_106
HQFLMGLATVDQNNIKEAMQEYLAALEDTNTHVHGFVTEYWSVAVQRGNYENILIVLAGS
DTTVASINDLVEVRLRTLVEGVVEQYADHINADLYEYDWT
>Tip_389
QDVMMSISESDQENIQNALRQFISAIANAEAFVEAFITDCWSAGIGETHYGNVVIVLAGA
DSNMVSIKELVEVKLREFVEGIVKQRNHEGYANLYEMEYD
>Tip_947
KDVLLSISNSDQANVERAMREFVAAMATSSGLVNAFITDLWSSGIEESHYGNVIIVLAGS
DSSIVAVKEMVEIKLRELVDGIIKQRGDHSYAELYEFEYQ
>Tip_948
RNILITVPAANQNNVERAMREFVAAVATSSALVTAFVTEFFSSGISASHYNNVLIVLAGG
DSSITSMKNVVEIKIRELAENIVKQRGDYAQAELYEFEYN
>Tip_545
PSNFLSLANADQDNVRERAKEFISPTEDRTAAIDTLVDEFYTGGVARSQEGNVVIVLAGS
SESIVSTKFLVALRLNAVEQSIMRMPSKLKDEDFNDFAYD
>Tip_739
RDQFISIADADQENVRERAKEFISPLENKYAAIDVFVDEFYTEAVARAQEGNVIVVLANA
SESVVSTKFLVAIRLNSVEQSMMRMPGKITFADFNDFAYE
>Tip_740
RDTFVAVADDDQENVKDRAYEYISPLENRYSFISIFIDESFTEAVARVQNGDIIIVLAGA
SETVVARAFMVAIRLNKVEQNMLRVPSSHAWADFNGYAYH
>Tip_722
PSKFISVAHSDQDNVREKAKEFVSSTENLTAYVNTFIDDLYTGGVPKAQEGNVVVVLAGA
TESIVSTNFLVALRLNLVEQSMVKMSKKFTNADFNDFAFE
>Tip_857
PTQLISLGDAEQQNVREKAKEYMNTVEEKTAAISAFIEEFHSGGVGEAQDENVIIVLAGL
TESVISTRYVVALRLDMVEASVVRLAAKLADASFDNYAFN
>Tip_858
PEQLLTIGDAEQPNVREKAKDYMSTLEDATAAINAFIEQYHTAGVSKSQEENVIIVLAGL
TESVISTRFMVALRLDSVEASVVRLSSKLADASFDNYAFN
>Tip_524
PDEMMTIGSVDQENVKDKVHEFFNTVEDNKAYVGAYVDGYYTMGVSAAQRDNIVTVLADA
SSSIISKLHLVAVRLGYVEQGIIRLSTTKAYHELNEHKYA
>Tip_525
PDELVAIGSADQENVRDKVKEFLNTVDDRRPFINAFIDSYYTLGVTRTQQDNIITVLADA
STSVISARNLVAVRLGYVEQGIIRLRQSHSLAEFNSHKYS
>Tip_691
PAETISVGGTDQENVKDELNEFLDALQNNQAAINAYVDAFYTAAINKSEHRNVATVLADS
TSTILSSLDIVAVRIGAVEQGLVRMSDHHALAEFNEHDFE
>Tip_692
PNEIISVSGPDQDNIRDRLKEFLSTLQDNRSAINAYVDEYFTAAISKAQHSNIATVLANA
SSAILSTLDIVAVRLGFVEQDIVRMSPRYALAEFNEHDFQ
>Tip_107
PNQMMTITAADQENVQERVKEYLNTIEDKKGAIGAFIDSYYTGGVAKTQDDNVVVVEAGA
TASILAFLYLIVVRLDVVNQGIIRLATKQSFAEFNEFAFD
>Tip_676
PQQFCTVTSGDQTNVKNKVKEFMASTENLKSYIGSYVNEFFTGAIAEANNNDILVVAAGS
SDSILAYKYIILIRLDLVDHSAVRLGDMHGDAEFNEFEYN
>Tip_677
PQQFLQIGSGDQDNVKEKVKEYLSSTEGLAAFINVYIHELYTGAMTEASSNDIVVAAAGS
SSSILAYKYLILVRLNVVEHSAVRLSNMHANAEFHEFAFE
>Tip_462
PGQFVTITETDQEDVGDRVREFLNTTEELKSAIGSHIHNFYSGGVAEAKHDDVVVVDAGH
TESILAFKYIVVVRLDMFDRNVIRLGNGFAYAEFNQYEFD
>Tip_249
PDKFVTIADADQENVRDKVKEYLSTTEDKNPCIDAMIDELFTGGVALAQEGNVIICLAGP
SFSILAIQHMISIRLNLVDQGMVRMHSEATYADFNEYEYD
>Tip_723
PDQFVTVAHADQDNVRDKVKEFLSTTEGKEPYIHAYIDGYYTGGVARAQGANVVIVLAGP
SFSIVAVQYMISIRLNLVEQGMVRMQNQDSHDDFNSYEYN
>Tip_724
KTQFLTITSAGQDNVRDKIKEYLTTTDGQNIFIHAHVDGYYTGGVGSAQDANVTIVLAGP
SFNLVAVKYLISVRLNLVEQGMVRMSGQRARDDYNSYDYN
>Tip_346
LGQFVFIGDSEQQNIQDRVKEYLSTTEDHEAYINSFISQYFTGGVAKAQNENVVVVLAGP
SFSIMAVQYFISVKLNVVDQGMVRMDNEVTHADFNCLDYA
>Tip_358
PNIFVTIAGADQKNCRDRVKEYISTTENRNSHISTYINELYTGGVGKANEGDVVIVLAGP
TFTILAINYLISIRLNHVDQGLIRLATNHTKADFNEYEFN
>Tip_359
PKVLVTITNADQANVRQRVKEYLDTLEETNAYIHTWINSLFTGGIAKAKEDDVVIVLAGP
TFSILASNYIIAVRLNTVEQGMIRLTGEATHADFNEFNFE
>Tip_626
ADVFVTIADADQDNVREKIHEYLSTTEDRNAYILTHLNEIFTGGVARANEKSVVIVLAGP
SFSIKAIVYLINVRLNSVDKGMVRMQSSHCYADYNEYKYS
>Tip_627
ADLFITIAEADQENVREKIYEYLNTTENRDGYVNPFINECFTGGVSVANENSVIIMLQGP
SFSIIAVVYIIGIRLNTFKKGIVRMTKEHAAADYNEYRFN
>Tip_51
PHTLLNVENADQDEVREQVKEHLSTTESEASAVKSFCDELFGGGIAVGQQGNIIIVLAGA
SSNIVSIRYIIVIRLNVVDQGIIRLTISSGLADYNDFPYT
>Tip_52
PHILLKLEGADQDEVRNKVHEHLRTTENEKAAVTTFCSAVYTGGVASAQNSNIIIVLAGS
AASIVAIAYFIVVKINVLNQGVVRLTLSLALADFNEFAFG
>Tip_148
PSLMLKVADADQESFQERVKEYLATLDQAEAAVNALVDNFYSGGLAHAHQGDTLVVLAGV
NATILSLANMIAVRLSGVDQGVIKIYTKYALADYDNFEFR
>Tip_305
PELVLKLAHSNQNSVEDRLKEYLSTLDNAEAAVGVWIDDYYSGGLAKAHQGDTIIVEAGV
KATIFSAANIIAIKLKTVEQNVIKMYNKHCYADYDDFKFT
>Tip_306
PELVMKLADSNQNSVEERVKEFLSTVNKAESAVGVYVDDFYSGGLAEAHRGDTIIVEAGV
KATIVSATNIVSIKLKSVEQDIVKMYSKGAYADYDDFKYG
>Tip_141
PDIILKLAEADQDSVRDEVKEHLSTLENQRAAVNAFVDDYFAGGVGTAQESDTVIVLAAA
SSSILSVQYIIAIRLHIVEQGVVKVFLKASFEDFDDYDYD
>Tip_125
KNLLLKMAHTDQQEVNRQINEYVDALDTRKGFVNAFINEFFTGGIPACQQGDTILVLAGA
RTTILAIQHVIGLRLNAIEQGLTKISTTRARANYNEFKYS
>Tip_126
KDLLLNMVGTDQEEVKSQIKEFIATLDSQKAYVEDYIDEFFTGGIAAPQSSDTIVVLAGG
RTTILSTLNLISIRLNKMEQGLIKLNTTASQADYDEFEYS
>Tip_30
PDTLLKLTNVDQQEVREQVNEYIATFENQKSAVHVLVDDYFSGGVTCAQKGDLIIVLAGA
NSTIMSLQYLIAVRLNLVQQGITRIYLKVGHADFDEYDYE
>Tip_411
KNILLRIAKSDQGDVQDQVKEYLNTVENSPAAVRGYISEYYSGCIAKAQTNDTAIVAAGS
DTTIISVQQLIAIKLNETEQGIIKVSLTIAYANFDDYQYK
>Tip_412
KGILLYVAASDLDEVQEKVKAFLSSLEHNPASVQCFLNDFFSSCVARTQTNDTIIVVAGS
SAAIISLQDFIAIKLNETEQGIIKVTLQATYANFDDYEFK
>Tip_131
RDILLRVSKADQAEIKQTVKEYLSTLEDNPAAVNCFIDEYYDGGIQQAQRGDTLMVLAGA
NSSIVSLRHWIAIKLNVTDQGVIRMGLSFAYANFHDYEYT
>Tip_33
RDILLRVSKSDQDEVRQEVKEHLSTLENNPAAVNSFIHEFYSGGVQSAQRGDTLIVLAGA
NSAILSLRHLIAIKLNITEQGVIRMRLSFAFENFNDYEYT
>Tip_39
PEKLLNLINSDQEEVRKRLKEFLSTLEGKSSAVDAFVDDFYTEGIISAQKGDIVIALAGA
NSTILSFRTVIAVRINLVDQGIVVVIRKVASADYNEYEYN
>Tip_138
ENTVIALSYADQEEVQEGVYEYLTTLQGKKGYVESYTDTFFSNGIGNAQHGDVIIALAGS
NDNLVSIRYTVGVRLSPVNEGIVRVSLTQAKADFDEFDYQ
>Tip_139
KDTILALSNSDQKEVNKKVKEFMSTLQGKKAFVESYTNTFFSKGIAAAQKGDVILALAGS
NTTLVSLRYTVGVRLSPVEEGVLRLTLTQCLAEFDDYEYS
>Tip_111
RGTVLDISSSDQPELKDRIKEYLSTVQNKKALVAVYVNSHYSGGISQAQKGDVILALAGS
NSTILSDRDMIGVRLAPYEEGIVRVDLTDCQADYDTYEHP
>Tip_112
SGTVLDLVKTDQPELRDRIKEFLTTLQSQKAYVAAFINSFHTGAISLSQRGDVVLALAGT
SSAIVSSRNMIGVRLALFEDSIIRVALTTGYAAFDEYEYP
>Tip_839
PDNILAVTSSDQSEVRERIQEFLTTIEDEHSAVHTYVQNFFTGGIAEAQKGDVVAALAGA
TLTILSVRYLIAIRLNNVGQGVARVPFSQTDADFDEWEYS
>Tip_840
PENIIAVTGADQYEVRDRLHEYLETIEGEHCCVHALINNYFTGGVAAAQKGDVVAALTGV
TLTILSIRYMISIHVNLVGQSVIRVPSAEAGADFDAFEYG
>Tip_136
PENILAISDSDQNEVRERIQEFLTTLQNEHAYVNTYIQNFFTGGIASAQKGDVVAALAGT
NLAILSVQYMIAIRLNNVDQGVVRVSFSETNADFDEWEYE
>Tip_644
PRSLLSIKRADQSEIKERLHEYISALTSRECAVGAFANEYFVAALGEVQEGDLIVSLAGT
KLTITSKSGIMAIRVNEVNNNVVKVSKSHDKADYDEFDFD
>Tip_645
PKSLLAVKDADLSEIKERLQEYISALEDREAAVGAFANDYFVAALAEVKDGDLVVSLAGT
NLTIASKQQVIAIRVNEVNNNVIKVSRSRSNADYDEYDFT
>Tip_330
PNNLLAITSADQSEVKKTLQEFISTLENQESAVDQYLNAMYVAALAQAQKGDVVVSLAGT
NLTIVSKQYMIAIRLNGVENNVIKVSRSQADADYDEHDYT
>Tip_216
ANNLMAIANSDQNEIRKRIQEYMTTLEDKKGGVDCFVNILYTGAVAAAQHGDVIVALAGT
NLTILAARYVIAVRLNNVDQGIIRVQYSITEADFDEWAYT
>Tip_409
PHNLLAIAATDQDELRERIPEFLATFQANQTWIEAFIDDFYTSAVAVAQHGNVIVALAGT
GLAIIAQNYLIAVKVNTVEEGVVRVTPGHTRARFDDWEFN
>Tip_759
SNNLLTVCGADSMEIESRIPDFLCTLEGKECFINGYVEEFHTGAIAKSRCNDIIVCLTGC
GSSVVANSYFIALKVNIVEEGLVRVNSDYGNPDYEDWDWT
>Tip_760
PSSLLSICGADQEEIEKQLPDYLSTLEDNDSFVSSNIEDYYTGAVAVANRGDIVVCLVGC
GSSVIASSEMIAIKISAVEEGLVRVTASFGYPDYEDWDFR
>Tip_718
PDNLLAVAAADQEEIEKRIPDFMSTLEDTKSFVDAFVDDFYTGAVTVARQGNLVVALVGC
GKSIIATNYFIAIRINTVDEGLIRLPASYAYPDFEDWDFA
>Tip_889
PANLLAVVDADQTEIEKRIHEFLQTLEAQKAMVNAWVDECFTAAVAVAQRGNIVVALAGS
PLSILAAQYVIAVRINNMQEGLVRVSYTAARAEFDEFDYA
>Tip_890
PGNLLAVVGADQTEIEKRIQEYLQTLEAQKAFVEAYVDECYTAAVSVAQKGNIIVALAGS
PLSILAANYVIAIRINNMQEGLVRVKYSNAQAEFDEYDYA
>Tip_700
PDQLLAVANSDQQEVKEKIKEMLSTLEDQKGAISANVHDFFTRGIARAQKGNVVIVLAEM
SSSVISLKYLIALRLGMLDQGAIRLTLAHTFADFNEYEYA
>Tip_701
NDQILAIANSNQQEVKEKIKDMFSTLEQKKTAIDTNINDYFTKGVSRAQKGSIILVLAEM
SSTVLSLHYLIAVRLGLLDQNVVRLSAAHSFADFNEYEYD
>Tip_372
PDQLLNVADADQQEVKRKIEEWMDTTEDQKSCIDCNVNKFFTRGIASAQKGNIIMVLAEM
TSSVLALKYIIAIKLGLLDQGIIRTSNTNAYADFNSYDYK
>Tip_917
PSQVLNITNADQEEVKEKFKEFLTTIDDKESAISGYVDEFFSGGVCLAQRNDIIIVLAAA
SPSILSMQYMVAIRLGMVDHGAIRLSATLAYADFNEFEYT
>Tip_918
PSQVLNITDADQEEVKEKLKEFLTTLDGKETAISAYIDELYSGGVCQAQRSDVVIVLAAM
SPSILSMKYLVAVRLGVVDHGAVRLCATVTHADFNEFEYT
>Tip_98
PDQIFNVEDADQEEVKEKVKEFLSTTEDRQPAIHGFLDEYYTGGVSQSQRGNVMIVLAGM
SNRILSMRYIIGLRLGVVEQGIMRLCKKLSYADFNDYEYT
>Tip_972
PDMLLAVAESDQEEVKEKVHEYVSTLERRECYIGALINEYFTGGVAQSQSDNVLIALAGA
TATILAAQYMIAVRLNAVEKGVIRMKHTYAQENFNDYDFN
>Tip_973
PDQLLSVADSDQQEVKEKVREYLNTFEREATWVDCIIEHFYTGGIVKAQTGNVMIVLAGS
SATILAVRNIIAIRLNQVDQGIVRMNVTHVCENYNNYDFK
>Tip_523
RKLMIDLGKADQDNVKEKVKEYVATLEKTSTYISPFVDKFFTGGIGNAQQGNIIIVLAGS
SSQILAVRDIIAIKLNVVEQGIIKITLDLRHEDFNDIEYD
>Tip_586
PNQVLDVCGADQENVHNKVREFLTTLENEDSFINSVVDDIFTAGIAKSQKNDVVIVLAGT
GISILAEKHMIGIRLDMVDQHIIRIGLELATEDFNEHQYE
>Tip_587
TDQVLDVSTADQENVREEVKQYLRTLENRNAVINSYVDEIYTVGIRQSQQDDIVIVLAGA
GITILSARYLVGIELDTVEQHMIRLGLELSIEDFNDHQFD
>Tip_43
PNQLVDVAQADQDQVREKLKEHLTTTEARSSVMEAYIDDLFTGGIAKAQKGNAIVVLAGT
SSSIPAVRYLIAIRLNAVEQGMARLNLTNNAEDYNDYEYT
>Tip_496
PNTLLDITDGQLENIKKRIHEFLSSLDDRSGVIKVYIDVFFTIGVGGAQKANVVVVLSGA
STGVTAIGGWVAVRLDILRQGVIKISINLTMANFYDWEFG
>Tip_823
NDSLLSMSDGNLENMKESVYEFISSLNDKQGYVTEFVNEYFTIGVASADSGTVIAVLADV
SSAVVALGGLVCVRLRRYEQGVIQLTLMFPRANYYEFSFN
>Tip_824
QDTLLSIGNANLQNIKKSVHEYIASQNGWQAFIDSHIDDYFTTGLPSADEGNVIVVLAGV
STAVVAVGGFVCVRLRAFEQGVVKLGASNAHANFYEFEYN
>Tip_522
PNTLVDVTAGDLHNIRRKVREYMSSIDNHSSFIGIYINNYFSQGVANAQKGNIIVVLAGG
TTSVTAVGRFVCVRLRTFKQGVIKISINIGNANFYDFEYD
>Tip_74
PNTIIDIVEGDLENIKKKIREFMTSIDDHDGVINVFVNEYYTLGVAKAQNQNIIIVLAGA
TTSVTTVKSIVAIKLRQWEQDIIKIYITLASANYYDWDFE
>Tip_244
PELLIDVVNGDLKNVQEKIHDYLTTLDEQDSVIGAFIGDYFTLGVAKGQHNNVIIVLAGA
SATVTTVKSLVAATLRIYEQNIVKIYKPRSNTNYYDHEFN
>Tip_245
PNILLDIVDGDLENVKEKISEYLSTLENHDCVIASFVGQFFTLGVAGGQHNNVVIVLAGA
TATVTTIKHLVAATLRTYKQDVVKIYATHSTTNYYDHEFN
>Tip_687
SDIILEISSGDLENVKEKIMEWLSTLETRDSVIGPFINDYFTLGVVQAQQDNVVMVLAGG
TKTVTTAQHLVAIELRVYSQNIVKMYQTEPHDNFYEYEFS
>Tip_688
KNIILDMVNGNLENVKEKIIEYLSTLESRDAVIGPCISEFFTYGVSQAQQDNIIIVLAGS
SKTVTTVNTLVALELRIWTQDIVKIHSSEARDNFYEWEFS
>Tip_426
EDTLLDVGDADLENIKKEVRAWLTALDDQSGLIRTFINDYYTMGVARAQHGNVIIVLAGS
SASVLAIKGIVAIRLRIFEQGIVKLNNSMSHANFYDYDYS
>Tip_427
PNTLISIASADLENIKQKVYKWLSAIEGRSPYISGYVDEFYTVGIGRAQNENVLMVLAGS
SSTIMATSGLVAIRLRLFQNGVIKLRAACTYANFYDYEND
>Tip_45
PGALLDIADADLENIQKKVREYVSGIDDQSAYIQAFVDDYYTVAVSKATHSNILIVLAGA
SASVIAVKHLVAVRLRVLENDIIEIYPQTSHANFYKLDFS
>Tip_809
PDCLLDAADADIENMRKRVDEYLSGLRPQEAWIQAFFNRFFTTGVSKATHDGVMLVLAGT
QPRVIAVRNFIAIRLRRMDQNILKISTADSNENFYKYQYE
>Tip_810
QDCLLDAADADIENLKKRVDEYLSGMRPQEEYIDAYINRFYTVGISRATQDGVLIVLAGT
QPRVIAIRQFVALRLRRFDQNVVKVTSSQTQENYYKYQFN
>Tip_129
PDCLMDAADADIDNMRKKVDEYLSGMQPQEAWIQSYFNRYFTTGVSTATHDGVFLVLAGT
QARVIAIRDVIALRLRRYQQNVLRVTSAHCHENFYEYQFN
>Tip_450
QECMLEIASADLDNLRKRVEEYLTGLAHRNSYVDGWLDRYYTTGVASGTNEGVMLVLAGA
TTRVIAVRELIAVRLRKYDQSICRLQCSRAHVNYYRFQNN
>Tip_451
PNCMMEVARVDLENLKKRLDEFLSGISPENGWITAFLNRFYTTGVGRGTDDGILIVLPGG
TTKVIAMQNMIAVRLRRFEKQVVRLNNTRANADYYKYQNN
>Tip_246
PDCMLEVANADLENLRKRIEEYVTGIAPRESFIDGYIDRLFTTGVSTGTNDGIILVLAGA
SSRVIAIENLIALRLRKYDQQVIRLTSSASHANYYKYQNH
>Tip_614
QDCMVEIADANLEDISKKINEYVSGIAHEEAWIDSIVGAFITTGIAQATYGGVILVLAGA
QSSVVAIKDLIAVRLRWLDQDVLKLDNAYYPASFYDTQYN
>Tip_615
RNCFVEISGANIADISKKIEEFLTGVAANDGFINSIANAFITTAVARGTRGGVVMVLAGA
QASVVAVQNLVAVRLRLLDQSIVKVSANRSSASFYETQYN
>Tip_678
PNCLIEVADANLANVSQKVYEWVTGLANEEGLIDSLADAFFTTGVAQGTHGGLVLVHAGS
QSDVVALKSLVAIRVRKYEQEIVKITDNVAYANFYQYQYD
>Tip_679
PNCLMEVPTANLQNITKHVYEWVASMAKEEALIGTIANTYFTTGVATSTHGGVLLVLANT
QSSIVAMKNLVAVRVRKFEQDVIKIANELTHGNFYEYQFN
>Tip_680
PSVLLEIANANLDNIQQKVDDWISSLAAQDSYINGIANAFYTTGVSRATHGGVVLVLAGA
QHSVVAIKGIVAVKLRKYTQNVVKLSSSYSQANFYEFKFD
>Tip_681
PNVLAEVANANLKNIQQKVDEWVESLAGREAFIKAIANAFYTTGVAKATQGGVILALAGA
QQSVVAVKNLVAIKLRKFDQDVVKISSSYGHANFYEYEYQ
>Tip_341
PNVLVELADSNLQNISKRVDEWVSGMADEDSLIGTIANAFYTTGVAKGTRGGVVLVLAGT
QSSVVAIKNFVAIRLRKFDQNVVKIAHALGTANFYDYHYT
>Tip_247
PSCLIDISDADLENIREEVDDFLTGMAPRQAFITAYFNAYFTTGIAQATHNGIILVLAGT
QSSIIAVRSLIAVRLRKFEQEVVKLSDNLSQANFYKFKYE
>Tip_704
PNCILDISEANLDNIQEEVEEYMCGMSNRKGYIGAYFDAYYVHGIVNTTADGIVLVLAGP
QSGIAATWELIAIRMRKFSQELAKVPATQGHANFYDFDFP
>Tip_705
PKCLLDVPKANLENIQQEVDEFICGMSHRDAFIASYFEAIFTHGVSNATYNNVVLVLAGT
NSAIMAVWQTIVVRLRKYTQDIAKIASTAGNADFYEFQFK
>Tip_390
PNTLLDIGDADILPIQARLSEFLSAIANQEAYIRAFVDKFYTVGMAESTSDNIIIALAGA
QPNVLATKDIVSIRLQTWDQDVVNLSSTYTYANYYKYDFR
>Tip_570
PKVMMNVGETDIIPVMIALSDFISGLANKEAVIRSYVDDFYTVGVANATNNGIIIVLAGA
QATVLAANDIVAVRLQMWSQDVCNLPASSAYANFYEYDYH
>Tip_571
PNVLLNVGDTDIIPVMIALSEFISGLANQQTIIRAFIDQFYTIGVANSTNNGIIIVLAGS
QTNVLATNNIVAIQLQLWDQDVCNLPSSSGYANFYRYDYY
>Tip_556
PNVVLDIAGADIAPIQKQVSEYLSGLAHQESYIDAYIDDYYTAGMARATHNEILLVLAGA
QAEVVAVSELIAVRLQTFAQDILSLTGAYCHANFYKFKYD
>Tip_557
PKVLMDIASADITPIKARVAEYLTGMADQEAFINVWITDYYSTGMRQSTRDDLILVLAGA
QAEVAAASDLIAVRLQHFKQDIISIAAAKGYANFYKFDYH
>Tip_634
RHQLLSVSEADLENIEKRLYEWFAALEEKSSYIEGFIEDFFTVGIGKAQYGNIVTVLAGT
GKSVAAVKSIIAVRLRIFAENIVRITLGACNANFYEFDYN
>Tip_635
RHQLLDCSDADLDNIKQKLYEWFSALENKAVFINGFVEQFFTAGIAENQWGNIVTVLAGT
SKTVVAVRNLIAVQLRLYSTNVIRISESSMHANFYEYEYD
>Tip_180
QDQVLDCGNADLKNIRKRVYEWFSALDSKSSYIRSHVDDYFTAGVARNQIGDIVTALSGA
ATTIIAIQHIIAIRLRMYDEGVVRLSLNAAHANFYDYEYA
>Tip_48
SKTLLDISEADLENIKKQVREWISVIDHHSAHIHYYTNDYYAAGIVRAQHGNVLTVFAGT
NTSVIAIQNLVAVRLRSLDQGVVKIYIDFSSANFYEFDWG
