# Supplementary material for: Phylograd: fast column-specific calculation of substitution model gradients
Source: BMC Bioinformatics. 2025 Dec 23;27:20. doi: 10.1186/s12859-025-06353-4 (PMC12836810; doi:10.1186/s12859-025-06353-4)
Supplement: Supplementary file 1 — (zip 4800 KB) [file 12859_2025_6353_MOESM1_ESM.zip › alignment_1024_10_1.single_iqtree.log]

IQ-TREE version 3.0.1 for Linux x86 64-bit built Nov  7 2025
Developed by Bui Quang Minh, Thomas Wong, Nhan Ly-Trong, Huaiyan Ren
Contributed by Lam-Tung Nguyen, Dominik Schrempf, Chris Bielow,
Olga Chernomor, Michael Woodhams, Diep Thi Hoang, Heiko Schmidt

Host:    soe006 (AVX2, FMA3, 1007 GB RAM)
Command: ./iqtree3 -s data/sim/alignment_1024_10.fasta -nt 1 -q data/partition_10_iqtree.txt --redo -te data/random/tree_1024.nwk -blfix -pre data/sim/alignment_1024_10_1.single_iqtree.log
Seed:    241517 (Using SPRNG - Scalable Parallel Random Number Generator)
Time:    Mon Nov 10 01:51:26 2025
Kernel:  AVX+FMA - 1 threads (2 CPU cores detected)

HINT: Use -nt option to specify number of threads because your CPU has 2 cores!
HINT: -nt AUTO will automatically determine the best number of threads to use.

Reading partition model file data/partition_10_iqtree.txt ...
Reading alignment file data/sim/alignment_1024_10.fasta ... Fasta format detected
Reading fasta file: done in 0.00266456 secs using 5.217% CPU
Alignment most likely contains protein sequences
Constructing alignment: done in 0.000152675 secs using 98.25% CPU
Alignment has 1024 sequences with 10 columns, 10 distinct patterns
10 parsimony-informative, 0 singleton sites, 0 constant sites
          Gap/Ambiguity  Composition  p-value
Analyzing sequences: done in 8.91034e-05 secs using 96.52% CPU
   1  Tip_99      0.00%    passed     24.60%
   2  Tip_149     0.00%    passed     45.10%
   3  Tip_150     0.00%    passed     81.36%
   4  Tip_399     0.00%    passed     59.17%
   5  Tip_400     0.00%    passed     40.83%
   6  Tip_243     0.00%    passed     29.53%
   7  Tip_897     0.00%    passed     48.16%
   8  Tip_898     0.00%    passed     19.50%
   9  Tip_49      0.00%    passed     17.35%
  10  Tip_489     0.00%    failed      0.63%
  11  Tip_490     0.00%    failed      0.63%
  12  Tip_248     0.00%    passed     34.06%
  13  Tip_224     0.00%    passed     81.24%
  14  Tip_225     0.00%    failed      2.10%
  15  Tip_73      0.00%    passed      8.03%
  16  Tip_32      0.00%    passed     28.12%
  17  Tip_31      0.00%    passed     19.43%
  18  Tip_89      0.00%    passed     11.74%
  19  Tip_90      0.00%    passed     65.24%
  20  Tip_40      0.00%    passed     82.40%
  21  Tip_322     0.00%    passed     21.56%
  22  Tip_323     0.00%    passed     48.20%
  23  Tip_289     0.00%    passed     74.31%
  24  Tip_290     0.00%    passed     44.29%
  25  Tip_262     0.00%    passed     29.39%
  26  Tip_263     0.00%    passed     19.62%
  27  Tip_721     0.00%    passed     32.80%
  28  Tip_1018    0.00%    passed     15.44%
  29  Tip_1019    0.00%    passed      5.39%
  30  Tip_391     0.00%    failed      0.68%
  31  Tip_919     0.00%    failed      4.07%
  32  Tip_920     0.00%    passed     75.35%
  33  Tip_86      0.00%    passed     38.86%
  34  Tip_517     0.00%    passed     97.65%
  35  Tip_518     0.00%    passed     34.45%
  36  Tip_199     0.00%    passed     95.56%
  37  Tip_832     0.00%    passed     10.84%
  38  Tip_833     0.00%    failed      1.21%
  39  Tip_69      0.00%    passed     26.30%
  40  Tip_70      0.00%    passed     64.16%
  41  Tip_533     0.00%    passed      7.44%
  42  Tip_534     0.00%    passed     31.51%
  43  Tip_516     0.00%    passed     93.20%
  44  Tip_590     0.00%    passed     91.85%
  45  Tip_799     0.00%    failed      0.36%
  46  Tip_800     0.00%    passed     27.99%
  47  Tip_484     0.00%    passed     50.88%
  48  Tip_485     0.00%    passed     23.73%
  49  Tip_909     0.00%    passed     77.07%
  50  Tip_910     0.00%    passed     56.11%
  51  Tip_315     0.00%    passed     18.64%
  52  Tip_845     0.00%    passed     84.66%
  53  Tip_846     0.00%    passed     95.60%
  54  Tip_463     0.00%    passed     85.39%
  55  Tip_301     0.00%    passed     59.33%
  56  Tip_361     0.00%    passed     48.31%
  57  Tip_362     0.00%    passed     45.76%
  58  Tip_300     0.00%    passed     83.17%
  59  Tip_161     0.00%    passed     22.98%
  60  Tip_491     0.00%    passed     11.23%
  61  Tip_921     0.00%    passed     43.65%
  62  Tip_922     0.00%    passed     96.05%
  63  Tip_184     0.00%    passed     60.31%
  64  Tip_781     0.00%    passed     61.83%
  65  Tip_782     0.00%    passed     92.33%
  66  Tip_472     0.00%    passed     72.68%
  67  Tip_198     0.00%    passed     86.05%
  68  Tip_318     0.00%    passed     80.72%
  69  Tip_931     0.00%    passed     78.41%
  70  Tip_932     0.00%    passed     34.07%
  71  Tip_731     0.00%    passed     83.70%
  72  Tip_732     0.00%    passed      9.51%
  73  Tip_717     0.00%    passed     60.17%
  74  Tip_369     0.00%    passed     92.64%
  75  Tip_370     0.00%    passed     42.99%
  76  Tip_348     0.00%    passed     66.75%
  77  Tip_394     0.00%    passed     74.82%
  78  Tip_395     0.00%    passed     18.38%
  79  Tip_258     0.00%    passed     85.84%
  80  Tip_357     0.00%    passed     48.48%
  81  Tip_554     0.00%    passed      7.80%
  82  Tip_555     0.00%    passed     68.78%
  83  Tip_75      0.00%    passed     43.02%
  84  Tip_66      0.00%    passed     23.95%
  85  Tip_535     0.00%    passed     20.48%
  86  Tip_536     0.00%    passed     77.25%
  87  Tip_715     0.00%    passed     82.03%
  88  Tip_716     0.00%    passed     50.97%
  89  Tip_686     0.00%    failed      2.40%
  90  Tip_56      0.00%    passed     53.20%
  91  Tip_774     0.00%    passed     90.80%
  92  Tip_775     0.00%    passed     41.76%
  93  Tip_1016    0.00%    passed     35.62%
  94  Tip_1017    0.00%    passed     46.06%
  95  Tip_593     0.00%    passed     96.85%
  96  Tip_419     0.00%    passed     78.84%
  97  Tip_499     0.00%    passed     71.38%
  98  Tip_500     0.00%    passed     45.28%
  99  Tip_265     0.00%    passed     33.81%
 100  Tip_360     0.00%    passed     24.15%
 101  Tip_392     0.00%    passed     11.86%
 102  Tip_393     0.00%    passed     86.62%
 103  Tip_327     0.00%    passed     27.42%
 104  Tip_684     0.00%    failed      4.25%
 105  Tip_685     0.00%    passed     44.15%
 106  Tip_92      0.00%    passed     48.71%
 107  Tip_93      0.00%    passed     41.14%
 108  Tip_1       0.00%    passed     71.30%
 109  Tip_2       0.00%    passed     95.89%
 110  Tip_128     0.00%    passed     87.47%
 111  Tip_190     0.00%    passed     92.07%
 112  Tip_191     0.00%    passed     95.03%
 113  Tip_578     0.00%    passed     29.03%
 114  Tip_579     0.00%    passed     97.36%
 115  Tip_457     0.00%    passed     24.20%
 116  Tip_41      0.00%    passed     27.14%
 117  Tip_81      0.00%    passed     25.69%
 118  Tip_194     0.00%    passed     84.36%
 119  Tip_195     0.00%    passed     53.66%
 120  Tip_709     0.00%    passed     95.27%
 121  Tip_710     0.00%    passed     95.24%
 122  Tip_591     0.00%    failed      4.56%
 123  Tip_592     0.00%    passed     83.77%
 124  Tip_756     0.00%    passed     83.37%
 125  Tip_992     0.00%    passed     90.00%
 126  Tip_993     0.00%    passed     66.73%
 127  Tip_260     0.00%    passed      9.56%
 128  Tip_261     0.00%    passed     17.64%
 129  Tip_1022    0.00%    passed     11.07%
 130  Tip_1023    0.00%    passed     75.83%
 131  Tip_37      0.00%    passed     80.02%
 132  Tip_588     0.00%    passed     26.48%
 133  Tip_589     0.00%    passed     52.55%
 134  Tip_768     0.00%    passed     67.54%
 135  Tip_879     0.00%    passed     14.00%
 136  Tip_880     0.00%    failed      0.05%
 137  Tip_96      0.00%    passed     80.42%
 138  Tip_58      0.00%    passed     60.10%
 139  Tip_269     0.00%    passed     21.65%
 140  Tip_270     0.00%    passed     65.04%
 141  Tip_893     0.00%    passed     49.01%
 142  Tip_894     0.00%    passed     92.82%
 143  Tip_439     0.00%    passed     52.03%
 144  Tip_901     0.00%    passed     93.54%
 145  Tip_902     0.00%    passed     92.31%
 146  Tip_428     0.00%    passed     19.11%
 147  Tip_777     0.00%    passed     93.92%
 148  Tip_778     0.00%    passed     75.84%
 149  Tip_602     0.00%    passed     83.90%
 150  Tip_603     0.00%    passed     50.77%
 151  Tip_974     0.00%    passed     42.29%
 152  Tip_975     0.00%    passed     42.92%
 153  Tip_773     0.00%    passed      7.37%
 154  Tip_693     0.00%    passed     81.61%
 155  Tip_689     0.00%    passed     64.03%
 156  Tip_690     0.00%    passed     67.92%
 157  Tip_933     0.00%    passed     20.88%
 158  Tip_934     0.00%    passed     74.60%
 159  Tip_174     0.00%    passed     85.47%
 160  Tip_406     0.00%    failed      0.03%
 161  Tip_407     0.00%    failed      1.84%
 162  Tip_67      0.00%    passed     79.36%
 163  Tip_68      0.00%    passed     83.97%
 164  Tip_5       0.00%    passed     95.81%
 165  Tip_574     0.00%    failed      4.66%
 166  Tip_575     0.00%    passed     50.97%
 167  Tip_521     0.00%    passed     74.47%
 168  Tip_408     0.00%    passed     72.85%
 169  Tip_377     0.00%    passed     12.22%
 170  Tip_561     0.00%    passed     90.10%
 171  Tip_562     0.00%    passed     91.08%
 172  Tip_618     0.00%    passed     78.69%
 173  Tip_619     0.00%    passed     36.05%
 174  Tip_510     0.00%    passed     70.77%
 175  Tip_511     0.00%    passed     35.32%
 176  Tip_855     0.00%    passed     47.30%
 177  Tip_856     0.00%    passed     92.59%
 178  Tip_829     0.00%    passed     90.12%
 179  Tip_473     0.00%    passed     75.31%
 180  Tip_474     0.00%    passed     97.81%
 181  Tip_978     0.00%    passed     77.35%
 182  Tip_979     0.00%    passed     72.70%
 183  Tip_3       0.00%    passed     93.60%
 184  Tip_4       0.00%    passed      8.05%
 185  Tip_280     0.00%    passed     18.84%
 186  Tip_281     0.00%    passed     74.02%
 187  Tip_537     0.00%    failed      0.06%
 188  Tip_847     0.00%    failed      4.93%
 189  Tip_848     0.00%    failed      0.48%
 190  Tip_353     0.00%    passed     35.45%
 191  Tip_354     0.00%    passed     85.72%
 192  Tip_220     0.00%    passed     37.15%
 193  Tip_221     0.00%    passed     90.83%
 194  Tip_895     0.00%    passed     68.95%
 195  Tip_896     0.00%    passed     99.32%
 196  Tip_841     0.00%    passed     74.62%
 197  Tip_842     0.00%    passed     60.81%
 198  Tip_986     0.00%    passed     45.12%
 199  Tip_987     0.00%    passed     13.60%
 200  Tip_273     0.00%    passed     69.47%
 201  Tip_119     0.00%    passed     84.91%
 202  Tip_120     0.00%    passed     74.64%
 203  Tip_114     0.00%    passed     42.21%
 204  Tip_275     0.00%    passed     23.49%
 205  Tip_335     0.00%    passed     23.41%
 206  Tip_729     0.00%    passed     94.35%
 207  Tip_730     0.00%    passed     95.65%
 208  Tip_123     0.00%    passed     65.47%
 209  Tip_673     0.00%    passed     75.10%
 210  Tip_911     0.00%    passed     73.65%
 211  Tip_912     0.00%    passed     24.56%
 212  Tip_638     0.00%    passed     74.47%
 213  Tip_569     0.00%    passed     55.21%
 214  Tip_421     0.00%    passed     82.31%
 215  Tip_804     0.00%    passed     59.50%
 216  Tip_805     0.00%    passed     38.56%
 217  Tip_429     0.00%    passed     33.71%
 218  Tip_430     0.00%    passed     45.54%
 219  Tip_784     0.00%    passed     15.42%
 220  Tip_785     0.00%    passed     75.33%
 221  Tip_612     0.00%    passed     74.93%
 222  Tip_613     0.00%    passed     17.18%
 223  Tip_927     0.00%    passed     71.44%
 224  Tip_928     0.00%    passed     57.82%
 225  Tip_293     0.00%    passed     55.38%
 226  Tip_779     0.00%    passed     97.06%
 227  Tip_780     0.00%    passed     83.70%
 228  Tip_661     0.00%    passed     91.23%
 229  Tip_188     0.00%    passed     60.45%
 230  Tip_189     0.00%    passed     23.28%
 231  Tip_434     0.00%    passed     94.61%
 232  Tip_435     0.00%    passed      8.39%
 233  Tip_951     0.00%    passed     17.84%
 234  Tip_952     0.00%    passed     40.38%
 235  Tip_488     0.00%    passed     70.96%
 236  Tip_437     0.00%    passed     68.33%
 237  Tip_990     0.00%    passed     89.85%
 238  Tip_991     0.00%    passed     77.22%
 239  Tip_418     0.00%    passed     20.99%
 240  Tip_660     0.00%    passed     23.84%
 241  Tip_960     0.00%    failed      3.75%
 242  Tip_961     0.00%    passed     34.11%
 243  Tip_664     0.00%    passed     91.16%
 244  Tip_665     0.00%    failed      0.13%
 245  Tip_338     0.00%    passed     96.54%
 246  Tip_410     0.00%    passed     22.54%
 247  Tip_802     0.00%    passed     85.19%
 248  Tip_803     0.00%    passed     69.21%
 249  Tip_163     0.00%    passed     92.34%
 250  Tip_298     0.00%    failed      0.00%
 251  Tip_299     0.00%    passed     41.04%
 252  Tip_494     0.00%    passed     96.16%
 253  Tip_495     0.00%    passed     40.88%
 254  Tip_949     0.00%    passed     94.43%
 255  Tip_950     0.00%    passed     86.95%
 256  Tip_719     0.00%    passed     58.78%
 257  Tip_720     0.00%    failed      1.79%
 258  Tip_867     0.00%    passed     47.76%
 259  Tip_868     0.00%    passed     64.52%
 260  Tip_332     0.00%    passed     49.03%
 261  Tip_304     0.00%    failed      2.88%
 262  Tip_727     0.00%    passed     23.64%
 263  Tip_728     0.00%    passed     70.30%
 264  Tip_528     0.00%    passed     39.24%
 265  Tip_670     0.00%    passed     45.73%
 266  Tip_671     0.00%    passed     77.85%
 267  Tip_336     0.00%    passed     64.08%
 268  Tip_337     0.00%    passed     74.96%
 269  Tip_666     0.00%    passed     94.20%
 270  Tip_667     0.00%    passed     86.90%
 271  Tip_859     0.00%    passed     92.25%
 272  Tip_860     0.00%    passed     27.55%
 273  Tip_749     0.00%    passed     58.70%
 274  Tip_339     0.00%    passed     95.72%
 275  Tip_196     0.00%    passed     57.45%
 276  Tip_375     0.00%    passed     98.29%
 277  Tip_702     0.00%    passed     76.63%
 278  Tip_703     0.00%    passed     81.32%
 279  Tip_843     0.00%    passed     83.15%
 280  Tip_844     0.00%    passed     93.20%
 281  Tip_458     0.00%    passed     25.78%
 282  Tip_459     0.00%    passed     32.05%
 283  Tip_956     0.00%    passed     89.65%
 284  Tip_957     0.00%    passed      6.16%
 285  Tip_164     0.00%    passed     21.64%
 286  Tip_165     0.00%    passed     94.36%
 287  Tip_937     0.00%    failed      3.10%
 288  Tip_938     0.00%    passed     26.37%
 289  Tip_519     0.00%    passed     60.18%
 290  Tip_520     0.00%    passed     39.69%
 291  Tip_19      0.00%    passed      6.01%
 292  Tip_34      0.00%    passed     50.49%
 293  Tip_35      0.00%    passed     58.10%
 294  Tip_207     0.00%    passed     47.56%
 295  Tip_208     0.00%    passed     21.70%
 296  Tip_169     0.00%    passed     33.50%
 297  Tip_340     0.00%    passed     34.94%
 298  Tip_564     0.00%    failed      0.89%
 299  Tip_565     0.00%    passed      5.21%
 300  Tip_371     0.00%    passed     22.10%
 301  Tip_482     0.00%    failed      0.70%
 302  Tip_483     0.00%    passed     28.73%
 303  Tip_470     0.00%    failed      2.20%
 304  Tip_105     0.00%    passed     26.07%
 305  Tip_366     0.00%    passed     62.87%
 306  Tip_367     0.00%    passed     65.12%
 307  Tip_206     0.00%    failed      2.96%
 308  Tip_101     0.00%    failed      3.40%
 309  Tip_102     0.00%    passed     85.58%
 310  Tip_551     0.00%    failed      2.25%
 311  Tip_552     0.00%    failed      0.45%
 312  Tip_42      0.00%    passed     92.15%
 313  Tip_628     0.00%    passed     85.07%
 314  Tip_629     0.00%    passed     68.26%
 315  Tip_827     0.00%    passed     80.57%
 316  Tip_828     0.00%    passed     20.97%
 317  Tip_91      0.00%    passed      9.52%
 318  Tip_140     0.00%    passed      5.71%
 319  Tip_648     0.00%    passed     25.95%
 320  Tip_649     0.00%    passed     78.02%
 321  Tip_192     0.00%    passed     67.54%
 322  Tip_205     0.00%    passed     57.92%
 323  Tip_711     0.00%    passed     74.94%
 324  Tip_712     0.00%    passed     59.29%
 325  Tip_646     0.00%    passed     15.98%
 326  Tip_647     0.00%    passed      6.87%
 327  Tip_899     0.00%    passed     52.61%
 328  Tip_900     0.00%    passed     71.39%
 329  Tip_117     0.00%    passed     96.80%
 330  Tip_118     0.00%    passed     65.10%
 331  Tip_80      0.00%    passed     81.84%
 332  Tip_541     0.00%    passed     94.85%
 333  Tip_542     0.00%    passed     78.01%
 334  Tip_783     0.00%    passed     84.25%
 335  Tip_821     0.00%    passed      8.39%
 336  Tip_822     0.00%    passed     72.05%
 337  Tip_698     0.00%    passed     72.74%
 338  Tip_699     0.00%    passed     77.05%
 339  Tip_620     0.00%    passed     88.25%
 340  Tip_215     0.00%    passed     13.25%
 341  Tip_713     0.00%    passed     37.43%
 342  Tip_714     0.00%    passed     48.70%
 343  Tip_209     0.00%    passed     97.77%
 344  Tip_12      0.00%    passed      5.82%
 345  Tip_13      0.00%    passed     16.09%
 346  Tip_100     0.00%    passed     84.39%
 347  Tip_155     0.00%    passed     63.72%
 348  Tip_792     0.00%    passed     89.17%
 349  Tip_793     0.00%    passed     22.79%
 350  Tip_388     0.00%    passed     59.26%
 351  Tip_502     0.00%    passed     57.32%
 352  Tip_503     0.00%    passed     96.59%
 353  Tip_77      0.00%    passed     53.66%
 354  Tip_996     0.00%    passed     44.06%
 355  Tip_997     0.00%    passed     68.15%
 356  Tip_968     0.00%    passed     52.91%
 357  Tip_969     0.00%    passed      5.35%
 358  Tip_284     0.00%    passed     82.76%
 359  Tip_285     0.00%    passed     59.20%
 360  Tip_325     0.00%    passed     91.66%
 361  Tip_326     0.00%    passed     51.82%
 362  Tip_254     0.00%    passed     40.19%
 363  Tip_213     0.00%    passed     94.39%
 364  Tip_214     0.00%    failed      1.07%
 365  Tip_373     0.00%    passed     57.68%
 366  Tip_761     0.00%    passed     66.91%
 367  Tip_762     0.00%    passed     10.57%
 368  Tip_763     0.00%    failed      0.02%
 369  Tip_438     0.00%    passed     90.69%
 370  Tip_314     0.00%    passed     58.74%
 371  Tip_609     0.00%    passed     42.94%
 372  Tip_610     0.00%    passed     41.86%
 373  Tip_94      0.00%    passed     34.42%
 374  Tip_387     0.00%    passed      5.73%
 375  Tip_413     0.00%    failed      3.50%
 376  Tip_414     0.00%    failed      1.13%
 377  Tip_268     0.00%    passed     91.22%
 378  Tip_754     0.00%    passed     55.00%
 379  Tip_755     0.00%    passed     61.31%
 380  Tip_320     0.00%    passed     53.74%
 381  Tip_321     0.00%    passed     11.68%
 382  Tip_21      0.00%    passed     13.08%
 383  Tip_250     0.00%    passed     20.56%
 384  Tip_251     0.00%    passed     40.56%
 385  Tip_203     0.00%    passed     51.71%
 386  Tip_204     0.00%    passed     73.62%
 387  Tip_771     0.00%    passed     77.85%
 388  Tip_772     0.00%    passed     24.22%
 389  Tip_695     0.00%    passed     76.72%
 390  Tip_121     0.00%    passed     32.10%
 391  Tip_122     0.00%    passed     74.81%
 392  Tip_53      0.00%    passed     68.07%
 393  Tip_294     0.00%    passed     86.85%
 394  Tip_295     0.00%    passed     84.62%
 395  Tip_350     0.00%    passed     38.19%
 396  Tip_351     0.00%    failed      1.03%
 397  Tip_240     0.00%    passed     21.82%
 398  Tip_955     0.00%    passed     86.41%
 399  Tip_980     0.00%    passed     24.87%
 400  Tip_981     0.00%    passed     97.58%
 401  Tip_599     0.00%    failed      0.18%
 402  Tip_1012    0.00%    passed     38.05%
 403  Tip_1013    0.00%    passed     76.89%
 404  Tip_44      0.00%    passed     23.48%
 405  Tip_548     0.00%    passed     16.43%
 406  Tip_549     0.00%    passed     23.70%
 407  Tip_501     0.00%    passed     63.91%
 408  Tip_311     0.00%    passed     96.88%
 409  Tip_312     0.00%    passed      7.34%
 410  Tip_891     0.00%    passed     81.95%
 411  Tip_892     0.00%    passed     81.52%
 412  Tip_60      0.00%    passed     63.93%
 413  Tip_642     0.00%    passed     26.01%
 414  Tip_643     0.00%    passed      9.45%
 415  Tip_550     0.00%    passed     36.25%
 416  Tip_200     0.00%    passed     38.35%
 417  Tip_492     0.00%    passed     80.53%
 418  Tip_493     0.00%    passed     44.79%
 419  Tip_197     0.00%    passed     46.98%
 420  Tip_939     0.00%    passed     33.61%
 421  Tip_940     0.00%    failed      3.16%
 422  Tip_142     0.00%    passed     72.72%
 423  Tip_271     0.00%    passed     89.51%
 424  Tip_467     0.00%    passed     17.79%
 425  Tip_818     0.00%    passed     16.28%
 426  Tip_907     0.00%    passed     42.02%
 427  Tip_908     0.00%    passed     29.33%
 428  Tip_576     0.00%    passed     92.33%
 429  Tip_577     0.00%    passed     82.17%
 430  Tip_539     0.00%    passed     98.23%
 431  Tip_735     0.00%    passed     89.53%
 432  Tip_736     0.00%    passed     83.17%
 433  Tip_9       0.00%    failed      4.99%
 434  Tip_71      0.00%    passed     93.09%
 435  Tip_1006    0.00%    passed     99.00%
 436  Tip_1007    0.00%    passed     87.17%
 437  Tip_286     0.00%    passed     53.54%
 438  Tip_877     0.00%    passed     51.05%
 439  Tip_878     0.00%    passed     72.30%
 440  Tip_624     0.00%    passed     82.28%
 441  Tip_625     0.00%    passed     15.21%
 442  Tip_1010    0.00%    passed     29.74%
 443  Tip_1011    0.00%    failed      0.15%
 444  Tip_397     0.00%    passed     54.05%
 445  Tip_83      0.00%    passed     90.37%
 446  Tip_836     0.00%    passed     72.05%
 447  Tip_837     0.00%    passed     81.90%
 448  Tip_231     0.00%    passed     98.16%
 449  Tip_776     0.00%    passed     35.56%
 450  Tip_863     0.00%    passed     35.04%
 451  Tip_864     0.00%    passed      6.16%
 452  Tip_344     0.00%    passed     26.87%
 453  Tip_345     0.00%    passed     83.94%
 454  Tip_682     0.00%    passed     57.52%
 455  Tip_683     0.00%    passed     82.55%
 456  Tip_696     0.00%    passed     89.53%
 457  Tip_697     0.00%    passed     85.96%
 458  Tip_694     0.00%    passed     19.62%
 459  Tip_252     0.00%    passed     23.31%
 460  Tip_253     0.00%    passed     42.03%
 461  Tip_156     0.00%    passed     88.48%
 462  Tip_157     0.00%    passed     69.28%
 463  Tip_923     0.00%    passed     49.33%
 464  Tip_924     0.00%    passed     94.52%
 465  Tip_116     0.00%    passed     21.44%
 466  Tip_183     0.00%    passed     13.49%
 467  Tip_813     0.00%    passed     97.11%
 468  Tip_814     0.00%    passed     39.31%
 469  Tip_316     0.00%    passed     55.45%
 470  Tip_317     0.00%    passed     93.38%
 471  Tip_440     0.00%    passed     84.94%
 472  Tip_441     0.00%    passed     58.50%
 473  Tip_113     0.00%    passed     86.45%
 474  Tip_747     0.00%    passed     35.54%
 475  Tip_748     0.00%    passed     77.59%
 476  Tip_745     0.00%    passed     38.11%
 477  Tip_508     0.00%    passed     19.12%
 478  Tip_509     0.00%    passed     67.95%
 479  Tip_449     0.00%    passed     26.86%
 480  Tip_376     0.00%    passed     15.59%
 481  Tip_674     0.00%    passed     77.07%
 482  Tip_675     0.00%    passed     75.88%
 483  Tip_79      0.00%    passed     45.88%
 484  Tip_988     0.00%    passed     71.91%
 485  Tip_989     0.00%    failed      3.00%
 486  Tip_801     0.00%    passed     88.59%
 487  Tip_466     0.00%    passed     35.84%
 488  Tip_158     0.00%    passed     35.07%
 489  Tip_82      0.00%    passed     56.23%
 490  Tip_794     0.00%    passed     80.03%
 491  Tip_795     0.00%    passed     73.40%
 492  Tip_18      0.00%    passed     85.25%
 493  Tip_531     0.00%    passed     72.12%
 494  Tip_532     0.00%    passed     70.40%
 495  Tip_384     0.00%    failed      2.98%
 496  Tip_385     0.00%    passed     97.82%
 497  Tip_202     0.00%    passed     89.44%
 498  Tip_641     0.00%    passed      7.49%
 499  Tip_881     0.00%    passed     65.48%
 500  Tip_882     0.00%    passed     61.48%
 501  Tip_347     0.00%    failed      0.60%
 502  Tip_25      0.00%    passed     72.65%
 503  Tip_26      0.00%    passed     49.76%
 504  Tip_167     0.00%    passed     56.71%
 505  Tip_168     0.00%    passed     59.84%
 506  Tip_600     0.00%    passed     92.79%
 507  Tip_601     0.00%    passed     54.67%
 508  Tip_115     0.00%    passed     32.82%
 509  Tip_239     0.00%    passed     76.45%
 510  Tip_401     0.00%    failed      0.61%
 511  Tip_402     0.00%    failed      3.42%
 512  Tip_380     0.00%    failed      0.12%
 513  Tip_381     0.00%    failed      4.74%
 514  Tip_365     0.00%    passed     50.95%
 515  Tip_746     0.00%    passed     14.64%
 516  Tip_887     0.00%    failed      0.00%
 517  Tip_888     0.00%    failed      3.04%
 518  Tip_838     0.00%    passed     23.88%
 519  Tip_16      0.00%    passed     11.61%
 520  Tip_28      0.00%    passed     34.11%
 521  Tip_29      0.00%    passed     97.50%
 522  Tip_929     0.00%    failed      0.20%
 523  Tip_930     0.00%    passed     45.33%
 524  Tip_479     0.00%    passed     51.94%
 525  Tip_480     0.00%    passed     56.59%
 526  Tip_750     0.00%    failed      0.00%
 527  Tip_751     0.00%    passed     49.76%
 528  Tip_422     0.00%    passed     60.87%
 529  Tip_796     0.00%    passed     23.37%
 530  Tip_998     0.00%    passed     77.61%
 531  Tip_999     0.00%    passed     88.25%
 532  Tip_819     0.00%    passed     39.32%
 533  Tip_820     0.00%    passed     17.26%
 534  Tip_95      0.00%    passed     94.15%
 535  Tip_582     0.00%    passed     96.56%
 536  Tip_583     0.00%    passed     97.35%
 537  Tip_538     0.00%    passed     93.99%
 538  Tip_656     0.00%    passed     92.38%
 539  Tip_657     0.00%    passed     44.31%
 540  Tip_151     0.00%    passed     73.25%
 541  Tip_237     0.00%    passed     75.68%
 542  Tip_915     0.00%    passed     56.15%
 543  Tip_916     0.00%    passed     83.43%
 544  Tip_356     0.00%    passed     63.03%
 545  Tip_853     0.00%    passed     47.19%
 546  Tip_854     0.00%    passed     51.03%
 547  Tip_816     0.00%    passed     25.18%
 548  Tip_905     0.00%    passed     40.56%
 549  Tip_906     0.00%    passed     42.58%
 550  Tip_631     0.00%    passed     82.92%
 551  Tip_0       0.00%    passed     74.05%
 552  Tip_11      0.00%    passed     58.81%
 553  Tip_176     0.00%    passed     52.36%
 554  Tip_177     0.00%    passed     92.05%
 555  Tip_170     0.00%    passed     97.71%
 556  Tip_171     0.00%    passed     98.51%
 557  Tip_63      0.00%    passed     63.62%
 558  Tip_64      0.00%    passed     61.55%
 559  Tip_20      0.00%    passed     74.06%
 560  Tip_324     0.00%    passed     59.03%
 561  Tip_378     0.00%    passed     95.47%
 562  Tip_379     0.00%    passed     56.01%
 563  Tip_486     0.00%    passed     18.67%
 564  Tip_487     0.00%    passed     31.18%
 565  Tip_471     0.00%    passed     39.20%
 566  Tip_349     0.00%    failed      2.98%
 567  Tip_212     0.00%    passed     98.06%
 568  Tip_10      0.00%    passed     98.33%
 569  Tip_133     0.00%    passed     88.99%
 570  Tip_834     0.00%    passed     63.74%
 571  Tip_835     0.00%    passed     34.61%
 572  Tip_460     0.00%    passed     29.48%
 573  Tip_461     0.00%    passed     70.76%
 574  Tip_1004    0.00%    passed     17.95%
 575  Tip_1005    0.00%    passed     10.12%
 576  Tip_791     0.00%    passed     80.02%
 577  Tip_553     0.00%    passed     76.10%
 578  Tip_59      0.00%    passed     59.87%
 579  Tip_152     0.00%    passed     64.83%
 580  Tip_706     0.00%    passed     57.60%
 581  Tip_962     0.00%    passed     77.85%
 582  Tip_963     0.00%    passed     54.53%
 583  Tip_663     0.00%    passed     87.05%
 584  Tip_302     0.00%    passed     53.21%
 585  Tip_403     0.00%    passed     88.29%
 586  Tip_404     0.00%    passed     68.09%
 587  Tip_256     0.00%    passed     63.80%
 588  Tip_257     0.00%    passed     43.38%
 589  Tip_15      0.00%    passed     39.91%
 590  Tip_241     0.00%    passed     80.15%
 591  Tip_242     0.00%    passed     22.43%
 592  Tip_455     0.00%    passed     36.35%
 593  Tip_976     0.00%    passed     37.45%
 594  Tip_977     0.00%    passed     52.88%
 595  Tip_806     0.00%    passed     63.91%
 596  Tip_432     0.00%    passed     96.28%
 597  Tip_433     0.00%    passed     85.07%
 598  Tip_543     0.00%    passed     17.61%
 599  Tip_544     0.00%    passed     40.15%
 600  Tip_623     0.00%    passed     74.28%
 601  Tip_871     0.00%    passed     59.87%
 602  Tip_872     0.00%    passed     14.26%
 603  Tip_743     0.00%    passed     79.30%
 604  Tip_744     0.00%    passed     40.13%
 605  Tip_55      0.00%    passed     16.39%
 606  Tip_181     0.00%    passed     90.77%
 607  Tip_182     0.00%    passed     10.91%
 608  Tip_477     0.00%    passed     74.80%
 609  Tip_478     0.00%    passed     95.26%
 610  Tip_355     0.00%    passed     76.61%
 611  Tip_444     0.00%    passed     69.18%
 612  Tip_445     0.00%    passed      8.00%
 613  Tip_505     0.00%    passed     73.07%
 614  Tip_935     0.00%    passed     61.30%
 615  Tip_936     0.00%    passed     57.59%
 616  Tip_226     0.00%    passed     58.03%
 617  Tip_227     0.00%    passed     66.88%
 618  Tip_103     0.00%    passed     28.14%
 619  Tip_218     0.00%    passed     17.09%
 620  Tip_425     0.00%    passed     76.28%
 621  Tip_966     0.00%    passed     63.20%
 622  Tip_967     0.00%    failed      0.02%
 623  Tip_420     0.00%    failed      0.12%
 624  Tip_807     0.00%    passed     23.57%
 625  Tip_808     0.00%    passed     69.73%
 626  Tip_175     0.00%    passed     47.73%
 627  Tip_287     0.00%    passed     29.71%
 628  Tip_288     0.00%    passed     48.73%
 629  Tip_382     0.00%    passed     39.67%
 630  Tip_383     0.00%    failed      3.41%
 631  Tip_945     0.00%    passed     45.47%
 632  Tip_946     0.00%    passed     54.75%
 633  Tip_110     0.00%    passed     88.93%
 634  Tip_786     0.00%    passed     39.51%
 635  Tip_787     0.00%    passed     28.99%
 636  Tip_343     0.00%    passed     87.46%
 637  Tip_558     0.00%    passed     32.30%
 638  Tip_559     0.00%    passed     89.85%
 639  Tip_274     0.00%    passed     98.45%
 640  Tip_611     0.00%    passed     98.16%
 641  Tip_1014    0.00%    passed     68.81%
 642  Tip_1015    0.00%    passed     79.62%
 643  Tip_8       0.00%    passed     96.92%
 644  Tip_6       0.00%    passed     22.07%
 645  Tip_46      0.00%    passed     82.00%
 646  Tip_423     0.00%    passed     80.97%
 647  Tip_424     0.00%    passed      5.45%
 648  Tip_567     0.00%    passed     51.32%
 649  Tip_639     0.00%    passed     74.10%
 650  Tip_640     0.00%    passed     28.23%
 651  Tip_563     0.00%    passed     91.71%
 652  Tip_396     0.00%    passed      7.05%
 653  Tip_87      0.00%    passed     77.55%
 654  Tip_259     0.00%    passed     65.41%
 655  Tip_873     0.00%    passed     54.66%
 656  Tip_874     0.00%    passed     21.52%
 657  Tip_529     0.00%    passed     89.48%
 658  Tip_530     0.00%    passed     57.80%
 659  Tip_448     0.00%    passed     47.42%
 660  Tip_172     0.00%    passed     68.78%
 661  Tip_173     0.00%    passed     96.84%
 662  Tip_885     0.00%    passed     37.42%
 663  Tip_886     0.00%    passed     84.57%
 664  Tip_662     0.00%    passed     74.53%
 665  Tip_38      0.00%    passed     28.90%
 666  Tip_50      0.00%    passed     39.96%
 667  Tip_264     0.00%    passed     28.23%
 668  Tip_764     0.00%    passed     23.33%
 669  Tip_765     0.00%    passed     78.60%
 670  Tip_607     0.00%    passed     89.61%
 671  Tip_608     0.00%    passed     38.26%
 672  Tip_811     0.00%    passed     13.62%
 673  Tip_812     0.00%    passed     15.35%
 674  Tip_108     0.00%    passed     84.11%
 675  Tip_109     0.00%    passed     88.72%
 676  Tip_36      0.00%    passed     64.88%
 677  Tip_903     0.00%    passed     72.56%
 678  Tip_904     0.00%    passed     83.28%
 679  Tip_790     0.00%    passed      5.46%
 680  Tip_76      0.00%    passed     37.30%
 681  Tip_277     0.00%    passed     58.60%
 682  Tip_752     0.00%    passed     55.90%
 683  Tip_753     0.00%    passed     96.46%
 684  Tip_442     0.00%    passed     67.92%
 685  Tip_443     0.00%    passed     61.73%
 686  Tip_219     0.00%    passed     31.09%
 687  Tip_104     0.00%    passed     46.30%
 688  Tip_282     0.00%    passed     80.49%
 689  Tip_283     0.00%    passed     56.82%
 690  Tip_54      0.00%    passed     52.03%
 691  Tip_883     0.00%    passed     93.01%
 692  Tip_884     0.00%    passed     93.20%
 693  Tip_1002    0.00%    passed     68.22%
 694  Tip_1003    0.00%    passed     30.33%
 695  Tip_232     0.00%    passed     45.53%
 696  Tip_869     0.00%    passed     85.29%
 697  Tip_870     0.00%    passed     83.43%
 698  Tip_130     0.00%    passed     96.41%
 699  Tip_658     0.00%    passed     10.85%
 700  Tip_659     0.00%    passed     46.81%
 701  Tip_621     0.00%    passed     89.82%
 702  Tip_292     0.00%    passed     45.01%
 703  Tip_222     0.00%    passed     16.22%
 704  Tip_504     0.00%    passed     23.72%
 705  Tip_622     0.00%    failed      0.52%
 706  Tip_964     0.00%    passed     45.19%
 707  Tip_965     0.00%    failed      1.62%
 708  Tip_236     0.00%    failed      4.98%
 709  Tip_865     0.00%    passed      8.85%
 710  Tip_866     0.00%    passed     16.55%
 711  Tip_228     0.00%    passed     68.11%
 712  Tip_229     0.00%    passed     11.91%
 713  Tip_72      0.00%    passed     25.90%
 714  Tip_61      0.00%    passed     88.32%
 715  Tip_186     0.00%    passed     56.16%
 716  Tip_187     0.00%    passed     51.32%
 717  Tip_132     0.00%    passed     80.29%
 718  Tip_475     0.00%    failed      2.80%
 719  Tip_476     0.00%    passed     69.05%
 720  Tip_632     0.00%    failed      1.34%
 721  Tip_633     0.00%    passed     16.22%
 722  Tip_328     0.00%    passed     68.16%
 723  Tip_386     0.00%    passed     68.36%
 724  Tip_725     0.00%    passed     56.15%
 725  Tip_726     0.00%    passed     69.32%
 726  Tip_654     0.00%    passed     55.54%
 727  Tip_655     0.00%    passed     66.16%
 728  Tip_333     0.00%    passed     85.94%
 729  Tip_334     0.00%    failed      0.02%
 730  Tip_737     0.00%    passed     33.74%
 731  Tip_738     0.00%    passed     90.00%
 732  Tip_594     0.00%    passed     34.05%
 733  Tip_595     0.00%    passed     71.48%
 734  Tip_255     0.00%    passed     59.87%
 735  Tip_766     0.00%    passed     98.25%
 736  Tip_767     0.00%    passed     82.95%
 737  Tip_452     0.00%    passed     53.29%
 738  Tip_85      0.00%    passed     12.50%
 739  Tip_303     0.00%    passed      8.78%
 740  Tip_982     0.00%    failed      0.75%
 741  Tip_983     0.00%    passed     41.41%
 742  Tip_127     0.00%    passed     84.88%
 743  Tip_342     0.00%    passed     66.37%
 744  Tip_788     0.00%    passed     25.13%
 745  Tip_789     0.00%    passed     60.40%
 746  Tip_47      0.00%    passed      6.62%
 747  Tip_1020    0.00%    passed     57.64%
 748  Tip_1021    0.00%    passed     75.17%
 749  Tip_235     0.00%    passed     39.65%
 750  Tip_223     0.00%    passed     15.32%
 751  Tip_307     0.00%    passed     17.86%
 752  Tip_308     0.00%    passed     79.85%
 753  Tip_636     0.00%    failed      0.13%
 754  Tip_637     0.00%    passed     42.05%
 755  Tip_446     0.00%    passed     85.75%
 756  Tip_526     0.00%    passed     19.04%
 757  Tip_527     0.00%    passed     33.04%
 758  Tip_398     0.00%    failed      4.34%
 759  Tip_159     0.00%    passed     39.91%
 760  Tip_875     0.00%    passed     84.52%
 761  Tip_876     0.00%    passed     23.02%
 762  Tip_135     0.00%    passed     96.61%
 763  Tip_24      0.00%    passed     35.64%
 764  Tip_160     0.00%    passed     32.10%
 765  Tip_830     0.00%    passed     91.72%
 766  Tip_831     0.00%    passed     21.03%
 767  Tip_1008    0.00%    passed     91.88%
 768  Tip_1009    0.00%    failed      2.62%
 769  Tip_464     0.00%    passed     81.52%
 770  Tip_465     0.00%    passed     67.01%
 771  Tip_363     0.00%    failed      3.85%
 772  Tip_364     0.00%    passed     10.02%
 773  Tip_652     0.00%    passed     74.49%
 774  Tip_653     0.00%    passed     58.22%
 775  Tip_309     0.00%    passed     24.28%
 776  Tip_310     0.00%    passed     40.94%
 777  Tip_193     0.00%    passed     98.44%
 778  Tip_134     0.00%    passed     81.04%
 779  Tip_210     0.00%    passed      8.48%
 780  Tip_211     0.00%    passed     18.69%
 781  Tip_580     0.00%    passed      5.16%
 782  Tip_581     0.00%    failed      3.32%
 783  Tip_481     0.00%    failed      3.22%
 784  Tip_352     0.00%    failed      0.49%
 785  Tip_958     0.00%    passed     25.20%
 786  Tip_959     0.00%    passed     16.36%
 787  Tip_453     0.00%    passed      7.27%
 788  Tip_454     0.00%    passed     66.94%
 789  Tip_147     0.00%    passed     43.44%
 790  Tip_405     0.00%    passed     76.49%
 791  Tip_707     0.00%    passed     94.83%
 792  Tip_708     0.00%    passed     60.39%
 793  Tip_276     0.00%    passed     13.09%
 794  Tip_815     0.00%    passed     35.06%
 795  Tip_1000    0.00%    passed     10.01%
 796  Tip_1001    0.00%    passed      6.47%
 797  Tip_88      0.00%    passed     87.96%
 798  Tip_329     0.00%    passed      6.26%
 799  Tip_497     0.00%    passed     29.46%
 800  Tip_498     0.00%    passed     63.83%
 801  Tip_146     0.00%    passed     69.60%
 802  Tip_506     0.00%    passed     34.64%
 803  Tip_507     0.00%    passed     83.42%
 804  Tip_616     0.00%    passed     39.42%
 805  Tip_617     0.00%    passed     92.54%
 806  Tip_97      0.00%    failed      4.00%
 807  Tip_153     0.00%    passed     82.33%
 808  Tip_154     0.00%    passed     62.39%
 809  Tip_296     0.00%    passed     80.30%
 810  Tip_297     0.00%    passed      7.81%
 811  Tip_630     0.00%    passed     23.33%
 812  Tip_650     0.00%    passed     58.72%
 813  Tip_651     0.00%    passed     67.19%
 814  Tip_797     0.00%    passed     51.22%
 815  Tip_798     0.00%    passed     35.37%
 816  Tip_925     0.00%    passed     82.48%
 817  Tip_926     0.00%    passed     69.72%
 818  Tip_17      0.00%    passed     63.36%
 819  Tip_185     0.00%    passed     57.40%
 820  Tip_540     0.00%    passed     28.20%
 821  Tip_546     0.00%    passed     37.20%
 822  Tip_547     0.00%    failed      0.00%
 823  Tip_431     0.00%    passed     19.27%
 824  Tip_162     0.00%    passed     38.50%
 825  Tip_278     0.00%    passed     11.33%
 826  Tip_279     0.00%    passed     70.10%
 827  Tip_230     0.00%    passed     48.36%
 828  Tip_65      0.00%    failed      4.98%
 829  Tip_605     0.00%    passed     51.15%
 830  Tip_606     0.00%    passed     49.11%
 831  Tip_447     0.00%    passed     52.31%
 832  Tip_436     0.00%    passed      6.94%
 833  Tip_201     0.00%    passed      6.16%
 834  Tip_468     0.00%    passed     37.35%
 835  Tip_469     0.00%    failed      1.82%
 836  Tip_415     0.00%    passed     99.03%
 837  Tip_584     0.00%    passed     92.61%
 838  Tip_585     0.00%    passed     37.52%
 839  Tip_368     0.00%    passed      5.89%
 840  Tip_943     0.00%    passed     92.06%
 841  Tip_944     0.00%    passed     71.14%
 842  Tip_672     0.00%    passed     74.33%
 843  Tip_568     0.00%    passed     79.73%
 844  Tip_124     0.00%    passed     78.81%
 845  Tip_78      0.00%    passed     62.82%
 846  Tip_970     0.00%    passed     74.55%
 847  Tip_971     0.00%    passed     19.33%
 848  Tip_825     0.00%    passed     68.39%
 849  Tip_826     0.00%    passed     86.09%
 850  Tip_374     0.00%    passed     70.92%
 851  Tip_178     0.00%    passed     89.46%
 852  Tip_179     0.00%    passed     92.46%
 853  Tip_57      0.00%    passed     14.51%
 854  Tip_233     0.00%    passed     58.70%
 855  Tip_234     0.00%    passed     34.68%
 856  Tip_941     0.00%    passed      5.49%
 857  Tip_942     0.00%    passed     80.01%
 858  Tip_668     0.00%    passed     79.99%
 859  Tip_669     0.00%    passed     19.84%
 860  Tip_313     0.00%    passed      5.98%
 861  Tip_266     0.00%    passed     62.95%
 862  Tip_267     0.00%    passed     18.43%
 863  Tip_984     0.00%    passed     94.01%
 864  Tip_985     0.00%    passed     97.31%
 865  Tip_572     0.00%    passed     76.33%
 866  Tip_573     0.00%    passed     86.80%
 867  Tip_145     0.00%    passed     77.66%
 868  Tip_512     0.00%    passed     94.67%
 869  Tip_513     0.00%    passed     69.54%
 870  Tip_769     0.00%    passed     13.93%
 871  Tip_770     0.00%    passed      8.54%
 872  Tip_137     0.00%    failed      4.90%
 873  Tip_514     0.00%    passed     96.61%
 874  Tip_515     0.00%    passed     79.17%
 875  Tip_331     0.00%    passed     76.70%
 876  Tip_733     0.00%    passed     51.91%
 877  Tip_734     0.00%    passed     58.23%
 878  Tip_272     0.00%    passed     32.47%
 879  Tip_27      0.00%    passed      9.36%
 880  Tip_143     0.00%    passed     77.77%
 881  Tip_144     0.00%    passed     56.99%
 882  Tip_757     0.00%    failed      1.28%
 883  Tip_758     0.00%    passed     88.33%
 884  Tip_604     0.00%    passed     33.83%
 885  Tip_217     0.00%    passed     33.39%
 886  Tip_596     0.00%    passed     24.46%
 887  Tip_597     0.00%    passed     72.90%
 888  Tip_291     0.00%    passed     83.36%
 889  Tip_566     0.00%    passed     80.51%
 890  Tip_913     0.00%    passed     85.58%
 891  Tip_914     0.00%    passed     81.63%
 892  Tip_741     0.00%    passed     34.37%
 893  Tip_742     0.00%    failed      0.40%
 894  Tip_849     0.00%    passed     44.48%
 895  Tip_850     0.00%    passed     23.69%
 896  Tip_598     0.00%    passed     91.23%
 897  Tip_22      0.00%    passed     16.56%
 898  Tip_23      0.00%    passed     84.23%
 899  Tip_7       0.00%    passed     28.34%
 900  Tip_14      0.00%    passed     84.51%
 901  Tip_456     0.00%    passed     43.12%
 902  Tip_851     0.00%    passed     73.20%
 903  Tip_852     0.00%    passed     28.76%
 904  Tip_416     0.00%    passed     87.40%
 905  Tip_417     0.00%    passed     36.51%
 906  Tip_319     0.00%    passed     87.68%
 907  Tip_238     0.00%    passed     90.60%
 908  Tip_994     0.00%    passed     92.80%
 909  Tip_995     0.00%    passed     32.55%
 910  Tip_817     0.00%    passed     52.49%
 911  Tip_953     0.00%    passed     97.70%
 912  Tip_954     0.00%    passed     97.10%
 913  Tip_560     0.00%    passed     87.39%
 914  Tip_84      0.00%    passed     70.17%
 915  Tip_62      0.00%    passed     59.01%
 916  Tip_166     0.00%    passed     93.74%
 917  Tip_861     0.00%    passed     95.72%
 918  Tip_862     0.00%    passed     55.13%
 919  Tip_106     0.00%    passed     84.08%
 920  Tip_389     0.00%    passed     74.03%
 921  Tip_947     0.00%    passed      6.78%
 922  Tip_948     0.00%    passed     60.79%
 923  Tip_545     0.00%    passed     51.61%
 924  Tip_739     0.00%    passed     90.93%
 925  Tip_740     0.00%    passed     80.70%
 926  Tip_722     0.00%    passed     95.73%
 927  Tip_857     0.00%    passed     80.97%
 928  Tip_858     0.00%    passed     79.64%
 929  Tip_524     0.00%    passed     64.73%
 930  Tip_525     0.00%    passed     97.95%
 931  Tip_691     0.00%    passed     85.88%
 932  Tip_692     0.00%    passed     92.51%
 933  Tip_107     0.00%    passed     98.63%
 934  Tip_676     0.00%    passed     24.51%
 935  Tip_677     0.00%    passed     12.74%
 936  Tip_462     0.00%    passed     88.67%
 937  Tip_249     0.00%    passed     88.44%
 938  Tip_723     0.00%    passed     50.60%
 939  Tip_724     0.00%    passed     95.87%
 940  Tip_346     0.00%    passed     60.57%
 941  Tip_358     0.00%    passed     94.76%
 942  Tip_359     0.00%    passed     31.04%
 943  Tip_626     0.00%    passed     68.65%
 944  Tip_627     0.00%    passed     40.71%
 945  Tip_51      0.00%    passed     67.13%
 946  Tip_52      0.00%    passed     78.38%
 947  Tip_148     0.00%    passed      8.80%
 948  Tip_305     0.00%    passed     62.28%
 949  Tip_306     0.00%    passed     61.63%
 950  Tip_141     0.00%    failed      0.01%
 951  Tip_125     0.00%    passed     50.36%
 952  Tip_126     0.00%    passed     57.13%
 953  Tip_30      0.00%    passed     64.39%
 954  Tip_411     0.00%    passed     76.24%
 955  Tip_412     0.00%    passed     18.22%
 956  Tip_131     0.00%    passed     81.65%
 957  Tip_33      0.00%    passed     63.60%
 958  Tip_39      0.00%    passed     93.03%
 959  Tip_138     0.00%    passed     12.26%
 960  Tip_139     0.00%    passed     80.21%
 961  Tip_111     0.00%    passed     19.39%
 962  Tip_112     0.00%    passed      9.03%
 963  Tip_839     0.00%    passed     62.75%
 964  Tip_840     0.00%    passed     12.60%
 965  Tip_136     0.00%    passed     82.73%
 966  Tip_644     0.00%    failed      3.29%
 967  Tip_645     0.00%    passed      8.16%
 968  Tip_330     0.00%    passed      8.05%
 969  Tip_216     0.00%    passed     78.82%
 970  Tip_409     0.00%    passed     78.08%
 971  Tip_759     0.00%    passed     19.43%
 972  Tip_760     0.00%    passed     38.67%
 973  Tip_718     0.00%    passed     40.99%
 974  Tip_889     0.00%    passed     91.25%
 975  Tip_890     0.00%    passed     86.90%
 976  Tip_700     0.00%    passed     86.72%
 977  Tip_701     0.00%    passed     16.92%
 978  Tip_372     0.00%    passed     39.56%
 979  Tip_917     0.00%    passed     84.09%
 980  Tip_918     0.00%    passed     83.89%
 981  Tip_98      0.00%    passed     50.14%
 982  Tip_972     0.00%    passed     98.48%
 983  Tip_973     0.00%    passed     68.08%
 984  Tip_523     0.00%    passed     63.39%
 985  Tip_586     0.00%    passed     10.65%
 986  Tip_587     0.00%    passed     91.39%
 987  Tip_43      0.00%    passed     89.95%
 988  Tip_496     0.00%    passed     83.84%
 989  Tip_823     0.00%    passed     82.47%
 990  Tip_824     0.00%    passed     81.43%
 991  Tip_522     0.00%    passed     77.54%
 992  Tip_74      0.00%    passed     81.68%
 993  Tip_244     0.00%    passed     83.83%
 994  Tip_245     0.00%    passed     96.48%
 995  Tip_687     0.00%    passed     32.84%
 996  Tip_688     0.00%    passed     92.99%
 997  Tip_426     0.00%    passed     32.47%
 998  Tip_427     0.00%    passed     86.86%
 999  Tip_45      0.00%    passed     67.40%
1000  Tip_809     0.00%    failed      1.50%
1001  Tip_810     0.00%    passed     67.40%
1002  Tip_129     0.00%    passed     71.58%
1003  Tip_450     0.00%    passed     91.87%
1004  Tip_451     0.00%    passed     35.25%
1005  Tip_246     0.00%    passed     29.62%
1006  Tip_614     0.00%    passed     56.81%
1007  Tip_615     0.00%    passed     70.25%
1008  Tip_678     0.00%    passed     76.42%
1009  Tip_679     0.00%    passed     76.86%
1010  Tip_680     0.00%    passed     96.26%
1011  Tip_681     0.00%    passed     38.94%
1012  Tip_341     0.00%    passed     83.54%
1013  Tip_247     0.00%    passed     57.60%
1014  Tip_704     0.00%    passed     89.16%
1015  Tip_705     0.00%    passed     82.88%
1016  Tip_390     0.00%    passed     74.08%
1017  Tip_570     0.00%    passed     50.64%
1018  Tip_571     0.00%    passed     66.14%
1019  Tip_556     0.00%    passed     48.29%
1020  Tip_557     0.00%    passed     82.36%
1021  Tip_634     0.00%    failed      2.00%
1022  Tip_635     0.00%    passed     57.69%
1023  Tip_180     0.00%    passed     96.06%
1024  Tip_48      0.00%    passed     69.37%
****  TOTAL       0.00%  79 sequences failed composition chi2 test (p-value<5%; df=19)

Partition file is not in NEXUS format, assuming RAxML-style partition file...
Subset	Type	Seqs	Sites	Infor	Invar	Model	Name
1	AA	1024	1	1	0	GTR20+FO	col1
2	AA	1024	1	1	0	GTR20+FO	col2
3	AA	1024	1	1	0	GTR20+FO	col3
4	AA	1024	1	1	0	GTR20+FO	col4
5	AA	1024	1	1	0	GTR20+FO	col5
6	AA	1024	1	1	0	GTR20+FO	col6
7	AA	1024	1	1	0	GTR20+FO	col7
8	AA	1024	1	1	0	GTR20+FO	col8
9	AA	1024	1	1	0	GTR20+FO	col9
10	AA	1024	1	1	0	GTR20+FO	col10
Degree of missing data: 0.000

NOTE: Tip_490 is identical to Tip_489 but kept for subsequent analysis
Reading input tree file data/random/tree_1024.nwk ...
WARNING: GTR20 model will estimate 189 substitution rates that might be overfitting!
WARNING: Please only use GTR20 with very large data and always test for model fit!
WARNING: GTR20 model will estimate 189 substitution rates that might be overfitting!
WARNING: Please only use GTR20 with very large data and always test for model fit!
WARNING: GTR20 model will estimate 189 substitution rates that might be overfitting!
WARNING: Please only use GTR20 with very large data and always test for model fit!
WARNING: GTR20 model will estimate 189 substitution rates that might be overfitting!
WARNING: Please only use GTR20 with very large data and always test for model fit!
WARNING: GTR20 model will estimate 189 substitution rates that might be overfitting!
WARNING: Please only use GTR20 with very large data and always test for model fit!
WARNING: GTR20 model will estimate 189 substitution rates that might be overfitting!
WARNING: Please only use GTR20 with very large data and always test for model fit!
WARNING: GTR20 model will estimate 189 substitution rates that might be overfitting!
WARNING: Please only use GTR20 with very large data and always test for model fit!
WARNING: GTR20 model will estimate 189 substitution rates that might be overfitting!
WARNING: Please only use GTR20 with very large data and always test for model fit!
WARNING: GTR20 model will estimate 189 substitution rates that might be overfitting!
WARNING: Please only use GTR20 with very large data and always test for model fit!
WARNING: GTR20 model will estimate 189 substitution rates that might be overfitting!
WARNING: Please only use GTR20 with very large data and always test for model fit!

NOTE: 38 MB RAM (0 GB) is required!
Estimate model parameters (epsilon = 0.010)
Initial log-likelihood: -24398.246
Current log-likelihood at step 1: -22335.022
Current log-likelihood at step 2: -21751.418
Current log-likelihood at step 3: -21722.385
Current log-likelihood at step 4: -21722.247
Current log-likelihood at step 5: -21722.206
Current log-likelihood at step 6: -21722.187
Current log-likelihood at step 7: -21722.176
Current log-likelihood at step 8: -21722.168
Parameters optimization took 7 rounds (1641.916 sec)


WARNING: Estimated model parameters are at boundary that can cause numerical instability!

Wrote distance file to... 
Partition information was printed to data/sim/alignment_1024_10_1.single_iqtree.log.best_model.nex
BEST SCORE FOUND : -21722.168
Total tree length: 1045.201

Total number of iterations: 0
CPU time used for tree search: 0.000 sec (0h:0m:0s)
Wall-clock time used for tree search: 0.000 sec (0h:0m:0s)
Total CPU time used: 1630.640 sec (0h:27m:10s)
Total wall-clock time used: 1642.168 sec (0h:27m:22s)

Analysis results written to: 
  IQ-TREE report:                data/sim/alignment_1024_10_1.single_iqtree.log.iqtree
  Maximum-likelihood tree:       data/sim/alignment_1024_10_1.single_iqtree.log.treefile
  Screen log file:               data/sim/alignment_1024_10_1.single_iqtree.log.log

Date and Time: Mon Nov 10 02:18:49 2025
	Command being timed: "./iqtree3 -s data/sim/alignment_1024_10.fasta -nt 1 -q data/partition_10_iqtree.txt --redo -te data/random/tree_1024.nwk -blfix -pre data/sim/alignment_1024_10_1.single_iqtree.log"
	User time (seconds): 1631.59
	System time (seconds): 1.64
	Percent of CPU this job got: 99%
	Elapsed (wall clock) time (h:mm:ss or m:ss): 27:23.37
	Average shared text size (kbytes): 0
	Average unshared data size (kbytes): 0
	Average stack size (kbytes): 0
	Average total size (kbytes): 0
	Maximum resident set size (kbytes): 184148
	Average resident set size (kbytes): 0
	Major (requiring I/O) page faults: 119
	Minor (reclaiming a frame) page faults: 8306
	Voluntary context switches: 284
	Involuntary context switches: 605681
	Swaps: 0
	File system inputs: 0
	File system outputs: 1008
	Socket messages sent: 0
	Socket messages received: 0
	Signals delivered: 0
	Page size (bytes): 4096
	Exit status: 0
