# Supplementary material for: Phylograd: fast column-specific calculation of substitution model gradients
Source: BMC Bioinformatics. 2025 Dec 23;27:20. doi: 10.1186/s12859-025-06353-4 (PMC12836810; doi:10.1186/s12859-025-06353-4)
Supplement: Supplementary file 1 — (zip 4800 KB) [file 12859_2025_6353_MOESM1_ESM.zip › alignment_1024_10_5.single_phylograd.log]

Likelihood=-2510.512032698987
Iteration 0: 2510.512032698987
Iteration 1: 2510.512032698987
Likelihood=-2573.0768020910314
Iteration 0: 2573.0768020910314
Iteration 1: 2573.0768020910314
Likelihood=-2562.817546968038
Iteration 0: 2562.817546968038
Iteration 1: 2562.817546968038
Likelihood=-2561.2556399899026
Iteration 0: 2561.2556399899026
Iteration 1: 2561.2556399899026
Likelihood=-2614.194611651317
Iteration 0: 2614.194611651317
Iteration 1: 2614.194611651317
Likelihood=-2430.840362336377
Iteration 2: 2430.840362336377
Likelihood=-2494.0202546725054
Iteration 2: 2494.0202546725054
Likelihood=-2478.796875064122
Iteration 2: 2478.796875064122
Likelihood=-2465.8035005894785
Iteration 2: 2465.8035005894785
Likelihood=-2560.1152244806726
Iteration 2: 2560.1152244806726
Likelihood=-2378.0701481267897
Iteration 3: 2378.0701481267897
Likelihood=-2343.813493757251
Iteration 4: 2343.813493757251
Likelihood=-2440.0071139762435
Iteration 3: 2440.0071139762435
Likelihood=-2420.9198543513703
Iteration 3: 2420.9198543513703
Likelihood=-2401.3576653575474
Iteration 3: 2401.3576653575474
Likelihood=-2524.372770416367
Iteration 3: 2524.372770416367
Likelihood=-2318.2672309900568
Iteration 5: 2318.2672309900568
Likelihood=-2402.537924993052
Iteration 4: 2402.537924993052
Likelihood=-2380.6638512133077
Iteration 4: 2380.6638512133077
Likelihood=-2361.8411289783194
Iteration 4: 2361.8411289783194
Likelihood=-2496.1962169070616
Iteration 4: 2496.1962169070616
Likelihood=-2296.5221826981096
Iteration 6: 2296.5221826981096
Likelihood=-2372.8900773932396
Iteration 5: 2372.8900773932396
Likelihood=-2349.201590535094
Iteration 5: 2349.201590535094
Likelihood=-2276.9411651301675
Iteration 7: 2276.9411651301675
Likelihood=-2470.969714218054
Iteration 5: 2470.969714218054
Likelihood=-2335.0681263010097
Iteration 5: 2335.0681263010097
Likelihood=-2259.0245395117054
Iteration 8: 2259.0245395117054
Likelihood=-2347.870408711845
Iteration 6: 2347.870408711845
Likelihood=-2322.8029423038042
Iteration 6: 2322.8029423038042
Likelihood=-2447.565047842388
Iteration 6: 2447.565047842388
Likelihood=-2313.6293596815485
Iteration 6: 2313.6293596815485
Likelihood=-2242.535520537306
Iteration 9: 2242.535520537306
Likelihood=-2326.257377540326
Iteration 7: 2326.257377540326
Likelihood=-2426.5451903048324
Iteration 7: 2426.5451903048324
Likelihood=-2300.368904034244
Iteration 7: 2300.368904034244
Likelihood=-2294.984003825508
Iteration 7: 2294.984003825508
Likelihood=-2227.4676165885835
Iteration 10: 2227.4676165885835
Likelihood=-2306.8453056115786
Iteration 8: 2306.8453056115786
Likelihood=-2213.214355336545
Iteration 11: 2213.214355336545
Likelihood=-2406.7483883034224
Iteration 8: 2406.7483883034224
Likelihood=-2281.0193368168448
Iteration 8: 2281.0193368168448
Likelihood=-2278.1486570512466
Iteration 8: 2278.1486570512466
Likelihood=-2200.433950701562
Iteration 12: 2200.433950701562
Likelihood=-2290.1495630647396
Iteration 9: 2290.1495630647396
Likelihood=-2389.1584942110057
Iteration 9: 2389.1584942110057
Likelihood=-2263.1601198561507
Iteration 9: 2263.1601198561507
Likelihood=-2265.0956392063304
Iteration 9: 2265.0956392063304
Likelihood=-2188.260723357037
Iteration 13: 2188.260723357037
Likelihood=-2275.640972452402
Iteration 10: 2275.640972452402
Likelihood=-2177.9659397554256
Iteration 14: 2177.9659397554256
Likelihood=-2373.0307575066518
Iteration 10: 2373.0307575066518
Likelihood=-2249.208311060861
Iteration 10: 2249.208311060861
Likelihood=-2251.8302945599053
Iteration 10: 2251.8302945599053
Likelihood=-2264.3367099316647
Iteration 11: 2264.3367099316647
Likelihood=-2169.285351922757
Iteration 15: 2169.285351922757
Likelihood=-2358.6694991845065
Iteration 11: 2358.6694991845065
Likelihood=-2240.5638863000495
Iteration 11: 2240.5638863000495
Likelihood=-2236.187932166527
Iteration 11: 2236.187932166527
Likelihood=-2162.083940829867
Iteration 16: 2162.083940829867
Likelihood=-2253.755933050074
Iteration 12: 2253.755933050074
Likelihood=-2345.3742492739825
Iteration 12: 2345.3742492739825
Likelihood=-2231.052519266538
Likelihood=-2223.521815157468
Iteration 12: 2231.052519266538
Iteration 12: 2223.521815157468
Likelihood=-2156.660571873335
Iteration 17: 2156.660571873335
Likelihood=-2244.0254134630786
Iteration 13: 2244.0254134630786
Likelihood=-2152.4078429138654
Iteration 18: 2152.4078429138654
Likelihood=-2333.901585340743
Iteration 13: 2333.901585340743
Likelihood=-2211.8589800669934
Likelihood=-2223.259376817916
Iteration 13: 2211.8589800669934
Iteration 13: 2223.259376817916
Likelihood=-2236.4010650781615
Iteration 14: 2236.4010650781615
Likelihood=-2149.230831522157
Iteration 19: 2149.230831522157
Likelihood=-2324.5230833735527
Iteration 14: 2324.5230833735527
Likelihood=-2201.591422170588
Iteration 14: 2201.591422170588
Likelihood=-2216.126965007847
Iteration 14: 2216.126965007847
Likelihood=-2146.560685847577
Iteration 20: 2146.560685847577
Likelihood=-2229.0941559601342
Iteration 15: 2229.0941559601342
Likelihood=-2144.101417138299
Iteration 21: 2144.101417138299
Likelihood=-2316.7508601921345
Iteration 15: 2316.7508601921345
Likelihood=-2210.2772569441254
Likelihood=-2192.8539837628177
Iteration 15: 2210.2772569441254
Iteration 15: 2192.8539837628177
Likelihood=-2223.5404611576414
Iteration 16: 2223.5404611576414
Likelihood=-2141.450568582147
Iteration 22: 2141.450568582147
Likelihood=-2310.4280550424005
Iteration 16: 2310.4280550424005
Likelihood=-2204.872595723151
Iteration 16: 2204.872595723151
Likelihood=-2185.384246462394
Iteration 16: 2185.384246462394
Likelihood=-2138.8280001275657
Iteration 23: 2138.8280001275657
Likelihood=-2219.344392030245
Iteration 17: 2219.344392030245
Likelihood=-2305.523356017038
Iteration 17: 2305.523356017038
Likelihood=-2136.263552916983
Iteration 24: 2136.263552916983
Likelihood=-2200.0846340180483
Iteration 17: 2200.0846340180483
Likelihood=-2180.095712486191
Iteration 17: 2180.095712486191
Likelihood=-2215.4803183294707
Iteration 18: 2215.4803183294707
Likelihood=-2133.8528820430183
Iteration 25: 2133.8528820430183
Likelihood=-2301.607858148827
Iteration 18: 2301.607858148827
Likelihood=-2196.194472126454
Iteration 18: 2196.194472126454
Likelihood=-2175.8365254076903
Iteration 18: 2175.8365254076903
Likelihood=-2212.740747083761
Iteration 19: 2212.740747083761
Likelihood=-2131.987950594761
Iteration 26: 2131.987950594761
Likelihood=-2298.6414617916967
Iteration 19: 2298.6414617916967
Likelihood=-2171.846670207176
Iteration 19: 2171.846670207176
Likelihood=-2192.4886900697206
Iteration 19: 2192.4886900697206
Likelihood=-2130.3877308749197
Iteration 27: 2130.3877308749197
Likelihood=-2209.8826602651247
Iteration 20: 2209.8826602651247
Likelihood=-2129.3875802763614
Iteration 28: 2129.3875802763614
Likelihood=-2296.0618724512333
Iteration 20: 2296.0618724512333
Likelihood=-2168.376375537883
Iteration 20: 2168.376375537883
Likelihood=-2189.2824760843823
Iteration 20: 2189.2824760843823
Likelihood=-2207.0964794228034
Iteration 21: 2207.0964794228034
Likelihood=-2128.2183987985127
Iteration 29: 2128.2183987985127
Likelihood=-2293.9471256287043
Iteration 21: 2293.9471256287043
Likelihood=-2165.2230354607414
Iteration 21: 2165.2230354607414
Likelihood=-2186.629150829028
Iteration 21: 2186.629150829028
Likelihood=-2204.580555742344
Iteration 22: 2204.580555742344
Likelihood=-2127.316144360697
Iteration 30: 2127.316144360697
Likelihood=-2292.1345619986782
Iteration 22: 2292.1345619986782
Likelihood=-2162.260863839348
Iteration 22: 2162.260863839348
Likelihood=-2184.3027905721815
Iteration 22: 2184.3027905721815
Likelihood=-2126.6423576097054
Iteration 31: 2126.6423576097054
Likelihood=-2202.5804891214734
Iteration 23: 2202.5804891214734
Likelihood=-2126.015542877158
Iteration 32: 2126.015542877158
Likelihood=-2290.5599220846666
Iteration 23: 2290.5599220846666
Likelihood=-2159.911774443036
Iteration 23: 2159.911774443036
Likelihood=-2182.365571667904
Iteration 23: 2182.365571667904
Likelihood=-2200.815372498693
Iteration 24: 2200.815372498693
Likelihood=-2124.802687367004
Iteration 33: 2124.802687367004
Likelihood=-2289.3487959484314
Iteration 24: 2289.3487959484314
Likelihood=-2157.8067653399976
Iteration 24: 2157.8067653399976
Likelihood=-2180.697771732656
Iteration 24: 2180.697771732656
Likelihood=-2199.5205350521996
Iteration 25: 2199.5205350521996
Likelihood=-2123.82577748626
Iteration 34: 2123.82577748626
Likelihood=-2288.064122127948
Iteration 25: 2288.064122127948
Likelihood=-2122.9473727672134
Iteration 35: 2122.9473727672134
Likelihood=-2156.1977926393083
Iteration 25: 2156.1977926393083
Likelihood=-2179.192030990456
Iteration 25: 2179.192030990456
Likelihood=-2198.6792927202328
Iteration 26: 2198.6792927202328
Likelihood=-2122.276189348018
Iteration 36: 2122.276189348018
Likelihood=-2286.6850986311974
Iteration 26: 2286.6850986311974
Likelihood=-2154.9620593717827
Iteration 26: 2154.9620593717827
Likelihood=-2177.9704358716554
Iteration 26: 2177.9704358716554
Likelihood=-2197.0695459618587
Iteration 27: 2197.0695459618587
Likelihood=-2121.731353870516
Iteration 37: 2121.731353870516
Likelihood=-2285.440528830367
Iteration 27: 2285.440528830367
Likelihood=-2153.977827436903
Iteration 27: 2153.977827436903
Likelihood=-2176.8173427851507
Iteration 27: 2176.8173427851507
Likelihood=-2121.189615776609
Iteration 38: 2121.189615776609
Likelihood=-2196.024720808839
Iteration 28: 2196.024720808839
Likelihood=-2120.8092485040825
Iteration 39: 2120.8092485040825
Likelihood=-2284.230957323716
Iteration 28: 2284.230957323716
Likelihood=-2152.3786364912016
Iteration 28: 2152.3786364912016
Likelihood=-2175.61754455232
Iteration 28: 2175.61754455232
Likelihood=-2195.440835724303
Iteration 29: 2195.440835724303
Likelihood=-2120.5460921223953
Iteration 40: 2120.5460921223953
Likelihood=-2283.157417562742
Iteration 29: 2283.157417562742
Likelihood=-2152.236213648934
Likelihood=-2174.395798046694
Iteration 29: 2174.395798046694
Likelihood=-2194.5087863562076
Iteration 30: 2194.5087863562076
Likelihood=-2120.1632930799024
Iteration 41: 2120.1632930799024
Likelihood=-2282.2281681944523
Iteration 30: 2282.2281681944523
Likelihood=-2119.9476087027715
Iteration 42: 2119.9476087027715
Likelihood=-2151.681995595745
Iteration 29: 2151.681995595745
Likelihood=-2173.2486689078537
Iteration 30: 2173.2486689078537
Likelihood=-2193.553267811412
Iteration 31: 2193.553267811412
Likelihood=-2119.7133033027676
Iteration 43: 2119.7133033027676
Likelihood=-2281.3520183385895
Iteration 31: 2281.3520183385895
Likelihood=-2151.0784161555093
Iteration 30: 2151.0784161555093
Likelihood=-2172.359613857682
Iteration 31: 2172.359613857682
Likelihood=-2192.7844552664683
Iteration 32: 2192.7844552664683
Likelihood=-2119.505344497069
Iteration 44: 2119.505344497069
Likelihood=-2280.601325762256
Iteration 32: 2280.601325762256
Likelihood=-2149.537962530213
Iteration 31: 2149.537962530213
Likelihood=-2171.343041893745
Iteration 32: 2171.343041893745
Likelihood=-2192.167682346348
Iteration 33: 2192.167682346348
Likelihood=-2119.271548643817
Iteration 45: 2119.271548643817
Likelihood=-2119.0006128316477
Iteration 46: 2119.0006128316477
Likelihood=-2279.8355479370834
Iteration 33: 2279.8355479370834
Likelihood=-2148.7032239671025
Iteration 32: 2148.7032239671025
Likelihood=-2170.6358750859054
Iteration 33: 2170.6358750859054
Likelihood=-2191.5157848336144
Iteration 34: 2191.5157848336144
Likelihood=-2118.736075098468
Iteration 47: 2118.736075098468
Likelihood=-2279.3718413776637
Iteration 34: 2279.3718413776637
Likelihood=-2148.246491351525
Iteration 33: 2148.246491351525
Likelihood=-2191.0915853455267
Iteration 35: 2191.0915853455267
Likelihood=-2169.9398643578174
Iteration 34: 2169.9398643578174
Likelihood=-2118.588869697857
Iteration 48: 2118.588869697857
Likelihood=-2279.017965452363
Iteration 35: 2279.017965452363
Likelihood=-2118.3511525118242
Iteration 49: 2118.3511525118242
Likelihood=-2147.447575299715
Iteration 34: 2147.447575299715
Likelihood=-2190.3438969960685
Iteration 36: 2190.3438969960685
Likelihood=-2169.059782977334
Iteration 35: 2169.059782977334
Likelihood=-2118.231263004956
Iteration 50: 2118.231263004956
Likelihood=-2278.7666817908707
Iteration 36: 2278.7666817908707
Likelihood=-2146.649945506616
Iteration 35: 2146.649945506616
Likelihood=-2189.9435752143863
Iteration 37: 2189.9435752143863
Likelihood=-2168.586382342472
Iteration 36: 2168.586382342472
Likelihood=-2118.1137799722246
Iteration 51: 2118.1137799722246
Likelihood=-2278.477159441601
Iteration 37: 2278.477159441601
Likelihood=-2146.0485225575503
Iteration 36: 2146.0485225575503
Likelihood=-2189.698920291073
Iteration 38: 2189.698920291073
Likelihood=-2168.1178342979
Iteration 37: 2168.1178342979
Likelihood=-2118.0238488367627
Iteration 52: 2118.0238488367627
Likelihood=-2117.8554683324833
Iteration 53: 2117.8554683324833
Likelihood=-2145.4639445436014
Iteration 37: 2145.4639445436014
Likelihood=-2278.0143755417366
Iteration 38: 2278.0143755417366
Likelihood=-2189.2080084552986
Iteration 39: 2189.2080084552986
Likelihood=-2167.620829497835
Iteration 38: 2167.620829497835
Likelihood=-2117.758527689615
Iteration 54: 2117.758527689615
Likelihood=-2145.076843707609
Iteration 38: 2145.076843707609
Likelihood=-2277.7475552315327
Iteration 39: 2277.7475552315327
Likelihood=-2188.7314946659453
Iteration 40: 2188.7314946659453
Likelihood=-2166.8643760289624
Iteration 39: 2166.8643760289624
Likelihood=-2117.646511398055
Iteration 55: 2117.646511398055
Likelihood=-2144.6182094736228
Iteration 39: 2144.6182094736228
Likelihood=-2117.4759963018873
Iteration 56: 2117.4759963018873
Likelihood=-2188.2647425221126
Iteration 41: 2188.2647425221126
Likelihood=-2277.4131283582456
Iteration 40: 2277.4131283582456
Likelihood=-2166.576595658691
Iteration 40: 2166.576595658691
Likelihood=-2117.3766226983525
Iteration 57: 2117.3766226983525
Likelihood=-2144.188397755947
Iteration 40: 2144.188397755947
Likelihood=-2187.801081434584
Iteration 42: 2187.801081434584
Likelihood=-2277.1095924049287
Iteration 41: 2277.1095924049287
Likelihood=-2166.0645435711053
Iteration 41: 2166.0645435711053
Likelihood=-2117.2619384580225
Iteration 58: 2117.2619384580225
Likelihood=-2143.9728368157344
Iteration 41: 2143.9728368157344
Likelihood=-2187.473392615877
Iteration 43: 2187.473392615877
Likelihood=-2276.8419470427634
Iteration 42: 2276.8419470427634
Likelihood=-2165.81080864331
Iteration 42: 2165.81080864331
Likelihood=-2117.2097765692324
Iteration 59: 2117.2097765692324
Likelihood=-2117.1520360012023
Iteration 60: 2117.1520360012023
Likelihood=-2143.7354144283236
Iteration 42: 2143.7354144283236
Likelihood=-2187.248392081503
Iteration 44: 2187.248392081503
Likelihood=-2276.6497603288503
Iteration 43: 2276.6497603288503
Likelihood=-2165.368024318672
Iteration 43: 2165.368024318672
Likelihood=-2117.0723000062144
Iteration 61: 2117.0723000062144
Likelihood=-2143.5742107730443
Iteration 43: 2143.5742107730443
Likelihood=-2187.0027037439977
Iteration 45: 2187.0027037439977
Likelihood=-2276.41544547109
Iteration 44: 2276.41544547109
Likelihood=-2165.0100565033663
Iteration 44: 2165.0100565033663
Likelihood=-2116.9433479473714
Iteration 62: 2116.9433479473714
Likelihood=-2143.4138857849434
Iteration 44: 2143.4138857849434
Likelihood=-2186.904220784736
Iteration 46: 2186.904220784736
Likelihood=-2116.8955267846222
Iteration 63: 2116.8955267846222
Likelihood=-2276.241171337052
Iteration 45: 2276.241171337052
Likelihood=-2164.7407566417464
Iteration 45: 2164.7407566417464
Likelihood=-2116.8315203593074
Iteration 64: 2116.8315203593074
Likelihood=-2143.2608768953505
Iteration 45: 2143.2608768953505
Likelihood=-2186.693390616947
Iteration 47: 2186.693390616947
Likelihood=-2164.4586461776225
Iteration 46: 2164.4586461776225
Likelihood=-2276.054056938259
Iteration 46: 2276.054056938259
Likelihood=-2116.7504796227413
Iteration 65: 2116.7504796227413
Likelihood=-2143.084236894108
Iteration 46: 2143.084236894108
Likelihood=-2186.331138367032
Iteration 48: 2186.331138367032
Likelihood=-2164.260146225741
Iteration 47: 2164.260146225741
Likelihood=-2275.846023146276
Iteration 47: 2275.846023146276
Likelihood=-2116.886686827381
Likelihood=-2142.8980120178335
Iteration 47: 2142.8980120178335
Likelihood=-2116.7148071342535
Iteration 66: 2116.7148071342535
Likelihood=-2186.134434660256
Iteration 49: 2186.134434660256
Likelihood=-2164.127015784733
Iteration 48: 2164.127015784733
Likelihood=-2275.7023657322197
Iteration 48: 2275.7023657322197
Likelihood=-2116.638885926704
Iteration 67: 2116.638885926704
Likelihood=-2142.767978831341
Iteration 48: 2142.767978831341
Likelihood=-2185.878083887907
Iteration 50: 2185.878083887907
Likelihood=-2163.967065588893
Iteration 49: 2163.967065588893
Likelihood=-2275.527611252478
Iteration 49: 2275.527611252478
Likelihood=-2116.597703879957
Iteration 68: 2116.597703879957
Likelihood=-2142.6151660418464
Iteration 49: 2142.6151660418464
Likelihood=-2185.7615204910308
Iteration 51: 2185.7615204910308
Likelihood=-2116.549706435002
Iteration 69: 2116.549706435002
Likelihood=-2163.828194250608
Iteration 50: 2163.828194250608
Likelihood=-2275.3740746277335
Iteration 50: 2275.3740746277335
Likelihood=-2116.5162275784614
Iteration 70: 2116.5162275784614
Likelihood=-2142.421222002904
Iteration 50: 2142.421222002904
Likelihood=-2185.6429309909804
Iteration 52: 2185.6429309909804
Likelihood=-2163.6845729622355
Iteration 51: 2163.6845729622355
Likelihood=-2275.2147408224964
Iteration 51: 2275.2147408224964
Likelihood=-2116.4922936145535
Iteration 71: 2116.4922936145535
Likelihood=-2142.272457524445
Iteration 51: 2142.272457524445
Likelihood=-2185.5822515071613
Iteration 53: 2185.5822515071613
Likelihood=-2163.549027046826
Iteration 52: 2163.549027046826
Likelihood=-2275.105473122596
Iteration 52: 2275.105473122596
Likelihood=-2116.4580730574858
Iteration 72: 2116.4580730574858
Likelihood=-2142.0569730553148
Iteration 52: 2142.0569730553148
Likelihood=-2185.421004933051
Iteration 54: 2185.421004933051
Likelihood=-2116.4411377696383
Iteration 73: 2116.4411377696383
Likelihood=-2163.3707863106806
Iteration 53: 2163.3707863106806
Likelihood=-2275.0373582525835
Iteration 53: 2275.0373582525835
Likelihood=-2116.4200850997845
Iteration 74: 2116.4200850997845
Likelihood=-2141.7842676393047
Iteration 53: 2141.7842676393047
Likelihood=-2185.3657368194595
Iteration 55: 2185.3657368194595
Likelihood=-2163.228158508439
Iteration 54: 2163.228158508439
Likelihood=-2274.988142294121
Iteration 54: 2274.988142294121
Likelihood=-2116.4015021433243
Iteration 75: 2116.4015021433243
Likelihood=-2141.582069896574
Iteration 54: 2141.582069896574
Likelihood=-2185.2592044994867
Iteration 56: 2185.2592044994867
Likelihood=-2163.1017762297915
Iteration 55: 2163.1017762297915
Likelihood=-2116.3896538753042
Iteration 76: 2116.3896538753042
Likelihood=-2274.9010145883667
Iteration 55: 2274.9010145883667
Likelihood=-2141.3910711622675
Iteration 55: 2141.3910711622675
Likelihood=-2185.151921944981
Iteration 57: 2185.151921944981
Likelihood=-2116.3515988458826
Iteration 77: 2116.3515988458826
Likelihood=-2162.9441562968273
Iteration 56: 2162.9441562968273
Likelihood=-2274.830756588743
Iteration 56: 2274.830756588743
Likelihood=-2116.349667884091
Likelihood=-2141.267407785411
Iteration 56: 2141.267407785411
Likelihood=-2185.171956986674
Likelihood=-2162.8817101011077
Iteration 57: 2162.8817101011077
Likelihood=-2274.779443282457
Iteration 57: 2274.779443282457
Likelihood=-2116.331044172568
Iteration 78: 2116.331044172568
Likelihood=-2141.0655794348286
Iteration 57: 2141.0655794348286
Likelihood=-2185.0928850070813
Iteration 58: 2185.0928850070813
Likelihood=-2116.3071874739812
Iteration 79: 2116.3071874739812
Likelihood=-2162.802909573071
Iteration 58: 2162.802909573071
Likelihood=-2274.723389701514
Iteration 58: 2274.723389701514
Likelihood=-2140.9675396769817
Iteration 58: 2140.9675396769817
Likelihood=-2116.290362651551
Iteration 80: 2116.290362651551
Likelihood=-2185.032890851986
Iteration 59: 2185.032890851986
Likelihood=-2162.736479379318
Iteration 59: 2162.736479379318
Likelihood=-2274.663560994117
Iteration 59: 2274.663560994117
Likelihood=-2116.279670124629
Iteration 81: 2116.279670124629
Likelihood=-2140.8553711440704
Iteration 59: 2140.8553711440704
Likelihood=-2184.983900212901
Iteration 60: 2184.983900212901
Likelihood=-2162.6767538114755
Iteration 60: 2162.6767538114755
Likelihood=-2116.268509031948
Iteration 82: 2116.268509031948
Likelihood=-2274.5951301697833
Iteration 60: 2274.5951301697833
Likelihood=-2140.784129421412
Iteration 60: 2140.784129421412
Likelihood=-2184.9137510939368
Iteration 61: 2184.9137510939368
Likelihood=-2116.252861519834
Iteration 83: 2116.252861519834
Likelihood=-2162.610519163659
Iteration 61: 2162.610519163659
Likelihood=-2274.559158075472
Iteration 61: 2274.559158075472
Likelihood=-2116.2387463355253
Iteration 84: 2116.2387463355253
Likelihood=-2140.7127739610405
Iteration 61: 2140.7127739610405
Likelihood=-2184.873460023104
Iteration 62: 2184.873460023104
Likelihood=-2162.4976799712404
Iteration 62: 2162.4976799712404
Likelihood=-2274.5160064476745
Iteration 62: 2274.5160064476745
Likelihood=-2116.22790806424
Iteration 85: 2116.22790806424
Likelihood=-2140.695585695388
Iteration 62: 2140.695585695388
Likelihood=-2184.7666802743684
Iteration 63: 2184.7666802743684
Likelihood=-2162.456902602493
Iteration 63: 2162.456902602493
Likelihood=-2116.220542708408
Iteration 86: 2116.220542708408
Likelihood=-2274.4701273158885
Iteration 63: 2274.4701273158885
Likelihood=-2140.584234414855
Iteration 63: 2140.584234414855
Likelihood=-2184.73655455281
Iteration 64: 2184.73655455281
Likelihood=-2116.1975295054035
Iteration 87: 2116.1975295054035
Likelihood=-2162.385937493936
Iteration 64: 2162.385937493936
Likelihood=-2274.429676186222
Iteration 64: 2274.429676186222
Likelihood=-2116.1855178054384
Iteration 88: 2116.1855178054384
Likelihood=-2140.5591717809466
Iteration 64: 2140.5591717809466
Likelihood=-2184.7076108817255
Iteration 65: 2184.7076108817255
Likelihood=-2162.422221415455
Likelihood=-2116.1668023253173
Iteration 89: 2116.1668023253173
Likelihood=-2274.3884031147268
Iteration 65: 2274.3884031147268
Likelihood=-2140.523444905443
Iteration 65: 2140.523444905443
Likelihood=-2184.6725605577967
Iteration 66: 2184.6725605577967
Likelihood=-2116.1549697748555
Iteration 90: 2116.1549697748555
Likelihood=-2162.3346880757344
Iteration 65: 2162.3346880757344
Likelihood=-2274.3517929137174
Iteration 66: 2274.3517929137174
Likelihood=-2140.4858454614323
Iteration 66: 2140.4858454614323
Likelihood=-2116.1460748409268
Iteration 91: 2116.1460748409268
Likelihood=-2184.6928435967498
Likelihood=-2162.2546242463013
Iteration 66: 2162.2546242463013
Likelihood=-2274.294367089105
Iteration 67: 2274.294367089105
Likelihood=-2116.1309789124953
Iteration 92: 2116.1309789124953
Likelihood=-2140.4473321885052
Iteration 67: 2140.4473321885052
Likelihood=-2184.639341449045
Iteration 67: 2184.639341449045
Likelihood=-2162.20611033382
Iteration 67: 2162.20611033382
Likelihood=-2116.129165062524
Likelihood=-2274.2513771699687
Iteration 68: 2274.2513771699687
Likelihood=-2140.40697888431
Iteration 68: 2140.40697888431
Likelihood=-2184.5910546924615
Iteration 68: 2184.5910546924615
Likelihood=-2116.119502466701
Iteration 93: 2116.119502466701
Likelihood=-2162.1667314862752
Iteration 68: 2162.1667314862752
Likelihood=-2274.2111470162267
Iteration 69: 2274.2111470162267
Likelihood=-2140.377578815387
Iteration 69: 2140.377578815387
Likelihood=-2116.107267332015
Iteration 94: 2116.107267332015
Likelihood=-2184.5569360864424
Iteration 69: 2184.5569360864424
Likelihood=-2162.124882550736
Iteration 69: 2162.124882550736
Likelihood=-2116.09381379605
Iteration 95: 2116.09381379605
Likelihood=-2274.176106881983
Iteration 70: 2274.176106881983
Likelihood=-2140.347444745601
Iteration 70: 2140.347444745601
Likelihood=-2184.5224016833436
Iteration 70: 2184.5224016833436
Likelihood=-2162.0820207171964
Iteration 70: 2162.0820207171964
Likelihood=-2116.0785486071222
Iteration 96: 2116.0785486071222
Likelihood=-2274.1458052746634
Iteration 71: 2274.1458052746634
Likelihood=-2140.3241810189757
Iteration 71: 2140.3241810189757
Likelihood=-2184.4977911455294
Iteration 71: 2184.4977911455294
Likelihood=-2116.068335973919
Iteration 97: 2116.068335973919
Likelihood=-2162.0498182496963
Iteration 71: 2162.0498182496963
Likelihood=-2274.1023282294177
Iteration 72: 2274.1023282294177
Likelihood=-2116.04947110264
Iteration 98: 2116.04947110264
Likelihood=-2140.303694762009
Iteration 72: 2140.303694762009
Likelihood=-2184.4534225324555
Iteration 72: 2184.4534225324555
Likelihood=-2162.0601807369194
Likelihood=-2116.042174063297
Iteration 99: 2116.042174063297
Likelihood=-2140.291256435172
Iteration 73: 2140.291256435172
Likelihood=-2274.1406415160295
Likelihood=-2184.427990905289
Iteration 73: 2184.427990905289
Likelihood=-2116.0323292685102
Iteration 100: 2116.0323292685102
Likelihood=-2162.031449771008
Iteration 72: 2162.031449771008
Likelihood=-2140.280000577469
Iteration 74: 2140.280000577469
Likelihood=-2274.0809796924264
Iteration 73: 2274.0809796924264
Likelihood=-2116.015803455657
Iteration 101: 2116.015803455657
Likelihood=-2184.3839772775586
Iteration 74: 2184.3839772775586
Likelihood=-2162.0092401880806
Iteration 73: 2162.0092401880806
Likelihood=-2116.0056536767765
Iteration 102: 2116.0056536767765
Likelihood=-2140.2512866293364
Iteration 75: 2140.2512866293364
Likelihood=-2274.0478392773193
Iteration 74: 2274.0478392773193
Likelihood=-2184.341583093475
Iteration 75: 2184.341583093475
Likelihood=-2161.99037116776
Iteration 74: 2161.99037116776
Likelihood=-2115.990469767019
Iteration 103: 2115.990469767019
Likelihood=-2140.2565126255317
Likelihood=-2274.0317454339634
Iteration 75: 2274.0317454339634
Likelihood=-2184.298581586705
Iteration 76: 2184.298581586705
Likelihood=-2115.982712622154
Iteration 104: 2115.982712622154
Likelihood=-2161.969960856473
Iteration 75: 2161.969960856473
Likelihood=-2140.236423233868
Iteration 76: 2140.236423233868
Likelihood=-2115.9725780989374
Iteration 105: 2115.9725780989374
Likelihood=-2274.0154954427217
Iteration 76: 2274.0154954427217
Likelihood=-2184.278754461577
Iteration 77: 2184.278754461577
Likelihood=-2161.949108592922
Iteration 76: 2161.949108592922
Likelihood=-2115.9731633374295
Likelihood=-2140.22244400294
Iteration 77: 2140.22244400294
Likelihood=-2274.000302513931
Iteration 77: 2274.000302513931
Likelihood=-2184.2624713021087
Iteration 78: 2184.2624713021087
Likelihood=-2161.92348870875
Iteration 77: 2161.92348870875
Likelihood=-2115.965874280292
Iteration 106: 2115.965874280292
Likelihood=-2140.199614914985
Iteration 78: 2140.199614914985
Likelihood=-2273.983256692256
Iteration 78: 2273.983256692256
Likelihood=-2184.235882462025
Iteration 79: 2184.235882462025
Likelihood=-2115.9555182796985
Iteration 107: 2115.9555182796985
Likelihood=-2161.9020258614446
Iteration 78: 2161.9020258614446
Likelihood=-2140.1892739733344
Iteration 79: 2140.1892739733344
Likelihood=-2115.947995269693
Iteration 108: 2115.947995269693
Likelihood=-2273.9785035488885
Iteration 79: 2273.9785035488885
Likelihood=-2184.1908742451947
Iteration 80: 2184.1908742451947
Likelihood=-2161.8703105671448
Iteration 79: 2161.8703105671448
Likelihood=-2115.9356254033614
Iteration 109: 2115.9356254033614
Likelihood=-2140.1800243220464
Iteration 80: 2140.1800243220464
Likelihood=-2273.961124776048
Iteration 80: 2273.961124776048
Likelihood=-2184.1811446030006
Iteration 81: 2184.1811446030006
Likelihood=-2161.8571023680183
Iteration 80: 2161.8571023680183
Likelihood=-2115.924372647284
Iteration 110: 2115.924372647284
Likelihood=-2140.1505412847696
Iteration 81: 2140.1505412847696
Likelihood=-2115.911875650176
Iteration 111: 2115.911875650176
Likelihood=-2184.133785417254
Iteration 82: 2184.133785417254
Likelihood=-2273.9542564208928
Iteration 81: 2273.9542564208928
Likelihood=-2161.825324371744
Iteration 81: 2161.825324371744
Likelihood=-2115.9027402532674
Iteration 112: 2115.9027402532674
Likelihood=-2140.1601094525677
Likelihood=-2184.1163176553546
Iteration 83: 2184.1163176553546
Likelihood=-2273.9456255133414
Iteration 82: 2273.9456255133414
Likelihood=-2161.8065976091716
Iteration 82: 2161.8065976091716
Likelihood=-2115.889679426113
Iteration 113: 2115.889679426113
Likelihood=-2140.1428795942643
Iteration 82: 2140.1428795942643
Likelihood=-2184.0890398902393
Iteration 84: 2184.0890398902393
Likelihood=-2273.9355703976703
Iteration 83: 2273.9355703976703
Likelihood=-2115.881159220824
Iteration 114: 2115.881159220824
Likelihood=-2161.787100133193
Iteration 83: 2161.787100133193
Likelihood=-2140.1360177867405
Iteration 83: 2140.1360177867405
Likelihood=-2115.8712270033693
Iteration 115: 2115.8712270033693
Likelihood=-2184.0725121471937
Iteration 85: 2184.0725121471937
Likelihood=-2273.921117147191
Iteration 84: 2273.921117147191
Likelihood=-2161.7533986378867
Iteration 84: 2161.7533986378867
Likelihood=-2115.8534118248767
Iteration 116: 2115.8534118248767
Likelihood=-2140.1209844266536
Iteration 84: 2140.1209844266536
Likelihood=-2184.035886687558
Iteration 86: 2184.035886687558
Likelihood=-2273.9051579852085
Iteration 85: 2273.9051579852085
Likelihood=-2161.7043269623427
Iteration 85: 2161.7043269623427
Likelihood=-2115.8461088669555
Iteration 117: 2115.8461088669555
Likelihood=-2140.1182044026573
Iteration 85: 2140.1182044026573
Likelihood=-2115.8382315350145
Iteration 118: 2115.8382315350145
Likelihood=-2184.008830034604
Iteration 87: 2184.008830034604
Likelihood=-2161.662109959806
Iteration 86: 2161.662109959806
Likelihood=-2273.892163601379
Iteration 86: 2273.892163601379
Likelihood=-2140.1100976367943
Iteration 86: 2140.1100976367943
Likelihood=-2115.8269433832493
Iteration 119: 2115.8269433832493
Likelihood=-2183.981259831744
Iteration 88: 2183.981259831744
Likelihood=-2161.638198131244
Iteration 87: 2161.638198131244
Likelihood=-2273.8823578434085
Iteration 87: 2273.8823578434085
Likelihood=-2115.8195260650914
Iteration 120: 2115.8195260650914
Likelihood=-2140.104123520571
Iteration 87: 2140.104123520571
Likelihood=-2183.945650550411
Iteration 89: 2183.945650550411
Likelihood=-2161.6054394503803
Iteration 88: 2161.6054394503803
Likelihood=-2115.809359218013
Iteration 121: 2115.809359218013
Likelihood=-2273.87713315205
Iteration 88: 2273.87713315205
Likelihood=-2140.0980862603346
Iteration 88: 2140.0980862603346
Likelihood=-2115.8035013583753
Iteration 122: 2115.8035013583753
Likelihood=-2183.915358298086
Iteration 90: 2183.915358298086
Likelihood=-2161.589299368149
Iteration 89: 2161.589299368149
Likelihood=-2273.8700149024726
Iteration 89: 2273.8700149024726
Likelihood=-2140.0907073336593
Iteration 89: 2140.0907073336593
Likelihood=-2115.799446054512
Iteration 123: 2115.799446054512
Likelihood=-2183.8929120121093
Iteration 91: 2183.8929120121093
Likelihood=-2161.5544030865117
Iteration 90: 2161.5544030865117
Likelihood=-2273.8617287203956
Iteration 90: 2273.8617287203956
Likelihood=-2115.793262105146
Iteration 124: 2115.793262105146
Likelihood=-2140.093612457756
Likelihood=-2183.875785694717
Iteration 92: 2183.875785694717
Likelihood=-2115.783982226701
Iteration 125: 2115.783982226701
Likelihood=-2161.529521319234
Iteration 91: 2161.529521319234
Likelihood=-2273.8516295640775
Iteration 91: 2273.8516295640775
Likelihood=-2140.0865184198396
Iteration 90: 2140.0865184198396
Likelihood=-2115.778344900591
Iteration 126: 2115.778344900591
Likelihood=-2183.8544066059767
Iteration 93: 2183.8544066059767
Likelihood=-2161.4945529736315
Iteration 92: 2161.4945529736315
Likelihood=-2273.8423953907877
Iteration 92: 2273.8423953907877
Likelihood=-2115.7687652008913
Iteration 127: 2115.7687652008913
Likelihood=-2140.0824704502875
Iteration 91: 2140.0824704502875
Likelihood=-2183.82142145011
Iteration 94: 2183.82142145011
Likelihood=-2161.465861195937
Iteration 93: 2161.465861195937
Likelihood=-2115.765531482947
Iteration 128: 2115.765531482947
Likelihood=-2273.8353902376184
Iteration 93: 2273.8353902376184
Likelihood=-2140.0794839788996
Iteration 92: 2140.0794839788996
Likelihood=-2115.7604410534796
Iteration 129: 2115.7604410534796
Likelihood=-2183.8035648522514
Iteration 95: 2183.8035648522514
Likelihood=-2161.4451405518817
Iteration 94: 2161.4451405518817
Likelihood=-2273.8260922851973
Iteration 94: 2273.8260922851973
Likelihood=-2140.075255601275
Iteration 93: 2140.075255601275
Likelihood=-2115.7591187358407
Iteration 130: 2115.7591187358407
Likelihood=-2183.7766995553147
Iteration 96: 2183.7766995553147
Likelihood=-2161.4486610062504
Likelihood=-2570.6604329750708
Iteration 0: 2570.6604329750708
Iteration 1: 2570.6604329750708
Likelihood=-2273.817774795457
Iteration 95: 2273.817774795457
Likelihood=-2140.0664929356335
Iteration 94: 2140.0664929356335
Likelihood=-2183.761137260271
Iteration 97: 2183.761137260271
Likelihood=-2497.1460400565607
Iteration 2: 2497.1460400565607
Likelihood=-2161.433413739577
Iteration 95: 2161.433413739577
Likelihood=-2273.8096170302806
Iteration 96: 2273.8096170302806
Likelihood=-2140.0748000803396
Likelihood=-2447.002071675679
Iteration 3: 2447.002071675679
Likelihood=-2183.732933887234
Iteration 98: 2183.732933887234
Likelihood=-2161.4186304544114
Iteration 96: 2161.4186304544114
Likelihood=-2410.554945861167
Iteration 4: 2410.554945861167
Likelihood=-2273.8033329426594
Iteration 97: 2273.8033329426594
Likelihood=-2140.0616113912765
Iteration 95: 2140.0616113912765
Likelihood=-2183.735156314689
Likelihood=-2161.404236452538
Iteration 97: 2161.404236452538
Likelihood=-2380.5755172679496
Iteration 5: 2380.5755172679496
Likelihood=-2273.794315489881
Iteration 98: 2273.794315489881
Likelihood=-2140.0542778709605
Iteration 96: 2140.0542778709605
Likelihood=-2354.7838450484987
Iteration 6: 2354.7838450484987
Likelihood=-2183.7174113281753
Iteration 99: 2183.7174113281753
Likelihood=-2161.386687904141
Iteration 98: 2161.386687904141
Likelihood=-2273.7856087914197
Iteration 99: 2273.7856087914197
Likelihood=-2332.0515114290074
Iteration 7: 2332.0515114290074
Likelihood=-2140.0482726852256
Iteration 97: 2140.0482726852256
Likelihood=-2183.694373943952
Iteration 100: 2183.694373943952
Likelihood=-2161.3804326312807
Iteration 99: 2161.3804326312807
Likelihood=-2312.2509441070515
Iteration 8: 2312.2509441070515
Likelihood=-2273.7795874957865
Iteration 100: 2273.7795874957865
Likelihood=-2140.0418870215412
Iteration 98: 2140.0418870215412
Likelihood=-2183.675851971325
Iteration 101: 2183.675851971325
Likelihood=-2295.7830365595814
Iteration 9: 2295.7830365595814
Likelihood=-2161.3611286246096
Iteration 100: 2161.3611286246096
Likelihood=-2140.035146648396
Iteration 99: 2140.035146648396
Likelihood=-2273.7725881356805
Iteration 101: 2273.7725881356805
Likelihood=-2281.1459260952643
Iteration 10: 2281.1459260952643
Likelihood=-2183.6523914310137
Iteration 102: 2183.6523914310137
Likelihood=-2161.3538662150113
Iteration 101: 2161.3538662150113
Likelihood=-2268.694787322316
Iteration 11: 2268.694787322316
Likelihood=-2140.026758855909
Iteration 100: 2140.026758855909
Likelihood=-2273.768847902942
Iteration 102: 2273.768847902942
Likelihood=-2183.6229266497753
Iteration 103: 2183.6229266497753
Likelihood=-2161.347062265748
Iteration 102: 2161.347062265748
Likelihood=-2258.416067198765
Iteration 12: 2258.416067198765
Likelihood=-2140.0230617387665
Iteration 101: 2140.0230617387665
Likelihood=-2273.7637657965697
Iteration 103: 2273.7637657965697
Likelihood=-2248.579002929901
Iteration 13: 2248.579002929901
Likelihood=-2183.5805032765597
Iteration 104: 2183.5805032765597
Likelihood=-2161.3385990115535
Iteration 103: 2161.3385990115535
Likelihood=-2140.0203544151805
Iteration 102: 2140.0203544151805
Likelihood=-2273.758874851963
Iteration 104: 2273.758874851963
Likelihood=-2241.009843406926
Iteration 14: 2241.009843406926
Likelihood=-2183.5591295964214
Iteration 105: 2183.5591295964214
Likelihood=-2161.331015083894
Iteration 104: 2161.331015083894
Likelihood=-2235.381365953597
Iteration 15: 2235.381365953597
Likelihood=-2140.016833266408
Iteration 103: 2140.016833266408
Likelihood=-2273.7556795594764
Iteration 105: 2273.7556795594764
Likelihood=-2183.5407517554663
Iteration 106: 2183.5407517554663
Likelihood=-2161.3242274465606
Iteration 105: 2161.3242274465606
Likelihood=-2229.6991490916785
Iteration 16: 2229.6991490916785
Likelihood=-2140.0111476031225
Iteration 104: 2140.0111476031225
Likelihood=-2273.750433242989
Iteration 106: 2273.750433242989
Likelihood=-2225.1848794206053
Iteration 17: 2225.1848794206053
Likelihood=-2183.5319809150337
Iteration 107: 2183.5319809150337
Likelihood=-2161.318610744849
Iteration 106: 2161.318610744849
Likelihood=-2140.0039767407234
Iteration 105: 2140.0039767407234
Likelihood=-2220.9844730865675
Iteration 18: 2220.9844730865675
Likelihood=-2273.7514919326886
Likelihood=-2183.5192223419863
Iteration 108: 2183.5192223419863
Likelihood=-2161.3146057146832
Iteration 107: 2161.3146057146832
Likelihood=-2217.5485963853826
Iteration 19: 2217.5485963853826
Likelihood=-2139.997842040853
Iteration 106: 2139.997842040853
Likelihood=-2273.7480709815536
Iteration 107: 2273.7480709815536
Likelihood=-2183.5053883297664
Iteration 109: 2183.5053883297664
Likelihood=-2214.392556986444
Iteration 20: 2214.392556986444
Likelihood=-2161.3099587343672
Iteration 108: 2161.3099587343672
Likelihood=-2139.9924077861833
Iteration 107: 2139.9924077861833
Likelihood=-2273.7447604882063
Iteration 108: 2273.7447604882063
Likelihood=-2211.4362078059953
Iteration 21: 2211.4362078059953
Likelihood=-2183.490931437635
Iteration 110: 2183.490931437635
Likelihood=-2161.3067396446068
Iteration 109: 2161.3067396446068
Likelihood=-2208.8141428589865
Iteration 22: 2208.8141428589865
Likelihood=-2139.9855621985853
Iteration 108: 2139.9855621985853
Likelihood=-2273.7381303776983
Iteration 109: 2273.7381303776983
Likelihood=-2183.473093532241
Iteration 111: 2183.473093532241
Likelihood=-2161.3037349943806
Iteration 110: 2161.3037349943806
Likelihood=-2206.8979687476512
Iteration 23: 2206.8979687476512
Likelihood=-2139.9849042641354
Likelihood=-2273.7337874967257
Iteration 110: 2273.7337874967257
Likelihood=-2204.861894853597
Iteration 24: 2204.861894853597
Likelihood=-2183.4547306101454
Iteration 112: 2183.4547306101454
Likelihood=-2161.299779320843
Iteration 111: 2161.299779320843
Likelihood=-2139.9817207356523
Iteration 109: 2139.9817207356523
Likelihood=-2203.1586320787615
Iteration 25: 2203.1586320787615
Likelihood=-2273.730350104799
Iteration 111: 2273.730350104799
Likelihood=-2183.447396306911
Iteration 113: 2183.447396306911
Likelihood=-2161.295530415921
Iteration 112: 2161.295530415921
Likelihood=-2201.605009305282
Iteration 26: 2201.605009305282
Likelihood=-2139.97722977062
Iteration 110: 2139.97722977062
Likelihood=-2273.727517915196
Iteration 112: 2273.727517915196
Likelihood=-2183.4403786073617
Iteration 114: 2183.4403786073617
Likelihood=-2161.28868854081
Iteration 113: 2161.28868854081
Likelihood=-2200.1206912897505
Iteration 27: 2200.1206912897505
Likelihood=-2139.967077740364
Iteration 111: 2139.967077740364
Likelihood=-2273.725505088824
Iteration 113: 2273.725505088824
Likelihood=-2198.8184494011457
Iteration 28: 2198.8184494011457
Likelihood=-2183.433079174377
Iteration 115: 2183.433079174377
Likelihood=-2161.2852500740823
Iteration 114: 2161.2852500740823
Likelihood=-2139.960545924862
Iteration 112: 2139.960545924862
Likelihood=-2491.327424225716
Iteration 0: 2491.327424225716
Iteration 1: 2491.327424225716
Likelihood=-2197.391821622986
Iteration 29: 2197.391821622986
Likelihood=-2183.425510463525
Iteration 116: 2183.425510463525
Likelihood=-2161.2803995159934
Iteration 115: 2161.2803995159934
Likelihood=-2196.2058915097587
Iteration 30: 2196.2058915097587
Likelihood=-2430.596242462326
Iteration 2: 2430.596242462326
Likelihood=-2139.9526326859063
Iteration 113: 2139.9526326859063
Likelihood=-2183.4191092750925
Iteration 117: 2183.4191092750925
Likelihood=-2161.285689421296
Likelihood=-2195.828955945813
Iteration 31: 2195.828955945813
Likelihood=-2387.1740797191337
Iteration 3: 2387.1740797191337
Likelihood=-2139.946392778726
Iteration 114: 2139.946392778726
Likelihood=-2194.971675387267
Iteration 32: 2194.971675387267
Likelihood=-2183.415167699719
Iteration 118: 2183.415167699719
Likelihood=-2161.278240547678
Iteration 116: 2161.278240547678
Likelihood=-2352.0953882718086
Iteration 4: 2352.0953882718086
Likelihood=-2139.938931890472
Iteration 115: 2139.938931890472
Likelihood=-2194.520978524958
Iteration 33: 2194.520978524958
Likelihood=-2565.2017861135196
Iteration 0: 2565.2017861135196
Iteration 1: 2565.2017861135196
Likelihood=-2183.411537010481
Iteration 119: 2183.411537010481
Likelihood=-2193.833912879578
Iteration 34: 2193.833912879578
Likelihood=-2320.9030787327406
Iteration 5: 2320.9030787327406
Likelihood=-2139.9341849106468
Iteration 116: 2139.9341849106468
Likelihood=-2494.617395447169
Iteration 2: 2494.617395447169
Likelihood=-2183.4053279299687
Iteration 120: 2183.4053279299687
Likelihood=-2193.19205493709
Iteration 35: 2193.19205493709
Likelihood=-2292.5213674169368
Iteration 6: 2292.5213674169368
Likelihood=-2139.9270613609324
Iteration 117: 2139.9270613609324
Likelihood=-2192.771541410483
Iteration 36: 2192.771541410483
Likelihood=-2447.062445258267
Iteration 3: 2447.062445258267
Likelihood=-2183.3990263631067
Iteration 121: 2183.3990263631067
Likelihood=-2192.4418199257498
Iteration 37: 2192.4418199257498
Likelihood=-2267.2217781951604
Iteration 7: 2267.2217781951604
Likelihood=-2139.9225355296326
Iteration 118: 2139.9225355296326
Likelihood=-2412.8889369689077
Iteration 4: 2412.8889369689077
Likelihood=-2183.3957304619444
Iteration 122: 2183.3957304619444
Likelihood=-2192.20154069002
Iteration 38: 2192.20154069002
Likelihood=-2244.7870305867323
Iteration 8: 2244.7870305867323
Likelihood=-2139.9177088397323
Iteration 119: 2139.9177088397323
Likelihood=-2384.9956505658442
Iteration 5: 2384.9956505658442
Likelihood=-2191.86145404693
Iteration 39: 2191.86145404693
Likelihood=-2183.39055035717
Iteration 123: 2183.39055035717
Likelihood=-2139.9137798269444
Iteration 120: 2139.9137798269444
Likelihood=-2225.718514490773
Iteration 9: 2225.718514490773
Likelihood=-2191.5680160063275
Iteration 40: 2191.5680160063275
Likelihood=-2360.8834713135298
Iteration 6: 2360.8834713135298
Likelihood=-2183.385452876889
Iteration 124: 2183.385452876889
Likelihood=-2191.225943137219
Iteration 41: 2191.225943137219
Likelihood=-2139.906877838832
Iteration 121: 2139.906877838832
Likelihood=-2209.205942245305
Iteration 10: 2209.205942245305
Likelihood=-2340.622896279527
Iteration 7: 2340.622896279527
Likelihood=-2183.3900972294637
Likelihood=-2190.7714779454004
Iteration 42: 2190.7714779454004
Likelihood=-2139.9026709953296
Iteration 122: 2139.9026709953296
Likelihood=-2195.164669458163
Iteration 11: 2195.164669458163
Likelihood=-2190.4956936111053
Iteration 43: 2190.4956936111053
Likelihood=-2322.5617873345
Iteration 8: 2322.5617873345
Likelihood=-2183.383060233887
Iteration 125: 2183.383060233887
Likelihood=-2139.899676127834
Iteration 123: 2139.899676127834
Likelihood=-2190.1562437038897
Iteration 44: 2190.1562437038897
Likelihood=-2183.732426184549
Iteration 12: 2183.732426184549
Likelihood=-2308.137385819464
Iteration 9: 2308.137385819464
Likelihood=-2183.3799477842545
Iteration 126: 2183.3799477842545
Likelihood=-2189.9622902302763
Iteration 45: 2189.9622902302763
Likelihood=-2139.8926300148223
Iteration 124: 2139.8926300148223
Likelihood=-2174.3247819160047
Iteration 13: 2174.3247819160047
Likelihood=-2296.7808946740865
Iteration 10: 2296.7808946740865
Likelihood=-2183.378129784279
Iteration 127: 2183.378129784279
Likelihood=-2189.7662179140866
Iteration 46: 2189.7662179140866
Likelihood=-2139.8880019623098
Iteration 125: 2139.8880019623098
Likelihood=-2166.703119947565
Iteration 14: 2166.703119947565
Likelihood=-2189.6861259143056
Iteration 47: 2189.6861259143056
Likelihood=-2520.436863206496
Iteration 0: 2520.436863206496
Iteration 1: 2520.436863206496
Likelihood=-2286.692176778207
Iteration 11: 2286.692176778207
Likelihood=-2189.5396037676787
Iteration 48: 2189.5396037676787
Likelihood=-2139.8803821896236
Iteration 126: 2139.8803821896236
Likelihood=-2161.0460181450003
Iteration 15: 2161.0460181450003
Likelihood=-2452.047850865808
Iteration 2: 2452.047850865808
Likelihood=-2278.575659322676
Iteration 12: 2278.575659322676
Likelihood=-2189.437874970457
Iteration 49: 2189.437874970457
Likelihood=-2139.876648378851
Iteration 127: 2139.876648378851
Likelihood=-2156.1218490710944
Iteration 16: 2156.1218490710944
Likelihood=-2406.151184143934
Iteration 3: 2406.151184143934
Likelihood=-2189.2770974378705
Iteration 50: 2189.2770974378705
Likelihood=-2271.5373305375
Iteration 13: 2271.5373305375
Likelihood=-2139.8716143529095
Iteration 128: 2139.8716143529095
Likelihood=-2189.2023916746207
Iteration 51: 2189.2023916746207
Likelihood=-2152.2925844095957
Iteration 17: 2152.2925844095957
Likelihood=-2373.465430859116
Iteration 4: 2373.465430859116
Likelihood=-2265.6871392586213
Iteration 14: 2265.6871392586213
Likelihood=-2189.0888370751036
Iteration 52: 2189.0888370751036
Likelihood=-2139.866547790636
Iteration 129: 2139.866547790636
Likelihood=-2148.9485839525173
Iteration 18: 2148.9485839525173
Likelihood=-2347.0387994196526
Iteration 5: 2347.0387994196526
Likelihood=-2261.158787536401
Iteration 15: 2261.158787536401
Likelihood=-2188.959835577025
Iteration 53: 2188.959835577025
Likelihood=-2139.8612712191507
Iteration 130: 2139.8612712191507
Likelihood=-2145.8063125445265
Iteration 19: 2145.8063125445265
Likelihood=-2324.225761230019
Iteration 6: 2324.225761230019
Likelihood=-2188.812449890369
Iteration 54: 2188.812449890369
Likelihood=-2256.728206948109
Iteration 16: 2256.728206948109
Likelihood=-2139.8574735956013
Iteration 131: 2139.8574735956013
Likelihood=-2188.6689995703005
Iteration 55: 2188.6689995703005
Likelihood=-2142.871742279774
Iteration 20: 2142.871742279774
Likelihood=-2303.862436505396
Iteration 7: 2303.862436505396
Likelihood=-2253.22348310306
Iteration 17: 2253.22348310306
Likelihood=-2188.527923007406
Iteration 56: 2188.527923007406
Likelihood=-2139.8534194706044
Iteration 132: 2139.8534194706044
Likelihood=-2140.118729634253
Iteration 21: 2140.118729634253
Likelihood=-2286.0013571719805
Iteration 8: 2286.0013571719805
Likelihood=-2250.5272795491064
Likelihood=-2188.5170317597535
Iteration 18: 2250.5272795491064
Likelihood=-2139.8474430627193
Iteration 133: 2139.8474430627193
Likelihood=-2137.265253646146
Iteration 22: 2137.265253646146
Likelihood=-2188.4663851058704
Iteration 57: 2188.4663851058704
Likelihood=-2270.4617373662963
Iteration 9: 2270.4617373662963
Likelihood=-2248.025758402351
Iteration 19: 2248.025758402351
Likelihood=-2188.3858905944558
Iteration 58: 2188.3858905944558
Likelihood=-2139.8411489196874
Iteration 134: 2139.8411489196874
Likelihood=-2134.785479304311
Iteration 23: 2134.785479304311
Likelihood=-2256.8414007020783
Iteration 10: 2256.8414007020783
Likelihood=-2245.98532316877
Iteration 20: 2245.98532316877
Likelihood=-2188.325645903243
Iteration 59: 2188.325645903243
Likelihood=-2139.834683975455
Iteration 135: 2139.834683975455
Likelihood=-2132.6515838904543
Iteration 24: 2132.6515838904543
Likelihood=-2188.2545947958733
Iteration 60: 2188.2545947958733
Likelihood=-2245.4042564626347
Iteration 11: 2245.4042564626347
Likelihood=-2244.106058979617
Iteration 21: 2244.106058979617
Likelihood=-2139.829542874554
Iteration 136: 2139.829542874554
Likelihood=-2188.1785095399523
Iteration 61: 2188.1785095399523
Likelihood=-2130.7820692669993
Iteration 25: 2130.7820692669993
Likelihood=-2235.6768426855947
Iteration 12: 2235.6768426855947
Likelihood=-2242.430216585549
Iteration 22: 2242.430216585549
Likelihood=-2188.128765648306
Iteration 62: 2188.128765648306
Likelihood=-2139.824330272272
Iteration 137: 2139.824330272272
Likelihood=-2129.3448115155647
Iteration 26: 2129.3448115155647
Likelihood=-2227.431910716563
Iteration 13: 2227.431910716563
Likelihood=-2240.959408401816
Iteration 23: 2240.959408401816
Likelihood=-2188.0659250020362
Iteration 63: 2188.0659250020362
Likelihood=-2139.81860122472
Iteration 138: 2139.81860122472
Likelihood=-2128.2440347366824
Iteration 27: 2128.2440347366824
Likelihood=-2188.043790088572
Iteration 64: 2188.043790088572
Likelihood=-2220.5526266977163
Likelihood=-2239.559003581883
Iteration 14: 2220.5526266977163
Iteration 24: 2239.559003581883
Likelihood=-2188.018288530049
Iteration 65: 2188.018288530049
Likelihood=-2139.813813895718
Iteration 139: 2139.813813895718
Likelihood=-2127.0881443934722
Iteration 28: 2127.0881443934722
Likelihood=-2238.436244209455
Iteration 25: 2238.436244209455
Likelihood=-2214.7776247715587
Iteration 15: 2214.7776247715587
Likelihood=-2187.9757852202506
Iteration 66: 2187.9757852202506
Likelihood=-2139.802604509346
Iteration 140: 2139.802604509346
Likelihood=-2125.822725839114
Iteration 29: 2125.822725839114
Likelihood=-2187.9775763862854
Likelihood=-2237.2686894479193
Iteration 26: 2237.2686894479193
Likelihood=-2209.7294897555103
Iteration 16: 2209.7294897555103
Likelihood=-2139.814640819073
Likelihood=-2125.332644465889
Iteration 30: 2125.332644465889
Likelihood=-2187.9477395633744
Iteration 67: 2187.9477395633744
Likelihood=-2205.713162370791
Iteration 17: 2205.713162370791
Likelihood=-2236.294798886573
Iteration 27: 2236.294798886573
Likelihood=-2187.919465138607
Iteration 68: 2187.919465138607
Likelihood=-2139.797205261961
Iteration 141: 2139.797205261961
Likelihood=-2124.4343292345993
Iteration 31: 2124.4343292345993
Likelihood=-2202.206606169412
Iteration 18: 2202.206606169412
Likelihood=-2235.608443829501
Iteration 28: 2235.608443829501
Likelihood=-2187.88998240818
Iteration 69: 2187.88998240818
Likelihood=-2139.785509206201
Iteration 142: 2139.785509206201
Likelihood=-2123.918651949853
Iteration 32: 2123.918651949853
Likelihood=-2187.8622885765044
Iteration 70: 2187.8622885765044
Likelihood=-2199.2431196198067
Iteration 19: 2199.2431196198067
Likelihood=-2234.9939530696365
Iteration 29: 2234.9939530696365
Likelihood=-2139.7773141361768
Iteration 143: 2139.7773141361768
Likelihood=-2187.8374228499715
Iteration 71: 2187.8374228499715
Likelihood=-2122.974527458615
Iteration 33: 2122.974527458615
Likelihood=-2196.814151677362
Iteration 20: 2196.814151677362
Likelihood=-2234.472877384187
Iteration 30: 2234.472877384187
Likelihood=-2187.8105913505638
Iteration 72: 2187.8105913505638
Likelihood=-2139.768612713728
Iteration 144: 2139.768612713728
Likelihood=-2122.12684083203
Iteration 34: 2122.12684083203
Likelihood=-2194.6793086646553
Iteration 21: 2194.6793086646553
Likelihood=-2187.797605310681
Iteration 73: 2187.797605310681
Likelihood=-2233.8963024241784
Iteration 31: 2233.8963024241784
Likelihood=-2139.761553812297
Iteration 145: 2139.761553812297
Likelihood=-2121.3893591191772
Iteration 35: 2121.3893591191772
Likelihood=-2187.7847237739265
Iteration 74: 2187.7847237739265
Likelihood=-2192.7384394377
Iteration 22: 2192.7384394377
Likelihood=-2233.147185722939
Iteration 32: 2233.147185722939
Likelihood=-2187.7719689928335
Iteration 75: 2187.7719689928335
Likelihood=-2139.7539683452455
Iteration 146: 2139.7539683452455
Likelihood=-2120.667088491624
Iteration 36: 2120.667088491624
Likelihood=-2191.0350165443165
Iteration 23: 2191.0350165443165
Likelihood=-2232.386188431597
Iteration 33: 2232.386188431597
Likelihood=-2187.757150105858
Iteration 76: 2187.757150105858
Likelihood=-2139.7499032074356
Iteration 147: 2139.7499032074356
Likelihood=-2120.0445279371997
Iteration 37: 2120.0445279371997
Likelihood=-2187.74073691004
Iteration 77: 2187.74073691004
Likelihood=-2189.50187489228
Iteration 24: 2189.50187489228
Likelihood=-2231.623079661338
Iteration 34: 2231.623079661338
Likelihood=-2119.4704265532287
Iteration 38: 2119.4704265532287
Likelihood=-2139.740935835844
Iteration 148: 2139.740935835844
Likelihood=-2187.729199160329
Iteration 78: 2187.729199160329
Likelihood=-2188.081958441031
Iteration 25: 2188.081958441031
Likelihood=-2231.025782396223
Iteration 35: 2231.025782396223
Likelihood=-2187.7106220810374
Iteration 79: 2187.7106220810374
Likelihood=-2118.878273808024
Iteration 39: 2118.878273808024
Likelihood=-2139.7383740497494
Iteration 149: 2139.7383740497494
Likelihood=-2186.793405152001
Iteration 26: 2186.793405152001
Likelihood=-2187.690440733806
Iteration 80: 2187.690440733806
Likelihood=-2230.4900874810273
Iteration 36: 2230.4900874810273
Likelihood=-2139.734771405865
Iteration 150: 2139.734771405865
Likelihood=-2118.3431040280507
Iteration 40: 2118.3431040280507
Likelihood=-2187.6697807472447
Iteration 81: 2187.6697807472447
Likelihood=-2185.522217531938
Iteration 27: 2185.522217531938
Likelihood=-2229.8901847719453
Iteration 37: 2229.8901847719453
Likelihood=-2117.763022685213
Iteration 41: 2117.763022685213
Likelihood=-2139.728948570319
Iteration 151: 2139.728948570319
Likelihood=-2187.646794650914
Iteration 82: 2187.646794650914
Likelihood=-2184.449338001285
Iteration 28: 2184.449338001285
Likelihood=-2229.517165975463
Iteration 38: 2229.517165975463
Likelihood=-2187.666624932902
Likelihood=-2117.322402500631
Iteration 42: 2117.322402500631
Likelihood=-2139.7186684059748
Iteration 152: 2139.7186684059748
Likelihood=-2187.6328766133715
Iteration 83: 2187.6328766133715
Likelihood=-2183.435029877595
Iteration 29: 2183.435029877595
Likelihood=-2229.393936722464
Iteration 39: 2229.393936722464
Likelihood=-2117.178833717985
Iteration 43: 2117.178833717985
Likelihood=-2139.719404295758
Likelihood=-2187.611359650852
Iteration 84: 2187.611359650852
Likelihood=-2182.5907355739964
Iteration 30: 2182.5907355739964
Likelihood=-2229.1572575893947
Iteration 40: 2229.1572575893947
Likelihood=-2187.5963617875327
Iteration 85: 2187.5963617875327
Likelihood=-2116.914443666853
Iteration 44: 2116.914443666853
Likelihood=-2139.712413761953
Iteration 153: 2139.712413761953
Likelihood=-2181.921616725872
Iteration 31: 2181.921616725872
Likelihood=-2187.5820335687413
Iteration 86: 2187.5820335687413
Likelihood=-2228.9494400609196
Iteration 41: 2228.9494400609196
Likelihood=-2116.803843693068
Iteration 45: 2116.803843693068
Likelihood=-2139.7071172103024
Iteration 154: 2139.7071172103024
Likelihood=-2187.566565169318
Iteration 87: 2187.566565169318
Likelihood=-2181.3635347242325
Iteration 32: 2181.3635347242325
Likelihood=-2228.77553376185
Iteration 42: 2228.77553376185
Likelihood=-2116.658718040488
Iteration 46: 2116.658718040488
Likelihood=-2139.701441282402
Iteration 155: 2139.701441282402
Likelihood=-2187.5478365723206
Iteration 88: 2187.5478365723206
Likelihood=-2180.9987448989514
Iteration 33: 2180.9987448989514
Likelihood=-2228.5210243059655
Iteration 43: 2228.5210243059655
Likelihood=-2187.5255846048362
Iteration 89: 2187.5255846048362
Likelihood=-2116.360869251707
Iteration 47: 2116.360869251707
Likelihood=-2139.6972349360667
Iteration 156: 2139.6972349360667
Likelihood=-2180.439472328948
Iteration 34: 2180.439472328948
Likelihood=-2187.5126834044468
Iteration 90: 2187.5126834044468
Likelihood=-2228.352288816005
Iteration 44: 2228.352288816005
Likelihood=-2116.0579611992466
Iteration 48: 2116.0579611992466
Likelihood=-2139.6976706213795
Likelihood=-2187.4981389993745
Iteration 91: 2187.4981389993745
Likelihood=-2179.9430439839994
Iteration 35: 2179.9430439839994
Likelihood=-2228.1330336111596
Iteration 45: 2228.1330336111596
Likelihood=-2187.489912270149
Iteration 92: 2187.489912270149
Likelihood=-2115.7637555374813
Iteration 49: 2115.7637555374813
Likelihood=-2139.6932290174027
Iteration 157: 2139.6932290174027
Likelihood=-2179.3465765982332
Iteration 36: 2179.3465765982332
Likelihood=-2228.008090876169
Iteration 46: 2228.008090876169
Likelihood=-2187.4812366124643
Iteration 93: 2187.4812366124643
Likelihood=-2115.5157837706015
Iteration 50: 2115.5157837706015
Likelihood=-2139.687727226551
Iteration 158: 2139.687727226551
Likelihood=-2187.472165213585
Iteration 94: 2187.472165213585
Likelihood=-2178.8737263829253
Iteration 37: 2178.8737263829253
Likelihood=-2227.896458596508
Iteration 47: 2227.896458596508
Likelihood=-2115.3304008741984
Iteration 51: 2115.3304008741984
Likelihood=-2139.684940388529
Iteration 159: 2139.684940388529
Likelihood=-2187.46112149734
Iteration 95: 2187.46112149734
Likelihood=-2178.3774467915496
Iteration 38: 2178.3774467915496
Likelihood=-2227.660655046783
Iteration 48: 2227.660655046783
Likelihood=-2187.450756527397
Iteration 96: 2187.450756527397
Likelihood=-2115.240510017193
Iteration 52: 2115.240510017193
Likelihood=-2139.680680574665
Iteration 160: 2139.680680574665
Likelihood=-2178.140464532725
Iteration 39: 2178.140464532725
Likelihood=-2187.4388695754756
Iteration 97: 2187.4388695754756
Likelihood=-2227.4531744101955
Iteration 49: 2227.4531744101955
Likelihood=-2115.1591301571702
Iteration 53: 2115.1591301571702
Likelihood=-2139.6757745527298
Iteration 161: 2139.6757745527298
Likelihood=-2187.430614756442
Iteration 98: 2187.430614756442
Likelihood=-2177.812947204717
Iteration 40: 2177.812947204717
Likelihood=-2227.307199451431
Iteration 50: 2227.307199451431
Likelihood=-2115.085153186217
Iteration 54: 2115.085153186217
Likelihood=-2139.6704785971415
Iteration 162: 2139.6704785971415
Likelihood=-2187.4195261636805
Iteration 99: 2187.4195261636805
Likelihood=-2177.6726141430236
Iteration 41: 2177.6726141430236
Likelihood=-2227.1065919393805
Iteration 51: 2227.1065919393805
Likelihood=-2187.4130426357005
Iteration 100: 2187.4130426357005
Likelihood=-2114.986810166238
Iteration 55: 2114.986810166238
Likelihood=-2139.6649503135586
Iteration 163: 2139.6649503135586
Likelihood=-2187.405434046372
Iteration 101: 2187.405434046372
Likelihood=-2177.3104040987037
Iteration 42: 2177.3104040987037
Likelihood=-2226.937498600624
Iteration 52: 2226.937498600624
Likelihood=-2114.897908130638
Iteration 56: 2114.897908130638
Likelihood=-2139.6617692462773
Iteration 164: 2139.6617692462773
Likelihood=-2187.4088788302606
Likelihood=-2177.0417726144037
Iteration 43: 2177.0417726144037
Likelihood=-2226.771540423509
Iteration 53: 2226.771540423509
Likelihood=-2114.8141971490213
Iteration 57: 2114.8141971490213
Likelihood=-2187.4002399002543
Iteration 102: 2187.4002399002543
Likelihood=-2139.65811485535
Iteration 165: 2139.65811485535
Likelihood=-2176.7637788892716
Iteration 44: 2176.7637788892716
Likelihood=-2187.391236382956
Iteration 103: 2187.391236382956
Likelihood=-2226.6339003947874
Iteration 54: 2226.6339003947874
Likelihood=-2114.7637802231484
Iteration 58: 2114.7637802231484
Likelihood=-2139.655836851395
Iteration 166: 2139.655836851395
Likelihood=-2187.3824899408273
Iteration 104: 2187.3824899408273
Likelihood=-2176.5849179908496
Iteration 45: 2176.5849179908496
Likelihood=-2226.560180634958
Iteration 55: 2226.560180634958
Likelihood=-2114.7185849862535
Iteration 59: 2114.7185849862535
Likelihood=-2139.651497326018
Iteration 167: 2139.651497326018
Likelihood=-2187.3746629964894
Iteration 105: 2187.3746629964894
Likelihood=-2176.4173537423926
Iteration 46: 2176.4173537423926
Likelihood=-2226.518348835257
Iteration 56: 2226.518348835257
Likelihood=-2187.36714682541
Iteration 106: 2187.36714682541
Likelihood=-2114.6285102967313
Iteration 60: 2114.6285102967313
Likelihood=-2139.6528140630417
Likelihood=-2176.228836899229
Iteration 47: 2176.228836899229
Likelihood=-2187.3592948610053
Iteration 107: 2187.3592948610053
Likelihood=-2226.437615483068
Iteration 57: 2226.437615483068
Likelihood=-2114.5523647221826
Iteration 61: 2114.5523647221826
Likelihood=-2139.650091151954
Iteration 168: 2139.650091151954
Likelihood=-2187.352237642082
Iteration 108: 2187.352237642082
Likelihood=-2176.027383383674
Iteration 48: 2176.027383383674
Likelihood=-2226.463615822407
Likelihood=-2527.322916995459
Iteration 0: 2527.322916995459
Iteration 1: 2527.322916995459
Likelihood=-2114.444369165809
Iteration 62: 2114.444369165809
Likelihood=-2187.3431363807235
Iteration 109: 2187.3431363807235
Likelihood=-2175.8480284425127
Iteration 49: 2175.8480284425127
Likelihood=-2187.3389520655783
Iteration 110: 2187.3389520655783
Likelihood=-2226.407173120995
Iteration 58: 2226.407173120995
Likelihood=-2433.1668388774187
Iteration 2: 2433.1668388774187
Likelihood=-2114.371742807641
Iteration 63: 2114.371742807641
Likelihood=-2187.33106783945
Iteration 111: 2187.33106783945
Likelihood=-2175.7569532355706
Iteration 50: 2175.7569532355706
Likelihood=-2226.3811930059346
Iteration 59: 2226.3811930059346
Likelihood=-2367.2095873613443
Iteration 3: 2367.2095873613443
Likelihood=-2114.3013522777514
Iteration 64: 2114.3013522777514
Likelihood=-2187.3202475728185
Iteration 112: 2187.3202475728185
Likelihood=-2175.6817845868877
Iteration 51: 2175.6817845868877
Likelihood=-2226.297957482286
Iteration 60: 2226.297957482286
Likelihood=-2322.886468139439
Iteration 4: 2322.886468139439
Likelihood=-2187.3031532540363
Iteration 113: 2187.3031532540363
Likelihood=-2114.274309072764
Iteration 65: 2114.274309072764
Likelihood=-2175.5528781153644
Iteration 52: 2175.5528781153644
Likelihood=-2187.288451477657
Iteration 114: 2187.288451477657
Likelihood=-2226.268509576346
Iteration 61: 2226.268509576346
Likelihood=-2290.5420896736327
Iteration 5: 2290.5420896736327
Likelihood=-2114.1770749953653
Iteration 66: 2114.1770749953653
Likelihood=-2187.273857645783
Iteration 115: 2187.273857645783
Likelihood=-2175.454974370221
Iteration 53: 2175.454974370221
Likelihood=-2114.1339934068487
Iteration 67: 2114.1339934068487
Likelihood=-2264.953477260803
Iteration 6: 2264.953477260803
Likelihood=-2226.232184276184
Iteration 62: 2226.232184276184
Likelihood=-2187.2614969907268
Iteration 116: 2187.2614969907268
Likelihood=-2175.3503127686226
Iteration 54: 2175.3503127686226
Likelihood=-2187.2502061868654
Iteration 117: 2187.2502061868654
Likelihood=-2244.6761812870955
Iteration 7: 2244.6761812870955
Likelihood=-2226.188574179553
Iteration 63: 2226.188574179553
Likelihood=-2114.071831165673
Iteration 68: 2114.071831165673
Likelihood=-2187.2371292324697
Iteration 118: 2187.2371292324697
Likelihood=-2175.2426558072398
Iteration 55: 2175.2426558072398
Likelihood=-2114.014510674785
Iteration 69: 2114.014510674785
Likelihood=-2227.5411081350367
Iteration 8: 2227.5411081350367
Likelihood=-2226.162472022042
Iteration 64: 2226.162472022042
Likelihood=-2187.2169472883756
Iteration 119: 2187.2169472883756
Likelihood=-2175.176098915825
Iteration 56: 2175.176098915825
Likelihood=-2113.9412168192184
Iteration 70: 2113.9412168192184
Likelihood=-2213.6703272281225
Iteration 9: 2213.6703272281225
Likelihood=-2187.202611268249
Iteration 120: 2187.202611268249
Likelihood=-2226.1162501943986
Iteration 65: 2226.1162501943986
Likelihood=-2175.069456318363
Iteration 57: 2175.069456318363
Likelihood=-2187.18029797618
Iteration 121: 2187.18029797618
Likelihood=-2113.89982229336
Iteration 71: 2113.89982229336
Likelihood=-2201.4608261006024
Iteration 10: 2201.4608261006024
Likelihood=-2226.0789155419748
Iteration 66: 2226.0789155419748
Likelihood=-2187.1816876868306
Likelihood=-2174.9391664560835
Iteration 58: 2174.9391664560835
Likelihood=-2113.84970760144
Iteration 72: 2113.84970760144
Likelihood=-2191.2476565463176
Iteration 11: 2191.2476565463176
Likelihood=-2226.062055210318
Iteration 67: 2226.062055210318
Likelihood=-2187.16657909423
Iteration 122: 2187.16657909423
Likelihood=-2174.795107035689
Iteration 59: 2174.795107035689
Likelihood=-2187.1525508085774
Iteration 123: 2187.1525508085774
Likelihood=-2113.819845002343
Iteration 73: 2113.819845002343
Likelihood=-2181.482489567221
Iteration 12: 2181.482489567221
Likelihood=-2226.041113060149
Iteration 68: 2226.041113060149
Likelihood=-2174.7290874966025
Iteration 60: 2174.7290874966025
Likelihood=-2187.142042144634
Iteration 124: 2187.142042144634
Likelihood=-2113.78482022273
Iteration 74: 2113.78482022273
Likelihood=-2173.362949931961
Iteration 13: 2173.362949931961
Likelihood=-2226.0209840782413
Iteration 69: 2226.0209840782413
Likelihood=-2187.1266352176476
Iteration 125: 2187.1266352176476
Likelihood=-2174.6583894054424
Iteration 61: 2174.6583894054424
Likelihood=-2113.745091092898
Iteration 75: 2113.745091092898
Likelihood=-2187.1078727222007
Iteration 126: 2187.1078727222007
Likelihood=-2165.955248616927
Iteration 14: 2165.955248616927
Likelihood=-2225.999479785868
Iteration 70: 2225.999479785868
Likelihood=-2174.612399556107
Iteration 62: 2174.612399556107
Likelihood=-2187.1072699535084
Likelihood=-2113.7118549976676
Iteration 76: 2113.7118549976676
Likelihood=-2159.910337902798
Iteration 15: 2159.910337902798
Likelihood=-2225.97146742099
Iteration 71: 2225.97146742099
Likelihood=-2187.0985393657566
Iteration 127: 2187.0985393657566
Likelihood=-2174.524168092469
Iteration 63: 2174.524168092469
Likelihood=-2113.6862619696612
Iteration 77: 2113.6862619696612
Likelihood=-2154.5906543564497
Iteration 16: 2154.5906543564497
Likelihood=-2187.092116711732
Iteration 128: 2187.092116711732
Likelihood=-2225.9544027313354
Iteration 72: 2225.9544027313354
Likelihood=-2174.481907040558
Iteration 64: 2174.481907040558
Likelihood=-2187.086352647105
Iteration 129: 2187.086352647105
Likelihood=-2113.661462602317
Iteration 78: 2113.661462602317
Likelihood=-2150.143810468159
Iteration 17: 2150.143810468159
Likelihood=-2225.9376969755835
Iteration 73: 2225.9376969755835
Likelihood=-2174.442314681094
Iteration 65: 2174.442314681094
Likelihood=-2187.0804340877944
Iteration 130: 2187.0804340877944
Likelihood=-2113.646796713775
Iteration 79: 2113.646796713775
Likelihood=-2146.5062478879763
Iteration 18: 2146.5062478879763
Likelihood=-2225.910600934632
Iteration 74: 2225.910600934632
Likelihood=-2187.073037632692
Iteration 131: 2187.073037632692
Likelihood=-2174.3973206238416
Iteration 66: 2174.3973206238416
Likelihood=-2113.6556513517344
Likelihood=-2142.9640577058567
Iteration 19: 2142.9640577058567
Likelihood=-2187.0708337751253
Iteration 132: 2187.0708337751253
Likelihood=-2225.881718011852
Iteration 75: 2225.881718011852
Likelihood=-2174.331111218703
Iteration 67: 2174.331111218703
Likelihood=-2187.064946198383
Iteration 133: 2187.064946198383
Likelihood=-2113.6381171913445
Iteration 80: 2113.6381171913445
Likelihood=-2140.032689737534
Iteration 20: 2140.032689737534
Likelihood=-2225.8654420076246
Iteration 76: 2225.8654420076246
Likelihood=-2187.062691455712
Iteration 134: 2187.062691455712
Likelihood=-2174.29444470109
Iteration 68: 2174.29444470109
Likelihood=-2113.628712573243
Iteration 81: 2113.628712573243
Likelihood=-2137.1979174974513
Iteration 21: 2137.1979174974513
Likelihood=-2187.0595641270365
Iteration 135: 2187.0595641270365
Likelihood=-2225.835074661014
Iteration 77: 2225.835074661014
Likelihood=-2174.2677044014617
Iteration 69: 2174.2677044014617
Likelihood=-2113.6214509311776
Iteration 82: 2113.6214509311776
Likelihood=-2187.0551702529897
Iteration 136: 2187.0551702529897
Likelihood=-2134.562719700029
Iteration 22: 2134.562719700029
Likelihood=-2225.815245142975
Iteration 78: 2225.815245142975
Likelihood=-2174.2294069220948
Iteration 70: 2174.2294069220948
Likelihood=-2187.05662976856
Likelihood=-2113.6130385375213
Iteration 83: 2113.6130385375213
Likelihood=-2132.942717215826
Iteration 23: 2132.942717215826
Likelihood=-2225.7958545213805
Iteration 79: 2225.7958545213805
Likelihood=-2187.0524181718506
Iteration 137: 2187.0524181718506
Likelihood=-2174.267772639056
Likelihood=-2113.612398003844
Likelihood=-2130.4951980573333
Iteration 24: 2130.4951980573333
Likelihood=-2187.049650674335
Iteration 138: 2187.049650674335
Likelihood=-2225.77182883627
Iteration 80: 2225.77182883627
Likelihood=-2174.212639128843
Iteration 71: 2174.212639128843
Likelihood=-2187.0481744117155
Iteration 139: 2187.0481744117155
Likelihood=-2113.608375403006
Iteration 84: 2113.608375403006
Likelihood=-2128.320620147237
Iteration 25: 2128.320620147237
Likelihood=-2225.753867195494
Iteration 81: 2225.753867195494
Likelihood=-2174.190656584243
Iteration 72: 2174.190656584243
Likelihood=-2113.6018029745455
Iteration 85: 2113.6018029745455
Likelihood=-2126.966368274114
Iteration 26: 2126.966368274114
Likelihood=-2225.7241806648994
Iteration 82: 2225.7241806648994
Likelihood=-2174.1691427327196
Iteration 73: 2174.1691427327196
Likelihood=-2113.592314959465
Iteration 86: 2113.592314959465
Likelihood=-2125.866003481904
Iteration 27: 2125.866003481904
Likelihood=-2225.696712827282
Iteration 83: 2225.696712827282
Likelihood=-2174.1412058628357
Iteration 74: 2174.1412058628357
Likelihood=-2113.5841738933777
Iteration 87: 2113.5841738933777
Likelihood=-2124.861046047081
Iteration 28: 2124.861046047081
Likelihood=-2225.6432964287947
Iteration 84: 2225.6432964287947
Likelihood=-2174.125438316647
Iteration 75: 2174.125438316647
Likelihood=-2113.5774914584995
Iteration 88: 2113.5774914584995
Likelihood=-2123.6319925227936
Iteration 29: 2123.6319925227936
Likelihood=-2225.617098289471
Iteration 85: 2225.617098289471
Likelihood=-2174.102839843999
Iteration 76: 2174.102839843999
Likelihood=-2113.572091285082
Iteration 89: 2113.572091285082
Likelihood=-2122.6564943071635
Iteration 30: 2122.6564943071635
Likelihood=-2225.577157210968
Iteration 86: 2225.577157210968
Likelihood=-2174.0877201413814
Iteration 77: 2174.0877201413814
Likelihood=-2121.1136267693337
Iteration 31: 2121.1136267693337
Likelihood=-2113.56683601606
Iteration 90: 2113.56683601606
Likelihood=-2225.5898914022855
Likelihood=-2119.6558939839706
Iteration 32: 2119.6558939839706
Likelihood=-2174.072480747431
Iteration 78: 2174.072480747431
Likelihood=-2225.5564152766806
Iteration 87: 2225.5564152766806
Likelihood=-2113.560085472506
Iteration 91: 2113.560085472506
Likelihood=-2118.7268322522364
Iteration 33: 2118.7268322522364
Likelihood=-2225.528503569559
Iteration 88: 2225.528503569559
Likelihood=-2174.066787989458
Iteration 79: 2174.066787989458
Likelihood=-2113.5562906916257
Iteration 92: 2113.5562906916257
Likelihood=-2117.746920678194
Iteration 34: 2117.746920678194
Likelihood=-2225.4974609844126
Iteration 89: 2225.4974609844126
Likelihood=-2174.0468637357567
Iteration 80: 2174.0468637357567
Likelihood=-2117.3655655849043
Iteration 35: 2117.3655655849043
Likelihood=-2113.5529057981284
Iteration 93: 2113.5529057981284
Likelihood=-2225.4791304456876
Iteration 90: 2225.4791304456876
Likelihood=-2116.973293556695
Iteration 36: 2116.973293556695
Likelihood=-2174.0388373554397
Iteration 81: 2174.0388373554397
Likelihood=-2225.4589856823236
Iteration 91: 2225.4589856823236
Likelihood=-2113.55033130578
Iteration 94: 2113.55033130578
Likelihood=-2116.3681862744756
Iteration 37: 2116.3681862744756
Likelihood=-2225.4395253743073
Iteration 92: 2225.4395253743073
Likelihood=-2174.027257701797
Iteration 82: 2174.027257701797
Likelihood=-2113.5475667873297
Iteration 95: 2113.5475667873297
Likelihood=-2115.809403369933
Iteration 38: 2115.809403369933
Likelihood=-2225.4250739369727
Iteration 93: 2225.4250739369727
Likelihood=-2174.013504747339
Iteration 83: 2174.013504747339
Likelihood=-2115.077849436766
Iteration 39: 2115.077849436766
Likelihood=-2113.5451544698294
Iteration 96: 2113.5451544698294
Likelihood=-2225.4122109670225
Iteration 94: 2225.4122109670225
Likelihood=-2114.6906333499637
Iteration 40: 2114.6906333499637
Likelihood=-2173.9991998918235
Iteration 84: 2173.9991998918235
Likelihood=-2225.3922551896753
Iteration 95: 2225.3922551896753
Likelihood=-2113.542754516
Iteration 97: 2113.542754516
Likelihood=-2114.471676897561
Iteration 41: 2114.471676897561
Likelihood=-2225.3838927987376
Iteration 96: 2225.3838927987376
Likelihood=-2173.986919884991
Iteration 85: 2173.986919884991
Likelihood=-2114.250829323485
Iteration 42: 2114.250829323485
Likelihood=-2113.541529659397
Iteration 98: 2113.541529659397
Likelihood=-2225.373506004927
Iteration 97: 2225.373506004927
Likelihood=-2173.9726076106595
Iteration 86: 2173.9726076106595
Likelihood=-2114.029855126489
Iteration 43: 2114.029855126489
Likelihood=-2225.3633841314972
Iteration 98: 2225.3633841314972
Likelihood=-2173.9614129703386
Iteration 87: 2173.9614129703386
Likelihood=-2113.605155935452
Iteration 44: 2113.605155935452
Likelihood=-2225.3525469660613
Iteration 99: 2225.3525469660613
Likelihood=-2173.945955664344
Iteration 88: 2173.945955664344
Likelihood=-2113.2510283130446
Iteration 45: 2113.2510283130446
Likelihood=-2225.343964006334
Iteration 100: 2225.343964006334
Likelihood=-2173.931875757331
Iteration 89: 2173.931875757331
Likelihood=-2112.905210942524
Iteration 46: 2112.905210942524
Likelihood=-2225.332320501577
Iteration 101: 2225.332320501577
Likelihood=-2173.9101611603105
Iteration 90: 2173.9101611603105
Likelihood=-2112.610643913459
Iteration 47: 2112.610643913459
Likelihood=-2225.326212243987
Iteration 102: 2225.326212243987
Likelihood=-2173.905473784882
Iteration 91: 2173.905473784882
Likelihood=-2112.3218970024486
Iteration 48: 2112.3218970024486
Likelihood=-2225.3220614666807
Iteration 103: 2225.3220614666807
Likelihood=-2173.8854634197824
Iteration 92: 2173.8854634197824
Likelihood=-2112.042424338658
Iteration 49: 2112.042424338658
Likelihood=-2225.3158398201563
Iteration 104: 2225.3158398201563
Likelihood=-2173.8769365648986
Iteration 93: 2173.8769365648986
Likelihood=-2111.928101093059
Iteration 50: 2111.928101093059
Likelihood=-2225.3103005561534
Iteration 105: 2225.3103005561534
Likelihood=-2173.868200519606
Iteration 94: 2173.868200519606
Likelihood=-2111.7361511013655
Iteration 51: 2111.7361511013655
Likelihood=-2225.3044066289453
Iteration 106: 2225.3044066289453
Likelihood=-2173.8548306401153
Iteration 95: 2173.8548306401153
Likelihood=-2111.5868405905994
Iteration 52: 2111.5868405905994
Likelihood=-2225.2973298296442
Iteration 107: 2225.2973298296442
Likelihood=-2173.846440505235
Iteration 96: 2173.846440505235
Likelihood=-2111.3853184548734
Iteration 53: 2111.3853184548734
Likelihood=-2225.2941687013763
Iteration 108: 2225.2941687013763
Likelihood=-2173.8363558197707
Iteration 97: 2173.8363558197707
Likelihood=-2111.294725092649
Iteration 54: 2111.294725092649
Likelihood=-2225.288660665566
Iteration 109: 2225.288660665566
Likelihood=-2173.8303214815596
Iteration 98: 2173.8303214815596
Likelihood=-2111.188125568057
Iteration 55: 2111.188125568057
Likelihood=-2225.2844066514317
Iteration 110: 2225.2844066514317
Likelihood=-2173.8221247596834
Iteration 99: 2173.8221247596834
Likelihood=-2111.0663792606106
Iteration 56: 2111.0663792606106
Likelihood=-2225.2780893763056
Iteration 111: 2225.2780893763056
Likelihood=-2173.8107026408643
Iteration 100: 2173.8107026408643
Likelihood=-2110.9351996746586
Iteration 57: 2110.9351996746586
Likelihood=-2225.273944527394
Iteration 112: 2225.273944527394
Likelihood=-2173.8020589542953
Iteration 101: 2173.8020589542953
Likelihood=-2110.7930527841395
Iteration 58: 2110.7930527841395
Likelihood=-2225.269792742385
Iteration 113: 2225.269792742385
Likelihood=-2173.7908620296694
Iteration 102: 2173.7908620296694
Likelihood=-2110.7473067658416
Iteration 59: 2110.7473067658416
Likelihood=-2225.2637926863763
Iteration 114: 2225.2637926863763
Likelihood=-2173.7788289021146
Iteration 103: 2173.7788289021146
Likelihood=-2110.6879350153304
Iteration 60: 2110.6879350153304
Likelihood=-2225.256588807411
Iteration 115: 2225.256588807411
Likelihood=-2110.575234679114
Iteration 61: 2110.575234679114
Likelihood=-2173.76833042449
Iteration 104: 2173.76833042449
Likelihood=-2110.5164394638527
Iteration 62: 2110.5164394638527
Likelihood=-2225.2506546139903
Iteration 116: 2225.2506546139903
Likelihood=-2173.745014101634
Iteration 105: 2173.745014101634
Likelihood=-2110.4712778464323
Iteration 63: 2110.4712778464323
Likelihood=-2225.2429337196813
Iteration 117: 2225.2429337196813
Likelihood=-2173.7549507904696
Likelihood=-2110.394955011323
Iteration 64: 2110.394955011323
Likelihood=-2173.7316481081066
Iteration 106: 2173.7316481081066
Likelihood=-2225.236224719216
Iteration 118: 2225.236224719216
Likelihood=-2110.365118171175
Iteration 65: 2110.365118171175
Likelihood=-2173.7179163157825
Iteration 107: 2173.7179163157825
Likelihood=-2225.228538804062
Iteration 119: 2225.228538804062
Likelihood=-2110.311020444622
Iteration 66: 2110.311020444622
Likelihood=-2173.706000708667
Iteration 108: 2173.706000708667
Likelihood=-2225.2264528555525
Iteration 120: 2225.2264528555525
Likelihood=-2110.2425753497355
Iteration 67: 2110.2425753497355
Likelihood=-2173.695456780316
Iteration 109: 2173.695456780316
Likelihood=-2110.22024988743
Iteration 68: 2110.22024988743
Likelihood=-2173.6818992062963
Iteration 110: 2173.6818992062963
Likelihood=-2110.172424730307
Iteration 69: 2110.172424730307
Likelihood=-2173.655614125347
Iteration 111: 2173.655614125347
Likelihood=-2110.1535539463343
Iteration 70: 2110.1535539463343
Likelihood=-2173.6403335295972
Iteration 112: 2173.6403335295972
Likelihood=-2110.1320323033074
Iteration 71: 2110.1320323033074
Likelihood=-2173.6241613002117
Iteration 113: 2173.6241613002117
Likelihood=-2110.11268907958
Iteration 72: 2110.11268907958
Likelihood=-2173.6076812076053
Iteration 114: 2173.6076812076053
Likelihood=-2110.0930497069376
Iteration 73: 2110.0930497069376
Likelihood=-2173.5988079944614
Iteration 115: 2173.5988079944614
Likelihood=-2110.0654379980556
Iteration 74: 2110.0654379980556
Likelihood=-2173.58635490694
Iteration 116: 2173.58635490694
Likelihood=-2110.046381144923
Iteration 75: 2110.046381144923
Likelihood=-2173.5729603695827
Iteration 117: 2173.5729603695827
Likelihood=-2110.0067429470387
Iteration 76: 2110.0067429470387
Likelihood=-2173.5548489873095
Iteration 118: 2173.5548489873095
Likelihood=-2109.9710044866124
Iteration 77: 2109.9710044866124
Likelihood=-2173.54091061818
Iteration 119: 2173.54091061818
Likelihood=-2109.941130727599
Iteration 78: 2109.941130727599
Likelihood=-2173.5283718670657
Iteration 120: 2173.5283718670657
Likelihood=-2109.9031259978815
Iteration 79: 2109.9031259978815
Likelihood=-2173.5195275655487
Iteration 121: 2173.5195275655487
Likelihood=-2109.8701240354776
Iteration 80: 2109.8701240354776
Likelihood=-2173.508855064093
Iteration 122: 2173.508855064093
Likelihood=-2109.8837687853807
Likelihood=-2173.493481403237
Iteration 123: 2173.493481403237
Likelihood=-2109.8394998934054
Iteration 81: 2109.8394998934054
Likelihood=-2173.4783888605652
Iteration 124: 2173.4783888605652
Likelihood=-2109.787061913182
Iteration 82: 2109.787061913182
Likelihood=-2173.472027212778
Iteration 125: 2173.472027212778
Likelihood=-2109.762580360008
Iteration 83: 2109.762580360008
Likelihood=-2173.4657005110234
Iteration 126: 2173.4657005110234
Likelihood=-2109.7344763229885
Iteration 84: 2109.7344763229885
Likelihood=-2173.458618427327
Iteration 127: 2173.458618427327
Likelihood=-2109.7002679616226
Iteration 85: 2109.7002679616226
Likelihood=-2173.445698870208
Iteration 128: 2173.445698870208
Likelihood=-2109.6515499443726
Iteration 86: 2109.6515499443726
Likelihood=-2173.441264087382
Iteration 129: 2173.441264087382
Likelihood=-2109.617525282699
Iteration 87: 2109.617525282699
Likelihood=-2173.4287742835195
Iteration 130: 2173.4287742835195
Likelihood=-2109.592116522874
Iteration 88: 2109.592116522874
Likelihood=-2173.4234998173183
Iteration 131: 2173.4234998173183
Likelihood=-2109.5677085592315
Iteration 89: 2109.5677085592315
Likelihood=-2173.418269062718
Iteration 132: 2173.418269062718
Likelihood=-2109.5437286884808
Iteration 90: 2109.5437286884808
Likelihood=-2173.4117505030445
Iteration 133: 2173.4117505030445
Likelihood=-2109.587179801621
Likelihood=-2173.4081394463947
Iteration 134: 2173.4081394463947
Likelihood=-2109.5275374977978
Iteration 91: 2109.5275374977978
Likelihood=-2173.4042425253047
Iteration 135: 2173.4042425253047
Likelihood=-2109.503440421558
Iteration 92: 2109.503440421558
Likelihood=-2173.4025249401843
Iteration 136: 2173.4025249401843
Likelihood=-2109.480038059272
Iteration 93: 2109.480038059272
Likelihood=-2109.467091669266
Iteration 94: 2109.467091669266
Likelihood=-2109.4316916877356
Iteration 95: 2109.4316916877356
Likelihood=-2109.4583909716685
Likelihood=-2109.418272769854
Iteration 96: 2109.418272769854
Likelihood=-2109.3946126374053
Iteration 97: 2109.3946126374053
Likelihood=-2109.3736509558044
Iteration 98: 2109.3736509558044
Likelihood=-2109.355234695505
Iteration 99: 2109.355234695505
Likelihood=-2109.3826577299387
Likelihood=-2109.34672362253
Iteration 100: 2109.34672362253
Likelihood=-2109.3339327914814
Iteration 101: 2109.3339327914814
Likelihood=-2109.3193653484614
Iteration 102: 2109.3193653484614
Likelihood=-2109.311933243464
Iteration 103: 2109.311933243464
Likelihood=-2109.2905529517125
Iteration 104: 2109.2905529517125
Likelihood=-2109.2893690160663
Likelihood=-2109.2781288935603
Iteration 105: 2109.2781288935603
Likelihood=-2109.2599282475767
Iteration 106: 2109.2599282475767
Likelihood=-2109.243533841709
Iteration 107: 2109.243533841709
Likelihood=-2109.232837615862
Iteration 108: 2109.232837615862
Likelihood=-2109.218614213706
Iteration 109: 2109.218614213706
Likelihood=-2109.2041227735094
Iteration 110: 2109.2041227735094
Likelihood=-2109.1958852217285
Iteration 111: 2109.1958852217285
Likelihood=-2109.1863865858168
Iteration 112: 2109.1863865858168
Likelihood=-2109.177133879696
Iteration 113: 2109.177133879696
Likelihood=-2109.166982874091
Iteration 114: 2109.166982874091
Likelihood=-2109.15835636463
Iteration 115: 2109.15835636463
Likelihood=-2109.143908322734
Iteration 116: 2109.143908322734
Likelihood=-2109.138914004387
Iteration 117: 2109.138914004387
Likelihood=-2109.1317708391725
Iteration 118: 2109.1317708391725
Likelihood=-2109.1297124090484
Iteration 119: 2109.1297124090484
BEST SCORE FOUND : -21682.13947958447
	Command being timed: "../target/release/gtr_optimize data/random/tree_1024.nwk data/sim/alignment_1024_10.fasta local"
	User time (seconds): 65.50
	System time (seconds): 0.15
	Percent of CPU this job got: 424%
	Elapsed (wall clock) time (h:mm:ss or m:ss): 0:15.48
	Average shared text size (kbytes): 0
	Average unshared data size (kbytes): 0
	Average stack size (kbytes): 0
	Average total size (kbytes): 0
	Maximum resident set size (kbytes): 107400
	Average resident set size (kbytes): 0
	Major (requiring I/O) page faults: 22
	Minor (reclaiming a frame) page faults: 60957
	Voluntary context switches: 126
	Involuntary context switches: 25242
	Swaps: 0
	File system inputs: 0
	File system outputs: 184
	Socket messages sent: 0
	Socket messages received: 0
	Signals delivered: 0
	Page size (bytes): 4096
	Exit status: 0
