# Supplementary material for: Phylograd: fast column-specific calculation of substitution model gradients
Source: BMC Bioinformatics. 2025 Dec 23;27:20. doi: 10.1186/s12859-025-06353-4 (PMC12836810; doi:10.1186/s12859-025-06353-4)
Supplement: Supplementary file 1 — (zip 4800 KB) [file 12859_2025_6353_MOESM1_ESM.zip › alignment_1024_10.fasta]

>Tip_99
FAVFKYGKVV
>Tip_149
HVKLEQSRQV
>Tip_150
LIAIKLETKY
>Tip_399
FTVFKIGTIL
>Tip_400
YTVFTIGTLL
>Tip_243
YILFRYDVRT
>Tip_897
YILFKYDIRA
>Tip_898
YILFRYDIRE
>Tip_49
FILFRYELYL
>Tip_489
YKLYNRDQHY
>Tip_490
YKLYNRDQHY
>Tip_248
YKVFKIGNNT
>Tip_224
FLIHRYGDAM
>Tip_225
FGLHRHGKSF
>Tip_73
YAMHRYGRSF
>Tip_32
AVCFRMSRII
>Tip_31
FALYQFGRFV
>Tip_89
IEDLQCHQLI
>Tip_90
MQDLQTSRIV
>Tip_40
FNILSFKRVL
>Tip_322
LLDLKCANNI
>Tip_323
FLHLRCSKNV
>Tip_289
VFNKRGDKAV
>Tip_290
VFNMRYGRSV
>Tip_262
YLHFQFARTT
>Tip_263
YMHYKFARTN
>Tip_721
ALTYAYFELL
>Tip_1018
ALSYAFYQFL
>Tip_1019
GTHYVFYAFG
>Tip_391
SLNLNYYNGV
>Tip_919
SLAQEWYDYT
>Tip_920
SLALSETEYI
>Tip_86
AQLAQNFKLY
>Tip_517
SIVLQAYRTL
>Tip_518
GMFLQYYSTL
>Tip_199
TALVDYIRAL
>Tip_832
WVFIRNEEIS
>Tip_833
WAFFRKPQCS
>Tip_69
FLIFRQGSVF
>Tip_70
FLIFKRGDIY
>Tip_533
KFFARKGFYE
>Tip_534
RIFAQRNFYE
>Tip_516
KFLNAASIME
>Tip_590
RLLNAMSAVE
>Tip_799
RHFHAFSIFA
>Tip_800
SHFEAFSIYA
>Tip_484
RFISGDCLTS
>Tip_485
KNSGGPGLTD
>Tip_909
ILIVRQGVVK
>Tip_910
ILVIRGGLIK
>Tip_315
NAAMKLAFMS
>Tip_845
TNAVELPFHA
>Tip_846
ASSVKIPLRE
>Tip_463
ASAVKIPLRA
>Tip_301
GPCLKIALMQ
>Tip_361
NPTMKIKHLI
>Tip_362
HPSVKAKYEE
>Tip_300
HKSMRVPFIT
>Tip_161
IAKTRCIQAA
>Tip_491
FESIQFVGGG
>Tip_921
PEYTQFRRMG
>Tip_922
VEAKLFDQAG
>Tip_184
IEKTQFVQVG
>Tip_781
MKDSLNDLIL
>Tip_782
VKDRLHEQIL
>Tip_472
VKEGVCAMIL
>Tip_198
TDDALPKRIL
>Tip_318
TNQALPKALY
>Tip_931
SDGTTPAALF
>Tip_932
SAQTEPPSMF
>Tip_731
TDEAAPAISL
>Tip_732
TELCAPAAAL
>Tip_717
TDEAALQLSC
>Tip_369
LYVIFQTALL
>Tip_370
MYMIFQSALL
>Tip_348
LYLVIPLVTL
>Tip_394
LFVLVPYELM
>Tip_395
LWIIEGFSLM
>Tip_258
VYAPMLTALF
>Tip_357
IYLPYLAAVF
>Tip_554
LYLPFLAAFF
>Tip_555
LHVPFLSATF
>Tip_75
LAVPSTCALT
>Tip_66
LPVPQHILII
>Tip_535
ILMYAQAQLA
>Tip_536
IMVYAHSQLA
>Tip_715
ASSLTYGDVA
>Tip_716
ILILGYSTIS
>Tip_686
SLSTKQRQWD
>Tip_56
VRRVAGGDLT
>Tip_774
IYVREGTEAS
>Tip_775
TTTVSGAKAI
>Tip_1016
LLQLANLEFL
>Tip_1017
VEQLAALQYV
>Tip_593
VKIMRAGELA
>Tip_419
VRELTGGDLY
>Tip_499
VKSTLTDEVV
>Tip_500
VRAIVADEVV
>Tip_265
METVCGEDFV
>Tip_360
IKHLTGGDAG
>Tip_392
NKRLTSRRIS
>Tip_393
VKRLTNLRIA
>Tip_327
RKTKPGDDVG
>Tip_684
LKSTYDWDSG
>Tip_685
MKSAYGEDSG
>Tip_92
VRNISRSKFQ
>Tip_93
TRNLAHARLQ
>Tip_1
PSMFARGNIS
>Tip_2
PTMLAKGNIS
>Tip_128
GLLVPRNYQT
>Tip_190
GLIVPRNYKQ
>Tip_191
SILVPRNYQA
>Tip_578
SISIAYLAAH
>Tip_579
DISLAFLLVR
>Tip_457
HLQITKLTTR
>Tip_41
RAAVRYIIQA
>Tip_81
NFSVSYLVQS
>Tip_194
KFTISIVLQK
>Tip_195
KFTLHIVFET
>Tip_709
TLRIAYLFQS
>Tip_710
NLRIAVLIQS
>Tip_591
TIWSMSGVQT
>Tip_592
SIFNLSDKQT
>Tip_756
FFEILVDVRT
>Tip_992
NIKLVLRMPV
>Tip_993
FFKAVLEYAV
>Tip_260
RFICFLNILR
>Tip_261
RFLCFLNTLQ
>Tip_1022
AIYNNKGGMK
>Tip_1023
AIIDVRGMKK
>Tip_37
SFLLKKNGDT
>Tip_588
ALILKKTTPT
>Tip_589
AIILKKTNMT
>Tip_768
VLIARGAPNP
>Tip_879
ALSAPAIPKC
>Tip_880
VLHAPCIPQC
>Tip_96
VLILRAFGKC
>Tip_58
VRRVDGSPKQ
>Tip_269
VSRIDSSPRA
>Tip_270
VADINAPAYT
>Tip_893
FKLIDANVKK
>Tip_894
FSLIGANVKK
>Tip_439
FQLIKEKPAP
>Tip_901
YVLQDSRPKT
>Tip_902
YVIQDSRPKT
>Tip_428
YVMQEHRPKM
>Tip_777
LILVEGQPKL
>Tip_778
FILAEFAPKL
>Tip_602
YVRQNGISKI
>Tip_603
YLVKQKVSRV
>Tip_974
LIKQKVVTQR
>Tip_975
TMKQAVASQN
>Tip_773
AIELMAMHQQ
>Tip_693
AVEQSTVDTG
>Tip_689
LIRKVKADRV
>Tip_690
LIRMIEANRT
>Tip_933
WISIVDGTQK
>Tip_934
ILHILNSQRD
>Tip_174
VMTLIEVERL
>Tip_406
AMMWVHMSRL
>Tip_407
AMMWVHVSRL
>Tip_67
LLHVIDLSRI
>Tip_68
VITAVPNKSV
>Tip_5
LSRVVKYPEI
>Tip_574
LPRAALQRRA
>Tip_575
FNRVEAERQD
>Tip_521
CARLTQVKSL
>Tip_408
FSRVTQLKRV
>Tip_377
VSRMLKLPHW
>Tip_561
ATNIIEYPRV
>Tip_562
KLDTVPYQEV
>Tip_618
GQAMVGLPRI
>Tip_619
TKKLVQVPKI
>Tip_510
ISGTAGYQMV
>Tip_511
IVGSSGYQMV
>Tip_855
IVDSQESKTS
>Tip_856
IFGVEQHKTA
>Tip_829
IVGIEQYKVL
>Tip_473
IVGNAEFIEA
>Tip_474
ILGPRVFIEA
>Tip_978
IIGNLGFLEV
>Tip_979
LANDVSFFAL
>Tip_3
VIGSVALTHP
>Tip_4
IIGHISLVHP
>Tip_280
TLSHADHKEA
>Tip_281
TFEHLSMEDI
>Tip_537
HQAHVDWEQV
>Tip_847
YAAHIEWDLA
>Tip_848
RTGRVEWEIR
>Tip_353
ILSQLEYEEI
>Tip_354
LIAQLDYAEM
>Tip_220
ITGQKWLVDA
>Tip_221
KLGNLFHVDI
>Tip_895
IIVGRIPVQL
>Tip_896
EISGKFLVDL
>Tip_841
IIQTLYNAVI
>Tip_842
IIQILYAATL
>Tip_986
TASSACKDEV
>Tip_987
VAKGVCHDKV
>Tip_273
IAKTIYSAAL
>Tip_119
GISIFLAENS
>Tip_120
GLQLILAEDG
>Tip_114
DTHTIQAKDS
>Tip_275
VAFLFFGDRV
>Tip_335
VAHAFLTSHI
>Tip_729
LAQAGVTEKV
>Tip_730
LTRAEVLTKI
>Tip_123
VAEIFFAPDI
>Tip_673
IVAINMTDST
>Tip_911
ISVLNLAQNK
>Tip_912
ITTVNFSKNK
>Tip_638
ISRTNFITDA
>Tip_569
VSKVYFAHPS
>Tip_421
VSVLYFVEDT
>Tip_804
ICGVGLADST
>Tip_805
ICSVSKKEAT
>Tip_429
PCEAFLARAT
>Tip_430
VCEYFIARKK
>Tip_784
TIETNFIEGT
>Tip_785
NVEAYFVEGT
>Tip_612
MIEQFFALGR
>Tip_613
QYESYLLDCA
>Tip_927
VFNGLYELGR
>Tip_928
VLNVYCSEGK
>Tip_293
MVEANVVESG
>Tip_779
IVKALFPDNV
>Tip_780
IVKAMVPDNI
>Tip_661
VVKMLFPDNI
>Tip_188
IHRALFFVNI
>Tip_189
LRRIVYFYNL
>Tip_434
EGQILAFADL
>Tip_435
VQQVLYLVNV
>Tip_951
PAKITLRTSW
>Tip_952
VAKILLGDTW
>Tip_488
LHKIILKTDV
>Tip_437
LSRLALATGL
>Tip_990
LGQLLVASDM
>Tip_991
VHKLVLASAM
>Tip_418
RDRIRPVAEV
>Tip_660
RNRVTPECDV
>Tip_960
GDRISSDLDS
>Tip_961
RERISPDLDS
>Tip_664
LQKVITPIVL
>Tip_665
LQQVLMPMML
>Tip_338
FARVLMPSEL
>Tip_410
TKEFLFICEI
>Tip_802
TEKLIYIAEL
>Tip_803
TKNILYVCEL
>Tip_163
SLQVFYLADV
>Tip_298
TLGCWYICDI
>Tip_299
ATDMFYVIMV
>Tip_494
LKQIVLMAEV
>Tip_495
LRMLNVLVNI
>Tip_949
LQMIFLVAEI
>Tip_950
LQMIIYLAST
>Tip_719
FKLILMMTDV
>Tip_720
LEMILMIRSM
>Tip_867
LRGFILQGEF
>Tip_868
LRGLMLLTEF
>Tip_332
IRGIMIHNEL
>Tip_304
IKWIIFLAGI
>Tip_727
LVMVLMVIDI
>Tip_728
ILFLFVVGDI
>Tip_528
LLQVMVLCDT
>Tip_670
LLEKLVLADC
>Tip_671
IMEKLVLADC
>Tip_336
LRRMVLLFDI
>Tip_337
LYILVIVAPV
>Tip_666
LYSIAMVAER
>Tip_667
PHTVGLYARF
>Tip_859
LGSLAIGTVR
>Tip_860
LGALGIGTMR
>Tip_749
LHSLAIISAR
>Tip_339
LATIVFLAKI
>Tip_196
LQAILLLADI
>Tip_375
LSELIFVADL
>Tip_702
LEELGLTMDI
>Tip_703
FEELGLNISI
>Tip_843
GVDARKTIDV
>Tip_844
GIDLRINVEV
>Tip_458
DLDRRNGLQL
>Tip_459
DLDRREGLQL
>Tip_956
SYQRPDELKL
>Tip_957
DLDKHEGHQL
>Tip_164
GVNYNKMVEV
>Tip_165
GVNYRKDTEI
>Tip_937
SENYNNQRKG
>Tip_938
NESHRDSCKI
>Tip_519
SESQRAEAKV
>Tip_520
GKSHRDESRV
>Tip_19
TLQVVWIVRT
>Tip_34
VTQEIYVFTV
>Tip_35
VLQACYLVPI
>Tip_207
IAKRCYMIPL
>Tip_208
VVKKCYLVPI
>Tip_169
VVAYLLSTSY
>Tip_340
TRARLYETLH
>Tip_564
AMGHMWPSQF
>Tip_565
AIAHFYQSQY
>Tip_371
VLGFWKEDQY
>Tip_482
IEHYLHEMNY
>Tip_483
VTGYLHEMNY
>Tip_470
ATGYLYEAKY
>Tip_105
VIGKRWVSQL
>Tip_366
LIGYISAIQA
>Tip_367
FLGYISASEG
>Tip_206
WSGYDKSTQT
>Tip_101
VLGYIYYSMA
>Tip_102
IAAFIVVQST
>Tip_551
VIGVKHIPHC
>Tip_552
ILSHQQLQMC
>Tip_42
VLQKRYLSMA
>Tip_628
VIGETKFAVG
>Tip_629
VIGESHFAVG
>Tip_827
ILGKSNAKLA
>Tip_828
VLGKSHLHVA
>Tip_91
AVKWHSLRNS
>Tip_140
VVQWQKLTGS
>Tip_648
AVKGEEVGHV
>Tip_649
AVAREDLGRF
>Tip_192
VLDLLSLVEY
>Tip_205
VFDLIALVDF
>Tip_711
AFDAIALIPV
>Tip_712
AFHAVVLIPA
>Tip_646
VWETIALIPI
>Tip_647
VWESMHLISI
>Tip_899
VFNCSRLLDL
>Tip_900
IFNLIGVIDM
>Tip_117
ELNLIKFVMT
>Tip_118
PLDLLKFAML
>Tip_80
VLDLVTLVEI
>Tip_541
QVDTRELLAL
>Tip_542
QVDAKKLLGL
>Tip_783
QLDFKIMLGL
>Tip_821
DLDFDTFLAL
>Tip_822
ELDFKIFLGL
>Tip_698
FNDLKLLVGL
>Tip_699
LTENKLITGL
>Tip_620
LTASKLISDI
>Tip_215
QYDYNFIVMF
>Tip_713
DYDFKFMVGI
>Tip_714
EYDYQFVVAL
>Tip_209
ELDYKFIVGL
>Tip_12
LIMWVDLLDV
>Tip_13
ILGWVDLVEV
>Tip_100
MLAYISVVEV
>Tip_155
LLAYILVAVL
>Tip_792
MLTGAYLEIL
>Tip_793
AISQAYLAIA
>Tip_388
KTSDRDVVSI
>Tip_502
LIFDVKILDI
>Tip_503
LVEDAISYQM
>Tip_77
LISHIDVLDL
>Tip_996
MVSNFDLLNL
>Tip_997
LLRMIDRVEL
>Tip_968
LQDHLANMDI
>Tip_969
LQDHLDNMDL
>Tip_284
ILEHLGLISV
>Tip_285
ILTHIDFVDV
>Tip_325
LQVLDEFVAA
>Tip_326
LFLPKHMVGF
>Tip_254
MHIVVNVPGY
>Tip_213
SYVAEELIDR
>Tip_214
THLMEHTADM
>Tip_373
ANVLPNLVDR
>Tip_761
VKAACVLEDS
>Tip_762
VNIICHVVEE
>Tip_763
ITVICQCVQK
>Tip_438
LNVISHVAEQ
>Tip_314
ATLTENAVEM
>Tip_609
PTQHGLIISP
>Tip_610
AVTDEKTAEK
>Tip_94
STLSDSVLEE
>Tip_387
RHLTEHVLCK
>Tip_413
QHITNHLLCK
>Tip_414
KHMTGHLLCK
>Tip_268
KQSVEYVFID
>Tip_754
CQLVEMLLAS
>Tip_755
RQIIEAIFAD
>Tip_320
IHSRASVIYV
>Tip_321
IHAAAQVIYA
>Tip_21
IKATACGALA
>Tip_250
ARQFAYRCLK
>Tip_251
AKRFLEFALR
>Tip_203
LITAGYIAHT
>Tip_204
LRKFGFVMLT
>Tip_771
IKEFGYIVIA
>Tip_772
VGSFGFVVIN
>Tip_695
LKTFEFLASA
>Tip_121
VQGYGFMAFT
>Tip_122
ISATGFLVFT
>Tip_53
LYKAFEVVSC
>Tip_294
LNKDLATLAE
>Tip_295
LNKEILMLTQ
>Tip_350
LHKTFLLLTA
>Tip_351
LEKAMLLMMA
>Tip_240
LHRGLMLLTG
>Tip_955
TQAKLNSYDA
>Tip_980
PMTAVSTRTA
>Tip_981
VIANASTLGF
>Tip_599
TQNTTNSINY
>Tip_1012
VNAVLYGYKA
>Tip_1013
INLVLYGFKG
>Tip_44
VNNLVHKVPT
>Tip_548
FNGIYRRFLG
>Tip_549
INQVYRSYSG
>Tip_501
VSDNYRRIPG
>Tip_311
ITDFYSRVPL
>Tip_312
DTKFYFKFPL
>Tip_891
VTDLFNKTPL
>Tip_892
LHELLNKTDI
>Tip_60
TTELFSRSPD
>Tip_642
CYSAGAPLGD
>Tip_643
CYKQKPPLGS
>Tip_550
VSQASANLGN
>Tip_200
VSDAGTRLGG
>Tip_492
VSDLLQTRVV
>Tip_493
VQNLIQKVVA
>Tip_197
LVKVLKVFQM
>Tip_939
LNHVYRVRLM
>Tip_940
VIWVIDIFLF
>Tip_142
LVKPIKVFQM
>Tip_271
VILVTKKFSG
>Tip_467
LMKLLKNFKT
>Tip_818
SKVFSVKNST
>Tip_907
EGAFCIKYSK
>Tip_908
EGAFCIEYHT
>Tip_576
VALVVTKEQI
>Tip_577
ASFTIVRSNM
>Tip_539
VSLAILKYNT
>Tip_735
VEAYLDNPEI
>Tip_736
LEPAIENFDI
>Tip_9
KVIGIWRGKL
>Tip_71
IATVLERGEA
>Tip_1006
MATVLDRGEI
>Tip_1007
IANSVERGEV
>Tip_286
VEHLVVFAEP
>Tip_877
LEHIVVLCQS
>Tip_878
VEPLGALCQS
>Tip_624
LELAAVLTES
>Tip_625
LEITISMTMS
>Tip_1010
LELQCGYGTK
>Tip_1011
LEFDCTCATY
>Tip_397
LELQCSYANR
>Tip_83
LEPKVSYAEF
>Tip_836
LQAISRFASI
>Tip_837
MDAVGQFGIL
>Tip_231
LDAITVFGLI
>Tip_776
LHSAAMFSIA
>Tip_863
LHACSTFTLE
>Tip_864
LHSHGIFIFE
>Tip_344
LVRSGSYSVM
>Tip_345
LLEALKYAQI
>Tip_682
QHAGPFYAVV
>Tip_683
MHAGSLKALI
>Tip_696
VDIEVSLHTM
>Tip_697
VNIEVSLHTM
>Tip_694
VEIEVSMHTM
>Tip_252
VCISVAVTEV
>Tip_253
VLTTIAVTSA
>Tip_156
LLLIPIVSQT
>Tip_157
LLLIPLISKT
>Tip_923
IIMMALVLNT
>Tip_924
VIVIKLLSNE
>Tip_116
AMVMASLLNA
>Tip_183
TMLMASCLDA
>Tip_813
QILVRAIFGS
>Tip_814
CLFIKPVFGN
>Tip_316
IMHPLQRGGV
>Tip_317
ITSPLERNGI
>Tip_440
VFIDLEDKGI
>Tip_441
LYVQLQIVAR
>Tip_113
VYVPLELRAL
>Tip_747
SITIARIVIA
>Tip_748
YFMLNDLILK
>Tip_745
IYIPIEIATL
>Tip_508
TWPEENVKIL
>Tip_509
LYTELNARAT
>Tip_449
VWSDLEANVL
>Tip_376
VWTELEARAL
>Tip_674
TFFAILVKAI
>Tip_675
VFIPIEVKAI
>Tip_79
TYLPFELRPL
>Tip_988
ALVLLKRKGA
>Tip_989
KLVLLKGKKE
>Tip_801
AIVMREKKST
>Tip_466
TVVIAARCGT
>Tip_158
SVITLKRSST
>Tip_82
TIIVLGLPGT
>Tip_794
VLVVFDLIGM
>Tip_795
ILKTFQLLGL
>Tip_18
VLVPLDLIGM
>Tip_531
MITPLETIGL
>Tip_532
MIDPLKTIGI
>Tip_384
MWVPFESTGM
>Tip_385
TFIPLESVGM
>Tip_202
MVTPLESVGY
>Tip_641
LFSPVQCIGW
>Tip_881
VVKPIEHVGF
>Tip_882
VLARVEFVGF
>Tip_347
IIDPQQCVGW
>Tip_25
MKILIDAHAL
>Tip_26
IRLLIEQHEL
>Tip_167
MNVLIDIEEI
>Tip_168
ANNLIDVHSL
>Tip_600
TNILADYHEV
>Tip_601
INILANTHEV
>Tip_115
LFEPFQPNLV
>Tip_239
KIPSFRFTNL
>Tip_401
FLPPFKPNNV
>Tip_402
FIPPFRPENV
>Tip_380
FFPPFSPNMI
>Tip_381
FFPPTKPSIV
>Tip_365
FDPAFKPELV
>Tip_746
VFPLYRPSYM
>Tip_887
LWSPGRPEWV
>Tip_888
FNTPGSPDWY
>Tip_838
FIAPDRPECY
>Tip_16
FITTFQFNVL
>Tip_28
QLSPVQLKMS
>Tip_29
VSTAIAFKLV
>Tip_929
ICPSIKYCAF
>Tip_930
VEPGIDYVSY
>Tip_479
VAPAVHYAIL
>Tip_480
VSPAVQFATF
>Tip_750
LLPKRWCQIC
>Tip_751
KIPALEEEIL
>Tip_422
IIPHVDFGAI
>Tip_796
PHPSLNYASL
>Tip_998
QRAELEYGAI
>Tip_999
QKAELDYGAL
>Tip_819
VEHNINYGIL
>Tip_820
ANHDINYIVI
>Tip_95
LESPIRIVVL
>Tip_582
LETPSRLNVG
>Tip_583
LEAPVRVNIG
>Tip_538
LEAPKRIKVG
>Tip_656
LTDPVQFKLV
>Tip_657
RISPIKYKVI
>Tip_151
LLTPQPISAF
>Tip_237
VLAGSPMNSV
>Tip_915
IRRADYMETI
>Tip_916
LRAEDAMETI
>Tip_356
VKSDDPRSTI
>Tip_853
HLPQRPLNVI
>Tip_854
HLNPRPLETV
>Tip_816
HLNPRPLETT
>Tip_905
QISTDILEII
>Tip_906
VILPVEEELI
>Tip_631
MITPLELKLI
>Tip_0
LLLPLDIEVI
>Tip_11
AIGPLNIENL
>Tip_176
VVGPMNIENA
>Tip_177
VVGPMNIESA
>Tip_170
IVAPLNVERK
>Tip_171
IVAPLSVERL
>Tip_63
VQATSAEPQL
>Tip_64
LRAAHSYLQM
>Tip_20
ISGPSKADQI
>Tip_324
FIAVAQIEQL
>Tip_378
TVIPGATEKL
>Tip_379
TMIPGSMEKL
>Tip_486
KRTGTTVKEQ
>Tip_487
RETCSTLAEQ
>Tip_471
KTTPASIRQQ
>Tip_349
KQIPSDVSQQ
>Tip_212
LEGAVPIDQN
>Tip_10
VLGPTSIENL
>Tip_133
HSVPMTIRGL
>Tip_834
GPATEEVAGL
>Tip_835
GQVFQELSGV
>Tip_460
RSGPQSAAGM
>Tip_461
LSAPTSLAGM
>Tip_1004
CAMKEGVLAM
>Tip_1005
SAMQQTSTAP
>Tip_791
RLVMYSLSGI
>Tip_553
RSVITTLSGL
>Tip_59
ESSPFVMKKI
>Tip_152
RNVTILPVRM
>Tip_706
KEPLEIPTDL
>Tip_962
RRPLYTAKGV
>Tip_963
RLPLYYSAGV
>Tip_663
RDVLHIPANM
>Tip_302
RSAMVLSVRT
>Tip_403
KSANFVLGKL
>Tip_404
QSALFLLRRI
>Tip_256
AASAFILKKE
>Tip_257
RNTCFILKKD
>Tip_15
LKKPVTIKDY
>Tip_241
ILSPVQIKDI
>Tip_242
ILSPISIKDI
>Tip_455
ELMGVRCRDS
>Tip_976
KPAKFGTTLG
>Tip_977
RLINFRTTDG
>Tip_806
KILDIHSQEK
>Tip_432
MVLELKFRDS
>Tip_433
IQVFLGMKSS
>Tip_543
YKLKEDNKET
>Tip_544
YRLKEDNEES
>Tip_623
YKFQSGEPEI
>Tip_871
YEFMRGRAQL
>Tip_872
NEFCNGRAEV
>Tip_743
FRAILDNPAH
>Tip_744
FRTNIDNPAH
>Tip_55
HKIELDHNTY
>Tip_181
VILTHDPQLS
>Tip_182
LLLRLNESLC
>Tip_477
RVLRASDLVQ
>Tip_478
KVLHAFELTG
>Tip_355
FVIRLHSAIS
>Tip_444
LVFKLNHRLV
>Tip_445
IVFKWNHKLL
>Tip_505
IVEELVNVSG
>Tip_935
IAAEEVYVIN
>Tip_936
IVAETIHVIN
>Tip_226
VFIEFSNLMS
>Tip_227
ANVQSSTLLT
>Tip_103
VCIEMGNRFF
>Tip_218
CIVEVQPAQA
>Tip_425
AGLDENLAIG
>Tip_966
CMLEIQPSLA
>Tip_967
CMLDMQPALC
>Tip_420
CMLELEPARC
>Tip_807
CVVQLETVRT
>Tip_808
SVIEVAPRRI
>Tip_175
SALSVNSDGL
>Tip_287
NARAMGGDRL
>Tip_288
SSLSINREAL
>Tip_382
SSMDTNISEL
>Tip_383
GGTVTNITGL
>Tip_945
SKIQADISKM
>Tip_946
GGLDSNISEM
>Tip_110
ATLHVYGDFL
>Tip_786
PSMKLFPDEK
>Tip_787
PAAALYADVR
>Tip_343
PSANVYADEK
>Tip_558
AAIIFDSLDC
>Tip_559
PMILFDTLEI
>Tip_274
ALVLGESLDI
>Tip_611
RLVGMATNEI
>Tip_1014
LMVVLSTFDF
>Tip_1015
KMVLLSTSDV
>Tip_8
TAVLMKVSNI
>Tip_6
ATLVWQGDLA
>Tip_46
PALIFQADHS
>Tip_423
PNVVLQTEHS
>Tip_424
THLIMETEHA
>Tip_567
EINGAEVSNP
>Tip_639
DVARFLRASP
>Tip_640
EPAKFMKASP
>Tip_563
ALTPFQAEDG
>Tip_396
AALPFAAGMP
>Tip_87
AVIPFMAGHS
>Tip_259
QLLTMGAKTL
>Tip_873
QILQLGARDL
>Tip_874
SIVMIGTTNM
>Tip_529
ALFSRGAKYL
>Tip_530
KLFSRGAKFL
>Tip_448
RMLLMGEKNI
>Tip_172
QVLVKGSRRP
>Tip_173
NVLIKGSRQL
>Tip_885
SMNSLASKEL
>Tip_886
QLNVLAAKDL
>Tip_662
QMKVLTADDV
>Tip_38
QMRALADRDL
>Tip_50
EMRSKANENI
>Tip_264
EIGNYKDTGN
>Tip_764
HKCLRAQLDD
>Tip_765
ETSLQATIDE
>Tip_607
TIIVRAEFSE
>Tip_608
AIRVRNDFNE
>Tip_811
NIRASSDFDD
>Tip_812
AIGASSDVDD
>Tip_108
SLLIMSNTVF
>Tip_109
ILILLRSTVV
>Tip_36
ALLVIRYKCI
>Tip_903
ALLSQASENF
>Tip_904
AIIATHVQDL
>Tip_790
RMVDDQTDRP
>Tip_76
ALLVVAYRCL
>Tip_277
MACLLPQSET
>Tip_752
ELPASSDSKV
>Tip_753
EIPAKADSRV
>Tip_442
EVLVIVGARR
>Tip_443
EVLLVTGGRE
>Tip_219
RICMLPRTEL
>Tip_104
PVCVLTSTAL
>Tip_282
IISFVGEHDV
>Tip_283
PLCFLAEHDV
>Tip_54
AILVVAGVDV
>Tip_883
AVRIVILSDA
>Tip_884
AVLVVISRDT
>Tip_1002
AVTHVISNDT
>Tip_1003
DLILVTATDT
>Tip_232
LRVDRFVLDT
>Tip_869
MEVGRFNVDS
>Tip_870
LNVDRFALDT
>Tip_130
LVIFSASKER
>Tip_658
LWVQKAAEDD
>Tip_659
LIAQNAAEDD
>Tip_621
FLLGKVAEDD
>Tip_292
LLTREAAEED
>Tip_222
IKMVHLWPRE
>Tip_504
IPTVAFWKRY
>Tip_622
VPAQAYWGAY
>Tip_964
LPAVLYLKSY
>Tip_965
QPEVLYWETY
>Tip_236
RSVFHLWERY
>Tip_865
RKFTRYWEAV
>Tip_866
LKFTKGFKNI
>Tip_228
LALTEYFQAT
>Tip_229
REFQHYWLAT
>Tip_72
FPLAFFSRET
>Tip_61
LLLAKIERES
>Tip_186
MLIANLERQQ
>Tip_187
LLLAERERFS
>Tip_132
TLVYTIEDEA
>Tip_475
IIMYNIETII
>Tip_476
ILLHTIDTRV
>Tip_632
KMYHMVLDHV
>Tip_633
RLYHNVFTHA
>Tip_328
LLIKKVLDHT
>Tip_386
IFMSKVVKTY
>Tip_725
IKLNKIIYAV
>Tip_726
INLEAILHAY
>Tip_654
ILRQKVLYEY
>Tip_655
ALRRKLASEY
>Tip_333
FILNQMKPLR
>Tip_334
FNMNRCKVCQ
>Tip_737
NLMAQLGPQL
>Tip_738
DIMELLGAQL
>Tip_594
DTMQKFGPDT
>Tip_595
NLRRPIGEQS
>Tip_255
EVVAQSSDRV
>Tip_766
ELFSLRGTDI
>Tip_767
QLLNKHPDEI
>Tip_452
EFTGDEPDQI
>Tip_85
GYVGQGRMFT
>Tip_303
HFFSNFKAIA
>Tip_982
YLYNYLKRIK
>Tip_983
HLYNNFKAIP
>Tip_127
NLMGEFKTYP
>Tip_342
HLMSQLKVKA
>Tip_788
HLVGKLKPQC
>Tip_789
NIMSAIKPQS
>Tip_47
VWRQHIKDDA
>Tip_1020
KAVESIVEED
>Tip_1021
KKVRALTEVE
>Tip_235
QRIQKLPKFE
>Tip_223
ARIQDIADED
>Tip_307
LRTRSYEEST
>Tip_308
KALKGVPEES
>Tip_636
TSVKCLPPAC
>Tip_637
TLTRNAPDSC
>Tip_446
TTVRGLPESN
>Tip_526
LKKQDFKDVS
>Tip_527
LYKKRNKDVE
>Tip_398
VHQHDFKDVT
>Tip_159
GYRDVIRDSQ
>Tip_875
GYGAVSKFIE
>Tip_876
GSRNVSRKVK
>Tip_135
DYKSVIRNAE
>Tip_24
IAVPEVQEEA
>Tip_160
IDVGDTQPDL
>Tip_830
VKEGVTFAYP
>Tip_831
LDKGDTFDYP
>Tip_1008
LQVGDEVTNP
>Tip_1009
LGLNNKLNQP
>Tip_464
IGKGDEFASN
>Tip_465
IGSGDEEATP
>Tip_363
CNPNEALEDP
>Tip_364
RSPDDALRSP
>Tip_652
IEEDHTLIPA
>Tip_653
GTDENTISSP
>Tip_309
AVAAVNAESP
>Tip_310
EVTAATSSEP
>Tip_193
DILGQSATEP
>Tip_134
DELSNTLPAD
>Tip_210
QDVGDGVKDE
>Tip_211
EDRGDMLYKD
>Tip_580
TELPVTLPVP
>Tip_581
TELPETLPVP
>Tip_481
TELPETLPIP
>Tip_352
TQLPNTLPQP
>Tip_958
KDLADAYPQP
>Tip_959
SDLSDKYPNP
>Tip_453
DDVADKFPQP
>Tip_454
ADVSGKFPQP
>Tip_147
NEVGDKFPEP
>Tip_405
AKAIDLNASP
>Tip_707
IKLTILAVAP
>Tip_708
AKLLTLAFAP
>Tip_276
TKWIDFDANV
>Tip_815
TKFIEFKTNV
>Tip_1000
TQFLDYDTNT
>Tip_1001
AHWVDADTEI
>Tip_88
ADRVELASEP
>Tip_329
HEAVDTEKEE
>Tip_497
VEMLKKGDEE
>Tip_498
ATLVDTGADE
>Tip_146
NRLVKSEAER
>Tip_506
LELCEVGLNP
>Tip_507
LEFREIGLNP
>Tip_616
LPLVELGLDP
>Tip_617
LKLVQIGLDP
>Tip_97
VELVDWEAEP
>Tip_153
YTIGEAVKGP
>Tip_154
FAIGEAIKGP
>Tip_296
NKVGQLPSGA
>Tip_297
RQVPEIIPGP
>Tip_630
GSIATITPSP
>Tip_650
KSIPTFVVTK
>Tip_651
GSIPKHAALK
>Tip_797
GPLSGEAKTP
>Tip_798
FPIGGVIKTP
>Tip_925
LIAVTVDSEC
>Tip_926
VLAVMVDSEE
>Tip_17
ALAHLVEKEL
>Tip_185
LERVLADREL
>Tip_540
QFKVLFDKDL
>Tip_546
QMEVLMAKEL
>Tip_547
MMRVMAAKEM
>Tip_431
LTKVVWDLEL
>Tip_162
MFTVITDKET
>Tip_278
SMICIMNKRV
>Tip_279
AYLLTMSGNT
>Tip_230
MMIVILDQET
>Tip_65
IRKWVSDHDI
>Tip_605
FYSVIKSDKI
>Tip_606
FLGIPKGDKI
>Tip_447
IMRTLRGEEQ
>Tip_436
VMRVVKREEE
>Tip_201
LMKAVQEWQL
>Tip_468
LTKIKERKDI
>Tip_469
YHKIDNQNNS
>Tip_415
LVNILARKEF
>Tip_584
IAIVSEQKEL
>Tip_585
IVVLIQQKAI
>Tip_368
RYRFIFNLSF
>Tip_943
VVALRLQNGF
>Tip_944
IVTFRIQAGF
>Tip_672
LIALIFNKSF
>Tip_568
AEEMVFNKTP
>Tip_124
MLYFLLDIVI
>Tip_78
MLLLLIERSI
>Tip_970
ALYLLIQRVL
>Tip_971
RLEELFERII
>Tip_825
LLSTLADDKM
>Tip_826
LLSVIADDTL
>Tip_374
VLSAVEDDHL
>Tip_178
IQSLLPENDI
>Tip_179
IRSLIPENKL
>Tip_57
LGAVGPDDGL
>Tip_233
DIAPTTGSGF
>Tip_234
DFTAMIDAGF
>Tip_941
NMNAGIGVGF
>Tip_942
KLDAEIGQGI
>Tip_668
QYARELDEGL
>Tip_669
HYPKKLDKGI
>Tip_313
TPDQGMDEGM
>Tip_266
VQNVVSSKAL
>Tip_267
TKSVTPTKAM
>Tip_984
IQGVLPVKAI
>Tip_985
VQGALSIKAL
>Tip_572
KDRLVFNAAA
>Tip_573
KEKIVFNVLT
>Tip_145
EALRFFDILI
>Tip_512
GALKMYDTLI
>Tip_513
SALRLLEHSI
>Tip_769
DEWLLHTPVV
>Tip_770
DEWLLLDPTV
>Tip_137
ENALLNNHRV
>Tip_514
RQEALLNFIT
>Tip_515
RADTLINYHM
>Tip_331
ATAEFQDKSE
>Tip_733
SKITLGGNKI
>Tip_734
SVIALGGSAI
>Tip_272
DTANITNHKV
>Tip_27
ILGLLIQGIC
>Tip_143
LLGLLFQAIS
>Tip_144
LFGLLVKAVC
>Tip_757
VYLMVYTAYA
>Tip_758
VFLIVYTSSA
>Tip_604
VFLTVWAESK
>Tip_217
CLPADFAGEA
>Tip_596
ARYEKFDSDY
>Tip_597
AKVAGFPSDA
>Tip_291
VILAAYEGKA
>Tip_566
VVIVLSESDA
>Tip_913
VFIVLSQGDV
>Tip_914
VVIVLSENDI
>Tip_741
VTVIATESEC
>Tip_742
ANLCIVESEC
>Tip_849
SLIFSYKSAL
>Tip_850
SIIFKCKSDL
>Tip_598
NIVVTYRAIL
>Tip_22
TLTLNHEEES
>Tip_23
VLVLIKSNKG
>Tip_7
TLTLNHVTES
>Tip_14
AATIEFEKDG
>Tip_456
STVKNTEKEG
>Tip_851
THIKRTEYVA
>Tip_852
THIKRTEKEG
>Tip_416
RTVKNIKGDA
>Tip_417
KFVKNTKGDA
>Tip_319
AIVLGFDAEA
>Tip_238
ALILVLEIDA
>Tip_994
DLKFILSAYL
>Tip_995
DVALYLDDST
>Tip_817
DIIIVLLSSL
>Tip_953
QIVIFLDGEA
>Tip_954
AIVLFMSGEA
>Tip_560
VLVVFLDGKA
>Tip_84
SLIFNFETEA
>Tip_62
SVMLVMAKET
>Tip_166
VLVLPLAKET
>Tip_861
VFLLGLAESP
>Tip_862
VLLLGLLEAS
>Tip_106
SIVLPLIKDK
>Tip_389
GVLLGLARQE
>Tip_947
EFWYPMARKE
>Tip_948
NFMLPLGRGE
>Tip_545
LLVVPGDVIV
>Tip_739
LTSVGSDEII
>Tip_740
LTAVGSNQMT
>Tip_722
FLVTGSDIIV
>Tip_857
LLSLGGTVDI
>Tip_858
RISVGKDVNV
>Tip_524
GLLVPEPVIY
>Tip_525
ALLVPGEIID
>Tip_691
RRLIPTNASV
>Tip_692
RLLVPGNAEL
>Tip_107
ILLVPTEIAS
>Tip_676
IMRLPNARAP
>Tip_677
PQRLPSTTIT
>Tip_462
VYFIPSELLE
>Tip_249
ILVVTAEVRI
>Tip_723
MLIIVAELQM
>Tip_724
IVIRTADLML
>Tip_346
VLLAAQEVQI
>Tip_358
LLVAIGKVNI
>Tip_359
LIVCMIKVKL
>Tip_626
VIAVTDDAEM
>Tip_627
TVMLTSETDL
>Tip_51
ILVVPGDIGN
>Tip_52
PLVVPADIGK
>Tip_148
QHCIPSGIEQ
>Tip_305
RHGVSVGIDE
>Tip_306
RHGVKVGIDE
>Tip_141
HKVTHVAKHS
>Tip_125
IQELSLNVEQ
>Tip_126
VNKISASIDD
>Tip_30
AHALPAGVDE
>Tip_411
LHMIPVNLVD
>Tip_412
RDLISISGSD
>Tip_131
FNVIPAGVHD
>Tip_33
IHIIPAGVTD
>Tip_39
VHVLSAGTKD
>Tip_138
FFVLIGGIGE
>Tip_139
LYAQIGGFTE
>Tip_111
LFSIMIGFMD
>Tip_112
WLAVLICFME
>Tip_839
PYAVRVDVAE
>Tip_840
VRAIRVRIAE
>Tip_136
VYAVRIDIAE
>Tip_644
RANVEVAWTN
>Tip_645
NNNIELAYSD
>Tip_330
RYNTDLGWAD
>Tip_216
VYTVNHSLGD
>Tip_409
LFQVNARRDE
>Tip_759
IAGFAKEKEK
>Tip_760
VCNFSQEKER
>Tip_718
ICNFGEKRED
>Tip_889
AGNVIASLEE
>Tip_890
RGKVDTSFSE
>Tip_700
LSIIVKKAVG
>Tip_701
VKAIPKKGVG
>Tip_372
FAVVVDEAMA
>Tip_917
MFKVTVEAKL
>Tip_918
VLAVTVEAKL
>Tip_98
LLIVTTEATM
>Tip_972
LKQILFSREV
>Tip_973
LFTIFLHAYV
>Tip_523
FLIVTLEFEI
>Tip_586
MLVHVLSLHI
>Tip_587
LLAHSIQVEI
>Tip_43
RLIVTAEVEI
>Tip_496
GELRVNHTVL
>Tip_823
GITRDDEKVN
>Tip_824
AVSRDTEMVE
>Tip_522
GFARITHTVS
>Tip_74
PLLADIKSLL
>Tip_244
PIVATVVGAL
>Tip_245
PILDTVQAML
>Tip_687
QVKPKVKALL
>Tip_688
PLQTRAKALI
>Tip_426
GIMSSMQTEL
>Tip_427
GVVSALQVEL
>Tip_45
ARVDGIDTRL
>Tip_809
TELEQMGQEM
>Tip_810
PQQEKIGDSL
>Tip_129
TEMDQYLSEL
>Tip_450
TGQDRIPISL
>Tip_451
NSQDKLNVDL
>Tip_246
THMDKICVDL
>Tip_614
LELSPQTAQM
>Tip_615
IPMSPLTNKV
>Tip_678
VNHYLAFAKL
>Tip_679
TPVSVAAAKL
>Tip_680
IESDLFALRL
>Tip_681
MDKSLMASRV
>Tip_341
VDKGIMVAEV
>Tip_247
IEFNIIRTEL
>Tip_704
IDMTHLRVVA
>Tip_705
IETTVIKLYL
>Tip_390
IDTEPVLPGI
>Tip_570
IEVGPLFPGL
>Tip_571
IEAGPLLAGL
>Tip_556
LNVEPEIPGI
>Tip_557
LNVESVIVGY
>Tip_634
VYVENWNKEL
>Tip_635
GFMEGLAEPT
>Tip_180
GLLTKVARNV
>Tip_48
ALMDTAPEKD
