# Supplementary material for: Phylograd: fast column-specific calculation of substitution model gradients
Source: BMC Bioinformatics. 2025 Dec 23;27:20. doi: 10.1186/s12859-025-06353-4 (PMC12836810; doi:10.1186/s12859-025-06353-4)
Supplement: Supplementary file 1 — (zip 4800 KB) [file 12859_2025_6353_MOESM1_ESM.zip › alignment_1024_200_1.iqtree.log]

IQ-TREE version 3.0.1 for Linux x86 64-bit built Nov  7 2025
Developed by Bui Quang Minh, Thomas Wong, Nhan Ly-Trong, Huaiyan Ren
Contributed by Lam-Tung Nguyen, Dominik Schrempf, Chris Bielow,
Olga Chernomor, Michael Woodhams, Diep Thi Hoang, Heiko Schmidt

Host:    soe001 (AVX2, FMA3, 1007 GB RAM)
Command: ./iqtree3 -s data/sim/alignment_1024_200.fasta -nt 1 --model GTR20+FO --redo -te data/random/tree_1024.nwk -blfix -pre data/sim/alignment_1024_200_1.iqtree.log
Seed:    259446 (Using SPRNG - Scalable Parallel Random Number Generator)
Time:    Sat Nov  8 05:03:39 2025
Kernel:  AVX+FMA - 1 threads (2 CPU cores detected)

HINT: Use -nt option to specify number of threads because your CPU has 2 cores!
HINT: -nt AUTO will automatically determine the best number of threads to use.

Reading alignment file data/sim/alignment_1024_200.fasta ... Fasta format detected
Reading fasta file: done in 0.00522368 secs using 91.74% CPU
Alignment most likely contains protein sequences
Constructing alignment: done in 0.00207997 secs using 87.02% CPU
Alignment has 1024 sequences with 200 columns, 200 distinct patterns
200 parsimony-informative, 0 singleton sites, 0 constant sites
          Gap/Ambiguity  Composition  p-value
Analyzing sequences: done in 0.000528144 secs using 97.89% CPU
   1  Tip_99      0.00%    passed     64.65%
   2  Tip_149     0.00%    passed     70.29%
   3  Tip_150     0.00%    failed      4.14%
   4  Tip_399     0.00%    passed     44.91%
   5  Tip_400     0.00%    passed     63.46%
   6  Tip_243     0.00%    passed     19.56%
   7  Tip_897     0.00%    passed      7.52%
   8  Tip_898     0.00%    passed     12.87%
   9  Tip_49      0.00%    passed     17.64%
  10  Tip_489     0.00%    passed     82.91%
  11  Tip_490     0.00%    passed     44.24%
  12  Tip_248     0.00%    passed     33.59%
  13  Tip_224     0.00%    passed      8.77%
  14  Tip_225     0.00%    passed     86.59%
  15  Tip_73      0.00%    passed     48.33%
  16  Tip_32      0.00%    passed     27.89%
  17  Tip_31      0.00%    passed     84.54%
  18  Tip_89      0.00%    passed     25.22%
  19  Tip_90      0.00%    passed     67.13%
  20  Tip_40      0.00%    passed     10.53%
  21  Tip_322     0.00%    passed     20.72%
  22  Tip_323     0.00%    passed     65.15%
  23  Tip_289     0.00%    failed      3.50%
  24  Tip_290     0.00%    passed     44.46%
  25  Tip_262     0.00%    passed     93.40%
  26  Tip_263     0.00%    passed     81.27%
  27  Tip_721     0.00%    failed      1.81%
  28  Tip_1018    0.00%    passed     14.30%
  29  Tip_1019    0.00%    passed     65.26%
  30  Tip_391     0.00%    passed     23.46%
  31  Tip_919     0.00%    passed     78.16%
  32  Tip_920     0.00%    passed     40.02%
  33  Tip_86      0.00%    passed     30.27%
  34  Tip_517     0.00%    failed      2.45%
  35  Tip_518     0.00%    failed      2.02%
  36  Tip_199     0.00%    passed     71.13%
  37  Tip_832     0.00%    passed      6.05%
  38  Tip_833     0.00%    failed      1.43%
  39  Tip_69      0.00%    passed     76.58%
  40  Tip_70      0.00%    passed     89.35%
  41  Tip_533     0.00%    passed     69.18%
  42  Tip_534     0.00%    passed     13.10%
  43  Tip_516     0.00%    passed     68.53%
  44  Tip_590     0.00%    passed     70.75%
  45  Tip_799     0.00%    passed     47.48%
  46  Tip_800     0.00%    failed      1.81%
  47  Tip_484     0.00%    passed     94.14%
  48  Tip_485     0.00%    passed     52.57%
  49  Tip_909     0.00%    passed     84.92%
  50  Tip_910     0.00%    passed      8.60%
  51  Tip_315     0.00%    passed     76.26%
  52  Tip_845     0.00%    passed     26.82%
  53  Tip_846     0.00%    passed     50.28%
  54  Tip_463     0.00%    passed     45.59%
  55  Tip_301     0.00%    passed     24.79%
  56  Tip_361     0.00%    passed     84.95%
  57  Tip_362     0.00%    passed     80.52%
  58  Tip_300     0.00%    passed     69.43%
  59  Tip_161     0.00%    passed     51.90%
  60  Tip_491     0.00%    passed     26.79%
  61  Tip_921     0.00%    passed     69.06%
  62  Tip_922     0.00%    passed     95.64%
  63  Tip_184     0.00%    passed     34.99%
  64  Tip_781     0.00%    passed     49.08%
  65  Tip_782     0.00%    passed     23.80%
  66  Tip_472     0.00%    passed     66.57%
  67  Tip_198     0.00%    passed     96.03%
  68  Tip_318     0.00%    passed     66.09%
  69  Tip_931     0.00%    passed     96.12%
  70  Tip_932     0.00%    passed     94.99%
  71  Tip_731     0.00%    passed     69.15%
  72  Tip_732     0.00%    passed     68.07%
  73  Tip_717     0.00%    passed     81.75%
  74  Tip_369     0.00%    passed     25.29%
  75  Tip_370     0.00%    passed     45.41%
  76  Tip_348     0.00%    passed     20.22%
  77  Tip_394     0.00%    passed     18.62%
  78  Tip_395     0.00%    passed     86.78%
  79  Tip_258     0.00%    passed     20.74%
  80  Tip_357     0.00%    passed     19.69%
  81  Tip_554     0.00%    passed     80.35%
  82  Tip_555     0.00%    passed     59.53%
  83  Tip_75      0.00%    passed     51.81%
  84  Tip_66      0.00%    passed     11.51%
  85  Tip_535     0.00%    passed      9.86%
  86  Tip_536     0.00%    passed     42.85%
  87  Tip_715     0.00%    passed     41.89%
  88  Tip_716     0.00%    passed     73.98%
  89  Tip_686     0.00%    passed     79.45%
  90  Tip_56      0.00%    passed     34.26%
  91  Tip_774     0.00%    passed     61.92%
  92  Tip_775     0.00%    passed     88.39%
  93  Tip_1016    0.00%    passed     78.69%
  94  Tip_1017    0.00%    passed     29.93%
  95  Tip_593     0.00%    passed     45.63%
  96  Tip_419     0.00%    passed     91.52%
  97  Tip_499     0.00%    passed     15.61%
  98  Tip_500     0.00%    passed     73.05%
  99  Tip_265     0.00%    passed     51.34%
 100  Tip_360     0.00%    passed     92.95%
 101  Tip_392     0.00%    passed     83.97%
 102  Tip_393     0.00%    passed     97.82%
 103  Tip_327     0.00%    passed     95.27%
 104  Tip_684     0.00%    passed     15.94%
 105  Tip_685     0.00%    passed     56.57%
 106  Tip_92      0.00%    passed     61.21%
 107  Tip_93      0.00%    passed     74.33%
 108  Tip_1       0.00%    passed     93.67%
 109  Tip_2       0.00%    passed     46.74%
 110  Tip_128     0.00%    passed     90.83%
 111  Tip_190     0.00%    passed     78.95%
 112  Tip_191     0.00%    passed     87.30%
 113  Tip_578     0.00%    passed     55.96%
 114  Tip_579     0.00%    passed     49.71%
 115  Tip_457     0.00%    passed     72.49%
 116  Tip_41      0.00%    passed     47.64%
 117  Tip_81      0.00%    passed     95.29%
 118  Tip_194     0.00%    passed     58.89%
 119  Tip_195     0.00%    passed     20.00%
 120  Tip_709     0.00%    passed     14.41%
 121  Tip_710     0.00%    passed     22.58%
 122  Tip_591     0.00%    passed     55.40%
 123  Tip_592     0.00%    failed      2.93%
 124  Tip_756     0.00%    passed     44.92%
 125  Tip_992     0.00%    passed     34.46%
 126  Tip_993     0.00%    passed     14.94%
 127  Tip_260     0.00%    passed     16.54%
 128  Tip_261     0.00%    passed     49.07%
 129  Tip_1022    0.00%    passed     62.51%
 130  Tip_1023    0.00%    passed     75.16%
 131  Tip_37      0.00%    passed      6.69%
 132  Tip_588     0.00%    passed     93.96%
 133  Tip_589     0.00%    passed     88.48%
 134  Tip_768     0.00%    passed     84.48%
 135  Tip_879     0.00%    passed     25.21%
 136  Tip_880     0.00%    passed     29.78%
 137  Tip_96      0.00%    passed     32.43%
 138  Tip_58      0.00%    passed      7.43%
 139  Tip_269     0.00%    passed     83.28%
 140  Tip_270     0.00%    passed     73.69%
 141  Tip_893     0.00%    passed     55.00%
 142  Tip_894     0.00%    passed     31.62%
 143  Tip_439     0.00%    passed     73.46%
 144  Tip_901     0.00%    passed     86.90%
 145  Tip_902     0.00%    passed     58.50%
 146  Tip_428     0.00%    passed     49.90%
 147  Tip_777     0.00%    passed     65.40%
 148  Tip_778     0.00%    passed     26.47%
 149  Tip_602     0.00%    passed     73.15%
 150  Tip_603     0.00%    passed     77.99%
 151  Tip_974     0.00%    passed     51.07%
 152  Tip_975     0.00%    passed     18.85%
 153  Tip_773     0.00%    passed     27.33%
 154  Tip_693     0.00%    passed     49.45%
 155  Tip_689     0.00%    passed     62.07%
 156  Tip_690     0.00%    passed     43.69%
 157  Tip_933     0.00%    passed     75.65%
 158  Tip_934     0.00%    passed      7.37%
 159  Tip_174     0.00%    passed     68.55%
 160  Tip_406     0.00%    passed     50.89%
 161  Tip_407     0.00%    passed     73.67%
 162  Tip_67      0.00%    passed     95.96%
 163  Tip_68      0.00%    passed     47.96%
 164  Tip_5       0.00%    failed      0.68%
 165  Tip_574     0.00%    passed     20.90%
 166  Tip_575     0.00%    passed     40.87%
 167  Tip_521     0.00%    passed     44.30%
 168  Tip_408     0.00%    passed     43.16%
 169  Tip_377     0.00%    passed     27.51%
 170  Tip_561     0.00%    passed     76.60%
 171  Tip_562     0.00%    passed     17.74%
 172  Tip_618     0.00%    passed     12.54%
 173  Tip_619     0.00%    passed     20.35%
 174  Tip_510     0.00%    passed     58.83%
 175  Tip_511     0.00%    passed     71.57%
 176  Tip_855     0.00%    passed     19.28%
 177  Tip_856     0.00%    passed     62.02%
 178  Tip_829     0.00%    passed     78.85%
 179  Tip_473     0.00%    passed     34.13%
 180  Tip_474     0.00%    passed     16.29%
 181  Tip_978     0.00%    passed      9.36%
 182  Tip_979     0.00%    passed     12.19%
 183  Tip_3       0.00%    passed     91.42%
 184  Tip_4       0.00%    passed     97.39%
 185  Tip_280     0.00%    passed     37.22%
 186  Tip_281     0.00%    passed     30.86%
 187  Tip_537     0.00%    passed     39.85%
 188  Tip_847     0.00%    passed     85.44%
 189  Tip_848     0.00%    passed     79.36%
 190  Tip_353     0.00%    passed     95.63%
 191  Tip_354     0.00%    passed     95.76%
 192  Tip_220     0.00%    passed     66.83%
 193  Tip_221     0.00%    passed     19.36%
 194  Tip_895     0.00%    passed     82.76%
 195  Tip_896     0.00%    passed     99.27%
 196  Tip_841     0.00%    passed     34.93%
 197  Tip_842     0.00%    passed     38.13%
 198  Tip_986     0.00%    passed     32.81%
 199  Tip_987     0.00%    passed     19.39%
 200  Tip_273     0.00%    passed     19.33%
 201  Tip_119     0.00%    passed     79.51%
 202  Tip_120     0.00%    passed     22.74%
 203  Tip_114     0.00%    passed     21.53%
 204  Tip_275     0.00%    passed     89.79%
 205  Tip_335     0.00%    passed     60.21%
 206  Tip_729     0.00%    passed     16.93%
 207  Tip_730     0.00%    passed     12.55%
 208  Tip_123     0.00%    passed      7.78%
 209  Tip_673     0.00%    passed     11.99%
 210  Tip_911     0.00%    passed     35.44%
 211  Tip_912     0.00%    passed     68.28%
 212  Tip_638     0.00%    passed     37.81%
 213  Tip_569     0.00%    passed     46.02%
 214  Tip_421     0.00%    passed     31.86%
 215  Tip_804     0.00%    passed     83.23%
 216  Tip_805     0.00%    passed     67.03%
 217  Tip_429     0.00%    passed     74.59%
 218  Tip_430     0.00%    failed      0.93%
 219  Tip_784     0.00%    passed     12.74%
 220  Tip_785     0.00%    passed     14.15%
 221  Tip_612     0.00%    passed     82.07%
 222  Tip_613     0.00%    passed     17.46%
 223  Tip_927     0.00%    passed     79.17%
 224  Tip_928     0.00%    passed     40.74%
 225  Tip_293     0.00%    passed     82.03%
 226  Tip_779     0.00%    passed     20.01%
 227  Tip_780     0.00%    failed      2.59%
 228  Tip_661     0.00%    passed     71.54%
 229  Tip_188     0.00%    passed     40.84%
 230  Tip_189     0.00%    passed     66.60%
 231  Tip_434     0.00%    passed     81.12%
 232  Tip_435     0.00%    passed     49.75%
 233  Tip_951     0.00%    passed     21.86%
 234  Tip_952     0.00%    passed     73.73%
 235  Tip_488     0.00%    passed     68.65%
 236  Tip_437     0.00%    passed     57.63%
 237  Tip_990     0.00%    passed     68.62%
 238  Tip_991     0.00%    passed     95.54%
 239  Tip_418     0.00%    passed     56.16%
 240  Tip_660     0.00%    passed     19.08%
 241  Tip_960     0.00%    passed     77.61%
 242  Tip_961     0.00%    passed     24.32%
 243  Tip_664     0.00%    passed     17.80%
 244  Tip_665     0.00%    passed     30.65%
 245  Tip_338     0.00%    failed      0.84%
 246  Tip_410     0.00%    passed      9.45%
 247  Tip_802     0.00%    passed     39.28%
 248  Tip_803     0.00%    passed     82.90%
 249  Tip_163     0.00%    passed     43.54%
 250  Tip_298     0.00%    passed     66.72%
 251  Tip_299     0.00%    passed     49.52%
 252  Tip_494     0.00%    passed     57.93%
 253  Tip_495     0.00%    passed     29.68%
 254  Tip_949     0.00%    passed     89.04%
 255  Tip_950     0.00%    passed     15.45%
 256  Tip_719     0.00%    failed      4.79%
 257  Tip_720     0.00%    passed     18.64%
 258  Tip_867     0.00%    passed     56.19%
 259  Tip_868     0.00%    passed     83.05%
 260  Tip_332     0.00%    passed     70.03%
 261  Tip_304     0.00%    passed     98.41%
 262  Tip_727     0.00%    passed     28.07%
 263  Tip_728     0.00%    passed     23.99%
 264  Tip_528     0.00%    passed     96.69%
 265  Tip_670     0.00%    passed     90.12%
 266  Tip_671     0.00%    passed     86.13%
 267  Tip_336     0.00%    passed     13.29%
 268  Tip_337     0.00%    passed     82.92%
 269  Tip_666     0.00%    passed     58.56%
 270  Tip_667     0.00%    passed     86.31%
 271  Tip_859     0.00%    passed     94.97%
 272  Tip_860     0.00%    passed     87.49%
 273  Tip_749     0.00%    passed     72.30%
 274  Tip_339     0.00%    passed     18.10%
 275  Tip_196     0.00%    passed     50.03%
 276  Tip_375     0.00%    passed      7.49%
 277  Tip_702     0.00%    passed     89.14%
 278  Tip_703     0.00%    passed     44.78%
 279  Tip_843     0.00%    passed     72.04%
 280  Tip_844     0.00%    passed     45.64%
 281  Tip_458     0.00%    passed     13.10%
 282  Tip_459     0.00%    passed     63.18%
 283  Tip_956     0.00%    passed     28.20%
 284  Tip_957     0.00%    passed     46.36%
 285  Tip_164     0.00%    passed     36.74%
 286  Tip_165     0.00%    passed      8.55%
 287  Tip_937     0.00%    passed     60.33%
 288  Tip_938     0.00%    passed     44.02%
 289  Tip_519     0.00%    passed     89.65%
 290  Tip_520     0.00%    passed     94.87%
 291  Tip_19      0.00%    passed      8.26%
 292  Tip_34      0.00%    passed     34.57%
 293  Tip_35      0.00%    passed      5.31%
 294  Tip_207     0.00%    passed     93.76%
 295  Tip_208     0.00%    passed     70.74%
 296  Tip_169     0.00%    passed     49.33%
 297  Tip_340     0.00%    passed     45.73%
 298  Tip_564     0.00%    passed      6.81%
 299  Tip_565     0.00%    passed     41.90%
 300  Tip_371     0.00%    passed      8.62%
 301  Tip_482     0.00%    passed     70.48%
 302  Tip_483     0.00%    passed     56.77%
 303  Tip_470     0.00%    passed     35.73%
 304  Tip_105     0.00%    passed     90.55%
 305  Tip_366     0.00%    passed     87.52%
 306  Tip_367     0.00%    passed     95.49%
 307  Tip_206     0.00%    passed     75.26%
 308  Tip_101     0.00%    passed     30.05%
 309  Tip_102     0.00%    passed     55.39%
 310  Tip_551     0.00%    passed     91.48%
 311  Tip_552     0.00%    passed     60.95%
 312  Tip_42      0.00%    passed     28.65%
 313  Tip_628     0.00%    passed     40.48%
 314  Tip_629     0.00%    passed     42.77%
 315  Tip_827     0.00%    passed     99.88%
 316  Tip_828     0.00%    passed     97.09%
 317  Tip_91      0.00%    passed     91.34%
 318  Tip_140     0.00%    passed     93.04%
 319  Tip_648     0.00%    passed     58.07%
 320  Tip_649     0.00%    passed     86.47%
 321  Tip_192     0.00%    passed     81.06%
 322  Tip_205     0.00%    passed     54.89%
 323  Tip_711     0.00%    passed     99.47%
 324  Tip_712     0.00%    passed     34.11%
 325  Tip_646     0.00%    passed     37.76%
 326  Tip_647     0.00%    passed     68.20%
 327  Tip_899     0.00%    passed     99.49%
 328  Tip_900     0.00%    passed     32.58%
 329  Tip_117     0.00%    passed     51.31%
 330  Tip_118     0.00%    passed     43.21%
 331  Tip_80      0.00%    passed     39.98%
 332  Tip_541     0.00%    passed     30.48%
 333  Tip_542     0.00%    passed     52.73%
 334  Tip_783     0.00%    passed     53.12%
 335  Tip_821     0.00%    passed     70.14%
 336  Tip_822     0.00%    failed      4.40%
 337  Tip_698     0.00%    passed     25.04%
 338  Tip_699     0.00%    passed     11.05%
 339  Tip_620     0.00%    passed     89.98%
 340  Tip_215     0.00%    passed     43.38%
 341  Tip_713     0.00%    passed     41.78%
 342  Tip_714     0.00%    passed     14.33%
 343  Tip_209     0.00%    passed     54.61%
 344  Tip_12      0.00%    passed     73.67%
 345  Tip_13      0.00%    passed     34.96%
 346  Tip_100     0.00%    passed     89.43%
 347  Tip_155     0.00%    passed     76.86%
 348  Tip_792     0.00%    failed      4.23%
 349  Tip_793     0.00%    passed     68.00%
 350  Tip_388     0.00%    passed     42.92%
 351  Tip_502     0.00%    passed     67.62%
 352  Tip_503     0.00%    passed     91.01%
 353  Tip_77      0.00%    passed     12.21%
 354  Tip_996     0.00%    passed      8.84%
 355  Tip_997     0.00%    passed     69.71%
 356  Tip_968     0.00%    passed     66.93%
 357  Tip_969     0.00%    passed     96.03%
 358  Tip_284     0.00%    passed     86.09%
 359  Tip_285     0.00%    failed      2.79%
 360  Tip_325     0.00%    passed     84.79%
 361  Tip_326     0.00%    passed     90.00%
 362  Tip_254     0.00%    passed     35.36%
 363  Tip_213     0.00%    passed     26.07%
 364  Tip_214     0.00%    passed     60.46%
 365  Tip_373     0.00%    passed      9.57%
 366  Tip_761     0.00%    passed     53.33%
 367  Tip_762     0.00%    passed     25.30%
 368  Tip_763     0.00%    passed     14.16%
 369  Tip_438     0.00%    passed     63.90%
 370  Tip_314     0.00%    passed     59.41%
 371  Tip_609     0.00%    passed     95.41%
 372  Tip_610     0.00%    passed     45.78%
 373  Tip_94      0.00%    passed     26.74%
 374  Tip_387     0.00%    passed     44.82%
 375  Tip_413     0.00%    passed     74.42%
 376  Tip_414     0.00%    passed     35.63%
 377  Tip_268     0.00%    passed     65.21%
 378  Tip_754     0.00%    passed     98.90%
 379  Tip_755     0.00%    passed     71.63%
 380  Tip_320     0.00%    passed     50.23%
 381  Tip_321     0.00%    passed     78.98%
 382  Tip_21      0.00%    passed     82.44%
 383  Tip_250     0.00%    passed     10.45%
 384  Tip_251     0.00%    failed      3.27%
 385  Tip_203     0.00%    passed     94.17%
 386  Tip_204     0.00%    passed     89.95%
 387  Tip_771     0.00%    passed     67.61%
 388  Tip_772     0.00%    passed     64.22%
 389  Tip_695     0.00%    passed     39.78%
 390  Tip_121     0.00%    passed     91.49%
 391  Tip_122     0.00%    passed     94.39%
 392  Tip_53      0.00%    passed     97.35%
 393  Tip_294     0.00%    passed     61.31%
 394  Tip_295     0.00%    passed     35.52%
 395  Tip_350     0.00%    passed     21.58%
 396  Tip_351     0.00%    passed     17.43%
 397  Tip_240     0.00%    passed     34.59%
 398  Tip_955     0.00%    passed      7.21%
 399  Tip_980     0.00%    passed     94.53%
 400  Tip_981     0.00%    passed     66.75%
 401  Tip_599     0.00%    passed     89.51%
 402  Tip_1012    0.00%    passed     95.77%
 403  Tip_1013    0.00%    passed     85.12%
 404  Tip_44      0.00%    passed     82.85%
 405  Tip_548     0.00%    passed     97.71%
 406  Tip_549     0.00%    passed     22.95%
 407  Tip_501     0.00%    passed     85.28%
 408  Tip_311     0.00%    passed     74.59%
 409  Tip_312     0.00%    passed     87.08%
 410  Tip_891     0.00%    passed     88.90%
 411  Tip_892     0.00%    passed     58.30%
 412  Tip_60      0.00%    passed     84.96%
 413  Tip_642     0.00%    passed     12.71%
 414  Tip_643     0.00%    passed     95.62%
 415  Tip_550     0.00%    passed     42.33%
 416  Tip_200     0.00%    passed     19.27%
 417  Tip_492     0.00%    passed     84.97%
 418  Tip_493     0.00%    passed     86.00%
 419  Tip_197     0.00%    passed     78.27%
 420  Tip_939     0.00%    passed     18.63%
 421  Tip_940     0.00%    passed     82.13%
 422  Tip_142     0.00%    passed     31.57%
 423  Tip_271     0.00%    passed     22.94%
 424  Tip_467     0.00%    passed     95.63%
 425  Tip_818     0.00%    passed     69.57%
 426  Tip_907     0.00%    passed     16.47%
 427  Tip_908     0.00%    passed     20.51%
 428  Tip_576     0.00%    passed     64.60%
 429  Tip_577     0.00%    failed      1.18%
 430  Tip_539     0.00%    passed     36.40%
 431  Tip_735     0.00%    passed      9.15%
 432  Tip_736     0.00%    passed     65.46%
 433  Tip_9       0.00%    passed     68.56%
 434  Tip_71      0.00%    passed     51.65%
 435  Tip_1006    0.00%    passed     33.17%
 436  Tip_1007    0.00%    passed     75.58%
 437  Tip_286     0.00%    passed     41.56%
 438  Tip_877     0.00%    passed     38.06%
 439  Tip_878     0.00%    passed     85.59%
 440  Tip_624     0.00%    passed     77.10%
 441  Tip_625     0.00%    passed     53.19%
 442  Tip_1010    0.00%    failed      2.55%
 443  Tip_1011    0.00%    passed     10.26%
 444  Tip_397     0.00%    passed     62.39%
 445  Tip_83      0.00%    passed     68.62%
 446  Tip_836     0.00%    passed     92.43%
 447  Tip_837     0.00%    passed     54.44%
 448  Tip_231     0.00%    passed     84.89%
 449  Tip_776     0.00%    passed     43.05%
 450  Tip_863     0.00%    passed     33.95%
 451  Tip_864     0.00%    passed     14.17%
 452  Tip_344     0.00%    passed     59.64%
 453  Tip_345     0.00%    passed     56.20%
 454  Tip_682     0.00%    passed     22.54%
 455  Tip_683     0.00%    passed     11.51%
 456  Tip_696     0.00%    passed     88.65%
 457  Tip_697     0.00%    passed     53.90%
 458  Tip_694     0.00%    passed     63.82%
 459  Tip_252     0.00%    failed      0.96%
 460  Tip_253     0.00%    passed     62.87%
 461  Tip_156     0.00%    passed     39.50%
 462  Tip_157     0.00%    passed     85.02%
 463  Tip_923     0.00%    passed     88.57%
 464  Tip_924     0.00%    passed     39.05%
 465  Tip_116     0.00%    passed     49.33%
 466  Tip_183     0.00%    passed     30.26%
 467  Tip_813     0.00%    passed     84.69%
 468  Tip_814     0.00%    passed     17.72%
 469  Tip_316     0.00%    passed      5.57%
 470  Tip_317     0.00%    passed     49.68%
 471  Tip_440     0.00%    failed      1.07%
 472  Tip_441     0.00%    passed     79.61%
 473  Tip_113     0.00%    passed     78.55%
 474  Tip_747     0.00%    passed     34.74%
 475  Tip_748     0.00%    passed     36.30%
 476  Tip_745     0.00%    passed     21.79%
 477  Tip_508     0.00%    passed     65.56%
 478  Tip_509     0.00%    passed     63.84%
 479  Tip_449     0.00%    passed     31.42%
 480  Tip_376     0.00%    passed      9.30%
 481  Tip_674     0.00%    passed     31.90%
 482  Tip_675     0.00%    passed     32.73%
 483  Tip_79      0.00%    passed     17.53%
 484  Tip_988     0.00%    passed     53.71%
 485  Tip_989     0.00%    passed     12.75%
 486  Tip_801     0.00%    passed     44.31%
 487  Tip_466     0.00%    passed     78.42%
 488  Tip_158     0.00%    passed     84.34%
 489  Tip_82      0.00%    passed     97.52%
 490  Tip_794     0.00%    passed     22.62%
 491  Tip_795     0.00%    passed     20.92%
 492  Tip_18      0.00%    passed     44.22%
 493  Tip_531     0.00%    passed     94.14%
 494  Tip_532     0.00%    passed     88.99%
 495  Tip_384     0.00%    passed     77.04%
 496  Tip_385     0.00%    passed     59.83%
 497  Tip_202     0.00%    passed     60.93%
 498  Tip_641     0.00%    passed     49.98%
 499  Tip_881     0.00%    passed     55.65%
 500  Tip_882     0.00%    passed     91.64%
 501  Tip_347     0.00%    passed     89.31%
 502  Tip_25      0.00%    passed     74.87%
 503  Tip_26      0.00%    passed     31.65%
 504  Tip_167     0.00%    passed     32.26%
 505  Tip_168     0.00%    passed     40.14%
 506  Tip_600     0.00%    passed     61.69%
 507  Tip_601     0.00%    passed     43.19%
 508  Tip_115     0.00%    passed     38.24%
 509  Tip_239     0.00%    passed     44.41%
 510  Tip_401     0.00%    passed     10.19%
 511  Tip_402     0.00%    passed     17.89%
 512  Tip_380     0.00%    passed     81.93%
 513  Tip_381     0.00%    passed     66.16%
 514  Tip_365     0.00%    passed     99.95%
 515  Tip_746     0.00%    passed     27.92%
 516  Tip_887     0.00%    passed     99.25%
 517  Tip_888     0.00%    passed     73.30%
 518  Tip_838     0.00%    passed     49.15%
 519  Tip_16      0.00%    passed     64.89%
 520  Tip_28      0.00%    passed     59.37%
 521  Tip_29      0.00%    passed     69.90%
 522  Tip_929     0.00%    passed     34.01%
 523  Tip_930     0.00%    passed     33.18%
 524  Tip_479     0.00%    passed     40.48%
 525  Tip_480     0.00%    passed     73.44%
 526  Tip_750     0.00%    passed     20.16%
 527  Tip_751     0.00%    passed     38.25%
 528  Tip_422     0.00%    passed     32.21%
 529  Tip_796     0.00%    passed     93.01%
 530  Tip_998     0.00%    passed     15.30%
 531  Tip_999     0.00%    passed      6.02%
 532  Tip_819     0.00%    passed     98.78%
 533  Tip_820     0.00%    passed     38.12%
 534  Tip_95      0.00%    passed     86.24%
 535  Tip_582     0.00%    passed     14.95%
 536  Tip_583     0.00%    passed     60.20%
 537  Tip_538     0.00%    passed     23.11%
 538  Tip_656     0.00%    passed     40.54%
 539  Tip_657     0.00%    passed     16.69%
 540  Tip_151     0.00%    passed     22.32%
 541  Tip_237     0.00%    passed     61.25%
 542  Tip_915     0.00%    passed      6.33%
 543  Tip_916     0.00%    failed      1.64%
 544  Tip_356     0.00%    passed     11.58%
 545  Tip_853     0.00%    passed     60.78%
 546  Tip_854     0.00%    passed     34.40%
 547  Tip_816     0.00%    passed     56.93%
 548  Tip_905     0.00%    passed     71.60%
 549  Tip_906     0.00%    passed     12.82%
 550  Tip_631     0.00%    passed      9.51%
 551  Tip_0       0.00%    passed     84.83%
 552  Tip_11      0.00%    passed     85.01%
 553  Tip_176     0.00%    passed     68.05%
 554  Tip_177     0.00%    passed     79.40%
 555  Tip_170     0.00%    passed     60.52%
 556  Tip_171     0.00%    passed     40.12%
 557  Tip_63      0.00%    passed     24.32%
 558  Tip_64      0.00%    passed     52.77%
 559  Tip_20      0.00%    passed     70.92%
 560  Tip_324     0.00%    passed     71.35%
 561  Tip_378     0.00%    passed     67.86%
 562  Tip_379     0.00%    passed     71.59%
 563  Tip_486     0.00%    passed     21.68%
 564  Tip_487     0.00%    passed     87.16%
 565  Tip_471     0.00%    passed     55.93%
 566  Tip_349     0.00%    passed     51.88%
 567  Tip_212     0.00%    passed     22.11%
 568  Tip_10      0.00%    passed     15.25%
 569  Tip_133     0.00%    passed     91.31%
 570  Tip_834     0.00%    passed     73.69%
 571  Tip_835     0.00%    passed     65.08%
 572  Tip_460     0.00%    passed     10.65%
 573  Tip_461     0.00%    passed     28.45%
 574  Tip_1004    0.00%    passed     80.65%
 575  Tip_1005    0.00%    passed     30.71%
 576  Tip_791     0.00%    passed     91.03%
 577  Tip_553     0.00%    passed     70.01%
 578  Tip_59      0.00%    passed      5.11%
 579  Tip_152     0.00%    passed     38.62%
 580  Tip_706     0.00%    passed     21.92%
 581  Tip_962     0.00%    passed     78.13%
 582  Tip_963     0.00%    passed     64.29%
 583  Tip_663     0.00%    passed     98.12%
 584  Tip_302     0.00%    passed     83.08%
 585  Tip_403     0.00%    passed     47.48%
 586  Tip_404     0.00%    passed     82.84%
 587  Tip_256     0.00%    passed     33.33%
 588  Tip_257     0.00%    passed     10.64%
 589  Tip_15      0.00%    passed     35.20%
 590  Tip_241     0.00%    passed      7.34%
 591  Tip_242     0.00%    passed     10.00%
 592  Tip_455     0.00%    passed     63.99%
 593  Tip_976     0.00%    passed     69.51%
 594  Tip_977     0.00%    passed     57.47%
 595  Tip_806     0.00%    passed     28.32%
 596  Tip_432     0.00%    failed      3.45%
 597  Tip_433     0.00%    passed     88.11%
 598  Tip_543     0.00%    passed     77.09%
 599  Tip_544     0.00%    passed     59.76%
 600  Tip_623     0.00%    passed     59.33%
 601  Tip_871     0.00%    failed      1.32%
 602  Tip_872     0.00%    passed     50.83%
 603  Tip_743     0.00%    passed     28.94%
 604  Tip_744     0.00%    passed     66.93%
 605  Tip_55      0.00%    passed      6.45%
 606  Tip_181     0.00%    passed     63.96%
 607  Tip_182     0.00%    passed     33.58%
 608  Tip_477     0.00%    passed     55.51%
 609  Tip_478     0.00%    passed     18.61%
 610  Tip_355     0.00%    passed     89.22%
 611  Tip_444     0.00%    passed     54.04%
 612  Tip_445     0.00%    passed     21.46%
 613  Tip_505     0.00%    passed     49.50%
 614  Tip_935     0.00%    passed     56.86%
 615  Tip_936     0.00%    passed     89.61%
 616  Tip_226     0.00%    passed     77.59%
 617  Tip_227     0.00%    passed     66.79%
 618  Tip_103     0.00%    passed     92.00%
 619  Tip_218     0.00%    passed     30.10%
 620  Tip_425     0.00%    passed     78.40%
 621  Tip_966     0.00%    passed     48.19%
 622  Tip_967     0.00%    passed     92.38%
 623  Tip_420     0.00%    passed     77.67%
 624  Tip_807     0.00%    passed     14.65%
 625  Tip_808     0.00%    passed     95.31%
 626  Tip_175     0.00%    passed     50.63%
 627  Tip_287     0.00%    passed     89.92%
 628  Tip_288     0.00%    passed     23.28%
 629  Tip_382     0.00%    passed     88.46%
 630  Tip_383     0.00%    passed     76.62%
 631  Tip_945     0.00%    passed     93.12%
 632  Tip_946     0.00%    passed     37.78%
 633  Tip_110     0.00%    passed     71.06%
 634  Tip_786     0.00%    passed     52.48%
 635  Tip_787     0.00%    passed     62.48%
 636  Tip_343     0.00%    passed      7.41%
 637  Tip_558     0.00%    failed      4.22%
 638  Tip_559     0.00%    passed     14.75%
 639  Tip_274     0.00%    passed     88.58%
 640  Tip_611     0.00%    passed     58.30%
 641  Tip_1014    0.00%    passed     19.01%
 642  Tip_1015    0.00%    passed     53.24%
 643  Tip_8       0.00%    passed     94.52%
 644  Tip_6       0.00%    passed     14.24%
 645  Tip_46      0.00%    passed     50.11%
 646  Tip_423     0.00%    passed     26.52%
 647  Tip_424     0.00%    passed     33.48%
 648  Tip_567     0.00%    passed     98.85%
 649  Tip_639     0.00%    failed      3.50%
 650  Tip_640     0.00%    passed     25.47%
 651  Tip_563     0.00%    passed     95.66%
 652  Tip_396     0.00%    passed     86.80%
 653  Tip_87      0.00%    passed     97.67%
 654  Tip_259     0.00%    passed     21.04%
 655  Tip_873     0.00%    passed     42.57%
 656  Tip_874     0.00%    passed     77.03%
 657  Tip_529     0.00%    passed     83.96%
 658  Tip_530     0.00%    passed     45.61%
 659  Tip_448     0.00%    passed     14.73%
 660  Tip_172     0.00%    passed     77.21%
 661  Tip_173     0.00%    passed     92.34%
 662  Tip_885     0.00%    passed     36.63%
 663  Tip_886     0.00%    passed     53.92%
 664  Tip_662     0.00%    passed     61.62%
 665  Tip_38      0.00%    passed      7.05%
 666  Tip_50      0.00%    passed     60.47%
 667  Tip_264     0.00%    passed      6.57%
 668  Tip_764     0.00%    failed      4.16%
 669  Tip_765     0.00%    passed     60.24%
 670  Tip_607     0.00%    passed     88.97%
 671  Tip_608     0.00%    passed     58.65%
 672  Tip_811     0.00%    passed     61.86%
 673  Tip_812     0.00%    passed     58.07%
 674  Tip_108     0.00%    passed     25.50%
 675  Tip_109     0.00%    passed     21.16%
 676  Tip_36      0.00%    passed     21.07%
 677  Tip_903     0.00%    passed     97.88%
 678  Tip_904     0.00%    passed     72.69%
 679  Tip_790     0.00%    passed     77.40%
 680  Tip_76      0.00%    passed     52.56%
 681  Tip_277     0.00%    passed     27.22%
 682  Tip_752     0.00%    passed     24.76%
 683  Tip_753     0.00%    failed      3.06%
 684  Tip_442     0.00%    passed     24.32%
 685  Tip_443     0.00%    passed     78.25%
 686  Tip_219     0.00%    passed     22.81%
 687  Tip_104     0.00%    passed     27.63%
 688  Tip_282     0.00%    passed     64.61%
 689  Tip_283     0.00%    passed     66.18%
 690  Tip_54      0.00%    passed     61.03%
 691  Tip_883     0.00%    passed     11.47%
 692  Tip_884     0.00%    passed     64.52%
 693  Tip_1002    0.00%    passed     98.51%
 694  Tip_1003    0.00%    passed     35.89%
 695  Tip_232     0.00%    passed     29.92%
 696  Tip_869     0.00%    passed     35.57%
 697  Tip_870     0.00%    passed     50.74%
 698  Tip_130     0.00%    failed      0.07%
 699  Tip_658     0.00%    failed      1.99%
 700  Tip_659     0.00%    passed      6.12%
 701  Tip_621     0.00%    passed     10.49%
 702  Tip_292     0.00%    passed     49.13%
 703  Tip_222     0.00%    passed     71.78%
 704  Tip_504     0.00%    passed     89.06%
 705  Tip_622     0.00%    passed     68.87%
 706  Tip_964     0.00%    passed      8.06%
 707  Tip_965     0.00%    passed     48.72%
 708  Tip_236     0.00%    passed     73.63%
 709  Tip_865     0.00%    passed     81.46%
 710  Tip_866     0.00%    passed     50.59%
 711  Tip_228     0.00%    passed      5.41%
 712  Tip_229     0.00%    passed     30.51%
 713  Tip_72      0.00%    passed     87.97%
 714  Tip_61      0.00%    passed     39.98%
 715  Tip_186     0.00%    passed     28.44%
 716  Tip_187     0.00%    passed     38.13%
 717  Tip_132     0.00%    passed     88.77%
 718  Tip_475     0.00%    passed     44.34%
 719  Tip_476     0.00%    passed     37.29%
 720  Tip_632     0.00%    passed     44.20%
 721  Tip_633     0.00%    passed     80.38%
 722  Tip_328     0.00%    passed     36.90%
 723  Tip_386     0.00%    passed     91.60%
 724  Tip_725     0.00%    passed     47.10%
 725  Tip_726     0.00%    passed     89.15%
 726  Tip_654     0.00%    passed     75.90%
 727  Tip_655     0.00%    passed     94.74%
 728  Tip_333     0.00%    passed     81.10%
 729  Tip_334     0.00%    passed     58.39%
 730  Tip_737     0.00%    passed      8.35%
 731  Tip_738     0.00%    passed     67.66%
 732  Tip_594     0.00%    passed     81.89%
 733  Tip_595     0.00%    passed     90.85%
 734  Tip_255     0.00%    passed      5.19%
 735  Tip_766     0.00%    passed     52.97%
 736  Tip_767     0.00%    passed     19.01%
 737  Tip_452     0.00%    passed     28.10%
 738  Tip_85      0.00%    passed     43.85%
 739  Tip_303     0.00%    passed     95.37%
 740  Tip_982     0.00%    passed     61.46%
 741  Tip_983     0.00%    passed     30.61%
 742  Tip_127     0.00%    passed     33.24%
 743  Tip_342     0.00%    passed     31.50%
 744  Tip_788     0.00%    passed     90.30%
 745  Tip_789     0.00%    passed     98.52%
 746  Tip_47      0.00%    passed     56.13%
 747  Tip_1020    0.00%    passed     34.41%
 748  Tip_1021    0.00%    passed     73.86%
 749  Tip_235     0.00%    passed      5.05%
 750  Tip_223     0.00%    passed     88.63%
 751  Tip_307     0.00%    passed     23.17%
 752  Tip_308     0.00%    passed     11.64%
 753  Tip_636     0.00%    passed     55.38%
 754  Tip_637     0.00%    passed     19.16%
 755  Tip_446     0.00%    failed      3.58%
 756  Tip_526     0.00%    passed     21.63%
 757  Tip_527     0.00%    passed     36.05%
 758  Tip_398     0.00%    passed     52.92%
 759  Tip_159     0.00%    passed     69.25%
 760  Tip_875     0.00%    passed     33.66%
 761  Tip_876     0.00%    failed      3.31%
 762  Tip_135     0.00%    passed     73.90%
 763  Tip_24      0.00%    passed     32.64%
 764  Tip_160     0.00%    passed     74.83%
 765  Tip_830     0.00%    passed     98.92%
 766  Tip_831     0.00%    passed      9.46%
 767  Tip_1008    0.00%    passed     44.50%
 768  Tip_1009    0.00%    passed      8.97%
 769  Tip_464     0.00%    passed     34.56%
 770  Tip_465     0.00%    passed     17.48%
 771  Tip_363     0.00%    passed     67.03%
 772  Tip_364     0.00%    passed     85.57%
 773  Tip_652     0.00%    passed     46.48%
 774  Tip_653     0.00%    passed     56.08%
 775  Tip_309     0.00%    passed     56.05%
 776  Tip_310     0.00%    passed     81.60%
 777  Tip_193     0.00%    passed     14.42%
 778  Tip_134     0.00%    passed     85.80%
 779  Tip_210     0.00%    passed     82.93%
 780  Tip_211     0.00%    passed     21.79%
 781  Tip_580     0.00%    passed     96.33%
 782  Tip_581     0.00%    passed     64.73%
 783  Tip_481     0.00%    passed     21.66%
 784  Tip_352     0.00%    passed     97.28%
 785  Tip_958     0.00%    passed     93.09%
 786  Tip_959     0.00%    passed     23.23%
 787  Tip_453     0.00%    passed     84.76%
 788  Tip_454     0.00%    passed     38.05%
 789  Tip_147     0.00%    passed     80.92%
 790  Tip_405     0.00%    failed      3.27%
 791  Tip_707     0.00%    passed     34.83%
 792  Tip_708     0.00%    passed     40.91%
 793  Tip_276     0.00%    passed     60.75%
 794  Tip_815     0.00%    passed     12.51%
 795  Tip_1000    0.00%    failed      0.72%
 796  Tip_1001    0.00%    passed     28.06%
 797  Tip_88      0.00%    passed      8.90%
 798  Tip_329     0.00%    passed     70.16%
 799  Tip_497     0.00%    passed     56.04%
 800  Tip_498     0.00%    passed     86.38%
 801  Tip_146     0.00%    passed     80.89%
 802  Tip_506     0.00%    passed     76.99%
 803  Tip_507     0.00%    passed     79.55%
 804  Tip_616     0.00%    passed     15.86%
 805  Tip_617     0.00%    passed     10.35%
 806  Tip_97      0.00%    passed     51.37%
 807  Tip_153     0.00%    passed     75.74%
 808  Tip_154     0.00%    failed      5.00%
 809  Tip_296     0.00%    passed     99.99%
 810  Tip_297     0.00%    passed     76.71%
 811  Tip_630     0.00%    passed     94.46%
 812  Tip_650     0.00%    passed     80.93%
 813  Tip_651     0.00%    passed     77.50%
 814  Tip_797     0.00%    passed     59.08%
 815  Tip_798     0.00%    passed     70.22%
 816  Tip_925     0.00%    passed     71.08%
 817  Tip_926     0.00%    passed     51.54%
 818  Tip_17      0.00%    passed     41.96%
 819  Tip_185     0.00%    passed     34.13%
 820  Tip_540     0.00%    passed     85.48%
 821  Tip_546     0.00%    passed     40.11%
 822  Tip_547     0.00%    passed     31.82%
 823  Tip_431     0.00%    passed     34.54%
 824  Tip_162     0.00%    passed     10.34%
 825  Tip_278     0.00%    passed     57.56%
 826  Tip_279     0.00%    passed     67.77%
 827  Tip_230     0.00%    passed     14.37%
 828  Tip_65      0.00%    passed     17.44%
 829  Tip_605     0.00%    passed     57.68%
 830  Tip_606     0.00%    passed     37.47%
 831  Tip_447     0.00%    passed     66.63%
 832  Tip_436     0.00%    passed     49.84%
 833  Tip_201     0.00%    passed     13.38%
 834  Tip_468     0.00%    passed     59.15%
 835  Tip_469     0.00%    passed     10.24%
 836  Tip_415     0.00%    passed     60.26%
 837  Tip_584     0.00%    passed     29.25%
 838  Tip_585     0.00%    passed     77.34%
 839  Tip_368     0.00%    passed     61.13%
 840  Tip_943     0.00%    passed     38.50%
 841  Tip_944     0.00%    passed     13.64%
 842  Tip_672     0.00%    passed     15.43%
 843  Tip_568     0.00%    passed     23.44%
 844  Tip_124     0.00%    passed     88.05%
 845  Tip_78      0.00%    passed     36.89%
 846  Tip_970     0.00%    passed     78.98%
 847  Tip_971     0.00%    passed     55.39%
 848  Tip_825     0.00%    passed     38.06%
 849  Tip_826     0.00%    passed      6.74%
 850  Tip_374     0.00%    passed     95.65%
 851  Tip_178     0.00%    passed     76.29%
 852  Tip_179     0.00%    passed     67.11%
 853  Tip_57      0.00%    passed     54.40%
 854  Tip_233     0.00%    passed     92.12%
 855  Tip_234     0.00%    failed      3.61%
 856  Tip_941     0.00%    passed     73.53%
 857  Tip_942     0.00%    passed     68.50%
 858  Tip_668     0.00%    passed     56.86%
 859  Tip_669     0.00%    passed     45.03%
 860  Tip_313     0.00%    passed     65.18%
 861  Tip_266     0.00%    passed     63.30%
 862  Tip_267     0.00%    passed     64.87%
 863  Tip_984     0.00%    passed     16.15%
 864  Tip_985     0.00%    passed     28.37%
 865  Tip_572     0.00%    passed     31.99%
 866  Tip_573     0.00%    passed     15.81%
 867  Tip_145     0.00%    passed      7.34%
 868  Tip_512     0.00%    failed      0.07%
 869  Tip_513     0.00%    passed     32.90%
 870  Tip_769     0.00%    passed     33.65%
 871  Tip_770     0.00%    passed     34.73%
 872  Tip_137     0.00%    passed     83.85%
 873  Tip_514     0.00%    passed     61.23%
 874  Tip_515     0.00%    passed     24.18%
 875  Tip_331     0.00%    passed     36.28%
 876  Tip_733     0.00%    passed     68.00%
 877  Tip_734     0.00%    failed      3.59%
 878  Tip_272     0.00%    passed     56.68%
 879  Tip_27      0.00%    passed     80.63%
 880  Tip_143     0.00%    passed     98.28%
 881  Tip_144     0.00%    passed     76.28%
 882  Tip_757     0.00%    passed     13.38%
 883  Tip_758     0.00%    passed     57.86%
 884  Tip_604     0.00%    passed     22.26%
 885  Tip_217     0.00%    passed     89.36%
 886  Tip_596     0.00%    passed     95.65%
 887  Tip_597     0.00%    passed     17.64%
 888  Tip_291     0.00%    passed     30.11%
 889  Tip_566     0.00%    passed     44.50%
 890  Tip_913     0.00%    failed      1.79%
 891  Tip_914     0.00%    passed     21.07%
 892  Tip_741     0.00%    passed     27.30%
 893  Tip_742     0.00%    passed     34.19%
 894  Tip_849     0.00%    passed     54.08%
 895  Tip_850     0.00%    passed     16.81%
 896  Tip_598     0.00%    passed     12.39%
 897  Tip_22      0.00%    passed     11.02%
 898  Tip_23      0.00%    passed     62.75%
 899  Tip_7       0.00%    passed      6.06%
 900  Tip_14      0.00%    passed     29.40%
 901  Tip_456     0.00%    passed     77.65%
 902  Tip_851     0.00%    passed     22.69%
 903  Tip_852     0.00%    passed     41.82%
 904  Tip_416     0.00%    passed     61.92%
 905  Tip_417     0.00%    passed     47.14%
 906  Tip_319     0.00%    passed     87.83%
 907  Tip_238     0.00%    passed     61.03%
 908  Tip_994     0.00%    passed     46.34%
 909  Tip_995     0.00%    passed     45.92%
 910  Tip_817     0.00%    passed     39.23%
 911  Tip_953     0.00%    passed     66.75%
 912  Tip_954     0.00%    passed     24.31%
 913  Tip_560     0.00%    passed     25.65%
 914  Tip_84      0.00%    passed     34.41%
 915  Tip_62      0.00%    passed     12.24%
 916  Tip_166     0.00%    passed     19.60%
 917  Tip_861     0.00%    passed     44.19%
 918  Tip_862     0.00%    passed     11.68%
 919  Tip_106     0.00%    passed     75.85%
 920  Tip_389     0.00%    passed     64.52%
 921  Tip_947     0.00%    passed     54.97%
 922  Tip_948     0.00%    passed     48.43%
 923  Tip_545     0.00%    passed     64.04%
 924  Tip_739     0.00%    passed     37.39%
 925  Tip_740     0.00%    passed     38.97%
 926  Tip_722     0.00%    passed     13.12%
 927  Tip_857     0.00%    passed     42.81%
 928  Tip_858     0.00%    passed     41.03%
 929  Tip_524     0.00%    passed     94.10%
 930  Tip_525     0.00%    passed     61.54%
 931  Tip_691     0.00%    passed     87.41%
 932  Tip_692     0.00%    passed     36.71%
 933  Tip_107     0.00%    passed     59.83%
 934  Tip_676     0.00%    passed     85.87%
 935  Tip_677     0.00%    passed     74.63%
 936  Tip_462     0.00%    passed     80.03%
 937  Tip_249     0.00%    passed     86.60%
 938  Tip_723     0.00%    passed     85.51%
 939  Tip_724     0.00%    passed     43.83%
 940  Tip_346     0.00%    passed     78.15%
 941  Tip_358     0.00%    passed     44.01%
 942  Tip_359     0.00%    passed     35.05%
 943  Tip_626     0.00%    passed     66.16%
 944  Tip_627     0.00%    passed     39.66%
 945  Tip_51      0.00%    passed     10.16%
 946  Tip_52      0.00%    passed     67.81%
 947  Tip_148     0.00%    failed      4.80%
 948  Tip_305     0.00%    passed     43.00%
 949  Tip_306     0.00%    passed     22.02%
 950  Tip_141     0.00%    passed     66.36%
 951  Tip_125     0.00%    passed     27.29%
 952  Tip_126     0.00%    passed      8.56%
 953  Tip_30      0.00%    passed     89.73%
 954  Tip_411     0.00%    passed     95.97%
 955  Tip_412     0.00%    passed     88.89%
 956  Tip_131     0.00%    passed     89.93%
 957  Tip_33      0.00%    passed     95.12%
 958  Tip_39      0.00%    passed     33.67%
 959  Tip_138     0.00%    passed     56.95%
 960  Tip_139     0.00%    passed      5.49%
 961  Tip_111     0.00%    passed     65.78%
 962  Tip_112     0.00%    passed     13.41%
 963  Tip_839     0.00%    passed     72.92%
 964  Tip_840     0.00%    passed     40.38%
 965  Tip_136     0.00%    passed     46.96%
 966  Tip_644     0.00%    passed      6.88%
 967  Tip_645     0.00%    failed      0.50%
 968  Tip_330     0.00%    passed     22.04%
 969  Tip_216     0.00%    passed     61.53%
 970  Tip_409     0.00%    passed     82.63%
 971  Tip_759     0.00%    passed     42.18%
 972  Tip_760     0.00%    passed     20.09%
 973  Tip_718     0.00%    passed     72.81%
 974  Tip_889     0.00%    passed     20.53%
 975  Tip_890     0.00%    passed      8.63%
 976  Tip_700     0.00%    passed     44.28%
 977  Tip_701     0.00%    passed     45.25%
 978  Tip_372     0.00%    passed     22.11%
 979  Tip_917     0.00%    passed     62.97%
 980  Tip_918     0.00%    passed     36.68%
 981  Tip_98      0.00%    passed     44.15%
 982  Tip_972     0.00%    passed     81.52%
 983  Tip_973     0.00%    passed     46.11%
 984  Tip_523     0.00%    passed     46.86%
 985  Tip_586     0.00%    passed     44.52%
 986  Tip_587     0.00%    passed     11.54%
 987  Tip_43      0.00%    passed      9.87%
 988  Tip_496     0.00%    passed     47.55%
 989  Tip_823     0.00%    passed     92.49%
 990  Tip_824     0.00%    passed     73.31%
 991  Tip_522     0.00%    passed     69.32%
 992  Tip_74      0.00%    passed     26.67%
 993  Tip_244     0.00%    passed     10.74%
 994  Tip_245     0.00%    passed     43.08%
 995  Tip_687     0.00%    passed     92.91%
 996  Tip_688     0.00%    passed     65.96%
 997  Tip_426     0.00%    passed     83.09%
 998  Tip_427     0.00%    passed     77.42%
 999  Tip_45      0.00%    passed     13.73%
1000  Tip_809     0.00%    passed     39.39%
1001  Tip_810     0.00%    passed     70.96%
1002  Tip_129     0.00%    passed     73.99%
1003  Tip_450     0.00%    passed     21.80%
1004  Tip_451     0.00%    failed      3.81%
1005  Tip_246     0.00%    passed      8.17%
1006  Tip_614     0.00%    passed      5.83%
1007  Tip_615     0.00%    passed     84.96%
1008  Tip_678     0.00%    passed     13.66%
1009  Tip_679     0.00%    passed     24.11%
1010  Tip_680     0.00%    passed     98.79%
1011  Tip_681     0.00%    passed     94.57%
1012  Tip_341     0.00%    passed     88.52%
1013  Tip_247     0.00%    failed      0.07%
1014  Tip_704     0.00%    passed     93.84%
1015  Tip_705     0.00%    failed      3.26%
1016  Tip_390     0.00%    passed     64.76%
1017  Tip_570     0.00%    passed     22.14%
1018  Tip_571     0.00%    passed     16.37%
1019  Tip_556     0.00%    failed      0.47%
1020  Tip_557     0.00%    passed     15.19%
1021  Tip_634     0.00%    passed     14.88%
1022  Tip_635     0.00%    passed     93.01%
1023  Tip_180     0.00%    passed     78.93%
1024  Tip_48      0.00%    passed     22.45%
****  TOTAL       0.00%  45 sequences failed composition chi2 test (p-value<5%; df=19)
Checking for duplicate sequences: done in 0.00370686 secs using 40.09% CPU
Reading input tree file data/random/tree_1024.nwk ...
WARNING: GTR20 model will estimate 189 substitution rates that might be overfitting!
WARNING: Please only use GTR20 with very large data and always test for model fit!

NOTE: 34 MB RAM (0 GB) is required!
Estimate model parameters (epsilon = 0.010)
1. Initial log-likelihood: -492455.216
2. Current log-likelihood: -452224.129
3. Current log-likelihood: -448249.571
4. Current log-likelihood: -448248.683
5. Current log-likelihood: -448248.609
Optimal log-likelihood: -448248.609
Parameters optimization took 5 rounds (1107.092 sec)

WARNING: Estimated model parameters are at boundary that can cause numerical instability!

Wrote distance file to... 
BEST SCORE FOUND : -448248.609
Total tree length: 1045.201

Total number of iterations: 0
CPU time used for tree search: 0.000 sec (0h:0m:0s)
Wall-clock time used for tree search: 0.000 sec (0h:0m:0s)
Total CPU time used: 1100.173 sec (0h:18m:20s)
Total wall-clock time used: 1107.139 sec (0h:18m:27s)

Analysis results written to: 
  IQ-TREE report:                data/sim/alignment_1024_200_1.iqtree.log.iqtree
  Maximum-likelihood tree:       data/sim/alignment_1024_200_1.iqtree.log.treefile
  Screen log file:               data/sim/alignment_1024_200_1.iqtree.log.log

Date and Time: Sat Nov  8 05:22:06 2025
	Command being timed: "./iqtree3 -s data/sim/alignment_1024_200.fasta -nt 1 --model GTR20+FO --redo -te data/random/tree_1024.nwk -blfix -pre data/sim/alignment_1024_200_1.iqtree.log"
	User time (seconds): 1100.21
	System time (seconds): 0.27
	Percent of CPU this job got: 99%
	Elapsed (wall clock) time (h:mm:ss or m:ss): 18:27.22
	Average shared text size (kbytes): 0
	Average unshared data size (kbytes): 0
	Average stack size (kbytes): 0
	Average total size (kbytes): 0
	Maximum resident set size (kbytes): 61616
	Average resident set size (kbytes): 0
	Major (requiring I/O) page faults: 0
	Minor (reclaiming a frame) page faults: 3564
	Voluntary context switches: 164
	Involuntary context switches: 420545
	Swaps: 0
	File system inputs: 0
	File system outputs: 904
	Socket messages sent: 0
	Socket messages received: 0
	Signals delivered: 0
	Page size (bytes): 4096
	Exit status: 0
