# Supplementary material for: Phylograd: fast column-specific calculation of substitution model gradients
Source: BMC Bioinformatics. 2025 Dec 23;27:20. doi: 10.1186/s12859-025-06353-4 (PMC12836810; doi:10.1186/s12859-025-06353-4)
Supplement: Supplementary file 1 — (zip 4800 KB) [file 12859_2025_6353_MOESM1_ESM.zip › alignment_1024_200_1.phylograd.log]

GradientTime=1768579
Likelihood=-492455.2159005803
Iteration 0: 492455.2159005803
Iteration 1: 492455.2159005803
GradientTime=1442255
Likelihood=-487067.45084081584
Iteration 2: 487067.45084081584
GradientTime=1445145
Likelihood=-482305.5339482595
Iteration 3: 482305.5339482595
GradientTime=1470567
Likelihood=-477677.24698606523
GradientTime=1440928
Likelihood=-466027.835899825
Iteration 4: 466027.835899825
GradientTime=1448671
Likelihood=-463376.12424424966
Iteration 5: 463376.12424424966
GradientTime=1461268
Likelihood=-460626.69600608986
Iteration 6: 460626.69600608986
GradientTime=1456285
Likelihood=-457827.12646757625
Iteration 7: 457827.12646757625
GradientTime=1458265
Likelihood=-455286.0234166648
Iteration 8: 455286.0234166648
GradientTime=1461964
Likelihood=-453360.32095572393
Iteration 9: 453360.32095572393
GradientTime=1468064
Likelihood=-451942.83072665735
Iteration 10: 451942.83072665735
GradientTime=1461802
Likelihood=-451172.45996555116
Iteration 11: 451172.45996555116
GradientTime=1471308
Likelihood=-450719.4949156746
Iteration 12: 450719.4949156746
GradientTime=1465250
Likelihood=-450272.054986477
Iteration 13: 450272.054986477
GradientTime=1440747
Likelihood=-449809.58575009025
Iteration 14: 449809.58575009025
GradientTime=1464843
Likelihood=-449476.72000260017
Iteration 15: 449476.72000260017
GradientTime=1466652
Likelihood=-449208.55669791717
Iteration 16: 449208.55669791717
GradientTime=1472884
Likelihood=-449031.8031939253
Iteration 17: 449031.8031939253
GradientTime=1444549
Likelihood=-448853.7981128033
Iteration 18: 448853.7981128033
GradientTime=1460614
Likelihood=-448776.08843001345
Iteration 19: 448776.08843001345
GradientTime=1466488
Likelihood=-448713.00970057683
Iteration 20: 448713.00970057683
GradientTime=1449601
Likelihood=-448644.94742319867
Iteration 21: 448644.94742319867
GradientTime=1463488
Likelihood=-448598.21929223894
Iteration 22: 448598.21929223894
GradientTime=1463794
Likelihood=-448588.6717103756
Iteration 23: 448588.6717103756
GradientTime=1439833
Likelihood=-448528.9414530257
Iteration 24: 448528.9414530257
GradientTime=1470125
Likelihood=-448504.0235382358
Iteration 25: 448504.0235382358
GradientTime=1459827
Likelihood=-448465.2807603506
Iteration 26: 448465.2807603506
GradientTime=1450874
Likelihood=-448429.16421935015
Iteration 27: 448429.16421935015
GradientTime=1458251
Likelihood=-448427.32385187654
GradientTime=1457780
Likelihood=-448406.6305528239
Iteration 28: 448406.6305528239
GradientTime=1470332
Likelihood=-448385.0752141961
Iteration 29: 448385.0752141961
GradientTime=1439811
Likelihood=-448373.9331611902
Iteration 30: 448373.9331611902
GradientTime=1464894
Likelihood=-448360.4382077964
Iteration 31: 448360.4382077964
GradientTime=1450311
Likelihood=-448346.1466583608
Iteration 32: 448346.1466583608
GradientTime=1470113
Likelihood=-448333.4025873793
Iteration 33: 448333.4025873793
GradientTime=1440571
Likelihood=-448320.4887099267
Iteration 34: 448320.4887099267
GradientTime=1471782
Likelihood=-448312.1898446995
Iteration 35: 448312.1898446995
GradientTime=1442164
Likelihood=-448302.84060361783
Iteration 36: 448302.84060361783
GradientTime=1465819
Likelihood=-448294.34388772136
Iteration 37: 448294.34388772136
GradientTime=1447742
Likelihood=-448289.8608629598
Iteration 38: 448289.8608629598
GradientTime=1443128
Likelihood=-448285.9042856541
Iteration 39: 448285.9042856541
GradientTime=1467508
Likelihood=-448283.55500063166
Iteration 40: 448283.55500063166
GradientTime=1440192
Likelihood=-448279.0680271735
Iteration 41: 448279.0680271735
GradientTime=1463485
Likelihood=-448274.64011763455
Iteration 42: 448274.64011763455
GradientTime=1440298
Likelihood=-448268.99801904114
Iteration 43: 448268.99801904114
GradientTime=1447660
Likelihood=-448263.90465192747
Iteration 44: 448263.90465192747
GradientTime=1470332
Likelihood=-448259.5779518591
Iteration 45: 448259.5779518591
GradientTime=1447676
Likelihood=-448256.00892691745
Iteration 46: 448256.00892691745
GradientTime=1462212
Likelihood=-448253.219620502
Iteration 47: 448253.219620502
GradientTime=1456866
Likelihood=-448249.84950515407
Iteration 48: 448249.84950515407
GradientTime=1447536
Likelihood=-448259.1434951499
GradientTime=1467832
Likelihood=-448248.75904654764
Iteration 49: 448248.75904654764
GradientTime=1441741
Likelihood=-448247.08977226727
Iteration 50: 448247.08977226727
GradientTime=1445952
Likelihood=-448244.9419165092
Iteration 51: 448244.9419165092
GradientTime=1467053
Likelihood=-448242.8510297757
Iteration 52: 448242.8510297757
GradientTime=1441078
Likelihood=-448241.0846783567
Iteration 53: 448241.0846783567
GradientTime=1443108
Likelihood=-448238.7576164884
Iteration 54: 448238.7576164884
GradientTime=1468369
Likelihood=-448236.08148963406
Iteration 55: 448236.08148963406
GradientTime=1443844
Likelihood=-448234.01804543246
Iteration 56: 448234.01804543246
GradientTime=1443316
Likelihood=-448231.9836508914
Iteration 57: 448231.9836508914
GradientTime=1468122
Likelihood=-448230.14214355184
Iteration 58: 448230.14214355184
GradientTime=1442942
Likelihood=-448228.5340249257
Iteration 59: 448228.5340249257
GradientTime=1448893
Likelihood=-448227.1669561231
Iteration 60: 448227.1669561231
GradientTime=1462535
Likelihood=-448226.3395653271
Iteration 61: 448226.3395653271
GradientTime=1458614
Likelihood=-448224.09243640257
Iteration 62: 448224.09243640257
GradientTime=1442560
Likelihood=-448221.9375102764
Iteration 63: 448221.9375102764
GradientTime=1442763
Likelihood=-448222.4785000183
GradientTime=1472070
Likelihood=-448220.73748445854
Iteration 64: 448220.73748445854
GradientTime=1443582
Likelihood=-448219.62744457455
Iteration 65: 448219.62744457455
GradientTime=1447152
Likelihood=-448218.5178390343
Iteration 66: 448218.5178390343
GradientTime=1461692
Likelihood=-448217.51251815975
Iteration 67: 448217.51251815975
GradientTime=1448440
Likelihood=-448216.46341906145
Iteration 68: 448216.46341906145
GradientTime=1442817
Likelihood=-448215.80529594363
Iteration 69: 448215.80529594363
GradientTime=1442139
Likelihood=-448215.14677757845
Iteration 70: 448215.14677757845
GradientTime=1468078
Likelihood=-448214.59953703696
Iteration 71: 448214.59953703696
GradientTime=1444486
Likelihood=-448213.89469711727
Iteration 72: 448213.89469711727
GradientTime=1442404
Likelihood=-448213.6668035821
Iteration 73: 448213.6668035821
BEST SCORE FOUND : -448213.6668035821
	Command being timed: "../target/release/gtr_optimize data/random/tree_1024.nwk data/sim/alignment_1024_200.fasta global"
	User time (seconds): 110.40
	System time (seconds): 1.29
	Percent of CPU this job got: 99%
	Elapsed (wall clock) time (h:mm:ss or m:ss): 1:52.47
	Average shared text size (kbytes): 0
	Average unshared data size (kbytes): 0
	Average stack size (kbytes): 0
	Average total size (kbytes): 0
	Maximum resident set size (kbytes): 1387608
	Average resident set size (kbytes): 0
	Major (requiring I/O) page faults: 0
	Minor (reclaiming a frame) page faults: 955929
	Voluntary context switches: 247
	Involuntary context switches: 42856
	Swaps: 0
	File system inputs: 0
	File system outputs: 168
	Socket messages sent: 0
	Socket messages received: 0
	Signals delivered: 0
	Page size (bytes): 4096
	Exit status: 0
