# Supplementary material for: Phylograd: fast column-specific calculation of substitution model gradients
Source: BMC Bioinformatics. 2025 Dec 23;27:20. doi: 10.1186/s12859-025-06353-4 (PMC12836810; doi:10.1186/s12859-025-06353-4)
Supplement: Supplementary file 1 — (zip 4800 KB) [file 12859_2025_6353_MOESM1_ESM.zip › alignment_1024_200_1.raxml.log]

RAxML-NG v. 1.2.2 released on 11.04.2024 by The Exelixis Lab.
Developed by: Alexey M. Kozlov and Alexandros Stamatakis.
Contributors: Diego Darriba, Tomas Flouri, Benoit Morel, Sarah Lutteropp, Ben Bettisworth, Julia Haag, Anastasis Togkousidis.
Latest version: https://github.com/amkozlov/raxml-ng
Questions/problems/suggestions? Please visit: https://groups.google.com/forum/#!forum/raxml

System: AMD EPYC 7742 64-Core Processor, 128 cores, 1007 GB RAM (allocated: 1 physical cores)

RAxML-NG was called at 08-Nov-2025 05:24:13 as follows:

raxml-ng --msa data/sim/alignment_1024_200.fasta --model PROTGTR+FO --tree data/random/tree_1024.nwk --evaluate --opt-branches off --threads 1 --redo --prefix data/sim/alignment_1024_200_1.raxml.log

Analysis options:
  run mode: Evaluate tree likelihood
  start tree(s): user
  random seed: 1762575853
  tip-inner: OFF
  pattern compression: ON
  per-rate scalers: OFF
  site repeats: ON
  logLH epsilon: general: 0.100000, brlen-triplet: 1000.000000
  branch lengths: proportional (user-specified)
  SIMD kernels: AVX2
  parallelization: coarse-grained (auto), NONE/sequential

WARNING: Running in REDO mode: existing checkpoints are ignored, and all result files will be overwritten!

[00:00:00] Reading alignment from file: data/sim/alignment_1024_200.fasta
[00:00:00] Loaded alignment with 1024 taxa and 200 sites

Alignment comprises 1 partitions and 200 patterns

Partition 0: noname
Model: PROTGTR+FO
Alignment sites / patterns: 200 / 200
Gaps: 0.00 %
Invariant sites: 0.00 %


NOTE: Binary MSA file created: data/sim/alignment_1024_200_1.raxml.log.raxml.rba

Parallelization scheme autoconfig: 1 worker(s) x 1 thread(s)

[00:00:00] Loading user starting tree(s) from: data/random/tree_1024.nwk
Parallel reduction/worker buffer size: 1 KB  / 0 KB

[00:00:00] Data distribution: max. partitions/sites/weight per thread: 1 / 200 / 4000
[00:00:00] Data distribution: max. searches per worker: 1

Evaluating 1 trees

[00:00:00] Tree #1, initial LogLikelihood: -505410.295219

[00:00:00 -505410.295219] Initial branch length optimization
[00:00:00 -505410.295219] Model parameter optimization (eps = 0.100000)

[01:28:24] Tree #1, final logLikelihood: -448211.237167


Optimized model parameters:

   Partition 0: noname
   Rate heterogeneity: NONE
   Base frequencies (ML): 0.079024 0.055137 0.042023 0.051053 0.012750 0.040522 0.070051 0.058175 0.022757 0.063060 0.099723 0.064524 0.023223 0.043703 0.045269 0.060577 0.053944 0.010709 0.034358 0.069419 
   Substitution rates (ML): 22.011558 12.943723 19.220340 126.615218 52.547530 49.069495 102.411976 10.221964 3.798227 20.177367 27.414930 46.963372 13.580621 55.529984 233.022737 104.528138 7.181069 12.069790 129.298351 26.106863 10.655991 26.392795 137.140949 15.633756 19.220306 108.709465 9.712291 14.391895 322.790982 30.659118 3.281660 11.912151 45.234746 30.031716 35.002579 13.016817 6.896887 245.466020 12.320025 86.548594 31.181396 73.303723 212.478943 12.986025 1.449907 113.495417 19.161258 3.875473 8.959139 200.714069 92.523195 3.144101 31.210348 4.715836 4.277431 32.291831 254.124452 38.331259 46.579141 1.590208 0.096127 12.370003 3.401754 0.001000 21.358680 63.170288 20.587456 0.762371 8.752232 3.576139 0.001000 1.663858 29.374783 52.470525 6.803491 32.780396 2.340358 60.015499 52.133491 0.001000 127.368351 63.446579 53.649503 52.651435 103.630351 201.993851 15.108224 238.397369 10.466143 25.224482 166.679528 68.698406 1.104976 30.928100 52.279664 48.577597 6.216379 13.679901 7.421872 16.444297 20.482959 2.333260 4.287957 83.197250 7.850165 1.106691 21.421785 25.028292 34.805063 7.071213 7.436853 11.439616 16.998678 0.014920 2.028755 11.266832 6.254787 4.495952 9.595787 84.256299 8.138755 16.978801 2.626148 3.264490 0.001000 22.224805 32.955469 23.932775 33.084069 20.847933 51.442765 34.353144 33.150831 243.173028 4.083387 197.320189 4.867379 201.886346 48.343457 2.809785 0.001000 50.992052 12.574513 19.002261 515.545973 8.784578 314.921270 120.476545 12.086058 5.661240 18.345943 31.466271 18.005894 85.274207 28.224720 0.511948 18.276699 32.076799 61.022859 4.036064 4.431399 9.346646 89.802251 4.553191 35.711615 88.968856 33.902959 21.381893 89.306707 3.705040 13.952399 7.574667 109.356281 377.985589 42.511888 65.891534 27.804545 5.188935 5.946939 12.146041 317.099577 10.313389 16.787107 9.732096 7.650913 9.645123 103.513915 155.010828 9.113778 1.000000 


Final LogLikelihood: -448211.237167

AIC score: 900928.474334 / AICc score: 11057452.474334 / BIC score: 908359.583361
Free parameters (model + branch lengths): 2253

WARNING: Number of free parameters (K=2253) is larger than alignment size (n=200).
         This might lead to overfitting and compromise tree inference results!


Best ML tree saved to: /mnt/vast-standard/home/blieser/u14285/phylo_grad_new/phylo_grad/benchmark_test/data/sim/alignment_1024_200_1.raxml.log.raxml.bestTree
Optimized model saved to: /mnt/vast-standard/home/blieser/u14285/phylo_grad_new/phylo_grad/benchmark_test/data/sim/alignment_1024_200_1.raxml.log.raxml.bestModel

Execution log saved to: /mnt/vast-standard/home/blieser/u14285/phylo_grad_new/phylo_grad/benchmark_test/data/sim/alignment_1024_200_1.raxml.log.raxml.log

Analysis started: 08-Nov-2025 05:24:13 / finished: 08-Nov-2025 06:52:37

Elapsed time: 5304.116 seconds

Consumed energy: 242.588 Wh (= 1 km in an electric car, or 6 km with an e-scooter!)

	Command being timed: "raxml-ng --msa data/sim/alignment_1024_200.fasta --model PROTGTR+FO --tree data/random/tree_1024.nwk --evaluate --opt-branches off --threads 1 --redo --prefix data/sim/alignment_1024_200_1.raxml.log"
	User time (seconds): 5269.28
	System time (seconds): 0.14
	Percent of CPU this job got: 99%
	Elapsed (wall clock) time (h:mm:ss or m:ss): 1:28:24
	Average shared text size (kbytes): 0
	Average unshared data size (kbytes): 0
	Average stack size (kbytes): 0
	Average total size (kbytes): 0
	Maximum resident set size (kbytes): 54980
	Average resident set size (kbytes): 0
	Major (requiring I/O) page faults: 0
	Minor (reclaiming a frame) page faults: 10270
	Voluntary context switches: 690
	Involuntary context switches: 2011720
	Swaps: 0
	File system inputs: 0
	File system outputs: 1384
	Socket messages sent: 0
	Socket messages received: 0
	Signals delivered: 0
	Page size (bytes): 4096
	Exit status: 0
