# Supplementary material for: Phylograd: fast column-specific calculation of substitution model gradients
Source: BMC Bioinformatics. 2025 Dec 23;27:20. doi: 10.1186/s12859-025-06353-4 (PMC12836810; doi:10.1186/s12859-025-06353-4)
Supplement: Supplementary file 1 — (zip 4800 KB) [file 12859_2025_6353_MOESM1_ESM.zip › alignment_1024_200_32.phylograd.log]

GradientTime=535830
Likelihood=-492455.2159005803
Iteration 0: 492455.2159005803
Iteration 1: 492455.2159005803
GradientTime=197962
Likelihood=-487067.4508408162
Iteration 2: 487067.4508408162
GradientTime=197981
Likelihood=-482305.5339482595
Iteration 3: 482305.5339482595
GradientTime=200486
Likelihood=-477677.24698606547
GradientTime=200690
Likelihood=-466027.83589982556
Iteration 4: 466027.83589982556
GradientTime=203283
Likelihood=-463376.1242442506
Iteration 5: 463376.1242442506
GradientTime=203651
Likelihood=-460626.6960060909
Iteration 6: 460626.6960060909
GradientTime=205909
Likelihood=-457827.1264675756
Iteration 7: 457827.1264675756
GradientTime=202573
Likelihood=-455286.02341666457
Iteration 8: 455286.02341666457
GradientTime=202074
Likelihood=-453360.32095572463
Iteration 9: 453360.32095572463
GradientTime=202916
Likelihood=-451942.8307266559
Iteration 10: 451942.8307266559
GradientTime=202292
Likelihood=-451172.45996555255
Iteration 11: 451172.45996555255
GradientTime=201580
Likelihood=-450719.4949156761
Iteration 12: 450719.4949156761
GradientTime=200802
Likelihood=-450272.05498647765
Iteration 13: 450272.05498647765
GradientTime=200577
Likelihood=-449809.5857500906
Iteration 14: 449809.5857500906
GradientTime=203119
Likelihood=-449476.72000260034
Iteration 15: 449476.72000260034
GradientTime=203589
Likelihood=-449208.55669791735
Iteration 16: 449208.55669791735
GradientTime=203456
Likelihood=-449031.803193925
Iteration 17: 449031.803193925
GradientTime=202021
Likelihood=-448853.79811280215
Iteration 18: 448853.79811280215
GradientTime=200811
Likelihood=-448776.0884300137
Iteration 19: 448776.0884300137
GradientTime=202933
Likelihood=-448713.0097005774
Iteration 20: 448713.0097005774
GradientTime=202401
Likelihood=-448644.94742319814
Iteration 21: 448644.94742319814
GradientTime=204255
Likelihood=-448598.219292239
Iteration 22: 448598.219292239
GradientTime=203234
Likelihood=-448588.67171037575
Iteration 23: 448588.67171037575
GradientTime=199518
Likelihood=-448528.94145302486
Iteration 24: 448528.94145302486
GradientTime=203099
Likelihood=-448504.0235382347
Iteration 25: 448504.0235382347
GradientTime=200168
Likelihood=-448465.2807603507
Iteration 26: 448465.2807603507
GradientTime=203905
Likelihood=-448429.1642193505
Iteration 27: 448429.1642193505
GradientTime=202366
Likelihood=-448427.3238518778
GradientTime=205587
Likelihood=-448406.6305528225
Iteration 28: 448406.6305528225
GradientTime=202675
Likelihood=-448385.07521419664
Iteration 29: 448385.07521419664
GradientTime=202385
Likelihood=-448373.9331611892
Iteration 30: 448373.9331611892
GradientTime=203602
Likelihood=-448360.43820779654
Iteration 31: 448360.43820779654
GradientTime=203655
Likelihood=-448346.1466583626
Iteration 32: 448346.1466583626
GradientTime=201762
Likelihood=-448333.4025873796
Iteration 33: 448333.4025873796
GradientTime=202134
Likelihood=-448320.4887099264
Iteration 34: 448320.4887099264
GradientTime=204713
Likelihood=-448312.1898446989
Iteration 35: 448312.1898446989
GradientTime=203069
Likelihood=-448302.84060361667
Iteration 36: 448302.84060361667
GradientTime=201464
Likelihood=-448294.34388772264
Iteration 37: 448294.34388772264
GradientTime=205195
Likelihood=-448289.8608629597
Iteration 38: 448289.8608629597
GradientTime=202325
Likelihood=-448285.9042856545
Iteration 39: 448285.9042856545
GradientTime=202047
Likelihood=-448283.555000631
Iteration 40: 448283.555000631
GradientTime=203167
Likelihood=-448279.0680271736
Iteration 41: 448279.0680271736
GradientTime=203213
Likelihood=-448274.6401176339
Iteration 42: 448274.6401176339
GradientTime=204346
Likelihood=-448268.99801904167
Iteration 43: 448268.99801904167
GradientTime=201314
Likelihood=-448263.90465192805
Iteration 44: 448263.90465192805
GradientTime=203206
Likelihood=-448259.57795186184
Iteration 45: 448259.57795186184
GradientTime=204296
Likelihood=-448256.00892691856
Iteration 46: 448256.00892691856
GradientTime=202943
Likelihood=-448253.2196205039
Iteration 47: 448253.2196205039
GradientTime=200994
Likelihood=-448249.8495051558
Iteration 48: 448249.8495051558
GradientTime=202570
Likelihood=-448259.1434951386
GradientTime=203589
Likelihood=-448248.75904655096
Iteration 49: 448248.75904655096
GradientTime=202126
Likelihood=-448247.0897722674
Iteration 50: 448247.0897722674
GradientTime=203178
Likelihood=-448244.9419165083
Iteration 51: 448244.9419165083
GradientTime=205204
Likelihood=-448242.8510297736
Iteration 52: 448242.8510297736
GradientTime=205396
Likelihood=-448241.08467835246
Iteration 53: 448241.08467835246
GradientTime=203547
Likelihood=-448238.75761648634
Iteration 54: 448238.75761648634
GradientTime=201735
Likelihood=-448236.08148962987
Iteration 55: 448236.08148962987
GradientTime=204487
Likelihood=-448234.0180454279
Iteration 56: 448234.0180454279
GradientTime=201886
Likelihood=-448231.9836508867
Iteration 57: 448231.9836508867
GradientTime=201067
Likelihood=-448230.14214354777
Iteration 58: 448230.14214354777
GradientTime=201408
Likelihood=-448228.53402492113
Iteration 59: 448228.53402492113
GradientTime=202849
Likelihood=-448227.16695611883
Iteration 60: 448227.16695611883
GradientTime=202053
Likelihood=-448226.33956532495
Iteration 61: 448226.33956532495
GradientTime=206854
Likelihood=-448224.092436396
Iteration 62: 448224.092436396
GradientTime=201270
Likelihood=-448221.9375102733
Iteration 63: 448221.9375102733
GradientTime=202737
Likelihood=-448222.4784999286
GradientTime=202856
Likelihood=-448220.7374844458
Iteration 64: 448220.7374844458
GradientTime=202783
Likelihood=-448219.62744456605
Iteration 65: 448219.62744456605
GradientTime=202530
Likelihood=-448218.51783902216
Iteration 66: 448218.51783902216
GradientTime=202526
Likelihood=-448217.51251815894
Iteration 67: 448217.51251815894
GradientTime=202807
Likelihood=-448216.4634190585
Iteration 68: 448216.4634190585
GradientTime=201705
Likelihood=-448215.8052959401
Iteration 69: 448215.8052959401
GradientTime=206415
Likelihood=-448215.1467775797
Iteration 70: 448215.1467775797
GradientTime=202056
Likelihood=-448214.59953703615
Iteration 71: 448214.59953703615
GradientTime=207457
Likelihood=-448213.89469709544
Iteration 72: 448213.89469709544
GradientTime=201882
Likelihood=-448213.6668035922
Iteration 73: 448213.6668035922
BEST SCORE FOUND : -448213.6668035922
	Command being timed: "../target/release/gtr_optimize data/random/tree_1024.nwk data/sim/alignment_1024_200.fasta global"
	User time (seconds): 406.13
	System time (seconds): 3.05
	Percent of CPU this job got: 2542%
	Elapsed (wall clock) time (h:mm:ss or m:ss): 0:16.09
	Average shared text size (kbytes): 0
	Average unshared data size (kbytes): 0
	Average stack size (kbytes): 0
	Average total size (kbytes): 0
	Maximum resident set size (kbytes): 1628000
	Average resident set size (kbytes): 0
	Major (requiring I/O) page faults: 0
	Minor (reclaiming a frame) page faults: 434720
	Voluntary context switches: 22991
	Involuntary context switches: 175093
	Swaps: 0
	File system inputs: 0
	File system outputs: 40
	Socket messages sent: 0
	Socket messages received: 0
	Signals delivered: 0
	Page size (bytes): 4096
	Exit status: 0
