# Supplementary material for: Phylograd: fast column-specific calculation of substitution model gradients
Source: BMC Bioinformatics. 2025 Dec 23;27:20. doi: 10.1186/s12859-025-06353-4 (PMC12836810; doi:10.1186/s12859-025-06353-4)
Supplement: Supplementary file 1 — (zip 4800 KB) [file 12859_2025_6353_MOESM1_ESM.zip › alignment_1024_200_32.raxml.log]

RAxML-NG v. 1.2.2 released on 11.04.2024 by The Exelixis Lab.
Developed by: Alexey M. Kozlov and Alexandros Stamatakis.
Contributors: Diego Darriba, Tomas Flouri, Benoit Morel, Sarah Lutteropp, Ben Bettisworth, Julia Haag, Anastasis Togkousidis.
Latest version: https://github.com/amkozlov/raxml-ng
Questions/problems/suggestions? Please visit: https://groups.google.com/forum/#!forum/raxml

System: AMD EPYC 7742 64-Core Processor, 128 cores, 1007 GB RAM (allocated: 16 physical cores)

RAxML-NG was called at 08-Nov-2025 03:01:18 as follows:

raxml-ng --msa data/sim/alignment_1024_200.fasta --model PROTGTR+FO --tree data/random/tree_1024.nwk --evaluate --opt-branches off --threads 32 --redo --prefix data/sim/alignment_1024_200_32.raxml.log

Analysis options:
  run mode: Evaluate tree likelihood
  start tree(s): user
  random seed: 1762567278
  tip-inner: OFF
  pattern compression: ON
  per-rate scalers: OFF
  site repeats: ON
  logLH epsilon: general: 0.100000, brlen-triplet: 1000.000000
  branch lengths: proportional (user-specified)
  SIMD kernels: AVX2
  parallelization: coarse-grained (auto), PTHREADS (32 threads), thread pinning: OFF

WARNING: Running in REDO mode: existing checkpoints are ignored, and all result files will be overwritten!

[00:00:00] Reading alignment from file: data/sim/alignment_1024_200.fasta
[00:00:00] Loaded alignment with 1024 taxa and 200 sites

Alignment comprises 1 partitions and 200 patterns

Partition 0: noname
Model: PROTGTR+FO
Alignment sites / patterns: 200 / 200
Gaps: 0.00 %
Invariant sites: 0.00 %


NOTE: Binary MSA file created: data/sim/alignment_1024_200_32.raxml.log.raxml.rba

Parallelization scheme autoconfig: 1 worker(s) x 32 thread(s)

[00:00:00] Loading user starting tree(s) from: data/random/tree_1024.nwk
Parallel reduction/worker buffer size: 1 KB  / 0 KB

[00:00:00] Data distribution: max. partitions/sites/weight per thread: 1 / 7 / 140
[00:00:00] Data distribution: max. searches per worker: 1

Evaluating 1 trees

[00:00:00] Tree #1, initial LogLikelihood: -505410.295219

[00:00:00 -505410.295219] Initial branch length optimization
[00:00:00 -505410.295219] Model parameter optimization (eps = 0.100000)

[01:15:36] Tree #1, final logLikelihood: -448211.197232


Optimized model parameters:

   Partition 0: noname
   Rate heterogeneity: NONE
   Base frequencies (ML): 0.079001 0.055148 0.042035 0.051078 0.012740 0.040530 0.070075 0.058193 0.022758 0.063043 0.099712 0.064541 0.023219 0.043671 0.045275 0.060597 0.053957 0.010693 0.034326 0.069408 
   Substitution rates (ML): 21.981884 12.945396 19.174543 126.670701 52.481409 48.985681 102.285565 10.194503 3.799230 20.171657 27.365212 46.912868 13.573640 55.448711 232.642947 104.360648 7.234793 12.068725 129.130502 26.104167 10.619658 26.421545 136.965296 15.594915 19.197236 108.637628 9.707020 14.391623 322.407726 30.646644 3.293655 11.896429 45.170108 30.000161 34.880141 13.032725 6.893443 245.117726 12.349600 86.458595 31.195211 73.238330 212.286726 12.966333 1.445174 113.352670 19.138608 3.927625 8.933544 200.459865 92.372974 3.164610 31.124369 4.697124 4.270270 32.317353 253.721756 38.272897 46.520140 1.590187 0.104454 12.324264 3.397214 0.001000 21.325932 63.059243 20.579007 0.765451 8.779476 3.576545 0.001000 1.663005 29.380620 52.486743 6.839529 32.774242 2.337473 59.995678 52.192865 0.001000 127.403330 63.516722 53.683853 52.713350 103.678255 201.700854 15.079573 238.187453 10.443375 25.209428 166.434755 68.631904 1.147016 30.895771 52.219843 48.522958 6.168358 13.662453 7.404289 16.413616 20.429192 2.338260 4.302646 83.094571 7.840502 1.115829 21.388532 24.974198 34.726525 7.077073 7.451780 11.439299 16.977060 0.001000 2.000476 11.241960 6.245035 4.484958 9.580386 84.183037 8.102889 16.985438 2.628702 3.254213 0.001000 22.242873 32.918556 23.911081 32.983331 20.821008 51.382612 34.311047 33.188312 242.963739 4.094570 197.311747 4.865454 201.779188 48.359861 2.813577 0.001000 50.973424 12.615128 19.055297 515.175504 8.787293 314.768571 120.470208 12.079563 5.665502 18.310513 31.385887 18.144285 85.272568 28.213835 0.508548 18.244568 32.025385 60.956434 4.100148 4.450450 9.343405 89.768369 4.547982 35.671895 88.888092 33.906736 21.388632 89.251348 3.705373 13.950162 7.579612 109.532359 377.870692 42.532938 65.822345 27.765589 5.201431 5.950187 12.132477 316.725357 10.308193 16.790436 9.720132 7.687464 9.667763 103.450113 155.074518 9.206634 1.000000 


Final LogLikelihood: -448211.197232

AIC score: 900928.394464 / AICc score: 11057452.394464 / BIC score: 908359.503491
Free parameters (model + branch lengths): 2253

WARNING: Number of free parameters (K=2253) is larger than alignment size (n=200).
         This might lead to overfitting and compromise tree inference results!


Best ML tree saved to: /mnt/vast-standard/home/blieser/u14285/phylo_grad_new/phylo_grad/benchmark_test/data/sim/alignment_1024_200_32.raxml.log.raxml.bestTree
Optimized model saved to: /mnt/vast-standard/home/blieser/u14285/phylo_grad_new/phylo_grad/benchmark_test/data/sim/alignment_1024_200_32.raxml.log.raxml.bestModel

Execution log saved to: /mnt/vast-standard/home/blieser/u14285/phylo_grad_new/phylo_grad/benchmark_test/data/sim/alignment_1024_200_32.raxml.log.raxml.log

Analysis started: 08-Nov-2025 03:01:18 / finished: 08-Nov-2025 04:16:55

Elapsed time: 4536.862 seconds

Consumed energy: 324.282 Wh (= 2 km in an electric car, or 8 km with an e-scooter!)

	Command being timed: "raxml-ng --msa data/sim/alignment_1024_200.fasta --model PROTGTR+FO --tree data/random/tree_1024.nwk --evaluate --opt-branches off --threads 32 --redo --prefix data/sim/alignment_1024_200_32.raxml.log"
	User time (seconds): 142095.73
	System time (seconds): 10.22
	Percent of CPU this job got: 3132%
	Elapsed (wall clock) time (h:mm:ss or m:ss): 1:15:36
	Average shared text size (kbytes): 0
	Average unshared data size (kbytes): 0
	Average stack size (kbytes): 0
	Average total size (kbytes): 0
	Maximum resident set size (kbytes): 299856
	Average resident set size (kbytes): 0
	Major (requiring I/O) page faults: 0
	Minor (reclaiming a frame) page faults: 3006242
	Voluntary context switches: 24175
	Involuntary context switches: 58838804
	Swaps: 0
	File system inputs: 0
	File system outputs: 1384
	Socket messages sent: 0
	Socket messages received: 0
	Signals delivered: 0
	Page size (bytes): 4096
	Exit status: 0
