# Supplementary material for: Phylograd: fast column-specific calculation of substitution model gradients
Source: BMC Bioinformatics. 2025 Dec 23;27:20. doi: 10.1186/s12859-025-06353-4 (PMC12836810; doi:10.1186/s12859-025-06353-4)
Supplement: Supplementary file 1 — (zip 4800 KB) [file 12859_2025_6353_MOESM1_ESM.zip › alignment_1024_200.fasta]

>Tip_99
RTCEERALAGKTGYQEASYSDDVAQSVPLFPEKILASEEVDCAAVELPVTERYKHQDFSK
DYRDEILAREIKMIPIELAKYERKYFDKPDVTEGLGIELGNQVKMNRDASDLQSGNHVII
LYSDKIGKGQSLTCLRAFPCSLKEHQKTPESCSLAATGSIQNDNVTSRDTFELVMPGWDA
NDQATSGPEDGSDQAKEGIA
>Tip_149
KAGSARKATAKSGKKEESDESPVGYALAELVEYPYSSVIISVQMLIITIHRQSNDSSFDI
ELIGETVVRAQALVPLRLAQHPADNYDRPNTIHGLMLKIAKDQAGHTDKRSMCLEGETYS
IEVHNADSGRIYVAIHALPTYADNKHLKPEGKYVAVGRNSACQMITNGKSFLKLATQFEG
HEEADLRPSHDQTETDIGRT
>Tip_150
SGWSEKSPTARSGCREASESSGMAYTVLEFLAKTLASDVVEHEVFNVPLHDRCRLQGSDL
SFDAEITVTQSIIVFVQIVEHLSEAYDQPSRTEGSGIEIDSEMAFEQENNHYSMAGQEAA
VEVNGAENGQIVSQVNGLRTLLKDKQRSPEGRALAVGRGLESPKVMGGDDHHILSRHYGA
AARTATHPAAFGAESEEGQK
>Tip_399
ITREERAKQGRTGFNELPYATEHPFTCPAYPELVFANKIIELELLELSVSQRHRNREFDL
DYTEEILVLENLLVPMVLADSGSEQYERPDATEGLGFKIGREIRLARTWNNLHLAGHMII
FESHKANESLLMTQLHTMPAVITQGKRCPEGHCIVEGLGQSIDGLQSRDRYMITTPDLDM
DDNASDGPHESDDNANDGKQ
>Tip_400
ISREERSKSGRSAYRELAYGNEHSFITPAHPKLTYCNRVIELEFLQLTVSQKHRNNPFDL
NYTEEIMVQENLLVPLALADTGNEQYERPNVINGLGYKKATEIRLAKTHNRLRLAGKLIA
FNSHRADETLMIFQVHTLPCVVTNNKRCPEGHCILTGLSQSIEGLKSIDKYLIVAPDLDM
DDSVTTNPHESDQNKGEGKQ
>Tip_243
RVCQSQGSPGLTGYEPWSDGETVSHFVNFYADKIIADDEANIGVTHLPLDEREKHQDIGR
PVTDGLSGRECDVLTEHIIRLRKNSFERPQGSGATNGVFKNTLTMYHKPKPVKLKKHAVL
LELEVIDKDKPITRAKDFPASPEGGDSKKSTPAVLNGGSVKKELSSSQDAFDSSLSGDNE
NDPTQITTEDAPDNAKQGEI
>Tip_897
KKKQSQGSPSLTGYQPWSNAETVSHFTGFLADKIVEDDEANVGIEHLPLKEREKQQDVGL
PITDGLEGKELNLLTEHLIRIKMKATKRPQGTGATNFVFKNTLTMEHKPKPVKIKKHAVL
LVLEIIDKDRPVTKARDFPFSPEGGDSKKSTPAVINGGSVKKQLSPSQETFDDSLSGDNE
NDATQLTHDKAPSNAAQGEI
>Tip_898
TKSQSMGSPGLSGFQPWSNGETVSHMTGWYADKIIADAESNVGTEHLPLDEREPHQDIGQ
PVTDGLEGRQLNLLTEHIIRIKKKATERPQGTGLTSAVFKNILVMHHKAKPVKVKRRAVL
LVVQVIRKDRPVTKAKNFPASPEGGDDKKSTPSVLNGGSVKKQLSPAQDTFDSSLNGDNE
NDPTQIVHEKAPSNAKQGEI
>Tip_49
ERSASQGAAGMAGYDEWTEQENLGDMTAFFPDTLLAEDEPNVKISYLPADERERHRSIDK
SLQDGLVSIDLQLLKQYIAKIKRKSIDQPDSSECSGIAIGNAARMHQKTLDVAFTKHSAL
VLLASLDSDRPVEEAKDFKCEPQSGDRKDTQESVANTGSVENQTASSQETFKLTLGGKDE
TDGLNLGPEALPDEGRSGEV
>Tip_489
FEFRSVVFKDRVNWLENCHGDNTEDILIQKRGRIPLIQWNEARIRFLFGMIASGLYQFNN
DKVKELKENPTELIAMEAQKKEELAGNNPSMVRSMAIRINFESDATGEKGHEMAEKGIKL
VKGADAYAQRPSIQARLWFYLLRPEETQKEDNNTGKGEILPGRAQQGEPVVYLLVPYKCA
LARDNTSLSKRKQTILDNLT
>Tip_490
FEFRTVVFKDRVNWLENCQGDNTEDSLIQKMGRISLLKWNVARGRFILGMLAKGLYQVNN
DKVNEFEKEPSELSHVEAQRKEELRGKNPAMIRSMPVRINFEANATGDAGHRLREKGIEI
VKGADAMPVRPAVRRRLWFYMLRPQESQKEDSNKGKGEVMPSRANQGEPVIYVIVPYKCA
LVRDNTTLSKKKQTILQNIS
>Tip_248
AFFKQTTLHERYDWKHSKRGESTENALIAANADVEFHKFSGRRLKTLFALIGRGLFGYPN
DSAQGFQNDAVNLLSIKLCNDEDSSAEEPSILRKMPFIVHFNTNSNGNAGGYLFRRMLKL
AAAARTFAGRPTIALKIIFFMVRPEARQKQKHTSGRNSLIIGFAIKGDQIMVTMLEHKCG
IRQGLQVLGKEKGAFVETRK
>Tip_224
PNFKQSIMQNRIGMLEGVGGSEIHSILDEIKGRVHYLEAEGIDLEGRFGLMIVGLFEYDK
CYGIGLEGDRASMVYVAVSAQEPHAMFERSALETLLFTDQRSENNYGDSDTKMISKSDNL
MQGKSMCKDNLTIRCKSFLLNESKKKTKNQGGTDGRANILLSRESALDLLIMLLKHYKLV
IHHSVGACYKEREAMITLAQ
>Tip_225
PYFRLTFTTNRVCWLEGMEASDVENALQEIQGCVKYLKASSAALKCLFGLISVGMLEFDK
NYAKGLENEAVDLVSVPITRQDDQALDEPTVLEALPYTVQYTSNTNGDSIATMVDREIKL
TKGACRLAERPVIQCKTYAFAQSKKATNKENETTGRSSVVFGKLSADGPILYLLRPYRIT
VTHGVSGSNRKKRAIISAAR
>Tip_73
SFFNNSSFPGTLGYHDNNAGDDVKTHVPYFSDRKQFTACSQPALVFAVCLAHADHANLDK
DSDPSEYTSKIDVLGVDLTRKEIMSVDEPGILEALPAELQYDIPTRAHTNGRLAEKGLEY
YIGTQTYATHPAIVYHVYMQTLYQLEIDKYMAWAGHGGSVLGSGEAGSNIFTLLLPVDVY
KLGGWRQGEPSRRAIKDNGR
>Tip_32
KFTKTSNFTGETGWHETNEADDADNHMPVFPERGIFAANLNLALLQIACVADTQHAKYDA
EFKEAITARSIDLVSVNLSRFESHSFDDPDQLMGLTIEFTFEANVASAWGNRVAERGVLL
MSGDRIVQTHPSLVFKVFACAIEHAQLDREKCAVGRSPTITARAAAIGDVFHLILPGWDS
IRSGFKGTEPSKDAVNEGFL
>Tip_31
NFRKNTGLAGMTNFLETSESNEIANTIPIFPERGFLRLHTKLRTLELSVGMSCEHAYYDE
EIHADFKARSLVFNSVGLIKFSVSTFAKPSVLAFYIPESTFDAGIGRPLVQMLVEGAALF
ALSDSRWDTLPAQSLRIIASALQNKDADKDRDYLTKPASLLGNCIGNSQDIFLDLPHWEE
ISNRYVGTGPARDNSKNGKM
>Tip_89
AIAGTMLIIDVVTAYNNGQEQHVAYRVPASAKEQLFEIHASFPMLHLIIIFCTDEAMFGS
EYKAPSFTRHLVFEARRCLMYGNAELSAPYRLKNSKPDDTYQFTVCDLFREYAVNNMYWQ
CTTQVMWEEFQVQLIAILIDVGKGYKAEPEAHFVGSGNLILAPKISAQEDTYAIVSHGAC
QAASFIALEENFADLTYRCL
>Tip_90
HLAGNVLVIDIVIWYQEGENQQVPVRAPIASRRILFEVHDSLTMFQLIKKLKSDESFFGR
EFRTLSMYRNIVFQNRCCLTYRTALLSSPHELFLHKPKVSFEMAISDLLREFSVHSVFLP
WHVDVMWKDQGTAIIVLTTSAVEGYEADAEEHFIAPGGIVLGSFAAMQHNAYCLLPHQAA
GAKVDITWKPALSGVDYGCI
>Tip_40
HSLGVLLAIGSSSWYQESKQMGIHQVITMLTSRGIYSVHAAFPSIDLGLFGWEEGMLFMK
NVEGDIKATNSLFASVSAIIYSLSEFEKPHQLQIFRPRSSFDTAICDPRKNVAITPRAVT
FLSDDWWKSMLHEHVRLKVSALDAHQTDTHGEYPVRNSFLLSPLVCVNDNALIMIPKLEI
SVSGYIAAEPSSCAVTYSIL
>Tip_322
ALCKEDVHPAKDIMHKDAKVGPFDAHVPLFVASVLLTEFLDPGFLQVPVIPETKSRRFPT
VYDEGLQTLNIGIMDCVDIKFFTRAIESPPAVMTVGISNAYEIYIDKPPINMLAKRSTLM
GGSPRLIRINPAIKFLEYTHSAIDNNLDKDQNMVLQGKVILGETEIAAEKMFVMLEGIEV
IDHGVHGANEPKEKIEDGFH
>Tip_323
LLCKPQVLASRSISHESAKLGNFDAKVPLFANDFMMSAHLDVFILKVELIAETKAQRFPG
IYNDGLQTHSIGIMPVVDIKLYTKAIEKPPAVTTIGITNSYDIHMDKPPTDLIAKRSTML
GGTQKLFQMTPILSFLEFSHGVKHDELDRYREKPLQTDEILGETEIAADRMAVLLEGVEV
VDTGIHGANEPKEQVQDGLH
>Tip_289
CACKTESFSSKALWDESAENSSHGVMIPLFAEIIMLKQHETTCLKGIETVSETESHKYPR
KYKEGDETKAMKILQTSQETMHIESFEPADWTNTLGMAFKYTLYERRAYERLIKKQSRTI
CSLKKFHHLAGMFEFPEFDTAVYQSEREAEREEVMSSEQVSAETSAAAARIVILLEPLNV
LDAGINAAEKPKARTREGVR
>Tip_290
CACKAQAFSSRDLWHEGARKSSLRTLIPLFAAVLILSAHVDVCIVDIELIAETKNQDKPR
KYNEGKQTQSIGIMQVTEVAMYTGTFKKPDLVTDLAVAYSYNIYQDKSWEQLVIKRSDML
GSLQKFFQMTPIYQFADYNHSVKQDQKDVAKDKIIKTERVQGKATMAAFKMFILLQQLEI
LDSGVNSATEPRSRIKDGIH
>Tip_262
RLCGCKAIAAVTLFHEFDDISNLDNVVLHAPADFVLVAKLSIEKAEMDFTSESEPEDYDN
EFNEGAQTISYGVLSVAKVKLFTQELEKKDSAANEGIRYSYELHVAATWLQVFEQRRVFL
AGNQKVIPLSPLYALVEFSHCVKQKERMREKCKVLRRDRLQLKISTAADSMYVVLPAVDT
IENGYGGVTEPRQSLKEGKQ
>Tip_263
KRCGCRFIAGVTVYHEFDDISNLDDVAAMAPADFVMVAKLAIEKASIDLTNQNQPEDYDN
EFNEGTQTIRIGILSIPEVKLYTQELEKKDSAASQGIAYGYKLHVKATWCEVFEQRRVFY
ASNQKIIPLSPLYAMIEFSHCTKQRERMREKCKILRRDHLQFKISTGADSMYVLLPAVDT
IENGYHDITEPRQCVKEGKQ
>Tip_721
TLREAYVTASSVPFGDALDKVKMDSPEHLFPALKMVARMLIICWGARCFCCDEVGEGTIE
EFINSMDRLKLHQVMYHGGQLTETTIEGEATLCTFGGTFGHEVHKDQAWTDVFKANMIAF
GTDTRVWHLLPKIFYFDCDYDIRKPHKQEELYRLLRLREFTVTTWDLGDKIFTTLTQYTL
FNGAYAEIGRKEDLNKKAHD
>Tip_1018
RLREQLIASASVPRGSTLDEMDFDNPEDLFPALKLIGRMMLLIWGFMALDADDYAPGHID
EYGETLEKAALHVIMYHGGALDAATIEGELIVCTAGGSGGATVSKDPAWLEVFKANLVSH
GCDTYSWRFLRVVFYLDCEYGIAKERKNREEWRLLRFRDFNIAAQALGPKIFERLTVHAA
YLGLYVEIAHKLDLDRKEKG
>Tip_1019
KKKEQMIVWASLPRGNTLSELDYDNEEDLYPALKVIGHIILLVLAYTQMDRDHYAYGHID
DFHETVNKASLTVILHHSGALSNSDIEGELSVCEIGGNGGKALARAQFFAEAFKTNYILY
NHDTFLWQFLKSTYHLPYAFGMAKERKEADEWRAVRLQDFQVRTESFSPKIFTKINVQLR
YGGWYVEVGSTIELEKYEKD
>Tip_391
SLQEAYASKTSLAWQCNLDAVDLDKRDPAFPPFHLFAQMFCIRWEASAFICDAYGEGYPE
ELIESAGPSKLHFLALVRGRYYVDDFQGQHTICTVGGTLGHALHHEPTWTELVSKAMVAL
GNTTQVWTLLPSVFFLPLDYAIRKEEKETDSCRLIKTRETSLARRELCGKVYTTLPEWQI
VSNGYADDGEPKDYAKTAKD
>Tip_919
SLQKSNVSAAAPLWEVNIEFSELDNAIPMFPPLYSSTTLVNQCVLRLNPVAKYKGDVYPK
KFIDPSAENELVFLTLAKPVYYEDCFQNKYTLVYIGGTFGQDVFFDPEKTDILTKSQTML
ANESETWGLRPNIYCLKLTYGADKRDGHVSKGRRIANHRVRVNISAFAENWHSFFHQYKI
LDEGSTNGDERIEVVDNCEN
>Tip_920
SLKKNNAVAAAPMWAVAVQFGHLDKRVPFFPPMHLFTTLVNKFMLRLHAICKYKNDLYPQ
AFIDPTGIDEVLFLVLARHKFYMDCFFNKQTMVYVGGTFGHEVYFDPEKTDLLEKTQTML
AHESDVWHMRPTAYCIKLSYGAEKRDSNVSLGTMIATIRSRITTSPFAENFHAFLDQYKI
LEQGHANGDERIESADNCEN
>Tip_86
RLCKSKTCFSTSIAETTISIADLDERFPEFPTIGVVSIVQGMCSADPDWVKEHNSSRHAK
EFNDGLLAKPLNLIGLDEKKYHPKRHDEHFSPVSEGHCLGYDMSLPASGADLVNERLILL
GITQKMWHLQPPTVFNSLDMELVAADKEKDKCMVENVYSISADMPEPATDYFILVPTWPL
VNDGVDSGQRHENNVKGSKS
>Tip_517
QQCHGRIPAGINLWQFMIALSNTNDKVPVFPPRRFLFLGTALCDLERSYIAEKMDEIWPL
KFNDNYEEKKINPNLIGDLKHWTRRYEEETARTCISPKGANELHLAADWDDMLDRNTICG
GNNHKLWMYPERLCFEHIKLEITAHEHDRDRCRTRQSKRIPVESYAICEPRDVLYATLKV
MESFLDTSHKPLNNLKDGRQ
>Tip_518
RRCKGRIPSCNKVFVSPIQVGHIGEPLPVFSPANFFKFTIAICYLAQAHVITMSHQIWPL
EFKETFEKIKINPCIIGDRPHTPQKYSEEADLICISPTGAHGIFLTGDWDEILFRRIRLG
GSKERMWQYIKRLVFDELDLEIPAWEWDRDRNQTEQMNRCKVEPYALFDPYSVKVPALKF
IEGWMSRAKIPPDNMKSGLK
>Tip_199
SGAEGRLLPVVELWECTVELNALESRMPMFPPEHTLKLIFIQLFIDMNYVAGAKTELYPR
ESNDGVQTKKTYILGIQDPKDYPHAIQEATKIITLGSQYSNKINLKAPWAFILERQTALM
QDTAKFWHIKPTLTLDEISLEVTSRVWDGDRTRIGETKLVQIQASEAVNDWYVLLPVWSI
IDNGLDAGHRPMDNFKNGRQ
>Tip_832
LFHWPDYLSAKFKWHNAAETRAYDHHVLVKSKKVMAQANIAAVTATIFFVMQTKHDQDHR
GYWADMYANRGSKVVRKADNYENSMANPPEFIEALAATYGLDINLDREWQDPLSRTPWLV
FAKLDQWTNRKLAAFAKLPQSEIGEQGAQNEPAVYPEGKKEATFEINAQAARSALLGESD
VASQDLLPDDGGTSAKSGTI
>Tip_833
KYIWCQHLAYRYRAYNLGEVEEYEHYAWVQTQRWIEQPNLGACIAALFPMLQAKHGLSDN
GYWTDKFGDRTKFISQEGQHLQNHGLNAPDYIEEFACDIGLEMQIDAPWKELFRKAPWSV
FQRLDNMTSKKLETFTPLPQAITRQQGTENSIATYAEGKHDMALEISPQYVHTLLVGWND
IYVEEAIEEENDCPPQRGGI
>Tip_69
EFAKPKRLPTRFDWKDQAEKGVYNNNAFLDSEGLIAGTNLGACLLELYAVLEEKHNLTDR
GYLEDLSVRTIEQVEIKREKFDIQAYSIVEFLKNYTAKYGIEINLDSSLQELLARKPFLL
LSQLIEWTNQAIQAFAVLPESVRELLGTKNRCDIAPEGRVEQNCHMTAESISKIFAGWDE
IDLHNTLPDDGDEGSRTATI
>Tip_70
RMQRQISIPSRFDWKNGAQTSIQNNFAIMNSYSLIASVNLGTYEGIFFAIEQAMRNLTDR
GFNAEIAPESVDKIPVQLEKYGNVGFACKDVIADYTDNSDFQAYLKGRLKSLLSDKPFMV
YAAPVQWTETSLVSWAKLPETLREIMGVREKATVTPQGYKEEGCHITALVVANIFTNYND
IELYYVLPNDGNDPPRERDV
>Tip_533
EYGFAPLDGELFGRGAVPVRSVGSDVGEQHDTSLKELVEIGNQIREVSKVIKIQKQNENN
SFLLELQPDVWEWPACYILTANPKVKPRQSALNRTKVFLEMRVKYDIVKDGWALTNGILY
NEYIDSNRCEIVGVYNNVPDSMFGGDSCLSKKMLVFIGRFGDENPRAPHSVLLVRLGQDE
LAVPASKPPIAEREHDGAEE
>Tip_534
EYGCALLDAELFGWNAAHVREVGKDVGEQVDTRLRQLSEIGTAIRQVGRVLKIQEPTDNH
QFLLELQPDVWHWPCCLILTANVEVKPGQSALNRSKVMLNVRVPYTIAKEGWTLTNGSLY
TEYLDSNEAEPAGVYNDVSDCREGGNGCVSAKLVLYVNRLGDESPRAAKSSLLVRMARAH
LAIPARGLPLVERELDGAAE
>Tip_516
QYNLADFDEEKFGKGFVPLRSERGKVGEHDKTGIRDVIFVGEKRKLRAKVLRIQKARDRK
PMLKNAQSHMYSGKSCYLAKFHCSIPPETTEIEEAKIFLETPTNHEVMKKGDIMSDGVLY
DEILSENTCPIVDIYVFLSKSVVGGQDTMTYLEFKPVSKAGVPEKAGPESVLMLKIGKRA
LTIADVQPALADRCRHRAKA
>Tip_590
RYDLNGFDDEPYIKGFVELRNARGKVGLQNRTNHNDVVYIAQHKKVRARKDKLESARERK
PMVPDARIHMYHGVMCWSVRLTTNVTPEQAKVNKSKIFGHNPNNSESEAEGDVMSGIYLF
DEKLLEQRSPIWEVYKFQAKGVLHAIDDLADLSLRVTNKLGVPDRNGPYSATALRVGSKA
LRVNEAPATIADRSRTRAQG
>Tip_799
RYDLYGFDDAPFIKGFVELRQERDKVGLQRSNGIKDIIYLQERRKIRARRQKLEQARGRK
PLMKPAKVHLYHGKLCWVIKLNINVPPEKTKVTEEKVYFQVPSNVEADAEADVLSDHYLF
DEVLLESKSQVLEVYGLSAQSVLSGVDGLSELTLRVQNKFGVPDRNGPESVSTLRIGNKT
LRVHETPPAVVARARNRTQG
>Tip_800
KYSRHGLRVQPFNFAYAHLKVERDKTGTHHYNGITQLVYMQAKRRLMVRRHKQRYPRDRK
KLFEPNGMHILQSKLHIVIKLNMNIAPARTEEVQDKVYLQVRSQKVADAEGDILSDHYTI
NDIVLEAVHIRLEVYGLHYQMALGIADRLDPLRLSTLNGYGVEPRNGPDTIAILRRGNKA
LRWDETPPEVAHRARNRIPT
>Tip_484
DFRFREWEDEGLTKRDTDPGSAGKDAREQYGRGNRTTIAVSDTKRVHDRAWRSQQGKESD
PFIVANKPYLLTGPAMHFILAEKDLPPSRHAIVVTQLYAETIAHVGVMNDGALLTKVIVY
TALLSEVRSTVLGLYEFDPSNLVGGQDNSAKATFKPIQHEAVDDEKGSAIILLISAGKDE
FFFTNANPSFEENQRYRGEE
>Tip_485
DIRFNTWQDDGFDKKLAYLEGQSGDAGKQTAKGSRELVYIGEQQDNRDRVFRMQEAKDEE
PVLAQRQPHMFDGPALLIAATETEIHPSRSGITQKQVFLESVVDLKFFADGSFLTRGILF
TELLATMRCSILGVYELCPSTMRGGDDCAAKLEFKIISKPSVDDEKGPQIPLMFKAGKGA
ILLQEAKPSRNESQKYTGEE
>Tip_909
EFAMADYDKDLFAMEGIFIHSQGSSVALTKDLRLRQSIDLGILIWSKYKLIRAYEPHEQH
PFVTDLQPKVHDGPVAYVPAVAPSFHAQPDIKERIGVFLEMNARYDLLLTELTIRKEFLI
EVAVAEERFPLIAVYQFVPKGYMGGNQCFSEHRFDAVGPYDDSSAYAARNLMLIRLGQSI
LHLGLSTSRGGEKSTNDMDE
>Tip_910
QHKPALFDGDLIEITGPYVAVDGSDVGLSNELTMRELIEMGIGALSYYKIIRLYRPHQNK
PFAKELRPDIYEGPGVYVLSLGPTYDPRPDVREKVGVFFEMNVNYDILNDEWIVRQSLLF
GVATTDENFPEVGEYNLVPASYQGSNKCFFQHEHALTGEYGDNNPDAMQTQLLVRMGQQK
YHVPPPRPRAGERSTDDGPD
>Tip_315
DTALLRKAKDNHGRRTNYAIFSNVTLGFPPGVELSKGKEIGVDCENGLGVMLAYMPLKSQ
GIVSEPYQRVQTTNPVSIASNVSVVHDLFETVNKMGIATLACASDDSLNKRHLHYVIVNN
RAHPHRHRVQRGAGHAKRPLREQYGQTQSKESAGFGKKKDGVDDPFLVISLEWISAPRVR
MRLTNSKPKQGAKAEESVPI
>Tip_845
DGKFLQGPPDDWFWAGRYAPLGHVMAGLPPGLQEWSTKEECLHLECESASYISLWEMSQF
EYVQEPRVKLHGIQELKKGVDVSTIYNLFDMAGKVGIFRLIVAEEKSFTEQSIWNLTLLL
RSLHLMCEVTQDPSIGKGPVQSKYGKVEIEEAPGIGERETGRSHHLVIVTVNWSPIPAIR
KALSAAVPKKQSRTEDRKPL
>Tip_846
DGKLLKKPPEGWFCSCEFAAFRDIILALPPSDQEVEAKKIDVEKDRLSNIYLCFWEMQAD
DLIGESWMKSMSVRQISTGTRVGSPYNANDMVGKLGIAKLVVAEEQDFREEDLWYLSFRD
SAGHQMRQIGKDDSLGKTPVSKQYGKIELHEAAGFGKQKTGRSDHYIVLSLNWSSMPPLR
IALTSALPNKQARAEDDRPL
>Tip_463
DGKLLKKPEADWFWACTYAAFAHIILGLPPGIQEWKTKRIAIRSEDMTNIYMCFWEMQAQ
DIIHEPWMKFHSIRELSTGAGVPSVYNLYNMVGKIGIATLVVAEEQSFRAQNLWFLSFLE
RSGQHMHQIAQDPTLGKDPLQRKYGKTEVNEASGYGKRKERKSDPFVVLSVNWSPMPSSR
LALTAALPKKQARAEDETPL
>Tip_301
TLKCLRFSGDTYGWRPNKAIMPDATEGTAPLLRKTGMTEVGTNTENGVPAMFGNYRLRSK
GLVGEPYNRIYGTYDIKVDSSVASNSHLFPRNTFNSLSELMVVLSAGKNCGDTVEVCEFP
RLHPNDQKLTSGEANALKRLKKTYIVTERTGGSGYGKNKDGNEVPYLVESKQWIIAEITK
AGVKMKNPRHAIALYEKAEA
>Tip_361
NGDLLDFAREIYTWKIAELAFPKIEFGIRDGLKLAKLRLLGISCDSSFRTMKNNFKVSYR
VVVRQAYCRTYEAPEYGITTDMSTTHDRNPLSKQVSAQYQTTIRGRIIEAKNTVDSVREG
KDTISRSQMCSSAAHRWRPLQLAGEQLDIFRDAAFSRDKVTEDGDLVNEGFGLLAREREQ
QSLQTTEPKENKKMMETEAL
>Tip_362
RGNLLEFARSSHTFKVRALAIPRIVFGLKDGLKLVKLRLMEIQTNKNYRALKSGFKISNK
VLVRFTYYRTVDADEYGIATDVDTVLDRNPLSQQVAAHYGETISLQIIEAKNVLEIVREG
KEKISRSQMCSDEARRWQPTQLIGEQIDVFRDGTFNRDKLTEVGDLITEGIGLLHRERQD
KSMYTTEPEQGQEMMETEAL
>Tip_300
NGALIEFAFELHTWKVADATYPRILFGIKPGMKIARLNFLELSIDTSFKKIRDYITMLHR
LVTRETYCRYWECMRHAKTSNISINFDQNPLNVQVAIEYHTTITGAIIDTIHVLKAIKTG
EEALNHAAMAVASQNHYKTRKLVEARVELFARCEYDEEPPCEEGDYINRGFSLLASERVS
QPVQVTEPSQNTISLKVECT
>Tip_161
TCEIKRYSSERADYELNDLRYTALYIKVQSIMRLVKPYQVEKPKRLGYRLLAIMFRIIQT
GSRKKFIAKSASKFVLGLVDGSRTTCNFHPLGSAPGINYLTSFGTQVILNYFNLKDQYDA
QVFLSEKNDNTIQQAKHLKGPIFNGAGGLCEGPGDLSGKIGEQAPQARAVMPWIYPGKKK
IFNEKCPPTSIAVFPDDNPK
>Tip_491
RSNITRLAANHCSFAVDPLRQQDIYFLFESIGAIISPLKLDRRRGRMRRLVLLLHVLLQK
SGRPHFLNKSKSMFYVAKFDSAVPILNGRPARESDGANYESSAIAQSPIFINLARDSNPF
NVFVTLHPEDYVQEGNLFKAPILNGDGEKCGQENMMFVRLGPHFESREEQSLFKNPTKLD
LLFIRAEDNGTIQGPPTNTR
>Tip_921
RQELMSLDSDNASFDLDQLRHSNIFFPVEEIGVIICPFSVDKPRSRDYELLLLFYKFLQK
NPHPRWVARKKRMFYVGLGDNEVPFYSGLPQKKSAAVQYAVRYVLEVPLFRFSVTEYRPS
SVILTERSEHFIRNGRAFKGPLINDDGNMCGGQVVLSAKLKADYDKREDRALWQMPMTIS
ILYKRAEDAGTVKGPNDNAR
>Tip_922
KQEILSIKTHNAAYAMGPIRTQDVFLAIEEIGAISVPYQVDKANAQSYELMLLLYELLTD
NPHPKFVGGSNSVFRVGLADSSVEFYDGFPQRQSGGVQYATRNVLETELFQLIVENNKPS
EVFLSERTERFVKNGRSFKGAIFNGQREMCHAEQILSANLGEDHDVREERALWKIATAIT
VMYKRETEGTNVQGPSEYKR
>Tip_184
REEIMRLASDSCSFSLDNLRHMEVYFAIEEIGAIVCPFKIDKPRSRSYQLLVLLYRLLQQ
GSRPKYIARSKRMFYVGLFDNAVPIHNARPQRESAGVAYASSYVAQAALLMFLARDNYPA
AVFLTERSEHFLQDSRHFKGPLVNGDGDVCAGENVISAKMGEDYDRREERALWERPKKIK
VLYKRSEPAGTIQGPSENAR
>Tip_781
MTGGVRMRGEKAKLRVSALKVRESRLIIAQVVVILDSRELQYPHNWLYENLAVVLALLYR
AFIAMYFCKTVRLQDVALTQGGRGTHHGQSKNSAPALSYGLKTEKSIIYDYFVIKDGNVA
PMVLCIRAGMLIADNQALKGDRVVAGGDICPGIAALGASKGVQDPSCNGVINWSNPFKSR
HLADKLPPTGGTLAPDRKPK
>Tip_782
TSSGLDRKGQTARLEFSGLLLSPLNLLITEVSILLDAGRTHNPHEWLYETLGVVAFLLFR
SFVVDFFVCAVRIAKSALNRNARGVYDGSAEDSARSLSFGLKVEMSILYEYVSVKDNTVV
SLILCIKAGGIFPNIIAVTNSALLAGGHLSKGLASVGRSNGVPWPTYQAGIDWQTRIKPR
RINDKLTPTGGSLAPEKTPR
>Tip_472
VTGAFRFKAERLVLRVEGLAVGAQHVLIRNQFVDVDTSELEYPAEWVYEIVSVLIRLLFK
TVLECFYCSNIKLEGVALGKAPRSTGHGQHAKSCPVFQHILQTEQTVLFDYFCMKDGQKA
SLIFAIRNGNLAPDIEQFRGDRTLGGGDMCPESPALELPKDTQCPKDTTLVYTTNPYEVR
HMADKLPPHEGTLSPNTQPR
>Tip_198
FLFAVAFEGRDNDLNEKELDLQNARLIVCDLQVVIGESQLQFPEKLAYRSVHIIVKCIVR
RFLRMYFARNERKRKTAMDQAPKADQEFSIYFLMPDLGYTFSNSSNLLYQYIVQAAQKQA
VGILTLSEDDILLQTRALPGNNIVNNSESQSGTAYIEIKKHIEEPTSQGGLSWSDGMKRI
TLASELPGGGAVVKPEQNPR
>Tip_318
LLFALSFTGRDYSLNDKELDLWNSKMIATDLQVIMPDSQLQMPEKTVSSGFRIVCQAVVR
RLLNIYFTPNERRKKLIFDQTPRADNQFAIYFAMPDFGYTFTSSSRTLCKFIITTAPKQA
LAVLTVSLDELLLQANVLMGDGLAANSDAASGFSMVERNKHVEEQTAQAGCSWRSPVSAV
NMRTHLPNNGGAIYYLQNPR
>Tip_931
FRYDFIYVGKDKEINKSKLNLESGKLLMHECKVVLGEAKIQLPDRLPNHTVFLILRGVIK
NKHTLFAVVRRERKRAPYEQNPRADSQYLFLLIINNLGYKYSTSARTLFHYVSTEAGKQV
FAVLALTLLEVVLHSLFLPDEKVVDHIELQNPTDLVDHKSMMDDDNTQGGISWNDRIARL
GQPSAVPSNAGIIEPEQSKK
>Tip_932
FLFMMVFVGRDKEMNSTKLEIQYAKIVISDTWPLLGEVKINLPERLPAGKVRIILKAVIR
KPLEIYFVAHKRNRSTPYNFGARADQEYLACQMLPELGYTFASVDRLLFQFLLRAASKAA
LSAVILTLELLLFNARFLPDERVCSRGNIEVGEHFTDETYHMEEESSKGGLAWHSPISRL
EVETEVPGHVGIIEPPQSPK
>Tip_731
FRFALLIVIYDGDVNIQIVSMYQPSLLAVELKVVGGTSEQVIPDNYTYIRQSVVSLYLDK
FVRKRYFCRWDHAQGRKLLSVEHGSEVIHIQFALQDMPIPFKDKTNMELEKYLMSERRQA
IAVMSCQDADMPVQIRGLPGNTDWHAGESSPIQGTVAMQPGHDNGALHAHVSRAKLYQKL
KLIPSYFASAGEVKSDRNDR
>Tip_732
FRSTLVIIFQHADLNNKELTLFKPSLLCVDLKIFGGTTELAFPDNYTYLDINIISIYINQ
YVIKAYVRRHDAKSAKKLQSIEEGSTIVNLQFLLPDLPTPFRDKNSMDFELYLTSERQKS
IAILTCQEASLPLEQKGIPGKSDWHKGKSSVERDGVLTRTGEDGDAENASNYTAKLYRKS
SSVPSYVQMEGFFKSDKNNC
>Tip_717
FKFHLVAQGQQGDLNGKDIELYKPKIYLVEMQVAGGLSEVSFDEKYIYRDKTAIAICINR
EFAKLYYGKEDRRATSVFENGPNGTRLMKLEFILRTLGIPFTNKSDLMREYFVVSDNGET
VDVLSLREEEVLLQDRALPGKNGENDGDTTPNKSGLPIKKAMEGPSSVAIISWTNLYKRL
SLLPKMAAFRGLLKPDKNPR
>Tip_369
VMNPWGPKGRQCGWEPEDGEWGTVTPFAAAKYADFLPLPLELELDSSCKLLTFLNLALAI
TLKGRMYPEREARPVPDAVIVEKFHGAGSIIHIKDKLGLQKIASGRLKQGPLCIQGHRIA
QDTIDINDARLSKKSLTIENMGIVYEEQINQLQKGGARKCDTETPQRFGCLQWFSPERSD
IKMDTQDDCSEHIHLHTQRE
>Tip_370
STGPWNPKGRQCGWEPENGQWGPVTAFSAAKYADFLPLGVELELDASIKVLTFLNLALPR
SLKGKMYSERQARWVPSCVIVKQFHGAGSIIKIKEKLRIEHILSGRLKKGPLALRGHKVS
QDTIQMNDARLSKETLTIENMGIVLEDEINQSEGKGPRKCDTESPQRYGCLKWFTPERSN
LKMDTQYDCTQHIHLHTQRE
>Tip_348
LRGRIGPKGWKSRWDPQSGEWDTINAFIVKKRTDYLRRPIRSELNRDCEVLLYADVTFSF
QRKRKVFLKRSIKWSPKGIVAEEMHGTGAMVHQADAVEVENVVSGNIGQGRLRMDAHLVA
SDTLALKEARSSRESISINNIGRTVYGQPKKSDKDKVKKQCTRTPQKALTISCSDPQRSL
FKTETQVQCDQHLHEHRHKD
>Tip_394
LRSKVGPKGTKDKWEPEDLQWHETNAFVLNKWAEILKKKLQGLLRKSSKVLLFIDVKFSY
TRKRNTLIPRTLKWSPDTVMIERFFGAGCMTHMRDALELDNAIEGSIGQSQLTLQAHIIT
MDPISLKNVRSSRESLSANNIGQTIKVFVQRAAKGNEMKCTTRSPNKKPSLSSLESYRPN
LPEKREKNGNEEFNISRQTK
>Tip_395
LKGQVGPKVRKDNFELADVQWSTVAMFVIETLAAILAKPIQSLLRRGCKVLVFWDIKYGY
SNQRTVYSKREFRWSPTAIMLEEIVGRDCTHNQRDTFGMENLVENRVEEREFPLRSYIVG
VEPFALKEAESDHSAMVANKFGQRIKILISRGEKANSKQCCSHSPDRGPSLNSFATEKPH
VREKPENDCNEQLTLFKRTR
>Tip_258
IKDPLGDQGLKTGFTAKDKPMTKAKALVVAAYREMIHMPWEVEKEKSFSKLPMWKQGLRL
NARNRKFPLFSTQMRPGLVLFEARSTANNLLHDRTETDQERAVRGNIAAFTLGENPDVHL
ALTMHAQKNPILENRLKMPNVGLVKPADLNSGAKDAVKYGHQKVDVIWLYLELVKPRKGE
VHLPPEREKHCRLDKRTTSK
>Tip_357
VKDATGPQGVANGWTPKDLPASVARTFVAVNYDNLLDVPWEIEREVEAAKVPVWKPGLKL
NSKNRICPLLSVRWRPTMLKVEPRHQAGSLFHEKAESEVERYIRGAVTQWTLSEDVDTRL
HRLVHLSRQPVVDNASRLPNAGLIIPHDVTTGSAKVIEYQHKKNGQIFEHYNLIVPRNGK
LIIPPARKSDEKLDAEVGAQ
>Tip_554
IKDPLGPRSLRTVWSRKDRPVFTNQSVVAKNFPNLLEMPAEIERPIDCSRKPGMKQGMNI
NAKSSIMPFLAVRQRPGCCNFVSGHRAGNLLEDKTECEFERIVRCNVRQWSLEEYTDTHV
SALMLLKRGPIVDNSMRMPDVGLVIPKDVQTAATRAIQYQHKTRGKIFEHFKLVEARPGE
NALAPEKKSYYKLDSTTGGL
>Tip_555
VKDPSGPEELRTGWSKKDKPIVRSQSFVAKGYANLLELPAEIEREIACVRLPAWKQGLKI
NAKNSIAPFLVVRWRPGCCTVTSKHRVGNILHDKTETEMERYVRGNEKQWTLAENSDTHV
AAKMLMQRGPIVDNSMKIPNVGLVVPKDVDTGAKKAIRYQHQKRGQIFKHFKMVEPRVGK
LQLPPERKSHYRLDASTAGY
>Tip_75
NIKSFGPQSNRVGWEPEDTSCDAVQAVIAGESADVIHIPVKFEREYIMKILAVCFRNVAM
TIDSRLFPRGEKQWATNTIMVESYHNDRTPIRQKPNLDHQKKVSGHIKGKPLSRKVAHQA
AVALGLKRCAIIPVGLTLPTAAKVVAADIMQGTKASTRSKEKDIPRRYSCFSWAEPKRGK
VNFPQDEGSKQNVRASATDR
>Tip_66
QSKTVIEESETLGWNAVDASYQLIDAAVAKSIWEIGPATLEYEMRFILQVLQICCQVFKQ
TIFAALYPKPHRVWWTGVELEESENYERSKAGPKKGLKFEKKIENYIHGKEMPLRIGHVS
RLVLGVTKSAVPPNYDYLPMQVLTVDAEIKKGKKNNNGRAEKKCTKLFEALSWIDSESGK
VPVPKQWARKGNVGSSAQKK
>Tip_535
QFHLTQVGTTNRNVHKDDKRNVRKEQPTVNEASYADSRGSCVIGMLSYKPFQDILDPEND
HHHKSLVPTITQNPHNLHLIVRTVKYRGQELAKKDITKVTICTYYHVVSSQLALWSNVAL
QIQLDVDVTVNGVENGQLAESFAEHKFDINDCRVRIKSEFKVQPKSTAETVIVVYIDRKV
IKMEIDKPEEGRELLEVDVR
>Tip_536
QFNLSQLGETNQNKYTDDKRNVPKGQPTINEATYSDSQNCGVIGTLSYKMFRDVLDPEND
HHHKKLVPRITDNATNLHLIFRTVKYRGAELKKKDITKLTICTYYHILSSQLALWTSVAL
SIQVDVDVTANGVENGQLAESLRESKFDINSCRIRIPSEFKIQPKSDAETIVVIYIDRRI
IRIDIDQPEEGRELLEVDAR
>Tip_715
QLQIEFIEEMTVQQFAKHQPTGPETKGSLRSAVLVEFDNATIEWNVTLQIMIKIKEAKYE
ELRNILVPEVVKGGKSMTQSFNETKSITAQPAQKQAVRLELINYFAALSIEFSDRPSKDH
YVENDLNLGAQGTVLTRLGASTRAEQVEVEDFNIIAPNAMKEAFRLRKKRMWALHVNRTM
IHYDTWKPEQANETATVETL
>Tip_716
QLELDFVNERLIQCYSDERSVGGDEKNSMDKAKIIEFESKADPYAARCSFIISLMAADVQ
NVFNKLLPAIWHGTRSMLSTYSDTDYYATQPPKKEGLGFDLVMYVMLLSLAFFDKPTPAY
YVQNGINLQTYAAVLSGLGMSTRMVNYPIGDCEILLPANLKGAFRFSKTVVWPVGFDRKM
VTEDIWMPDQAKKAISIETV
>Tip_686
RFNGNTLSERVIKLHGEDRRDGPTEETVLQEATYEETNAKGHKPKLLFKMLRMPQEPEIP
EVSEVMIPQVLEGAKQILAAYKSSASRGAVFGEKDVVQMEIVAYFPWHSADLVESPGSQF
YAELEKDLSGKGAALERLSETSRESRFDLVECRIFIPGSFPGDFKVQQRTVLSFKANRRL
LQFNIGTPDEDKSMVEINAQ
>Tip_56
KEDQGNTRQERVNLHGKEKTAAKEETLELKESVLTECDENAKAVAMNKQMCKTKAEPDRE
KLYEEVHPNLLQVLVAFHISFPAVTYPAMEFAKIIVLKSEVPVYMSYFTMDAFHEPSVKI
IREVQVDHEHSAPRLEYLNEDSVDPRHPTLDPNQTRPASYKSHALAAAETFSARGLTRHI
VPFSYGGPDRLNQILAMYAV
>Tip_774
TYVRMEAKEDKTEFEAEEARSWLYAVMKLEFVAIPALAKNPHVKLTTGTLSAGAQWGSHI
AGYKSDVPIIKEIGNKQALNQRMCRFVPIELRTLALIGDLLISMPETIALDINEKKTALS
MSEVRVDPRQSRVALKYIPKGSKDPQRPLIHAEGKVPSKPRGNARDPGAKVVALDPARKI
IERLPESPSDLRESVQLYIW
>Tip_775
EYTKNKFSEEKVETERQEVRSWPDSVINLAFCGLPSVIKKVQLKIAKATIQYVQVYGPRL
IAYENTFPMRIELGIRSRVDHKSVRFNIFEFRRVFVIGNITTRLADKLRLDTYNKPTDFK
MSYIAINPEDGELIIKYLEQGARGPTPPLIHAEGKAPRSPKGNVRSPGGKAFESTLDQLV
AEAHEQGPTAVKEVIHSYIW
>Tip_1016
KNANNLLMVKRIECDTAEIKHEPEGQLRIDLNVCSCITRQLYRNKGVGLVWCSSSDPAQI
ARTKNELPSVRDIPHKIKRTDCAVQAELDEMRELYLVVDMSIFFPKRFQTKIRNAPGAQA
LKEEGTEINRGRRALHYLEEDLEDPDYPKVEIAGAIDRDYDSHAKLADETLLLRQIASKL
LKVWSLNPQVLHTASELFLL
>Tip_1017
KNGKRTLIKRRIEFDTAELRKPPEGQLRVDMTVILAVTRQMKRNKGMGIIWTSKRKPATI
ARSKDELPSFRDLPNTEKRDHSAVQMPLEEIKQVYLFAELVTIFPKMFTLRIKGTPAPRV
LKEEGTELDQGARTMEYLKADISDPKYPRVEIAGEVGKNYDTHANISGETLLILEVKKKL
LEVIAGDPNALNRATEIYLL
>Tip_593
QYKKVKARQEPIEVESRNQRAIPEPLIEVEISVVPDLTKKKNKARTNGYLQASRHDPVKV
AAYEDKLPPVLEVGSPVKTDYDTFDFPLSEMRQVLFVVSQILLFNDRYVLQIEARVLPTT
LGEARFDPEEGTATLEYVQTTQVDPTIPLLAGQGAIPSTYKAHANWANHSYLTLSLTKAT
FEVLMGHPEALRKTKELYII
>Tip_419
EWARPEVHQEENKTDDRQKESFKEDKFDAEIALFPNLATKVKKPKGNNITVKTKHLPPKL
ALYEHILPGVLQIGCAKSSNYDTVAFPVNKGRRKLLIIDLVALYTNRFTMEVRATSSSEL
SAQLMIGPDKNTSSIELYQSAQIGSRYPILEGKGKIPGSYNTHVHEIEEVFLVLSLNVKL
IEIALGNPTDYSRILRYIVT
>Tip_499
KRSQSRNKAAHINLDGRDVASAKQERLAFDPNSIANLSKGAYQVKTIDRVSKKRRPPDLL
VIHADALPPIIECGCLLAADMHADSYELNETTEPKIFCDHVDLYYSYLALEIKCAPVSVV
AAAIRVTTDFKADTLNFFKNKEKSPRHPLLDQDASLPQCYGKHAQEATDEFLAGYTHTYV
VELNQADKEVAIEIIKSAAS
>Tip_500
KRSTSKNTVAHIRLDGRDVVANRQERLAFEPNNIANLTKGVFQVKTKDRASQQRRPPDLI
CINADALKPITKCGCVIQADMNPHGYELNEATEPGIFCDQLDLFYNYLALKIKWSPASVV
AKMIRTDSDFDADTSNFMKTEEKSPRHAGLDADASLPQCYGQHAQEIADEYLADYTHTYS
VELNQSDKETVLEVIKSSAS
>Tip_265
RRTKERAQHSRVNLSGRDNGGARPARISGEANIVLHITVRRAQIKTDNKFGKKDRNPDKI
TQEDDALPALIEGVCSLAANFDKVTFSFSEQTVPIIVIDDINLYINFFIVPVKQSPSNAL
INAVRVNQMRACAGLEFIETSEIEPKLPLVNLKARLTQNYTNHCGRQAKEFLGSKIEREY
IALSVISPYILIKMLNTSAV
>Tip_360
NVTPREPYQPGINAHAKMRMDDQDAESTKKDPEIDELLRDELKLVGLEKYAALKNDASRD
SGNQARRPKLTEGAAILFHTFNVLTRCKVHIAAISVIHLGAAVYLSYLVDDVTTRQTPGL
SITVELGHDPLKSAKDYMNDTGGNSCFIVPSGRWKTVGELKGHIDVCRNSTIGISLDRKR
YQRTINKPQMLEDVVALYLK
>Tip_392
NINPRNVYRPALVAHQKIRLTEEKETCARKTPSIDEMIKDNKALNSVRNLSNFKEEEDRG
TEKDRHWHNVAETRLVLFKKFKLITQVVVRIAQLPQMRVNVITYLGYVQDEVSTHASHQV
ILTIELKQGGGKQERDDVKTNSKNPIHCLFPDRWLRLGSLETHIGESKEQPVEISADRKT
YQLDLAEPEMITGLFDLYLT
>Tip_393
NINPRKVYRPAVVAHNKIRLFEKTEECSKKIPAVDEMLKDTKALDSTRNLCSFQDEEDRG
KGHDRHWTNVAETSLVLFAKFKLITHAQVRLAQFPVMRLNVVTEFGYVTDEVSVRASHGL
ILTIELKQGGAKTERDELSENGRHPVHCLFPDKWRKFGSIESHLNESKEQPIDISLDRKT
YQLSLASPEMITDIFALYMT
>Tip_327
VVTPEHPHRESVDLHKDVQFEEHEMNLDKRDRAIDSIVRSARPLLALENYVGYSDAPDRD
KSRDPEWNKFLEGVIVLIVGPNIIAHCKLTLKEYPVMKCILGVYFTYLTDKNQSKMNSGL
ILRVELGWDQAQMARDRIEESCGANNYTLYPGDWKNFASVRNHVNQCSEGIVGKSLQRKN
FKQSIAQPEMLSQILPLYFA
>Tip_684
VVTVKLHRQESNNDHARWGCDDKKRVIERNDYNTDTHQDRVGAHLLLEKVAAYQDSPNKG
RGNKLTWRKILAASLIFFANYDVLLHLGTKIHAHPISELVLCLIQKYMSDTTPSQTNAGL
QIWRQIGWDNGSARDQQLDEKGGAGGYNFLPFDWKTVASITAYTQECEEDAPLASAQKPG
VQDAQARPHIVPSLQVTHYT
>Tip_685
VIVARHKRKESLDKHARWNCEDKEKQIDRQDYAVDSLLKKVRAILVTERIVSYTDTPAKG
VGHKLAWNKLLEGSIVFLAGYDILVHLNVKLSAFSVSELVLCLVFTYASDSVPTQTNAEL
QVWREIGWDNASHAKHKLEEKGRQNTFNIPPFDYVSTSAIRAYVHQCAEEAVATSVQKQG
FQDQLAKPQMLSSMVIAHFT
>Tip_92
PLRLNHLGELDTTLAQDDKEENPERKIELDESNYIDISSKDTDIALHTNVFRAVKPKDNE
PFHQKLVDKLLRTAVMGAVSHNTLRFVTPAVAREAAVKITLIVFYHLIAIEPVARPGIQI
YVEAKIHLSGGGGNLNSLNDCDTLADFDANESGVSIVNCFKIGNQSNHGKMIQDCFVRRK
MDFKVGDPESIGELVGLDSV
>Tip_93
DLTLNHIGEETITIHKDDRKDIPEHQTTLQEVTFSESNNKGTSLSIQYLMFAATKPPDNE
DFHTKLAPKVLKGAQIYVVFFNTIKYMAPALGNPDVVKFELVVYYQIISIELIPRPGIQL
YIEIEIDLSGGGGGLNRLQESSKQSKMKLTEARITVPNSFKKHAQSESEKVLVNSFVRRE
MPFDIGNPQEADEMVELDAI
>Tip_1
EIPLDNLGSAKIGNYQLCSREKNSRYHALRSDTSLEETKFGLCLAIGISLTQMKNVPDNN
RFDEKFVPLYLNIILSLVESFGTVRYRHAELFDKQVIRIKIEVYTQIVRIDLTFRAGVQY
YLEVPTEPIGFGQKYVRARESVLEGNYTITDNTTRSPNSFVDRAETSKKQMLILSVDFAS
LPLDLGNPAEAGVKQPYDMI
>Tip_2
DIPQDHLGTTKIGAYNLSQREKNSQYEEIRVETTISQTSFGLSFAIGIRLTQMKNEPDNP
RVEEKLVPLYLESILSLLESIGTVRYREAELFNKQVITLKIQVYTQVIRIELVYRAGIQF
YLEIPHDVTGFGEKYVRAKETVMEGNYTVTDYTTQSPYSFTDRADTSKKHMLVVSIDFAS
LPLDLGNPAEAGAKEPYDMI
>Tip_128
DQARARYNANEGYIEFGDEQEELDTETMIKEGEYVEVDKLEIRTNLGLTIFNIFTDPHGG
NYEQDLTFAFENRLTPDIICIKTLVLDVNESGEGHTTAIEIQLHWGTKMVKLFRPPPRLY
LLACKRVPKPSTNHELKHRDSETDNGNAGDNVDASGPASVKAQVERLEECAKALELMFRI
VGVSVKSPGFIASAADNRSC
>Tip_190
DQSRPQYNSHEGYIEFGDQPKELDTETMLKEAKYVEVDKLELRSSLGLTILNIYVNPYGA
NWEEDLIYVFEDRIAPDIAGIASLILDINENGEGQTTAIELQLKWGTLQVKLFRTPPRLY
MFSCKRVPKPTTNHDHKHTKSETENGGERENVDATNPATVDAHVEKLEECVTTIELMFRI
VGINSRSPGHLASAENNRSC
>Tip_191
DTARARYKAHERYRDFGDAQEEFYRETMLKERENLVVEKVDIRSALGLTIFNLLQDPYGS
AYEDDMLYAVEGKATPDFVGIKSLAKDISEGDRGHTTAIKAIARGGVHLVRLMRSPPRSV
SFAIKRFPKPTTQHEHLTMKSETENPGERESISAENPATAEAEVQRLQACVTYIDLLMKL
VDINVSGPVDIETATNNRAC
>Tip_578
NLIDERFRSPAGTLQYANKKERMETEVYRRLQHGDDLTTMQISLAHVMKLHDFVSHSMLG
DSGLKLAFDYENNPQGGTVNLNGTAFQNTDISDQSRIACAAHGYFGEVPLTLFNGPDKVL
LMSLKESPNPKISWTHLDHQAEETETNQRLEMDAALPESEEAHLDQGKEQLVGLVFLSED
ASLIPRAPPLIANPMNTVTY
>Tip_579
NLVDEQYRNSIADFRSANTVRRLKSSLFRSSDHGEQLSTKKLNEANSMILNVFLSHVLLC
NPSIESVFDFENQPCPGAINVAGTEIANLDIGPISMISGSAHGGYAEDPFTIFEGFNKMF
DLAVREFGDPEVTWAHLDKDAEETEGNARLEMEVMLTANQEGQLGMGKENVMEFRYTSED
LSIIPKAPPLIASPTTTASK
>Tip_457
DLIEERGREQAGTVQFANSGKRFATEAFEKLDFNFELTESGATATIVFELYDYVTEPDIA
NQGMHLAFAYEGNPHTGHTDLVGGAFQSADTTIGSTITLDSHGWYNEVPLKLYCGPSQYF
IISVRPSPEPQSGWACFERMAADKVRGAKRDIPSSKTESEEAFFNRSPENLAGTITLYDD
ALIVPQSQLLCANPDKAVKY
>Tip_41
ELIDERPAKLMGVLEYRDYREGLVEGFVPPEIPGASNTSMELRVTLLMLLHDTMMLPSGG
NYWELYLLDRSEDSIPSIARQVGEVDPKGQTGEGYEVPILVTGAYMQRPFISFKADAKSQ
LLALKVESQPNVAYKEVEASAEDRSAEAFAFLDFKSPCLDEPNTHTEEEQIIKVLMIEKD
QELDPRSPGMVIGLKNSKRH
>Tip_81
KLSETRPSKHMGTVEFRDYRERVIENFIHKATPGADCTEAEIRISLVMLLHDQLILRRGG
SYWREYIFDQKEDPRPPYVHVAGDVFPKDATGEGYGIEIMASGQYAQRPFMALRKERKPL
LLAVKKEQQPNTAYEELESSADESSAQAFSFLDHRNPCLAETNADNLQEDLIKILLLYKE
NAVSPRHPGMIVGLKNSRRY
>Tip_194
KMAEVRSRKSVGVEEYRSFRECLLEWFIHVESAGRACHEAEVRTGHVMVVKDHLVEPAGG
SYFRRYMVDQKPPGEPPAFQKGGDAYPRDDLGQGVEVQIFSNGELGHRPFLKLKEETTPM
LIEVNTEEQVSTEYKALDSTSDEGADTVMSHMANHYPCLDDTDQDNFQEDLVKALTINRD
KAISPRYEPMIFGLQKSGIY
>Tip_195
RLVLNRPGRSLGSKESRSYKLMIREWFIRVQTPNSMCTEGEVKAGYVMYIHDHFFEPEGG
SYWKEYAVDKSSSGEPPIVHVGGDAWPSHQTGLGAVIVLFQNGAFDQKPWLMLKEETTPM
MIGVKEEQETTAEVLTVDSTSHEGAEQVYPAVAEDDGKVDSVTSECLQEELVKIILVERD
NGIDPRYPGLVFGLRTVGQY
>Tip_709
KLLDDRYMDHRHFLEYVDEKDRMDNTAFKREEPNDDIESVELRMSLNLVIHDVFTNNEGG
EDWQAFLVHFEEASHPVVFVVEGTAFNLSDKSEGHILAIETTAYYGQIPLHLFEGPTKLF
LFSCKRPPNENAGFDSLDTNRQETEANPVRDAGQSNPCNAEGNFEKQDEGLVGIVLAYRT
ITWNPRNPQFVAGDNFSRRY
>Tip_710
NLVEDRYMDYRHTLEYIDSKEKLDNEAVQREQPQDDVDNVQLRLSLTLIIHDVFTNPEGG
DDWQDFAFHFEENRYPVVVNVENTVFQLSDKMEGHDICIETKGYYKEIPLDVLEGNTRLF
VLSCKKPRNENANYDHLAHNAAETEANPFSHVDASNPCSAESDIDKLDNGLIGVVLAYRA
MAINPRTPGFISGGSTSRRH
>Tip_591
DFSKNELTDSPVPMWYVMRKGDLPLYFCIIVKLSCRIRLRQGSMAATTVNTQVVAPAPDI
TFNEEVQGQLHKLANEMLISVVRDTYPMLLLEQANEAVQACMVVYQDVNIIAKESDQHIV
LVDLTATKESLTNMNTANKHDFVEDSDQSTGTQKGKANAVEFVSERRENIKINQDIEAAE
RILDLTEAREMDANFGRLSA
>Tip_592
HFNKTKLSDSPVQTWYVMRRTDLAFYLCVIIKLSARTQLKQGSLSMTTINVQTILNGANI
TFNKSMHAQVQQMANDMVISMPRSIFPLVLITQAKESVQASKIVFDDLSIIAKEADQNIV
LVQLKLAQESLTNMNSANRNGFNEESNRTRGTQRGQANALEFVSEKTEDIVVTLTIEAGE
RVMDLTKAKKMDANFGRIAT
>Tip_756
DLSEEEAGSRLFKMYTVFQKATVPHFWMVAMKVAYKITIENSQGPLESISQRKVAQEGNL
FPHHKLQELLECQLVEVSLTSQRSAFSLYNVIAADQAMQAKPIFHEDLAALALASTSGLV
WILFNIVPTARVKFEVAKSFQFRETYSYTATTSTEFTAALELIGDPLEDIMLEFHTDKGK
TLLNFKKTLPVDFKLGPASL
>Tip_992
SYEKDVTGFQSNRLFIVFELAERAYYSVVQIAIVFQITVDERYNPTATLGMSVRRDRSQA
TSKNKVKEHLRSMSLDIFLTGRQQKWQIYVLKSEVNKINRANCLWEHISVILLKVKHGVV
WVAFNLFPTMAWSYDAGMKGGYKEINQAAPHDFKKGRTALEVAAEKGYRVYVKMCVGKAK
GMLKNFNEGRVKKTLAMAML
>Tip_993
NFNQEVLGCRTVRLFVVCKKSDVAHLTLVEVKLAFQVALNETNQPTATMSLSTLRSKGEA
ASQSEVKEHLQSQPIEVYLVDNQAIWAQLVLGDSVNKIQLLKVLYTNLSVLPIEKTHGIA
WVLIGLVPSNRLNLDAGMRGGIREVSQGAPRTFKKGKSGLEVALERSDDVFVKMCVQKGK
GLIKLATDGKVKRNLKHTTV
>Tip_260
VFNHETLGDHPVKTWFIMRNSPVAQMLFVCEKVACRTELTRAMIKLHAVARHVALEKTNL
LYKSAIFGTLLEHLREMTLRRLQQPYPIFAIDAARAAIQAARLVYDDTSTESVEAVYALC
LIKWKITAASSGQITRQKRKGMRELEATPFDETTINKGGVDHTAERATDAIVLIIVRERT
TTISAIEEEKFDRGLDTIQG
>Tip_261
IFNHEKLGNHPVESWFIMRNSPVAQLLFVVSKVSCRTELHRSAIKLKAVSRHIALDKSNL
LFHTAIYGTLLKHLREMILASLQQQAPIFAINSARAAIQAARIVYDAASLASVDAIYVLV
LIQMKITPVGSNHITRENKRGMDEVETTATDQTSMNKGGLELIAERSTDAIVLLIVERSN
TTISLVREEKIDQGLGTFQG
>Tip_1022
DVVEARMGEHKGTFGYISARDIMLHKEYLSTKIRQQHRYFKNLARFNSCENQVLLVADGG
SVADTIDGQFQDVRRPKTVASGKGVQPLKLLTSRGTVFRVSRIPWRQISLEPIRAPMLLL
LLVFEIAPAPDQLLENERAAGMNEGPEIHLGEDANTEVDLEAMANRCRDLLGVLSVDRGL
ELAEIGEGEEVDTDSRTRRK
>Tip_1023
NLCEHTLGEHSTPAGYMEAREELLHVDFIRDLVGSHTRAYRDLANISSLICQILLLPVEG
SVRQNYDGPYGDVRAPRLIAVGEPVLCLAPVVGEGTCVRSTRLVTRKLTQEKLENQMKLL
LIELMSAPTPIKQFMNEKKDGMQDNPAKFSGRTSATQTDFYAERENCKALIMVITLDQGL
PLIDLGRDEKVDMQNKKRKD
>Tip_37
STTKNRFKAEPETIWFNDSRENLDNLQFVKYHATGDMSVLKLAYELTTLAFNLYHEPDAA
TCWEEMLSKLVNGQIVAIAALKEVMLCMSEVNLDKGLSQEIGMIWGKKSISELMTEGKLV
TKALNKSPRPKAGFPHKMKRGLEKAFGEVKDVEKDEPSKVMLFCESMAETILSVEISYKA
AAYNIAEAEEMDSAALARKV
>Tip_588
VSSEKRFKPRPANIWYNRARIEVDSLQFQQYHATQDITIFQLLYSVMGLNYNLYQVPEGA
TCWEKMIASLVNGQAVALAAVPLVAFCMNHPGDETTLAIKIDLVWGKKQVVKTVTPGRVL
IKAFKQLPAPKAMFKKDIRHGLEHAGGQVRDIEANEPFNLQLFAETMRESIISIEIEHRA
KEYDIKNLQDVANVSVARNV
>Tip_589
STTRNKLKPKQATIWYDDSQERLENLEFFKYSASADTSVFQKAYQIHAVTYNLYHVPDTA
TCWQHLIEPVVNAQVVSLEKIKTVLFAMSDPGREKSLSLEIGLIWAKGAVTAITGPAKIL
IRVFKRLSAPRAGADQKVRRGIESAGGQLQDSEDDEPANIQLHTENMRATVCAYEIARKA
RAYDSHELRDSVGASVAAKM
>Tip_768
NERKLTAAADHTKKFWGYEKDSVRGQSYYQREGNLTALALGFLMNVAAKFLKIRTSMEDA
DLFATVLPNALAAYLPVLAQILGVDYGLHDLKKPSNMTLIVEWVQRARDETEINIPELPV
IVDVLADTEAKFAMLQRPRCHLSKVWNVHMMKKNTKPAVSDHPKEERNQQLQIVFLYNGI
YAFNCETPKKINIYLVSNKW
>Tip_879
TNRIYKTGSNQDKKIFGLNPGGIKSFSPYENNGNLSEYIEPWLLTVELQFLKHKRAIEES
EYLIRLGPKSSRGVLPCRCHILSNRNALAELRRSTNLFFVVERSVLARQQSEVKMPNIPL
IVEVIDDNHAKLKILKQPQSYLRGGWMIDLANRLRTPPVSRNPKDERETTLFSALLSYGV
HSLSLDTPEGLCGYLRKSKY
>Tip_880
VARKLGTGSTEDKRIWGLDPDGTESFEPYEENGNLSEYIDLWIINIALQFLRAVRKIEEA
EYSTEVGARTAKGCMPCACTVISEQAALADMKRPNNLVLRIQKSRTARQDTECSMPSIPL
IVELLDDNQAKLEIIQRPQDYLRQAWTLEVLGRLQKPHTCDNPKDERLTSITCGLLDYNV
YALVLESPETLWGYLQSNKY
>Tip_96
ALRKMILGVEKDLKILGHNEDGVEGLRFYEKDGGLKECMLGYLMGLAAKILKLWKAVKAA
KFWAEVMPGSLAGAVPCFVIIFSTDYCLADFRRPASMTLVLEWVYKERDATEINVPAIAL
IVKALKEPEGKFAMYQRPASGPRKTWEIHVAGKNAKPGVCDFPKEERESQIQAVSLSFGQ
YSYNLETPEEIQGYLQSSQW
>Tip_58
NMTMSQGSTDADSKLYFHHDSSKTDTPYYEKCGYGNEGFWAMWTAIGKRFIYLVELVDGN
QIQPELVNNDVRGGIAGPMKVGISKNAGVNLIHSNNMPLAFTWVGQACEDDVIRNNYLKV
AVLINHESCGRVDHFKRPNAFIREPWNFRSAADNGGPSAEGKAKAEPDERVQAVTAKKNI
TVFNSVESPECHQWSQSEKW
>Tip_269
DLVLFKMSTQKEQRTFAHNDNGKNVTEYFEKSGIGKFALYGLAVRIGKRFIFATQLLSGL
ATQPDSFGQPPRGGSANHINIGAEIGTGLTVSTPNSMATAFTPTQKACEDETHQTDYLGV
IVVLSVENARRLDYYHKPQGLLKHAPAYGKGGDERECLSKGHYKSEPSERIKQAVKNWNQ
RNRYTVVIPETKVYFREKRW
>Tip_270
NYTIIELSTKKEQRTFAHNTNGKNVTEYFEKDGVAKFSFFGLALRLGERSLYVIHLLHGI
GAVPNSLNQPPRSGNGIYITTGAEIGRGLTVSPPNSNATLFEWRSKACEEGSLQTRYLSC
IVPLAKEDARRLDYYNKATGLLKSAPEYNQGGDHMSALAKGHRKSEPAEKCRKKVTDWDV
VNLYQIVVPETKVYFREKRY
>Tip_893
FLDRIEAGCDNENRIFYVKDNQQSKAAYVERLPFCPAVMLKNFIGIEGKKFKKMALKDGS
VQQNDPISDNLDPGSVEHFHLDYDGNNAFRSGGDQLLYLNLQFVIRDEQVHIVAAYTAMI
VLVLFKDHYRALVGFQARASSWRKTWQIIAPINEEKPWLLFDQKEYRVDGVLTVWSMWGD
VVYKLTSPEEANAYITTGEW
>Tip_894
FLDKIQASAAKENRIFYVQNNEKSKKAYVERVPFAPAVALRNLVGIEGKKYKKMELREGG
IQQSDPVSENLDPGAIEHFHLEYDNNSAFKRGMDQLLFLNLEFVIRDQEVHIVALHTVMI
VLVLFKDGQGALVNFHVRAAKWRKPWEIIAPLNTEKPWLLFSPKEYRVDRVLTVWNMWGE
VQYKMDSPEDLNAYIATGEW
>Tip_439
MITRLQISIEQEARTFFEEDDQKNGKKILDRNTFHPALIIGRLVGTEASALKAMISKERG
TITGDPCSEQLADGPNLHLYVPVNRNLAFKSGLDTILLLWSQFASGNADVDMVAIHPTLL
AVTIMKDHYGDLRNLNLLSLMMREEVELSLPIKTEQPWILYRCLDYTLYKMTAVQHTWCE
VIMAEESIQDINAYVDTGEW
>Tip_901
LLHRLRVEYERQNKVWMGEERATKERSVFQLNAYKAIIEFDKELGSEGLILTVSDAILGG
LEEPRDFARPLIRGPKFHLKLNLQSKAPLKSGLESRLPLGIGWFVRNKQDGLIKVEHQTK
ASLVYEDLPGEFTVHQPVHVDLRQEFTLVEAIKSAQPLVIYHNPSDTEEFLGRVCHNCGE
LIFLTSSPYDRDNYMMVGQF
>Tip_902
LLHRLRVEYERQDKVWMGQERATKERSVFKLNAYKAIIEFDKELGSEGLILTVADAVVGG
LEEPQDWARPLIKAPKFHLNLNLNNEAPLKAGLESRLPLNVGWFVRNKQRGLIKVNHQIK
RGLVYEDLPGEFYVYQPVHRDLKQEFTLVEAQKAAQPLVIYHSPAEIEEFLGRVCYNCCE
LIFLTSSPYERDNNMMVGQF
>Tip_428
FTHRVRVEYERTNYVWYGEDKPTKERSAFQCNAYAAVVTYDRRLGSDGHILAIIETVLGG
LEEPSYFSRPIARGPKFHLKSNLNNKTPLQAGLDSRLPLGIGYFVRNKQDTVIEVNHQVK
VSLVYTDVPGEFSMYEKAKVDLRQEFTLVEAIKGEQPVVIYHNPAYNEEFFGRVCQRCGE
LIFLTASVYAKNNYMMVGEF
>Tip_777
LMKEIKVSYERQSKVWFVQNQATQERQLFSSEAYAVVILHIKLLGTEGRVLTIMDMVFGG
LIEPHYISKRLQDGEEFNLYHNMNDECPLEIGLEAKLKIGFGWVVHKRYDFKIKSNCILD
ITVLYKEAPGTLTRYQPAKAILKQTWSLRKCVKGSEPLVLKHTPYEKPNKFGKIGMDCGE
AVIVTKSPYEENTYLPNSEV
>Tip_778
IMHKIRVEYERQHKIWFVQNKATKERKLFDVKAYAAVIIYEKLLGQEGRVLTVFDFVYGG
LVEPHYVAKSIAEGPEFNLQMNMNEQTPLAVGLEAKLSVGFGWLLAERYDVTISENCIIA
IDVLYKEAPGELSTYKPARAQLKQEWALIKCIKGAEPLVVKHNPCEKPNKYGRVGMDCGE
LIFVKKSPYEEQTYLPNNEI
>Tip_602
NLYQQLLIGDLGLFVNDAARKGMRGLPYTVKAVTVFMEQSNTAVFFYARYLVRWRMEKIP
MFKHDQIDTSYDLIALFVLLDGMILSRYVDPDDQYHSVHRSYQFCRARLTDRLFLRALIS
IAKLPLSPSIQLAKNYHEDDIQTVAMKAADGFNLAASHPKDAPGFKKEEAVKNIKCSIAL
STACITDPPVKTTIAECLRL
>Tip_603
DLMTQLLAGDIGLFIRDPARIGERGLPEFLGTIARFMQHENHIVFVVSRIILKYRMDLIL
LWKRDELSTSYRLVSFFIRFPGLIRASTLDPDDNYHTIHHVYAVCHVRGTEIAFIKHFVD
LGKLPVGPSTELEKNFEEIDIKLVSMQAVDNFVTLVSHPKDEPGYAPAQQIKNINCQLAK
SEVLLTDGPVKMTAERCLVC
>Tip_974
SLPKEGLVGSIGTFVTLSSTKGLRSLPFCLRKITVFGELYKLALLTTIKTEIDGYNANLP
DYQFETASSQDPPAILIISTDDLTMMLFIDQAEELLCIQSNRVLPAQTFAASCLDECYPM
SGRVPLKPCLRGFTVRGPQDLLAMGPHLKDRINYGEANPTEIIGHHNYATRKNIHFMYLM
AAKEIAESSGAICLNEVAVS
>Tip_975
WLSGEGLVAAVGTLVLFTGVEGMAALPLCVIKVTVYNDFFRCALHKLLKFQLDGYNPNLP
WYKFEQVNNADPPAIHMVSTDAMLFMLFVESADLLICIRVNKILMGRAFAGTSLDDYYPI
TGRTPIRPCLEGFNVRGPQDLVAMNSMLSQRLNYGHVKPSEDVGDHYYATLKNLHYTYIM
SPKDVALTTGALCLTQLAAS
>Tip_773
SLTKEGFVGAVGSMITLAGPKGMLAAPFCYEKITIYHELWNIALRRFITFELENYGERIP
HYAFENAHTSEGTAIIAVETDALIIFLFISHAESRVCYQVEKLVLPDQFADTCLDACYPY
DGAIPAQPCLKGFTIAGPEDLFAIGPRLNDGIDYAHDRVREDVDHGNTEKKKNICYMYTM
RSRELSVAPGSLCLTVLSNT
>Tip_693
SLHKEAPIGEIGALLGLCGKKGMRQLPWNMKKIIVYNELFDIALHRFVKLEIGNENDHLP
EYKYSTAETSQECSLLPLGLDSMLLMAYVDHTEKFTSYRETKLLLPARFSDACFEEVYLH
IGRLPLGRILKGLTVHGDKDIFALSSRVKDGLEYKHSEPAEDPAFGNYETERNIHMTIIL
SAAEVNTATGQICIEDMGQM
>Tip_689
DYKFKALSRELGSMIGRGGSSSARGMSWSVRRCRLYEEVRNIRMGFYSKFMREWDQGEAS
KSKHDNLKIMIDAETLLIQVPSSLCNFYMEQGDQYVAYRKIYIVESNKIVERLFTECYFT
IERLALTPQIRISETFADGDIVGIVVILRELLKLSKAPDPQSLRTTDQDAMLPAAYVYIL
SHDVLRLTAKGVKVSDAVGV
>Tip_690
DYAFKALAGELGALLGQGGNRGERGLSWSTRKITVYHKIKNVAMNYYGKFMLKWNQGETP
KAKHDDLTVTIDAELLFVALPSSICNMYVERGDNYLAYRKCYIVLTGKVVERLFTEAYIT
IQRLALAPEMKTTETYADGDLVTIVAKIKELLTLSKAHEDQSLGSVDEETVLPATYVYIL
SHGVLRLTAKSMRVSECVGI
>Tip_933
GSSSVSIAGEPVSYSGENGLCAVAAHKWRTTREDTVDQAFELSPNLFMRFHLRWRSGVSI
QKQAQDLDYSAPEPVVFQLAPKCAQEAKILQGRAYLKFTRESKFKLGAAGKIKMTEAYAR
TVKFIGRAKLRMSNCLDVGELMDLIAQQHTVFEIESDKGDEKQKYREPEAGKLQDYLYWF
TYALYKAGRAALTLMDSGQN
>Tip_934
GLLAIAVSGHSAAILGQWGARCVVSLTYMVVRTTCLSRIININLNLFAHFFERWKEGLNA
KLKLETAQVRIRKPMTFNNLPVLLRDARVEQNEDYLRYTKAAHVKLAKAAELAFNEVYSC
IARFTVAPNIRIARCFAAGPLVELIGELKSVFQVEKHSGIEHSDYQEPESARMLGRLNWY
CHLICRVGASSLLLLECTRL
>Tip_174
DYNKKALVGEPGSLLNQASTKGIEGILWKTREKTVFNRLLSILVNWYLRFRIKQRQSKGG
RWRQDPISANLEDATPFILLATTSKDAYRKNADSFTKDKSLELLLYGRTLNRLISGCLKV
IIRAVTSPEMEQSNFYADKDLAKANGSLQEAFNMYRINPNEGPKWPDEEGLLMTGVMYIL
SHCIFNAPRELFVGINCSRA
>Tip_406
DVDMKGLVGRPQNLLNKNPTVGLGGVLWNTREKTVYNRVFSILVEFYIKQSLKQRQDREN
AWRRDPISANLNDTVPFLLFSVTSTEAYRKNGDTFTKDSNLTLLLYAKTLNRLIAGCAKV
ILKRITNPEMRNRGFYAEKDLVQAHGSLQEAFDTYRVNPNEKPKLSEEEGLQMNGYVWVF
AHCVVGAPKEMFLLINCTRA
>Tip_407
DYNMKGLVGKPQNLLNKAHSTKLGGVAENTREKTIHNKVLNVLVEIYIKQKVKQFQEKEG
CWKQDPISSNLNDTVPFLLFSVTSEEAYRKNGDTFIKDKNLQLLLYARALNRLIAGCLKV
ILRRITSPEMRNRGFYAEKTQVQAHGGLTEAFDTYRVSPNENPKLPDDEGLQMNGYVYIF
SHCVMGVPKEMFVLINCARA
>Tip_67
NYTKDVGAAEPGQNLSQGQNQGNEGFEFLHTTKGVGNSLFAVEMKYILKLLAPYRERKAG
LWWIAITIAVLNGAAPFLVLSHRMLHAYGEDSESYYEAVLLNLSIGGKPVGQKDSPFDIV
AIRCEMRPNFQTTHFYVSRELVKSENVHRAPVAISRPEARNDARKRTEKGILVNGYNFLL
PQCILKKPESLMPTVELGNL
>Tip_68
NYARSALEAGLGKNTGDAESDETEGHKYDEKTGEVGNRLLAFLVRWFVRVLNNFRENTGG
EAWTTIFNALLNGVAPYLVMSNTTKKAFGENSSPYVEYLKSNVLMIGTPINRIITASLIV
SKKCSTKPDFCCTHCYTQRPLIKKTGIVHDAVELIRHSPSDSGRRRGSSAILVAGYRYLL
PLCAITAPDRVIIMLEIGKG
>Tip_5
NFSKPALEAEPGHAVASSSHNGAKGLDWLSLQTSLASKLDQVVKVWFVKLLGDIDSSKSG
QWWADQAKGNLKGTIPYSIISEKTTHAWGHNGKTYYPYINFKKILSGDPVSRLGIPTLII
KVKTKDDPENKKIHLSGESQLIPYKGIVREAKELYMDVPLDDASKLKEEVINILSYAYIL
PQGLLGPPDALEMLLPVGID
>Tip_574
SFVYLDSASMECQDRDSATNNSSKLIQWKKKMYLVPTDIPGIGPPQKEKHLADDRVQLIS
KRTSMLIKMKLLKQALFMLLTIEVNIGSRTAVKSVCKAVRNDLILRDYSHDNLEPPSMVF
TANELTAPKAKADNLMSERDLVPQELEKSIIANMWAPKFLGALKAKNMHLIFILTSKYIR
QQKFSVEENEVLIITSMIAT
>Tip_575
ARVFLQEIALESHDAEMAIDNLSEMIKWKKEIHLFPTDVPNVGMPEHEKKLADARLEFST
KIVSVLIKLKVMETALFVLQTIEVNIGSRRKINSVAKAKWEDQVIHSYPHDNVEPPSVKF
VTPKRVVPRSTTESFITERELLPDDLCMSIIVVFWTPRLLGNTDAQEFTLTFTLTSKYIG
HAKFSVKQKEALLITSLIEY
>Tip_521
LVVLFKQKVFAGSDRAVIKAELIELIEWRAQICGLKNEFPGVWSLQYLLGMAAGKLESEC
LLVGNQTTLLIADNALLMITNHAVVAAMKNHIASLAKPVKSGVAFGDYVYEDIQRPNGIL
QIPERIGPGVIFSDYIKELKILPNTAHVDIVTQIWGRSGINYSEAQRQSLLYLVLAGHMF
QGRVAVPSKQLNRVLSILVS
>Tip_408
GYALLELAVMEGEQRAMVKHETIEMVEWKKEMRVFPNEFPWIGSPQYLKALAAGKLENLS
KWIGIQIKLRVMQTALFLILNIALGIGMGSNVAKIDRPVKDDVVFGDYPFDQIEVPSMVL
KVPEKIAPESKRTNYFGEKEILPQALHIDIVAEVWGPTLLNGTEAKNNELLFLLHASYFF
QARISVPHKELIVVNRIIDS
>Tip_377
GYTAADFKWLTGVMWARFTMSGITIAEWHKQLGHTPANFKVLESAQLVKAMATSRITNLF
SWIASELAFQVDSTQLFQVIIVAVATGVGKHIGALHKKTKHRAVYGDLPFEGVELECLIL
KAAEKLSPRGKKSNYLAKKAVIPDETYIRTAVNIWGPIIRSGAEADFMELLYLLVEVWFL
EGSLIHPTQQAKILNTFLDS
>Tip_561
GWTEEAVAGLEFYDIIRNKLDGVSMKEWHERLSLICKELPLFTDTSFIKLMAIAREQEIA
ACWSNFAKYVQHGQASYMFISIVITNGVGRSLTAWRKYVYVARVLGGLPWEQLEIPVLVL
RATNKVVPKNRIVEYFGEDSVIPEAATYAVKAQSYETLKPHGAQAKENDMIVHLTRSNFL
EVGVMALPADIGIYECVIDF
>Tip_562
GWSQDAESGLEYSDIVRNRVNGVSMVEFYENIALIPRVWPIFTDTSFIKLTVPCKEHVMG
ACLHNISRYLCHGSSPYMLLSIIIVENIAGSLVASRKHVYTACPLGGLPYSKLSVPTVIF
RELRKILPEIQMTQYFGDNTVIPETSQQEVKAALFESLQIHGNAAKKNHVVVHLAQASFI
EINIMAIPIDCGIYDCVIDF
>Tip_618
GCAKDVAPAFEGYRVGANRRAAENDYVFNSRTDVLAGALTVLAIGWIVQGLAELGPKKNR
RWWLDRMKEKASQEWPFMVIARKPSGQIYNNKVSLPVHIIARRVTGGSELMKLQLPLMEI
KTVGSMSSKGSRAQFYAEKEEREKYVIISEAEQRVAFLAIKNNKVLNQGIMPIFGSYWWA
EEKIYINPKATFSIAAVCGE
>Tip_619
GCTPTVIDAPEGWFVGKDIKTASNNVKWKNRTKVLAEKLDFLIVAWVIETLADLGPERAA
QWWLRRFKHRGQPESPYIALAEQSSGRVYDNQSSLHLFLIVRFVLGGSPVMKCDLPLLEG
RVIGNQMPKGKNTTFFGDKEELPHSSVVAKAEELWEFLIVNNTEAMEAKILPIVGHSWVV
KDKIFVTPKCTNTIAGACVE
>Tip_510
PRPPARQSDNTNEEVKLSEASGEELISWPLFQGMARSEYMSNTLNRFIALLENINLTSGG
KFMDQIFDKVVKGFVSLLPLAPATSSTLENEQAIVRKNTDSPHKTARAELIGLSEPTPYT
SLESESDPQTRELEVCAERLHCILAGSNISLAPMHEPGFLNDMDLKVLVKKCSVDHTLNL
AAIFYNEVNRERMKVEFGTA
>Tip_511
PRPPPRQSTDTNEQVKETESAGEDLVAWAVFQGMSRSEYMANTLKRFISLMENMNLVSGG
KFMDQEFDKVVKGTINLLPLAPATTSSLANEQAIIRKNKTSPHKSGRAELIVISEPTPFT
DLNSETDPQARELRICTERLHCILAGSNVSVAPMYEPGFMNDMDIKVIVPKCTVDHTLNL
AAIFYNEVNRQRSKLEFGTS
>Tip_855
PQPPADKSKDAATAQKAIALIGEDILDFASFQGLAKQTLLAECRSQYLAHKENLQVNRGG
KFIQQEFEEVAAEAIGQVPVQPSSLSDLAKEDTLFRNEVANPAHSLRSDLISISEPSPAI
DSPARTDPQADKLRICTARLLSIIPGFSVKAVPLYDLGTMSKMELNKTMKQCPREHTFNL
AAVFASKINRSIQKTLIGAS
>Tip_856
PQPPAPEGTNPSVEKRADDALGQHILDYANFTGLSKRQYLAESRTRFAAYMENLEVDKGG
KLWEEEFEETVASIVKQIPLAPSAISDLSTEDTLNRNKIPDPSHGVTAELLSISEPTAIV
DVPSLTEPHAQELRVCTEKLLSILPGFNVSVAPFYEPGNMKNMIQNVSIKQEANEHTFNI
AAVFANEASRSLQLVKLGAF
>Tip_829
PQRPAGETIDTDEESKSTQAAGDPIYKWAGFSGVRKSEFLVDCRSEFAQYVENINVNNGG
KFWEQELDKVIAGGIGKIPVAPCAMMGLFDKKTVFKNKVQKPSHAVKGEPITVSEPMPTV
NASDQTDPQAGGLRIFTDRYLVILAGFETHVAPIIDPAVMEEMRLRITITQCPCTHTLNV
AAAVDNELNRQITKLQLGAS
>Tip_473
SRPLIIKRVDPGEEAKPSGTAGETSVDWSELDGLAEGELLADVTGWFISYFENWNKNLGG
KFYEQEYSKCIKGVFALLSFERKTYMNFVNEDKCFRERVPGKNFSGQADVVVINHPSPMV
DIDSTKDPQARGFKQCTEKVLCLLVGCYVDLSPLYGTGVIDEYHFGIESTLCDVAGTFNL
AAVIFGEVNRQQTKIKLGAY
>Tip_474
PRPLVTKRVDPGEEAKPSGAAGEESVDWSEEDGLAEGELLVDVHGWFISYVENWWRNLGG
KFYEQEFTKTLKGVFTLLFFERETFLNFVNEDKVYSKKVPFKSFSGKADIIVIDHPSPMV
EIDSTKDPQTRGFKICTENVLCLLAGIYVDLAPLYGPGVIDEYHYGIEPTLCTVGGTFNL
ASIVFGEVNRQQTKVKLDAY
>Tip_978
SGPYCCRRVDPGDNAETMGDEGEDVLKWCGLDGHAEGELITNIKGWLVSFIENWDRPIGG
RIYDHDFSTCVKGTLTKRSVCNATFMQGANEDKTQRRRVPAENFFGPAQIIKASHKSPFI
ELNSTTDNEGRGFKLCKETMLCVIAGVDIDARPLYSPGFPDDYLFSIQPNRANVGTNVSL
MMIAFGELNRIRKRIKLNAF
>Tip_979
SGPYICVRYEEGDYVEPSGSEGEGTLEWSAIDGIGQSEMYTDLYGWYIMYIENLARQIGG
KLHPEDPTFCIRGSLLLRQILQEDSIGPPSEDRTYRRRVPGRVFYAVVKVIASGTQTPFI
QLNNTKPTEGKGFRFPCETLMCIFSAIIVDAHPLYNPGLPDELVFTCPPTKVNTAHNMSL
TMVSFGRANTTRKQLEIGAY
>Tip_3
PQPPSAKEQEPGDEIKLTGAGVEMMIDWQMIDGLARTYLLTDVIMWFVSYARSWNLSTGG
NFHETDLEKMIQGSICLLAAAKLVNDKLVPDDKIHRKKVFQALFLDYAPKIAVEAPQTKS
EANDRESPRATGFRICTELLVCLLAGINVDMAPIVEAGPQIDGHFRAEPQLIAAEQVTAL
AAVLFGSNERVQARVKLGTK
>Tip_4
PRPPSAKEFQQGDQVKLRGAGVEMMIQWHYIGGLGETHILTEVIMWFTAYSRSYNAATGG
NFHETDFEKMIQGTLCLAPAAELTDDNLVPEDKVHKKREFQRLFLDKAPKIAVEAPQSEA
DANDREDPRATNLRICTERFVCLLAGINVDMAPIVEPGPQVDGHFKAEPELMSADQRYTL
SAVLYGGNERVRTRVKLGSK
>Tip_280
PQAFVGHEEDKVERLRERGNQQNETLDYKAAGTLDDNIVVFEMLGWFGTVIELEKLNPGA
HSWETERQTCKEGVLNLLTIPDAAKGGYHRGDPLYKGMAGLSLLTIKGGFVIMESPSQTV
ALRVADDPEVEAYRLMPERHMTMLAGVDTDLAPTYSEGNINDFTWRVEPQLMLLSKTLRV
AAAVFEEGDRARAQFRLGGR
>Tip_281
PDVGPPQEAGQTKMSHQQNQRKSETISWRGDDSDEETAVELKMIGTFGAKIEGWDLEENG
EVWETNIPSCKKGALCLIPIPKGAAGELNNNEPVYKQCFGIRLIHLKGPVTILEAAAKEV
GIDLTGDPESKSYRICLERVAMMQGNMCSEVSPVFAQGNVNDHTWKFENQLFLLNHTLRI
ESSVYHEQQRITCKVTLSGS
>Tip_537
PQAYPAMNEDLGEKTPQTGEHRQDNVDWESTDGITENSFTFDVMGLLGATITRFKFSTND
GIYKQHAETYLKSTICLLPLPVLPAGGFGNGEPVGKNTVDLRLFNLKGPLAVIDNPAQVI
QIKVGKDEAAPQYRAQLEKEQSMLGGISKDFNARATHAMMAYVTWKIKPQLLFQSEKLQI
GAMIFIETDKTNCQAQMGGL
>Tip_847
LEVFPTFTEKLGGRSPQMGAIKRSHIEESCAAGALNNKYTFEVSGLEIKAMKEYELVTSD
GLNMDGASTYIKDTVDMHKIPSLPAEDYSLSEPLGQNVFDLQLGRMEANLQLISRPAKIA
VLGIGKNESTPQFEIVVEQVCCILGGLPADSRIKRTNILLFFCTWRIGLKIINEYTKLGI
SAKAIIEVIKTNEAPYQVGV
>Tip_848
PTQYSIMNDKFGASTYGTGECTRDQIEWAFKGSALKSPLTAEVMGWEFAQIRYFEFNTTD
AVFRQGAAVLLLYSLRMQQFEHLPASEAGAGAPCGHKLVDLERANIQGNLASQQDPAPKL
TVSVDEEDTKPKVKVNFYRITFTLAGLNQDSRMGRNNFLIACCSWEIGPKLLMQNEKSNI
GTSAFVDSYSHKTNSWKVNF
>Tip_353
PDTSPGLDEQHHEVTPKRGEENRASVEWGSKIKTAQGTSGYNMLVWLGNAPDAAQFSVGG
YKWDNVTEAAFGGELHVFAFPLMGPGRFTEGSPQSKKEDALTLFKIESVVGIIESPAQLI
DIRAIANQKLTVFELFLEETMCLLSAVSMDYGPRKPHSLTDHVIRKANPKLLLDNHIVKV
VGSIFNDVTKRCCEIDLGGI
>Tip_354
NEPTPGLDEQEDGDTAQEGLRKAESIDWGAAIKTAEKIRPYSMISYFKSPPDEGQFSTDG
YKRAQAINASLNGQMNKRPFPVHAERRFTQVDPRRRPKVKLAAYNMEQTATVLRSPRLRG
SRREITHKANRHFNIFMFGVIAFLAEVKADIGSSKPVTLLDRCERLIAKTLLLESHIVKM
IASLVSTGGAKCCQVRFGKV
>Tip_220
AARGLSKAEIPKEEVKESGRDGREPADDSGKDNCRAAETLTNLMIWLAVPIETWSVNTGG
KAWNASLRPVLKSTNGAISIIHVVGRGELEEDSTTRRYLPELLMASQAPVVGLKVNVDVI
ERDSSQEPILLSMRFCLERFKAMLLGVGVDTSTHQRASAADAAHYRLDSRMLVIKQDIAF
VETIEDEVDQAADACYINAF
>Tip_221
SARAISKIEARSSEKEQNPVNGLEWAEYTSEDGADEKKTHADFAIWFVTPIDVWQVYAGG
EIWNAAIKPHLRAAFPYLKLVKVLSRGDINENSSKKKELTERVFANRSKVIDLTVASDIL
ERAPVESPSLVAIEQTLQKIKCLLIAVPVDPASADKAGVVDAIHARMDATLFSLGEAIKE
VKLLFQEIGRSRESAKLKTS
>Tip_895
TTKRAGRDDTPTEELAQSGYDGRDKVTIAGKEGLLECESNINYAMILFFPLSSFNAKPGG
RHFAADLKPKIRAAKSLRPALDRLASGKVAANATMRESVPEHIFNMEAGFFIIKLPPSLM
DQEGLEKPSLTHLEEVVRRIKHILMAMPSQQLAQSAMDIKKEIQYRDKLRLVTPHPEFAD
VSAVVYKYSKDKVNIQASAA
>Tip_896
ATKAASRVDSPTEELQQSGYDKRDVAPHAGKEGVLECNTRINLAFQIFIPIDSFTIKSGG
RYYLANLKPKIKAQESVLPALDRCPIGNIIENGTTRDEIPEHIFRLQSGVFMLRYPPSVM
ETESLEQPELTALSKVLRRLKRILLALPSDPFAKNSAGVMEEMYYKDNARLVTPGQDIAD
ITAVFYEAHRNKGDAKVNAA
>Tip_841
NGNGFDKFESRTKNEGVFDIIDRAIIEFNNAQAAQEYSKKHDFLPRNEGTLEVFAYKAEE
GDWHRDYALRVGQNYAKTVGKFKATKNEYNGKKLLRAALQDEFVTDKGSRSPDILPRKPW
FIIDLNEVRSEPQDQNPDGFQAITAFWDVDSSDFYVLSLKNTLEYAATTHTTPSGAMTFK
QLSSSIIDAQTEKRSKESHS
>Tip_842
NGNGANRFESRAKDEAVFDVINMLIIEWTQGQGAQEYTRRDDFLPRNEGHLETWAYLGQE
DDWHREYMLRVGQNYSKTLGKFKATKGGYNGKKMLRAALQDDFVNDKAKKAPDILPREPW
SIVDLNEIRPEPQKQNDDGFKEITCFWDIDSNDFYVLELKNSLDYAAQTHTTPSGAMSFK
QLSSHIIDAETQKRPKRSHS
>Tip_986
QGKELIGFGKNMLQYRILELAIEDLKDWRAEAGNAEFSFRNSLIPENRLPLTSLDFDGDN
LLAQSQYGVLVSGSWGGGQGKSEGCMAFYDKLNIPSDRQGDYVWADEQKRATGIACEYPW
SLFEIDQVPIETTILQPGGKGESAIHKDYDVAILTRHASIFRWTFKREGAPSVASKDKVK
DAANNPVKLQVDGYDIYAVG
>Tip_987
QGKDYSGFGKRLLQFPILEADQETIKDWRARQGMSDFEYSDARLPENSLPLTALHFDGDD
EQYQSKKSVIVFGMYAGVKGKSKGCTAFYDSLKIVTDQDGDQFWANKQKRTTEIASEGPW
SFLEIDEADVEDSFKQPSGRQTSAVHKDFDIALFYRHASIYQYVLVREGLPNTVSQDSER
DAANNPVKTDLTNYEIYAVG
>Tip_273
AKKDYDGFGPPKMDIMIYERRMNQILDWHMRKEGASVAYRAMRYPRNILSLAVLQLEGNA
EKWGREHGVLVHGEYAHREGKSYAALECLNSLDMVPQIAGDRFMQYSQKRSYELVEKAPW
AIQDINQEDIRSTFKEGGGRATGMTFRDYELAFLYSYASPYQFTYVRVSAPAPGLQHNQE
EVCRRPVSADLEQYKLFAIK
>Tip_119
GATSLEASENLIKDIKIFDMDLTCLRRVARMFTVVLRNHMTCIIPGDETPIAYYPLDGDD
ELYNRIYIHEYVTAWYESAAVFTGSASIVSAKKILKGNVSEAFYQGLTETGPPHKDRGPL
AEFRAPSPILDRVFNRHKPKAPILIFEGPDQLNEYEALSQFEFGFIVEATRQTKASAETE
APSREESETEAQEQVEAQRR
>Tip_120
KSGQFDGTEAEFESRKFFDAELITFEKLTRQDQVVGRQQTTALIEGQETPINYYPLDGND
DLYERIYLLNFALVAEDGLRLFQASDTLYTYRQQDKEQLTNAYFKAAAESNPDHRNRGAW
RCRRADVPLLEKVFEKHKPEAYIFVLMGPDQLNDYQLAEPSEYDLLVESAGQTRAFCESR
SPTRQSVKTHSGTHSNGGTQ
>Tip_114
ASDAFDSQEQTINDCHVVDLIVICFDGYLSEDYEVPSAYIHEIIPGFVTPIEFLPLQGNN
QLYHKVYLVSPAVAWQEGVAVYSGRNSIYSYHKVLRVGIANAYFKRIRESGTAHLSKGIW
TTAPLSVPAVERTVPQYQVKEPIFAQHGIDSLSDYDRSDSYEYGFLANKAALIKQTIEIK
NTSRQGVKMKNGIHVESHLQ
>Tip_275
RVTAFHTAKDSTHKQVIAQAYAIIVEKLFKGTEFAERVYVEALLPRKASPLELWPLQGDA
KYYERSFPLKLSGMIKKSVILSDDSTPLYTLRELLQPQLNHAYFRKKGEQIVPVSERTSL
ELCAQQAPIEKKHVSHQEGREGILSFTGVGEMKMLGLNAAYEFEYIKNLRNTLSAGARME
GLVRNTAEEKSEDYCSFPRE
>Tip_335
QAACFATTTESASQHVVAAVMGMKVDKLFLSHGICEKASGEDILATDIHAMQYTPMSGDV
RYLDITFPLRMIGEMMKNVIIDERVTKAWECEILFAVPLHSAYYRKRGEKIADVNEKSRF
ALLIVNSGTEKRKMNNREYTREMMSLKGFVDVRAWGLMAPYNIDFSRDINATQEADTRVN
GLVKSVAQRASQDFEGLPRD
>Tip_729
EVAFFATQRGAIGQYIVGTAVNIEVDQQTVRTGIRPIAPGDESLTENSNVIQWIPTRSSQ
LTLEPTFPVRMMPLLLSHVLVEERAEGLWNAKMIYTYPWTNAFYQVMQKQLSEIAERTPF
SLISLNKGTRSENKGENVSTEEELFFNGKADVLLWEMVKPFELAYRMELSERKNSNDTVE
GLSKPMAQKISLAPGNWQNV
>Tip_730
KAAAFGIKKGDANEDIISVVENINVDKVSVSRNLVETVSGQDVLGDETNVMLWWKLQGDD
MTFDPHFPVRLLTILLSNVLVDETVCGAWEGKLLFGHTWHRVQFQVRGRQYSNAIEHFAF
MILAVNTCSRKKGMNMPMMEEEAVLLEAFINIQTWGLMAPVEFNVGEHKPQKNTETRKNN
AQIEILASEVTQVSVQFPKA
>Tip_123
ASTGFTKAKEHRKQSGISRVFAANIDRIAHGMESIEKSYVEILTLRKYSALEYWPLQGDD
AYYHCAYLMKLEATYRSCDDIYTSAGDLFNDLKVFRMELEESYFCKKGDERESIMPRGSL
EFRKSSAPIVKLQSNAHDALNTLLFQFGLDQFNKWEISSSYEFKLITDHQATSSSEKQLS
GASRSTVRKQSKSQLKQGKV
>Tip_673
ARNGVPPELNGGEDGLICALFRMVMEKIEIPVGGVEKDNIESILLRRFSALKHAPFDKDP
DYLRCSVLDKEDGTMKTGGDMGCENFPVWKIERISKTAQREAIFAPNSSLDPRLPPKLPM
GIAIIASPVGPTYLRIYQSQGLRRDNDGEKDWEIEQLIVRFDWALLAMILLPKTVPKKLP
HAERLVVLSRLTPIHPNDRP
>Tip_911
VRNRYLPRLGGGEDGLLCSILRGIFENIELPIGGIERDNIEGILLNESTVMNQAPFGKYN
DYLHQIVAEEVEGIMSNRGNMGCGNYTLFKIKRILAVSTQELFFAVAADVDPRLQPKVPM
GIDYISSSIGGTHPRIYTADGLQRELDGDKEWRVERPLYFYDWAMAALKLLANTRPARLP
KAEKLIVAGQMNTVGREERP
>Tip_912
TRNGYPPKLGGGEDGLLCSIFAGVFEEIEVPIGGIERDNLEGVLLLQFTVLNHAAFDKHN
HHLQYTVAAKIEGAMTNRGSMGCGNFTVFKIEEILAVAQQELFFAIASSVQPWLQPKLPK
GIDVIGSPVGATYAGVYTADGLRQELNGDKDWNVEQLIVSFEWAMLALQLLAKTLPARFP
KAERLIVAGQMTSITKNERP
>Tip_638
PKSGFSEELDNDDDKLLCAVFKGNSERIKSPIGLLKRDQVENIHLKRLTIFKYLPLESDE
DWIGSTFLSEKKGTANSTADLGCGASPFLDLQRLYRLEIATNFFVLDDKRNPRVLPKLPI
DTRLTTNPVGMLQARTYGSKDLRQDIDGTKDYTLWKIIPGFEWAMLVTNLVCITRAKRLP
GASRSIIQQQYSPFFKNERK
>Tip_569
VNTSYPEEIESPYQELIVNILATSAQRIEGGAGILKKNYVETLMMRKYNMLKYMPFTGDQ
DWYKSNFLIEIKGAFANPDDFEQGPVPIFDVHTMFKLEIKTLFFTLSGDRHPRQIPRLPI
DMRVNARPFNVIDTREYDCTNDLPDVFENEEFNTWRVLSRYEMSLITTKEFCIDKGGPCA
GQARFMIRKQASPHFRGSKD
>Tip_421
AGTGYTEQKENNKRQKTCHIFAAEADRIEGGVGVFSKDYVEVLLLRKYDAFEYWPLVGDD
EYFNCHFLLLIEGTYRKYDTATTGVGPLFHVEKVFQIEIEKFFFEAQGDEKPRVIPRSPF
DFRILNAPVSVLQTRTYNSRNALLFVFGMEEVNVWQVTDTYEFSLITAQQICVSRGNRVS
GSSKFTLKAQSTTQFRGDKL
>Tip_804
AGMRDSDTHDRDAAEAAKPTFVKLVEKAGHDLGVVDDRNINLLDCKHYALVGYPGIQTDS
GYFQVSVSLSLADHYQKIEKAHTSPVPLYESDAVFRKEFDNPQLYRNGVNEKKTLLRGNW
KVPYIAVSLAQNGNAQYDASRAFRFVQGIDASVIWESHNNFRWTLILADVEQSTEAKERG
GATGRPMSNIELSEFFVDNI
>Tip_805
CGTKDRDSQNREVCSMARPLMTALIEKSGHGLGVLDTDAVSLVAVQHYSMIGYYGIHYDS
AYFHFAVLQDLADTFKKISNAHATPAAMLTSQAIVYEEYEAGDHVKDGIEEAKSLLKEEW
RIKIVAIKLEEAENEEYEGAKALRLIHSSPATVLWETSNNFNWRLLIAEILAESEQDMKG
GSKGKCMTKFTVNEFRADNV
>Tip_429
AGRNNGAAYPKKLMPRARAFIFEVPSKNGSGYGLLYRHGVKGVSVTNFTWYGYFGVESGK
DRFYKSFFETESDELSTIEDAEMTPQPLLSPEALPRKAVAKADASRAGIAQKRTLSFTNL
HLKVLQYILARVSNSTYEHTNALKCIPGVETALVWHMTANAFWQEDLSDSMSDAANRKNS
GQTGRGQRSFALNEFKMDTI
>Tip_430
EGHRAGKAFVNQLIARAFQLFFEIAIKANSGSGIFSKGTIKAVALAKFTVIGCFGIEVNE
GRWYNSVFGSAASAWKKIESAETQQGPLLRPEAIFKEVFGSAECARTGIAERRTLTNGNV
HLRIMALNIAKARDFSYDHVKALRCIAGVEASVIWYETNNFFWRSELADTMQNAEGRRKR
SVNGRGHKSFSMSEFKIDTV
>Tip_784
FATNRRKMEQKPQQATGTKAFLKVALSNGHKLCIVDPTYKEITKKRRYVSLEFCGFQELK
SFFECSLFMSTKKTYDHFQQHYPASGDVYGTDVAFRTAGAECQHAQQEYEANRPIPQGPR
YLRIRTYPLTNPQESRHDASDFYLKQFAIDAVQLYDDTDVVKFTICIDDSTAIDEAKKSA
SGVGRVIETFERAPYRMDHM
>Tip_785
SAAARRKLEKKPISATTPPVFITIPMSSGHGLAIVDPPYNEVTKIKQYTRIEFCGIQGQS
SFFECALMMSVKTVYDKFTDTYPGSGSVFGPEIAFRLDGTTCEMAKQGYEATRPIPEGPW
YLKIMKYPCAKPKQQTHDIKDVYLIQYAIDAVQLWDDADSTKMRMRTSDAVAVSEAEKNA
GGTGRVIQTLESSVYSADHM
>Tip_612
AQKNGREIRKKSNQHTELQLLAHITLRPGLGLGVADPKHDHLQKFNQYGFYSLTGCQGQN
VFYDTALILVIKEKYESLTDIYYSTNTLYGAEIAFTIEATKSGMKQEGYKGLNPLPSGPK
WVSLYMYPVERVLGKTHEIKETFFVQLFLEAVVVWDYVDVYKFRGSAFESLAFTEERNDA
AAAGRFIRNIESNEYTVDMI
>Tip_613
GSADKRGLKIRFKHSCELHWFMTITSRGDLGLGGVDPPCGKIPTTKGYMTKLFIGVTNNA
LHYDMALFMAIKMTFSRLVEVHPANDMALATSISLRLDSMEAEIERDGFKGIDFAPTGRK
LLTAVKYPVARRFHFVLDLKDICLVEFLIDKVHLWDNIETAELRTCRFDTITITEERKQP
PGMGLWVERFASRLFNVSFL
>Tip_927
SAAREDKLRKECEKNIDVHLDVDTFFKGGFRFGFVDILYGDARKTKRFARFQLEGRRDKA
PEFQCRAQMSIESKYDLHVRTLPENTGLWGLERLWGMENLHSNKTRETYEANALIPEDPK
YRAIMRYPVARIANNTGNQKDPYESKFRIEVLLMYESREAHTLSSCTFDSLKIADVYRTA
QGALIIQKRLHDAESDTSFL
>Tip_928
GTKNDRKLRKESVKGAEVSLHVAIAFSGGLGLGVREPPYENIKRVKKFAKIIFEGAREKQ
PQYACPVQMSAKSTFDATMDGLPGYKGVWGNEVTFEMDSAQSNKAREGCEAEAVMPDDPK
YLKIIRYPIARRIRRSGDAMDPFKSAFALELVPMWEDREAWAFVTCTLDPLKLSNAFKTT
PGAKESQRRASDAASSFDYL
>Tip_293
NSAGRKKMKKKRTQSTRRILWCEIELKSGIAIALVDPPYKDVSKARSYTRIEFVGIQDQK
SFHRCGLMMALRATYDKLAHLFLGAGTIGGPTVVCRLDATECEVARDGYEATAPLPEDPK
YHTILRYPIAKNKLLVWDLKDAYLIEFAINAVQIWDDIDTSKFRTGLFDAIAVSEERTGL
GGSSRLTVTMESFVYSVDFM
>Tip_779
VGHHFDRTSNHTQEYNDPEGMDTSIDKFTHGEGLCEKSYCERPVPRKYSPLEYWPIQQNE
ESWDKGFVLEMEGSHRKAVHIYTGANQVYRENVLVRAEMNYPFWRRKGEERPSVAARGRW
EICREEAPGVETTANEHNGCQAILFFFGLDELHLWQISVAYNFPYIAINKPTNSSPNRHG
VAAKSSLVDSTQATIIVDMQ
>Tip_780
QGHGFDLTGNHDKDYKDPEILEEKVDKFTHGERIVEKQFCERLLPRRVSPLEYWPIQQDD
KYWHKGHLLELEGGYRKAVQIYTGANPCYKDHQLCRAELNYPFFKRKDDERPAVRARGTW
EVCRWDAPAARSQSNEQDGGKQILFFFGWDKLTLWQVDAIYDYTYIVESTPSTTSPRRLG
GTSKSTIIDHSEALIKRDRQ
>Tip_661
QSHGFNKSKNHKSEFNDPNVIKTVVDKHTHGRGICPKTYVNIILPRQVPPMEFWPIQSED
EFWQKAYILELNGSYKRAVKIYTEAGPLYQNNAVIKTEMGYPFFKKNGEERPDVKTRKAR
EICRWDKPALETQAIRQDGRQAILFFFPLDELHMWQVDALLEFSYIVESAPPTRSPSRLG
WTALMDIVDHGQASRKKDKR
>Tip_188
EAKSVEGEKTQAQHLHQTAICGTELQKYTYGINGVDPTWVAAIIAQKSDPLEQWPIQQTT
RYNDAQLVADLEAEYATVPAAYTSVSPIAQRDDMIKFELGGRLLRRAVQDRSALISQIIY
ELGKRVKPPIKVVEATFDSSNTMLIHFSLGVLHRVVFMVIKEFTHTVEGRPIAITKQNLN
GDCQGAVVHCTQGKITTTES
>Tip_189
GARSWSSASARGKQFGQSAICGTDLREFSYGINPVNKTWVSKLLSSKRQSVEQWPIFQTT
RYHDRQLAWDVMAALAKIPAFAKTTDSISHKDDEFKHELGGRYLKRSEQQHSAYLSRDMY
DAGLQNKPPIKLLDATFQSQNKVLTSVFADLYHKIVVGLLREINNAGNGKPVVLRKLKLN
GKLEGALIHCTQASVDNAEA
>Tip_434
EGSSHRRSHHKLTEAGSAKLVGQDLRKIWFGMDPLDEKYCDTAFTYQNRQNKNFSMINQL
QYFGLQFKLELEGTYMGAPEVFARVDEFYEINIERKLELTELMFHLKWDKSSAMILQGLE
EAVRKASESPKILDNTFGGTNAVIIHITLDIIAEKNVAIMRALSRLVLGNRLVITMRTIQ
QCTGGEIKPCSEIKIIIAEF
>Tip_435
EGSSHQRTKQKLTFIGRAKLIGADLRNINFGLAPVDENFCATVFSYRNEQNKNWPIQQES
KYYDLQFVLELKGTYKRAPAINATLNPIYKVDVDRKLELASTLFNKKAEKASAMVSQIIN
EVARKNYPSQKMFENTFNGTNTVIFNITLDIVGRLKVAALRTLSQVVEGNPLTITKMSAN
GDASGALVHFTEAKLQIAES
>Tip_951
NEYGISEVESKNELRLHRNHHPNLVPDWQGLYYILLKVLAGHVQERPEGTKYAVPFNKAL
KYAKQLYTCQFYKLYRADVPTKNLGRSTFINPPAKTASAIDGVIKKDDKAGPYIHEGAML
DLKELEHVTRYQLATILEEDRHISRADTLQYYTDPFLLVAIIPEECEDKYSATEVNTDVR
RRIQSPLYDKLYCFAPPKLI
>Tip_952
SEFGLSIVESKKDLIFNKANHMTVLPDWQALYYLIRRVISGSNRPRPDSAKHFKPMNKGL
EMRKELYICVFFKIERSQVNTKTLGKSTLIESPAKDKQTVDKPLKSESKVKPLMHEPALS
DEKPLDNPTRQGTKEYVDQDKHVGRAPSVRAFTEPYLLEAITTDEASLGWIITDVCTNAR
RKFKTFLYDKLHTYLPTQAL
>Tip_488
NGFKLTKSEGKNDIIHAKEHHSKLLEDWQGRYNILNRVVAGASRARPESPRKFTSVKSGL
DYATALFLFVVTKQYRSQVGVESVSTNTVIESPVKTDNLVGVPVKKISKTGPLIIPQSLE
DLEPMNHPAQHGVEQTNGQNRSVALVPSVRVFKERYVLCAIIKDEFNEDWVVPDMFSNAH
KKLKTFIYDSLNTRFPPQDL
>Tip_437
SNQGFTDEETSIQVFFARVYETELEEDEENEFNLCPNTPNAEEIAAADQARHFKPVDPAI
DYFTALYVIVTAKIFLTQTGSMSLNSNRMQEGEAGLEGVHGQKVQKIKKGGPLFVSKFFF
DAKAQDNPDERGIQRIKAEVRSVMRVEAARVLTAIYLICGMVNEHYDEGWLVPNIADGAH
SREAIFALEDLANQIAIGVQ
>Tip_990
GGFAFISEIGQKQVLLPKNWRNELVPDWNGEYDITEPSGRGSPGNVVEQPRYYIPIKAAL
GFLAANFIFVTTKIRLAEVGTLTLTSNRYIESEGRLDELSSAIVMTLEAGGPLILASFLF
SIVQADSPSEDGTSQIHDSLLSVCQFESARLLVKHFNLVCIINEALNQNWTIPHFAAKAE
REIVMMILLKVNNKVSISEE
>Tip_991
AGYAATNEEGSRRIIYTKVYDQELEPDWNNEFEISEPVGRASDAAYADNPRYYFPVKPGV
EYYAANFILVHTKVRAAKVGTLTLNSKKFIESEGRLDQPSSQSIRKMEKGEPVILAAFFF
AILQQDSPSEKQFEQIHDHILTIGKLESTKVLSKHFVLVSFIESDVNEGWKLPHLALGAS
RQITVFLRETMNNEVSIGKD
>Tip_418
TGKKLEAGAARKSLLSHDASMGDVLEAWEGEIGVMNKEGQGSATKQDDMPRHFRAINLLE
TYNVSLYILIRLEMFNCNVGINKFKHNAVVETTLRREQVLGIPSEERDRDGPMLLPQSFD
TMMRLDFPLSVRIYNQKRKNRMIFTTPMKPDRRVHTVLPNALERLFEPELVLPNEQVTAA
KKNKNLVPRQDHFEAGPAEV
>Tip_660
TGVKLQRAEVRRSLLEHPASMGDLLQNWEGSVGVLNKTAQGSATTEPDMPGVFTSIGLQE
EWSTKLYILLYLKLFKTDVSIKTLHHNAIIENTLKRVHVVGIPVEKAEKEGPLLLPRDFY
TLTRVDLPLQARLKNQPGRNGLILNLPIAGAHVVYALLASLLDRLFEPTLVLSNKTEDAS
KKNVDLVGKQEELALPMSEL
>Tip_960
TDSKVKYEQMRKVVLEFEVSLAELLELRGGFIRCLENSAKGSLAMWPDLPSIHTTKGIKS
QWTDKIYLLLSLGLYRSGANIKIHAQVTTVKELLKRLHASGLPIKKSEKRVPVVIPVEAY
SFTRARVPIPEVLRSTEGRNAIIFSAPIQGNHLLYGHVLSNVNKLFEPCLITSYMTDDSF
TKSVEIVGKQESLMGPGTEV
>Tip_961
TDRKLKHEQVKKVILEYDARLSDLLETRSGFIRCLDKVAEGSMAMWPDLPGIYTTRGIKQ
QWSDKIYILLSLGLYRTGTSIKILTHDATLNNTLKRVHTSGIPIKKAEKKVPLILPIDQY
TLTRADVPLPDVLRGTEGRNAIIVSIPIQGSHLLYNHVSSIVNKLFEPSIILSYLTEDAY
KKSIEVVGKQEELMLPGSEM
>Tip_664
NAAAVEEGSLEESEAVQKLESGETMEGYNGDAYLVERESKRGDSTIKEAPRIYATISRGA
HFHIKGFFTNITPAYATDLSAQDADAESYIRANVQGEYLIGQEFTKAKVQGPLIYTNVFE
DLDRRTLPSKRGAEHGMGRLKKATQAQGKQVMQIQAQIRAQFHQFLEDGIVAPRNDDAGE
YGTPHCNHGKADVFGGPTKV
>Tip_665
YGATIQPGQLRGSSTVHKLNSGETLDRYNGGATLIERTPKRGDSVVKEAPRVYAMVSPAE
KYHTKEFILSILPAFLTELNARDQDAESHIRASVQGEHLVGDEFKKAAIEGPLIYSRTFH
KLDRREHPSQQSMKHGMDRLLKTTSTTAKEVLKVQAQVKARVHDFIEDGMIQTNHSDTAE
YGKKGVNHDHAEVFGGPVQA
>Tip_338
RSTETENSPLKDIIVSDKYKHGESWDKSEKGITQLEHTTRGTDSATKEIFRKSANISPVE
EYEEVCWLLHMTKAFKNQITDKGRVDKHFLRITITKENIAGAQLKAMGPSGNVVLAVNKV
TSHKQEHPPQASIEHSHRTLKKLSVVPVTDVLKQKPVECVSIDTFIEEGLITPRKYHYAD
GPTKGYVKAHTKVKAGPPKK
>Tip_410
AGRTLYHSNARSKYSADKTQCGTRGAGFKGELGLVPRSLLASDTTRKKTPIKYKQASEAS
KYWVKKYLFELRAALTKNLGLSTEEDKMLLKEKVLHEVLLGNRFKNATKAGALIVQRALF
KAEKREWAAKTGIEHSPDGAKKVLLIGGPDLFDKSSLVVQRLSGFVEDGVLWPSNTGGKN
GDCHRALLLISEAKQTPPQD
>Tip_802
VSQTLDTTNARAKYQIADTDCGEELSGLKGELLVMPHGLYATKDTRRKTPVEYNVAHDDT
RKWIEDNICDLEAGLTKDLGITLEDDHMFLRAKTLKEQLLGRRFKDAGKAPPKTATRSFA
QHYGRENAKKNGMSHLPNGCTKMKFLMQPELFDRRNVIVQTFKGFVEDGILIPAKAGDKD
GDSHRALLSLLQVENAPADS
>Tip_803
AGMALEDTSAHISFMADKIENGDQYASVQGHISLLPRVLLDGDSKRRADPPEYAPQDEAT
SFWLKKYIFALNAGFTKNLGVAVDDENLLRKGTVLRQKLLGQRYRVAAKAGPFIINRSLF
TLEKEESPAKKSIEQAPNAREKLLLLGKPGIIRKRNFAIHSVANTAHQGVFVPRNAGEKN
GNSHRALFIFTKTGTVPPED
>Tip_163
DGKAEAHSVDVKLNINHEELIDVELAGLHENLGVLERSYVKQDLGPRPETLQYEPTEEEA
RYWDNKFMFDFENDYQSTCEKWLAVKPTFLLKEVLAQEIAGVQYRIGGDQVPFIFIATLM
DIEKGKGPTFSVVDPDMDQVKKSFMMESLKVVNRQIFDVPAIPEFEQEGDPISTGQCNHN
DNAVDTLINDKLITVESPFE
>Tip_298
KGQCMKHTKSFNKGVVTSAIDGVEVSGVNDWMGVLERRLTIKEVGKRADQLSLKKLLEEP
GGYGEQFVFDLETADKDAQYRLLSAKPTNVCTKVLQTQFGGVSFQYNAKKISITGILEAM
QIQEDDNPPVAKMSVTLTASLKVLALEALRVLNKRVHQQATVWRFVEDELPITTRQRQSE
GDPQDKLVDHFVCNIERPED
>Tip_299
DGQCMAHTKSFQMGLKNSALASVEVSGLNDLLSIFEKSSGLKNIGNRKDKMEYEQIQEEG
RGWGNRHVMNIGSSYNNAETSYGSDKPVFIVHPVLQKETGGVSWHMKNSTVPVVAVAELL
RLVSRENPPVPKLEPHQHAAKHVFVLEGVRVLNDRLFSVATTFDYTEDEQPVSTHSGNFD
REAQKTVADDFIRSIRFPEE
>Tip_494
DIQELGKIRANKDGLAEEDICKTEINSSPEAIWLLQYIYIRQTWHKDQIEVANPPEKHDF
KRDHERFMLIVSGGLQPKLKATIAEAVPGRSAVHQRDKYMALASLQSARQTAILKSPGVT
FTMNREEEKLRAKSEGVKEQRQITMLYLSDILLESKIAILSNWNHNSQGASQLVTEKLLD
EKSLDYFEQHVTTRYEAEEE
>Tip_495
DWEEFGEVRSREEKLYEHELCEHEVDTEPQALWLIEYFFINEEWGQSNVDLARPPEKRDF
KTETDKMLRILPGSLENRLTRAISEPKIARSAVTSRQRRAGYASLKRERQTEVLNAPGIL
FSIAKAQEQMREKPDGAAKAAEVVMLHLSDYIQPGKVALFVNWTHNSDGRSAMMSAALFA
DESLEYFDNHAQTRFLVHEE
>Tip_949
HRECLGQAQKKSAEICLPEVCKTPIEQEWKGVAAKEHRFSLKSWQKQILGVDMPPKKKTA
QYLQERYFNCIQQSLEEGMSSLTAEDLNTLTDVHVNGRYAELFGLRKNETGALIPNPDLF
KYNATDLPKIVSQPVNVEESQRITVHHRYGALYEFRLALLSHWNHICNGLANAAATQIYD
DSMLDHLEVMAVFRDKSTEK
>Tip_950
HRESLGRIQKLEAEVVTAEVVKVSIDKRWKAVGLRKHRFCATYWFNEIIAVPDPERHKNA
KFFREAFIECMQRNWEETMNAASLDDIQSLGDVEVSGRYAKLFRMKKNDIGCLSTNVDLF
RHKEKESPRARDKSAQLVQKAYVSVLYRYGALLNVAIAIFKHWDYRCNGYAKVANVESFQ
EVMLDHVDCLAVFRDVSSEE
>Tip_719
CKKDHGKVLKDEDALSEVEMDNTKIDKTMEGIGLLEHFAVLHTWGTREFGVPDPRENRKI
KHYQGEFNECLNTKLEERVDALTAEHLKTLSELSLHDTYGKIIKLKTTRYGELLIGPDIF
KEHGKSESSLRGRPMQFHQEQDITMYHQRSKLPPQHVIILPTWPCNIRGSSESITVRIFK
AETLDHVKVASTERNPHLEE
>Tip_720
RDRDRGRAFKGTNELCEEEIDEVKLDLSMHSIALMKKATILEQYSSRNFAVPESKENRKV
RQYHEVSTKCISTQMSTTLEVWNADQFQSRSDAHYNDPRCRILSMKYAAYGLLIMAPDIF
KEFFQDQGHVRERSMQVRRNKNLCQYYQRSVLRDAHIIMLALSDCEFTGTAQTLTIRIIR
EEVFESFNPQATERAQFAKE
>Tip_867
NFGGCRDVTPKKDEIAQLDVIYVKVSHMMEPLGFKEAILLMSQWVRLELFTALKEAGKEM
EGVASATMLKVKTNPKEELQAIPSTPVLVFQMCRLFKVFGRAEKQGWVRDERLLYIQDIV
NLRMRDRKVEAGSGKEIEKVADMRLVNALHVVFQEHVGEIEPKNTLSSGIKHQTVATTVN
PRVFRGFRLTWNVNALATTS
>Tip_868
NFGGAEEIIPRETEIPEIHVVFITVSHAIDSLGVQEAIMLIQCWSKVEVVVVLKEAGNEP
LGFASKQLKKLKQFSEERMKCADAEKLILLSPFKLLRTLAKNDGQRKAKEEKLLYIKDIV
NRQLKERKMIKGVPKEVEKLDDMRLLNVLHILNNDRVADFQEEDVTTGGLNHRPVATAAF
EKIFRGYRVTWSATGQATTS
>Tip_332
NFGGCDHVNSKTFEIAQLNDTFIKIHHMIDDMGLQQTFLSVRAFVSPSFIFALKEAGRKL
RIFSLNELLVKYFNPNHELQAVQITRIAVLTPMRLYPTFGKAENPRFVRTQKVLFQNALA
NRTSREDKYLKSRPKQVIKLEVMRLIYALHVAYDKSIAQLQQEPQVSGGIHNIAVQSVLT
EKVSRSYSIKWQATGQAMTT
>Tip_304
NQTSVESIIGNQTGIADSSAGKIRLNLRQDAEPINHVVQVLRSWAALEEAIPLPPGGGNV
RYYEKKFILTLKKGQEEAMQAFLAQQLLLLSSFRLFEQAPKRESEKVVRMEQLLFFRDLL
RRPPHNKKLVNTKAKEVQKIDQIKVCFGLHVMFCDDTVVLQDEDTMYEGFSESSKHPIFT
TQAIKSYLTACTTMGASEED
>Tip_727
DRLKCGSLEARQVDADQKKFVQLKCNGITKSMKYNEGGSVLKMWGNREVAKLHPPDETKV
QYYDLALLWPRRGSRKASPVAITDHALVKVMQEDVQWKYTSGQRERGERDEQQDYTTSPL
KVKAKTDTVYERRSQPATDRTEFSSYYINELIFENALYICTTQNHKSNGTREETELHKYA
SDQNEEYTLRGVSLGEFQRS
>Tip_728
GAIVCCRFQEKKVDLDECRFTRASCNGLTHVITLSTNCSPVKVRCRKDFANPKPPEDKKV
RTYKVAYMNPRRDKLKASPAVVTSHSLFSVAQEATHKELAVEEAERGGREEQHNHPETSL
ALQNKFSGVYNTQPPPQDVNKEISIYFLDEPIFGNILFVQENKNYKYEGRGEDTQIQTFA
QGFGHDYAVKSAEFQAVQSF
>Tip_528
DGIIFRTIKTKRTAIAEREATRLKVNPLSNAIGTTTHAFLVRSWPKQARTLPRPLDTANN
EFFGENFMLTVPEGLHRALVNIGSMQLLLLCKAQFHVEYATPDGEAGLENDRTFYVRAVL
KTKAKESGQFRARPQRSDQCVEITLPYGKELIFDGAVLVVEGSKRNVKGIQSNIKTDVYI
EDEVEHTSSTLAAIGQGIKD
>Tip_670
YGIVFGTIDSQRAYVKEAEVNKLKCNNLPMRFNITSNILIVRGIKRMDVALEKPADPIKV
EYYAHATMYTAPGGLDQALVAETCLKLASLVAAQLFRGYVGQQTEREGRNNTTFFARSIL
KVKTRASGKTDARPQSVDRRSELALPFGSEVLFDGGLVLTMQLLNNFEGMKNVLKHSCYA
EASVDHFTTANAALGHGVND
>Tip_671
DGIIFGSIKSKRTHVAEAKVCRLKCNNLPMAVGITENVFLIRSWTKQEVFVPRPSDSAKV
EYFGHSFMWTVPGGLNQALVAVTSLRLMTLCNAQLHWEYTAKQSERGGKNEKTFYAQAIM
KVQSRDDGAFEARPQESDSRSEISLFFGTEVLFDGAIVIVKQLEHNFEGMKNAIKHPCYA
EDEVEHYSTAMASCGHGIKD
>Tip_336
DKEDIDKSRGQETEINEEEICRIELYNFVDGLTLATAIFRGKLLTRKETQIPWDPEQPET
RYYTDDLLYKPESGIIEITETLSSNKLLILTDSTIFGDYGPRKSEIGAKEGKLLCAVDAF
DNEKKKQPDLKSIEQAIDDRQDLTLLASQPAIYEEEMAVLMKWDHNNAGSSNNNPHQIIY
NDSIRNSQTGVIVGERKKVE
>Tip_337
TKPSVFKNNGIDSEVKEKEMCNIDLQAILQGLQVLTSVFTMMHLTGTEVQIPWDPLRPDS
RYYRGDMLYRPDAGLKDITDALESDRLMIITEANVFGDLNQQGDAIGNEETRLMSIVSWF
RSENKDQPELKNKVESIKKPQDLTLYAAKDLLYRDYYFFLTAWEKAAGGEANSDPYAVFY
DDTVEHPSIRVIVTTRDRLG
>Tip_666
QRDGAGHNRWFDKDVSAEGTCKVQNDDFIDTLGLSDAIFPLQNWRRKDLRVEYAPERSGL
RKLRRAYVVTALVNWKHGAQKMFVDHPLLGKRLTVQSDRNGRQFSQGAKGGRLLVGEKRY
NVNQKEAARVKIEDSSYEGTTDVMVLFGMDVFITEEFTILCTEDFKEQGTQQKCTYERFT
SSHIEGIASHGPCTISSLTE
>Tip_667
ERDGVGNELWFDKELGTQNLCEIKGKDLVDTLSSAEEALPLKQWQRDDLSVEETPERAGM
KLLRKAFLVASMVSWKQGSRKLQIRHPVIKDRTTVKNKRPGRSFLKGAKSVRCYVAEEAF
NSHQDDMARVKIRDANYEGIEDCLVLASLAVNTTEELTIVCTEDFEQEGTHRNTNYNRFL
KDYLRGVSGQTPLNIVGLLI
>Tip_859
RFQDAAHKRWSDKEISTNGQANLERAEYIELYGLDGCIKPLGVWQKKMMAVEYAPSFGGL
RKLKPINVWIEALQLVPGKLVTNTECPLTRKRVSITSDANGRQFFKGVAAGKSLNGKEGY
YIALTERIRVSLDDKAFEGATEPTLFVCMGLALKEAYYRVAKARFHDESTEADVTHESRS
APKEEGIARNGPNLVETFSE
>Tip_860
KFYDGVLKRTPDKDVQKNGHAKFEKQMFVELQGLEGCIKPLGVWKKCRLAITHSPTIGAI
RRLRLIFAWMEMVDLIPGRLITKTDKPMTRKRVSIGSDKNGRQFFKSLVASKPLNDQEAY
YVKLSEKVRTSLSDEALEAPEEPSFFIYLGMLLRVPYYRLAKARAFDERPEMDVPHNSQA
APKEEGTARSSPGFAETFSE
>Tip_749
ERQGAGHQRWADRSVADEGTCSVSNAEYIEILGLSTAIFPLKNWHKKILRVEYAPQASGL
KKLRQTYIVIQLLDWISGRLIMNVDYPLIKKRITIQADLDGRQFSRGAKGGRCLNGKDHY
NLGREEAVRVRIDDQGYEGVTDVMMLICMDVLLKDALSIVCRARFHDENTEQDVTYESFK
APKVEGIARHGPAVVASIAE
>Tip_339
ERKGLGHSRVKDQEINDDEVCKVKTREFIESLGLADAIFVLRNWTRRELKVEYAPDRSGM
RRCRDMYVMKAEADFDSGASNYHHDNPLILKDVSMHDAHSGRHFSRGAKGNRHIVGQQLF
DMHARESPGIRPRDNSYDNIGDICILIGQDIFLEEEAKAFTTWDFNDEGNQKNPTYEQFT
SNTTEKYRDHASATANVLAE
>Tip_196
ESKRLGKARLKNTELSREEIVKIKLNDFVEGLGMSDAVFIIRNLLRKEFRVEYPPEKSGL
RRVRSLYIFKVDPDFKSGTASYHNISPLILKDMTMRTGHNGRLLSRGAKGNRMIIPQRLF
DVHNRDQGRIRPRENVYEHMTDILMFIGRDILVENELAIFQSLHYNDEGSQKTKTYPTFI
SGCTEALRDKASLAANTMQQ
>Tip_375
DRDEEAKTRNISTSIIDEEVAAIKVNDEIEGLALIDALFPLNQFQKTEIPFSYPNTENKL
KKYRVRLILKLEAEFRVASYAWEPQPALVLKDFTLLVDFPTVAFSATSADSTCLKPQDRF
DWVSRETPKAKPAHDGFENLAQITKFKGKNLLIEDLHFVTESWTFKEQSAWKQSAREAYN
SSPSDQLAEYAAALAAQLEA
>Tip_702
DKFTNAKDRDLNLEIVIEAACEIMVGQFQEGLALYPQIIPINKTAKQAIYFSYPTENDST
RNWQTKYVIEVKGDLRAASSAHKQVPPLVLNNFKRADQWPMRGYSQSAKEKTFVCTEDFF
DGNDKNEPAIAPSDDRWDDLRELTHQLAKRVHYADREVVFTRLMLKTETGVESPTRERPN
THLSSNLPDYRTTIVLPVDS
>Tip_703
DMNTKGKDRQLSTEILMEAICQVKITKFQDGVNILPAIIPIDNTQKKDLYLTYPSKNNAV
RDFEINFVMMIEGDYKEANSAYEPQPPLVLNDFDRSAKWPARAMSANSPEGIVFCPEDIF
EGKERESPKAVPVSDRFEDLQELTKARGKSILYNDLEVIFTRWMQQKESCTKPATRERPA
TLPSSYEPDYAAALRKAIDY
>Tip_843
TELGNIKEENATAYVENGNSNGDRILEFSNEITTVTAPNRLKGGQLPNYGMRYWGVAHKS
TFLHTLELIVVKDWYREIPLKLLSVFAAYDIQAALKLELTDLALETWVSRKRQFNPTEEQ
LCERLGNKKYNAYSGAVGTVECEQKQRTLELIKDMLLDVPVTVQYCNATQQVHNQRSPAL
QSFIDQLQDKSAASKPVNHS
>Tip_844
DVVGCAKEEATPQYIKTAYSNGQRILDFQNKVTVCNASCRMKGQEKPSKGMGYWDVCQMS
NHWHTLRTTSVKECYRERPLKLPTVFHALSLQGGLKSELNEVAAQDWLNKPKKFTPNESQ
LVQKIGNRRYDAYEKAVGTMDDEPQQRSLDLIKNMMIEVPATAAYCFGTQKIHTRQAPAI
ESPVKQIRDRSAARKPVNFR
>Tip_458
EAAGISQDHADSANVEDGYENGDQIYEVSKEIKRMDASGFSKNGKRSDVGLDYWGVLHNT
KYWHTIKITVKKLWFRTIPIQYSTSHATHELKRGLQDKVTSLINKEWARKKRFYIHEQED
LGEYVKSHRCEGFGGAYGMEDGCPKKEAFDLEGYFMLNLSVSIAHTLDENSVKQNFNALI
AALREEQHSKATKLKIVNHK
>Tip_459
DAAGFKQDHASKTNLEDGYENGDQIYEVSNTIKRMDASGFSKNGRRSDVGVSYWGILQDM
KYWNTIKITVSKFWFRTVPIQYSTTHSTHELKRGLQDKITSLVNKEWARKQRFYITEEED
LGEYIKSHQCEGFGGSYGMEDCCPKKEALDFEGYMMLSLRVSIAHTLDENSVNQNFNPAV
AKLREAQRSKAVRLKVVNHK
>Tip_956
ESASISEDRGSPANIDERWRSGSQIYEVSSVFHKTPASGVVQEGRRALVGQAFWGVQGDN
KHFYSLSVGNRKFWIRTSPIKFSEVNKATEFRIGLRTKITALLGKERGRNKQLPISEDEH
LGEHVNPNHIDGINNAFGRKDIVPRQESLDLMGFMVNSLITVVTSSLAEFAVNDNHNPAV
ALIKEEARPQAKHVKITSFQ
>Tip_957
EAAGISQDNASSANVEDRQEEGNQIYEVSNIFKRADASGYAEDGRRSAVGESYWGILADT
KYWHTLEIVFRKFWIRTMPIQFSTTYSTTELKRGLRIKITSLVNKERERKKNFYITEEED
LGEHVRPHESEGFGGSYGTEDVVPKKETIDLIGYMMQSLNVTIAHTMNENAVNQNHNPAV
ASLKEEQHPKAVRLKLVNHK
>Tip_164
DEFGKCDNEASSSKVEKGYTKGDMLDKVQSSVAILDADALSRNFEQVDEGMRYWGVMQDT
KFWFTPKLIRLRAWFMTTPLKYPSVHGVNKLQEGHRDEMATQRTMGWHRKKDFADPTDTE
LCESIGSDYLDAFGNSNAGNGISPKKESIDIIGAMTIKLTVTIVAKMHSDKIADHEEPAA
ITLAERSGNTATVRNPENNN
>Tip_165
SQFVRADNGASTAKLSDGYTRGDVVDKAQSSLTVLDIDSFQRTFEQQDDGMSYWGTMDDT
NFWFTLKLIRLREWYLQVPVKWPSVTAVNELQENLRDEMAKVRTASISLKKNMADPTESE
LCESIGSDYIAAFGERSSTNGVSPRKESIEVMGAMTFKLTIAFVSDLKTDKMADRETVAV
VTLAEESTNTAVIRNPENFN
>Tip_937
QRRRRGSGKAAATLVEQLYGEKTRLGKAADFVCITASSSTTNGYEKNDTDLQIWGLWQAQ
RYWATSILISMRSRMKDIATKMNNMHKQHLASEENETELQSVLVLAYSIERTLYRPVDDH
DAVSRGKRGPEGLGGNLGPAQIGTRKESLELFGTLAIKIETRMVYDCQSRRISNQKNPRL
LTIDEKFINSGKPRLPLTHN
>Tip_938
RALGSNKRKAISTMLENGYCNGNRFNKVAESLCICDCDSITRRYEEEDSKMGYWGLLNEK
RYWETKKLISLVSKMRDASKKYNSVDAVQLRQDTLKTEISNVLLRAWQLEEAFYHVVDEH
NGESAGTRDLEGFGRGIGSSSIAVRRISFDFTSAMMMKIEVLLGYDLTTKKIPHKRNPKT
VTVAEKSINQERQRNPIVNK
>Tip_519
SKFAKNPNEKASTGVERAFENGGHLTKVIDNITSCDAGSVVRGFEQGENYRQYWGMFDEV
KYWATRALMGLRSHVKEVPMKYDNVYATGKLKAESRAELQAIVSQAWTLEMIFYHPIDTK
EFEAAGKVDLSNFAGSLGGAPTGLRNASLEEVGSLGLGVEILFGYDCHSQNIDRQRNPKL
MTTAQKRLGASHAHQPLSTQ
>Tip_520
KELGRNPTEAVASMIERAYANGNRVTKVLDKTTIADAGRILRGMKQDASNLEFWGLFDET
RFWATKKLISLASHVRDVPMKYDSVHATHRLQEELKSELLSVITQAWTITRVFYPPANNH
QLESVGTKSVEGFSTSMGVSHTALRQESLDLIGELIIKVDLLVGYDGSTKKLANNRNPKL
VSILEKIANQVRVRQPIMNE
>Tip_19
DNSGMKRNKIDNTTMKKTSVNGQDLQKLQNNLTMMAADFLRREFESHSYNITWWPVIQEM
RYWQPQHVLHFMTYFKQAPKVYDVTQMNVKLDTAMKKEIKGKLAQARQREESLFRKKEAF
EVETIEDKKVDICQSTIQISNTLFNKNPVDLVGDIQLQCAAKFDYKFQAREVSDDKDPSL
GKFCEKVVEHSEARLPVSKV
>Tip_34
GPKGLLNRVAVEEDSHYPTASKTLAPELGKSLEIDDYRLLQIMMSREIEALERWDLERES
KYYSTKSVIELDGQFEKDEVILETTNPFVRDEEVVPKSYADRFIQALAGQMTLALALTYM
TFKEFHSLPIVAVEDSLFGFQSILSHLPVELLHTISLKLASELDLKLQARRVVTVRETLE
YKMYAAMTEKDRVQFSGGKE
>Tip_35
GPSGRTNKTVENHDVEHSSVNKPLGDLMEVNFSYVEDELVMRMAQKRVEALRRWVIEREG
RYYNSQVVIEIDGTYDTLPSVLSSAEPYIVKDEVCVSAFGDGFIQALAGQLRICLTYEVL
AFSNFDSVPMIDVKDKILGYNALLRHMSIDLYYGLELRMISELDLYVKLSEMMTTGEMLQ
YKACGEVTDYYYLEVSPADE
>Tip_207
GPSNLANNQIQVHMTESKQIDKPLMNFVNIHETIFDGEPTAQLVSKRSEAYSSWMVDKEG
RIYNSNRSVELSGEVDARSTFLGASGAPIASEEAVVTQFIDSFLKKLAGELDVGISYDFL
KMKTYDGVPLLDVEATLLGYVYRIRQKELTLYQGVELWLIDELDIIAEIEAVMNLNKNFN
YRVAASRAEFYRLEVGPTPE
>Tip_208
GPNGLTNKQVETHDTEHSQVDKPLVNLINIQASVVDDELIMQLAARRSEALFRWMIEREG
RYYNAQSAVEIDGSFDARSSVLEASGEPIASEAVVVTQFMDSFLKSLAGELRVGLTYELL
SFKSFDGVPIIDVEATLLGYSAQIRHKEIDLFDGVELWLIEELDVRVRIEELMTTKKMLN
YRVCAAITEFYRVEVSPNDE
>Tip_169
PAMGTAKASKQGDREQSQGLNFAVMEGFNAIYGDPKQKYIKKTYEQAQPKVGFAPKQLTI
DRWAKPSIVVVNLTYEGVLSEYLRTHEYLKLSELPQELALKVIEGGGTPPREYILQGIVI
RKLHINENKIASLMACLQVVPELIIVVTIDSSVKFRLELGETYEAQQKSRPGALSSDLQD
IRCTDDGEKKGPSGIQIGDK
>Tip_340
PTVGMDEGAPRSDKDNEPRLSINILANFDVIKGDPTKAGMMSTYEDELPRVDTPPQQIAV
AQFACSMEASHDRKHEGINCKEVHDHNYIDPTHVGQSKKLRLISFDKSPPRDEILQESIM
SKLAVGDEKLTALGGTLDIVPEIQIIQYGDVAVLRKLEGAPNFTEDDSTIKDLANTAIEE
APKLFDNERALGMGISLGAL
>Tip_564
PSIEIDRGLREGERDEDVRLNLLVLDEFCIVLGGQRQARMMRSTENDKDDVTQAPATVQM
NISARSKILTQILKVDGVMLRVIHEGSYISDVCVPQDRAMRLRRMNAEPPSDSILAEVVC
RRLSVANNRVAGLGGCLAIIPVLRKILHADAAVPWEIEDVPTFTLNDASVKNNMNMSIQE
RHKLVEGDKEASLGITIGGL
>Tip_565
PSIASNPALKEGDVNRDARLELFLVDEFTQVIGNERLTLIMSVTEQERPGIPQAPAVVAV
TVTRKDKIIHHVMDVEGVSVELPHENLFMSDSRLPQDRDMRTRRLDPVVPTDAKLEELMI
RKISVANTKFAGIEGCLAIVPVLAIVLRSDTTTLWKLVDTQAYFLHDDAIKIGLNRALQC
EHRVIEDDSGAALGFVIGGL
>Tip_371
PMLGTNQGLTRGDKDPSLCLGLVILDQFAVVQGAPRQNNMMARIDEEYPKTTQSPEMMAL
TLNQLAAVLTHLMHLDQMNTSAVEQHNYLGSKDISHERELRLIRMDNGTPDDSLLNEILA
RKVQLSEDRLAGQGGCLDVIPSLAVILKADAAVIWTLEEVPSFALDDTELKHFMNTNVVE
KHRIVAGQNNMILGLSVGAL
>Tip_482
PPVATHKGYRQGGQDCNPGLKAKIHDNFILIMGDTSVPSYTSCFEQKVERVNARPDNIAV
AVLGSALVLDKEVRDEKVPFLNFYEANYTNANRVPSVSKMRLLRLDFTPPGDAMRATSGT
LKMELGNKQLVALLGCVATAADLTWELHSDGLVVWRVEGSAALKADRLTAPTTFALNLES
KQRLVEDDEEPAAKITVGPL
>Tip_483
PTVATAKGQRQGDQDCNPSLKTKIHDNFEVTKGDPTVPSFVSSFEQKLERVRSRPDNLAI
ALFASAMILDRDIRNERIPCLNFFEANYANANQLESTSKLKLLRLDLQPPNDAMQATSGT
LKLELGNNSLTSLLGCLAVAADLQVVFHSDGIVIYRVEKSTAFKADRITVPNTLAVNIES
GQRLVEDDEEPAARVTVGAL
>Tip_470
PAVGTGKAAKRGDADKDYGLKVRSHNNLRVTKGDPSNPSMVQTFEHEIHQVRCQPQELAI
SRFARAMAVDRDLQNEGMKCLNLYQHKFQNGEKIAKTNSLRLVKLDRPPQNERLLPSTII
RKLNIGNRKLTTLITMLDVAPEIQIVFQTDPTVIRKMEKAPAYQSNQLTLPSAVNMNIQE
GQRMIEDDQVPGTGVDVGAL
>Tip_105
WKTLLNRPAKRGDHEQIEGHQVFIHERLNAVMNLTDADYLIAVFEKRDTPANYAAEHSGA
DFFKKWAKVALDPRDDGSTAGYLSQRDYHSIITVPSKQTIKLYFARKLPPADFLFENSVA
RRVSIQMPKLAGMGPCIESCPAVILGYNIDHKTAFHLEKLDTFQANSKLYPQDVETDLSD
AECFRKDIKKVGAKVRGGCV
>Tip_366
STLGYGATGERNDCLQTSENDPVVLCQPISLMGIPREDKLVVFFEQKDTPKGFSPESKER
ANYNRLIIVLEDLKNPGSGAGYIGSHESDSVTAIPSRGVLSYKYEVLTPPATFLLQPVLA
QNLTLDISNNDSMSETITAAKAQIMRIEVMARALLKQEIMANFEPKVKSRPPGLSLDLMD
ARCLVAEIKEDNSAVRGAVV
>Tip_367
PTMSQRTEGDQNDHQEREGNDLIVLQNYNTIIGSPDHDALIVFFEEHESPEGAIDDQMEL
SWYNKLASITLELRYDGHAKGYLEQHEYTRLGAVPAKNAIRSKFPILNPPSKILLQVEVG
RDLFLRTPTLEELGACIPTCNAEYYAVNTEAKLVQSIVTVETVQLLAKAKKPYVTIGYFG
AKKCRKEIKGEDFKAKTTCV
>Tip_206
PMLDINSPGKKWDYQKHDGENAAVLDKYNRIIMMSEEDNLAMVLQKRQDPKGFAPDQKTA
EHYEILSVVAVDLRWEGGGAAYIGQHELVTVAGIPSRDVLKLRFSILAPPESFMIQSNFA
RTLSLQLPKLAQMGAAVISVDPRNLGLDLDRRYIFTLKSLQNFQAKSKPRPPELAADICD
AKSCRRAIRKDNAKVQGGRV
>Tip_101
QQIGINKKTKRGSAAETSGLAVGMPEKFQVIMGLPEDDTLVYVDDQRQTPAGYAPESKSG
EHDNDIKVFEFNPHYDGSNSNYLVAQDYLSISAYPSNQSVHLYLKLRKPPTDTILQMSVS
YKLHIQTPKLASMSPCLDSCPAVIIGFNISTKHFFQIQECANYVAKSQERPQEVASLLKD
GQQCRNHMKRSNARVKVGAV
>Tip_102
QVLSVNKKPRRGRSLDDAGISIGMPEKFGGMMSFPEAESLIIVMDGQLTIAGDTPQAKSE
SFDNTVTISVFSPQYLGDQSSYLTKHGYLSVNQALSKQSVHMHLKLKKPETETLLQKQIN
YQLSSQRPELASLDPSIKWCPAIVVTVNIGTKTLIQIYSAENEDARAKHQPHKIDSELRQ
GTQTRKFVRNTRVRLRVAAI
>Tip_551
PSLAVPPQYKSGEGDQPNSTSVDDDKNYRWGIGRPEMNHLVEVLEDRALPTDTINEDRAR
EYWDEGAVATFPPEWEGFAASWVCEPQYLTISERPAHQGKLEQLDENKPALFVLLAELYV
QELAIDKLFIGILKSVFDSCNAITYDAHMNIKKFFEIDQYTIFRVRDKLRRKNLRTDISS
YSPCKREVTNRSAFIRVLRT
>Tip_552
PSIATKQNFDGCEKDAPQTTAVEDKEDFGWGIGRPDLNHLVDVMEEEAIPKNVLKGGSVS
EYWYEEVIESWPPDWQKFKNSYVCKPEFWAVAQKPKCLTYLNKAHQGKATITVLVAILLI
TELALKTSFAEILHTSVNTCDGVTYGSPASFIFYVEIDEYELRILEVKSRRKELRSEIHE
FGKIKGSSAKRGAFQRVSHQ
>Tip_42
PDLKISAQDRGSEKGSPEGISVDAKSPFDWGIAKSEIGNIVSLLANERVPYSISKEATPI
EFFEEDQIKIFASGLEGLQKKWACNTESWFIIEAPRLQSEYRRASNQTPGMDFVLVIVTL
KELGLKDSIIKLINTATFGCNCMRSGARFGKPIYVELVRDEICYARNKALAKLYMVAIFE
FSAIADDIAKDSTFSALNAQ
>Tip_628
SSFRIDTKHKGSHKVVLDSIHVGEKERFEFTVAKPEMRETVDAVSKERIVDSISTEELAT
EYYHSDIVAQYAPSFKWMVQRWAHSSEDWYIGSAPSQSFFRREAPHQSPGASFLLLVVTL
DLLAVNTVILKLINTVLWGCNSFMFGNKLGKPNLLDAQRRNIYHIKKSASPCSIRISIFE
LGSGAKHLAHNLTFARLEIR
>Tip_629
PCFRIDTKHKGSHKVVPDSIHVATKERYEFTLAKPTMRETIDALSKERIVDNFSTEEVPT
EYYHSDIVATHAPTFKYLAQRWAHSSEDWYIASAPSQSSFRRRAPHQRPGAAFLLLVVTL
DLLAVNTVVLKLINTVIWGCNSFLFGTKLGKPNLLDAQRRNIYHIKKKASPYSIRISVFE
LGSGAKHLAHNAALARLEVR
>Tip_827
PHQRIDTKLKGSHKTSPDAVKVNAEMRLAFCIGRPDVSDKIGILAQDKVMKDLNDEEFPT
EYYNSEISITYAPEFRGLTRRWACNHKPWQLASQPRQMSGSKKAPEQRSGLSFLLMVVTL
RMIIVYTPVLKLLNLIVSGGAITLFGEEIGKPDYVEAAKMNLYLLKDKAIPAVQRISLFE
EGTGSKRLTNGSSFSVYDLR
>Tip_828
PSLRIDTKYKGSHKTSPDSINVGEKERFQFSIAKPEMKDKVDELAQERILKDVSVEEIPT
ENYHSDIVATYAPDFKGLTRRWAANHEDWYIATAPNQISGARRSPEQRPGLSFLLMVVNL
RVMSVSTTVLKLLNTMVSGGNAILFGTRLGKPNFLEASRRNFYYIKEKAMPASIRISIFE
EGSGTKHLTHNSAFAQLDAR
>Tip_91
ILPARALKTGPGREINGHKAKESIAYNLDTNLGEVRLKVLFGFIRFFEAAIISSLLNQKK
EYLSMTVKQSIGLAAFCFAESQSLKYVIKLEGQLVHETLPVKCTSSPCPLEDIWPPYELN
DLRAQTDADPKAIRVPDNDMALDVRGLKEFAPPLYDNCSADNKKYEIAHTTVELAKSEVD
PVAFIAKAYYDKKRMGLGND
>Tip_140
IQIAQPAKSGPARELQAHKPKKYIAYNLDTNVGEIRLRVEYGFFRSFELLVLSSILEERR
EYLSMDVKVGIGLSTFCLSMTANFKFAYKVEAQDVHGTVPIKCTNTALPLREVWNPYSLA
QVKAQADAQPRGILIDQPDSQLDIRLLKEYITPLYDSCAAQDKKYTLLHAVIDLTKAEVE
PVAFIRKKYMVKRKLGLACT
>Tip_648
IIPCKMNGSSPRVEIKGLKPKEKRALNVSKPDGRMVKQAKQNSLRLLNLITMISALKQNF
EYVTCDAQLPVGLSAFCVYLSQMLKVAVKLDAQIKHARAPLKCVKTSIPLEDDWPPYGLL
NGVAHADAAYRGDRALDISLEIDIRAYECFVAPLFDNCLAEDARYELCRLVADITRAETE
PVSLFSHQFIVTQRIGIVST
>Tip_649
VRTAEFKFAGPRIEFHDLKPKDRILTNLRKSNGNIYLRSAVGQLRLLEQESGSSVLYQRM
DYVVADEQSALGVARFSVFLARDLELSVTLNEALKHNTSPVKVTNPVIAYEKDWPAYRLL
NHDTHQDAATRSDKAPGPNMAIKVRAWVLFVKPMYNNCAAERAKYDISRLVINLTRAEGE
PISVLVAKFYLSKSLGLAEH
>Tip_192
LQPVRNEISNPEEKVQRNIPRLTSEYNLDDELGGIELKLVMGFFKFLVATFIQSLLTMAR
EYVIPKAIQVVNPNAQCFGTLITSKDCVKLEEKLSQKESPQICGNNHHQVIDMWPPSAMG
QNRAETNPDLVATDLPGDHMVAVFEGFARIVVTLFQFFTDNDKKYRSPITRIVQTQEEDK
PLSTIAQPYFVRRRVSLAND
>Tip_205
FQPTRNQIRKPEEKAQFNVERLTSKYSLEEALAGIRLKLVMGFFKFLAATYISSLYSLGL
EPAFMRAIQIVYASAACLGILISAKECAALEETLSNAQAPQVCGDNHKKVIDVTPPPAMG
QNHCVTNAALIAKDVPGSHMIGVFDGFRKTAVAMYRFFETPDSKYKTPVKQVVHAKMPDK
GLKKVAQPFFVRQRLSLAKE
>Tip_711
MHATRRDVQKKMQGYKFSPEKLSNPYQLQDKIASTPLTIVLAFLRFLIGALLTDFYDLGR
SRTVEKAAWILSPTVGFYDVVVLGKCVINWNEQLNRAGEAQICTDGNTKAVDIDPVPSIG
YVRLISSGEVQVKEITGPTLMEAFSARETEMLRLYSLYEADAEAYQRPLTQIIGKYLMPK
GTAEIAKPYFALSHLAVSDC
>Tip_712
MHEARRDIKRPIQSYEFGPNEVSNPYNFQEKTAGTPAEIVLAFISYHLALYPQSFYPLGR
NRTVESASYTLNPTTSFYGLVVTGNCLMSWEEQHKQYGAALICSDGDTKVIEVDTTPTIG
YAKLISTGQVQVKEIVGPNFMQVYFARGQELLRLYRMYEADAEAYQKPMTQVFEKYLMKR
GTEQSAHPYFCLSALAVSDF
>Tip_646
LHASRHQVQQPAKTVEYTPKRIAKPYNIKEEVAGTPLGMAIGLFRWLIAVTSVRFYPVSR
KRTFAEAWYILNLTRGCLGVVVLGKCIVTWDRQLNQAGVAELVTEGNSKAIDVIPKPSIN
YQRLIASNDVQAQDVTGSNVLGVYFAFKKEVVRLYRFFELDARTCNKPLDEVIAKYVLEK
GVRQVTQSFFAKASVNEGNV
>Tip_647
LHASRHMIKQPAKQKTYTPKKTKKPYGIREEVAGTPLGLLIGLFRWLVGVPLVKFFPAHR
KRLIEETLYILNRMRACLGITIIGECVVVWDGPLNRDGVSKLYTQGESTATDVIPKPRWN
QERVVFSDQLQPQDATGSNMLGVYFAFKKQLVKLFRFLEATAVTYGKPLDFVIAKFAMEG
AVAKVKQSLFARRNVNYGKI
>Tip_899
YHDTRQQIRRPVNIALCSVDRLTGPGRLWDEVMAIELGIREGFFKHLAQEYLRKLKSFGE
QDAVTIPIQIAMETLSCVGLVVKGKTVVALAAGLSDAGTPKIQDDQDTKTRRIMPPPSVG
YSSITAEEKVSGKTLQANNRIRGYAKFLKTAMDTYKYSKYDQEELGPPVGELIIAFLEEK
GMRPNVAPFFVKNRHSYLRQ
>Tip_900
WDPTRSSIRRPVEVALGSLERLAGAVAADAEIVERDIQIVSSFTKSLAEAFLSKLKAFGE
KPIISRPVQFAIPNKATLGFVIRGASLVAMCLGIGWAGDPPVDGPNHGKVSKVTAKPAVG
VNHMIAKQVIMSRVKSGRHKIGAFQQFLSKIVDIYRYHKYKQEEFGPPIRQILLRFLEAQ
ALEKVDSAFDVKNLLAVKRQ
>Tip_117
EEQRSIEYAPPQEPVRGHISQIEDAYNVDDQIGTKTAPLLLGTLAWATNIHSQCMLDWAR
TYIDRLGKGAVLMSNNSFGTVIGEATSLVAEENFREEEAPQTIQKMMTPAVELIMEHPLG
LGTAHSSRNIPSADTPENELTSNDVTVIRAMSSLFNSTITAEEIRRASVLQLTIFNSLAF
PVALVRKPYFLTLRLNRVGE
>Tip_118
PEEKSIEYAPLQEAPRGATPQIEDAFGIEDNAGASCAHLLLGQLAWAEELHTSAVVDWAH
KYIDRFGKNDVLLSGDSFGAVVAESSTLAVADNFREEEFPTNIATAQTPTASIVVESKIG
LSASQNSQPSSAAQTPEDDLKMNEVTVNRSVSNRFSDNITGEHIRRASVLQFKILDTWSF
IIGAAMKQYFITQHLNRLGE
>Tip_80
RQFVKTQVIPPNELPKATIAKLPPANNFDDEIGRQDLPLALSFLREMLDLRTNADLDAAS
KYLTINGKGEAASSSGELGQVITEKDSMKLESVLKEKESPEIAVESMYPIIELFPPISVG
ITKGRSSNDVASQEVPDEKFERAPLGVERFVVEPYGSTVASDKIRRVAIVTIALLEETSE
PISIVCRPFHITEQDGRCGD
>Tip_541
PHPDKIRSAKPTAEIMSSIHSPTDSNEIDEDASGYKAKSLLGYIRFKIQVSLDRLQHASV
KYLRHLLRKVIRTNMHCYGNSFTGRDPPCTVELLRKRANPAVQVFNTVPTIPLWTFNQIS
DARDKTKNDRKHANCPGDGMSIVFDGTTQVVVEMFKNSFPAKKKFTQSPNKLDLAKSESD
PVLFIISPFYLKRKLTISRD
>Tip_542
PSPPRTKSYKPLERILSSMNILTNSNDIEDDPGGGKASVLLNFIRFIVLMGCTRLEEWSG
EYLYLVIRRKISSDMHCYSDSFNGQDAPCFIEAGKNRPNPGVQVLNTVPSAPLWPFSQIM
DDRVKTDNERTHANAPADELETAEDGAPTILIRMYKNSTVCTNKYTYKPYKLQLNRSESS
TVVFIMTAFHLKKKITIKRD
>Tip_783
LAPKKTKSAKPTAELRSSMNSLTNTNNIDEDVGGGKARCLLGFIRYVIQVGLERLQHAGA
KYLSMVIRKVIGPNMHCYSNSFNGKDAPCFVESLHKRSNPNVAVKNTVPSIALWPFSQIG
DARPKTDNDARQENCPGEEMRVAFDGRPQVAIRLSKHSTAKNKKYSYKPSKVDLAKSESE
TVVFIVNPFYLRKDVTLPRD
>Tip_821
LNPKKTETAHPSAELESRTLDFTDANNVGEDLGGAKKRTVLGFIRYVIQVRLERLQFAGA
RYLTWVMKKVLGPFMHRQFNSFNKSEAPSLVTSLHRESNSSKAVRNNIPNFTLWPFSKLG
NTRPRTDNPCRQTNCRGKEMKIACEGIPNVVIKLYAESAGKEFRYTYPVARIEIAKTRSA
SVAFIVHDFYPRNDITLPSD
>Tip_822
LSPKKTKTARPTAELKSSMITLTNSNNIDEDLGGGKKRTLLGFVRYVVQVGLERLQHAGG
RYLTMVLRKVIGPNMHRYPNSFSKEEVPCLVESLHNSSNPNKAVKNNVPNFSLWPFSQIG
NSRPKTDNDCRQSNCPGEEMRISFEGCPNVVIKLYKHSTCKDKKYTYKPAKVEIAKTESA
TVVFIVHPFYPKNDITLPSD
>Tip_698
LSKAETQSSPFKTVLRGDLSTMIDSNFFDEYIGDEQPKTLSDLYDYILKTGLEYLLGISD
QLLSTTLNFIIGVDNRVHARSIKGKPSQSYIEALRTGSPVMVEVILAEPFPAILDMNAAG
KHDAQPDNGSAATQDPREVTTIMIATIGQADVQIVDFSSANQSRLELEPSNSDIKENSTE
SVLDWLNPTALDREDAEPRQ
>Tip_699
LSQDRVTISPFKTVLRGDLYTLNDGGFFDEYLGDETPLTLSTLYEFVIEVGLEYLLGVTE
KMLTTTSNNMISIEHRCHAKGFNGKTDPSYVETLRAGSPIKVTVKLNQYLTAMYRMNALG
KNEGRPKNGEAPTQTPKQLVTIMLTSVGQASLQIICYNAGNDSRCKLEPSTADLANSTTE
SILEDLAPTALDEEDAQLRT
>Tip_620
KAQSKVNAKQFRTVVEGDLSYLLEGNVFDKYLGDEESKTYDKLLEFLVNVDLVYVVSVHE
QMLKCTLHEIPSIENACHARTLAGREHPLFIETLRRSSPIKVEVEIGQPLTTLIKMNSFG
RNDGRPKNGAPPTQQPREYLTVIISPISQKAIKLLDYRSVNDLDYELDPERAHVWDAIID
SVLENLVPEAVPRENARPRQ
>Tip_215
LSAGRIQAARYNDNFGGGQITLLKSRVVEDAVGNEGVMENLAVRQYAIQQELEYLCEFHV
LYCVGDLTKLLAFHVGIFHRQHCGTGTPCFLNWFKTRPSPKEFNRREVSCITALPLQEVG
SARTALDDQAKPEIVAADKLGKAWAGCPELAVTLFNANAVENTKYKIRVNQVDRKEQPAV
SFGCKESEFLLAKEMTTPRE
>Tip_713
LTLAKMTAKRFINHFAGRLYSIKAARLSDEAIGEEGIIVLLTLTKLSLQIEMDFAKDLKT
IFTIGQLAQLIAFGFGSLSESNGGRGNPSFTDCLRTQPTGKASDKRTFLVVRIVPYMDKG
NARIRKDGEATPEDCPCEHKGASRLSLPHLTAASFLISTIEIQSYKFKPTTIEEGDKPNR
DHECRTLPIFVSEKMTAPKN
>Tip_714
LSPGRVQATRFVNNFGGALYALLATRVSDDLVGREGLLELLALPQYSIQIDLDYLSIIKA
LYCLQDLTRIIARHVGCFDKSHGGRGAPVFIDGLQTRPAPKSCNKRPLAVIVVVPYQELG
DARIKADDEARPENCPAEAQGAAWCGCPHLAIGLFNFNSVESQRYKFRPRQARQGDKPNK
GLSCKVAEFLLHKNMTTPRE
>Tip_209
VSPGKVQSSKFKTGLGGALNAMLSMRLYNEWIGGESVKDLAALMEWSHPVSMEYLAKYLS
VYCGKNLLKLVGATVHCFEKGYGGRNFPCFVDSLQTRPAPKACTRRSISAVTILPYYQQG
NARPKANDDARPGNCPAEQLAAGFSGTPQVAIGLFNSMTIEDKVYRFRPDHVTIADTAGK
GVGFIVSPFVLNDDLALPKE
>Tip_12
AEVFRAERNNNGREPQRTGSLGAATYTTDANTGAVEAEFVWGMTKYFIQVLLSWALGRAN
SAMTSQVQMKMSPGLECLPIEKSQAHGILLEGNIYREKAHLMAYSGDVPIRERWRPNRLG
EMHESFQPDPKSIKITAENLYLCFSGVQDAVIPLYDCGILQASKYRLAQKLLAASRTHNL
PLMFLRQPYRVRIRIGLASG
>Tip_13
KEVVRAQRDSPGEELQQTGSSGAATFLFDANHGSVQKQMLWQLIKYFIQMLQSWLLNQGD
GFLTEQYQTCFTPGLYSMPVARVAAHDLVLEGDIEKERPHLKIRDGEWPRRERWVPNQLG
DMHDKTVPEAKSIKVPGDTMMLCMHGDNDTVMPLYDSGVLRDSKYALSQKALAVARTHNL
PLMYLRQPYRIKVRIGLGAN
>Tip_100
PEPVHAYRDDPWEDQENQDKHSIMAIPTAAPTSASKNAPVLVLHRYALQTIPAPLLLRDN
AFISAQMRKAMTPALSGLPCAMSSAKDLATDGTVHIGKVKLEELEDTINLQGFEDPTAVI
ACRGSDGPEATSVPINSKRFIARFTGFVKILALIYSPQLMNEAGYNSSRVVLKVGHAGML
PFIIIVEKEELEVKLDLNSF
>Tip_155
PELADLYRDDSWARQESTQKQGCLGFPTTAPTATDQDRHILALSRFGLQAPPNPLFMRDA
ELLAARMDEALIQSLTGLPQALSATEELATDGFTHLVDATYKEMDGTIYLKGFEERKAVT
VEEGTEGCDATELPILSKGFWVRVNGFVNLVTQLFMPQLPNEQVHNSRYVVLKVGHEAAK
PFLLSAEKKDVSIKLNTNSA
>Tip_792
AEVETYYRINIYQRSEGTGRKENLGFTTTLRSGEEEDKHFVRESGLGVGELPRIGYMGEI
EVLAARTEEAVVTILDGIPTVVIEEERIVQNGFTHVFDSQYKQVSSNMVRADVSERSVLS
VDEGEEGAVIIDLPMHPSAYWGYLFSLTFLLTQMVLPRLGRENITSASHTLITDNQLQDS
LVQVQTEEKDIRSLILTHTG
>Tip_793
PEVETFIANNLWERYETGDKGENIGFTKTTKAGLEKERHEVREAMFGLGEYPNIIVASPV
EVLAARSEEGIVNVLDGCPSSVPVEDKILTEGFTHLIDNSYKKLTSTMFRAEIKERTVLT
VTEGDGGSLILDFSFYSRGFIRYLFSLVSMLTQAFVPQIPSEKLRGMEHVLLRVAQMNSN
LLELQAERKDIRPKLVTHTG
>Tip_388
PADISSPKEQVGEDTPEEWNSGAHLPAVQSLDKLLRRNPFWPLTAFHFFMLPVFLAAVAI
ELKGQNRHEGTLTPLSTTARNIWAIFEETAQLYVDDANHQARCEEGDQFAVGKDSPAAMT
LSRPSEAPVAEIVTARDQAFIPKLEGLNYSEILTYKPKLLDQIPLNGTPDTARDADPEGL
ERLRIIDLTRIACKCTLENK
>Tip_502
PDKIAGSTETPNDDKAASKDSFSALPLYQDLDTIPRRDPYWPIAEMHLIVFAVVAAERAG
KRNTQPVDEYILDPMTCLPIDVWAMREKAINMYVEDASMRKLCHENENFILTYGSSKGLV
ISTRKERPEGEELKAPAHGVITKLKCLSYLTLLNLQPKLMTPIPLADHYRHFRNGNPPSI
QRITVLLLTEIKLATNLANV
>Tip_503
PQEISGNFEKQNDGKSKTSHEYDALPLFQDMDLLLTYEPFRPMREMHFICLVVCCIARDV
EYNVSALHEAILDPLESMGSHIWKFYSKQVRLYIKNPHLKSKCGDSRQFLVGRESKKTIV
ISKMTEHPEGEKLKARSAELVQKLQGYSYPTFFLIAPKVYAPVPLEGKWEAMRNSNPKTI
DRMDAAEVLIVTLRTSFKEV
>Tip_77
PESVHAEKEDPGEDDKQTSDQGAEMYPERAYHLVYRVEPFWPLARYYFHVLPSYCVNRGG
AISGSQIREAVISSLDCLPTNIFCAFELENECYLNEGQLRSKCYHNETFVNGLEDPEAVV
NTRQFESPDPAKVCVKSQEFINKLAGMVYVLILIYKPKMLDQIPFKASEDTISSSKPKSL
PYLIIVELEAITMKVSMESC
>Tip_996
PTSPHVNRIDPGEHLRKCQEEGPQMYADKNLAVRFRIKPNWPIKARYNRAFPTEKPKSVG
CINGKRLRENVVNHVKIIQKAIGHPYSINNDVFKNQGFFRMRYFESKAVVHGTEDSVYVR
VKRSQEPCHAVEGLLKSQDFVISIKDRTVPLVLFPEIKLVNNLEYKLRQNNFVDASQVAH
VVLIVLEMKTMSRIHLVRYD
>Tip_997
SDSVHANRLEPGKRLRKFNQDAPCILAERSFAIENRVKFQWPYKAWFYETFSTESLKEAG
CVNGNQIHVTGLNSITVVVFDNNTPYALNKATLANQPALRMKCAAKHNVLYSRQDPLYVR
DNHDYPTIFPFKPMIRSQRFVLSVKNKAILVALFSEVKTIANLDYKGNDAVLIEAEESAL
IILVVLEMNSMSSETIFRCA
>Tip_968
PRAITIASHGIWKLMGQNNEEGPEFYSDERWAFVYRLEPRWSLKEWNYAVSPKQRVEEAN
LLSTRQVRDNGLKMLTSLRMGRLSTWELETLAAAAAALFELKEEQNSQVLKSLQVPESIK
DAKNRKKLCTARPIVRSMDILTMTASKLCGLALEHLLKHVRDLSCHPLKGIVIAKKEIVI
FITVRNDLDVIDKNVSHRNF
>Tip_969
PRAINMATHGILKLMGHTDEEGPECYNDERFTLVFRLEPPWSLDEWSYAESPKQRIEEKN
LLKTKQIRDNVVRQLTAPRLSRLDAWKLETLATAASVLFELNEQNNTSVLKGLQTPESVK
DGKNRKIVCTARPIVRSIDVLTMTASRLCGLYIVHEPRFVKDLSHLPLKGVPIAKRQLVL
FIEVKFDLDAIDKQVDHYTF
>Tip_284
VEHIRVDRLCTGKKLRNTNEEGPDIWTELNFTLVYKIEASWPLKAIYFQLLPAYAYKKTA
AVAELKVADKLLSHLDALPLEVLEPYALHNDSIMNEGQFRRERIEDYTSIYGLQSPEEIH
NEKQNRRLKPGRPAINSEDRMSTVPSHIASLLVFKWPQRADAISYKLFEKPLKDPSNVCV
IVEMVVEIEAISHQVFIHSA
>Tip_285
SDKLASEEQCMDEKPRLVNEEGPQKMPERFYSEMYRIEPTWPIHSLYFQTTPAYHVEKER
CLVALKIKESVFGDQDTLPVEQLDPYVFNRDKVLNTDKMKRKRAEDQVLVYVMQSPTAVY
VVPQQRALGPARPIVFSQHLIVTYPTRIVAMLFFQKTERSDAVSVQVYDNNITDPLIIEV
LIMMIADIEQVQHQIYVHVA
>Tip_325
SQENIQFAAPWREDHNELKLGTVIQVLFTPHGILSIVIFYMLPFSQFKAESDRYNAELVD
AANLRTTHLGLIAVFSVGRKSKEMELSTEGNGRALGKGPHNKLITNKAALTQKRSDPAKM
PAFTVIPKQTQYKSDLSGAEAVQDTVGHKAAISQLAITIVMTIVIGQLYTALLEKAKPRD
HQSYLKAESFLESKADNKAT
>Tip_326
TSDDIQVSNELRESHDKLRLGTICAIIFRGQGILPVILLLFLAIGQLAATIDKYNISLTD
NDNLRQAHLGFIDIIAPGRKDRQVQITNDGNAGSVHNGPNAEFVAMKPLSSEQTAEPAKF
LAFNIVGMRSRSKSSRRGSGKAKEAIEVKKPKTYVVIHTRMVIVHGHHFVDLLAQNKLRY
TQTYFQSDVVLESKLEAGAE
>Tip_254
ISADVDVATQACAKHDDIGIGKICSIMFEPGGIIGITSTLFLDLDNLAIGSRKYHAEIKN
QAYLKQREMAFMTLVEDNHDEEAYKLHNETSQNTISQGPKGGVMAFSPLLSKYKINERVF
LFLNFSTNKHKYLSFLRGYDLAKAIISIKKACEKLILHVVFLILKGPCFTVLTEESSPDF
EASFIVDDVIVDINRDKEAK
>Tip_213
INDELRVVVDFVAERNQVKLGGICGLGFAKRGFMVKAALFLVAQGLFAIVIDIYLYNIDE
PHYFRAKNMSPEIKSTSGYHRQNARIFTDSAHYSVELNIKKQAYVCRNYLLELNACAWDF
TFARSSGKRVKFSEAMKGVYQNRDQSFVVENFSQLQVSLVAMVTIGTTVVHLISKKANQL
AQAFVKNTATASLARQADQG
>Tip_214
VNQEGRLKVDFQSQGDQLQLSTLYACNIERRTIILASSFFFLAKNHLAIIVDKCYYNSTE
SHYFEAHELVPLLSGSNGYQRKQARTFLDNAYLTIQKPATIKSFNFCNYTLEVTKDPWIL
CFSKKTMKRAMFAEVWGGNQLDRERPTKIGDVSKLAVHLYITIVAKHAKVELLHETATKL
AQTYCKENSTANQVRRSDRT
>Tip_373
MLEDVSVIAEIKSQLDAFMSYALCRITFQGDGLAPFVLLFFLAVGKAAVVSEHYRSYTYF
PFYLSSDQRGDLSETPKNDKQQQARTEVDKTYQTLFKPISSKLISFKKFIILFKRGPWIV
IFYARNSKKKKLEMFLAGRVETKYQSTSLDGTIRVSVFMDLGKQQPQMRVPMIMKIASQY
AESSIKDHVAIDKSRRTTKE
>Tip_761
TRDDPGGTNELRAGPDQFQGGDLVELTYHDQGLVPETIPIFGELGMVYAKSDFERKHTTL
FFFLDIDQKGQLCHNPEDGKPQEATREVVQLYPKLWGPSVPAFVSMKDIMVLAQRVAWIT
IHVRATTKSFNMENFRGTGIRTEHGAITIDSTVQTGAYVNINRQHDAFWWPLLKNILEHY
ANQIILANPTAGSENLRLKT
>Tip_762
MHEEPKATSEFGEGPEQFKGFDQCELTYHEEGLVPATLTLVSELGSVYANSEWKKRHTTS
FFFLQSDTKGDICITPKDSREQKAKSDIGNAFQKLWGPRAPSAISYRKFIIIAPRGTWIF
TFVRSMTKNFKLESFKSAGLEISYKSIALDLSVQLGVYFNLSRQQPQFKFDLLQETQPQY
AQCFINDHGAADAQNRRLKS
>Tip_763
IAEGPKSGSDFNQAPKRFHGLDHCELTFHDEDLASEAFTLIEKLGEVSANSECKDMNTTE
FFLDTADMIAPLVHTPSEKIEQHKNKVLGIGVQRLWGQRYTSALSYRQMLVIIQSGSWVF
IFMDGLTTSYKLEQFKRHGFDVEFQAFPVSFAVKFGTYFNLTRFEPMFSVDLFEDSQIHY
ARCFVNHHGGLRSETNKQKS
>Tip_438
LLEDVGVIAQFDRVADCFSKYDICALDYTADKLIPVIIKLFLALGSCKIISAKYAHYAEY
PYYIKSEQRGTLSTSPRNNMEIRARTEIDESFQQLWKPIEEPHLSFKSFVLKAREGPWLV
AFYRATREHSTIEVFIAEVVKSKFQACELDETFRKVGYLELGDETPQAEVPLMEQTASQY
SRMIAQDHSAIDEARRTRKA
>Tip_314
QCIDLVSLLAYGIWDGHMKLPFFCYYHVTDLVLLDLIKKILEIISNVMQIDEQHIGAASM
RNGHLLNKFTLFDPAETGNKESFRKVGLHRAPKLRFLVDPITNLVLRHLCITSRVEVEII
FAHQVVNEKARFVGYPASAVKFREELQAAPCGLAVPIPKPRIQDKLFPLLDYKFPAINPL
EYTMVYSLALLNENLTELEN
>Tip_609
VFMIIKTFLEHSTTSSTWRVCFLAYFSIAERSVLRIVLEVMSYLECLWQIEETYNEAAAN
AAKTLFGELGIYNSPTQEVSAGWRTIEIAALKKVSYNVENRDSFLLGDGLAEHFVDFDCK
KLPHKDTERGRSIGLKLAPVHFPLKPLSKACSMGVNIPDPPMTDLRYPVSRVLFPGLEAL
KHRILYQLIILTDGVTRLET
>Tip_610
IILHVQAFLKFGGAEVNFPAQFTCYYGCAEKTILKLISESLGFLTHLLQSNFTASEAAGR
VASTLFLRFGVYEMRINTGAVTRRNKKLCTFQKLRFPAEPIDDLLLSKLIIEHQVNFSLA
RLVNTNGENVRYCGMKVGDTELAVEAITTAAGHALNIREKKISDLWFPLNEFLLPGTNPL
RYMLLYDLITLIYGVAIVES
>Tip_94
VLQQIESFRSYMECSKHLKIKMLCDYKLDEHSVLKLLAIVFTFLAYLLPVYADFDSCAAD
PTTELFNSHGITEAASTSSPSGRRLIELHQYPKTKFAADSLDDYTLTSVIVNTKRELAIQ
GVYGVYNEKAAYMGLIVRTTELKGKSALRPETLHISIPAPQLKDAYKPLTDFLQPCFSPL
EYLFMYEIALLSDHQNAMKE
>Tip_387
CLPKIKMFKEYKEQLRYMKSTDALHSLLNGLALAALMKIAYVFCGAITIIYEVYSSAIVL
PAYLIHETKAVTGSLAQTAKGVKMRVIPHNIYDSEVKQDLYAEMSISELILTGRDKARPE
ALIRSLKRLAKLLAYFINGANLPVNKIYIVTTIRGIIQALQPRNPVKVHNKFQASTTPGL
SNFALATDYGQTAPDSDVGK
>Tip_413
VLYDIVDLSAFGGEILLIRFSMNNHRFIEQRRIVKLIKITHHYNGYYGVAYAQYAHPFSL
PKYLLQTADGVSGRLSQDSLGIHINWAPQNVYNIEVQHKKYEDLETTRMLLTCRQRATLE
TKFGSFKKIAAHIAYVTNSWDVPADRMYVETSIRGPLTGLSPQNPSTIYAKFFAPARPSY
ANILKDTEYFKVAPEEAVGR
>Tip_414
ALFNAKSLKGYGPEVRLLKFINHCHSLLNERAVVRLVKIAYHYTDYYSVMAVLYVHCFAL
PTYLLQQTDGISGKMAQSSKDMHIDYNPQNAYNNGVQHDTFEELQVTMLLIKCRREARLE
TKFRPYKKRAALVAQVIDSAAVPYHRMYVESNTRGILTGLQPEEPSSYYGKFTTPAKPSY
SDISMESEYLKVAPERDIGR
>Tip_268
SLEKVQTIKERGPKWRKLELSENTRKLILEKNVSLIVLMTMIQANITPVADEIHVQKLGK
AAYVVFVKKDLKASKPKQLEGAVQKMANFTFYGVELTAYKFEQFSVDYSLVLTIGDSAIN
NEYNEVGKQAGLINLLVDTTGQEDNHTYVKTGYLRFEPRMDVNRLLQIYMKHYENQNEVF
SRLIKLPLCSKAQQFSAGPT
>Tip_754
SVETANPISERGPEYRTLKNSEHSIKMWAERGLRAIIITSLCVTGRINTFSELYINTLTG
TAYLVGILSNVETAKPKDIRGADTRLADIRSFGVDLKIHVVERVIVEYGALLKLQHLEVM
NKFMEFQNNVSYVEVLIDFQGQKDARAYLTMTLDQLVPKFKLKQVITVFVKVYIPCEPPF
DHAVSLRTCFQSRDKMAACK
>Tip_755
ALANIEVVSEHGPEFRRLKRSEHSHKLWSERGVRAIILSALLFTGRLQFPHEIYIQSLYG
PAFLVVLIRDIEGAKPKDIRGAEARMSKVNSYGVELKMNAIEDVCLEYAALLAIQHITVN
NDFKDYGRKAAYIKVLIDFQGQEETEAYVNVMLNELVPKIKLKKAISVYVKIYLPCEPPF
NHVITIKECFESRDQVEASK
>Tip_320
SKQNIELRKSIREDAYRIPDAGESITIFEQKATVGRRFPVFIYFYYLEIYLPNWRRRSSS
SVWVASDSRILLAVVPLKQDEISQALTIPRAAKDENQPQEVQRSRKSSNLLMSKENVYLY
NIFMSAGREAACAPFVREDENLQCTGPLSHKTSVIALNCILIPDRFKPLNALPQDKSNIV
YRYVLSDDGLALDTKEDAGA
>Tip_321
LKQDVEIKKEVREELHRMPAWGESGALLDEQATISSKFLVFLYLLYFDVFLPEHRRPPSG
SVWVKQDARALLAIVPDRRDESAHRLTMKASFKGAHQALEVKRLTKTTLVIMTKENVYMY
KVFRNAGREAAYAPFVRDEEEVKDTGGFLTKMPRIAIQCLLLENKFKPINALLQRSRKKI
PRFILSDESMVIKMRDSEGA
>Tip_21
LLQDTELKKELRAKLSKFSVGSLCKMLIDEQGSLKVVFLVYLYQIYFDLVLPGWQRPPTG
SIWAKEDERGVSANSQKRREDKQYRICIDAAKKTANQGPQVKELTKATCIYWTAAEMFVY
GIFKRASPKTGYRPFLEDKESVLDRGKFFDRICRLALQPMIIQHRYNDLQALLEGGSTQY
AEYALADNGLEIKVHNREGA
>Tip_250
TLRLTRKLVHFDSSFEISRRDGDATAVLFEFTVFLTEIISEMYLLYFGNLISSQAYGADS
RIQISAGLTRIAFAAPCGMVRRQSKLNLLKCIEWFVKSQHAKEMYQYTLYLTARMDILAY
PIYKAGDTSSDLSPLAWHDSAAMEEATKHVDKTRVLIVSMILYLPIQWLDVAIKNRYMYY
PKYFFGDEAMIMDIYLKEET
>Tip_251
ITVLLRKITTIDNRIEITGPGEDATAVFFNYAFWSTEYVTELYKIFFTTLGVKQAYGVDT
KISLALEEQKVAYPFQCGFVTKEIKLNYLGSIVWLSTANSSKELSKKTAVLSYKVDVIAV
PLVKKADSGGRVSPILYEELARVDKINIITDRSKTLIVKIIVYLPTSLTQLWTKKKSKEN
PKHFFGSQEQLYDAYVNEDF
>Tip_203
FLLISRKVTDFGNRIDTMKLGERGSVIYFQLGLWSTKFLLGMYTLYFDVVIIERDKHPNS
QVLVGHEAKEAVFPIPCTIARLEIQLSLIGALEAVYKGRKTKELTNKTVSVTHNANAFTY
PLFKDGEPHENVEPLYANTASAEDQAEVVAARSQALLIVAVMYMPFGQVDVVVKNWNWEY
PKYAVGQKGLVLDMLPSNDT
>Tip_204
FLLLTRKLSDYDQSIDNKNLGEKCSLVYFEYGMWSTEVLLDMYMLYFEVIIIDQQGHSNS
AVHIERDNKRCIFPIPCILARKELTLNLFCAMDALHKDRNKEELWNKTNSVTHRADPFGY
PLFRDGSPGDKIEPLHIHEVSAEDQATIIAGRSAALLNGAVLYHTFSELDVAVKGSNKEY
PKYVVGTKGLVLEIYPAYDT
>Tip_771
FLQFAYANWLVRIKIPRQYFGLNADDLPSMYGMYRGAYMLQVLSMHFNHVVQHSENIPKP
LLFLNLRSRREILPVPYVLKRKSEKVALIHGTKASSNAETFAELQIHHALLINRARCLAE
ALVSQLGSLFKADPKRVAQIPRDDKPVALSGGSRTLAIPFVFQEPLASRGLISEHIEGEA
ADVVVEDDLIHAMAWNEQDG
>Tip_772
YLKSPYKGYSIVGMIPRQHFGANLEDMAITYGEHSKLYVLLLFTMHFKKIFENTDDVPLP
FLHLDYHMSREIYPVPKVMTRKSEKIELIAKIKANVHAHSVGELMFQEAILICRAASLDE
PMFFQKNPKESPNPRHCNEIERADKPDAATEEARGLALPLVLITPLAKRGLLSEQLVGEY
TQVLVTGDGLQFMAMRSEDA
>Tip_695
ILPYPQKHVDVDLRIDRTHYGSDSTNLSIHYGEYSSQYVLTVWAIGFNIVIPRSYVLVSP
YVYAKFDAQSGTYAAQSLTRRKAMKIELIGTLGVNSNAEVWGEVEQQSVLPICDADGLSE
PLFRNGKPAFRYDPKYANETPSEDKTSFVDGQAYGLVVPPCFVSPLNTIGIFAEEVSGLF
PQWALDNNAIIVHETTSNDH
>Tip_121
LISDPHVDRAVTGKIDKMNMGSKVSILLLKMGEWDSQMSINVTELEFNQIAKGWDTAPIP
KLFMNHDRKKEVLPLPRSTHRLSLKEQISDRHKGNDQSKASGQLSSKSVLIICREDAVRF
PLFTSAFARLRIVPEYINSTPQVDKAAALESKTKSYKYLPIFEEPYASLAMVSEGQTNNF
LELAMGSKGVIIQRVGADAT
>Tip_122
FIKKPHENRNLSGRRDLYSRIGYAGMLIIKYGEWTSRLTITVAPMEYEEIGKQVAEAPIP
KFFMDPDDQKEVLPMPRIEHDKALRAELNIREKAKDSAKETAQITRKSTLAICAEDGVNY
ALYSSGTPRIRIHAPYLNKTPQHSDAEVLDSKSRCMNLVPMLEKRCMSVIFAAKGEAQDF
TEIVTGAKTNVVERLSTQQT
>Tip_53
IPTIPPIGRDEHTSILKAENNSLKKGLLTEDLRSSGALIFVTAHMLIYVVIDTYFKGKGI
DMWLRSYKGAIAENITNVLQDDAERASREALMQSHDQEAAKRKVLHTRYVYCPHVLLMLY
VLFEGQASVSRQEAMQVNNDLDEPRDGAYQSSDEYMHFPLLKGEKVLNTYAITGAFGTNF
PMRIEDDDATVIRDLNEGNA
>Tip_294
VVCGLHASKDNHVTPVMIRQNTLYPAVQGVKHSAGAVAQQIGPLIEFFYIFQQLPKAPAN
QVTSNTAFNGFADRLDNNKNSKQKRVNNLNVVEKYPAPSINKTLFATVGTLYTKSRPAVH
IYYRNAMAAARLVPTMLGQSLEAIIEGRYEIYAKYLSSRITNAEELVIVAVLEEPDVEGM
SVKILDEDTMPSSRWAPGSM
>Tip_295
VLANLHFERDNKTTPELLHNDNLYPSALGVHHACGSGMELVGKLIKQFYIIHNLVNAPQA
QLSLHTAFNGLEDRIDKNKASRSKHISDTAVVHKYPATTVNKNRFQTLPTYYSKERCELY
ISYRNELRAARMSPLICDQALELVITEAYSIYQKYMRRKLTDLEHMAVVAAVHEAGIVSF
SSQALEDDFVDNARLKHGSL
>Tip_350
VAGDLEVSRHVCEELIRLIQQDAFPTIQNEGQFFATAALVLAVFLSVAVVLGSLVINPGT
DLWIKPSYGVWGASVKEGRQDRASRANETSLLKAYEQLTYIVEVLKTQEVWTTQSSPVLY
FIYRNEAAVARWYPMQYTGDMDDVTSANYRVFNAFTRPPRPRGERVSIIAVVEQILVVDY
PVKLLDDELTPIARILEGGI
>Tip_351
VAGELEFKRHVAAELIRLVQQDEYTTMQHEAKLYVTASLLIAVFLTLAIILGSLVVNLGT
NIWIAPCFGVWGSNVKEGTEDRARRALDTQLFKSYESAYSFIEVVKKQEVWTTNGSPVVF
YVWRGSAPVKRWFGIVYYQHVNDVTGVNYRVFHAAISPPEPEEDRVSIIGVSEQIIVTDN
PVRNIKNELAPIQRYLEGEL
>Tip_240
DLGTLETSAPSCVENIRLINKDVVPAVEAKNQIIASAALVLALYMLVTYVIGSLRMSPGS
MLWLKPVYRGWGSAITEGRQDRNTRADNSAMIRSFNNIVVLLETLKSRPVWCTQSAPLLY
YTYHTDVSTNKWFPEEFTQDLEEVTDGKYSVYDTYIYIAMTKGEQEVVIALVRQVLMADV
PVRVLEEDLAPLMGILEGGI
>Tip_955
YLERGELGFSSYTRVVTFAPGTLTAISSGSERTEALVYDFLLLLTFSGVTAKLYQCAEGQ
ELGVRDVFGPCKVNFSMNPVKEGEMIEVEEVIAEIPETAKERNLFQEVPRLATRTEFWFY
TLLSSEHPVRENFPILEQNEIKQDTSTAHGKFYPITDEPMRVAIEFNEEFLVLHRIASEP
PGLAIDKEDRLFCPAEEVGV
>Tip_980
YTEEADLGRSSQEQTVKLEPSRLSSIVKTDQRDEGNDEAFYVMHEFMEVIACLYEGADAR
ELSLRETFAGGRLDATTEPINENETIQTNQFIENIPKTAKNANLLDGPPILAPCVDIWFV
MLYKGVSPAAEALPVMEKGELTKACASNYNGVFPIMDGPCVVKQRLGEKHVVPSGTASQE
ATFVSDKSDKILWDGDQVGI
>Tip_981
PLQDKNLGKNSHHQYVALRIMEFSKVMTRDRKNEVGAYSFVVMKSYIGVVHNLYQGAEGR
NLSNGNIFGPLDLNASEECVAKDEIVKTSVVRKQIPKTQRLSELFKKEAAVATNRDTCFY
KVQKGEELAAQDLSVYEQGTLVNYRESVYEEVVPVGESPLTEKRRVEENHIIAGSIEDEN
RAFILDRHDKLFWPANEVSM
>Tip_599
YLCSGELGADQHKSVCEVDRGVIGNIEYGDQHTQTNVFLIVMLAGLFTIIVDLWYRPQGS
GMWVRSVYGAICTNLPNSLINEDLKITKDAIEKELHVSPTIRQFNNKDNVLETTLDLLVQ
LVFSRASPTGKSGAFYTAHESSNKTNVGKSIFAALCPQPLPALTRLTHSHVVQKTLTASI
PELFMDREDLLLGPASEGAL
>Tip_1012
TGSNRQVPGEIADNLIVFDRGAIERIVFAPHKEQGLRLMLILLLVDYDIFLARGKTPRKP
EVWLRSMAGKAQASIFTDKNTENHITTDGNSLKTFHRGRRTMEFINAQSALIGEASAIRY
VLRACEPHESTDVPIITSFKEIEDKGSLYYSFEVLGIQYLLVDVFLKDLQIALLLVILEL
PDYQLNNAVLLKISTKQQQQ
>Tip_1013
TGSNQQIAGEVAEQLIVFDKGAIERIVFAPHKEQGLALLILLLLVDYEIYVARGKTPRRT
ELWVFSMAGKIEACIPTDKNSENHTTTNGNSLRTFHRGRRVMEFINSQSALLGEASTLRY
VLRRNEAHESTDVPLITSFKETEDKGSLYESFEVLGIQPLVTDVFLRELQIAVLRVALEL
PDYQLNNAVLLKIRTKKQQE
>Tip_44
PLRFHEIEGQVVTEMVGFRRGAIKREIWATDYKAVSSYSLAKFLISMAMHNEKGGQPNAG
QYGLRQRSIALTIHHDHDRDRKANAISIGYEPKVVMDGKFVQFLVNDNAMLVDGVTDLED
LLISSDPPMSNSRQLIVQVQTCAKVAPLRRTLLVITEQPGLNTRIFGELGIRLLIALVEF
PTVIVDNNLMHVMNTEQHAE
>Tip_548
VTKALSVKFYVSFSQMGLKGSGIRDSLYKFDFANVNNYTIPTHKLYEGMATERGVKVACE
GLWKLKRALNEIVIDDDDDSRIVQAVRIYCSEKRAFIKNFLEVAPLPRGTCYCGLKPLGR
IVIKTEPPATGAEAILITALTQRSQISLLTAITAVKENPGIKDFLSSKRGMSFAVGTLDM
AGIFLDHDFMERIYAEHTVE
>Tip_549
LTQRLSVQLQVAVSLFGLCGSGLASDFYGFEKASSDSYSIPTKALYQGIYTDQGLRLQAG
GTFKLKKMLSAIIFDDPDRSQIKHNTSLELVERQVFVEQFIDVAPLPSGYALVGTAKAGR
LVFNSEPSQLGMKKVFVTKMADRALVPLKTDMLKARPMPGITNRSRKRKGFGYLGGILDL
PLLIADHDLMDKISGEHHMQ
>Tip_501
VTRIQSTEIQLAVSIFGLRGGGVTESLHVFENASVYAYSINNYALYMAIFVDRCFKTSAE
AMWKMNRALSAMIFDPDGRNQLKHNIKIAMTEKEIFIGNFLQAAPLPKGAALCGLDKLHE
LVFATEPPQTGQSAILILFMIERGLVPLKRNLLAEREEPGMKNRTKIKMGMDFLVGVLNV
PNFIIDADYSDRISWEHTFE
>Tip_311
VEQKKANHGIPAIKKAGIKQRGAHPSNYIFKLLGSGSELIPFCNFVRSIYLKDNFKNTGL
LLWRDNMCPALLLMEDMNAPSAVYEYFLSALVSLLRETEFILRDPIERCLERPGIHKFKD
VTMQEEPPTLQSFEREVTGLQPPRLFAGKGATLSFNKRPGIRRRDRGVDGVLFNACVLSL
PSAIADEEFLERVAMERHKH
>Tip_312
VEMTKVESGMPAAEKAGIRADPVRADNHVFMHLGPGPDLIPYCDLTELFYIKDDFKKNTL
YVWEEGLIATLLLLNPDKSPQNIIRYYLIALTGLILEKQFIGRDALERCLAWPWLHEIKD
LTVADRRPIIKTFDRERTGMSPLSILAARQFTFSFSKSPGIQSTKRVLSDKILTSAMMNL
SAALADEGFYDGVALTRFKV
>Tip_891
IRVTEANQTFPAIRGAGLRKFSGRPANWAFEFLGSGKFIIPIHSATRLVFLKDTYALTAG
YVMQDNESPALGLLPERNISEVLYNYFLSHAVGVLKAKEVVLQTVIERCVRRGGVHKFKW
VTIDEEGSEQKSAERELEGTEPPHFAAICRMLIAAPKYEGIRQRGMATTGVLYWACLFNL
PAKVNDADVFQRVGCDRHKQ
>Tip_892
NRVTEQEQTFTSIRGAGLKQFSQRPSNWKFEFMGSSQFIIPIHAASRLVFLKDTRAVSAG
YVVTDSEAPVLGLMPKANVADILYNYFVAQIIGRLKKKETILQQIIERCVRAGPVHRFNW
VTIDEESSQQKQVEKDLEGEEPPHLAAIVSMLIRAPKWEAVRQRGVATTGVLYWNTQFNL
PARVNNSQVAERVACDRHTR
>Tip_60
TIQTRAKQTVYPVRLAGIRRFGGKGSGLFFDYGSAKKYTVPQEVLAIIGFIVHGWYINSG
KLWCASMALLPVVLDDDDADRSRWHMELGWQIKTVLDGAFIKITPRDDSVCVCVIQKKEN
IESGEDPPLQASFEKRSSGRKQTGQIGLQRKLYDLGKSPGFRNKNNAEQGAAMHVVLMTL
PGNTTDNEVLHGIAVNENSP
>Tip_642
ALWKEENAGAHRENTIQYVQTDMKKQAWVGKDQASNANVMNLLLVCDNPTLNKNDGPQSA
HIHLETGPSNLCIGQPTRREKGYKTVVASTDPQSYCNSLRMEYNIHDQASFFGGYPIVDY
NSINAENSISGEESLRINFHIYEEPGPLYANRALTQMAPMSDNATYVSLRLEILLVMLEL
PGGILDSNMAWDLTNPQYVR
>Tip_643
RIGKGEYLEPVQSNNLVFVWKEMRRNARQGKTLGDKIYMTDSLFESNGPMCNRDDGPCPA
GISIESGPNGLRVARTNTKKRVYKMIIPSSDPKAYIDSVNIAYKQHAVQSFAAGYPVLEY
VDIDAHGTLNGEETTKLDFEIFRDRGTVYANKVLIVLHPLIDHLTAISFRFELLPVVISV
PGQFRDSDVGFEVTAAAYIR
>Tip_550
NIWQKELAGGPNKHAVTYIHTEMQRKLWQGRYTSSTAYVATCLNVCSNPTLDTSQGPQAA
HIHFEVAPNGIRFARPSRRKEGYTTVVAGLDPVKYLNGVRIEYKIHEQVYCLLKHPVVDY
AQIDGENTIAGEDPLRVSYRFYGDPGPLYVNNLFTPQAPLMNTALLVFLRIELLFIILEL
PSGIIDANLLGDLSTPQYIH
>Tip_200
QVWKEEYAGGSRENFIARIQVELKRQVWQGRYQASTMYVVNFFLVFNNPTINENKDPQRA
HLHLEIAPAGLRINRPTKKHKGYRLVAANIDPKAYCKGLKMEYRIQDSGMFINGYPVVDF
AFIDGENAISTEEPLRIHVRSYEEPGPLYANRVMTALAPMMNNALYVIIRIELLLVILNM
PTGMLDSNLLWVISGPQYVN
>Tip_492
LSTKHGIAGGTRRELICFGGGEVERAYWSSSRERATCYAIRDFLGLHTILVDEGAQAQAV
QFWLRTGSGGQFTTVPYTRHNKRHSFAMTKESAVFAKNTRASILLTDNVIYAGGAAILEY
ALLGGEDPLKEDSPLFVNITLVEKDGPLHETIMVISSGPYLNDSVIMTQKKELTVVPITM
PQIIIEHALILMLAANRYEE
>Tip_493
LLTKHEIAGGGKKNLTCLGRGEVKRAVWASTYEKVTCYTIDAFMAFHGLLVYKGKPAQAV
QYSLKETNGNMVVRRPAEKDKRKHKQAVATEPKAFCKDMRVPIRIPDNAVFVGGASILQY
ALVYASDPMSDGKPLAIQVQMQSKDCPLYENLMVTGISPYLNKSILANSRVEKIIVADEQ
PEMLLEDALLYLLSGNIEAE
>Tip_197
SVNDSYIELAPRKECLDMKAKKIEAFTIWSIAYILDVRIMTDFPVYLQLVTAYDKEMDIA
PPWSGEILEDESAVLAEQTLAATRDYVHQAVGAELFRVWKTRDVSKLRQKNVVKIVVYLY
GNVSAQPEQPPGPPGYKHNKDNLRKGERYDKVEDLEPKQCVVICDEREQQALNFKPAVTN
AGNINKQIDVIKFFTLLSET
>Tip_939
ALTDVFVEYGPRKPCYDFRAPTVELFTIWCMGWIFNVRVLKEFPVQMNLLTSFDKGRDLI
LCWRAKGLVDAKKSIPSQPFGQEKDNIHQSPGHMIFRLWKIKEITKLTEKDSVKFFAVIF
GNLNGKPEQVSGPTAFQHNQENLKKGLLYGQLSNLDPKAACICCDELEKQPLSYKPAVSA
ASDIKKSAELISWFTSQSDD
>Tip_940
RLADVYVELAPHKECLEFRAAEIKIITIWCTAYIYDVKVLTDFPIYTRMIREMDSGHNLV
ISWSGHLFEDEKHRLPSQTFQASRDYIHQTPNSEKFRVFKILDADSIREKDTVKVAAFLF
GNHNGPPEQPPGPPGYKHNAEDLQKGERFHKVEDAEPKESALVCVEREKSPLQFKPAVCN
ASNIKKTLTAISLFVQAYED
>Tip_142
GLTDTFLDLAPKKNCLELKVAKIEAFTIWSIAYILDVKILTDFPIFLQLVMAFEKQRDLA
MSWSGELLEDENAQLANQTFSATKDHVHQSPASELFRIWKIGDAPKLTPKTVVKIAAYLF
GNINAQPEDPPSPPGYKHNKDNLRKGERYNKAENLDPKETVVVCDEREKQALNFKPALKT
SSSIKIQFDAIKFFTLAAQD
>Tip_271
PVDEVFAYKSCRRPKLEHKARRLEVIQIWADAFVFQVRVMRLLPVDLQVVRRFENHRQAG
VDKKGEMPEDEAAHLQNEIFSCINHNVHKSAQKTLFQVWNEQYVRGIEKRMILKIATEIY
GSINGAPEKPRSSPILRRQQDGLNESDRMDKHKDIDPRAKEIVAKELNVDPKEFRARIEA
SATIIAQAYDVAYRSVSDAP
>Tip_467
SLDKLFMDLAHSRPDVKIEPSRFEMYTLWSEAALINIRMYVLLSVYIRYVRHFEEERNRE
LDQSGELRGDKGGLLAHRCFATENSLKNPTPFSTMFRTKKQKDVAKLRPVFLLKYAGRLY
GSIKGMPDKPPQATDNKKQRDNFREGRRFERIQNIPGHNCVVLLTEFFQGPLALTPTVNT
AKSIIEAVTAIRFYSLANQT
>Tip_818
GGEKSYLDIYKDHAPLSFERARHEAESVFDEVHVLKIHLEMLMEFYVPLIQQFTKERNVG
QAVDSESAGEMTSCLPNEMWSATKCTKIGQPHKENFRALRMKGYSPFSPDYFLRVVVRLW
QSIASHPPQPPFFNEVQGYCEVVIVGRGLDTNVELPLYSQTHVCQEALGKDAAFIESLKN
GQVPITNNETCIAVLLRPPP
>Tip_907
ALSETFMDASRGHPGMPIDPGKNEVFIVWSEVALLEARLRMLLPLYMRLVQEFKKEPNTR
TDVTGETAGDDSALFPREVYGNEKATENGSPQSDQTRATRMVDVTTFNPKYFLLIISRMY
GSINGHPQHKPFFNRKNGPLDALRVGVQLEKVGELPTYPDMAVCSDVLGGPLAFLPDMKT
GIMPLTSVASCFVIGIMEPP
>Tip_908
AAAHTYLDICREYPGIPVDPGKKDVFCVWSLTGILEVHLVMIVPDYLQIIKEFKKEKKTQ
ADVRGQSLGDEEALLPFAIYGNEEAATNGNPSSQQSHQARLKDVTTFNADYFLLIIIRIY
GSINGQPEAPPYFNRKNGHYSAIRVKAQLEKVGDLPAYPSCAVCTEVIAGPLAVLPGIKT
GILPILALAYCIVLAIREPP
>Tip_576
VLVNILADVLGTLDGKAMNPGKEGDISVWCDMPYIDMRVKSITPIAARMIHDLRTIKETE
FEMVGDSRADKSEMLPDRLCAQQQNMEAGATTAVRYASVTKNNVDVLDPDYLFKLSIHIY
GKIKGQAVTPVDGMRHRRELNKLEVNERFDTVAELKGYAVGVFNGELLDTLLPKIPNDRS
GIIHFLTLIACPLTMLSKPT
>Tip_577
TLLKSLTEKRREQPHNALNPGRDKGLSVYATHPLVEARVACIVPLCMRLVQEFKTENRTS
LDINSDSSGNKSDLLPSKLCETVKKLEMNPNPGDRFKSTSKKNAAILNTEFFTKIKIRFF
GPIKAHPTQELDFVKKSQELRTLKINERFETLLELPGFFASVTSVELFHTSSSKLPKLKT
SILKFLTVVTAPYAGLKSPS
>Tip_539
SLAKALPDVSRTQPSLAIQPGKSKALSIWSDMPLVEVRMKLIVPICSALVQEFKTEQNTR
LDVGGDTNGDQAEILPNRLCELQRKLESGADTSEQFKSTKKAEATVLDPEFYIRTKVKGY
GQIKGHPIQSLAFTKEKQELDSVKVGAKFETIAELPGAHAAVFVSDLFQTGFKKIPDMKP
GILQFSSIMAAPFTGLKTSS
>Tip_735
LLEPIFFILQLGDSLLASGTGKANNKIFWLGSFVLNSQIESLTPSAYFIVVGQQNKKETP
FPFNDSLISDGDTELPTERLKAEEKDRQRDPSLARFLRDATRECSNLIDRYKVTLLQKRL
LTVIHEDASPLPSPLYRRIRSGKKAADWLDRLTPLEVEGESDYTNLLNILAIVINPGFPV
QGGLVQDLPRIDLLTRLRPK
>Tip_736
TLEPVFFSLVIADSLIEVATEKFNNLIFWYASYEVGIQLETFVPSVFLIVIAERNRRETP
FPFTDHIASDADTELPAYDLNAEEKTRHRSPDLATFMREATREFCDLIPRYRVKLLSILW
VTRANEEGAPPPRPFYSHVLSGQKEADWLQRVMNIELQGYNSDKARQGDRALFINPGVPI
RDSMIEQLTCTRLMTLQREK
>Tip_9
TLKTLFLRFKQENAILKASDAQTEHFLLGKLDQVLGIQATMLLPAWWNLIVASRKYEDRG
SKYVGGLHKHIEIELPGHKLVSKLNATRRANAKELIDSMRAKGFRQPVPKYRATIVISLY
ASCTAESQQTKTPPFHGATKQAIDDGDYFAEMMDLEPGQAASAKKGKEKLPISKNIVSKM
ANQILQNMTGTELLGQENPK
>Tip_71
VVKPVLLGWNPKESLEQTDKSSYNHFLLWSRGTLLGLLMAQYVIVWFRLVSPRRQRADLG
SVLIKGLGRPTDGKFKEYRFPSGQRFANDSALQSLTRSILNKGYSKTRPEYKTQLIYLLF
GTLSSEDPRAQASPFYHDHASSSARGCKFDQLCNLLPEEAARVDKRDDFRAMLAGIAGKL
PRRILTKANEFNVADKEGGE
>Tip_1006
KVHGLFLPWNPITTLSTIEKESYTCYRLWSRGSHLGIHMVQYILLWIKMISPEKKRSDLG
KRFCKGMGRPEESKFRVYRLTSGKKFDSGSTLQAATKKIIDKSYTRSRDTYRSKLNFLLI
RTFSTDNERPAIMPFYQVRAKSKDAGHRFDRLCHEAPNELAFTKVREDYRSSLAGMVGKT
PNTLLLQRSELGVQDKEAGE
>Tip_1007
AVHDLFHTWNSEPKLEAVDPSGYMGYVVWPRTALLGMPLATYVLGLLLIVSPQRQRAGIG
GFWIKGLGLPSDWRFVIIRIPTGRRYDAGTEIQAIQTKILDAAYTRPKDGYKCRLLYLLV
GTVAESNSSIAINPYGQEKASSKNRGKEQAMMCYAFTQELAVEDAREDFQNAVAGMVGEY
PMSLLKKHDEVKLSSSDGGD
>Tip_286
TVQRGKKARPQEDTAENLNAAALEIDAGRNRERVISARVLALNLLYLETLISNQRLAGLA
SWGIQSLKRVIRGKLQTILFKQDELLETAQPGEDNTRDFNAALAAREHPVYVVLDISSLI
LVRPASNGEPRISSFYKGHLAFRDRTDLQDVLQIIISEPITTQTRKEVILADMTDLKAAM
NHFIIAHPVLFKNVLHKHTI
>Tip_877
TVREGKTTRPQEERLEDRNGGAVEIEASPQRERVVSVRLFALDRFHKEQLISLQGLLQLA
VWGIENLSRPYKLTLLQILMTRDVLFETVQPGADNTLEMHWGISERQHPSYATLGINALI
VARPGSISEPVISSFYKEQQRFRDNAEHTDILKVINTGQLTNQKRKQVMLSDVHSLRASL
PNFIIQAPVLIKTVIQSAVV
>Tip_878
LVKCGQTSSPGESRMEKLHKCSLEVRAADQYERAVAARLYALEIMKREFLMSRHYLFGFV
AWSLENLNRVHEAVKLPVLFRKDVIVEQTQKSKEDAVSLNLGWGVRYDENLLILGVHVTL
IAKPAIQSEPQMNIYYRNGAQFRDQLDRPKVYSATIMGQILTQQKMRVMLSDIQDLSAFY
PAFFIGMPVLFKATVGSGVV
>Tip_624
TCRPMAMSVSTEVKLERVFTGDEGSMEFLENDSVMGEKFILFLAAKKEEVHAQSPETKVT
FWTIYNIIIQLEKGLQFLLLNFGEDYAVMNSTEPEPRAHNIFLIKIGRPVFSMFRRMELG
VLKSDFKADDKIEVNNFPGDQTSSDIHLKTRIDEGAKAEAEDVINSEDPSIALQKVVEDN
TRDLAAIPQQVKSFQAACTT
>Tip_625
SLEPSSMAVPHEVNLAHLGCNAEPELKGYEKDSVLENEFFKFIAAAMVEIRDKAVETQSS
CLTHYNMADQLKGGMQIVLLRGGAEFATANTSDPRPLAAHLNYLLVMKPVISIFERLTMD
TLRSDFAPDPGIPVENLPGSQFGRDIHLEMQVNNMVHEECTQAIDADAQLITLQKLITDA
AKDICLTSVKTKDFHTTCAT
>Tip_1010
ALRASPMKIPKRIDVDKISDGIIESRHDKNRDSLISAPFISLLNAQLPQYRDRSAENDLL
AHVVNRMAITQQTQIHLLLLCDGEDFPHVNAGEAKQKRALMKQVAKHKPIFMLYQHLFYY
NKRTDAQPQPAVGAIRFPNLKFDDDVHLETCIEAVNSDPINSVSRQAGSNIALQEFADSS
QNQFRAIHQQPDDTLAMLLS
>Tip_1011
AIRVSPMRIPLRIDINRVQNQIIETRRDKECDTIISAPYLTLLGRQRPQLRDVSVENDLQ
AWTINNMKIAQKQQIHFIEVCDGEELPSVNSDEAKQFRAQMKQVAKNKPVFILYQHLFYF
SKRTDANPKPAVGALQFPNLKFDDDVVNKQAIEAANSEPINSVTEQVGVTFELREGIDAC
NRNMRAIRESPNDTLAIAVT
>Tip_397
SLKASPMAIPKRMEIQKLSNGILETRKDKDRDSILAAEFVALLNAELPQWRDRSQEVDLL
DMLLARMKITQEGRLDTILMCDGEDFSSASCGRAKNKRAHVKYVSRHDPVLLLSQHRSDQ
NGTTEEHPRLSAGAYKFDNMKFEDDECLQVLIEVVNSEPLNEITKRGTTDIGVEEFVTSI
HKKFNSISEDIKEELAMASQ
>Tip_83
VYETLPMALPNSIDLGKRNADPVAEEQDQDRDNIVRKAYLAVLSSQLPGMRDKSEQTQFD
AWAISQDRLAQEGRIQLTFTCDGEEFPSTSAGDRQPKRARIKHIAPEGPIWVLLEHLAYY
VQNTEAQPDPVVEAILYPNEKFEDEVLVKLAVQALRSEKITSLAKGASVTVALAEFIDGT
AKSFLVMPERLIDTMAVAKQ
>Tip_836
AITNTPNCQPIKIDLEKGLSAETPTEVDAPIMTLSNDVLRQSFILQLPRLNDITVETCMR
VILLGSLKTYGARKITADLVANSAKLPRFQVGQYAPTAMVFKFHGYYISTYTLYDFMDWH
QVKLQGKPGEFLESYQFTESTYDAGLGIKLGKFKVESAIQLGFAEQITLVNRVKSLKGLE
NYKLLALNEIGFDANIAPRQ
>Tip_837
LMTNLPLCQATKVNLVLGQSARRPLALDSEAIALLNDVVKETFTADIPKLDEITVDCGIR
LASIGKLKVYQDGAINIVLLTQDAKVPTFRFSQYTPDLLLWEFGGRTPTAYVLLEHMSYH
KEKAHGKPGQLYEIYQFWASAFDVDRGLVIGKYADDAAVVLGYLERQAATDNLRRFMGTD
NNLILALTEAVLDAFIYTKQ
>Tip_231
LFDGTPMSKPTNVELEKGDLGTFPTEVDIEQPTITNSTYAEVFSSQIPELDDATQDCNLR
LIILGKLKTYYGGAVKLDVLGNGAEFPSFRLSQSQPNRLTLKYAEHGAASYILLEHMNWF
RMQANGKPDQLYEIYQYLSDEFEDDVHIKIGMLEVDSDPILSYLKKMSVTSKLRHFLNAV
NRPLLALMQSADDAFIIVDH
>Tip_776
AYSEDPIFHERAIKLKKGYNHTMELNSELEHPLMNSIAYASLTTQSLRLADDRSNTADMN
CTLIGELNGSQAGRVELIISCDAEPYPGVELGERQSKRLGMEHLMKADPMYLLLRWLACQ
KFNSEGAPEPAQEVYNYLSDDLDDSIDLRVKIIAISTDPFITIPRKVACIAKIKLALDTA
MQPLIAMVEALSDSFRLAQE
>Tip_863
TFDGTMISKPQRIELSKGATNTLETKSDLEQPNTKSKALVELLSQKVRQINSESKDSDLK
LVLYGKLKDSRAGQLVLTVSCTGQEFPSERLGERQSKRLYLRHSSKENPLYILLQHLGWF
TFQTDAQPNPLEEQYDNISAEGEDQVNMKVKIIAIVTESCITFSEEASVIIKMKDLIAAN
HELLLELLNALLDAFALKRE
>Tip_864
AFNQTSVSKPQYIQASKGTSNSVEEKSDLEMPNITSKLLVNAHSQLIKEMGAHSGASRLN
LCLYGRLREFKAGKQVLTIGTSGQEIPVEDFGQRENRRFYLAQDSQGNSQYILEQHTAHM
KFMKTGQDNPLEQQPTYIGCDTDDRIDMKAKMMMIITESCIAFDSEASRSMKTRKLLTAD
HRLVLQTLTTLLDAMALKNE
>Tip_344
GIAACSASVPRQINAVTGKDQAYLHAKKDKQPPIITESIITLLSDRYPELDNDSQDQVTQ
DVLIDKVQEDRKGTAHLTFGAESNNFDPLNTRQRDKNIYYQKRSKMLQGKYLIILHIACS
ATSFDTYPDELEEAYRFVTIKFEIDIAFVVRLGSVDTEAAINIDAAAQIPFPMAALADAG
SNETVTLPERLSETLKMSRK
>Tip_345
SFDACLLSFPPNINLKRGEDGTYLTEAQEDQPNMVAASVISLLDERLTEIRRQLSNPDQG
TLSLSKMKKIRRGTTHVTCGSDDEKMDSINAKQRTQRNMYTKHSNSKKALYILILALAYS
KSRIDGMPDPLEEAYHYIAVKGYVDAHFKIKITAVDPAPLCNVNSAAHVPIPKQGLEDPG
TTPALALPEAIDDSMMTSRK
>Tip_682
VLDAGQLNIPRDIHLLEAEKGSYLAGRRQEGMAIVAEAILSAFSENLGGLRRDTDKPNAE
QLIFAQLRDAREGLSQLLVGQEYVNYSALNAERRSAKVLYCKCATSQKRSYLILLGHAYT
NSFLEASPASLDAAYYFLAAQFQVDMALHTKLFIVELTPLIHISPAANVRVPLQGRAPTS
SDSIIPTNQSLDDGVILSRK
>Tip_683
CMDAGLLSIPRHVKLLQFENGSYLGLRRHEGMQLISMAVMSLIVRNLGGLRKHEQKPNAA
QLIFAQLQDSREGLAQVLVGQDTVAYSAANAERRTARLLYCKTATSNKAHNLILLGHGYT
NSLEQALPGDIDASYYMLIRQFLMDISVREKVLIVNRKPLINLSPTANVRMELQGLAPLN
SQEIIPTSLQLEDGVILTRE
>Tip_696
SVKYSKQAEPQDEDIKQLKARVVYTDEVFEKANQLSDPLLSCLDAQVPRLRAEWRQCGIC
IYSVSHRKDTDQSRLRVVLNSYEEYYSKQKAAGNHDTETYVGSTIEKAALYVLDGYFVFY
GMRSTVQPQPSFNGINHDAEQFKEKSEIQILLESVEEAPITNVAKKRITQGNMVDVANLI
RTFLTGAPSSLNKVLTMDTR
>Tip_697
SVKYSKQATPQDEDIQQLKARVVYTDEVFDKANQLSDPILSCLDARVPRLRAEWRQCGIC
IYSISHRKDTDQKRLSVVLNGYEEAYSKQKAGGKQSVETYVGATIEQAALYVLDGYFVFY
GMYSRVQPQPSFNGINHDAEQFKEESEIQIILESVEESPITNVAEARITQGQTVDVPNLI
RGFLNGAPSSLNKILRMDTR
>Tip_694
SVRYNKQATPQDEDIEQLKAEKVYTNEAFEKQNQLSKPLLNVLDAEIPRLQAKWRKTGLC
IYTIKHRKGTDSSRLCVVLRNYEEYFSKQKAGGDQATETSIGSTIEQRGVYILEGYIVFH
GIRSTVQPQPGFNGVNHNAEQFKDKSDIQIVLNETEADPITNVARKMITQGSTTDLANLI
RTYLNGAPSSLNKILTMDSR
>Tip_252
ALCKSKRCLEPQETGDASDTGDVDGFLHIETDDFVTTLLKCFTMEFLETLLVKFRQVELA
VRSLEVLDDVLDNRGQISFGAERELLARDENEFNQPKEGDIASTNREKTLYQIQCFALLF
VVRTESATRPKFHSWHADEAQVEDKDNLQVRLEYIFPQALADEEEEAPDTVLLNDLILSV
PNFIVKFPDELDNTLILDLT
>Tip_253
ALYRTTHKFEPHDNPDKLDTGFAAGFIYLEQQVFITVLVKILRLELLETILVRFRQVEAV
VMSIEVLDDILDVRVKISVFTKKELLVKESSHVDEPREGNVGTTIRERPVYRFQCLALLY
AVRTGNRVRPKYHTWSQDEAHCKEKDYLQQEIECLFQRPLNAKEEQAPASLLINDLVPSL
PRHIVKMIEKIDDSLFCGKT
>Tip_156
TAFGVYQISDPGEAPETVYLGNIDAFVAAKRVGLLAVALAGILFKWYQYLVIMFYQIELK
VRGFVANSEVYQEKDTVTVLISTDLRTGYTVAHNKTSEGRLEIPIADDPTMPFQSLIVDD
MCEIDFVEARGWRSFPPDNDWYYDRSQQIETIRAAVPTKLICQTKKIQDKHDAVQVQKSL
EYMVLINPREWVQGVYAVLA
>Tip_157
TAFSIYQISDPGAEPESVCLGNMDGYVKRKRVGLIGVAQCGILFKWYESLVILLVNTDLR
LRGFVATSEIYEEKDKVIALIATDLQTGVTVAHRRSSEGRLELPLADEATMRMKSLIIED
NFDAEYVEGKNWRKFPQDNEWYYDRSKQLETVKAVVPNKLIWQSKRVQDKHTAIQTEKSL
KYIVLINPREWVDALYAVLA
>Tip_923
QIFDVPQGTEPNEQPEQIATGAVDGFVGCQRLGLLAVASIGLLLSWYVSFLVLFRRVPLR
VRGWTCKERLTEEKALVVALVAHDMDVGKEYYKNKMHASKLTSPLNEDPTYRLQSLDLEM
NIRDDYTRSVRWKTFRKGKRPFHDKRKILDMVKTAIPSKLMCQRSDNKEKAVLMETDCSM
VFLILIEPSQLADVIYVVAG
>Tip_924
HLPTVRLGSPSLEKPQQIAAGTVHGFVRCPRSGLLAVDYFGITVEWYLSLVVLWRQVDTR
LWGWVTNQKFQDETAQELVLVASQLEVGEEISRTRTEQPQLIAPQVETPNLAFRHRGFEE
DIANEYSQAHRIHSLNANREPVHGRAKCLEAIRTPIDAEMVCIQKDMEDRTRLSDPEESI
KFVILLFPYAVANVVYVVAG
>Tip_116
SLCKQHIQAEYRENPEKASTSGVDGFYVVPLRGIMEPILGALVFQWMIDLNMRWRTVDVE
KWGLAYMKDIKEAQGQAVVLLTVEMFSRDSWNKDQPELAECEATLQLPPELRIQFFVIEY
NQRTHLQPTPRFKDYTWQHAKCNSKTKLKKLLETVMPNALVGDKERAEDRALLHDFANAI
PWLILAQPKALKSLLPLGAN
>Tip_183
EKFRSPVYAEFKEQPDKISHAAVEGPQIVVRSGFLTVLLGNILFVWLTDLKHRWKRTEVE
KWGLAGMKSVMEASGAVIVLLKMELLIRSGWTKEQPEGSKQEALMRVEPTVKAHFMVIKF
KFGPNYIPTSRFRGLHYDRVKFYVKSKLQPAQEAVAPQSILEQHDGTRGRRHASELQQSV
PKWIIAQNKCLRGTLQEGAK
>Tip_813
EPLKAHLAIEFEEQTEKVSKGEVEGPRVAARPGFLAILTQNVVLKIVANLGHRERAHDQE
KWGFAAKKAVDEAKGECVILLKVEMLVNAQFSREQEQGSKASDLLKIKPTIKIHFDILNF
TFGGNISDSPRFSGFFYDSCEHNSKRRLDSGLESVVPQTLMDTKEDKKGRNHLDDLAEMI
PKWVVSDTQCLRQILRVKPK
>Tip_814
DPLKSNLYLELKEKPDNVSHGEIEGPTIAAAPGFLEILIQNFVFQILSKLGHRERAHDME
NWGEADETAAEENGGKCVIVFKNEMLVNATFSRDQAEASHAENHLTIKPTLKFHFDVVNL
TFGGNMSETHRFSGAHYDASRHTDKEKVDNVIEKVKPKALIDSKEEKKGHNFLKNITETI
PDWVFSQIQCVEQVARIKDK
>Tip_316
VIPKAEYFLQPKRAIDINVTAKIPNKFLFRLPSIIKLLRLLMLESEGVQADKQKSVRFIG
AFELLLEFKICTANAPLWIIEPVLKISASAQTVLKVFGVKTDMMIKRMDFIRIEKVLIFL
PLNMTYDLRVNQAGYDHLNNIILVNDTNVLLLNELLEATQIKPRNELITIIYRFGVLLEL
TGSRVIGGNDVMKFKPGPFR
>Tip_317
TVPMADYWFAPQRCLDINVYALVPNHLVVKLPINVRIIEHELLENLGVDATKGLRLSFLG
APKYLIEFTVVVISTWFMLLEEVHRLQSAGKTHYEAREPDKEYLIKKQPITAFQTTVVYH
SVNMIIQLTVGQPTYDQFDALVLLDPANATPLTENFARVKPTASTDIENFTFRQALLVIV
PGSKFPSPKDSLKHYDLPYR
>Tip_440
IITFACRILEPDMRIDIDQIGRVQRYILFTRFIMVPLILTAMLSPVSVLMAANMQIIYKG
SQRLENDFVLLEAGKMVIVLVQRPSRAGVSQRYFSNTKDFVEIIARVEPCDRPKTWLTFI
LILAVTYREIVVSPYDHMDPVIILRNGSPPYVQVLYEYKKQSWPTEVNRYVHKRGLFYIL
LAGPIVDLSDIYYFYEPGYE
>Tip_441
SLAIDRWDLKDQKKMDVDEANKNERYVVFRRFVMIGFVVQLLLKPFGTRARESMKLVYLA
IKKLAVNYLLHEAPKLIVTLTAPAQQGGIAQGYYDNAKDFTTIIVKWKPIVRWRMYFTIV
VIISIHQMEIKGANFNHSKTFLTLFAGGMPFTEDLFESDKKSCATKSENYTYDRDLFFVI
RGRPILDPSELDNYYEPAYS
>Tip_113
IISLENIVITPGQDDDIDLSRASDGNYVLSRTIMLQILFESQFDAIPIVPVRGQQPDHLS
TKRIAVSENAPKAHADAKLLVDPGGLLNIEYGKKEDRQQNYEFLRSLVPVEKFHTPHIFV
ILAVLNELSRYEANYDIDKDAILLHQTGKTTSGVVLPSEERAIKTENEKYLAICGMLILM
PTRTITDEDETAKFLRMDPP
>Tip_747
MIDTNCCKTVPYANIFLGVAGGTSGRILKIRQLQVPITLELDLVGAAVLTISGVEHAMVG
TQYVIAIDAGQDLNGPATDADTPGCMPFMKLGLELSAPKTFEPIEAKGAIMAFESPRLYI
HDIRFNGVCKACHGNDRQRGLKRMGGHALLASEAVLGFGENSVNSERNKPFVIINTPATF
PTQAINEKQRYRPVLQGSHP
>Tip_748
TINKAHVKTVPKHKYFITPTNDTHGNYKIGGVLWQTILLEAELLAIKILQVSGAKPEMIG
SRFITQFGTSKRLSGPAVDVKTPGSFVWLNYLIPNSAERSYEPLITEDGSSKFYTPKIAV
GQFRPDGVCDGGVGNTRNGCLERIGDHKAVYNEGIISAGKEANKRESNESFTVFVTKTIM
PYKSEAENSQYQSFFQGSQP
>Tip_745
TLMVPKLKETPTQGYIIALTKATSGKYLMAQIITLSLLLEVELYGIPAQPIAGLRPDYIG
TRYNAVFGNSRKLTANAANLSDLGRTAIVEYGSPEDPRRPFEPLIARAAMTQFYTSTVYV
SLTRGGSVNGIAAGRERDTALTLVGDTGRSKGNGVIGSQKDFEKKENEDHLELAGATRII
PKRSETEPSDMQKFLRNDGP
>Tip_508
AMEIEYLLNRNGLGYPTVLSKMASGRYMAPRPILLALLIKLPISGIALKPIKGIKKIRTG
SAQGTYVDTNRDLDIEMLRESQKLVFVGVRYGKCVLKRRGYDVLWDIAGLTKFKRPCVFV
STTNVGEVHQILADRRKNGYLTLLKEAKQIESKRCRDEEARGLALASGEHGKNHAKNIYV
AEKYVPKQADYSSFIKAAHN
>Tip_509
ILRIKNVLVKKPFGYPSELVQNIKLRYIASKTILAECAVEVPLKALAFTGIDRLSPERLG
TRKKSAMSTSREVQLEFAEITDPEGMLGVQYGTGVKSRLAYGFLIDVSGVCKFYNAFIFI
RVTNKNQCWKITAGKRSDTKLTFLKEGGKLEARHIFRSENKGQCTANEKDAVLHAIKIFL
PKKYFNDAADMGKFVKTVHN
>Tip_449
IKCLEGVIVDHSRGYSVVLSKDATGRYIQKKMIILEVMVEIPAKAVVIKPIQGVDPVRKS
AKQESLMSTQRPMQLKVPKLGDPGGQLEVNFGKNRNRKQGYEIKLTVKAVHKFYNELIFL
TMSQVNEMAAISSSKSTDAHIAFLSKSGRVENEAIISEEKRGELTQNERHVVLHGLLIFL
PVLYASDSEEIAKVVKAEAG
>Tip_376
IICIEGILIKPGYGYSASLSKATSGRYIASRTVLLELLIEVPIPAIALTPIQGLKPERTG
DRQASLMNGNRELNLELAKLADPGGMVNIQYGKSVNKRQGYEIIIEIASLTKFYNPYVFI
TVTTVNEMQTISANRARDAHLAFLKEEGRVEARRIIGSEERGSCTQNEEYAVIHGMIIIL
PTKYISDSADMSKFIKTAHG
>Tip_674
VISLEHIVVKAADSFVWGLMRAKSANYMFSRQIVMSLRASVHVYLFPLTPAAGLKPFHVG
TQQLLISTKEEKTNAMSTTLHDRGGVLNTEFGKPRDKSQIYGLVIGLKYIKRMHTVHIPA
GLPTDHQITSNAKDRPRVKTIALLRHTGSARKRRVLGGQEKAKKSKDEEYLITCGDILIL
PTKHLSEQTEVKKFLQTGHG
>Tip_675
TLSIKYAVLKPGKSYVIGLERAESGNYVLSRTILLELRVPIQIYLLTLSPNQGLKDFFVG
SRRLAVSAKNRNANEKATKLLDPGGLVNTAFGRPKDKRQRYELIIALQYVKKFYLPHIFV
VVTSVSRLNSFMERRSRLKSLILLKEMDRTRSQRLLGSEAQASVEKDEEKLVVGGEIFVL
PEKHITDTTPVKKFLLTGHA
>Tip_79
MVALEDTVFHSGNGEDTSVSAESNGHIEIERAMMLGIMIRDLIDAIPILVSKLIQLEYKQ
TIWLCISAQSHEGAANLFIWIDPRRAISVRRGKKMNNHKGQELPMLMAPVHQCETPYRLI
EIQDVEEQSLSESNYDQEKEIVLIRDSSRLPLRTILESEENETNTGVNKYIIVCGLLRIL
NTTSITDPEDLPDFVQDEYP
>Tip_988
TFDAPEFISASEQKINQAVYQLNHGLILGQDESRAASLVYFSLAISKTETKADLKSADPE
TTEIEVNTDRGNNSIYYLVPFNRVCTTEFFPKEVNLTFIRSGVTIKPLINEEMAAYKVSA
GMDKREQNIGFIAKVDLPAPKLALDPLSEHLAMEAIPELEKTNRAAPNARAMVLNNVIAY
ERDLLAPKIPKKYLFESLMP
>Tip_989
TLNSPEMVSASQQQLNEASYQLNHALVLGRDESKASTFSPFQLALAETQSRAGINSATPE
SHDIEFHLPKGNNAIYYEAPFQKIYKANFPPKEVNVTLIRAKIKDKPLVNENCGGYKAQA
GMEDKEKNLGFVASIQLPAPKLALDALDEHLAVDAVQSMEKTNRSAPNSRGITLGNLVAN
GRDLIGPDLPNAYPFKNLMP
>Tip_801
DYDVKDFIDSSGRNINQAVYQLNKGMILGQNEERAGYFAVFSIAVTKTEKRCDSKSADPT
IQEIEINTPKGNEMLTYFAAFNRVCTKDFFPKEANQTLVRALIPIQAVMNDDMDGYKILS
GMDAKQTNVGLVSKTGLYKPRLIINMMSEHIAMKAIPAHANTEHTIPPARAAVLSNATAY
ERDLLSNNVPTEYLFDKLIT
>Tip_466
TYGIKEFVTAEKERLAEFIVYLAIVNILSASDSMAGNLVSYTINWLKMDTLAAAETANPE
SQQFKVDMFIGSREIFLFIRFGRLHARRWHPKKRTKVAVTVELVILSLPAKELTALMVRT
TLETHKENIGFIAKWEVLASRCVLNDIKQAITLTTLPNTAESFAQCLECGGEVLQVDLFY
EQELYEEDTPKSNLFSRQMA
>Tip_158
TFGIKEFFTPAKKKLDNLLTYLRRGKIIAENGALSGSLLSFSISLVKLDTFVESKTGDPE
LQEIKVDTFKGNRAVFYFISFNNVYVRTWYPKKVDLVAVRVELAIESLASTEMNAFSVLT
ALNTRQENIGYIAKYDIFAPRLVLNGMKESITLQTVPQAASTNNEQPHSGGAVLRVSLYY
AQELLGPDTPKSHNLDKGMA
>Tip_82
TFNIGDYLVPPKKPLSHLAIYISRGIVVAERGALAETLLTFILNLFDLDTVRESKSEDSE
VQQLQLKTHRYERASIYVISFNDLVMIKWYFRQTDLVAATSKLAVTALAQIEMASGKVFM
AINDKHNNIGVIANYEAVKPRGTLEGTQKTIVLNTVQKAKSVTDESKMSNAAVMELAIFY
PQERVSDEDPKPHFFNEGMA
>Tip_794
TLALGNYLVPTTRQLGHKLLNLSRGFLIDERGALSEAVVSYVLDLFQLNTIRTSRVEQQE
VGRLHITIHKYERPPAFILRLDSVIVLEFYFRNVDMTAAKLRIQLRAKAIRKLPTAGMFL
SLDEVHNTLDSLGRYDSVKPRLTLQGEHDIVVLAIVEETKSMTDSTSLDNTAIATLALFF
PQEHLNDDRELEHYSVEGHP
>Tip_795
DLAIGNYLLLKTRQLSYLKAYVGRNLSIDEDGTISIKKVDYVLDLFQVSSMRTNIVEYIE
IGQLHVNKLRYERATAIFVSQQAILRLKFYFRNHDLFDKEWRINFDSECIDQYPTAGQYL
PLNDVFGPINTIGGYYEVKPPLSIEGEREVITVGFLDERLLIVSETQLDNLAIAGQELFF
PGNQLDDERQLGHQVQEGHP
>Tip_18
ALKLGNFLVPPARQLNHLMLYISRGVMLDERGALTEVIVSVVLDLFDLNTVRTSRADQQE
VGQLEVDVHNYERCPSFVLSLDTVVLIRFYFKKTDMIASKYKLMLKAKAQEELPTVEVYL
PLDDIHHRIDSIGRLESLKPRLTWEGEHKVVTINVVQETKSCTDDIYLDNTAIAGLALFF
PQEHLSHDKELEHYCDEGHP
>Tip_531
ALALDNWATKGGKGLNRGLAFCSKGSIDITREIVIEIIKSLAVDVYMLNLVQSGQSELRA
IRKLSAENSFQELAHAILSLLETVPLVKIEHANHVKRTRDYNVELTFTIVKRFTVNLIYI
LVKDFQQVHAPCGKYTKTAPYLQFTGTTRTCVAGLIEDAKRSKETVVTEYLVLAGIGVFI
PATRLRNPNEPDHYGDQGDP
>Tip_532
AMAIENKAVKGGKGLTRGLPLISKGSVTLTRELLVEVLLKLAVDVYMLSLTQADQTELRL
VRRLSAENSLYELANDIVYLLEAVPIVKIDFVNHAKRAEEYNVKFSFEVVKRFTITVIYI
LIKNMAQAHAPNAEWNKTKPYLQFTGTTRTCVANLVEDAKRTKQHVGPEYLVLAGISAFL
PKTRLRNPGEPDHYSDQGDP
>Tip_384
QLNVEIFAIEPSEGLKKGAPISSRGSITRSRELPVSVVIRFLVDSYMVVMVRAARTNLTA
VKELSQDKREHSIHDPVTALVTTLELIKIEYANSAARRRQWDIKSPLNGVKHFDIVIIFV
MLRETAHQQAPIGKIDRVEPKLQFSGTSSAGVADMAKDAQLDKDTVQTNFIVLGGLKVVE
PKQILPNPRKPGYLGAQGSP
>Tip_385
QKKLELFIIEDGQGLRKGAPIASSGNILKTRELAVNVEMRFLVENFQVAVVAAAKTKLTA
LKELSADKNDHSVSDALTTLVEALELVKIELATNAAQSKTWDIMADLNGIKHFKIVTVYM
ILKQMHHQQAPIGEQQRAEPRIQYGGKSAAGVADLMEDSQNERETITQSFIAMGGIEVVL
PKQILPNPRDPAYLGNQGSP
>Tip_202
ALSLETSALKYEAGLNRGVSAVEIGGTLKSSEQVIAVVIKMMVETAHMRMTRLTRSDLAS
IRKSMIQHQLHELENSVVALVETATLTYFEFPGQRIKSHVYEIKVEMDGTKLFSTTMVFL
KPADVDHSQRPFGKHDRGKPLIQFTGSGYPCVLKCVEDTKRTRQTMEAIYLVLAGLGVIK
PEQNIADPKERTHIETEKNA
>Tip_641
EILRTRSAIEYDSFVEQGINEIKFQHQLKSGNSVSALAFRSDIEKFYMRLSIIDKTNVQS
LRDACQTLEIEEDPDRKVDTKSGIESIYFKLMLRKIVAHSTPIRFQLGGNKFFAKWVITV
APKSIKDPKDEYGRKATGKPRMHLSGSASPCMGRCVQVTSAFGETPEKTFCLLDILAELR
LKDEMSRSDDLLTTRSESKQ
>Tip_881
EVLPLRVKSRREDDKESGFDALSFCHKFVMTNSTANVSFKVDLDKYGFRMTILDGLETAS
LAEVLYILQQTDDARRQVDGVEGIETFHFKIFLNEVRTESEPERYTVSGEKKLSTWSLTV
TLKGLRQPKNSVHKRGAGRHAIKMLSAGAPKPGRGVHVVRYYQEAREKTCACFKARQRLR
MESEMCRPDHLVETQSETAA
>Tip_882
DVLSIQTGNKKDPNVKAGFDAIKFSHQFAHRSAVSSKALSTDIDRYYFFITILDRSEVLS
LNEAYLLLNIENDDRKQVDGLEGVEELYFELELKKIRACAAPVRFQIPGRRVYGSWSMTV
AMEFVQEPKNTYRRQTAGKRDVKIFGAQRPKNGRGIQVTRFYMGSPEQTFACIEARRRMR
LQTEMCRPDHHAEAKDEGAA
>Tip_347
AVILQTLELSQEIGRERGLYGLQFHTIMTETKSVLNRLLKSITESFEFRLQLLTRRDFNG
IRDSLQYTGLNETIEREVEAVEDFDVMETDFAAKKVRAHLASQCLNFGQAHLFEKWMSIA
TAQFIKSPIRDLNKRGTGMPKIHYTGSICPAVVRYCHLTTIMGKPAESKFFVLQIASVTA
PRTDIGDPQDRTALQAEKKS
>Tip_25
FITLSEYLFGTTKNVDRGTIDKANVDSPLLANLIIHILFKKRIPDLQLASVPSLSLQKRP
ISWYILDGNVSDHQIPLRLYMQSMHQLQCRTTKQAASRGKYLIFIKNSRYSTMECQYIYL
LVTEDTEEKVKCGKYGRDVPNMIRTAGFKEVLQNAIPEDQDQSTARAQSRVILSGNPILR
PVVSLTSPEDNKMAYKARHQ
>Tip_26
FLTLHQHIFGSTKDIDDSMLHDCDGHRALVRDAISHVVFKRVTKEFHLLKIPKLSVRKRS
ISWYIVDGEVSNNKLPLHIYMKEIHKVHSNTDKRKGSRGKYPLFITDARVYNLENQHLYI
IYTEDVTSKVAAGKYARDLPSMIHTGGIRDFFQNAMPEEQAPNSSRAQTKVVFDGGPIMK
DVESLTNIESTRKVYAARYQ
>Tip_167
ALTKEAYIFGHIEGFDQGLITNADGVTYLDMELIVEIIFRNMLNTLHLAVIPALKLEDRE
VLRYQLDDSFSDKQIPLILFMQTMGIVQIQFQRHKGSGQKFDLFTASTEIERMDTPYLSF
ILTEDAGSKAESRKFGREVPELVKKGGVKEVIKKIVPDKTEQAKGRVEDRIILTGFAMLQ
PITAVTNLDEKRMAFKGKHH
>Tip_168
LLLKEQTIFGPFEGEEKGLVTDPAGAKAVAEKIVIDIIFRNMLFTIRLACRPALRLDERD
VLKDETENDFDENLIPMVIFIQTMHVHLVQAMRWSGNSHKIHFYLADNEIERVGTPYLAF
IITKEIDTKIEHGTLGREVPIMVRRAGSNKVAKNIVPDLTEQEKVRAEDRIFITNSAILK
PVTAFTSVDNNRVAFRGKHQ
>Tip_600
DFTRELNIFGPVEAGANGLLTTANGAPALAEKVIFSMLTKNIVEPLDFPTAPKMRMEERE
VLWFKLQDAFTDNEVGLILFARNLYVVKLDAARNREKRKKYNMFVANYEIERMDTPELFH
IVIEGAGAKVQSGKAGQELPSVPKRMSFHEEIRDVVQEAKEQHEAAVTEDLILADTAVLQ
PIAAWSDPESMSKTYKNKHA
>Tip_601
IYTKEADIYGPVEGMASATTADSDGSTFLTGNLVVGVFLKERLVSVHAPNIPALKLEERD
VLWLKLDITFSNDSVPLILYLEVLLEAEVETSNRSNARRNFDLFLAGREIARRRLPYLYY
VISEDRDLRIESARFLREIPSMTKLRGYKELIVNILPDKKEEAKAKQEDKIVFKPARVVQ
PIRSMNYPEDDKDLYEGRHG
>Tip_115
LLACSDHSNETGSLQDHSLDRPLMLFLLYATDKLFLLMFYLVSDKLVLKISTAVPNDQRE
MLYAFLEFPQEETKLTVLPMVEDKTMGALQQKDVTSELVRYEILADVCPACSEGVPYVFF
ACRSIPKQEAQKQHYMYENKQITMKLEGTEEARALTGDQENNLHLMPGTESKRKGQVIDL
PGSLHHSRVDVLKTRNGNHP
>Tip_239
ILEAGGRAEHDEALHDHAVIRIIYFFLGLMGDLSKLVRIHIPEDRAWSKPFLGTPNAHEQ
KAYVNFEEPRIRVKGYVILFADARALVAYTSEHLPDALVQVQVMEATLPTCKGGIAFAFF
SCRNSKLSSGHINSYIQEMESDSMRTEGKCIRKGCIRRAEKAYSESPLHLTGKRKALTLI
PCDYEFPGVLIAIKHQGEHP
>Tip_401
FLEAGGRTKHDESCHDHSVNRIIFLFLGLMGELCGIVQIFVPNDKIWTRPTFGTPNRNDV
AAKIILKKPREEVKLYIQLFADSKSVFAYKKKHLPDVLVRIEVMAATSPTCTGGVPYVLF
SCRNTKLRAAQIGHYINEEKRCSLRKAGAVSRQGCIKHTESAIKVSPLCGNGRKSALGFL
VCDYHFPRILLAVDNQGCQP
>Tip_402
FLEGGGKTRQDESCIEEAVSRLIFSFAGLFNKYGGAIQLLVDSDKIWTEPTFRTPNNNPE
ASGVFLEKPRKEPTLYVLLAALSTSVFAYKKNNDPDILVLVEMMAATGDTCECGIPYVLF
TVMNTRLRAVNLGHYIYEEERCNRNKAGALSKHNCIKGSESEVDVSPLCANGDKSKLGFL
VCDYHFPRLIAVSDNEGCYP
>Tip_380
HLGWSEHAFNGETFRDNTFARHIFYFYALSPGMIGLVMLYVTEDKLVGRASFGIPNRHDE
VSHLFQERPRHELALLFLLMTENEAIYSARKPQAWLALIRVQIVTEQTPACKSGAPYVLY
ACQAVSLRAVQIALLVHESDQMASAAIGQGETESVLHDLDAALQLKPLLDAGKKGSVGIL
VVNFPYPRLDIGIERNGTMP
>Tip_381
HLGWTDYGFNSKAVRENSLTRPLFYFQMLAPGASGDVLIYIVSQEIIGKDSVGSPAQHRK
LASVFKKQSTHEITVLMAAFTESRVLIECTKGRAWITLIRLCVIEVQTPASKGGGTLLLY
SCQAVKFRSVSIEYKVHDQKRMESGQMHSADEELAVHGQDQCVGSKKVLDADARGSLCLL
ITTLQFPYINIDYQKHADVA
>Tip_365
YLGWSDNVINSDTFQGGTLSRPIFFFLVLTPDTCGLIMLMVADDKIVGRAPLGIPNQPQE
TAAIYNEKPRQDVVVFLLLFIESKAVYNARKRKAWIAMLRVNIVTFQPPACKPGASYIIY
KVQALPLRGVQVEHFVHDEERMASRSEGKFEEETALHDREAALQIRKACDSGTKSRLSIL
VVDFHFPRTNVSLEKTGGLP
>Tip_746
LFAYANHSLASDAFKDKAAARPIFYAALLVPDVCGLAALYVPDREIVGTTDTNVQNNGRA
YPHEYLERPPTDLTVFDVLFAKSSAGYSTRKEHCMMALVRVKIVAIDQPPWTDGSNKTMY
QCEVSTLEAIHKDKLIFDHQEVTVKDSGRGKDDSTKCKRDARIEVLVTCNDYMQAVTGRI
VIDFRYPRSDVTMKKIQAAP
>Tip_887
FVGTNDHDASGEEAIEAQRERPRGNNAVANPKAKGLSILFVTSNRLVGHATYNTKDSYRE
LPQKDIARKEQGLLVLMVVFLKSVANYDTEYSHRVIVLVALKIFGNKQPALKGGYAKKLA
RRGEERIRALPSDGLILASTQGSNRERLSMDEDTAVKQEDDKVFFSIECGPWTQPLTGVI
FLKYRFSRVSMKEGKFQAEL
>Tip_888
YFGSEEQELSEQDMMQLQLERENGHTPQLSPRVCGLDKRYDKSKKLAGHNIINIKQETRQ
FPEGYNSKKQKALFLLVVTAVENCADYESQYRHLFLVMIKSQVYSSEEPGVKGGYNKRLH
QPAKSVFRALPNDALLYQSFQGGKRERASMNEEASNGRKDESVLYAIGCGPFAIALLGTM
ILDPKLHLFAFRARKTRNID
>Tip_838
YFGIEAHDANEENFREFQRDAPQVYTAVQNPEACGLSLPLTRPRQQTSKAVNKIPSENRG
YPKAYVEERSRGLIFFVVVVNRRLADYRAKYQHSFIILFRQKIMGDEKPTMRGGYNVVLG
RNQESKVRAFPSETLVFESTASGERTREARDKKDANEKEEEAFRFHTNFGPWTQPKVGKV
VIEYKLTHNLFKISKLHCLP
>Tip_16
LQEGADHNKEAENCRECKRPEPIVLFLLIAGDDIGLFLFYVSSDKIVIRFAYSIPNQEPE
VLEIFAEAPREDLKIYLLLFVDCRSLLALNSKDILSQRIKKDVVREASPSARVGIPYIFY
SGQNMDKLALEQEHYLYNQYKMTMQASGRTAKRSSVQDSDSQLRMNLGAEDKNRGALVVL
PSSHMIAKASFSRQSTGNSP
>Tip_28
TFEESHLANELAEFQQEGLPEPIFEFCFYREDLKGLQILRIFSKRFILRVFANLPLNGIA
ILYVFEDAFREDLQMFVILFIDGMKNVAPNRSQILQDQKVNVLVTKAVGAPPIDAQYLLC
PGIALSWYRLGVEYYMPDPNNLALKGLKNAERLNIRHDHGSEIKPELNEPTGVQAISLLL
KSGKVINRTDLSRGAIDGMP
>Tip_29
SLEFYLLVIRMGDFKDQSLPESVISFLLQAANAIGLQWLYLFMKKLGTAVVINLPANIVA
VLYIFFDQFNDELQMFILLYDTPLTVAGLAKNSVLRTTTRTELVKNQKSAQRIGGAHMFL
PGLNYAVLRFGTEYAEPDRDEMALKGIQNATLSNVREDDGSGIKIFLSEVNHIRSTYLVL
KVAKITDRKELLRQQISGLP
>Tip_929
CLPQSSEGKRLINYDDKNYYPTRLSFISYFISITQESYAVIIMVRFILRAKREHKQVTVT
VPYFTAKVSLHQTTSWKYFAIQTFGCGGGKKQETPRETFDVKCLCNILNTTQINIFDYYL
PGPGLEQLSLLMGLVRVRPNKRMTHDASNLLFTHALVSKNRVGNVTPDPLPTIDRLEYVI
WSITLYSAYDRTEELMLFHT
>Tip_930
CGPESSKGARVINIDEHVYYPHRLTILAWFTTKHEEVFLAVILARMMLANKQEHKEVTVC
VSYFTAKVSVNKETNFTALVALAFGCGGGKKRLTPNETGEIRRQCNLLETVKIHVIDYFL
PGPLVEDLALMQHNFKFKPTAKFLYNISDYLLDTSFLTKNHSADTTPDAAPSLDKLIYIF
DFLNLTAAYDLTDELSYFST
>Tip_479
VVPDNAEQARSINLDSKAYYPSKLTFVSGFISKHQESFAIIVALKMLLRVTQEHSSVTVT
VSYYTGKISVNKRTNKQYVIVDAYSCGGGKKKQSPNIKTSFRRLCDAYESTKLHLLDGFL
PGPAVLQLALIHSILKFKPDKCVLHDIADQLLAHSFVASDNAGNLTPDPAPSMDKICYII
AMLELYAQFDLSEDLMIFPT
>Tip_480
VVKADREEARVVNLAEEMFLPTNLSFFVWFVNKHQESFSTLVTLKETKRMSIESTELIVT
VMFYCGVLSIGERTQWRYVVTRNFGSAGGKKENTNDQKDSLRRLLDAHEATKVQILESVL
PCHEAQQLSYVESLVKYKPDECLIYDIVDLMFSDSFVTADQAGPLTTEPAPTLTKVSYII
KILIVGKQYQLEEDLMYFPT
>Tip_750
VILAGEHVEVLKDNAVKAITRPLYTFLTYLLQYQTQIIVLIIHPHLLYELEAGKREVGLI
RIYWRGLLESAGADVWRLFFGERYSSNGRKSVYNVIRYKRVRELAGPMPEINILMAEDLL
PGSCSSEFKYIKTIHFYRIQTTIPDEMYHRQHMKKYVVADQNGGLRIFANQALDSIAPRV
MWIKVILEAEYTKAWRYHTE
>Tip_751
YVLQANDANDAQDNVEEVVSPPLLAFLTYLLMYDRQVLVLLFHPKFSADLEQTKNEVGAT
TIYIRALLEAAGTDPWLDIVADRFEANGRNERYEAVRYRKVRQLTGTLDEFHIFLVKGLL
PAPSVTQFKYIKTILYFRVEKCIPDDTEHEAYRARFPLLDEYNGLSLFMDQALDRVMEDI
IWLQIMMSCDFHEAWHFLPE
>Tip_422
FMQRKLESAQTQDDVLDVWREPLVNFLTFFLQYSKDLVQRLVAPRFVSDMRRNLAQLGLN
LIYGVGVLENHKVTNWDQVYISYFTCGNMKFKEGAVDRQRLVALCGLYHEVKVKSAKKLL
PGGHLTQEELIKPIYNFQVYEVIPKELETNAYASRFSAAPHDQVLLSQSNPEVKMMVAII
LLIQLQLQSEFRRVYMIYSF
>Tip_796
WTGEEVAADRMENLYLSIQRVPRSKYAAILEVFLKETLIVVIALRSSKPLKNEGEGLQIL
FSDFTAYMTKSPDKTSNKLLSQVFNTHKKQRREEISQRERLNSLIAVARALKVRIIGGYI
PGKGQSEQRALLSSALFNIESVLRHSLSAQFYNNDNAFTDQDATMVVGAIKRVNRIGVKL
LTVKVYLKEDCNDKLIGHPN
>Tip_998
GLRSEVGADKSDSLVASGEKSPKSLLLSLLDRNVSDLLTLTFGVKFTMPLKSEGYVVGLM
RSDYSVLYVGPERAGNDQLKGGMFNSQDKRRKLAISHVQRLSAIEAVFIELKVRVIGAYL
MGKAETLTLDYFPNTVFRVETTVRASIAREFYFGKHDFLDHRALLTVGTIKRGKNIAVKL
LTVELLIIPDTYSDTLGYRD
>Tip_999
GLRSEVGADRADSLVESGEKSPKSLLLSLLDRNVVDLLTLTFVVKFTLPLKSEGYVVGLM
RSDYSVLYVGPQRAGYDQLHGGMLNSQDKRRKLAISHVQRLSAIEAVFTELKVRVIGAYL
MGKAETLTLDYFPNTVFRVETTIRYSIAREFYHGKHDFLDHRALLTAGTIKRGKNIAVKL
MTVELLVLPDLYNDTLGYRD
>Tip_819
VLSNDLGDDKIRQIEFLVASEPHARSLLLCQRHVSEKILCYAESLYTAQTERKTKEVILI
KANLLAVNEAASNKQFLRIGKDTFALEPKQRSEEHDKNNFIRAMYAELRALKVKVISLFA
PTSKPTSSLETYTLILFNDPHVMVMKIADVKEADQYAFTDATPNAVFGPSPQYETYSGRA
IRLRLQIRWDFEGEINAYDE
>Tip_820
EYAKDTGADDIRDRDLISIREVHLKMKILVERRVSLNVYVLQCATFYTDKKREGEEMAVK
NPNVLTANTPGAKEGYVRISNDGLHMDKQKRKTDHPRNKYVSFHKPDLGALSVKSLVLFT
QRSKTSAKHALYSSADFSDPRLVVREIMDMAHNEPKTLTDKSRTERFAPFPDLKQCEGRI
LVFRMHARWDFAKYVYEYDE
>Tip_95
MKAMRDVQDNAANIDDSAYTPRSLVYIASFVHVTQIGVPVQIGLRLIMEVSRDANAAVAD
IVYKTGEPGDYRWDRFDWCLSDQIGVEGELQRDGPKPQESVQQVYNLVPGTKLRLINLFF
SKTVTNMMATNNDHILFRYPKYIVYECTNGIFRASIGLDEAQSQIVIRPDPGLEEEAGIV
ILIKLWKKVSLTEEMMKLPG
>Tip_582
VMSVKTGEVPAALPADNLHRNEMLSYLAYRVHQIKLAMLGLRDDLVALAIVLYKKGTNPS
IVMQACPAPAGQWDWYVLFFVSTFIAKGYMKREEYEPKSNINSLRVRLAGSQLSIVQWIL
PGRNLSQVPTVDEYPPFKYVTLRLNEILDKVIRLDTKNKDGAAKKVVAADPILDKVPIAM
VMAKLIALQVMGKDALYYPD
>Tip_583
VLSRREEAVSAANLNDNAHRNEKVSYLAYRLQKIKMSILTLAAELMTIQVIIYKACVNKS
MFYAAVDTPAYKWDWYALLFVSAIAIKGILRRHDPKPKAHVDSIRARASGTRLGIVRMVF
PGQNLTQFSFTSDYIAFRYNSLALNEILDQVIQKNCKTTDGAAHKVVGPEPGIERLAPVI
LMAPLVAMATLNEDALYFAD
>Tip_538
EFQQRESSIRAGTAEDEGYKRPRVTLLAYRIQQIALSLIVLAAKVVRIQVVCKKADVDKS
VYYITVDTTAFQRDLFTLKFIEAVCVMSALKKSDSKASNKIAYVRERVIGDRLGQINVIF
PGSNYDTWAYRPHLTQRSHNKLILSKLDDQTIFTQIATQDGEAVVVMAADAGNAKTSVVI
FFAKVYVTNTLTREALFFPD
>Tip_656
QFSERIPKLKFASLAEYGHKAPLTDFVAYRVPKICLNNLSIVADNFILNNIVTNKSDSEA
MLFITLKVEVKLWRYACIVFIDQTTPNGVNTDSEPNQNGALEVVRKDEPADALGVLHILL
GGSSLDQFAYNADYVVLERNELLMQTLDAHVFSSCISNLDDTLNLIINPDPGLQKVCATI
EISCLRTKKDLAQSKVYYAA
>Tip_657
LLAERLPGLRFGALQEHGYKAPLYAATAYQLAPLAALALKIYQASLLLREILQNPESADN
LLLMGLYTSGRQWRFFGRIYTKDEVGNATESDDQPGWGEALCTIKRDVPGQSIEETEILY
PGSSLAQFAYNTELCDFERTALWIHELNSNMFSSVIKQLAATLCLITTRNKALDSICVAT
NMQDVYARRALSHARVYYHP
>Tip_151
VLGETAYTVKVGGVLANKLPEVKLAYCVIRTEKVKLMILMLIAKKILVQIIVDIRPEGMV
KFWMVLENNKGDVKVYPYKVVDSAEDAFVNKKKGNNTIGRADCFKTRLTFNHVVKTIAFI
GANTTERLIFSGTYALVHDDDLSQGGLGPAALKPLLKEVDDELEIKVEECHGVPGFYLQM
TTERAVSIDRFEHLITSVPT
>Tip_237
RMGESWFESQVGYLVLHKLPNIIIGKCAQGAEKVKMLLNMMITPDQRKTLIYLVREEDLV
LLYLILEGTKLDLSIVPMKAMDATDQGLFVNQYTGNELIAAEIFIYRLRKNKITAMIRFV
NGNNISRLISKERFTFIHNDAQRRTGVGEVALGEQTSQMDDEKALLYKEANDIPGFKLMR
ATERGVRVGGYDHVVTTFNA
>Tip_915
VMKSLKFRVRIGSIIINRISRVGGIYCCECAFKAELFLSLVKLNMQQSKIIYEVPHEPAE
LMYKVIETCKDASALFTVRVFSAMEKGLERRGRVKKEVTGGSLILYSLHAARLIAVTAFR
GTNTRQRKNVRANRIGLHNDEAQKSGVKEIQHQPEVSLYGDGKRILEREIDGILGFILIR
VKESGLSFGARYAIIEELRR
>Tip_916
VASETKFTVKIGTVLLKKLSNVSSLFCCDCAAKVELLTNLVRANRQRCRLIILLKREPAA
LIYRVFETCKESAVMFTVKIMDGVETGLARRGRANQELTQGCYFLYALRANKLVAVDAFF
ETNSTRRKIVKGRPSFIHEKASRKGGINDFQFEPLVAEFKDTRKLLRKEMNDILSFVLIR
PTERGLRIGCRYKILTALQR
>Tip_356
FIAELTTHMKIGGAIIRKLEDIVTIICAPVAQLLELFVNKINGRRLNAAMMFLIQHEDMG
TLWLILESTIHGIKPFPVALEQSLDIGAGRDSTADNEITAAGYFIMWLKLSWIVAVNGFF
VANSIKLNIKKGRFQFVLDHAMRKKEIGDIFVVPLLSELDAQDEIIIEESHDIPTAFAVQ
PTERAIRMGSDDQLVSTFPR
>Tip_853
LVGELIFVRYLGGLEAGGTSTYVLTWRVAAAVHIKQIILIELPNRLRVKLVFKVVHLTIS
AYLFLVEQQTIGLQLALTDACLAVGKSWAGKKEGAMQAVNINDLTFELPFEMLTFPYVFF
VNLSFDQRDFTQIHYVVGSEPLAESGVAEKCAAEDTRAIEREREVFMHESRVNKRIWIEP
DAARCHNRSAEAGYQSEAAW
>Tip_854
IVGELIFCSYLGGFDAGGISTIILVWRVIRPIHVKQIILIMLPQKLHVKLVFKVVQTTIN
SFVLIAENQTFDLDLDLLDICSAVGQAFAHKKEGTMQVAQIDDLTFELPFDMVRFPYVFF
VGQAYDRTDFTTIFEVVANSPLTEGGIAGKAAAEEGKAMEREREIYYHEPRVPKGFWIKS
DATRCHQHSAEAGFESEFAW
>Tip_816
IVGELTLCTRLGAFEAAGVTDIILIYRIIRPIKIKQLVIVLVPQKLLIELVYMIVQESMD
NIYLLVKGKLWDFDFDLFGVCNVVGEAYSSKEDGDSRIAKLDELRFHLPYDLMRLAYVFF
AGNALNRLNFNNLYEMVATDPLTVGGMAIKALNEETKQLERERELYYHAPRAVKGFWIRA
DAGRAQDHNAEAGLLSEFER
>Tip_905
FLQAISVDAKSKGVILNGMENRFLIFPEFKKKREIIFVLSGQAEKLLVKVLYDLADEVLA
VFQVVPNTVMTDLRLFILWFIVKLALDSTNKDNTPSEPGGLDIIRLYLPIAKAKIEFVYF
TENGLPTVKYKRRRFIVENEILDMYAIDSSELRKLEANTTQAHLYDYGEEAGKWGYVNIV
LGSRMIANANFEDACFTPLR
>Tip_906
IRQVVTHIVAIAGFHVTALINAILVFVVFQLDRHFIVLIPVIRERVFVKEVYSAANVRLA
FFYVVFDTNKNQLGFFILYFVAELQIEDINGKNQPTANSGHDVLRYYLPLSSIKVLFCYH
SGTGLDQLKIKHESFCYGSERISIRKVPNEKSRSLKDSDSQTQNFDSGKPTGWQGFCNLR
FTNKLIMHVEFGALILEPLR
>Tip_631
ILADIAYCMKMGGFIAHGLSNPLLIFLVFQCDRITLIVLFILTQRIFVKVIYSLINEDMA
LFWVILDNNKHDLRIFILFFVDALSMANANKKNSPSEHAAYDVLRFYVPLDTIQIPYVYY
AGKGIAQTAYDTQYYILENEKLTMRGIGNSAIRKLVNDTDQEHKLDFEEETGIKGLCLIL
PASKTIDHSDLARFMLDPIK
>Tip_0
MIANKTFVVLPAELLRRRIPDGKLAFIVLEKDSLVNVVLKVLVEALYVKLVFSLPYKERG
IYRLHVNRASQDLRINVLLCMDSLKLSAFMADEYQNDRQQIELFHEKHALDKMQFPYVYL
TVDYTEQSEYDATKVQLERARLLLHGFFWSRIKKLVPDPTETLQNRIDRNGSVANIACMV
PTARIAEPPQLKRYFGSGNT
>Tip_11
YNANKSFVNVPQQGNRIGFPDIRPGFNQNKKDVEICLALSQLRPASFLPILENLFKHTKG
VWGIIKATTVKENTIYALVSVELRQDEKKSFNRSHNNQANMDFGLKTHTTEKSNGPYIVL
KVRGRATEKRDTMKVSLTARSMLYNGIVRDPIAEMLQDPIAFKKSKVTESVSGAALWPVL
PTVEMTRSQAVKGFSEYGKP
>Tip_176
YNANKNFIEAPEQGERAAYPDLRPGFQRYKDAATVCLAFAILRPPSALPILKMFFKHKRV
VLALIKATVVQPYTLYALVSVDLRANARESLWSSKFNAEQMDFGLRTRSTEKKGEPFIVI
KVRGRSNENREAALISLTGRPLLYDHLNKDPIVERAEDAPAWKKSRITPRVGGADFGPLL
ETVELTVSKAVKGFTSYGKP
>Tip_177
YNANKNFIEAPEQGERAAYPDLRPGFQRYKDAATICLAFAILRPSSALPILKMLFKHKKV
VLALVNATVVQPYTLHAIVSADLRANARESLWSSKFNAAQMDFGLRTRSTEKKGEPFIVI
KVRGRADQKREAALVSLSGRPLLYDHLNKDPIVERAEDDPAWEKSRVTPRVGGADFGPLL
ETTELTVSKAVKGFISYGKP
>Tip_170
FDVLKTFLGAKKQKERSGEFDVRSEYYQRKNSAVLCETFPSPKSLQALPMLGLLLRDKKA
IFNLFESAVLNQYSAYAIKVLDTEGLERENYAKQKQNQNECNFGLKVWPTEENEDPFVVQ
KIRGEAEDAKESARISMTLSPFVYTGIGENHLSIINQESATYQNTRLSPNAGGAALAPLL
STIELNLSFCIRGYNKYTAP
>Tip_171
FGAKKTFINAQKQKDRGGEYDVRSEFNHQKKSQVLCMTFGDLTPSQALPVLTLLYNDKRA
IFGLVKATVVQQYTIYLIVVINAQGLEREKYAKQKQDQGICEMGLKLWKTEKNEEPFVAM
KVRGKTLDRKASARLNLTVRPHLLSGLGKDHLAELDQDPKGYKKSRRTPKCGGAALCPRL
PTIELTLSSSVRGYNNYGKP
>Tip_63
FFDYGTLFDLISETTHSGSPRTHALLSQEEMRVVVVSPMQLYRAQPEVGLYDLFHKKLVV
LAMFALRNTVNAGQPGSLVPYLTYIKLGLMQDSARDKLAQLSVGFEWMALLGDKVAMMVT
EIKQRSGEALKAAQTLLVDVPLEFAALQLDGLLLHTRPFPAFRHVRIDDIVVISIAGPSL
PIQPLTQKNVECTVCYHLAV
>Tip_64
FFDDGALMPIIEACTHNGCHKPREHFPQRSLYGFLVMVFDGLRGYPHIPVLTNFWKALTR
FLWFAIINVFNSRKPTVVIPILVTVRFAIGTENARDKIGSAGIGVEESIGQNAEVLFLIY
EIKQESREGCGAAVSLLKEKPRDHAVTLLDSLIIDIMPFAAFEKVRVDNLVVMTQFGPRT
PIKESSKKRVCVEGCYHAAP
>Tip_20
VIDEHGLTDIMQEAQSHHVPTEHTLFANRKVYNALILPIKALKGPNHLKVMEIYYKELVL
FLWVVWVTNEDVTKLAELVERPLILTFTIELDAMQSNLTKFDLGDEPSVTEKNDWEFLVF
PIRNKEDQNTPAPQLVMLNRAPTATGGYTDGLLMNIMNFPSFRRGAPADPVVAKAVCPGS
PVQSSEKNRILAEVIYGKAP
>Tip_324
LCSEELVIDLPQEGTVTYIEDSCELYEHNRMKVDISMSISALLPVLHLQELKLFFEQREC
IFFLISINLQKRPRLGALLRTKVLHRITFEADGLDRNLTNYRISRRNKVSALNRSNYVIA
TISRKKAETFPVAQVMFTNAEVEFKELVHDGILLILWHWDRLKLLQITEPANNMPYVEAE
VSRLGYRKGFLDHYIYYTPQ
>Tip_378
IIIEEILLEWPHEAEVGFHANSIERYDHQQIKVAFSLGIDSYRPKQPIFVQQLYLASKDC
ILNVSNVDIAIRTNLGTLLPGAILHRLSFKCKSFDKNLTNYHISRDDRVAGYARCPFVLL
SMSAQQCETLPTSLIMQVAGHLEYRTVPIKGFFVIVWGYPDRKVIKVHEPVSNAMYIDAE
PVYVSHSKELLDFFTFYMPQ
>Tip_379
TIIEEVLVKWPHEARANFFHNGTSRYENKAFKVAFNLGIYAKRLPEPIYITQCYLKSKRH
IVKASNADVAIRSSLKLLYEGSLKNRSSFECQNLNKEFTNYHLGRNDRLGQYGRCPFILI
SMREKQADTFATGLLMKVAGHLEYEEFPLKKFFLVVWGFPDMKVLKLHDPVSNDVGIDAE
PAYVTATEELVDYYAYYGPN
>Tip_486
LVGHSNIIVVLIVPYTSIKPKTIPALAKPTVETISMVINYAASAGGVIWCMAFEVGSFSG
LISLEPIQSVMGDRVPDLVKQRSWLPRVFSYGEHPDYASEAGVAQSDEILYMLEEKMAQY
MYNHNKPEPVRNIDMFREENILNYGNKPRDVLIVNILELPAIRHEHLKRDIIIIVLYITE
PAEQLAKFDYKSQDSAADPP
>Tip_487
LVGAEDVILIGIDPYNRMYPNTIPLLSEQTVHSISLLLMYADEYGTAMYFLRFEVRTRGL
LLTLEPLQTVQGMRTTSFVRATGWDPIAAEYGEHADFKREADVVQTAQVIAKLEGSQIFY
LLSGKKAEDVGIIQLMREERMLKCGQKPKDAFLVNVLQLPSLRNEPVKRPLIIVVLFLSD
PTEQLFKFDVNNRNVAVDPP
>Tip_471
LIGAEDILDLAIDPYVSIYPKTIPILSEKTVHTISLLTMAYARAGSVLYVMRFEVKSRDG
IYRVKPMETIRDTRVPPQVKDSSWETFVYSFGPESTHQSESNVAQTSEVRSAQEERIILF
VLAGKKKEPINEIDFFMDASFLEFSEAPKDAFLVSIAELPHLRRNRLKKPLLVVTLFNTQ
PMQELEKYELRDQDIVLDPP
>Tip_349
LISSRDLADVSIDSYISFYPTTFPIVNKNTIDTLTLIAMEAARAGYKLKVVKFIVKTRDG
IFRTRPLETVRETRADLTVETESFQKLVVSIGNESSNEDEANVAQTSEIRSAQEQRYVLY
IMAGKKSEALNPTDVFVEAGLLQYSEVPKEGFLVVILELPHMKRNRVTRPLLVLTFFQVQ
PFQEEEKHELRDQDIIFATP
>Tip_212
FFNVQELVDLPLDSYIAFLGRTFKIIDRKIISILGLIVIAAMRPGPQMQILTFVFKMREA
MHKPRPLNSARETRTQPTIETEIWEKLVSHFDNEDPKEGAWGIAQSSEARAPTVSAYVLI
VVSNKKKSSMSPTQTLVDARPLRRSPLDKEGFLPQVMKLPKVHMDRTPRPLMLLIRCDSA
VIQELANHHMKEQIVYFPPP
>Tip_10
YVPNKAFISVPQQGNRFGFPDSKEGFDQKRRNIQVCMAIEALRPASHLKILRSFFRQRRG
VFWVSPANTIKEARIYALLAVQLVQKAKLSIDATDNNQANMELSLETQCSNKCEGPYVLL
KIGGKAQENRESAQISVTQRPMQYQGVSKDAIVRILQDPPAFRKSRISEAISGAGFCPAT
PISAMSKNKAVKTFITYGQP
>Tip_133
DDTSKAYTPFTKPGGQFALFLGKFGLNAVREEKDDALRFKKIRPFVFAQRTQSVLLLYKG
LYQTVLELSAAHTKVSNIATPLLLGEERMCSFATSSNTESTDQLAENDPHNLNECPLNIY
AVMRDGRVESEWGRYNIGKSELFFKGVGKEPTLGRYVSPYSEELHKLDERVELWTMWPIL
PLTVGTQDKATTITNAGADV
>Tip_834
GLHNHLYSPSTSAAVHLIEKYKELTAQSTRRPMAPAIVILKVKPPFLKGSVKSTVYLWEG
TTNRKLDEYVQRTETVQKMELILLEKIKRETFRFGSEDFYSEAVDSGEPLADDDVPHVRD
AIPATGISASRYGREDLQLGPQDSLSWKKRRQLTIYPMKKSKQILSRNAELPLTALGPAL
PNTMLEGDKLLKLCAVLSTA
>Tip_835
SIINVFHVPCVSSDVDLIPNFKKVNTGGTPQPTRPIVFLKNLQEGFFQFQARKEMILFTA
TENNVLEEITHRSDVMYTATPFLPAERKLHVKKLGAEDIFTRVVSKEEPIEKMDRPQIAY
SITSEGLLAAQFARSQLNLNPLYTFGMKHRISLTMYPKRLTTDVFTAEAEIPLYSLGPLV
PFALILSDKLIKLLAHKKEL
>Tip_460
NVDSSNYTEVLTPKSVMIPAYDRQSLNGRAEKKCPLVLAKKLETRLFVPRMPYIYMQQQG
LEPAVLKSTQAGSMLSTNYPPLLMGELKLHAFDTNTKDFVENLVAESPPTQRNNLPYLKD
AISRSELTTSDFTKCETNMQGLYMISVYRDETLGLYQDSYSRKLYSFDAKLPLWSMNPVL
PLRLIEWDRIFKVARNTKDS
>Tip_461
NINSSTYTEVTTPGSILLPGYDRMSLNGKAESQAPVVQVKKLETRLFVPRMPHIFLLYQG
LETAILKNTRPRSNLSSNFQPIIMGELELHAFDTNTKEASENIIAQSVPNQKNDLPHIVY
AISRSEITTSDFAQADTNMRQLYMVSLKRHEALALYDDEYSRKQYNLNANLPLWSMNPVL
PLILLTWDKLYKIAKHTKDA
>Tip_1004
RLYVVTFSSATFSDEVFLEFFDLQSLSNAAKKSIGFSQVGAVMPIRTVEPLKAEFGMEKG
ERLLHSKNEDTCLDFAKAVGRLAHIQVIWKPLDSYRGLSRSQVIFRGRTALVHDGFAVSL
VIAGEGVDTENIGAEVWTPPPIAVAHSEAQKDTGLIVHVDSKRIAAIKDKIKTWSLIDMI
KTQAELQNFRSQVEAYGRVD
>Tip_1005
YLKVAGYKNAEFASDIFLIYLSMEDLGDVFKKHLLFLEVANLVHHNTWQPLLNVVGLDKG
EQFVWAQKANLCVDIYKEAGRLGKLMVLWPPKGTFREITLDNLLPRTKPEVTDTGAHVTN
LLARQGVQSNDLDKDTYVPPESKLRNRVMLPETPLVIRLYAIQVAQMNDRVVVWRLTDIV
ATQADRESVRQQIQDHNRLG
>Tip_791
NTHAGSFAPAEVSDEIFVPFFNLTGIPTVSENGLTFLRIEKVTPYYCVQGMIKGVSVEKG
QHFSFVQKSDLCINLSCVTGELVHLYQQWRPLASRTRETICNTLAKARPQYINDGVHVTY
ILFREGVGKHRLDKLVFNRPPVILMGAKEKPTAGLVVDPYSSLIKQFNNEMRLWVMNPVL
PTAAELQKISAGIAEHGHDG
>Tip_553
NISAKAHAPLPTPGNVFVPFFASLGLPTVSEHALSYMKIAKLRPYYFVSGLQNIVSVARG
QYFAFIEKSAGTTNVRCLIAPLIVIVERLRPFASPTKDAISQIVAQDRPQSTNDGIYVVY
AIFRNGLCKDNWDKVDLNRGPVLFIGVNKKPTAGLHADPYSAKVHRMNAKARLWTMNPVI
PLAGELQDESLQTTDNGHDG
>Tip_59
KINSKVFTSEPGSGSQFHKYMATMGLNKIAWHVANLQRIKMASPYQFTARLQDMFFLYKG
IYAALLQHLSNQGFISSVLPSLLLGEERMPKFVASAQKASFNMIADTEPHSRSEAPYAIF
AVVRAGLIPSSWGKTKLEKGPLIYEGVHQEPFIQIFPDPYAAKQYKLNTQAQMWGLAPFL
PLAEMRQETIMLILSNGGNG
>Tip_152
QLYVYRFPTERGIGKQSIKFQEFIPCDANLFYVANPIQNKLKRRRKYTGKIVQNFGLAQL
VFKGLLQNLNGLAYIASTMPKLLPRSETIPELCGVMNTRAFEINTSIWRHVQVREPAGLL
IKLRVAKFNQRAARTKIPDGASLEEALAEPQAVEMIPDPIALDTFAIKTPLQMWGFRSLL
PPAELQDCLFLFAPSMTGTN
>Tip_706
ETTEKVQSLQIGPDLQQIKIHSVAPCKKEMTKYKDGLDDLDYENNEFSRRVATVLCQAKL
ELTGVMKTVYSIVFRKIKVPESLSRWEVVPDELEFKNCCSYSIALSEWKDLSIERYLDVR
LLLQSGGYAAGTWILELVDDTIVNSPIIRPSKFNLEPERITTQGYICKSAIKPWSVDYSK
PPARIEEGLIVYDPSGTNPK
>Tip_962
QTCADIEHPRKANGATAIEFENVVPCSRKLKAYKDFYEDTSHDHSRFTGRMANDLSQMGV
LFIALVSTADNIVWRCSKLPKTVNRGEAIPDLSEMKNNKRFDAMGDTNKGLAIKKYFPEA
TLIQGETQVLGTGLLALPDSTLMNDPVVRSEKLEFQPDKVPDEGHYIRNIIPIWHFVFLS
PPAAFKKCCIIFSPNHFTPG
>Tip_963
ALTFDEDHLKIGNGARAVNTQVVTPVKRDQAQYGEFYDNLGDDQMQFTGKASEEFGRFPI
VFEGVVKSMAKVVFRKDKLPQKISRGEVIPDICDLNEQRSFEAAGKDKKGVQIEDYVLEV
LLSESGAQALGAGIARLPDRLLWNNTVVRSVKLDEQPDRVPAKGYYTEDVMPIWTVVYFR
APALLKKVCLIMYAKDFTPS
>Tip_663
QVGQNSYPMGFGTGAHVTEVQGLPPCRNDLSHSAEFADAAVKMRTEFSGKVTNHFESLEL
LLEGIMVSIKGLVVAAQTLLPKVARGDIVENICAFSTISELDRVQNVWQSIAIEDLLGIV
LLLNTAPFTLGFGTLRLPKEHNMNMGVVQDQKYRLTPDKVSENGYFSMGDATAWEIAFLK
PPEYVKECILLIAPKPTNRT
>Tip_302
KINLYRLPLGRAWAENDIQFKEFLPAERELVYIENIIEDNIRARRKAVGKVVKMFDRSQL
VFTGIMMTAHGISVIASSLPKPLAGPQVLPDFDGYTKDLSIDVATSIWEEIQVRAPVDVM
IRRRYARFNLRAAPVKMTDGAYLEEAEARQTHVDVVFETVKSEAINNSQSIQVLGFSNYL
PPARADEALVAYSPATTGSK
>Tip_403
RVNLKMSPVETDMETELFDCEEVVPFRSVSWWLDEDAKGFLDTAQRQSAAIVEQTGLYPT
AHQGSLQYLALVLSWAQEMVKLMNKIMTVPEIAGALHRHSFKNPCCTFRHIRSYDPPSII
TRVTASVYTQRPVKAKLQSGQNLDQGIYEEQEWALVPKLLGVWKYVINTPMYVYGMVPTL
PTSTHKRVLFLLDKQRVGSS
>Tip_404
KMRVKLYPLEANLGTEVLDDQDVMAMRDIGLVIADDAKMKLHEMTRNSCIIMEKVGPYPT
NYKGTRLHLSLIIWYRKSLPQLTAHQQHLDEFAGAICQHSFTASCASWREMRIQEAPSLL
EEVNSGAYHKRPQRVRLASGPTTDENQNEEIAWTLQPKPIGIDDYNIETDRYIMGMTETL
PEAALRETLVFFPKVIAGNP
>Tip_256
RIMFKIFLSETGSGDGIFRFVSILSLNDIEWFLTNVARMHMANSHKLSAKVMDMSGLFPG
IYEATVQKLAETAYIKSVLPKAMTKEARIPKYAGSLSRYSFNMMVRTSPQTVSEAPASVH
AAVKQGFIPSAWGKSKFEKGPSLMEGITQEPARQIFPDELAAKRYRTNTVLQIFSLRPLL
PVEESKQAPYILLPENKSNQ
>Tip_257
RLHLRMFLASIGSGAQFFKFLAMLSIKQVQWYLSSIAELHLRAMHKVTERLTDMFHLFPG
IYEPLLNTTSETAYLMDVLPRHMGRESRIPKYNGALAKYQINLLKATSLHSNDSAPMWIL
QIARQELGTQAWGKDRYEKKPTLFEGTAHDPKLQIFPRPLGAKKYKWDTFLQVWNLKPLL
NVTEMSEAFVRLMPSSQANS
>Tip_15
FINAMSYSRITGPRSRYVGLYSKMGLNAIARQTPNTAHIKILPPILFLNTRRTFTYAAKG
LYAGILEQEAMPGHITRSLKATLLGRVRAERIIAVSKTSNLDLITDTEDRVTTNGPFLVM
EIVNCDLLESDQQKAELEKAPSLLVGVTLEAILRPYPEPYAKKHYKLTEALRSLNRAPNF
PMGKGIERRTMEIKHGGGSG
>Tip_241
YIEQVAFEALPGAGFEYAKALAKMGLKQVTSNNALSVKLKLLKPAFFVDVARSILFHKKQ
LFWVILANSTKPPRIYAILATLILKRTRLQTDKTDNNRSSLDMFLEKEPMNRAQGPPAIL
AKQAKGISRVDCGRVPLTKKPMLYTGVAKDPVARIFPDPVAAQAYQMNEAVALVGLAPLP
PILQKTNNPAQKVMEKGAHG
>Tip_242
PITQVGFIALPASGVEYAKPLTKMGLKQVQSNNTLSVKLKLLKYAFFINVLRTILFHKQN
LLWHLLVNTAKPPNIYAILATLIVKRQKLQTDKFDNGKSTLEIFLEKEQMDRAQGKHAIL
AVQMEALQRMGVGRLPLTKKPMVYTGIAKEPITRIFADPIASTAFQINHSYALVGLSPLP
PILKKSNSPASKATKKGARG
>Tip_455
IVSVLDYAKGTRAGLQNANPYWEANLVVMQRGKLLRATLFAVLEVWMVKIIHIMSVDDRG
VRTIEVKERLVRPRSTLLIFSSAFSIVTLKALQLGNDKAGMDLLEQRISSLKAGEGAQFS
FGKSMRFKDLIIGTNTSGREKSYPAGDTKDDEEAVRPNVGRSQADRHGAAALILAEQEML
RLGSVQNTNLVRAALKQDDH
>Tip_976
LLKAINLFRADKSSFAREKPSETSGLRRLRTRQCIHLVLVAVTKENIVTYVHILRVLENG
IWFWQLKEILCYKQALLTIQGDTGSEAILVSKFFGAKTVLSGYGSLPFRQLRMGEVETLA
EMSSKWYAKTVQSKDCNNKADNQLKGETAEPRRLKASNLGLNGGLGHNSIALQIAYPHRG
RLNRDSPNADLEKLLSKIAA
>Tip_977
LLEVANIYRAEKSAFEREKPSQASGVASTPHHQCWRLALLGVWQHSVLTGIHILRPMSHG
IWFWILKELMYYDKGLLLVYTDTGTTALIVSMRFGVKEVGLGHGALPVRSLQMGEVESYA
EQRSKWLKKTIEAKSSQNQADNQLSGETKEEQNKKRTNVGVTGLMNHNAAALEIGFPERV
RLQKDSPTAELSRFARKTDS
>Tip_806
LLEIANMYKAVESGLATGKPYRARNWSVMPRNQLLKVSLLIVFALDLFTSMHILKVLGRG
VWYWVVKERLYYDHGGLLVFTSTVASTLFVALSLGVSKAGLGSLELPADRLRAGEAQSYS
AQRSMLLEEVIDVKSHANQIAGFPSGQTKEEQNESRTNARRTGGYSHGAAPITVAYVPRL
RMQRDQNAAESSKFLRQTDS
>Tip_432
MVGHKDFFDEDADGADQAKPSGQQDFVRAQRNRRLKAVLLGFVEAWLIQVMQQMRVQDRG
VWYVVVKDDTLDGRITILIFQRSSNAVTVAANNYHRKRAGVELISESASGLQDHDPQNFA
ISKGTRFKDIVSGELNHDRQKRYPAGDASEDYSKVWPNPGKATANRLDEDVVLVGKAEFL
PLMNLHMARVADSFLNKDDH
>Tip_433
TIYNDEFMKEAARSLDQCKPSGERGLFRDSHKPRLKVILLGLVTVWVIQLIHFVKWRDQS
QWYLFIENGTLQGRITFTIFARNSTQIQLLAYPAHKEKGMVALLAEQKSGLANHEGQHYV
LAKGTRFKDQIAGRINKDTIETPPAGDSMFDFSQALPKAGKVTSQKKGKDVIMVGKAEYL
KLNKNTESTEKLTFFLVESH
>Tip_543
RQSVEFFLKQSLERLEYKKKADQITHGAFEEPPLLSIIAVVVALNWLVKIATSVKKPEPH
RLHAICSSSSVGDKTVVYLFAPEFNGAYIVVIAKDVAEDNLLVLRLTKGGREIKTDTDII
PAKIEIFREILASKDGPLDLRLWPDQDAMLADQDMVPEPLRLQLEAGISSWTTFDLVLPQ
SFAFWHPLGAKPQFLGTRCN
>Tip_544
RRSLEFFLAQDLERLLHRKKADQITHGAYEEPKWLDVIAAIVCLNWVVKIATSVSKPEPH
RLQAICNASSVADRSIIYIFAVSFNGAYVVVIDKEVAEDQLLVLRLHAGGREFRTETDLL
PVKIEIFREILASKDGPIDLRLLPDQEGLLAAYDMAPEPLRLQLHPGISDFKEFDLFLPQ
SMAFMHPLGAPPEYLNVQCN
>Tip_623
QEAAEFLAKHSERDVEYGRELDGLTEDHFTKSPLMEQIEKEMTVGYLLKFILKIKIPHPQ
RLDSGCHATASGKVQRVFVVSPSVTDRFLAKINKLLSEAALLAVKDALAKLKVKSRRDEL
MLKAAIVLEVMEAALSPLAYAPAPQCDGTIANATFAPQPVRTIQVKLISTYQAISILPGK
TIEVMFSAGVIPQLIGCQCD
>Tip_871
RVNPEAIARQSERGAEFGHALDALTADKFTHFPIKLADEHEQTVGLKFIMIVFVKIDKPE
RLENGNSLVTTASIQQLFGVSPAVIESFIARINAIVAEAALLNIIFVSLELHVRTEREEI
LVGGVIIIEITEEALTPLTNYAAPMGRLFIANAAFAPRHVKAIALNIVVKFKPITVIPAP
RAPVSYNEGSNPELMACLFD
>Tip_872
EVSPEHIARHSTRKEAYGHAPTALGEDKITRCPLNAADETQMSLGVAVVMVMGLRVEEPD
RKETANQQKTSQGIQQIFGLSPVLIQAFIVELNSIVAENSLLSIRIALIELDVKSDKDEL
LIGGILVIEYEEALLSPLSYYAAPQCSGAIANAAYGPEHIRRMAINLATQFKAVTVMPGA
NANVLYKEAVNPELLVCHLD
>Tip_743
RGQISTLADEEEIDYDFERNKNRLNVGDFIGVDLIVVLGIVSTVNFVIKIRAQTLLREPG
HLRATCTNTFPADQPIALLFGGDFADAFVCLVSRTIGEKNFLVFRRNLGKIKIKTETNLM
GLKATAEKDVKPTRISVLALMIKPDLDGALSASAVGPIPVKIQEGRQLRLFAGFSVFTEK
ATLIAVNIGAQPSLIGSNKD
>Tip_744
RGAIDYIAVQDLRHHEYDRDESRLKKGDFQRKPVIVVLGVLASIAFFVQIIAKLPATQPS
DVDAKNATAKAGDHTLVFIFGPQFQGALIALISKQVGEKNVLVFRLALRRAKVPTEAELL
GLKKQVLRDILPTRINPLSFVLNPDLDGVMAQSTLAPTTRRVEEERCFSVITSFSITPFE
AVEVVYKLGAQSEELGENRN
>Tip_55
HVNMGFFAKKEVRSVDENEESGSEIQAKVDNPSFVIIITLKIPSTFYQKIINRTQKPDSG
RLSMRIGSASSIGTVLLYAFAARYSGSEVKVVSKAHKSENITIRTYSIPAARFQSKSGIL
GPQVDAGQEVVEGREQKETSPMYPEMNPKYIRKKIMPSPVLIEMDKLIDGYIVTSVRIIK
GGSVAVPRGFKPDLLANDNF
>Tip_181
VMGCIRIIHENELRFECIGPKESDASLLGASAILVMEVLSAVVLGLKIAVVNSSYWMVNQ
IAELRVNDANEPGKARFLKYKEECINIEMKRRRQLGTNKNIKIFVEVQDYACVEAPVWYR
ANLSHFQYKDEDDKVQPQKGNLFNLVQPRLIAHKLMPLSAVVTSNSLRAVREFLETTVKL
LAQIIEGAAAPLQYIPNRLK
>Tip_182
VLSLNRFLSENAISIEDIGPCGSTGSILVDLSIIVAEVISTIVMALRIAIINLAHPHDTN
ITRLRINNAHEAGKARFLRYKETFININFSIAKLFATNKNVQILLQVKDVADVHADLRYR
NGHTNFQFKDERGKVRPGEGTLYPNDQPKRVPHKLLIIASISTVDDIRAPTESLGQDPSL
LLFVLEGQPLPLEFLKNRMK
>Tip_477
VLRCGQFIEQQVKSMSNIAKYTPNGDPEMRPRALLQMLIVRIAKNRLCCGKLRMRERDGE
YIEARLDSAMDIGGQNWCDSTDGFINLDLTTISFQAPNGKIPYLKRAFDFLELCEDSRYA
DGTGELHNKSVWLPLPDSQEEMALARPPADVGYKRLWRKLPFPENKVKPPADAVAEVEKV
LWYVLEDHMGNIRHYTADVR
>Tip_478
RLRCGEFLDTRIKSATTLANFMSSPCPDLNPKKMIGMGVDRSIKSWTYCIIIKADNRDGE
YVSSRLSAKYDKGCQYRVTYVEGLANLYLTVLELTNANGKFPTLKRPLDFIEVTEDARYN
DGLAQLENKCLWLNLPNGEGEVYPDRTPKDTAYSRMWRNAIFVEETIKHAAEWYAEAPNI
LWDIIQGYVLEELYLTAPDR
>Tip_355
IFRLGKIFEDRMRGADNVTRFANTTSPVVGQKALFAVLAAGVCTAFMIKVVSRVRPHQSK
VTHRHVDVDYDYGRNRLMNYSESVIEMKLSDINLYSENSTLRFCEKDFEYPEVKQEEHAK
ESSAELTKRECWNRLPDDEGEVYESKPPKNIGHRPLPSLAVIGQDNLKHPAQVYGGLPYM
IMFVAEGSITDLKHMPNDIH
>Tip_444
ITRLGRFLDDKDRSVDDSLKNRTSGCDIADSRGLIGELTLGMNEAFLVQILVRVVQDDTD
IIHVQVRVGYDKGKNIFIQFNTSLTNLRLLAARQTASYLAIPILHQSNDSDSIETPVRFR
EGHDDLFKEVRKNTIPFGETNFLVAEPPANLEHSRMPADGIQCLPAIPTEVGVSGATNYL
AVISIREEEPPADFLLTDLW
>Tip_445
VTRLGRFLESRDTPVDDSLQNRMSGVSLADTRGLIGELTIGYTETFLVQILVRLIEDDTD
LIYVQVRAGYDKLRDVFVTFNTPLTNLKLLEARQTMSYLGMPVLHQNDSPDSIETPVRKR
EGHDDLYKEVRKSLIPFSVSNLLNAQPPADIEHSRMPADGIQAVPAIPTEVGLSGVEDYL
AIISIREEEPPAPFILTDLW
>Tip_505
VYSGNLVIKGDDKPIDEVVRFGPVIIKLVCAHSLFDDEKVGLGYVWAQTVMKQTTPFLFS
AVVVKRTQESSPAGNLYLGHKSNQPDLHASVYRKVGASMRFPVAAEVIKVVNWVQIAQKK
PLHDKQFKEFGKEAKLPVDAYYDIQEAPLDINTISLLGRKKIKETVKFDALTLVNKEEHG
DVLTERGAAPGKKMNIRMDR
>Tip_935
LLTARVSMQGDDRPAGNVERYAPIMCQLVCSYSLFTQDKEGLTWIWQATVNQKTVPYLGT
KVMEKSQEKSSPDKNLYFNHKSSATDITGSINHKARPSMKLPATSQEIKIISRAQVFEFR
PPSDKQAAEMGKELKMPSNAYFDIQQASLLANCVNLLGNESLQRPALEQALTLLCKTEVG
DILSEKGLVPGKSLSVRSTT
>Tip_936
LLSARLCIKTDDKPVDAVERFGPIAAQLVCSPSLFTQDKIGLTWTWQETVNRKDTPFLGS
TITEKNEQNQSPEKNLYFNHRDSAVDLTSAIYHKARPSCKLPVKAQEIKIIARAQIFAFR
PPTNKQSKKMGKELKMPSDFYFDIKQEPLHENCVNLLGNDHLRRPALEQALALVSRVEIG
DVLSEKGQTPGKSVSVQSTG
>Tip_226
ATDVLVALQSDSKPVDEVDMMDDDVLKLLCWKVVYDESKMGIGRLWDYTIEKRKRTFAVP
KVVLAQEENSERDGVLPMSRQAGLSRAKGAVYHKVAANRKIPACSTSIRLLEWVPAFRMT
ATLAHLFEDLIRTVRLPEKSLFEVQEAPADQMNAAFQEKTSAKEPVCLIALLFYKTTDYA
GIVQEKIISPTVNHFVMPIR
>Tip_227
AVDVSVAMKDLLVAFKEIDMFPKDIMRLYAYKVSYKESKFGNGRLWQYDTESRKREIPVP
KAVTAKEENVEHNGVLRISVSEGLIGCEPAVVHQTGNEFKIPIKTQDVHFIKWVPKGKTR
GSFQQGFKPMVRIVRTPEQHLFELAPSPVDHSTAYFTAELSAKTPAMATALLVYQANKNA
GTLQKKVVKPTCNQVLQAVR
>Tip_103
ISSIVMFEKTEYRAFDDLQQIGATGCNLSTWRTHSGFMNVGLYNRFIESSSQRLMPYDSN
IFFIQLRDIYDQAGNFLINIFSAITKLLGNTTTRLAIAYKVPVVEVSLSARAVRAALKYR
EANSETIEDVAANGILPDENRFEVEETPPNIPHGELKKIGIAQENTMQVKVRMFVKSDYL
AYVHCAGVTPRTDVLVNEVR
>Tip_218
LNDVAQILDDDDSDANKMAPCGVESCILWENPTLSWTLIKGITDAWFVRIIKKVLSYDSH
LTYMRVKDDSWRGRVLFLPFKSRAIDVYVQKLSSINKSAQIGVVRELVELAKWSAPAELR
NAHDDPFRQVFQGKHTEEKLQAEKQSDEKDIGSKFLPTPGIIKEGRYLDSICKWQRLLLL
VQEVLSTNGEPQQFSPGDHH
>Tip_425
ISELNFKWTDIIQYDSPMVLSGGKGVMCYSAMKISGSLWTAVQEPWITEALARVNNIDGA
LPLAKLDEHPMPITLFLYSYLKKFIRVNLRNCEQKGRAMILTQVTDMGTLSPLAKPNAFN
AAEYASYSDILAGLLSPQHHDEYRTHENRANAAEVVSNVAELKWKGSMSKVSLWAHECVI
AKDPFARQNKPQQTIRGDAN
>Tip_966
FTVTAFWFEDSIKHTALYVQAGGKGAVVYNQKKASLSNLKDIQDIWSKEVDNKALKFAQS
VDGERFDESPFAIHLVFYRYLKSYAKVNLRQCVNKERAMYIKMVKAIGEVSNLFFPVEFH
AAVDDTRSSYLAEQHPNEKFEFYPTRDMKRAGKELLETDSILKYPGYTEEICPWVKVMIE
SKDSVAKNAAPAQSCGGAYA
>Tip_967
YSVLGFRYEDNLQHTSQFVAAGGKGIVCYAKRKISWSNLTGIRDVWVKEVSSRVLKFDAA
LEAARIDEGPLAVKLFFLSYVQKFIKVDLRQCEHHERCTHIMMVKPLGEIAAIFEPKEFN
AAMDDSARDLLAGQMPDEQFETYPEREHQEAGRELLESSAILKWNGFTERLCPWTKVLVE
AKEPMGKQNKPQQSAGGEDT
>Tip_420
YREIGMRIETNLQNMSPLVIAGAEDVLLYRRLSISWQVLTAITEVWAKEVVTHVRSYDTA
LSAVKVSDGPWTVKVLFCAYKQKYIEVSLAQYANHDKAAQIVILKELAELAVVNGPKEFD
AAVSHSTKELIYNMMADDQLDTEPKREPQQTGTDLVESSGILKKNCYLEPLCSWGNICIE
AKDPLSEHNKPQEADGGDDQ
>Tip_807
LVSIGQFLDMNEIAATKLNLRSAQDCVVWDKPGATWVLVDGLVGMRLADDVQTIVPFPIH
CSLLKVATGSVHNRIFVLALKERCLETRLSKARNQSRPGQAGVTKDTTDICRAQGTEELE
SVHENQFRETWHGIQTEQKVNDDTQCSDNDVSKDLIPQPEVMEKQAMIEAPCERGRIGLV
AQDALVNTEEPQDFPMGEEE
>Tip_808
LLDANRVRNDNEVNAAKIDLRGTQDSVIWEEPQKIWVVVKGIINAWLSPSAEKLLAYDLH
LTTILICNGAYLERVFVCAVREQYLEIEMYQQREQNASGSVGNLRNEIELHRVNKPAEFK
KKYDESFREIVAHKYTKEYMKDNTQKDPSKIATLFIPRPGFIAEHSYLKSACAWGRVMLR
AVDGLGSVEEPQEFGLGNDK
>Tip_175
EMNPMRPISDQHSINALAELSHTDKVDRSELVGLHTIAPEGAAGAWLNSEAIAILFNGGR
YYGVSIMSSYLATDIGYFSHFNEIVVVEVEKKAILMATSSAEKPRRILAPKVLDNARVMG
AQEADAITEAYDGYIAKNTAKTREVDNSLAGTFRVVETTRDPGGPNTPLPIGTEPDLVLI
VSSEIRTAEQLAFIFVIALL
>Tip_287
SVNPRAPLCGPVNIRALVHVTHGTKLLKREMVNIKTIHPDGGAVVWLDAESVGFLVNGNR
HFEASIMSAYLASDIGYFARFNEVLDVRLKKKELLQAENTEEKIRQIRAPKVIDKARVLG
QKPYDATDEAYEGFIPSNANKARDVSAPLIDSFKVEEVKLDDGGENTEVSIGTSPEILLI
ISTQIRTSKAIAFILAIALT
>Tip_288
ELKSVRPINDQHVVQQLGELKSTDKIDNSELVAFTVVVPEVAAGVWLNEERISILFNGGR
YYGVGLMNMYLATDIGYLSHFQEIVVVEIERRVVLITTSSAPKPRKIAMPRILDQARIMG
ANEIDVITEAYDGYIAKDAAKTRESPNKLMGTIRILETTRNPGGSNTPLEIGTAPGIFLI
IATELRVTEQLAMIGVIALL
>Tip_382
QYTPMWIQGFVVQAKISEELLKKENIERSNLGHIENDTGTQAVGDGADVAIGAFSLAGGA
SYALQFHLKGISSALYCINYIDGLIAFVYRKAVLVNQNDRAERYRYCQLPRAAQSKPINV
NAWIDTCHDSLHGHGAKQLEDEKEFEQQITLSLDQKDTTENPRTPLDILFVAVEPALVLY
LQVELHDGERIRFYAFPTFL
>Tip_383
QFSPMYVKGFEVSAKLEEELFKKENIDRSKLGRLENDVGYEAVGSWANIANGGFNLAAGV
FYALATYLSGISSALLCTNYVDCIIAFVYSQNVIVNINDRAERYHRVQLPKAAQAQATNI
NPSVDTCMDSYHSHGVKQLDEDKQVETSLGLDLDVTNTSELPTGPLDILYIATEPGLVLY
WTVEIRDGEVVSFYAFPAFL
>Tip_945
QHSPMHIRAFEVSARVENTLLGTQFIMRANLAINDNDCATHGVGSWVNIQVAFVKGAQGD
IYGLAFYLRAITSELYCISYVDDFVMFAYEQAQLAQIKGRAQRYKTIIMPRPASTKTLFA
DPRLEKFKDSFNGHSSKELDEEQEWEDGVSIFLDPHDKAKDAGTPLDLFFLSMAPALVLY
MTIKLHDGETMKYYVYPSSL
>Tip_946
QPTPMHIRAFEIPARIENELLGSQFIMRANLAITDNDCGTEGIGTWASTTVGAVNGAQGN
IYGLAFYLRAITSELYCVNYVDDFVMFTYDEAALAQVESRAQRYRTVILPRPALMQSLFA
DPILNKFRDSYNGYYTKQLDEEQELEQGVSLFLDIKDRAQDPGGPFDLLFLAVAPAVAMY
VAIQLHDGETVRFYIYPSSL
>Tip_110
KAGHVNLFQNPIDFKFWQKYLAVSKLTLTEILVMEPLANTREVGAWWQSFTAAAVTQPNE
LLGVVCLGEFTYPELKGFVEFRNISARLLEAASVNPQRVRMFFPVDGAVRSFTNHRKSRC
GERLDTDFRNWNGMAEEKRPEGKDGVEAARKEIMLRPSAHGKAKPRSDLLSPMEPGLAKY
IHLDLVNAEEALVAFNSGYI
>Tip_786
KTLPLGFITNPVDFERFDTIITPKKLTIAFFQALTPMSAGQRRDRALRKLALFVYLPAQE
EWACSIHGQFAYNKHPFIDFERNLLRIQEDRADQDPRKITREVPSTTEEGKWRDKSKFKA
GNRVDTALRDKKAKLTKDKGGARKDYKNIKRSLLERKAGASYAQSQAVIAVGIEPASMKY
IRMFMGNGDEIHTRISTVLS
>Tip_787
ESGPLMTINAPIDFDEMDAAINPNKLEMNYFIKLCPVAEEEKSGSWLEFAGIKAYFLAAS
LWEIGLQGEMNLIAAPTIDYARTVMVNKYEQKNEIPRRIARKYDTDKNPTDHRNHRRMDA
GGRCSTDPSDEQETVTKHRPGSHTNSDVIRGVIMDLEMSSTSAQPQTILSLGIDPGYAKY
FSIHAAQADEVRSDVAAIWF
>Tip_343
KVGPLSLIQCPIDFEYFQNFIEPTKLDVAHFLYLSPLTSAQRIGSWLKFAAFSAFHKPKE
IWGMSLHGQFSYVQLPVIDFWRKMLVRKFERADRQPQRINRSYPKESQDSKWSDKRKLKA
GNKVDTSMRDKEGSVSKERPGARTGSKSIRRSLMERPTSSSSAQPHVILSVGIEPGYSKY
ISIVLANGDEIHAALVAIWV
>Tip_558
NLCQCGLVGADHYLNYIEELYEEPDIIIAFIIKQEANVQLTSVNDSCSVIINPVDFLIGN
MNAVGKTDMFIPTRLTTTLINEKLQGYEIRFEILTAEEPGVGLPANQSPEQCGFGRLTLM
GIQAPSAIAAAAGSAHTTYPFQSSENMNIERTFGTKAMAEGFEANAHLTFLGLEGAFQRI
YILGRRPQGEVQGQTQAMVL
>Tip_559
NMCELGVIEHNHYMDYIEELYEDADVIAAMVIEVDSGIELSLINESCSVVLNRVEMKVTD
IRSVAKTSFFLPQSFANLFLTERLAGYAICVAVIKSEEPGVGLPRSQSPASCGVGRITIF
GITTPAAIASGPYSLNSEYQTEAQKSQNIERTYSTKTFEDASQSNTHLTFLEIEGAFEKI
LIVGARSESEASDMIHGVLV
>Tip_274
SVCSCKLSGTPYDLDYIQELFNEMAVMYAYLVQEKGGIDVSTIYESLAIMLGPLQIKTHK
LRAEARSEMYAPSRIDTLLIKEQIVAYGISFMLLDPHEVGIALKGMAEPVKFAVTRLSLA
GAKLPAGMNGWALSFCIDFPAEEDQKQSIEETFCSTSFVDSRDFNSKLTYLPVLAALQKL
RVTGLRVTDELKQVFHTVFL
>Tip_611
SCLEKQNPGILITIEYVKELFPYMYIRTAFLASEKGGVDLNDIRNELAISVAPLAVGKDD
LQSVGKVDLILGVKLAILLINDTLMDQGEDFDLSNPAEENLGCHSAASALQCVITRVLLS
AFELPESMYYWSFDFQIDYPARQEDCTRLAKTYCARPGCSESLPVSDITALPHEVVQEEL
IIIGSRGHVKLEHIDKNVLV
>Tip_1014
TCVQKTMLGVLSRIEYIQELYPYLSVKAAFLVKAEGGVNVGETHNNLAIMIGPIAVQKGN
LVKIGKADMLLSIQLAILLFHDTVIGYGEEFSLSDPQEPGLGLHEAAAGMQCAITPMIMA
ALKLPDSMYGWASQFGISFPAHQEPAKRVKKTFCLRPGCRDTTANSDVTALPMVVALEQL
VVLGSQGNAQIQHLHHKNMI
>Tip_1015
TCCEKKMYGVLVSIEHIRELFPYMSVKAAFLVQEEGGVDVGETHNNLAIMVGPIAVQENN
LLTVGKVDMLLAIQLAILLINDTVLGYGEEFNLSNPQSPTLGLHEAAEGLQCMLTRMVLT
AMKIPESMYGWSSEFSISYPAHQEDAKQFKKTFCSRPGCDESIANSNLTALPLEVTFEKL
VVMGTRGNAKIDHIDHKVLI
>Tip_8
TLFRAALYGAVVEIEHIQELCPKKATLASFIVQWEGKADVNKAHEKCIIIVKSIKIYSDN
VRTRGNKDLLVPSSLPVMLVNERIMMYGLDYIFLDPQPPALPLHKSMAPVRPAHQRRKTL
GIKLPLTMREWSGNFASDYNDRQDYSRVFERTVLENPFCDQYDRHSILALMPIQAGFQKL
VLIRVRSVDELHEIYNAVAC
>Tip_6
RVCTLQVDPNPGQGQQASPPLEKRDYNMCLRTEYTQVRRYALLEKWIIPCINVQRISHNS
LWSMDEEDELLRAGFDQKELHENFFTCAISQLTLDPHDGLVQEQEEPKRLDCGDLMQRID
EPESEARVRFYGRRFKDKIIDPDEGNSNPKMLLAISSDAMAQEHRELIAQAPNVADLEAL
EQFPFNRSRGARNIIHGAYN
>Tip_46
KVFPRVADLTPSEFQLRSPPLQRTSYWICARTRCPRVKKYKLLPKWLSPVIRKERLAESD
IWCAAEDNLTFSDGQEQITMFEVLLAYAVNKSKITPHSGIVQQQYPPKGMNCSELTRSFL
EAEIAIPIRVISLKLFPSASNREQGARTLKTILDALPSQDVNDQKLLLTAGPVSGGFPFI
HQYDFKTRERYRGRLIAAYC
>Tip_423
KIMPRKAETTPGQSQMDKPALHRTPYWLVARVPCSLIGKYKLTEQYVKPVIGKDRVKEKD
IYRAEFKEMLFSDGTDQVIPYEVMFGYQNATSGFAPHAGILEDRYAPRGLSAHGTPKAFF
KAKITVPVTILMMKQIPSGIPDIPGVHELKPLLPALPHQEMNDRRHAITTGKLRGNFPVF
KQIDFKTNDLFNGRAFTANC
>Tip_424
KIAPTYFETCGGELELSLLPVHGTPHWAFIRIPCTIVGRYKLAQAYAKEVFGKKRLETRE
IWRREFKEILFVNGTAETIEKSVIFGFYPSHTGIAAQTGVLQSRRVPQGMASSGGSKAFL
KVQLELPIKVFNIDQLPQSTSELPGLREIQALFPPLPSQELNANVSLLSTGPQRGDYPIF
RQVEFDLGQGMTGHVLIAVS
>Tip_567
NVLLGKMECSHDQGQLVSLTEDKNSYGGVKKVLFESAKNMEFGTKWAMTIHEKEKFGKGD
VAWSEAPPQVLTDLEDNVNKQHTLALILIGYRTQKTLGSLTTLQDSPVALEQAHVAKRLR
DDPVLAAFKYFSIAILQACVIKVEYPAEINRGVLVHPIHTVVHMQKNVAVCSATSRFPLN
DSRSFLKEIELRGYRAGLWG
>Tip_639
TMWISKDEPSPQRDQSVTRLQSTKLYGGSQLINFDTVKNHMRGSHWAMAYHQRDSLETGD
KAYPHIPKEMLNKLQDSVQNADCVVLVYLCLCAQRMIECLSALQEKPDCEHESLVTKRLS
DEYVLNNQKYYLFSLCRPALGDFEYPSRLHNGVLLNPLQCYEMVLKGAPPITARHKYQVN
KPGVISMQVVLQGYETGIYV
>Tip_640
NVWMGQNQAGPEHDQNINELQKAETYGGSKLKILDRIRAHLRGHHWALPVHARADLDTGD
IPYPGAQDEQVTKLDENSEKAPALVLRFTALCAGRTLGANCPMQERPSCAEQTLVAKQYG
SDYQLGDRKYKQYPLCWPTLTRLKFPSDAKNGMLMHPFEAAELTEKNGDVITVTAKFDLN
TPKIFENHRAAKGYQVGHHL
>Tip_563
AIFIGYIEKSPDTGELIATLEERSSNGNTQKLWYGIVKAYAFGEKWCSELEQKRAVSTFD
TRSNGQGEAIVGNLQATADKHDRMKFVAISRAKLRMIGTLFNMTDSPSILECSIVKKDVF
HDILISQIKFFCLGLFDYRSAKPASPSDVRRGLEVHPRQTLLERAEQAHAVPSTEKSPLI
ETGAFLRPKNIFGLRFGSYS
>Tip_396
RVDKGLFEIQPEQAQTAAPPIIETLYDVANKRVYGRIRKYNFGDKWCLPTLDKEKWAESD
LVYFGEDTRYESECRIKRSLRQEIVVLKLSLTEIVAQNIVAQELDNQPFLCIEELGRLHL
DPAQNITIRYYLWVFVKKEINKSEGGSELRRRANISVKESVLNPRKLLGQGGDTKKFHTV
MRFAVDKAQDFRGVLLSGTC
>Tip_87
RVFREQTETTPDQAQKVAPPLTRTSYDISGRIIYGRIKKYNFGDKWCVPILNKQKVAEGN
VIIVGEDNRLLIPGKDKMNMHEDVLVLAFSQSEVSPQSVLAHQQESPALTDCQEIDRKLF
DPATNLGVRYFSFSLVTLASHRVEGSSEVRSGIDILPSQSIGNQHKLLGAAPSTDRFPLI
ALYAVHRAKHFRGLFLPAYI
>Tip_259
QLSIEEVPPQPKEAAGTDVPSGVSGYIVCKGARHMRYKEMYRIEIVLLSALHVTSLRVVS
IEYLYEDTKEYENRVPLLDYTKKYILYGNYALLTTPESGEVNIKSTPIPVHGTYWTKLFQ
GVKFKQVLQFYTKEYDEERRMTKDTGVSRDLLMSLIAHLEGQDNRTLVGVISIKGGATVG
VRFRENKARQIQTVFKRGYK
>Tip_873
QLSIGEVPPVPREEAGTEEYQGTADYIITDVAKQMLYLEKHKLDVCMLPARHLTDISVTR
LQYLFINTQAPEGRVPLIEFTKRVIIWEDSAMLFIPRLGEVQIKSIAQPVHGQYWKLIVQ
GVKLKQITKFYTREHNEERRMPKDRSVSVDVIMSIVASIKGRDNITLVGVLTIAAGTIWG
DQIRCHKGKESSTIFTRGYT
>Tip_874
QLPLNEFPPVPTSESDADDLKGAADVITTDGARHKKFRKKPKVDTAMTETAHVIDMTATN
FQYLGIATQSGEGTVPYYNFTKRYLVYEESAIYINPRSVKIQIQALPPPIHGEYWRVFFS
SLRLQQVVKFYTKDHETGRRMAKDEAVPAAVLMTLVAGMEDQDRITLLGVLAIDGGPILG
PRIRVFKSKEVAAVFSRRFK
>Tip_529
RFNVLDAAPAPQEAEQSEQLKDFAGEFISEGSQEVSWLEKHVSDVWLLPMFYRVKIALIC
PVLLYTFVASMIGKVPELLISTNYLFGECDTILFEKGNNRVSTLSSLDPTHGTWHIKTIL
PISTQPLAMWYTVEPSEEKRFAADQGMPKDVLGSLSEEIERRENLTMVGVIAIRGGAVFG
PMKQCLSMNEIDNVFSLQNL
>Tip_530
RLNIADAHPEPQEMADTEHLLDFAGYFIPNGTQHVAVLERHSNEAWLLPMICTIKIALIQ
LNLLYLFAACLVGEIPKLLFSKNYMFGENDSILIEPGSNRVSSLSTNDPSHGTYHMECLQ
PIQLRKLVSWYQVEPSEEQRYVADQGTPKEAIGSIAENIERQENITIVGAIAIKGGAVYA
PAMNCHSSNEIDNVFALGDQ
>Tip_448
RITLADVCPAPREEVDTDEIEGAAGYIISDGAKYMLNLDFHAVEFIIIPVVHTTPVGISR
IHYLYLKAECGEAMAPLIELARGFMVYEERELTATPGSDRAAIESTMHPIHGTFGMRLFH
AVKLKRVVKWYTKEPAEEKRMAKERGVPSDIFISVASNVEGSNKVTVVGISSIKGSAVIG
PKMFCHKSADSSNLISRSEK
>Tip_172
SLYFADVQPVPKLATEKTDFAGGVGYLSADEARYMQKLDMRPVQVWMDPDLHVTPIKIDR
MHYLYINVKYDEGKVPLLTFSKAYNTHEESAMFFGPKTARIQVELSARPVDASYLKQLFR
DLKFKIVVRLYSTQHNDKEEADKEQALPKNYVISVVSNLESQDDVALNGVIAIRGGAVAG
PRMRCNTSQKMSLVLAKGYR
>Tip_173
QLLLVDIEPDPKKVTEKEEIAGAAGYVKPDEGNALENLDFKPIELLMAEQAYVSPVGVTR
IHYLYINTVYWDGRTPLLSFSEAFLTYETVAVFFSPKTARIQIEHHCEMISGSYLRELYK
EIKMKVVASLFETPKHDEKNAVKGRSIAKKRNLTAVAQTEAIDNVTLVGVNTIKAGAVAG
PRMGMNHSEQMSVVCHKGCR
>Tip_885
RAKPNDCLPAMEEGHENNKFNGARAMLITNKLKFPEQCGNTAQEKWLVDLDQREPVSLSS
KTYAFYDNESFSGHTELLDIANRYVVYAEHQHPETPKLQNLSLRGVPEPNNISWVCELFI
GVEAKILTKYLAEMYADDSNVSGLFSNEEDRIMEEPALVQNKNRSRVVGPVTIKDGYAVN
RTLNSNETRERAELLKKNFK
>Tip_886
RGRASDAYPSGEEGTENEKFHGQAGLIICNKIKFHKQVSMRILETKLIDIVQALPINLCR
KHYLFYDNKSFMGHTEICHFAERYMTYGAFQHPFSPKSGNIEIRGTPNPINANFASKLYI
GMDGKAVTKYMSETYADDTKLHGSFSGDPDKVLENVTTVASKKNARVVGAIGVREGYIVQ
PVLQSQQLKKKEEIYKKGQR
>Tip_662
HNKQTDVYPKPHKGNENDTFHRSRGLMLYQKMLFYRQATRRYLEVWFKEVAHSSSTDMLP
KHFLVFAEQHFFAHVNIIDLEARYLVYGNFMHAFTPRNGDIQIDGTEKGFEAQFAHQIYM
GLEIRAAMKYKAETHTDDESEANKFGGPTCASKDQIASIVSKDECRIGASLNIADGWVLK
STAQTRRLKDRANIVNPGYR
>Tip_38
KNKKADMYDTPREGSEHDKFDGAQGFILCNKFKFHREVSKRLLEMWLMDLTHSVNVELVR
REHLFFSEKSFWGHSEMVNFTEKYIVYGELQHALDPKEGNIQVDGIPNPINSNFDRKIYM
GMDVRSLVNELSKTYKDSARVTNIFHGPPNKVVDKVEVVNSKKNILVVGAMPVKASYIFK
PFMPSDRPQEKRDIFERGYQ
>Tip_50
KVEKAAIFPVPNENSEDDKYHQDQGILPQNARKFHKTFGGYMREIWLRDSKHSAPMQLIE
LFFLYRDQSKYWGHVMMMAFVDKFVEYDDEETGFVPTDGGVQLDNAPNKAESKFEQKVTI
GLNVQVVLNFNKREHSDNRRLSKELGDPPNTIIQYSTSSANKDAAKMVSASAAKESHLLR
PKVDLQLIQPEADTMHKSFT
>Tip_264
QVMYASLYLVPQVRAKIDHFKGCDGQFPRSGHMFRQTADNYLKCLIFNEGQNQAPMNIAR
HYLKHKSNGKFYKHMENASGGQRFMYLDVDADGFVPQNGGIQSEGVPNQILGKADKNTQM
AFDVVYMSRSDSQPKLDARKASVAVGPLPDVIIQYTVLNFRRDEQKLIKAVLRREGHVSK
PSVSMLALAPRGPMVGRSIN
>Tip_764
QAFNAQVLEIPKDDKEDGQYRSETPFFEETANTFKKGGENYIGSLYIVEAGGMSENKELK
QFKNYGGAIKFFGYINGQLLITRFIGFTCVKDKFFPDFGGVQTGDINNQSPGAPEQGGAT
CLERLKLGRLDEKSVSPKRRKVLEYKAIDETTLQWQFLATRQQEDEVVRERRAGEGTHSS
TTEQIKAFDPRVELIRKGSK
>Tip_765
EVYTTEIVPIPQDDKEENKYRGDAGLPAEVGDRLRKGNSSWLKTFFITEVAKQAPATELT
HFLKYAGTTRLFEYIDGNLGLSKYLDLNTVREKYIPQDGGIQDGGLDVPAPARRSRGGRQ
AYDRLSIDQLHRKEVTGKPRQDIEFTPLPDSKMVYRYMAVRQNDDSLAKTNFARERTHTN
HVDEVPAFHPAVMTIKNCHR
>Tip_607
GLGLGNAYPVPCAANAEQLYRYGQVVSRNAWHRISHATESYAAPKWRRNAFFEDPLDVKK
TYVEFRKNHTMWKEISLVDYVNAFESLDTEAQGHVACDDQTHDTSPPNHMPGNQDEGREG
SVVIHKTITLANPPVIGKRDVGININQLLANIVRYDSKTMIEGDKSICSLILGLEIHITK
PIVDCRCLQVEGPMFLSKLR
>Tip_608
KLNQASAYPVPSEAQDEEKYKGGARLAHVSGHKIRRSISSYAFPKWMRATFHEPPLDIKK
AYLEFRKTRKFWQEVKLVDYLNKFSALDSESSGYVPSNEQIHNSDVPDHIPGKKDEGKKG
AFEILKTITLDSKPAIGNRRVSIEVGQLLSQLVQYSQKTRNENDKNIVALVLAFEGHLIK
PTVDCQCIKAEGPVFLKKYK
>Tip_811
KLEKASAHPLPPTGSEAEKYRGGTGLFHQNGHSLIKTAKKYTLSGWVLSQLHEAPLDAAK
AFLEFRKTRKFFRDLALPSFLDKFSLTDCTEHGFVPTDDGIHIKDVQNQIPGKRDDGSKG
GIEIMSLRTVDTLPTVGNQKISIKSGSPVRAVVYHRQRSFSEDELAIVHLAYATEGHIIK
EAIDCRYMLAEGAPFIKKYQ
>Tip_812
KLEKASAYPGPPTASEESKYRGGGGLFHQNGHPLRRTANPYTFSEWLPSTIHEAPLDVKK
AFLEFHVPRKFFKDLTAIAFLDKFDALDKTEHNYTPNDDGMRIKDVMNQIPGKKADNAKP
ELEIMTMMSVDSKSAAGNKRISIEAGPPVNAVVQYSQKSSSEDALKIVHLAFATEGHLLK
ETVDCQGIMAEGPPFIPRYQ
>Tip_108
LIVKGDFDAEETEITQGNSVNGKRGVLIGDARRVTKKKKVAIMEATMLLLVVLASLMRSG
VWGILPDEKVVDGRLPTVLLSARLMAYSFSCNVYSEDPNDMDTVGDADPVDESAAERIYF
GVEVIYMSSFYLGEFQKTEEDNEDGGLGSEAVVALNERELLGADAELIEGVGILRRATLV
HAWKTQADVQITEHITNKDA
>Tip_109
IAAKGDFDAVEQEISQGNRILGKKSQLINEGRRITKKHEDEVMEANIIRIIIMASIQRSE
FFYILPNLKKVDGRLPTVLFGGKIMVYSFNCEVNGEDANDVSVVMSAKPIDDKAQAKVHF
GVEVTYMNDLYISELTRTYEDEREGGLSVQAIVNVNQRELFGAEKELVKGDAILGRYGIV
HQIGSEADLQVEEYVSNRDP
>Tip_36
LLIKGDFESDEVEVTQGNDAEGQRGLLIGDPITLDKSKDVNTVEARKFTMMVFIPIHSGG
VWYVLAEERLVDDRFPLIALNDRILVYTLTLNTAGESDGEPDMMSDFDPIDKVRAANILY
GVEVFRLTTLYLSEFQKEETDTDDVATNLQAVIALVEMELNSSDADFMEGSEILGKASVW
TKMRTKSKVKVAEYIKNLEA
>Tip_903
FIQMSDVKKKRIKVTGEKMKNGRNSTLMADDIWISENLDTRTVQYASYFLELLLPMHYGA
LYYSLLTKRGPEENLPVVSLSKRLLGCELDLALQGRREAELDYFFDDKETVTELLAHHVF
DIDAINVADFYIPKLFRINEAREEPSVPIIKAARAGEIDARFSRVQLIGPGAIIGQMSVW
PRHKDLSKIKSEEFVDAADK
>Tip_904
LIPNGETKAKDTKVTGEKMKNGHNTWLIAADVWLSRGGDTRCVEYAAYFIEVLLPVHYGA
LFYMLLTKEGAEENLPVVQLSNRYVACTLEIALENSKDGDLDYHAEHKESRAALLDLNVF
DIDGVNLASFFISKLYKINAMREAPSVPICRAARAGEIDARCTKAEMMGSGVVVGDMSTW
PKHKDQSRLNSEELMDSADT
>Tip_790
FTRNGNLNNNESEITSEKLSNGNKALVLASEIWLSEYLDKRRAEIASYYVDIFLPFYLRP
LWFMFLDANGAEEELPTIRMANRASTPGVRLARDAKRIADLDILYDAKTVRSQILSHHAL
GLEPCTISELYFPKLLGLDQSHEQSKVALLKAAISVELNAHVARTRMKGRASVLEKMTVW
PRYRDRSKIKAEQFIDVPEA
>Tip_76
FTTRGDLKSDEVEVTGGNDADGKRDWLIGTDIWLAESLDVTTVEFRQFHVQVFLPVHHGD
IWYMLLNKQLMKDQLPMVSLADRILVYPISQELAGKRDGELDFYFDDKPVSQERFAQIVY
GVEVVSLTHFYLPEFYKVETSREPGAVALMASVAMTPREVKCSDADILNGAGILGKVIVW
AKHRDKSEIKAAQYIDRVEA
>Tip_277
VLLTLTLMLEGVVLRPLRHLTGEQLRPETFGLVRTKGKSYGLADSLQLKIVVGNLWDPEN
VSGIVKKVGEVAGIQDECRMARKVWVREASEKRRTVNIDEVSFVEDPSAFANDDQSMKFM
TLPLLKVISHPTGKYATSLETSKRNDKHLETSAQVQLLSLDVGVRQLAAEYSVKTKDALN
EVQNRTSPLKLKSVGTQGKA
>Tip_752
VPLRGAIILEGQLWAPLRTLTGEELRGIFYGLAETEGQSWRNLEPIASKVLLIKLMDKDK
TIGLQVDVAVASGYLDDSHILRASYLMEAKQRKKPSNLHKTKLLQADRQSDSRAPDLRLQ
LLAWKKMLEYATGKYDLSLKLTTEKVRKGRIDSQRETTTIEAAPHVVTAEKAIRLSQSIC
DTANRKFALLYEDLPVQVKA
>Tip_753
IPIRHVIILEGQVLAPLRTLTGEQLRGTFYGLAQTDGQSWKDLESIASKILLIKIMDKEK
TIGIIVKVAIASDYLDDCRILKNTYLLEVKQRKKSSNLHTSNLMQANKQSDSRADDMRLQ
LLAYKKLLEYASGKYGKSLKLLTEKVKKGRIDQQRETSTIEAAAHVVNARKAIKISQSIC
DTANRKYALRLEDLDVQAKV
>Tip_442
IPIHVLIVLSGIVLNPLMTQQGDSQRTMFFGLLDSEGSTDQNIDATATTVLLIKILDKEQ
LIAAIADVALVADFLADARTLRAAYIADNKERNKGTNLCDSKILQASNQARNWNPEFTYT
LRCYSKCLEYAIKQYEQSLKLQRRNINKGGVDQTLKVTILEAPAHEINPKKAVKVTDDIL
DTKSKSTGLSQDELPVDSLI
>Tip_443
VPVKRLVTLSGVVVNALMKKPGDKGRVFYFGLLDIESETRTSREAVSTTLILVRLLEKEQ
LIGVGLEAAMIAELLIGHRKIRAAYISHNKQRKKAAALSDSKLLQNPSRFRSINPEFTYT
LKCYNKCMLHVFRQYKENMKLQTRNVNKETEREQMKVTILEGPAQEIKPKKAVRITEGFL
ETLALNSGGSQDEVPADSKK
>Tip_219
VMPQQSVFTMGVIIAPLNKLTARQIRKTLLGITFPTGKAWGPAEQFSSAIVLAKVYDSEK
ILGILTKIRVVAGCVDDHKFARHVFVLEANEKRRATNVARVSAFTVPTTFTNWVIQMGIA
LISLLKIFNHTHGLHQTDESSAAAGSKDVQTSAEVVLSAVELGRRSLKGKYSVGMKKVAH
EMSNKTTPTKVQNISAEGIA
>Tip_104
ILAKKNILSQHTMLQAIPQLQETQSKVYFFGVPYTHGKKWGLAQEFALIIALNKCYEAEN
LFGICQKVKLIGGGRDIAKFSNAVTVYSASGHCRAANGGNVQDFAKKPAFTNWQSTMGIL
LLHIFTVFNQIHGLFQKDLMGADESGKQSETTSERETTSVKSGSSHLEGQKKVVLRRTAS
ALRNKHIPLYLKDVPASGHG
>Tip_282
VTGRAELKTRHHCLQELVHVSPLKAKVYYEGKPFILRKAYGNLHDWRILIIIRNRLVAVN
LFGISKSTAPIGPRRKVFLFASMVNIFNANDNAKAAKNADRVQWAGTFTFSEFMSAVDLI
DTSVIAQHQRFLGLFNREQQGGTEAAFSPTGLANAEQIQIRGSTKGVEADRQFVLRKAMD
APRTQHGQMWKKILPASNYA
>Tip_283
LTAKAELKTRNNGLQELVHVQPLEAKVFLEGKPFILAKAYGGMHEWRFLLVIKTPFIAAN
LFGIGKNVQVIGPRRKIAEFSDMVNVFNARDQSRAASNPDRNEWSGSHSFAKFIAAVHVL
LMSLLSQSDRYLALFNKEEQGGDTGGQLGTGLATAEELALQSGTKAKEADANFILRKSTE
TPKTRHGQLHAKDMPVSNYG
>Tip_54
LCARDEVRTEETPMKKIPHFQRTHAAVVGENKPYTTGRDLGFQQAWFMMIIINIDFEVGN
IWGLARKLKIVNGRGPVCTFTDALVIYSIRVNAHAADAGNVEELSGSYPYSGYRSASCFF
GMSIYDLADYYHGQFDKNQEDSDEAGRASPGMVAFEPKAVNGGSERLDASRTVVARHTTT
PIREKHRNMDFKDHIRLGYN
>Tip_883
LTITVNLMTEIVRLKAAPVISGGNGSLIRDQQTYGKGTHLTVFARWFMGVAREVEFDPGS
VKGMARRVVKVFGPFPRACFNDDTCVYTVRVERFGQDEGNEDVLAGTKPVLGFKKTQFVF
EFVSLTLTNLQLNAFDKADEESTDGGDRDDSTVLFDQSVAPASTLRNDEKRIVIAFQGAL
PLLKKYGTKELVEMVEKGYS
>Tip_884
IAAAQNLMSEEVRLSATPLVQESNGALLRDRQSYAKGTNLSIQQRWFITVAWNLQFDPGS
LEGLARKLAIANGSFPQCTMTDNLCVYTVELEPYAADEGNIDHLAGTAPYVGSKSAQFFF
EFSAINLSDLYHGAWDKNEEDSDDAGSAEQGTVAFDQTTVPASTTRLDSNRAVIARKGTL
PILKKHGTLEFTEYIRKGFT
>Tip_1002
VTSVDPMVREKIRINPTPLPKDSNGALLLQKASYAKSTDLRQRQNWLLTIAWDLQYEPGS
FGGLARKTTVINKYFPMCAMAQNICLYTSRLERFPAAEGNIDALRKTGPYVAKRDAEFFF
DLAALNLNDYFSESMGKNELSSDVTGPEQQGAISFDKTAVPTRSERLNSNRAVIQRHCTV
PFVRKHGVLEFNEHIRTTYA
>Tip_1003
IRAAEAVLSKEVRLGRAPLPQENSGSIFMARPTFSSGSSLGLAERGFIMIAVPLEYNPGC
LDLVSKKHALMDDNFPSCGCSDNFMIYSVRLEKYPCGEGQLSIQYHTGKYVSVRAASAFY
ELSTYKLAEYYHGPFNKGEATGAEAGACQRGIVKFDKTGIPAQTTTIDSSKAMVAGKTLI
AIIKGDGVLEFFEAIREVTT
>Tip_232
KNAVKAFNSAPGEMRATGLSQTTSRWTQQITKMFTQILPHALKGSPQMGLFDSARQPKGA
IHWEMLYFVRLIGQSWANLGHARHFYCRPVLTELFAAAERVSVWMEGLQGGKLCFNPVLL
NIAASRSNDYTNGGEPTLLYLSRVGVNLLELDKSIIPANVQNNSGVAGSAKLMADFAAAG
FRIVARHAVVVKLVGRKAIQ
>Tip_869
KKVIEAYNQAPGELRMRGLSQALRQFRKTVTLMFIQILPHALKGNEPQCLYSSGRDPRGY
VFWQTLLFVKRRGQSWSNMGASRDFYCKPVLTRVFKPAPRCNAWQDSIQGGKVCFSPRII
NLKTGSRNDHSNTGKPVSLVLCRMGLRLLDIDKTRIPTKVRANNGVAGSDALTAQLAAYT
FSIVRLAAVIVKNIGERAQD
>Tip_870
KTVPKEFNKAPGELRANGLSQSLSEFTKRITVMFLKVMGYALKGNPKQGLLDSAKDPKGN
IFWELLLFIRLLGQTWALMGFAKHFYARPVLTRVFAAAERLSVLQEGLQGGKICFNEILL
NIAASQTNDYTNGGAPTLLYLSRMSINLEELDNSIYPANVQNNKAIPGQETLVSDLAAAG
FSIVRRHAVVLKQVGRNGKR
>Tip_130
RCVVETQNTNGNELPRMWIWSTGIHFKSRVGALFLYFLPAYLKGNWREGVLDHTKEKRHR
RFWVAPFALRLWGREWPKISKAEALYCRREQKHLYAAAYKTAVWREKVEGGQWAVAPVLP
REQFARTGSTIQESDRQVLYLARLKVGLSEMERDILASKLTNGVSHAGSERRISKLVAGN
FNRLVKRAGYLRRSGRVTKP
>Tip_658
VCILERFLRKANENSRLSIGHTDLATSTTVPSLFCYFLPQSAKGSWHRGFLNHTKEDSGR
GLWCSAYFVRAMGQEWAKVSHCKHFYSRNERANLYAAAYRLAAWKPSRKGGKFCFRPVLT
SSDFQRTGSSTYTSKGAVVHFKRTGVALMGAEETVSPDALQNGVASSGNAIHTNEVVVGN
LRIAIRSAGKLYLAASIMLR
>Tip_659
VCILERFLRKANENPRLNIGHTSLAIATTIPALFCYFLPQSAKGSWRRGYLNHTKEDSGR
MLWVSAFFVRVMGQEWAKVHHAKHFYTRTERANLYAAAYRLAVWKPSRKGGKFCFRPVLI
TTSFKRTNSETYTGKGAVVHYAKTGVALMGSAETVSPDALQNGVASSGNAIHVNEVVVGN
FRIAIRTAGSLYVAASIMLS
>Tip_621
VCIISRFLRRASETPRNNIGHLTLALETSIPATFCYALPKSLKGKWKRAILDDTKENSGL
MFWVAVLYVRILGQEWLKVSHAKHLYSRTERSHLYLASYRLAIWKPSHKGGKFTYAPAVT
TTPFKRTGSETYQSTGAVIHLEKVSVACMGSEQTLTPDALENGVATVSNARHTLEVLVSQ
FRLVFRTNYSMYKHASITLK
>Tip_292
RVIFEHLNREAGEMLRLGIEHIGLALDPKVSAFYMYCLPSALRGHWRQGAFNSIRENLGR
IFYVTSKMERVLGQEWAKIGYAKHEFCKPVRRNLYCPHVRVSDWRDSRKGGKLCLSPLLA
GSAFSKEGRVTFISDKFYVYRARLDVAIIPIEQSIAPSVVQTGSSDMRDALRKAELTSGN
FQITIRRNGALNKTGNAAPR
>Tip_222
EAFVQFTSRVTEEIVRLGYQDRLSDYSARDDTMCPRILALTMGTSWHPRTHDIGKNMKKI
LYWVKSAFRLLDALSLDNVGYARNFYTSTEKANIGRFALFKVVMTAGFQSRTLVWIKLLV
NIEESNGVQRKQLGHKTGYYENIRETAHSLLLVVRTPPEMVARPLNHATEVLSEVIQSLA
SMGESISELTWTCIDRALAW
>Tip_504
ATFVDYTSRMEETPHKVGARDRIRYIGSRGKVMVPQLISLSFGNDTETCSFELARDPLRF
LNWVKAQFRLDDMFFLSTLGLARDYYKSPEVSGVILNSLSAGVYMAGFRSNSLVWDSLIK
DAEQAKGSEIDSLGNAAILYMKIKDTIRAEVFILKIPTDLDHRPRTNAEEILMEAVMTLG
QANESIGEALFTNVALITAV
>Tip_622
ANFLKSVSETEKTPYKIAEKDKRLLMGVRYDVILPAINSLTFGKDIETSRFEFVKNQYTW
AYWVEKHVRQEDTYFNSNSGDRKFYYSAPELAGIIVEDLSVMIFQAGFGAKAQDWTSIIR
VTDYDPSARLKPLEQGGIIYLTVDDEDKAEIFTLALPKDMFQPPKALNEKVMITYPTLIG
HRDDGVGDSAYSVVAHIIPT
>Tip_964
REFAELTSTLETTPYKLGERDKITILGSRENLALPSVVSLTLGNDVETCPFLFARDPFEW
CYWVKNQLRVKDSIYYANLGKAKARLCAPELAGLLTVSLVQGVVISGYKGSTLVWTALLD
NDDYNWGAEMDSLVSGAIIYYVIKNNEKVLLFTLRLPKDVLYRPTVKKDRILSNLTTTFG
HLDEPIGEAGIGNCGLLVNL
>Tip_965
REFIQYLSKTDNAPYKVGDYEEMIILDARDDLALPNVAELCYGNDIEVFLFDLAKNAYEW
LVAVTDALKLDDSIYFDNLGRTKERIAAPEFTGLVKTGMISEIITAAFIGSTLSWKIVLN
KSEYLRGTELNSLVKGAVVYILDQNTERIKVKTVKVKADVLYRPRTKNERVASQLPRSIS
ALAEAIGGSVLMNVGLLVNL
>Tip_236
ENFVQRGNRELDSIYDLSAKEQLARERTRGNALAAKIVDMAFGNFWETWTYTVSLKPERF
LYYVEKQYSWIDYLMTDLLSYGKDIHSTPECSSILSSRLTLGVFESGLNSPGIVFQKMLV
DVEAAKGSDLDAFGHAISLYLAMQDTAASEFTLLKIYIETTNRKLSNAEEILQEPQKTIG
PAGESRVEDTLMAVGLLASW
>Tip_865
EFFIDHLTRKAAGIFAVTGPEKATRNRSTGESSYARKLFLTVNWRKRTAYYSFARDPKDR
LVWSCKLTKVIQYVGLDRVEYGIDYMGQIELDQMLLDTSRFHGLSVQRPHKVLPYHWLFL
KLGEYKDSGMEPLGASDTFYVKAGWSTLFRMTIVCKDTDKEKLITVSSDSFLEKGPHPIA
RNADAVIDTHNAIVAIAAPS
>Tip_866
TAFIKRLGPHTGQIFLIRAPNKVNKNRQIGLTNFARKWILSITRRWRAGYYVEKEDPDEW
SAWNEQLFKILAAILKEKVGWGYDYYGRLALKIFRISNVQFGVLAFSKQVKYYLQEWITL
KTGPSEKTGMDSFGDGHTLYLVDGNNALVLATFVAKDSSKEHLILCDASGFIHTRACSHT
RDVEALVENYTDVIGCDLER
>Tip_228
ETTLEATIRTSVHIFTVGITLRLSEPEGGGARMFSKGLTIMMGSHWLEGFTAVTREAKNT
WLWNKQRVTLLGQCLVDIVSFGTKHFRAPELPPLLGIGGHCGKSALGEPFSFLPWELVLV
QVAGSRVANREAFYSAKTLYMRTILDTKITFFLQCGRIQFPPMLILDTEEVIKKLLLAPG
PSSLIFVDAETEMLELASCS
>Tip_229
ETVLATLTRTTSHIFTDGETKQLSATRGGGARMFCRNIMVMQGSQWDDGFYPLKREPKSY
MLLHRQRYTLLDDCFANTVGYGDEHYPAPELAPIIIMAKQLGKAALGVPCNILPWEWILV
KVSATRASDIDQFFAGTTLYMRDLHTTSIKLFLLCGRAQFEHMIMLDTESVMKHIACRSG
RASDIFVDVEAETVELASCN
>Tip_72
RVEVEDYRRNPNKMHRMCPKENVTQVHNEVITIMPTFMPVTLGEDWKNGTFDIPNEATEH
TFWINSKYRFLDQIHMENYGYAKELDLEEEVGSEFPTDVRLGVYGAGLKGTLKIWDSLLK
KVGESKAAEVDSIGKEGILYALRLDAALAELLKVAVSQEVSNAEFNAASETLKNDVVLLG
LTTRIRAPAHLEQIGEVSRR
>Tip_61
KVIIDQFNNDPLELQKIGSRQNLTRVRSRVAIVFRKILPLTIKTKIKAGIFEDSKDPTGF
LFWTSSKLKLLNSRQMANTGFGRDFYCDPELGELFKASLRLGIFKGGVVGNKLSFTPLLI
QLSEKKSVEVSKAGKSATLYIAREGMSYIDKFRTAIPAELSHSELQAADQIRLASVVKGG
YGSIVKTPSDLEQIGKAARP
>Tip_186
KQLASEYDESPLSCRRVNSHFGLYRVQSQVMVREKRLLDLLIEGRLKQGIMEIAQDPSCY
LVHAESILNILHSDAASDAGLGREAYVSPELSRWWRAHLRVKPFKGGLGVERRPWQPMML
VAAEKDSIQLLTAGASTVLFMAEEGVVIGEFVKTGVPTELCEVFYETSEELIHINCVKAG
YGSLCRRPGDFSPISSSAHA
>Tip_187
KTVQDQYHRNPLSWRKMCPRLKLTMVQTSTLLLVQRLLPMSIKAKLKAGIITIVKNPTGF
LFWTRTKLYLLHSQAMRSAGNGKDFFCHPELGTLFKSTLRIKIFKGGLSAEKLPFHPMLI
TLAEKAAVELVQAGSAETLYLAREGLSLGERFRSAVPNEVSDSVFEAKDEILLAVSVKFG
FGSVCKAPKDFDPLSKAAKA
>Tip_132
TVHKDTIHNDSNQLARYGAKMNKSRLRIMKSQEMAIIIAIGIVKESISQPLGLARDPDQF
YKWDASKPNTLNHERIANFACGRDQYLHPQLKWASRPGVQVGTLNGSFQGNRMESDTLPP
KLLEKTAISMTEKNKTAALIFLREGVYTFKNFKKQVHIELCKGSYRKQPAAATSMSVNDG
VVLNKSGPGSLEDTQMTSRL
>Tip_475
LILKTFLGHSEYKPLKEGIRMKIMVRALCMQQLDFRSVHLYLLPVVIVNTLKIARNPSMF
FYWNSVRPRLKIYEQVVTLRRGRERWVEPTPRQVFRPKLSLGTFDSRHTAFSINAEVIPP
NFYEKLMNDMKRDARGGDLLASEGLAFIFQSLEKQMVSQLCIYLYNPDGMAGSSMVINDA
THRHSDSPASEGHMIRHSKI
>Tip_476
TIFRSVLVHDKNKAIRQGVHLKIATRPLILSEIDFRFMHVFLYPLLIVKSLGVVRDPAPF
FTRNKIRARILIYEQVIGYRLGKSRWTEPHPGEVFNPGLGQGTRDGNHEAYQIDAQDIPP
NVYEHLAHNITRRDEGGALASSKGSGCVLDAIKRKKVDELTTYVYAPETLSGATSVVGGN
RHLHTNGPGTMGMIFRLADI
>Tip_632
LAIVDGYSPHAVLFTSKGGDFKFSQLHCKFITVRDQAIALNTDINAAADTFDCARDPGSY
LLWAKAVSRLWMAQKHSSFTSGPPEHLGSHFGTLDQETLSDTSVEGRLITTQFQFHNNPL
QMEETENYALSPQGRRAVLHEAEIGHVNFGSFVSKFTQQLNQDAESRQKALIAFFCVEGD
KVIEGRSPGTFKRIVKVLTK
>Tip_633
LAILNGYNAHSAAFTADGGGFKFEQLLCRFNTVHETAVQKSLDLEAKAEYIEHARDTGPY
LLWAKALSKLWVAPKLSSFTAGPPERLGDRRGSLDREDMAESTLEGRFVTSDMEFKNMPL
KLSETRTFSTSPQNRRALLEEAQVGHLAFGAFVSKLDRQLSNNNEATQKALVSYLCVEGV
IVIKGRDPGSFKRTIKALEK
>Tip_328
LISIGEYSREDSKLKDNGSQLAFQKLPCIAITIVETLIQLGLHLKARSEFLDIATDSNAT
YFWTRIVSQLWHDPQINGLQAGISQYMAPELGQLDQSSCYTGLYDGNVLQINTEWSPLPL
KQPEKEALTLSKSDRKGTLRSTKVGQISFGSFDFRLARQVTRDEFCKEEVVLSSMMMQGD
IVVDGKTPGLIEKIMKLVQE
>Tip_386
VLFKNEFNQYDTKLKGLGELKQFDKLPSIAIPLIESIIQLALYLKAKSEHLEIRRRQLIY
SFRVDAVARLFHNPELNAGGAGTKVFLDPEHQTMQGACAANGMYKGDMLVIRMRWSPIPL
EVQERQAQSLSGPSDRSTIMSKKIKQLRFGFGNFEYEKKITREQIATDKCLYSGRFLKGA
VRAETRKPGGVQLAIKATDD
>Tip_725
LMFCTSLLRFGLKAYGHTLLLLTRRVGVIRSSMADSVGTVEQYMIVRLEYLNIATMQIIF
TVWSRAVKKLMDDPDNNFNTGGGMSTFEPEVDCAFGMSASGANLKHEQLLLKFKFATSEQ
HQAYRSILNVVPPFVADGLVSKILEALSWSLAESTYKSKLLWVGTSIETLVDAGKWSVVV
IQRNVNNPAGMEQGLIRLFV
>Tip_726
LLMLNSFNRFDSRAVAQTSMTMHRKLPILGSPLAESSNGTETFQRAKGENFEIASHCAIL
CIISKFVQKHMQDYDDKIAAGGCMSAVDPLIDNQIGTLAQAEAYQHDDLALKMKFCPIRE
IKAQRVAITVTQPVDERNLLTQIRQKVDWALAPLRFKSRLAWIWVVIAHLVERGKFGVGL
IQTEVRNQATVEKDVEKVYK
>Tip_654
LLFKKKLNHIDIESTGHNMMISVNKVPKIATPIVEDVLAQDLTTMYKAEYLEIIVKHAIY
DIWDHSVAEMLHDPSEEVTIAGSIRVLDPDYDAAITAFAKAGLNRADDLSVRLRFAPFRK
NVSERDSQTTTPPNDRSTILAKMVKELTKGLGSYKFKVRMNYPKTFIDEIVEIGKSLLLL
LAAGIQEPRDLEKALREGYR
>Tip_655
LLFTRALNHVRIESTGRNSFLEVNKVPKFGTPLTNDMLATDRTSMHKSEQFEIVTGLAAY
DVWDRTAAELMHDHSEEFLVANSLRVLDPDYSAARTSMKKAGLYQPNELSIKLRFAPYRN
FVMEIQSMTTIPPNDRSAIMAGLVEEAVKGLGSYKFKVRLKYPRTFIDEKVGQGQELLYL
LAAAIQNTRDLAKALAEGHR
>Tip_333
WIQDVGLSRESTRILRTGVQFMNSRCELLKIVLLRELIIFSTGVTPETELIVINSNEERV
FNAALNKVTLVNDKAMVSITTSHCEYPLREQGNLKKGTDKSGEVDPSYEAGRLSWFPCEY
IYMDRITVSHSTKTQNADVDIGEAGLLLWQPWKVNLGMAQASAECATDATMLEPVLVNGE
ITDYFFASNQMEHFMDFSPS
>Tip_334
WIQAVGLTIQSTQLVRERVHYNANRTDIGNLYIVKELIPYGMGMTPEVQIAIIYTDKKRM
FKAALARMMISNEKSMAITGFTYCEYPLRALDGITTKTPPSGEVGNCHEADRIGWLGCEM
VYMHRLTVCHDENTQKEDVELSTAGIILYAPLKADLGFPQPAVQFATSSTTLPPLVVTGE
VTDYGFSSETVEKFVDFAPK
>Tip_737
LVNSFEQRRNNFQYRYSEIFYRHGNDPLLRRNLVQNVMQYGLKMAPDEKFVFVFLSDQYK
FWIELGGPILFHQGQTDQFGYTRSDNSSDNLGGVTIAAPRISAQISGYDVSKHGQLKLEF
IVTDKREITQHVSTSNFKLDASKEDTLVSSQTKLAIKVAELAIQYRAATILQKYAGVSGE
VGAFGQAPSQIKQWRKFQKQ
>Tip_738
LVARAKEKRNSTQYRYNELFYKNGKFPLLRDKLANEIIKYSLEMFPEESFVFVFDNDQTL
MHIQLGNPVLLHDGEATHYGYARADYEARALSPVSKVSDQISAKFTSYDANKLGEFALDF
EFTDKLLILNQVPVANAKVDIAQEDVLIWSQHAISIKVAELSVEYKLATVLAKFAGINKQ
VGAFDYSPSIMKRLRKFERM
>Tip_594
RVSQFKGKAPSQKLKHSDVYYRHGRVPLLMYRIGVDIISSGLTDPPCDELIFVYSNDDLS
LRLEARQPLTIKHSKVENYGYVRKDLNSIDVASLSKCNPRLSAQQIAYDANRVKYFPMEF
VFTNTLFLMVFAQDGERRIEVFEENALIWEQNRINAPTSQLGLPFRFARTIAAYAKLSTR
LSQFASAPEDASKLAKFQQA
>Tip_595
TIAPLTGRNEAEKVEKHHINFDETRFPLMHEQVAIDIVEYGQASGPCDEMTVVPANDRFA
VRIVPKQPLLIKEDKLDNKGYVQKEFLDPPLAAKSCSSPQLTTALIPYGANKIGYFPMEF
LLDAQIYCFEFLNEVSRTLEVFKSNKVLYPRNQSAAKLTKIGAPFATGKGIGAYFNAQYL
VGMVTNAPEDLSRVKKFRTV
>Tip_255
ESATDELEPLKGRTREERCEIGFTALPVYAACVSNRVATLPSHVATQQEVSNPRMGLRDL
YVLGVERNKLVQYPTLTTMDKATTDEPRTNVLVLGRLDPLAGVGDTRLTSDTLCFATVAW
VTSDMTTIAEARKKELGESALEGACKEEISDLLFIIAGAPVRLNFCGAEFLIEAGPVSAN
TASTKISDTEVQSSHSYTKA
>Tip_766
STRYSRIGPAVVGIPKGPVYVGFTTAHVYTRAINSKMVKLRMYPPQKDRQNQFLTAQREV
QIWSDDKVAIVAFQSLESFRKPKTTEVKLKILEVPRIDLACAKGEEKSDLQKLLEAPVKW
AASELNILLPKGRRDDGVAAVKTGIDHECMYLALRVSSSPKKKDMCNSKFTFIPTQVLCL
KIRQREKRSPYQSPPSVTGD
>Tip_767
EARHRVVTPREIRIPKARLMVGFSKAHVYAASINETAAQLKFYPAQADEASKLLKAMHEA
HIISNDKLALVRFRNLEVFQRAKITEVKLHLMKVPRVDLAVVAGETHVSISRLQCAPVAW
LFADLGIMLRRRKKEDGRASPASGVENDFPVLMMLVSSPPIRKDQCSGKLTFIPATVACV
KVGRRGTRGPLESPPLLTTA
>Tip_452
ECRSYELHPAKAKIKQDRCKVGFSQLAVYAASINSRLCRLPIRAAEKAEILKHIRGMNEH
YFLAIERKKLVRWSTYRTAQKARLDEIKKDLMVIGKIDLEMGAGETALTDNQITLSPVSW
VISEMHALLRKRKKEDGKSALEQGINNDLPALTWLIQTLPISKNGCGIQLIIADGSAACT
KLVTYVKTGELQCSNLYADA
>Tip_85
ECFDYKVKKAKTNVNANKVLTDFSTLSLFFASTTKKVLKFDVNVQEQHEIMKAALSVNEL
YIFTMEKAALVKVPFFTIMGRCEVEAVEQTTMKTRKAVPQIGQEDSRIYDSNLPFYPKEW
LLNDEQSLAQIRKTKSGTAIINSDTKFEYPSVSVSLMFSATKAHYCGGQLLLQNDPLGGR
VVTTGMTNAAKNASAPYSEQ
>Tip_303
CALNWGITKAHGKLQENLLFVSFGRLALMTCKLKKNILEVQTSIEPRIEIQKVAMSSNEY
FVVELSKHRVITEPVIDQYRFGTQGFIRKDLGQIFRTDKKGTYEDIQSVIDEMPLFLLVY
IVVDSRKLGKPISKVAGEATNEKGNDFGFAELHTSLVVQEVQAPYCTRGVVLMGPLAQGP
TGAAGIIPYHVSLIVAYARK
>Tip_982
AGLNYELGRVQGDLQENIVLSSFGAVAAYVCGPNREILEMRGTPVAKKQMYESADSFHTY
LCLTYDVQYIIDSLIFKRYSYGNQNYIRKSIGEIFRTDKGSKLQEIVEMYNSSPWFRLDY
YVETTHDLKKKRAGCNGEHQTGSGNDFTFLELVTWIGVHELNANPPADGMVATGAISIGE
AGASGVVPHAIGLIWLFCMK
>Tip_983
CCFRLGLSKVHNQLHSRLISGSFGKLALVTNDSRTIVLEMVRTVAPRAVLNNATDYHGEY
LCLEIGLLYVVDDISINRFNYGSQSYEHRYIGDIFHTEHTELYQNLSKVAESSPIAQVSY
IISMTGKMKKKRASSHAESPTGKSNDFSFFQLGVSIDVLKDEGSITLPGMVGMDTLTLGQ
ASASGTVPWTLDYFVRFCRF
>Tip_127
TCLHYSLSEDLQPLREGLLLVAAGRLALFSETQRRQIIVLQASTAPEIEVKKVANSLTNF
NQAQIAKELLLTEPILSEYKFSHQGHVRVDLGEIYRTEVKAQSRDVNAKTNNLPWFKVTI
VIEDAQFLNRQKAGDQGNALNNPGASLGFSQARQSVGVEAANGRYCAAGLALACSITNGK
VGASGVKPHTLHFVLAYTRR
>Tip_342
FVYRYEIGRDSVRTKKNATFARIARLCLYAASTSRDVVQVAVSAAPKQEVAKIAEDLRQF
YPLTLAKPALLHDPSFHKYQFGHRDYISGDLGLIYTSEPRVGVEDTGPAGNTLVWFPVAF
RFSDRQTISKGKESEQGNIKIGRGTNFTFAQFNLTVAAAAATGQFCAAMIVLSECTKNGL
VGTFGLGPGAVSHIVGYTKK
>Tip_788
FLFHYRFERDASNVKEQCVHNKIARLDLFAAAERRNILQPSVETLPKNETCEISDKLTDL
YLVLLSQPEYLKDSCISKFPFFMKDYVKREMGSRYRQDPALGVSESGADGNVLSFYTLSF
VFRAVTTLKQNEDLENGNLTLGKQTNFKFAIFTIAIAPSPAKGLLMVQRYLLMVCARKGE
IGSFTVGSGIFKHEIESTEQ
>Tip_789
FVIRYQLEKGAVQIRKHTTHAQIIRLGMLAVSESREVVQPAIDTAPKQESAKIVNELNQV
YLATLSRAAFLKDPPVRLFPYGHKDFINKDLGAVFWQDSPIGIRNTATSGNVMSWYPVAL
LFADRESGKEGRDNDNGNLTLGKITNFIFAMFKVVLIHSPWTGRFIADQRVLIVCARKGE
LSSLSYGRGAVRNIVEYTQK
>Tip_47
RLFQQIVRRDKVNFAILFAVLKYSRLKLVSAAAKEFIFNLILHVKSKYSFIQIQTDKDCI
YYWAPDSPHILQHPNVTDLQYGKNMILDPSFGPLNRLGMGYMFYFGKYRSTAISHGKLVL
RLKEREGVELTHTDKDKPVWECRQIVHAFKVVRDFAKGGCVRGSFTCRERMLLVAVVKGH
FELKTKAARRLEQVQKEYSD
>Tip_1020
EHFRVASKKRATDILICKHCLNTSEEQLIPTCSNTGTAMMLIKSQGRVILVEEDKAHKYS
LAELSIEGSALMPPEFGSFDWGLDQAEGALACLFRKFTLVHKLYVTPRKGINADMEEMVL
RARGKSEEELPPKETNSISFGDSDGCNSGAMYPMPAASSLEQTGDSSIQTAGLVEREQGE
SEFYASIILLMVELIQLYSY
>Tip_1021
PQFRVASKREATDLIVLQHILNTKRLQLVPACSTNGACVILIRTKGKTPLIKVHQEFKLK
FVDLDVEGTTLMPPDFGEFDWGLDRCEGDIICLIPSFTMVHRVHVAPKKRISSDMAEPAF
KLKDKSECELPPAETSAIAFGASEQASTGSMYPLALASAVEQPGDSGLKDIGIEKRTQVA
SEFTASIILLEVELLRLVSY
>Tip_235
SKYNASTKKNNSDLATVKNVINYSEIELIPVSNYNPAAFILVRPRKKVVALERHNENKFM
FAEITTATVTFMPPDAAGVQWAADTCVGNLIALLRKFVMIYKMYCAARNGIDMDLEETAL
KLMNRNDPALVGFDTSNIHFGEDTGCNEGNMIPEPIPSAKEHCKDLNKSEVAAARRRYNE
PEFTAPMVKVNVDLHSLVSI
>Tip_223
TRLESLSQRSNADVLVIENRIGSNQLELIPMSSYNPVIFILTRPKSERGLIEKHREHEIV
FYYLTVRDSTLIPDDFAVFEWGVDILKGNMLSLLHRFSLAFQVYMRAKQGIAADVESCLI
RFRNKKPSELLGHETDDVYFGEHTAANDSTFYPKPIETALERGKDTSRKNVNFPRATPGD
FEFEAGVMRIYISKPSLASS
>Tip_307
RKRNLATHREKELLFIAMNTINSSRIALFAPDDIVAAMMILLDPEQHVSILEKLRQSELI
FMYYFAQDYILQPPALAKLDWKTGELEGNITPNFDKLGLLFELVMAKAPNDDFYLASTAL
GLYDRNRIKVLGANTEDNLFGEHKANEDAEVLRRSVAASLVNGTGTAYKVLTTPYLMKNL
LDFDSRLTKLSVKRLRLVND
>Tip_308
ERQAIELKRESQIVFIVINFENNDRVEIFSTKGVVKALVAILREEDNQGIAMQSRESQFI
FYYMSSRPHVPKPPNLTLSYWQTNLLEGNYVPNLEKLALLFEVVYEQLQDDTAFVAAVLW
RFYDFQEIRVVNAKTRESLFGIYKSNTTVSFRRRSVLWPILSALTSEQEIMVVPYNQRYQ
FDLDNKNSQLATHANELLSL
>Tip_636
IEVSVSNNEDVRLLIQVINIVPKSRLEEHKLASLAPNIIIFTKKKQDLAMIEKNNQKDLA
LFYINSAPSEQGPGELECLDTFFPMVKGMLFGPFERLGTAYEFFTKRNVGPNSVANHDMI
AMTDKESVNLVAAEEKLMLFGEESAAPDTTYLPKNFDKVLQTGIETTSSKLTATMLLAAE
FDMTENSHHPSVVWRELPAG
>Tip_637
ERMHIAPDRVKRKTIQSFNVVPRNKIERLRLLTVMSAVILFTHPKNEVTLLDQNRNREIV
YLYLAVRPSPDLSPAITRLNCPVTCFNTRMLSNLKRLGLTYSVFRNKLMGDASLINNGVI
CMKDKKKVKILEANSKLIVEGEHQSTTETHYLPRPTTKDLMTGLDANPQQLCLPILVTAN
FNFTDSDKSFAISREQLFVA
>Tip_446
ERISFTMSRDKQLLLASRNLMSKQKLAVVTKEAMNAAIYAIVRPKSNVSIMQQRRESRAV
YFFAAMAPQFMEPPNLTKFNWTTNMLKGQMIASFELIGLVDMLFMAKKANEAALIASVVV
RLKDKNKNESVSTDVRDRLYVEYLMREDMTYFPRRIAAEWKNGLDLNQEKLTLPVLAKGS
FEFTCSEEQLAIQKQVLVAA
>Tip_526
LIIQVVVMTEQKNYLILTDMWQKDVIKIFGLARMDPLCKAVIKDQLGIGLAELEARQDNL
TYWNVQGPPNTAPEREDTGQWGGDLQVDPVMLSVRVLLLIYSSIRDKHNNERQRIGRVYY
VLQDDCSLEVRTQEPGSYVEQSYKARDGLRVVPLPAKADLRKFPPPKTAPLSIVCVQRAC
FDKTTITSKVVGVRLTDSEI
>Tip_527
LIIQVAILFDKMNYLVLIEVWEEFVLKLVHITCESKLQKYIVKSELLLPLVAGNSYQADK
AFFVLSGPPLTSPAKAQSADWGAELQIAPSFLASKFMLCIYATFWDKFRKPPSQVQRWDS
TMDRIVAAEMQLKNPGSHVQQPHAARSDIEITPIPAKVGLRKFPSAAAEPILVACVRRAC
FDRTKTVSKIVGIDMIESEL
>Tip_398
TLLAIVATLDKKNYIILMDMWQTNKLKLLGLARFDPLIKFLLRPRSHVKIVEVRQYKDTL
TYWTHEGPPSKQPPRESSAEWGGDLEVGPNFAGMRRLALIFSLFRARKRDKNAKVGKTYV
DLEDEVRLELRSRESGTYIFMSHEARSGHEVVPAPAKRSCKRWPVNKSEPLTVTFAQRPC
FERSSVLTKIMGRRLKDADL
>Tip_159
ATTKEISERRPYSYILCLDLTNYSNNSLLLMNAKKHYLGLILDNNLNGVLVSVEKELDEI
LYLTHSYLKHMSDPAVIRIDLAKNVLFEPKLNGIDSVSYTFGFYVGAQKSTDISFGTLAM
IIQDGMLLEPSSADNDFTLYASHRALEAFQVLGRPVTTGCRCTPASNWMKLLISGEKENA
WAVESKTLERFEKAMVADGD
>Tip_875
PTPTEVSVHQAGNILLQLQLTVYENNQAFDLLPQERFLNLVLDLSASGLFINEEPEIDDQ
AHVSTSILDLIVPPATQKLPGCAGKNLTDPWQGIDFIRGTYSIYMAFNEVAGLEFGGLVF
LVQPSLLKAPAAPNNANAYYITYNVALWFPIFGKTSNILEKYTPESMWMEISMDDDKDSG
ESIDLSTVDPMKAELTIDGE
>Tip_876
VTPTDVNPHNAHEFVLELQTAVYENDQAFEIMPNFRYINLVLDFTVDGLVVSVEPEVGEE
LHLGMAYLNKLVDPAVVQINENAGKNFNTSWNGIDTVRYTYGYALAFEKTAEAAAAAIKV
LIQDGVLIDPTVVSNVKTVYATHMVTLFYHVMNEPCHESLKHIPHYALMKIILNGLKDNG
HQTDLQTLDPLKRSMLADGE
>Tip_135
GVTEDISKRRPFNYNVIVEVTNYAENDLLSVNSKKKMVNLLEHANLNAALISITKELDAM
YHWDHQPPRNMKKPEVVQVDFGRNVLLDPSFDGLNPITMPLEVYLAQARGTEIDVGKVIF
SLKESIASESSNASEVNLLFAAHRVVEAFRFMSRPVVTGCTCEPSSSWVKIVFSGAKEDN
YTAETKEVQRFEQLLAADGE
>Tip_24
KLLSGVMGQEIGNIRNMHSRLKFAWLRIVRAAVVESVIALGLQEKRKQNVLNFHRNADAL
FFWQELRPRLMNQAAVATMLYSRDTHFDPMLGQMNRADVNFGIFTGWYAANKISLSELLV
KLKTNMTIEVAHAEKTKVMCSLREGKSAYRNLMKQMPGGGCAGIYSSFETLLIARAIKGG
FPFNLGSPSEIQGMYKPYET
>Tip_160
KRTLVKEAHNEGSSGPFNQREEKSNIKVGSVAFSKRIVPSDKQKRLRDTFLVCRRECTEY
QFWRKQEANFMFGPVKFNLNFSDNGFIAPNLEKLRTIVVTADLSATEAVGELMNPPTVPY
ECDKKRGLETSKRKQAESEFLSTGSLAELDIQSVDRIHDLDGAQLDEERYTIVTRQLFGE
EPKKGMVASSCRADMKANPK
>Tip_830
TQISTRKSLTNPSYVPLPEREETSKIEIKEFALVDRCLNTLEVHTMQLKLIICRVVAYAD
KFWQMGSSTLAYGPLATDVDFSTDDFVAIQSKRKSAVIARIGLNKAGSTASLLDGPSHRT
TPRAERHFATVQSMQLEDEFAKAEGSASLYDRCIRTLHDIAESQVEDGTFYIEGWILPGK
FPNGGIVPTPIAQNFKEDGN
>Tip_831
RQLVTKLKLVTAKFIPLARQEERSHVEVKAWVVIDKVLAENKLHHLAEEFIVCRKEASDT
KFWKSNSPMNIWGPLALDVDFTREDFVLPDLKRLRLIITRVGLKKGEHEADLLDHPSVRL
THRAKRSFSTSQSTETENKFSKTQGSASLHLRSIRRPHDIKEESVEDKVFYIVGWQLPDK
FPKDSRVPQPIGQEYKEDVK
>Tip_1008
RRILSKYVLISTSYIPLKRRNDRSIVMSRNHDFLRRMTRLDKLYKLRMSLPTPTYQASCT
HFRRHKDPLYIVGPLLNEKDHRTEHIFLPNLQHLRRTVTSVGLHEGQACGDVIDVPSLAI
ECQAQREIEASTAQESKVIFAITKAGATIETQSLDELKGIKEGHAEKDGALLVCQELSGK
FESDSPIPEESSVEIKEDDI
>Tip_1009
KRILSKCVMASWLYIPVRRKADKSTSITKDHDLIKKFSNMEELVRFRNDLPRPDHTPSFH
RLWRMREVTHTIGPQVDETDASAEQIILPDLRLLFRTTTAIHREGGPAVGDSSDVTSTGL
MLHTQRQLEAGTGQKQDILYTVVKAGTTVKFSTVDKLKDPNIASLDTGRSLLADRRLAGT
YESESPIPDVDADDVKESGI
>Tip_464
RRIFAQYLIAKRGYASQARHKVKSIMRLSDHPHIERFPGISQFYHLKDRLLRYSNDVSQW
LFGRSNDPTLIYNPVFGTHDYARHTFYLQRQKHLAGIISSYGVFELEAMLDVFTFPTIRV
ESKYKRTIIDAECETIEVNHTITKGCEPLERSSLEKLQEITKGKMSEEQSLLLAQRLTAK
RQGQGTAPTRHQQNCSNDLC
>Tip_465
QRILSKLIIQSQNYAPIAKCQSKSTIRVTDHAFVKRFPGVDELYRLKDAHLRYAYDPSHW
QFWRANQIIFVYHPVAAAYEYAREEFYVSRQEMTKQIITSIGIIQSETTLELVTFPTIRA
ECKTQRQIVDAVMKSTEVNFTITKGCSSMEVQVVDKLKDITKGHLQRPQSLLVARLLVGK
FAGQGTVPSRHQQDVRDEIR
>Tip_363
NRVVPNPPSSYETLVTPENRLDPHRFKVKTATLIRRSLKLPEVKQLDNVIVSFQIDSSQN
EHAEHALPLKMFGSGTFTLQIGKPAVICKDLGQYTRVVLHPGQHHQLVSTAALHAQYEKV
SMPEDTALEQERSRRMALRFHGIDLGVKTDTFQTEKVRQFESFTAVMCQEDTAGLIMIGN
LVADPANKGTLLQVFESLLE
>Tip_364
KRIVSEPPSKFQMTILAVHKLDPKKFQVRDNEMLERTTKVAESSLVVHNYLAFQINTNGN
ERTPNPLPLQVLGNKGWELQLGKPKLLVLQKGWFCRLLLEQGNYHELVTGDAEQAKLIRV
RIPDENKREAMRGSTIRIKFTGIEKTSRADTLNRHNAYVANANDVFLREAETSGGDLIGK
FTNQATEAGKLDEAVEYLYK
>Tip_652
RRVTPEAQHSSETYNFHARRIAYSEIRVVRQRFVDKLLKIANTFQLEVYMAEYKLGGRDT
EYYGELTEITIRTDAIMAINRLGGESLYPNQGRLKKMITDMFMYEDNRRGDNLAPKAVSI
ELSRESTWIDMRDGVNELDYEDVEQACSFKAIMPVIILVANELNFILAKERANGEALMSQ
LTDDGEESKSLRDVFEPHRA
>Tip_653
KRITAEPESDSESYIFGARRLAYTEVKVARQKFVDRVKRLANAYQLDLFIIEMKVEANES
EFWEQLAAITVVSDATILVDRSADEFISNDRSQLQKLIFEMQIYEGNYRADDLAPKTVKI
NLPEESTFKTSSRGNVELDYENVESPCNLKYLMFSLIHAANDSNLMTKKERVTAQFMLNQ
MSEETRIGGSMQEALDPLRA
>Tip_309
TEFVDPIRGQSRNYIKLVRRDPYGRVRLAATNFTELFPMRNTTKKIGQDAIPFFRDAVHH
KFAEPTGYGLGYGKQEVNIDNGNNSFSTRGLGAVSKLESIIVLFPKPLIGNGIKFNLANY
SIPEYGLLESDAEEHENNEYLSSTQTEELDAGAIEGIHDISARKVTAKQDLSYEHMFKGQ
VPGEGKLEKPKPVFEEWHNR
>Tip_310
NEISDTLQADRANYVNLRRQGNHDRVKFACTDLIEMVAMRNGTDATRQKAIPVLLDEVEK
KFEDPLGAGLGHGKQEVHVDESSDHFAAAGLGALPKIELIVGLYPKPLLGNTLRYSSINY
RVVEEYSVEHEMEIHRNADFAVTAQIHEFESKTISSIYDVNARRQDEKQNLVFDHQFKGD
LPEEGKVTKKKPEFEQQKNS
>Tip_193
KEVTDTLEANPDSYIKLEKEKQHSRVQLAATDLIHLVPKRAFSEVVRAARLPYLEEEAQH
RHIEHLDVGMGYGNLEANIDTGPPKFVTAELGTYENLPVVMGISPTALLGNTLQYNNYRL
KIPEYGSVEPSFEEKENAEYIAEPANAEYESAYVISIHDVVEHDLNSRRDLLFDRMVSGQ
ASNEGSIPNARYQFEEEKSR
>Tip_134
KIQLHYLITSSQKWLYINKRGEHPQLKVKPAFVVERLVTKNESHEIKGDFFEFKKREDEH
KFEDHNVKTLERGNGEVDIDFGKDELIAKSAANVTRMNERIKFYYGTILGQALRYAQVRI
RMPSEAPIDAPKAGRSKNEFGNAASTAELQTGRNTPAQELDKGGLIDQEACVVGHQMHNR
FPAAGRTPDPMQQLLQTVQD
>Tip_210
KRSLSENYNGTEGLLKAERYFQHTYLSIAVNLIASCIGKHFRINGQKAESVQFEEDEKEY
KFEEQDEQPLNCPLHNVRATFSRAEMIKEVAHRVDTVDRRIAIFKGEVMAQLLRYLSVCM
KMQDGDTIEDPASGRGNNEEGNAGGRVLTRTGKITSQPKLTNALILHRQETVVHPNNSDK
HVIKVKVTVELLEILNTAQD
>Tip_211
RRKLDEYRQDTQSYLKVERTTEHIYCNVPIPAVDSYIGEHSKTDGSSGNQYAYDQDEREL
NFQPSEEVSTGFGSVEVSLAYGKSQLIMRSCHRTHSVERRLAIFDGAMLQSVIRCIGVWW
QLREGGTLADTKSGKGEKEFSRAGSWVAVTAGSVTSKYDVASTRTNDRKNVMIDLVTGNA
VEARSKLSLQVLDLLATAQQ
>Tip_580
ERLLDEREINSKRYLQMTRRQDMYAVALSRAGVVDTLMEHESFNEITVDVSSFEKEGTEF
KLLMLRELSLFNADPELNIEVAGQKFAPKANGCLHSGLDTETMYQASLLGQEVTFDNARV
IAGKSERLEHVQVKKSPPMANIYDAQVNVESASIILMHDDPGIGLSGSQGITLKHPRVSS
LPAIARPPKRQRYLIDDKRN
>Tip_581
PRLIDERELNSKRYLKLTRREDMYCVTMSRAGIVETLMEHESFQEIPYDVSSFDQEGTQF
KLLALRQLSNFDGDRELNIPIRGQKFVDKINGCLHSAHDTEMMYQADLLGQSLSFDNARV
LCAKAERLEFVKVKKNRLMANLYDARASIEAASVILLHDDPSIPLAGHQDISIKHPMYGE
LPALARPPKLQKHIIDNKRN
>Tip_481
PRLMDEREVQSKTYIKLNKRDDMLIVTLLRAGMIETLMDHESFAKIQFNVCSFDKQGTEF
TLLMLRALAILNGDRALNINVRGQRFIPKIGGCVHSSNSNELLWRADVSGKHLKFDNARL
VMEKEERLEIVKVNMNRQLSNLYDARANVESARVLLIHDDPSIGLAGDRHVTLQNPMFGS
LAAIARPPKREFLLIDNKRN
>Tip_352
PRYINEVDANSKNYIKTSKRTELPRIKMSPAGTVVRIIEKNSSEELRADIAEFRREGHPY
KTWAFCDPTMQNGSHEVDVDYGEKQFVPQVQGNLHSVEVREGVFQGDLIGEATGYANSRL
VCIEEAALESWKIKKKRLEFQLFGSRSDLESGSIALLHENSSVQLAADHHVIIDQLMAGK
LPADVQVEIKQKHLIETTRN
>Tip_958
NRVYSYSNIVEGYWPTAGANLSMKWLLTNNIKYMEVLRVAEELGRLRVSLFNGQNQLENA
RIEPYPIMFAFFGPDDGKCQGKQSALYTTDIKCIFATVLKVGVFGGHRLEKNVKERQIRL
PFPKQMVQELSLAGKPEIDRKWQEIDDPTTSCEVDKYAEISNTHYTGEDGTLENEELTKQ
HTLLPERKGLIAVVYVGYKQ
>Tip_959
KRLFVYEDMAKQFWVRAGAGLSFSRLLPHNLKFMEILLTGDELGKIKISFFQAQGDAENK
KIEPASTLFEFFGIDDGKCQFHQSATFAEDIKQIFSIVLKLTVYGGHEIGQNVKENQVRI
PFPKQKVQEFTISGRPELDRIWKETRDPTTSCAVDQFFEVKNANLQGKDGRLEGEEMSKQ
KTLLPEKPGIMAIIYVSYKK
>Tip_453
LRLFVFQDAPEPMLFKEVLEFTLSLLLPRTVQFEQWFLVGVNLGLKKERLRAISGDVARQ
KVEKTDTVSSIFARDAEKMLFKQDHEFEEETKHLLRVVLKIAIYGGNEIGQNIQGKQHHV
PAPKIAYITMSINGKDEMNGLFENRRDPMSTTAYNTFFQVKDGYLAGKFNILDSDKIPKQ
QVKDANTSNIMSDQYESIRK
>Tip_454
LRLFVFQEPPDGMMLKKSLQFTLSLQLPRTDQFEQYFIVTTNLGKRKERFRALDGDTARQ
KVEESDSVSHVFAYDAEKVVFRESLEFESPTRAALRVVLKFAIYGGPKSGRDIKGRPHDI
PGPKIADIKMNINGKEEQNGLMQTRKDPMSTTQYSQFFQISTGHLKGKLNILDSDREPKQ
QVKEENTADLQTDTYESIRK
>Tip_147
KRFFSYPDVDGSKYVRAARQLEESRIHPKCLKYIERVVTGGELGQFRIKFFELQKDANGA
KLEDSNVPAFRYGYEAANIDFGKDEVIAEDLGHIQKLIVRVGFYKGNAIGDSVRTGDMRL
QNPKQRSLELTKTGKSETEGTSKEASGALVTTNCELIHEIHEGELMGKQGVLVGNMIAGQ
LPADPHAPGTMALMYEAFRN
>Tip_405
KPLEDKMEQDAEKFFQETTRGPYTEIRLVVMSAVTNILHLYTIAKLSARFLEVEEEPGDL
ATVQVQESVFLFTLCVINEEIARNESVSPRLGESSRKQLEIGLGRSEQRGEVVLVTLQEF
QLQQDIVNVARIAGKEEVLRYRREATLAMEEPELKEISQLDEGQAVVREVAILGLTSDQK
INARERISGDWLRTFAVYKN
>Tip_707
KPLASKVEKDQAKFFDELTRGPLTEIALLVLVLVCEVMNASTIPKLSVHVLESKRKPGNI
VKIQIENSTFLVTECVIDAEIGRGEALSPALGEVSARRFELGLRRSENRSEVSSTRLKAF
HLRGDLSGVLRISEEDTVLLTRKTVMLAVDELHEHAHSELDEGQCVVKEVAILGATSVQQ
YGAKETMSGNWLKTWAVYQN
>Tip_708
EPLANKVEKSQAKFFDGCSNGPFTEIALLVLVLVCEVIDASTVPKLSVYIIEMKREPGNM
AAIQCEDTTFLVSACVLDAELGRAEALSPALGEIAAAHFELGLRRAENRGEITSTALQAF
HRRYDVSGVARVTHEDIVLLTRKSITLAVDEKHEHAQGEIDEGQMVVQVIAILMSTGVQT
YGAKETLAGNWMDVVAVYQS
>Tip_276
AGLVKTLGMDAERLFLRLARSMLTDIGLPVTIQAAEPLNIFVIRKTSVAFPDAMEEPGDL
SIIQRSKESFLFSMEVLTDQIEKAKKVSPDLGEIHQKQKNMGLGHAQIKGTYEKLTIAEL
KWAGNICIVFKTTEKTKVVRELRVWNLGLESPEFGNTTDINEGMICIMDLTIIGKINETQ
VGARDRLAGDWILSYDAASG
>Tip_815
CNGVEAVSEDIEKLFIRLQGDCLPDMGLPILIIAVDVYSTLVVAKIAPSIIPSRDKTGDA
GITRRGKENMLFNAKLLTDVMENALKLQAEKGALGQKQLDLGLGDSTLHGGWERSDLPEL
LWSESLILLQIVAGKVGAMRAHRDGALEIASPELATTSHFDIGELLIKDVDLNLHINEKR
LGRKDEVAADIFLDFREERA
>Tip_1000
EGIVQVTSEAWELAAMAVAKVELDDLGRPALILLDEEKNIVAAQNVNINFPALKDAPQGP
GTSKVVNEKIVVAEEVIQQTLAAVKRAQADTAALYARGMEIALRYEVLEPEYNQAALASL
LWALKVALFGAVASDEKRAGYVRDGAQCVSSARIPEAKRFNQGLFILSDTPTVQYDTERN
IGASDRAVIPALLRHSAGKA
>Tip_1001
DGLVPAIGEEAQRHQIKLAQAELGDLGKPTVMLAGDKKAVIALQRVPVNRTAMKSKPAGP
GVDKLAQEEVLVARLILKIRLAHCKRTQGDTAALYQKGMEIQIGRSLLRPSFEKSALSSI
ACAENVSLLSKVAVKVKHARSFAEGVLCISGRSFRQAEHLNEGTFVINDNPILKRDAESE
IGAADVLAVDWMLAHTGGKS
>Tip_88
KALLDQLEQDARKFVKNTHVVHFGEMKVAVVKILSKVLRIAVIPKLSEDFIEIRQEPSNY
QLWARAKPTFAYTPQVSSIEVARKEHLTPEIGESEQEAVEIAMFQNEIKGNSYHVALEEV
RLTKDTAIGAQVAGKTNVERAFKEATAATLQASIAIVTEIEEGELMVKDLAILGVTEKIK
VGGRDRAHGNTAGTFEVAKS
>Tip_329
MLLVDKSEFAGMIFKQGRDLGAFVDFEIVAMPMLTLIWHTAYMAKAQAAELNAQSRNGEF
PAWQAFSPALVHKSKIALLNMGPGRQRLGDAAKYVSNTITPSLYEQDNIEGIDRIRFDTV
GTGETILASDYACGQQSCTKRSPSPVSNVKKATITFLAADTKIEFGSGDKTTIGVFEVSD
VNKRNHPAAQKQASYASAGK
>Tip_497
VLQFSKTEGNGALFNGTKDVASFIKFNFTTLPLEGIITRTEAIAEKRAAQFHTPRHPGEF
TYWSVQVPSCVYAGKVLLINLRPSKQRLGDIARTAKATVDISLFERESTEGILVVQFDSI
QVFGHLASRTYLVSAKNISTIRRKNVLAVKKAGHDILAAQSLAEFAGGQNILTGCMETKD
SLDWNSTVSRNKRRASTILT
>Tip_498
LLFMDKTKGSGLIFQQGKDLATFFQFDVVVLPVNTIYWHTEVMVQAQVKELDATARQGDW
TYTQTIAPSAVYAKRVYLVQMGPNRQRIGDVFKMRQNSISIAIYEQDLREGIIRLRYRMI
GIDEHYLARHYLLGKTNVSSVQEKPLIAVKKAMITFLAANSRCEFGSGECTLMGILEVKT
AIDRNTTALEQRPAYGSSAE
>Tip_146
LALVDEPEGEAMLFFKARELATYFEFEVVTAEIITILIHIQFIAQAAVTKLEVKSKPGDY
PLWHYLSPTFTYSARLYLIELEPGRHLLADLQKYQSKAVEVSLYESNAKDGTFRLRFDTL
ALNQDFLSGPRVMGKSNIEAAQKQPVVILEKSSFNIISESKQGEFAALDVSLAGILNSKR
VISRMKAAADRRKAYRTSRD
>Tip_506
DVVVTEDRRMSRRYIQAQLVLKYLKVRVSIVKLLPSILGIHVLASVGGTPVNQVQLSAPL
PFHESTHGNWAYQRMITFCVYNHGENHAPKSAKSNMEETKRGKWGNSVDRHSYDLAIKHV
IMDKKGSILNRLETKGIKGFNFRTNLLLLNATTVTCIVVSLEGHLLGQFATSLGDPELTE
ISTSEDYPQEHIREWRLLPP
>Tip_507
DVLVDPDTRKCRKYIKAQMALKYSQVRMSIAKLISLIVGNTIMESIGGSPVNQGQMAVPF
PFMEATYTPDVCQKMIAFCIPDHKQAHTPRQADSSQEEVGKGNWGHMLERLKFSIVVRHL
ILDKKGSLLTRIETKSIRGFGTRARRMMLSATTVSKINVSLEENLIGDYASSVGNPELSS
LSESDDYPQENIHEWRLLPP
>Tip_616
ALVFDEDQQTTIRALQEQLVPSFLGIIIGVVQLFHLILGLFLIAQLNGAPINLEELSAPL
PFWKMAHIDWAFLQIIGFIVYNRKRGHIPKESKSNNIAPKDGIHGNWVDRHSFNVALRYL
AVTKNGSVQSRLEPCHNKAYGGKEPLFWVNSFDFTRLNVAVEGQLIGKFFASFGDEELKE
IAPGERGGLEALREERLISP
>Tip_617
AMIIDEDQRTVTKSVSEQMIPTYLGVKAGIVQLFSVILGLFAFAQIGGAPISLEMIRTPL
PFWKMAHADWAFLKIIPFLIYNKKEGHVPKDSESNKISPKEGLYWKFKDRHSWDVYIRYL
AITKRGSMQSRLESASNKAMGGEENLFMVSSSDITRINAQIEGQIIARRFASLGEDQLKQ
IAPNEKSSYEKIREWTLISP
>Tip_97
VTFVDKKQQEGRKFFQNAYMLSYLEIKIAVIELIVLVVILYVLAHITKTYKNLPGAQAPY
PYWGRSKNNFAYATLLIFVVVSRNQGICPKESDYEQRALSIDMYGSICDRHDYEASIRHI
VVSQDAAIGAQLQGSTNRGYSYKASLAIFNSSTLTRMRLSIEGHLMATAQASLGAIEIQV
VEQKEKDLGKNMRAFELASQ
>Tip_153
KRVVEHMDKEAYRYVNSQARLEYSRVVAGIMSIVDKRLPLPIVEHLGQNLTEVRKDAGDF
KYWTDIKESFMFGQGMCDSEYVRGENLTPKFGNIEESRTELDLYSSEQNGTHLEMTTVTI
RYGKQKDLDQIYAIGIPIKYATTDAGAAVERAPYELVAEVDPQRLVSQDEAIVGIYKLGN
MGAECRQPGIVIQTFEVRLP
>Tip_154
RKLAEPAGKETRNYTTAQSELEFAKLKKGLMSLDERSSSLSMTKEMGDDLSEMQKTAGDL
KYWADLRQTYRFGRNMSTEEYIRGENLTPRFETVEQPRTPADLYNSESNGTHIESATIEM
RSDEQEDFSKIVRASKPVRFATCDTGSAFERSPIEIVSPVDHSSPTSRPEVIVPVHTLKK
LSVSGRQASFVTKTYEVRLP
>Tip_296
THLVDDAGESRRRYVRRGVRISHPSLDCGITAMAEKEILIPIVKKQEENVVAQLGKQGNF
DINLELNKGQLYYNAFSALDYVTGITLSSPLSDTSRPRDELLAYETTNNSTAMELIFNAL
DYSMELEFRDYRILRGPKNFNFLRHAQALPDKSEESAGKYKWRHRIPLFEVVIASIKCVA
VGAEPKFPGLVMKQIKTRIV
>Tip_297
ELLLRKDSSNRKRDVARLALMNLVDIQAARMSSGEKSLLVPLPLRKHENLLIIFENQGHY
PIKLDIREAWIMHHDFIKKDRIDGSYICPPYKLLASGRLALESFSVEDNGGNLDVLYDAL
RISSEEQLHGFEVLLPPRGYAVLRQSQSIQNEGGETAEDYTVYHGLAIVNVDNRGFMCAS
LGKEVRFPGTIIHDVKTKIC
>Tip_630
PRTSDHLGRESPNHFFTKEQVLMGKILALIMRIVHMRIKLPFVLARRESLPAVKRTSGEY
SFYEEIHEEHQMGKNLAKHKFKRKDGLLPKFGALEQEPNEAEAYTAGEQGRLFKVEVQTI
KYSKNRDENDLFSVWGPFIYSERDTADALLRANAIKIHERDYNSCVPKVDALLETVLIAR
LSAISRLPGAFLQTERIKVP
>Tip_650
HRPQPYTARVFPEHVYEKAKVLLGKVVCAIMKIVHMKIEMPFHIACQERQETGYPSAGEY
SFYEQLGEENKMGTRLGKYNFERREGILPKYGTLESGPPRIELITTGESERVTDTADQTI
RYSQDASLNDILNSFGPLVYSDHDEAQSMLKGDDRETSEATYACSVPKMDALLELVDLIK
LPEVTAFPSVMLKTIRQDLG
>Tip_651
QRPQAYFARVFEEHIYEKSKILMEQVVYRLLKELHIRIEVAFLFMCQEKQQHGAPPVLET
AFYEEVGEEESMGVKLSRNAFQHRDGVITQHGTLESGTPRIELLATGESMKMLETKDQNI
KHEQEVSIPDLGNSFAPLVYSDYDPAKSMLKGDDKEASEATYRCTLPQTDMLFPLVDLIR
LPEITSVPGVILITVRSDLN
>Tip_797
FGLLQRLKQEAGEFICTELKVNAERAQIAILMIVEDGNVLPMLLRHHQNLTGIRKHSDEF
DMFAHLQTASRYGQVLGSSDYRKNDPQLPEWASLERDKAQSQTYSSGPGGRPLQIDNRYL
KYKLVKDLQLFFQIGGAAPYTNQDTKNAHVKCEILKINQRDQHVRAEAQELFLATLAVST
MGALSLQPGLYVHTTLIEKP
>Tip_798
HQGISEVKADSSEFMEREIDFHSAEARMAALLSINRGTKLELIIQKLQNLQQVRKSMGDY
DFHKQLQASSDAGDMVGSAEYRKESKLFPNFGHLQKEKSQEESHTANSTGRPLLINEHHL
KYSVTKSFPALFKVRGAINYSNRDAANASMRKDYLKLDTKGFDGRAKRKDCVLPTEAIRN
LGVQTLLNGLFIHAVQYEVP
>Tip_925
HEVFHSFEEDVLSFMEAGVTAQFMKLIVLHQAIYAKYFQVQFEHLIKYEVEQLRPQPTTF
DISTCEKVTLLKFTEMSSVLLRNDLYVNPDVGQMHQVELDIWLYEGDINEETVDRENMIL
RLELKKRTDTSNRNVNRPRNKTKENSSSFSAYTYKLAAQMSHRSKKVIQDIVLGRIYSES
PGPHPRPLADFQYQLNVARE
>Tip_926
GEVFHQFETDVMSFLNIGVAAQFMKLILLHEALYAKYFKVQFEHALKYECEEHKPQPTTF
GVGTAEKVTLLKFTEMASVLLRKDMYVNPQLGQMHLVQLDLWLYEGDINEELVDRENMVL
RLELKKRTDTSNKNVERPRNKNKQNSETFSAYSHRLASQMSHRNKKIIQDITMGRIYAES
PGPHPKPLGEFQFQLNVART
>Tip_17
EQLFAKVMFRLFEYMKGDKNDLIARIHSDSADGYNSQHDVVLDTWGLAHIKVRRCKLLKA
ELQPVRTSKNMACITAKIIDLEQEELQLLEVRKLTLMSIHWAVFFKDEIKEVSRQCGWEI
SMKLRDTQQQQHSTQHPLQATQGKKTYPVPGKHFVKSQLLPGSREKRSERVIGEEVQENA
KGRASKSVLEAAMSDPAVDK
>Tip_185
QKLFKRLDNREWKFDNRHGDDEFPRKDGQGCTFYNGSEDIIVEEGYNDEVNLQKRGSVKL
EVHDVRPIDSLSTLKSEPAGAEKDNIEYEESKHIAIVSLGWSDFNRIRKRNAYERQWYPT
KLQLKQISERLHQWELRLTKEYGPFMYSKAVRAQLGLNGLPEPIEQKNEVYPQGHLDAST
SVHAAQIRPRFDRAIKVRKK
>Tip_540
KKIWGKLQKETYKFGGLTEDTCFPRSEEEGCSEFKGPEFVVLENRTNSNVSLKAQGSLRV
EARDTKAMESALSIKQPAAGRERGDIMYEEGDHLSVCWFGWGRNLRALIRKGWHRQSSPE
RVKLDNIEEIIIDATLNLDHIYGPYLFAKAKFAKIALDAVPTPIDENDGVYPQEEQKGTN
EVQSVQPKEQLSLYFKARED
>Tip_546
NRLWGRLENQTHAFSKLNEDKCFPKDNQDGIEGLQGLELIVLPSDQEYFVSLQTAGGMRI
DDKDTITLESLVTIKEPVSSQQKGEYAMQIGDHIGLCWYGWANYLEGLIRKSWTKKQYPN
ELRRDKMEERIVEESFRLEHEYGPYLNVKTAREKVGFETVPIVLKEANALYPKESLNCSN
VIASTEPKKNIQLYWKADEE
>Tip_547
LETLGSMENASLSWHKMCEDKGLPLSDQGALDGLLGLETVLLPDDTQYLVSLQTKDKMIV
EDRDGIMVVAVIAVKDLLGSQYAGKFVMHIGETVALASFGWETFMAGLVKNSWNKTNYAD
DHIGDDIEDKRISKAPPLLNDYGPYLFIATARDSLGLETVPMTIKSSQPLVPREEQSGHG
TTESTHPKEQLKLYWRTNDA
>Tip_431
AKIWKKLDNQELKYYKMNEEDCYSRGDEDGKGLTKGEEHIVMKRDTQYDVGLQKAGIFRV
EIKETKPLGPLSVIHSEFASAEKGDIAIQEGVHVNLAYLGWGDFYTVRLEKGWQQEWYPD
NVKLRQIDLRIINAAMGLDLDYGPNMVSEAIRAKVGISGMPEPVETRNDVNPRGDLEATS
EVQAGAKKERADLTIRLIRK
>Tip_162
QNIFQRLNRHKFKFNKRNEDDELSHRNEHGCEGYTGEQFIFVERGSNDEVNIQKAASTKS
AVFGKKPIESMAVIISEYSDTEQNNIHFQESNNMKVIYMQWQDFHRSRVRHTWKRDWFDT
KLQLKLINEEEHSAKLRFQKYFGPYLHPKAEPAYIGLSGLAKPIDEKNERYPNGNIELSP
RSHAARVRRDIDLAIKLTEQ
>Tip_278
MDTYDAANQLRSELGFKKLEEELPNKPQHNLLGYQHNDFIKVDIGEGDDSKVQKLVNYVS
SGFEREQAEKMELIIDQFSRVQGKLLYLRLPLNLRIVKVHVYYFFELQTSGMFKRTWFPL
KFPLVPRTDEDDSEDLAFRRTISPLLQMQASFTYYRIPGLRQPIAEDIMHSPDESISMAP
SARILKLKINHQFVKKLCLP
>Tip_279
STTYEVLSRYRIELGLHKIQTEFPKLYGNGASGVQNNDTVNLERGKGPDTQIKKLVTHSP
NGLENRIVECINFTIETGYTIEGRSLNVKLATSDAKAHIEWKAQYKFECPPMLNRPWFPI
SFPLVDRTDEKKRNEVALQEEHAPFIDSIIKFNLLRIPSLGKPIMRPLKSAPEAAIELSP
RLEVAKIQVNIEMPKPLCDH
>Tip_230
QNTFQRLDRYQLDFGKRKINYEYSHAHEHGVEGYNAKEFVFMERGTDNDHIIQKAVTTRS
RVFDALPHESMEIIAEEYSMVESHDVHVREADNMRIIYLQWKHFFESRVSSKWKRSWFAS
KLELTLRSDEERANKLVMQKGFGPELHPKASLSYIGMPGLAKPIQHQKEQYPSGCIQLAP
RSHIARVRTHIDLPKKLSEE
>Tip_65
EALFVKLQFRLTKHTRRNEDDEFSRLQDHVSNGYNGQQNMFIKHPRDSEVNVEECELVIA
EALDTKPTENMICATHENVDKEQDDIHYDKGKQIVILYLKLAEYPRQAVREAYRREGFEF
TADAHAKQEEAHSCDLQLDGKFVLQICARCAEIFIGIGMFPGARDQRGNTVMAGRLQYNA
QTYAKTVRLELEFAVRRKYK
>Tip_605
HNIGDEFVYKGSGFAQKAHKVEWHSLETETAPGVSQLNDITAAPPANDEPTESLFRSEKM
KTQSFTPGDELVYYKLALADTDDNNSKYDHRLKNELVNTLWMDRERKKIFISSQGEAVAL
KLFYRNHAENTEFIDKSLLPSKYLALNPKPHKQVLLAGVLQGPKDLKANGFQQTEQPAFA
TLHHVNAPIEDDIIAAQQCE
>Tip_606
HSLGEDFCFLAFTFSDQGNKGEYEKPEVNTSGGLTGMNDVISPPPANSEADASFFRVTRM
KTNSVTPADRMIYRQLALRDTDDDNSKFDHGIRSQLATATWIEARRRRMFLVSRGEGLKL
NIHFENHQQSTECVTKPMCPAKLLRKNPKPQRAVLLEGAFRGPKQLNTGGAYRTEQKCFT
VLNEIETTIEDDLTVCQQCD
>Tip_447
PALGEGFMFQTYAYSENTMRLDFDRPETDQPKGYSGLNNFISEPDSNDEKNTTSFKITRT
KTTEVKISSKLCYYKSTFTEVDEENNRIDQSGQADLVPMTWLEPVRKKVVLVSIRAYQRL
ECHLRNDQESKEVECKPLLPHRCIQFSPKPHNDILSAGAFRGPKYVRQGAAFKRDGNIFN
TAQEINEAPEDELRIAKTCE
>Tip_436
PAVGEDMMYRAFVYDQETTKVDKSSPEPSQQGGYSGLQEVINNAPTTEEAHEALFAFARA
KTSEVVPSERLVYYKTAFADYDGPNAKFAYATRNELVEASWFDVQKTKVVLASRREYMRI
NICFREHDQSLQCTTPPLFPCKALRLDPKPHRQVLGRGALQGPEDIKAKGRFKVEKNVYT
TANQRETALTDELRVAQSCE
>Tip_201
DRVNKRFLYPKLEYSHKTNEADRDRDDEHTASGLRPQYEILDSKPAQECADLLVYTTLKA
VINQVRPTELLVSMKTEYNTVDHRDVQLLKVRRDEYRDLEFLSLNKPKTEAATPKNYFQL
VVHIRKMQDNSYCASRPMERQNRIKLSQEPETANFGVGGMQAPCKDRQDGADATGQNCYR
KDYRKNCTIPPTESVAAVGR
>Tip_468
EKLYTQIMYARYEVSTKNKEQQREQGREHAFKGRDGWYDLATKDSVNERMHVRDFRLLCS
EIPELRPASAAIAVKVEFEQQRMQLINHQEVISGRFDRAHCQTYTKSVMILLGKKTTFWD
DISHKQVRLKMQVSVKPVIDNRIMSLEQKVTGAFIGVHAIDELKNSRRSRYLRERLTRFK
KVVKEEAPTELSTYLAPLNQ
>Tip_469
RKIYIRILFAVYQVKKKYREVERDNANEEIIKGNDGIYELVNNDPEEEELHDRQLKMLVA
QVLEARQLTIAIGLKIDFEDARKGKVDLRESMSLRLAEIHWQSHTKCVIIVGFRKKSHWE
DVRLRHIQLKIQCAVRKILEDRVINLDERRQKGIIGKSALADIKNGQRPSFARQRLAKYS
RTHEEDTPAETGLSLAPSQN
>Tip_415
AKIFVQIVYVNQLLSEQNKENEKDICESETSTPFAGSFMLLCGRPEQEDILIERAKLLSR
TPQDLRPSEKSVASKAEGGDTNDRDLSAGHIRELSVIDIFYLTLTKDKIINAAAKEFFEM
SNNFRQTREKGRYVTKPLIKQKLVPLNPRQNRSIVGGGLLDNPDHEEKLSQLPKKSNKYV
NACEQTSESEANLAVRLEDK
>Tip_584
SKVLCDLLHAQFFLADTNADYEKDSSTHWIQNPYNGQLVLLCNGPQQERVVVQRTTLMAC
DPAEIHNERRNVNIKTESHETVREDVLEGHVRKSVLIETIWCVFGKRRVISDRQKEYFSL
SDEFKELEQEGQYNNVSYVQKKCFTINKKASRQVIASIALAEPKTNTQLSIAKESANNYC
GLISEANSRDGSMAIKSSDR
>Tip_585
DKVLSRLLHSDFFLSDKNADYEKDTAQDHVDNPLSATVFLVCQGQELEQVVIAKSQLIAT
HEVDIHPGRRLLALKTQHHSSDAEDLLKGVRRQLAMVELIWYAMTKRRTCNAKEQEYFEI
NTETPNAQEYGKQTITSIVLQQELPVMPKPTQTIIASTALDDPRANDELAVFRTKFMNAA
KVSQEADSTDGFNAIRPGEK
>Tip_368
NELLPEPKIGLHVIQRKNIFGTNGPCLEIPAVGHGVQPDRIYALYVAPSKEIRPFVTALR
TIQKLQRTLNHTRLERDYIEAVRMEPNDDQPRETDYSIKPLPPFHTSVNESLSERKRQYQ
RAELQLVQLLHLESQQYNRLGYEMSSEGLSAKYMLSCLFVVEAEGRGPSSAASEKRFANA
LSDSRTVMVKPACAFPKANE
>Tip_943
DELDEQETMGLHDLERRDKLGSFGNLLRRPFYGTGVFPGKVVQIGKHPWQEINPDVPSLK
VLNVIDKCCNANGLLKDYLELAEKDRRDPQSQLCEYWFKPVSEAHGTVCESMADKKWRDK
PTLTCMAKVDNMRSQEIYERTAEYVDDRIPMKFVLIAPGVMVKSFQGPADCKPNEKLGVN
AFDQRRILLLEAGAVANNKE
>Tip_944
KLLDGRETKGMHTKLRLDTLGSLATILSRPLFGTSVFPNKVVSIGKTPWQELNPDVPEEK
MLHVMDETTNEACLLADYLKTCAKHAIEPQAAICEYWFRPLSESYGTLCESMAEKRFRDK
PNMTCLAKMENMESQAIYQMTANYVPSKIPMEFLLLAPDVIIVSLQGPADCNPDQKLSLM
KFDQREILLAEFPTVPKNTE
>Tip_672
DEPTEREKMGLHDVDRTDSLGHFGTKMTNPAHATGVFPGQVVHLGTTPWKEVDPNVPALE
MLNPMDRTCESSRLQKDYVESLYKDRQDPQAREAEYSFQPVPRAHGSVVETMADRKWKDT
PTDLAYAKSEDKEAQEIYQMGAQYVGKKIPAKNLLVAPQKTVATYQGPCDTKTDQRLAQS
AFEQREILLMEANIVPKNHE
>Tip_568
SELAQRHPNQLVHLDRQDALAQFGTTMEAHSTDKAVLPGDCILLGKSPIKPLDPDESAQK
MQRPTDRSEEDAAQQKRFIQCVYLDTKSPKLRNIEYGVRPVPESRQNIVKSLANKEWRSK
STNVTVSQLETLMSQDSYKVQAYYAGDRNPAQFMLVAPRIATAEYQGPCDTKADQNIVEP
VFDQRQIIIKNTGVLSKNYP
>Tip_124
NPIIPDIFIGVYDIDSNDSIATLSSCADSHGRGFGTFPSVMYEVGIAGGSQVEPVAIAIR
KLTALKERPNCQLIEKDYVSVGFNTLQEPLASRVSYSVLIVPKTDKAKVNRIAAQKRRAH
PTQIQKTLLQAIDEPQIFQLDEGHVYGPVISKGLLLVLMRSEREAKGVPGIFSEEKHEKA
AAENRKAVLRPCCNLPDIWQ
>Tip_78
LPLLPDVVTGTKKYDDHDAVIQLEAFYSAEGKGFGFQSIFNYTRKIAAEFGKDPIALRYE
EANPILDQPDRRMLYRKFAQVGFRAVKRPYANLPKVGYFLNPSYDQAMVERYYSVINKQH
TSESQPVLKSADHDRKIFEISVDRVKLKMPKKWYFEFMIKEDDRGKGDDSTVCEAVAESE
LEIEVKIFFKGCYDSNNVNE
>Tip_970
LPLVPDSISGVRDLDDEDDLAQLDACKTAKGKGSGPDYTFVYTIALTSPVLVDPAALKMK
KMNPVRQKSDNRILSDEFALVGFEVVKEPHAKVSDYRIFLIPAFGASMIERYYSVLMKLH
TSEAHDTADNGAHAPRILIIKVGASEVTIPKQWFFKFIIAQPQRARGDRNIAAEEMQERS
LGIDRKIIFKACFEVANQIK
>Tip_971
TPLVPELTTVVKNYDCNNGIAQLLASTSPRGKIFGYNSTFVFAVGITAEASIEPVAARIE
QMSPVKQAPDMKFIEQEYTIIGFEAIKDPRANILDYAAFAVKAYDNALIRRYFNVPRKEH
TADSQEVAKVLAHDPRILHIRIGTISLRLPKKSFFKFVLDQPRRLRGDQKYVGADAEERN
IGVDVRIVFKGCIEEAYAFE
>Tip_825
LSEWTSALNQLKAQNAASSHALYTKFKVEIDANANALDDLAHVTHSAQKHADNTPLILSK
GFRGKSEKRNKVMLPKDHVDLNTAYLAFVQKVRQDTCGMPVHVFHHNPKEVTASKPCWSY
CISLATAETQAESTADRWAKANLPIFTPFQNELWPQADIFGAVEVYNAKRRMGYEFYRIV
LARMVERLIANEYKSRAELK
>Tip_826
LETIHAVHTLLKYEYAGAIHVLFTKFNIDIKENAKLNHAITLVAATPRKRAEAAARELGP
ELPGRTDKGHKAHTATNHLADQKVYIPYLKFDADGHCALKLESYHQKPKEVSKISSMYAY
VMGVEAGEEQAHNFTEFWAKLSLPSITPLKLSLCHSSDLFDSVAIYDEKKRESYAYWQIM
LGRMISTLIGISYKADAQMY
>Tip_374
LQLVHPFHNSPQHEYDGNAHAVLEQFNGEQTRGVSLLKDLQYSSDATREGTLEGALADGP
GFPARNKKNMKQYRKTEYVDIQPAGVGSLDFRRPHRSDFIFNTVWNKPKGVVASCPGIEY
CLKAAAPETFEENYGELFRQFILPVKTPFQRKIWDILHTFNDTQLFNFKEDSPYEFLEVK
MAIIVILALKNLYMSKASLK
>Tip_178
AKIVGGTHEKQHASYEGHEHPLMERATADQGSSVNSTPDLDFDAAKVIATEIKVPTVESC
YRPPRHRRVRTAHTEDDYTDIPSGDIRFLRIARPDWIAKIMQNFHKDAGQVKLTAPGIVY
ALNLAAGEHQKSTVGSVLKLERAPVAGPFQSGSFNEFSLFLAEAVLRSRQSYTFEMFEGS
IVRVLQLTIEPQFDEGGDDQ
>Tip_179
AKLIGGTHEGQHANYQGHDHALMERKTADQGSSVNSTPDLAFDPAKVLSKAIKVPTIESC
YMPPRHRRAATAHVEKDYVDIPSAGIKFLRIARPDWIGKIMQNLHRDNGQVKLTAPGIVY
ALNVAAGESQKRSTGSVLSLQRAPAAGPFQSGVYKELQLFLASKVKGERSSYSFEFFNSS
ILRVIQLVISSKFEKGGDNQ
>Tip_57
VELLHNTFSTFYDWCNGQRHFTFNKVRANYGEEIPSILELIIDAQAILQDATEKVFTRAV
SFEAKRERRGLSAVQPEYIALNVSGIAVLETTRPDWLILVIKSMYKSTLDWQMTCPDPSF
AFKVHPNDSDHNSVAVSYRAQRAATSGATPSDWFLLYAWATQVELHLQKAVTGYAFYQVA
VGRMIKTILASAFVAPLDYR
>Tip_233
LPLLYMEFGFIYVANAKDKLYKFKAASADLGKRIPTMPELMSNTAEKTDNSTAHTPVHAF
QVLLHQEQDGADGRQPEVVSIVETGQAVTRTLREKNIIVFTEQNYSLTFEPHGFPPGPEY
LLKQGPQDCDEVTATTAYKKAEKKRTSIISETSVIIYAWAVESDLQRQRALANFMYYAIE
MARASIAQVGSKLKAPKECR
>Tip_234
LPLAYMSFVFVYVAAQSEKLYVYGELKADQGKDLPSIPEWITDAIGKLEHALAKAIGRVY
HIEAAQEREGMQGTRPDIVGVVERGYAVTDLLRKKYINAGAEANVSESAQPHLFAPGAEY
ILQVGPHDFDEEVQVTKYKAYDESRNPAKSGGWIIIYAWAADSPLHHQRTYSDFMFYAVL
IAKAIVAVVGGKFKCPHDYQ
>Tip_941
FNYLWSTFVLILLGCQPENHIWEATIYADLRDQLPALPELVEDINKLNKVGYARAFTYAS
NIEGDVSQSVFSATEFELIGLVDTHIDAADTEGVWKVRIVKAETYNVNVEPGVFIPGPAN
ALDLGSHDRNTHKSMAVYKGAKTGNECIQPAKFIAEYSWSSEKQLYVEAVYGAFKEYPVS
IRATLRVVSGGKHDNTIMYE
>Tip_942
INHLLMTFVLIFVSTEPETHIWFATVRADLGDQVPSLPELLDEIPSLAKYSFIRSLSSAQ
KVEADQTQAGFTGTEFEIVGILETGLDTTEAVGASWVLVLKHGNYNITIEPAVFAPGPDY
RLRLGPNDTKANAVVTAYKNQTLSNDCISPARWHIIYAWASEKQLYNESVYPGPSFNPVA
ITRTIRIMTGGKFDMPVLYE
>Tip_668
FPYCIDFLALIFAACLSQRAVWFNCTPNDFGDALYKLEDQSSDHLAQASLAFERGVMTRQ
KLESEITSMVLVSFEIDVMGVIQSGKASTDVFTALWMEIHKEKNKNLSWPPGAYVPPPAW
ILGAEMEQTEKSAAHTRKRVPEATEACVPVARHFAVFTYEGSTQSAIETIYKGYQYVGMN
IKRFMRSIEAGRWAIPEIYR
>Tip_669
FTHHADIAQVIFVLALSQKHVWYNCASADYADIVYKLENLNSDIAGEADLSYDRDVTRRK
RVQVGTVSSALAGVAFDSIGFVDSGLASTDAIDGVQVTVHQEKNKDVTWPPGAFIPPPSW
AIRMECEDGDQNSPHIRGKVDKVSQECLPPFRFFILYPFQSEIPSFLQTLNRGFGYLVMA
IKRSTTLFDGGRWDMPQAYK
>Tip_313
VDFLLNAFILVFVAVASEKHLWLSVLKADYGDEVPDLPDLIEDAITKADYALERVLTEPN
KAEAAEKAAGLNGIQYEVVGIMTTGLSTTEPFSIRFADVTKEKNCPLSSEPDILLPTNAG
QLRIGALDAEEKTMCSAYKSQHASEECIGPVKWLELFTWAAEKFLLLERTFLGLAYYPVD
HIRIMKSMVGAKVDVPIEYV
>Tip_266
APFLEDHFVGCYKYYQGNKSGKFDSIRADSGEGYNAQSNILYLTGVVNGLAVGKFITSFC
DLAALEQRQELTQITTQLFTLILNGSRELKVTKPDWLKIQNSCVYQDQIVDIIEAPQYDH
KLELRDDQTQTKAAGAILAKQCSKESGPFPAKWFVSQEILPNSRARTEEEMLSQELHEPY
VGKKAKALLQAQFDIPMELR
>Tip_267
ASHLEDHFVGCMKYYQGNKASSWDSIKADKGEGYISATAIVFLPGILDGLTTEQFVTSVC
YLISIKPKPEFNQITTQLFEMKRKGSKQLRVTKPDWFKIQISTFYMDQISDIIEAPQYDY
KLELLDDQTETKDAGAVLIKACAEDSGPSPATAFVGLETIPTRRAKNVEEFAAQELHEVY
VGKRYRAQFTAAFDIPLQLT
>Tip_984
APFLNESFAGRYNYYQGKKCDELVEIKEDRGEGYKAETHLIYFVTVVNGLIVLMLLRSVY
SLVRLKQYPDLTVMSTQFFKFILNNTKSSKVTYEDPMTIQVSCFYSDHIADILETPEYDY
KLELREEKTRNKETSVYFMFQTSEKSAPVPASWFVALETLINNKAKNTAEVETQQYHNPY
RKKSSNALHKFAFDIPFNVK
>Tip_985
QPFLLKQYAGRYGYLHFKKRSTMVEIKGDKGDGYQAETRLLNLVTVISGLVALMLVRNVY
SLVQMNAYAELTQMSTVYFKFLLNKPESSKQTWEDPLAIQIRCFYADHIQDVKPTPEYEY
KLMLGEDKARSKETSVYFMYTENERTIPVGTSWIVALETLVNNKAKNTAEVDTQRYTTPY
QKSPQEETHKVAADIPFQAQ
>Tip_572
SDLLKGLIADALVRLRVHDYVKITQIVNSLPDARQVDQERTAEGTMLATIYPFERSQKSN
RLVPFKMLDTQIRRFADHLNLDTEEFEFEKLGSFTTITFDTLITQVGGFHSSNQAIRIGK
HLTRASGEKRSTYRTGEMVLKSSLQGVVLELTELYRRAGVEATLKEGDDYLNTHRTLDNS
QSPSGTGPMRASQDLPDAIE
>Tip_573
SEYLKGLLVLLLAKVKMKEQIMLAGLIGNVPETQAEEEENHAEGELFSCVLKVQQSARTS
SLVPKMCSATKLHRSSNRFSFDKIQFELETRGRISLIEFRTLLLNASGTDTVNRILRYQQ
QLRRGNAEIRAAHTIAGLQLRQSLQAVVLQLRGLLKRAGLTSTRKDGDTDLLTYRTVDDN
QKPDDTGPVREGVDVPQLVD
>Tip_145
VMSFRGGVFYMVDDLVLTDIPILKQTVICLSLNNEEGTEASPTNGLFNGIKCVLQMADDS
GVIEDKNLSDSRSEAAPSYTLEDKNLKLIPADSTNYYSLDTLKYVGEYPNTESKGDGFVL
GGTFRADKDQAKQSPCSLFYDSVADEIVTEYTAFVRRERLPSVIQQGADAHLISDTIDKI
TTPDGDVPGPDNIAGPDIVN
>Tip_512
MLCFLGGVTFFMEDKLLTTYPVFCKTFCATVEGKASGTTATPPGEFSFGLKSTIFAFDDT
GPLPDREFSGERVENTPTVMIERKDLDNLPMHSDQQVSLDTLLHVYNYPNTKVKVAGMAF
GGKTKKGKDKPRGTPSELRFGMLSEEILAEYIPFERTKVLPTGFGTGHETLAMFASVDRM
TKPITDAPYPKRLVDPDIAE
>Tip_513
SVCLQGRVVYVIENTLITRFPVLPKTFLSATENRAEGAEEVPTGGFFHSVRVALHIFNAQ
QLIPDSEIPGERSPVSPRFLLEEKQLNIIPMEADKSVGLDHLMAITEYPNSRVKTPSLAF
GGTLNEDADQPKGTPCKLRHGTVIDEIVAEYSPFARAEQLPNSTQQGSSTLFMFSGVNKV
TNPAGAEPFPDNLAGPDVLE
>Tip_769
LEIIHAQIFAITEILAMLYAPLAIDHLIKLKKDCEELEVDINRGGYIVDLRSVLMVCQGT
TVLRNRHIAEARATVTDSFNVEEKNLTLIIVGLEKFIEIDTLLLIEDFPQTKIQNPCFVR
KYVASAEKRKSIAKGGDIELNANGQGLATSIAARSKRKRFPHEVKDGDEEIYVYEIGDKV
NNSEMIGPLPGIVHGPDIKT
>Tip_770
LKVLHASVFAIVRELAMIYMSISVDNLLTLNQDGEELELNFAEGGHVADLKLATQICKGG
TVLKSLHIGEAPVKATDRFDVEEKDGNLVPIDTDRVVEVDTLLLVEEYPQTKVENPAFVK
DYIATADRRKPIYRGGDMQLDSRIQKLTANVVPYALRRRFPDNVRRGEENVYLFEIGDQI
ANPDLIGLTPDIIDGPDIKT
>Tip_137
PNLIAAMQASMFQDTKMSETLLLVEFAICIPDDNPKENAGTASGKLPAPIRKVFITVKAA
SLVAFQRSKSFKASGFENIDLDERSFEFVNIAALRYLEVVLMVLYPADKLTDKNASGFTF
SFRIRDQEKRPPFETWELQLSQETGGALAEAKGYGKQEKVESHLQRGENELQFYETVQDA
NSPTGRGELPKAPDDIDISL
>Tip_514
PTAVEIQEFDLLPQKENGEQVANLDYAACVQGEKALVIAGQVAGTLPCPLEGRFGHPEQI
PEAFFPRIEACRITNYRSLDVHNRYLKGYNIANLGFLMHSIVILDPMDKVRFIKPSADKD
ALQIHEIEKRPLFDTWQLAPAQGNQGTFAKAEGIGKNKRLMSRLRRGKKDNTLYENGRAM
SRKCGWGFKKQGPKEKNSGL
>Tip_515
PNAVPLEELDTLGQKDRGNEHYYAEYVACVEGKMSVIVPATGEERIHGPLSGRINFPEKA
HEGMEPIIEMCKLTNLKTRDEHEKYSRKYAMAAMQLIWGSGIVWRPMESEKPLQPGEEEG
DLNLHDIKHKPAYDAWQYDPPAGNAEKFSTCKGVAKTKRCIVQLRRGDKEELLYESLSDS
AQPHAWSFARQSNEDQEFGV
>Tip_331
PDMVELVEFNLWSGECSGYNNFLVEVKICVPGHHSIMLQASIVGTIPGPLQENFDAVERF
HLYIHPESETCETAHYSGTSVHAKHLQFFMICTFGYLARAIIILYPTDRVRFKSPTAKKE
TMDKREHRRLPKFDSWDIDPGSDRKDIQKDANGRAKDERIKTSLEQGHKEKSFYEAAKDD
SSPSGKFLARKYPDLSDFHI
>Tip_733
TMRVLAMELGDIEEEEVSKASIIASPNVFSWADDKVIAIRLYGAKLGEMFKKDIVVPEAP
PFLNFPDEVNLDAKTIETLNVQDSQYEFINISAAHFLGLATVVFELQFNLAKKNRTMVER
TPEVSRWKQPPPLGAWIYHLGDEPGQVAEELNGLDGEIKVESQLALGLWTIDHFITTVER
TELVHRWSSVHGNKQNDATV
>Tip_734
PTRTLALEIEPIEEEEISSETIVASPNVHIWSDDKVVDLRQYGVKLNEMFRKEIVVPEAP
TFMNYPDQVSLEAKNLDTLNVPDEQYEFTNLSVAHFLGAVNVVFELRFNLTKKNRTLIEG
VPEVSHWKQPPHVGAWLAHLGDSSPEVTEELNGRNGEIRVESKLAMRLWTINHYTTSMET
TEMIHRWNSVEGHKQDEAAI
>Tip_272
PTLIASLQVQFFKEEKVGGTSIMLSYVICFRQEDNVANVHSYSSELPESIRKSLVTPHIA
CLIGYPEHEAFKASNYDTILIHETYYDFKKVASVHFLGIYDIVFDPADKSKKKNPTADVS
AFEIAEWRKSPPAGAWAATLSEESGEVLIEAKGHGNDLRAEDQLPRGQWQVDHFKTIQAS
SDPAGRGFSAHGEKQGQRCF
>Tip_27
AKLAVQSVKRVVDELRIARVQLYARNAVALEQSASVQKNRQAATRLSSHNRIEVGVGNTC
ALFNWRVSAEIETEGINMLSLDASPPAWVNLGYAAFIDIKHDTLYSDENSTVRRKAGFRL
RIQMKTRQLHRHYAGEQIQAPKTIPGQTLAKQFFVKADEAEEDLERTEEDDWIEAPLSRT
VTPDGHAPMAFLPPDPEYTK
>Tip_143
NKLLVHLAARAIKELDNMGFQLYARSRVAMQQAAEGKRNTYAAAKVKCHDRVEIGMGPDD
HMYSFQISAEVNNNGLDVFSLSCFPPAWTSTGYSIFVELSYDTHWTQESSVVRKEAGIRV
KLRIKGKQLRRRFSEDELVANTNVRGAYLCKQNVVKAGDAEQDLDGNETDDWYTGPKSRS
VTPENHALMAMIQPEPEYTK
>Tip_144
EMMGIQALEKLIDEIELVKFAYYAHSAIAGAQAASVMRNKRAVALLAKHNRLETGVGNTS
QLFNWRMTADISDEGIDMLSADNAPPLWVNLAYAAFIDLGYDTLFSENSSLVRKREGIRL
HLKIKTKELQTSLTGEQLKTGADVPGSFLAKQFILKSGDDEENLESQESDDWYAAPIPRK
VLTDGNAALVIFAPDYLYTK
>Tip_757
KELISLLHEACFALMLSGIAIGLLRIKREYGAGFGATSNEMQEVLATHEEPVAQNLIAVC
AIRAIRKATTMAFSGLKIAQARVESTFHLEVREFCWHEKMGLICLQDLAEAFSREASYTL
RLLLHVEEDHSTAQIQTLRNRKPAGNKATIDRDLIRVVYLPWSLTRAGQECIIKQLHNRS
IGVGTQFPSIFVFEMHLLLI
>Tip_758
NEIISLLHETLYAFMVSGIGIGALRITREYAAGLGRISNEVQEVLAIHEQGVEQTLTAVC
ALRGLKQETTPALAALEVEQLRLENTLHVECGYFCKNEGKASILMQDLTEALSKDAGYTL
KFLLHVEDDHAREQVNLLRKRSPAGQKVTEDRNLIVIIIFPWSLTRAGKEVVVKQFHDRR
IGLGTQFPSIFVFEMRMLLV
>Tip_604
GELVGEIRDSVHSFLTCAVSKPLLKISVEAANGYSHSSNEIAEVRRLREQGIETGISALC
GLRTLKQFQSFAYSTFKPDVLQVENILNVEFGTYAPNGARGCLLCQDGVDALAKKARYTI
RFLLNIEDKLASAILKAFASRKQKAHKVSAGKEFVLFVNLAFLLTPAAQDFIIQEFQESK
LGLGRRAPVVFAFTLHLILA
>Tip_217
GQIMGQIFQYVWFWFHDSVIEGVVLVNIEAFADRTIKSGAAVDFYEIREIEYNANWSLLL
QLNSLKHRKSVVISGLAPEALQTSQLLNLGVGAYGYAELDSLFFNRYVGDGFREQPGKDQ
TLILDKKWPRVKDTLEDENFYRDYQVEMGVTANVTASITERAEQGKTTEGHIIHRLYQTC
SGVGPRPKVSFPVLMPEVRE
>Tip_596
VHFFARMFHWVYLYIHETLVPSLSTKDIETFMCKDIERGKVIDPVRIKQNAGDESWVDVL
DLSSLNRHTIIWLTAAAPQAIRTDTLIDLGVMSADNDEAQGLFFQQCVVKGLIERHHRQS
AVILGTEDDLPRGALKHIKPDRGRGLEMAPDNNLNDQVFTPGKKGSYQEDILIATFFALL
SGTEPSPEFTYPRTMSAIKE
>Tip_597
DQLLHAIVHWIFYYVNMLVLNSLVVTDIQTFSGRDIETAQVVDGLNVREVELQDSWSHEL
EFASLKKAITVLVSGLSPEALQTETVIDPSLPAAGHNMAESQFFDLSVGDGLIEQKEKKS
SLSYDTRDEQPRGVLEHFEPSQGRQLELGRSRDLVDQAFTPGRQGRREVDVLYVNVTQLL
PGTAEKPRFDYPVAVTAVRD
>Tip_291
WKLLGALAEFIYYFYRAGANEGAMVAKLEQVNGRERETGSAWEYFEFEEVDVTELWTFMV
DLGALSTPKTVSLSRFHSESLQAQENLLVIIQAYENSELEGVFLKYCIADVLVRKRGEGL
KLELDIDTDAAHSATRALESTKNRGMTISPSENVAHWSYLPGELGFTAEHYLMHEILGLC
KGLATRPPEQYPFAVLEARD
>Tip_566
WELLSKLSSFVYFSFRVGVQEGVMLPEMQALTGTDRQTGSAKEYFALKETEVTRVWTIMV
ELGECSRPKATTKSHYHSDSLKTETPLDTVVTAYGYAQLEATFFNYTIGDGLVLKRENGE
RFIMAVEDDSGHSGTQAIHSKKSRGMELPPTENFSHWSILPGDLTFPADEYFLRELTGIC
NGLKPRPPITYAFQIMEVKE
>Tip_913
FEMLNQMYRFMYFHLRVGVGHGIAITDYRSVTGDNRQSGAAFQYFKMKEVGLKQIWSYVV
RLGEFVRPKRFNSATLFSWAVQTVGILNAVVDAYSYSEIEAVFWIYSLWEGSIRKHDNNV
HFMMMAVRDVWIAPTSAITAKQTRSIEVTPTDNFLNWSFMPGSMSTVSERFFFQERRGAC
TQLEPRPPFTEVLALIDVYD
>Tip_914
FEMISSMFRFMYFHLKAGVGDGIAIVNVKTVTGDNRQSGAATQYFKFDEFGLKQIWTYVV
RLGQFTRPKRFNAATLFSLGVQTAPMIDAVVDDYSVAEIEAHFYIYSLGEGSIRKHDKNI
RFLMMATRDSWLAPTSNIQARQTRSIEIIPSDHFLNWAFMPGSLSFVAEGFFFQERKGAV
TQLESRPPSTEALALIDVYD
>Tip_741
EDVLGQLCSRLKFVFKSASGNFFMPNNESVALGYAKKPNIPGNLAELAAIVRALAVIQGT
PLEFLQRVPNIEYALFIHLNLESADASRLDLGFDGWHGIEISLYYADIRDDLQLQTGFNI
EQLIHIEDDMIFSERKLFNVRRARGGLARSADGWLLINHFNGVLGRTENDLVMQKVSDRE
SGANPSNAIVTQVPLRISFN
>Tip_742
QDFLGQIVSEVKEIYRSGKGDMFLKNSANTALGYGRRPNIPGDLTDMQEITNDLAMMAEC
ELNRMNTAPGLKYALYRKLHLNSAEALRLEAGGFGWVKLEVAMFHSNLRSDVQLNPGFNI
EIFIALDDDENHNKRQLLQAKRAWGSTAYPAENWLLLQYLGGLINKTEENLKMQKVHDRE
SGANPNSPITYKFSLRIAFF
>Tip_849
KSIIAYYEAPRVLYVKLGTAKAYIDLAAARHLLKGRRIDIFLDVSELGPVCCEAALAYDD
NLETVAEEPALAFSVMLVRSFARLDLVYGATGKYAWLEVEAHMNMGDLDKQFVKQEGFSI
HINFLIGYDQAVSISQITVVKHRTMGGSRSVYIYLFLTIVLPWAERMGEAHRKLDIVESA
EGPHGSKAVLLSYNVKNMLG
>Tip_850
KSVIVYYRAPQVLHVRLATAKAYISLVAARSLLKGRRVSVFLNTMDLGPICFAVARSYDD
KLITLAEEPVLQFSVVLVKEFLRLDLVYGRTGRYSVLTTEAHLSIRDLDNQFVKQEGFSI
HVNFLYGVDQALSMSQITIGKHRCVNGSRSVFLYLLLGIALSFAERMGEKHQKLPIHESA
KGGHGSAAVLLSFNVKNMVA
>Tip_598
EALKAYFEPNHFLYIERGAVNTYIALGATQSMLTGKRTNMLGNVAEINAISCERSFSHAW
TLETVKEMPIYRYNLFIQGSFGALELLSATSGQKAELECSAHLILAELTNNFVKKESFEV
HITFILGFQAEVILAKIVTAKNKTNEVTRGIYLMVFQHVALPVVERNGEGPKGLYFHNRA
EGSERSTVLAATYNISECIA
>Tip_22
KELLDQFESGHYLYFLGWDAAAEQNLNFIKSYISDEKVALPVDCEEIHELCSNRAVNYAY
DLETIAREPGIQFSAWSVKLYSDSDFVAAIKGKYAWLEMTLQLCFGDFKSQIVKSDMANI
HVGFVLGVDQDGANIEITFADHRTAGATRCSYNLIYSALLLAWAEEVQDQGQVGHYYRRK
EGSCASAWFILKYDVKVVTK
>Tip_23
RLVLEQFECGGYVRLMLVNAAPIPELTIFQCILLGEKVNIEADLGEISRLCKANSVTFAH
KLEAVDLADFIMLAAWNVDTYSKSDSEHPQQGRYKWMAVELRIAFAEFRSLFVKQEGFAI
HVVLEMGQDEECTVLNITWSEQIDAAMASMTWNLTFAHVVVAWADKIGEEGTLKHIYRSL
GGSDMDSNYLLAYDIIPVLP
>Tip_7
KKLLAQWESGYFMYYLASASRAYPDRALSKAMITGRKISLLMDAGEINERCEERVITFSY
DLETASRRACVLFQAWGIKRYSAADFAVGEPSKIAWLNLDMHLAYGEYKNSAVKQEAVNM
FLSFVLGIEPEATNVLLTLVEHKAPAATRNGYNIIWACMLLSFAKNMGKDGHHANIYQKK
EGINASAAFILAYNYKIVIE
>Tip_14
KHTLPEIKQDPFLVHRIGKSEKAVECSKKDAATEGKSFKSAFKFVDYFELRAKMSIAADH
ELAKFADPPIGGYPIVTIRQFRNSKFVRETYACYEWLTVQQNRFFMHRDNHKVTEAGHGL
LLSLAIFEGNHDDNIHEKASEKKVRIMHLPRTDFVIIDHLLGTMTPSSPDLLAGKLFEKT
AAPDSDTPVSTAFEFEALYE
>Tip_456
KKFTETRKAAFKFMFKVGEKNDAGVISGQDLIRANRRYLMTFSLLDYGDLYSRKMSFDEQ
EVGEYNGRPVSEHKIFLTYVHSKDHFTKPTFGALTWIPLGHKSFFVYVAIFNGTEAKNGS
YLTLRLFFVEYRGNLRLGTEAARQEEAHNPEMPLTVTIGVIQVDGAGMCDEVLTPIFQNP
GIPDPKATVLVNHQLDLIAG
>Tip_851
RMLGQAHKAKFYYMIEIRDADEVGAIGRLDLALGDENFLFIARVVLYQKGNSKRDAFEKD
ELGEHETQPVRMHQLNFEFQRPKVKMAREKHWALDWATKKKDGGFRYTAQGNGGAAAGGA
YLALKVVFKEKYERLNMEVEVARSESTRHPDFTFRVALGNLEDNLAHRCQDVLVVLFTDP
GEPDPGAEIILEYHRKPGAQ
>Tip_852
SMIGQAYKAKFLFILKIKDADEAGTISRLDLVLGDQSFILIHTIILYQKSNSKREAFEED
ELGEHEAQPIRTHQVNFEFVNPKNKYSRERHGALDWMAGKKDGGFRYLAMGNGGEAQGGA
YLAFRVFFKERKEHLRMEAEHARSDSNRYPDFSFRITIGNIKDNQAHICEMILVVLFEDP
GVPDPAAEILVDYHRRSLAG
>Tip_416
IESLAVKRAHPCLFYRVASKTNIREGDTIAVSVQGLTRLFTYTYLKFVAWHAQAIGFIEL
KLGYFDIPSKRKGRRVREIGKASEQLKRPTFSFLEFKTMVEFALYTYEFIEPLASEVNGN
IFTVPLMMAVYRGDLALNSKGCGLGDTSFSFLRRALPMQAIRVNNAQMKALLVTLCLLAE
GIAAEKRPTAMLKIVGTVVM
>Tip_417
IETLSRNRAHPSLLYLVHHENKIREGDTLALAVSGKTALFVYMYFNFIAFLAQAQGYIEF
KLGYYDMPSKLSSERVRELSQATERLERPTFSFLEFVALSELGVFSYEIAQPPETEAHGS
FCTLPLWFTPYRGDVLLISRTCKIEDTQFPCLNYAIAMEAIRVDAAQAMVLLVAVCLIRD
GVAGEEAPTTIPHLVGVVCQ
>Tip_319
KQVITLFREHPRYIYGQHSKDEFGKGEMIELSMSAKRLIFAFQYVDLKALYTQTNGYEEF
RLGNYDSPPEHAKETISHIKEATQAYERPQLACLKWFAYGEKELLVYQTIDPAQEENHGA
YCTLTMWIEPYRSDVHLVTEESTVEDKHLENLNFKAASQSLRADSAQIVDLLLSGLMNAR
GILDPGARVSLPYMLGVISS
>Tip_238
KIVLADFRATPLTIDRQATMPKFLSAGLKEFAFSKNRLKFVLQLLSRRRLYARHLAVTEK
EMGHFDSPLVHSREVTDVLCHTHENKESPPMSAASWLMLLVGALFSVVTVGKGQEAGSGM
DRALTVFQVHYRGDIDLVTEYKKLYGVHIAEIQLEAICRYLASSSRSLTMELLFSLVQKA
ALAEPKGAIRQNHIFYLGQG
>Tip_994
KNASCEGVLDSYMSKEILQVHLYVTDGLRMERYNQRRPDWVDTACIQPPLFMYLMRISFT
EEDQYDIPNPCQKDHLEQQLTVSDVFVAPEVDQIDLLYYPGICTDQFRAIKDGQKHTSAA
ESILKAVETNLFVSRKVIDPYLIFMGMRHCEYNLNAASNSVFTPSENQSLSSVPAALFRS
DNNRAHGPFSEFYHLVLLYA
>Tip_995
RNVLSEGILDTFRFQTILQMGIFARGGMPTTNVNEKRYELCATDVVSPPVFLWMYSYTLK
DAQQFDIPSACQANYYEHWLAVSEIYAAPNMEDLDIFTFSIIATVYVYAIPDGQRYQGKS
ERILGCVQIFLVIKNRVLDCYSAFLGMRVWEYETNAIDNALALETEEAALSTMEKVLYKS
ENAPLTAPFEKIYQIILVLA
>Tip_817
SHYLSDTDGDTFKLEDLRRVTLFVTGEMTNGHYEESMVRFVTVELAAPSVHFYLLLAILR
DTSGYNIPNTAMDMLWHTFVMVQKLFTTPDADDIEKLNFSAAAIGNIAAVAEGQNNAGPS
QKSLNSLNIYLVVRNDTLNEYPKYLGIHVLENEAKAMNRALFKGAEKEALKAYDGILAEV
ESPEATKRVTNVYKASLLLS
>Tip_953
KDYLTTEYADTLQVDDSAECAYFISGGIQNKALERKVVDMLLTDVADWKYQIEYLAYTFQ
EKQRWDIAPVSSRHSWKIWMKCREELEGADAITLASFNLGNLRVVDCAIVGKEQKYAGGT
RRLLSAMQVYFDASRNIIDAFAKIVWLHVSHYQLGARGYSLNDVVDTEALTVMPSLIQEK
QGKEENLTTHNSMGVFLIAG
>Tip_954
KDSLCTDNASTLQVEEMCNVHVPITGTLKNKARDQRGVNGTLSDLEKSSIQIAHLAVQFR
DRTHFSMRPINLRNVWQIWIKGKAELEGPDADQKDSIDLANLDIQECTFQGKQEIYAGGA
RRMIMDMQVYFDKTRDAISDHAKVGGVRINEYQLDEMDQTLNTGSDMEGVLVVPLFLQKV
DVADPTVTIRKPRQTNFVAD
>Tip_560
ADYVGIHTRDTFEAQDLADVHVYVTGGIKNKSIDGKRINFVLTEIVKDSIHIKHCELDFK
ELTHYDVPVTHAKNVYVIWIKTKEAFEAHDIEYLAALNLGDLGVMTCGAVGEGQAFAGGT
KRLLSEMEVYRGAKEDILKAYIKLGGMSRSGYQLDAMDRMLNVTHATGTLTLIPSLLSKS
ETAEKNVQVKKPNSIYMVIG
>Tip_84
RQVLSEFRANPFFLYRLGTTEKYISGALKDAAIQGRRLKMIFELVNFDELNARRNATTEH
ELGNYSHPPMNRLRVVELMNFKKNDFARPRFDLYTWMSVDQDGFFSYAAVHTVQEESQGA
YLLLTIFFTQHDGNVHLIKAEKKVRSRHFPNFNFLVISRIIGTDTPKDPDLLLTSLFELT
AAPDPQAPVTMRHSFDLIAG
>Tip_62
RRRLAEFWMGPLNAYKSGILERFTEAATSDYARSSRKFNLLFQLADYEQMGSKNSLSVDH
RLRSHAPPPIEQFCLFDLKKFRHDNYVKPLFDEKPWLSKERDIFQGHACSNTLKESAIQD
FFTLSIFFTGKDPEIASVRTEKRVKFDDFTQYALSVVNRIIGTPPPRWAALFVPSFLDVK
AVADSSKWVSIVTSEKMMFR
>Tip_166
RDRLAQFHLFSLFALTMGVIAEFGLIGLDNGELKTDKLKLRFDIAKVGVASTKEIVNLEN
RIGAQGAMALSKVLLCEVYQWVDEGGLRLFLPARPWSEYDNGAMYRLGEPTDPRDVKINL
HIRMNVFRMGGNAMIFFMYAFPIVPLLELGYFRHLFCGSQIMDPIPEYTAVALPDKFETR
AGFDISNYITIVVMGKLFLD
>Tip_861
MEANSEFRVASRSAYTIELTSALHLIGLDKGELKSDEAPWRFNVLDVGQTARQQLVNLKE
HMGLRGVVCGNHLVTCDLWSFIDSVNFRLFSVNHPFTEYENGHYWKMAEPTCPRNVSVGM
YLKLNVHKLGSGNSVVFIYGLAVGPLLEMGYALFPLYGLALAYPVPEYISRSIVDEFETN
ADYEIESTINLKVIDKLHFN
>Tip_862
LEEQSEFHVESKAAYTLKLAAELNLVGLDKAEMKTDKCQFKFNVIRIGACAQQQLVILQH
YLGLKGPICANHAVLCKLNSCIDSNKARLFCVSNPWTKYEEGQYWKLASPTCPRNTSIGI
YRELSVHRLASENAIFFVHGLAVKSLYEMGYALFLMYGVKVAWPVPEYLSVSVVDAFATN
WDFDIAAWIDFKIVNKMYLN
>Tip_106
NEKLAEARLDELYVTVLGIVAKYTLTGMQNGSLTTDKLKYGFEDTRADVAKAKQVVVLEA
DFNGHAPQIIYRITISKLHGWFDKKGLRLTLSTRAWSAFDANGYIGLHRPNDPKQAKVGL
VLQLSEHNIDDNGAIQFEMDLQIVTVPDLTHLRYILAGPKISDSVGEYTMLALPHAGEIS
CDTDTSRWILFAIVDRLYLR
>Tip_389
KQNLSAFRVGKLHIFRDGLEKKMTEGGLTADQLGPGHADFIFILADLKVADMKKFVSVDE
EIRIQGPVAIERFAVSELEQWFDEDNITSTFVSKPWLAVGRNTFLGRAETGEDEEESINL
YRMVATILNLDNMKQRFRSAARVVAFCDLLLFRHAIRTAKITNPLPHWNALGLPDGFVVK
AGQDIDGWLSILYVGMLILR
>Tip_947
KHPIAAFKTGKFSVFRDGVVNKFTDGEVDADQLSPGKCTFTFVISDFDVGDAKKLVAHEE
QMYAHGPVVWNRIAIVELNQWLDEESVRPTYFEQAWFACEQSAFLDGVNLGTAKSNRLGL
YLMLGTILTLSNRKIRFKSVQRIVAFLNIGFFRHALNSSRLANPIPNWAALALPDSFKII
AAEDTPRWIVMVPLNRLLLR
>Tip_948
KHPHSITKVHKLAVFRNNLTNNFTDAGLVANKNSPGRLNYKFVVADLEIGDSKALMTVEE
QSAANGPIVWPKVAIVELNQYIDHDSLQPSFIERTWFQFEHSAFLGQASLGVPKVEYIGL
YNMLQTVLTTAAPRIRSRAGSRIVAFLPLALWRYHYQDARLGNPFPNWLVLPLMDMLAMK
DGEDSPRWITMVHLRRLVLR
>Tip_545
ADVLKEIEVHTRYPLAVLIMKLRNHYGLDTLGTPMDCHKGSGKPRGVGMPSQNKKFRREK
HLRIQNRVVQLSLDGVMELNLTEQALLKPILDPYYAKPERTLIFNDSFEKVGIEEEGRLA
KFALSKKDKIHNGENEIQRHDAGSAANQQPGYHLASPCFKRKLAWKLLLEAIIQKANARI
DNKLLRPDLVFERTAEHSKL
>Tip_739
ADMLSEPDVNPRGPFGVWFMKLRHHYGRNNVAVPVECHASSNKLRVIGMKSSNSKFPRAK
HLWLRQEIMIFDGQGVKDIEISEKAILKPIIDAINSHPEITLVFNNSLEAASLQEESRLV
KFYLSKKDDIHQSENEVQGHSSASAVSTRDGFNLARPAIMRPEVWDIVLEAIFEKIEAKL
DQRPLKAELLFESRAENAKL
>Tip_740
AERITEPDASPRYPFGVWFLKALHHHGRKSVPIQCACNQSAKKVRIKGTNTSPAKFATPK
NCWMLEDIILCDGQPVEDIEVCEHAAMKPLLAQIDDENEVGLVFSGALEADTLETEKNII
QFYLASDDDIYASENQAQNHASVNDISTKNAFDTANPELQKAPVWEIVQENMFKAVNANL
EDSPLKSRLLFNSRGDSWKL
>Tip_722
ADLLTQLQIHPKYPFGMLILKLNNHYNQDIIGKPFGVNAGSAKPYMIDMSNNKTKFKRDK
HFQIQKPIIALSLQGISEIELTEQALIKSIITPYKSKSKLVSTFNQSQEMIAIPDEGRLA
KYALSKREKIHQASNQIQRHDGGSTVDQHSGAHLASPCLRREFMWKLAMEALLERVNPRI
DSKPVRPELLFESRSQHRNL
>Tip_857
SDVLMQLDIAPKYDRAQLLLKADNTYGQGSLGINAHTLKGTSKAEHIWMPANNKKFQRKL
HLKITADVVVFTLHDTAKLDSTEKALIAGQIQPYRGKGDMVLHFGHPPERFPIDQYGHLN
QFQLTVGGLGHTEEKEIQRNDAGGAIRMQPGVNLAHPILKKRLVWKLVVEVIGEEVRIRA
KSDRLGASFIYSTNGLANGN
>Tip_858
SGIVMRLNISPQYHQAELLLKLDTAYGQGLLGINAHTLNTTSRQDHVWMPINEKKFERKL
HLGINANVIMFTCHDISNLDSSEKYLIAGQIQPYRRRAEAVLHPGHAPEKYPIEKSGYLN
LMKFTKGGIGHTEEKEIERNYAGGAVRDQPGINLMHPIIKRRLVWKLVIKVVMEQVSMKA
KSKRLTRYFIYSSNGSCPEN
>Tip_524
KDNVAGEDGEHIFRFTDYMMSIVNGYLNNVVFIPMASTEDQVQGPLITKAEENRKTNELT
FAECTGWTVTLNFENAARLEFMRGEQIGELFKPAQSRAEAGQLFKEDQEYFLMLLAYKRS
AYRTYGRSKIKKERQPSVQAEKGFAKTALSLVTIDKPDLLIASFCPLDAEGYIEEAKDGG
SCSDQNSEIKLGSDSGHIIL
>Tip_525
DDHAGAAEGNYKFIFNDLITHLPNGNLESCLYVPLKNTHELSRFPLMNKAEENKKYNRKS
FANTPGRIMMLNLGAEKRLEFIHAEKLGGIHDAATNKEQAAQAFKQKMAFLLCRIITRAG
AYAQYGRTKVRKDYEPIIRYEAEFTLSNLPFFALRSERLRLQTYKEPNAEGVTDQIKDEG
QSPLVNPELNMGGEWGSTVV
>Tip_691
SAVLSKADTFTFFSYNELWLSIIESYIENIILTPAQQYIQRMATALLKRFEPGKKFIEEH
WPVCEERPLTLSRAQTHQREFSKANNMNPLGKTAEYNKDVLNKWKEKVERTQLKTPAPIS
EFQSISRTGFKELKSPCITKPYAAGYIKIDFDVVQPDKVRMALHNHLNASALLNEVNESR
GASKIASKRAIGADNADAVL
>Tip_692
QAVPGAAEAKCFFSYNQLLLKIRESEVENVLFTPAKQITGRLAAPFINNIDPGKEFYQEY
WPALSGHALRIHIVQTHKLKFKNAKHMGPLFKPAEHDKNIAEQWQQKFEKTLQKFMTPIT
SYRQLNRCGFKNEENPCIQEPAGLAYIKLNFQVLRPDKVVISLYNDINADAIMSETKESR
NAPKFDSKVALGADGANLIL
>Tip_107
RGNAGAMQSDNDFRYKDLYLQLSDGYVYDTLAYPILAFQGNAKPDVIFNAQKKLKSQEQN
WLKASGIIMTVKVNEVHKLEFTTNGDIITIFDPVKNIKEALNEFKGNAEFVLNKETSRVS
QFSMSTSAKLDETKRKAVDHEASEGINQLADFIFTSRCVNFNLYTEIEADGPADATVEKK
ETPPVQTDRKYELQSESTLL
>Tip_676
QNEDEGCAVHTDFKLPDLLVRLIHSYLTQYIGFPVTYLEGNVEPGFIKEGQRNIESEVKK
FLLKTGSVILAKVSQAQKLNFGMHGEDLSVENTEDYAQTIMVQFKGTGEFLRKPAYDQIL
LTFIGTCGYIRTVLEKKLARASPDACHRLGDFLIQHFTTTLNLYYEISALGPADRIAMKC
DLPQEDRSRNYTLTEEAKLA
>Tip_677
QNTEWHVATQTHFHYPDLQIRLRQAYLLEYIGFPKVFLDGQVLEGAIKAIMRDLESEIQK
FIKRANEMILAQGSHRQKWGFEMHGEDLTIYNMRDNAAVLTTKFRAPGDFILAPLADQII
WTTIGTSGLLRGIIEKKTATSSPDRCHRIDDYLTQHMNIELGVYYELNALGSARRVANKC
DMPDLEKTRDNAWKDEAKVP
>Tip_462
IYDSGGMAREDEIRYKDIYVQVEDSFMYDLIRFSVVRWEVIAPNDIIVRTEKVLLNVLDK
SLAASVVIFMLKVLEPHKTDFSTWQTHYTIFDTQQLVKTLLAEFKAKARFVRDPSGDLSS
YLSVSTDKALAKDTKKCVMKAGPDGITQLASFISAMRAVEFGMYYEIIARGPAQAHAEST
RNEPVEATTHENMRSACTLA
>Tip_249
DAKLGELKSHTQYPARGLHLKIKGRATCSEIRADPTEYPGALDPGLNPDTSEDRRRVHEK
RLEANRQPVILKFNGIAKISFRNEAMAAPLMDPYYMVKTAQTVIWGNTAFVILKEMAKLS
VGEHAERERRKRTKKSLLRRKAEDGQIAVPVYLILFPDIHLAIGSKVSLEAVIKQMYGRT
QNPPLRTLLKFTTEAESTAF
>Tip_723
ADKLGELASASQFPYRGLHIKVMGRATCSVLKADAKEWKAALNPAFNPDNNEDRRRAYKK
RLEANREPVILKYSGLAKMSYKCRSLAANKMDPYHMIKNAVTILWGNVAFVFFKELSELS
VGELTPRQRREKVETVFTRHEAEEGQVSVPMFLLVYPSFKIAIVWQVSLNCVLSQMYGET
QGPPMRTIRAFSTEAEKTEF
>Tip_724
QDKLGDMEEGNQFPYRSLYIKVMGKLTCTVGKVMNSEWKAVLNPGFVPASTEDLSYATKN
KLAADRQVVICYYRGFAQITYKARLVAAPKVAGYHMIKNAVTILWENVGFVLFKELAELS
VGELTPRMRREKVETVFARHEAEEGMVMLAVYLLILPGFVLVLLWNFVLICVLSQIYGES
DNPPMKTALVLRNEEDKIEF
>Tip_346
EAKLGEIRSAGKLPHRALEIQVRGRTKYRAVKANQKETKGAIDNGLSPKATEDERKCHEK
VLRDGKQPIVLKYKVIIHMDFRCRAFAPPQLDPFLMARRGLTNVWDNSSFVILKEMAQLK
YGTLIEEERRENNGKILSRLQEEDGQVSLPYYMLIYPVRKLIMVHEVVMVAIVEDRYGKT
ENPPARTILIFTIDAEMPEF
>Tip_358
EDELGELTSYSEYPYRGVHIKAKGRNMCSGTSNLAKETESALEPQLSADTDEDRKRDSDK
KLSFNRTNVILKFNGVTKINLRCKCYEAPEMDSYQYVKEIVREIFVDNAFIILKELAKLT
VAEEEEKERRKRTKKVLLKYEQEDGTVAIPMYILIYLSFKLLILWKIKLEAAIQQMYGRT
ENPPLQIVQAFVTQTQSTEF
>Tip_359
EEKLGELNTDMQRPYQGMHISAKGKNKASELKPAAQQNKGILHESLSPPFGQDRAKAMDK
RTTLNVKKIVIAYDGVPKLNFRCAMYEAPELYAYQHIRQVARGLFGDTAELLWEELTRLT
IQSEQARDRRKKALKVLLRYDAEDGYIAIPMYLAIYAYFELSWHWKLTTEPLLKRLYGRT
PNPSINAVLALLSRLQYTDL
>Tip_626
KDALEEITNHSHAIYNNLHIKLTRRVYVTLLKTLAKEYKARIEPGLSPFKETDGRRITEQ
CITGDRTRAITQFPGIGSITHRCKIKASPLLEPYPIQRQAAMIMFGNTSWSPIKPVAKLE
NGAYLSQERHRNTKEILLNNEASEPQYTVLLYLLVHPSFVLISLWKLPTESTVKCVYNRV
RFPLIEVQLGVSTENDSSKF
>Tip_627
EDPFGELASSVNAKYKVIYIELTRRTVILLLKNLATAYEGEIEGAITGCRDVDGRKVVNV
RVEAHRIGTIKEYPNLPILAQKCRVMGPAQLKPYPWVRQTCLVFIGNTTIKNVQQTAKLG
KHEFETQEGRKKRKTYTLNEKAEEPTYSNLMFILIYPDMSLVLLWDLPTEATFSTLYGHA
EFPQITGSLGVTTETERAEY
>Tip_51
DDTMGHWQDREPFEYKGLYLRIPPRTNPLDLHIYNNKYRGLVDPSRTLDLIQENRYLKEK
REDITKKNCLRIANGIQTMAFSKGELLAFDTPPCRQANCAINIVLGDAKFVVLEERGDIC
RLELNGIDKRAKIKDRLFRHDSDHGYIKIPGYLVLFPSYVFEYIWPTTLCAKTRRVFDRT
EHPPFNPEIAIEPDSELNSF
>Tip_52
EDEVGYFDSTAPWAYKGIFLKAPPKTDDKPMRVYGRRYRNYVDPGTGELLIQERRTSQED
KLDTADRATVKLSDGLGRKAIGKHQMLVPQTSPFRAKNRSIELMIGKKSLVIVEVPGKLT
NVEIDGREKKSANKQDLWKHEFTQGYVRIPAHLWLFPALTFEFYPPQDDEAQTGKSFNKN
EHPPIGPDLFIDSEADLALV
>Tip_148
PQEYSDSQTKMLTPYHAISVSDYQVHTLADSKRSLDEFIRFLKPTLSTKLTDGPDMQISS
KYDQKRGPILFHLFELESHLPAADGECFYINPAFESDTDSSAYNAKTLVKLNQGESSKIM
RDAIHKVVYSQPTYSFHSQDRKGANLIIEYILNRILTLYEYSLMTLDATSAINGTGHTSR
QGAFDIPKLYLQPDKEPDAF
>Tip_305
TQEYTNASQDLLAAFSMVSVASFAVHTLADMKKDLHTCFGYFNPHFASEVEDDHERQGDD
RQANKKSPLLFDIFSFEQQLPEANGAVLFIKPPFKAPTDCVHYMARLHLTLHRAQRGHLI
REIVHEVLYSTPQGEVELQDRKGSRALLRFVFKKLYSFLDYSVETEESQAYIGGMVLNNR
ESGFNVVDLYLEPTCKRDAF
>Tip_306
SQEYTKLSQDALAQVSITSVSNFAVHVLADLQRDLHTCFGFYDPDLITQVQDDHERQGSE
RRSNKRSPLMFDLFAFETEWTAAKGACVFLEPPFKTPADCVHYIARLHLTVKRQEKGHLM
RAIVHEVIYSRPQSEVWIHDRKGSNVLARFVFKKLYTFFDYHIRTAQAERYVGGTVHDSR
ESGFNLVDLYLEARCKRNAF
>Tip_141
KDEAGETQSTLATPFKGIRIEILPQSLFGEFNVPMNEPFAALEENVIRALANENDLSRGE
KDQEYVMPIHYEVYGVRARVSSANGEILYLAPPFKRDKNTVDAKLAKRVYVSKVERDRFI
RPYVRETLWQKPSAEKAFQNKNGSHKVTYELFRRMYPIWDLVLLWVRGEAGICGSATDMK
DDPSRRPSMYRDCRRERQGF
>Tip_125
LVDNAIARLHLAKSLPGVRIRVSPTTAINDWTVPFTAYAGGLEPGNVADNRKAIKLDIAQ
KTIEGKASEIIEVCAFRLVTSSGSIALLSSLCAFAKANASLDLTLLWMGFIRIIAKALFF
IPPSTDKLVEHALEARWLDSATNALSRRHVTSRAFFALYGIASMWVQTQDRIAGANYKEV
HEPPTQERISSRPTNEKNGF
>Tip_126
RAFSFNAGLEFNARLARIRYRITPQSVMGDVSIPFVEHVGGIQPGTVLENQEDYSIEISA
LENSGKFGGVGNIGGFRISIGKESTELVFFLSCFRELGATLNVSLRFTSFIRLVEADVFV
IRPTTEALCQHPTEVQWVASNNLSKKKKNIATQVYLQAFNWLTWWNNFYEEVCDTGNQGV
VDPDAKQTMTNNPTQDGSGF
>Tip_30
EQDQGAAHKSLSTPYAGVRIKLTPQSTIGEIKIPLNEYAGTLDPGLVEEVNDETDLNQEN
KRHKLRAPVIYDFFGFRVLTASLDAQIAFLLPPFRRIKATVNTKIAHMKFIQQVRKAKIL
RPPVSDKLYQNPIDERWIENRSDEDQVKAVAYPWMYPVYKFAMLWTRSQRAISGANYDAK
EEPPTKASVAREPEHECAGF
>Tip_411
PDCKGESTHNWIIQGQGIDIELFTRLALGEARLPVKKDVGQFEHRKFKNLFKKLGMAESN
EATERALELIVSWPSATLCQLLVGGQFIYDTKPAKSFSGRCRLYFTKISKLIKVKRGEQV
EPPIHGMAYSQALDQRKAAELANGSSRTLLTFALRHGLFSANVPEMFIDSDLCGPYLALG
DDAYARCTIVTKPTHDYPGM
>Tip_412
PTCKGQSAFQYLGETSGIEIDMYNKKSLGEARLPCQEFLGTIEWRVYDQIFQSLATSRRM
AFTEQAIDLLFEWTGATIVHITNGGNLTYQTAPMPPFDNKSNVNYTRVSCLIQVKKGKII
EPALLSERYSQVFEEVKVAELCDGSESALVSYALGNGLLEQDAKTIQLFSAICGGYIRLG
DDARVKVTIVAHLLRGYPSL
>Tip_131
PNCQGQSAYEFLATGRGRELGLANKQALGKLRLPIGEYQGKLDNSIFRKLFDELPINQKK
SVTENNIAVILDYKGSRQCAVAIGGKMQFETPPFKVLDTKVKLRLLQPTVVLEIKKGKFV
EPALAEITYQQPLDDRWDKDVVDGSRSKFMEFSWEHDVAEFACTEEQFEESIFGPYFRVR
DDTKVEATIAMRRIHEAPGF
>Tip_33
PNCQGQSAYTFIASGHGIEIDLANKQALGEIKLPVKDYQGKLDNSLYKNIFEQLDLAQNK
TRTENRIKIILDYTGFRQCIVAISGKMQFETPAFGSLDTKVKLRLLQLAVVLQIKRGRMV
EPALTDVMYEQPLDERWAKEVVDVPQSKFLNFPWAHSIVEFACTEPQFEESICGPHFNIR
DDTKVKITIAMRPIHERPGF
>Tip_39
QEEQGKVTASFTRPYQGHLLKANPNTTLGDLNIPACDCRLGMDLSFVQDVLDENAIDEEQ
TRAAERKPYTLDYYDVDAFVVTTDNKLVFRTEPYRDIDGSVGTKQANLKFILLLERGRIL
RPSQKNQLLEDPMDEGWIDHKNDEGQARPPKALWFLPVFRVAIMWDRNRKALAGKIADAR
EEPPAEPDVEKEPGHEANAF
>Tip_138
VTTKLEMGEVINEPVVCSLVTTKLLFLVGRCVIPSNSSKYDGNGLYCGPVGCERPLDDLK
RRSNARKRWAFAIRRLELIEVGFYLPNAWAGFAINQDSDTHNEERCLEENKVKQSEKQAF
SPGLPRPVAEPSYESSIQFDHKEEGSKGFARQMWLKPPYTVMGRRAYKDQLSSGSITQMA
ENKNGSPAIKLQLNWFLAGW
>Tip_139
VCAKNTAGAEINEPYICAIISMRLIYVLGQSVIPADVCKKDVGQILGGKIKCEYELEQKK
SKTSSRKTCKLALRSLEMTSVSFEMRHAWSEYTLQTNRSSANLEKCVEEYQLKDKERNRC
NDVLGEDLYPDPFNKTWEWEHRNEGSRSFPRKACKRSPYSIISKWSYTHQIKTRGAQQAA
LTPFGKPAAAMKVDWPFAGY
>Tip_111
EACQNKFGPAVRDPFELGVISFDLPVILTETTIALLVCRGGLQALQMAQIVEKKMTEQGK
YLNSTRQACAENFLDMQFALCDVDSKSYYVSYPLREASRTGNLNEATKDFGVKDKREKKL
DPVFLNGCFTPPKGQTKIERSRGKGSLNVPNDLFQKPAFKTFMKHMGETQAQSANCHEAA
ESAPANPWTVIHADWVEGDF
>Tip_112
ETPSNKFGTRIVDPFKLGGFDFEVKVLTVENAVALLRCRDGFDDWESANIVGPKEIETAK
YLAFENKGCSKKYWAYEIEICRIDELAMFLVYPLREERTSGNANENVLNSESEDKQPKQS
HPSFKTGSFSPPAEKAWMEVPKSEGSVNFKTHPFIRGIYKQFISYARENKIQTPNCSVLR
DSEDESPWTALSKDWTMGKF
>Tip_839
VGETANMGETIDATNQGNMVRIQDRVVRGEASLPINTKQGHLVGCLLEPAKQAKRLQQDL
KIHCEKSPAVDEVWSHKILSFNVDTDLGFADQGTRIADKRLKAKLGTLDFILQNDSAQGL
HKALRNKELEESMAERWIDNRTEEGKARFPGELWVMTCFQQMLVWMKGHILTSLEFFDGE
DSSANKPAKSLTSEYRLKGL
>Tip_840
SGYTTNRGKSLDSTNTANMVRILDKVNHGRIALPVHTKQAHLISVLLMPARERKRLKQDQ
KLHSTKSQVTDEVWKRKILNFNLDNNLEFAEVGVKIAVKRLEAKLGVLDFRLQSESSYAL
HGATRNKDLEDSLADNWMDNRSDDGQLPLPGELALLAVYRLETIWLEGPVLTALEIYDAI
ESVAGKPAKGLSPDVRLRGL
>Tip_136
AGETSNMGETVNAPNQGNMVKVKQKVIRGELTLPINGKQGHLVGCIIEPAKQEKEMQKDK
KVHSEKSPATDDVWNHQLTTFNVDSDLGFASQGTRIAEKKIRAKLGTLDFILQNEDGQGL
HKAVRNKEFKESMDERWIDNRSEDGQARFPGELWILSAFKLAVVWMRQHVLTAQEFFDGK
ESPASKPAKSLTSEYRLKGL
>Tip_644
TDDYVEKDVPVRIEIDGTAFPAGLHLAPMKGKIPCETTNGNLAGTILLFLKEHKETESTK
ARHCQPELQTDDYYEYRLIPPLVGSKTIILRYGLWDYNKKAKNLICGEDPVIKGEELIGL
KPYVQDQGHETPELEAWVSHRSIAVPNQDGNSIYNKPSSTDTKDWVTGPQPQQKTGNEFR
DDPVKKDGISKAPKQKVREP
>Tip_645
TDDRAQRGCPVKALFDGTVAPSSMKLVPQTGTIPLETGKGNLVGALVIFIKEQKETEIEK
AKACQPEKTTDDIYEFRLLPPSIATKKVILRHHLWDYDKEIRDVICGQDVALKGETINGL
KPFLQDEGYETPSQETWVPHRAIADPGDDPDDIYSGPTYNETKKWVTGPQYQKCTGYEFR
DDPTDRDGIAMAPEQTVKET
>Tip_330
TDDQGQVGNPITAPFEGNDVKMSLRLAPEKSTMPINPTNAGLVGTLKVPVLEYKAIEQKR
SRHCEEQDVEDDIYEYNVWQASVLGKTVVAEEALRETEQELRDISANLELVQENENSKGI
KPFLENKGLEAPAQEKWVPHRSITQQGDYPDDIWTGPTYKLAKKLVTGPQYQGYRDFEAK
DEPASRSGINVSPEETTREY
>Tip_216
IDKKSDVGKTLQDPFRNVMLKIRLKLIDGECTVPIDPAIGKLPGEITRPVLGEKEKGQGQ
RKQAQREPCIDNMWDAKIIGAAVDRNLFFISSEVKESRKRVRAKLRSLDFFFHSEDGQKE
KSSFTNTTYEQVVPQQWLNHPSEAARARLPADLLALSSYKLTILWLREHKLKSNKCLGSQ
ASNTPRPAINISPKHKGKGF
>Tip_409
LSKRAEVGDDLRRPFQQPLIKVESKIVDGKSSEPVAAEIGILKGAMIQRVLSENNLAHAK
RQHRSKRLCVGDLWKIQAIAAYVDINLFYEMVPNKSSDKRIRALFGPIDFLFSFKNAHDQ
RPLFCSATEFFFKPSRFLEGLTSGGTGRTGGEVFGLDKYKLTAIYIRLYKIPTNKLLTSK
VANSHRVSHAIVVDKEIGGF
>Tip_759
REKRAQVGQAIGHPFRTDMAKVELDMQLKKARLPIEWVFESHKSVGVKVSIQKINDKLSS
KAEQVIVRSAMKNYQARVLVIFIKLKDFLCFDVDREAAKTQPEAYKGITVMYQTNHVAGQ
LPFVLELGKRNVRLSEQIKTFSDVFSAKKNGSLFILRVYLANVVLLQYYKFLGKRSSYLN
PTTRHEVEYAVVADQSVLGH
>Tip_760
REKRTELGQSWSHPFKVGMAKIKLDMHVRKASVPLQGLIESPVGTGVKAIIGPHQKKIKS
KQEGELMQCAVKIFNLHVVIHFLKIRVFLCHIPNRDAEKIHPEAFETFSLIFQISNALAS
LPIFLALAERNLRSNQHIRAFSKIFSSKKNGDILTMNGYLASACWLQVFKFLTSKVAYLK
PMERHELEHALVAGREIVGY
>Tip_718
RDKQTELGESWEKPFRTGKIKVQLQLIESKASMPIEGVLNSVKGNGVRPVFAPNECGQKN
RPNSAIKLCAALIWELHVIEGFFDVKLFLISVPNRDAQQVLRELFATLNFLFQMSNANND
LPTLLSCVEHQLRATQWIKSLVEVFREKRAGNIFTMNKHLISAIWIELYKVLSNRCLYVK
ITDAHKLDNALIVSDEITGY
>Tip_889
IAKRDDFRKVWRKPFKAVIIKVELKLTDGTDTIATETIIGKLAGAMVRPVLGERERGQII
KKRTNRTMSAADCWNVQIIGGLVDTDLYFSTSPNKSSEKRLKVKFSSRDYFFTIEDEKRE
RPAFTSASEDQFSPIRWLEGFSRNGKARQDGDIFAVPRFEDTAQWVRALEFKSSRTFGSQ
ASNVHKLAFALVPNMEMAGY
>Tip_890
IAEKDEFGKVWRKPFKALTIKVELKLVESLQTVPIETAIGKLVGALIRPVLGEREKGQNR
KLRTSKSSCAADLWNVQVLGGLVDTILFFSTAPNKSSEKKLRAKFQSLNYFFTIEDEEKE
RPAFTDASEDRFSPARWLEEFSRTGKARRQADLFALPRIKLTALWVRALKFKSARTLAST
ASNVHKLAFTLVPNQEIAGY
>Tip_700
ANKLSRFRFKKNYPYSGFLADLEEDVNIEKVRGPGNNYNGYFTPSAMSNSVRASKYLQDK
DADKKVNEALVSYIGLGQACFTDKSLWAPNIEPFEKANRGAQLVPGNFVFLLLHEGGQYS
QYTLEDGEKKEEVSEKLKGDEAQENRLDAPGTLLIYEGHVLCVIWCIDLDEILESFAQNK
RNSPEKPSIAQKPDVMSSEL
>Tip_701
MRKLSAFRFRTNDAFSYLLNDLQSQLSLEQVRGTGNQYAGYLSPYKIAHAIRACRYLQDK
DLERSILQHLPAWVGVGEALYTDTSLWAPDTEPVKRSDPGPQVVPTNFIGLFVREGTAFE
SYTLEDGIRNQELSRKVSGQDSQETRFDAPGTLIIMNGLVLQVLYAIDLEDILQTFAQNT
KQSPEKAVQGQKPDVATEQR
>Tip_372
DDTLTRFRIPKDYPYSAIYLHIKVDIKIENTRRPGRNYQGVMQPSALADRSKSSKNLNDD
DSDTRIYPILLTLWGLGQTTFTDKAVWAPNMEPCEKVERGASLMPGNFEFLALADSSQWS
MYTVTDGEKKEEVADSMMYDASSQDRLQQLNPLCVYNGWEVYVIWFVTIEAFLETFTQYT
RNPPKKPTVSDSPEVMSSKL
>Tip_917
DEKVTAYRNAKSYHYKNIHYIVEEQEQVEEQLVPSQKEAGESSPGLLFNALPGNKYLKGK
ELLATQKLQLFFFNGAGDICLSEQIVRAPNLEPHKAVKTRVEMIIVGFDFIVMLEDGTRA
QYSLEEPETEEAIIENPVLTETGHSLVNFVGWVQYYDAFSFTLIATISLEELVTEVLDKS
RNPPEKPCIQFLPLSSGHDF
>Tip_918
DDKITGYRTQKKYHYKNNYYILEEEAQVEELLVPETKEAGESSPGMVHNSMPGNRYVKGK
RLLKNPKPILFEFQGPGDVCVSDNRIQAPNYESHKTVKTALHLILVGYEFIVMLEEAAWA
QFSLQEPETEEAIVENLITTETGHSQIKFPGWELYYKGFSFSLAATISLEELLNKVFEKS
RNPPERPRIQFIPEASGHDF
>Tip_98
SDKLSKMKISKHYPYEGLYIRIDEEIHVTKIKIPRGNYKAKADPGQIHRATKGRRYINTK
VIEANAVPEFFDFTGIGQITLTQNALLAPKQNPVKHQKVQVNVLGGGYELIIIFEQAEWA
RFSLTDGDRKEQIKPQLLRQEPNEGQLSHPGHLLIYEGFEYELVWKLSLEAVADKALDKT
KTPANKPAEAVTPGKLAFRF
>Tip_972
DDKMGPLQISITIEREDFSMYLKLIATDDNIVVTTFGNRADPMVGVMEGSKTETQMAKDG
DINFHRRPARVKIALVASISVATGYFKIQRLEQHKHVLMTYNFLFGVHPLDESTSQARYC
RGRIYDTAHSNKFKKRSSKKKAKNVDLDLPGRVFTLSAKLLSLPWAVTMHYVMTIVVERH
EEPSRGPSEAAIGLTDTARY
>Tip_973
ENKGGSGPQDIVLEKGEIPIYRVLRATNANVVVTSYTDRPDPLVDLTEEAKDESKMTQDS
RMDFTRKACKMRVAFISCVAVYTGYFASVIVEPAHNVYCSYNFMFGSFPMSKMQTNGKLL
RDRAGDVAREHKYRRRVLKQRGRDEELNTPCVMYATTAKLYEQVWALATVWMISYALDRS
EDPSKGPNPSISALTETAKY
>Tip_523
EDRRGRCQTTMLEQHRNINKFDNVQGDNSELLLSQKEDTSSPELNLIEDESHEQQLTTDT
DLEYRIRPFNPRKAGLHTINLCTDFMISPEIAPFQQIECGYYLIFGCFPVAIYNIDGAWC
EEHISNRARERNRRKRLSRKGSKNGQISAPVSVFVHDQPLFALVWKMVMQSIVVRVFDKT
KTSSVRNITTLEEQNEKPKF
>Tip_586
YMAVGAFINSMVYEYHDLAWAQLVKKEAEKTESPYQNLAEFIDVIYAEDDAIHSKYNVDE
REQYRLRTKLKMSLPISEIQLLGLYYGTPDNDIYRSLKRLYAYVFRNLPVANYESDKKLL
QFAIPEAHENSDSAKTVRRKHQKNAGILLPAQFRIGPRIHLPTLWELTVASIQVHLDQRE
ADEGKRPMAEFEFKEQDQEE
>Tip_587
AFIEGSYVSNLMYEFSEMKLINTIRANSEQLVAPYFKAHKLIELAFLEDDANHHKFDGDR
NNKYHDRMRLKIVCSVIHETLLGSAYGPPEVEIFKDFKKLYVYLFRAMPYVDFRSDSYLC
QSNIGEKGRDSEECERLDRQHSKNAGMSHAARLYIIPEFLFPQVWKLALDSFKVKLVQSS
EDKSPRGHESFEYKEEADES
>Tip_43
EDKAGQLQINSTYNFREINAYEKMRAKQGELRLPAQQERRAANIAKAENSSNDKGIYYNT
RIETNGKPCLRKFSGMNKVAMASGHFQSPEIKPFKAIDCTSNLLYHNFEFALQKNDGRLC
QLHIGERAREQNDRKRLVRKQSSEAQIWFPASAYAIPTAFLALFCKLTMETILIKDFNTV
EGPHNRPQATLELQCEASQF
>Tip_496
EKLIARKKEDIFVCFNTKYMAAILKGTLAEARKYGNDAGGMIPVEALLDYLENFRYTMNK
HYVIDHRSFALKISKFAHFAFTLAALLKPANKPQTWWRYDLEAFSEETAIEALVKIGFRV
EYFLADRERGRCPECSFFTVHAKNQVLQRQEIIVLGINRIWGLYWETLSIHMVHKLQEGV
SHPYSKKVGKLKWVLELIDL
>Tip_823
QEQVGRREREPVLGDKITHLHKVRNKNISSERNNGGLFAGRAAIEEVFEYYNHAIEAPTR
SMLYDKLGFALEILTFCAFGINAAGFAKDADKAYSIIRLAMKCWSTVVQIEKIRKQGATL
PALLNNTGDNQCAGLQGIDLKRKNLALATSHQLVIDKYRVWVGMVQALETMVISKLAETI
EAPKMSRSAQNYYIVELMEE
>Tip_824
EEALNRKNRELLVGERAYYIGRVRDMNVKDDKPEHKMTVSAMALDDPYNYYDHITIGKKE
SIIRDKVGFALELCTTISVAKSQSGFLVPTERAYAWFKFVMSLWDEFKKVDNIRQTGANL
PALLENGENGTRPAISWFTLRSDTIILQRDEQMILQQNKIYIAYFTQISILITGQLVDSL
EASDMSRTNQKYIIIEAMDT
>Tip_522
KERLARKRKDALLGAHFKYIAMYYKQSIADGKRYGQDVGGVLALSHLLDFFDNCRFTLAA
NYVINKREFIFRIAKFAVLGYTVASFLGPVKEPLDWWAYNIDLWHPSRTLDAMRNTGFCV
YYILSDRQSGYCPQMAILDIRSHEAVLARQEQMILDVNTVFGIRWKTLSIFAIGQLVEGL
EHPYTSRNAKKDYIVEMVEL
>Tip_74
ETSIEEKRRRILLCSKGRYQAQMDRADLEEQGILNYTISGGFPINDIFKFYYSYRYNMSA
NHLIERKAVAMRMPKLARFQIRDMKTLTPEKKAQDLFTYDTDFWFGKASCEQYRQMNGEL
VYFMATEAQGLRPEFSYVELQNRGVIERRQDQLVNTPAKLYTVYWSTAALILAGRAMRGF
ESANAKLVAATSVRVSMVTL
>Tip_244
ATDVENKEAQVILRSKVRYVIRLDFANPGDLGIISTATSGAWPADDLVKGYFKWRYQMGG
SDFIDFSHAEMCMPKADRFELVEMANLNIKVNSGDTIEEACNLWMGELAVDKLKILEPEV
ICMIAQEMKGLKPLISIVEVEGGKFVKRDEDTFNEMPGKFFQILWSVAMLLLFGQAMHGW
KAVNSHLLVRKKVDLTPWVV
>Tip_245
TTHINNLNSRVVLKDKGRFIVRYTFLDQCDIGIRSKIIPGAYPVPDHLKGYFTWKFQMGG
AHFLTNYCNSMCYPKADRYEVRHMVNLDKKMRAGDSVEEECTIWMGKLALEIHRLIAPVL
ICMITQDAAALRPVITVIEVLGRKIVKKEEETFAPLPAKFYKVFWSTALLILVDRAVRGN
EAVVDHLTVRKNIPTTPWDI
>Tip_687
NLSMQETGARPLLTGVSRYVVVLSNADRADVGMLAASFAGGFPVKDWTPAYYTIRFRMGG
SHYPDENCTTMEIPRARRIEIAAMKALGNKTYMKEEIEYKTDLWEGKINCEKHNLTDPRL
TCLLADEEEQLQFVVNIIDVQDRGSVKFKELLLIAPPADQSTLFWLLAQFLFLKRLMKGL
EGGQAHILVTKSLTLGLRGM
>Tip_688
NIAMQKRSVKPLLQGKMRYIVRIDHGNRGDVGLLAKSIAGSFQIEDLTAAYYVWRFKTAV
GHFPENGCSQLELPTASRMQLVGMRLLKNKNTQRDEIEYKESLLQGKMNCEPYRIVDPEL
VYMIVDNEENLKFLATIVELQDDGAIKKQAELAIAQGAKHSVVYTLIVQLVLVKKVMKGY
EGRQAHLLVRKTINIGLSSM
>Tip_426
EELLVNLNTKVLLFNRSAYKQQLFRDELEDKAIFGAECGNGFPLASLKDELPNSRFTRMR
NFLVDVKTIILKLIRLEHFFFNQASVLQLQQEPRDWMKTNVKFIFGKMTLTTMRNVDYVI
YYFISDRKRTMVPDEQWLDEHPKSATLKDEEPKVSVNQQLIATIYKSAAELVAGQTAENL
NHKLSKPHGVADGKLDALHF
>Tip_427
EEVILSCTTKLMLMDKGGYKAKILRNEFGSPGIFGYECGGGLRITAIFNEQEDTRYVRFE
RLFVNLRTCLIRPLILAKFFFKKAKILEPRQQPDNWLQMVLEYVFGKLSYRNVQNLGMII
AYFIQTDKCTMATESLYLDILPKKGAYQAHAPHVAIKRQRWALLIALETDWKPARSMANV
NPRISKAGSSYEGKLDFLFL
>Tip_45
TDGLIMYKVHLVAKQRHRFAQKQRHDNFEGRLLASTEAGGAVKFGKLFNNFEDVDFASFK
RLMLGNELSVPLLDKFGHLAFNNAPVLAPDKESKEWLRQSYNVDLGKFALVAAKQIGYVM
YLLFINRKKGKSTAAHNFDHLRARKTVEEQKATVSLNKRILNIAWATVLEYLFGHSYEQL
SFTNSEPSGKFKRNLDAGDY
>Tip_809
LSKVHSLLYKSGISDADKRNFTPILAGVRQPVIPENQGQIEIGFATFFTPNDEKLFPVPK
DNCGEADLHFIFQPRVGLIEFEASAVIHAGREPQNLLYGYATIGYHMLVIHLLKHLSAIV
QCLIIYQEGPESPEPLTKILAFNNGYGSYVNAAVTMSKEVILLKTTGDLIYWFTTLHTQI
IIEALKPCGPHSVSFRTSQF
>Tip_810
SPTERSLLYKTGQNDAARRNYTPIFVGIRSPFIPETQLEIDLGFTTYRTPQDTNLLPVVR
DFRGESDLHFIIFPHVGIIDFSAAAVFHASKPSQESVLGYPVLVGHRLVLQLLEHLACMI
ECLILCQEKPQNQENLKSVLVADNGLGIFISEAVTMEKEALMVMMTGDLFYWFSTLGLRV
IVMGCNMLGKHKVSLRDSMF
>Tip_129
LSKVASLLYKSAMHTAATRNFLMIMQGVDEPVIPTEQNQVDIGFAEWFQPSDETFFPLAK
DNCTEGVLSFITNPHFGVIEFGAAAVVHAPGAPREILYAIATVSFHIYVMHHLRHLGAIV
LCLLLYQDRPEDPESLSRLLAKNNGIGSHIDAAVTMPPEILLRKTTGDLIYWLTTVQTEI
VIEALNPSGEHSVQFKNSQY
>Tip_450
FRTIDESLDSTAAKPQNGAFTTLVILGHERTEFYNEGNNFALSAAQFFHRFAASPFKLGG
PSPWEAMYTFPIKRKYGDVEFAGWVWLKMKGSERITLYTMNLLYHGALILLYLRVYTLIV
FMIHIFDSALQQTISLIRTIVKERVIVALCGHAVTLNAEFVAKQLTSDLITLLHTTFWDL
TLPLYTSYHRYSVEIKNNEP
>Tip_451
FRTVDVCLFTLIIKPPTASFSMLTVLGNTGTELLNESGNVQLATVSYLHRFNVTVIAVFD
PNCEESTTAILIDEKYGSVEFLGSVWLHMEANPRITWYNVNLIYQGLIIFYFQQKLTLIP
FLLHVNDPAVANPISVLNVFSQEDILAATCANEISVRVDFTIKETIHDLLTLTHTSFAEL
LLEIYKYNGYCTVGIRGEKV
>Tip_246
LRTVDEMLYQLTPQPQAGSFNMVVVQGVEESKLYTEGNNVDMGFAMLFHRYDETIFPIGD
QACEEGIYSYPTQQKYGVVDFTGAVWIRAKGNPRMMLYAMNLVYYGVIVLYYFRKLTLIV
FLILVFEDAPADPVSVSEILAKNKGVEAYCEDACTPNKELVLRKATNNLLTMFQTANFDT
ILEECKYCGTYSININGSEF
>Tip_614
AIVPVVIWLGVDIPPRADGKLKMELLDMAGGVLLVRGLTVAILFVPEFMPRDVQRVKAAK
ALALEMDANIPERSRDEFYYVLQDAYIDLEDKQPNEQSTTLAMNYICSRMARVETVVLLM
FLRLKYKAKPTCSGAPATPVAPRRGSEGLIPMWSQKPMSIPSQCVIVPPKCIDYLVEVKH
TIPRSYPNADKLLGEDGVIY
>Tip_615
AFIPAIVWQHVSIAPKIDGQAKFKLKTMNDSTLITKGVYLIMVFVVEFIPKDHQDLNLEK
KFALQTEETVVEAHQYEVAHTLDEIYIDLPTVEPEDRSTAFKMNFLCFVLSKLTRVSLLL
IVTLHYRKKPDASPAPAIVISPRKGEHRQLRASASRSPNVPSLRLLVSASIMNHRIEVRQ
TLPYGYPDADMALVRNGVAY
>Tip_678
AFYPSLLIKTLSLNPQVSGSCNFKKPRLEDAIFFLKASPIEAIFVTLFLPKDSDSFNVWQ
KMAAQSDCELFQNALYDVVNHLAEVLTVAGASKDKQEHAPYPLNFNACKISKMRQVLILV
IFTAFFKRRPSDADSKAIALKPKKGVKKALDTPATRPPDSAKRKVLLTATVIQRSIRATM
ICDRMRPKNNLVTRSNEIAW
>Tip_679
VLCPALILQSVERRPRVRNFCQFKRKSLEDSIVYTKEARLTKALRTNFFSRDPEQFNIGK
KLLSAADTKILENALYNVINHLAEMYVDVPAKRDRQRHAPYSLNFAVSLIAILQKVLLLV
LITLFFRRRPEESDNKAVAINAKKAVKLMVDASGTRPPDEAQARMILPVSVIEKTKRADL
TYNKCKPKKGMVERRDAPTF
>Tip_680
AYCPPLMYNHYSIDTRMGGEMELLWTQLKSHIAYTAEERHNITLKVDFIPNDLKAFQQSE
KAAMESDCNLIESGKEPVVLFEQATENTIPEEKEGKQYAKFQLQFGTFAVRYIKEKNYAV
LFKHDFSLRPNRGDVSRLSSETKQGAKPMFGARAAKSHDVDRRQLVMVKTIQKTVADTRV
KIAHTPADGSLAVKEDVSFV
>Tip_681
AFCPALLFNQYSVNPRAAGELDFKVKEMEDDIAYSTQERHTIDLKIEFIPKDVRGFNQSE
KATLESDCSLLEEGKDPMVIFMLQILAEIPQAKEGKQHQTLKVQIGNFVVRMRKKKSIAA
YFINPYRLRPHNGNARSLLSDTKHGKKPIYNATAVAPNDIGRQRAVMTETLQTKTIDSRI
SVAKMHPRGNMALRKDTAPY
>Tip_341
AYCPALIFHEIALEPRIGGELKFKMKDLEDSLIYSTEARLTITFTMEFLPKDPESYNIGK
NLASRADCTLVENSLYSVLNFVADVIPDIPSKKKGQQHVTFAMNFGVYVLNVLRLRTIIV
YIELPFRLRPETSNARSLMLTIKQGAKRMLDASLTKPPDVAQQKAMMTAQLIEKTIKARL
TFNRCQPDGNMALQRDGIAY
>Tip_247
IYRFEVWIFDLPLRIRTGGQYAILMKEYTECCIYSKDIAIEIQVEEFPEPLVEIMFVLGD
QCCVPQGCTYLEYAVYLVVHQPDVIRIQVPGSPRPIFIAVFKVHFYFLILTVVWRMAALL
FFALLHQSLIEKIESEQGMMDKGCGASEFFECACTRAPEVITPKQLQDLFYASRRIKREM
SFRPCHAEGVARVRIDGSNY
>Tip_704
VYRIQMLMVEAPLNAVVSEYTQFIFKGFIRACARGAADLYERESLPLFEPFGERAFTTQR
LCALEGPQSYIENKQLAALLDKAKLITSIKGHDKVSIFRCFEANIFFVTLGVLKQIAIIV
NLFMLAGRKELSPHKQRMLAINNPGVGEYIEASATDYPEVVQPQRIQHLVVLSKNHKLSM
AFVRTDPSGVYPSKMDAASY
>Tip_705
IYKLMMVLFEVALFARAEKFIQLIFKQYVYAMSYMQIELIELKFMALIPPFGESAYQTQK
RCGIEGEQSYIEHKEYPVVVDELTLLIGVKGKRKQLLLKCFKAHFFIFELASLKRIVIVL
NFSVLTRRKPLTPLQLQELIVHKPGAGEFIEANSTKFPEKVQPRQIQTLYYLTKRRKNRF
GFTTANPSGVFASKYNGVQY
>Tip_390
TTYFLKGVSEEPDKLEWEFLASVFIWTYHNALLHQIEQESRYNMTNFSNDFREVVVVAKD
ACTVAEEMPIFGIERHSADPLVYAPLISPTNSSDLHVALALFKNQGQTSFTVIPRCRDQL
VLYWVRNEPGKVPETETLKRLKTGSAQAPSLPFNSAGAMAVVTTAFDVTCFVKSIKAKNL
FNRTQPPQTRQFLEIADSQV
>Tip_570
YRYFPMGCAKTQTTDEVVFLARVFLWDYYHLILLRVKKAARMTITHLTGDLEEIDLISKE
GCPMTNQRRYVVTEQYSRRVKCFFGLLCPQDSYDEKLGSRMYRRLNQTSIFALPEIRTKV
AFYWLKTEDGGIMKPATIRTLRVEHARRPAVPVSNASEVVFEETFFDSINFITTHGAKNM
CNECRAPQRALYAECDNEEI
>Tip_571
FTYIPLGWANIKTSDKICFVARIAIWNYHHIQVFRITKATRMTISNFTGNLEDIEVISTE
RVALLNQLRYLATEQYSIRSSCFFGVLCPQNTEDEMLGTVAYNKLNQTSVFVVTKFRTKV
AFYVLKTEEGAGMKPATIKTLKINHTRQPAVPVSDANEVLYTESYYDSMNFMTNHNAKGL
CNDSRAANRRLYGECENEKI
>Tip_556
FQIFITKLFDLAKKCRVPVIPEVEVWTFTEFVIPRKETLVQFSIFLAVPDFDESQAVKDD
NWTYARDIPLYRLGSHDVFPYLLGPLLEPTDEADEWVSCVLQVTTTEIPVSIFPRFKHYK
LFAFRRAKDSAVPTLCYFVTIEIDLSLDTDVGSDPNPPTSVALTEFAKVLYRVVAVDTKY
GPQKRAPAKCLYLGADLGVG
>Tip_557
LQFMITILADMALKCRAILTEDVNVWELVELLMSRMETLCWYNVILSTPNFEENSAVQRD
NCTLARMQPLYRLGSYETYPFPLIPLIEALDEMSDWLDVILQTNITEIHMSIIVLGRHYL
ILVFRRSLDTADPQTYNYAIAEIILTFETDISPYDNPPTNLALSRFTALIQRIVSVDRKF
APQKHAPAKALYQGIAAGQL
>Tip_634
ENAVALHQVRTIAGFHNNYENKTLLTAIEHDKTGQRDARLRSRYDRSFDMFRGTKFLPAI
NLLAKRGAVQTEIINCDDLSFREPLRHNPKPAGENWINFNFNLFENDLMAVGLRACGVTN
KYFLWKKHEAEEDRNELQLITTNASQFTDKTPGLLMPGQIETRSINIDLQLKIGRQYGQV
QTRLELPTGPLQNPLEHITL
>Tip_635
EDAVERYRANILMGAKNNYKAESIFAFLGQVIVGSASRELQACFDRVFANFTKTKFAPAG
NHLSTRGLVKLRVNNVDDLEYSESTKLQNGKAGADWTHLDYGVFQGQFPSTGIRQVGYSN
RLILWKDRRVESEEDKNETLTRNATELNAKQPGILIPGELYARTTNIELEFSIHKVMEQF
ITGYITPTRLIKNPLEEVSK
>Tip_180
EDSAEMIKIAILMGIQNEHQSEAIKASIDEKQIFTRELDLKFRLDRVYDEFDKDNFIPAA
NILLKRGAAGMTIDELGRFTFKEVARYEPLREGKNWIRIDYNLWRAYWTVTGIRQVGYAL
VYYIVSKRKMESDDEHGAEVQQNASSFTEQGPALLIPGRLFAEAVNLDMEIILGRLFEQL
KNKFNTPLGTLTNPLQNTHY
>Tip_48
ENLVGVVKCKFLIKNKGGFAPQIVYNTLYDTVVFGREIHAGFKLGTIYNDYEKAKFASKK
YLVLQRGAAHLSLDKIGEFVFADATLIEVSRESKDWVYTKYNIWIGMWELSGVRNVGYYV
KFFISWRRKAQTPDVPSLEVLAKTAVIGQPNEAVVVPARLLAVAFYKSLEFYIGKAFMQQ
DHPFLSPAANYDKQMDNMHY
