# Supplementary material for: Phylograd: fast column-specific calculation of substitution model gradients
Source: BMC Bioinformatics. 2025 Dec 23;27:20. doi: 10.1186/s12859-025-06353-4 (PMC12836810; doi:10.1186/s12859-025-06353-4)
Supplement: Supplementary file 1 — (zip 4800 KB) [file 12859_2025_6353_MOESM1_ESM.zip › alignment_1024_20_1.single_phylograd.log]

Likelihood=-2485.1340756579393
Iteration 0: 2485.1340756579393
Iteration 1: 2485.1340756579393
Likelihood=-2413.652595752361
Iteration 2: 2413.652595752361
Likelihood=-2364.789252823728
Iteration 3: 2364.789252823728
Likelihood=-2329.5776712528136
Iteration 4: 2329.5776712528136
Likelihood=-2300.6939748136087
Iteration 5: 2300.6939748136087
Likelihood=-2275.160598167346
Iteration 6: 2275.160598167346
Likelihood=-2252.2951087759457
Iteration 7: 2252.2951087759457
Likelihood=-2232.604976020359
Iteration 8: 2232.604976020359
Likelihood=-2215.5264255318984
Iteration 9: 2215.5264255318984
Likelihood=-2200.0522553109386
Iteration 10: 2200.0522553109386
Likelihood=-2186.2112428787746
Iteration 11: 2186.2112428787746
Likelihood=-2173.4498497476075
Iteration 12: 2173.4498497476075
Likelihood=-2162.104402054977
Iteration 13: 2162.104402054977
Likelihood=-2152.205258412152
Iteration 14: 2152.205258412152
Likelihood=-2143.0210305268447
Iteration 15: 2143.0210305268447
Likelihood=-2135.4452307618494
Iteration 16: 2135.4452307618494
Likelihood=-2128.867011155851
Iteration 17: 2128.867011155851
Likelihood=-2123.192462509378
Iteration 18: 2123.192462509378
Likelihood=-2118.9582438020793
Iteration 19: 2118.9582438020793
Likelihood=-2115.0226434966376
Iteration 20: 2115.0226434966376
Likelihood=-2112.0563936501253
Iteration 21: 2112.0563936501253
Likelihood=-2109.8809063381555
Iteration 22: 2109.8809063381555
Likelihood=-2107.9592041871792
Iteration 23: 2107.9592041871792
Likelihood=-2106.2952437875842
Iteration 24: 2106.2952437875842
Likelihood=-2104.7537098763196
Iteration 25: 2104.7537098763196
Likelihood=-2103.1604652893097
Iteration 26: 2103.1604652893097
Likelihood=-2101.614708201207
Iteration 27: 2101.614708201207
Likelihood=-2100.0074536545862
Iteration 28: 2100.0074536545862
Likelihood=-2098.514429081851
Iteration 29: 2098.514429081851
Likelihood=-2097.165827876619
Iteration 30: 2097.165827876619
Likelihood=-2095.9941738982143
Iteration 31: 2095.9941738982143
Likelihood=-2095.3581763838088
Iteration 32: 2095.3581763838088
Likelihood=-2094.6383595351213
Iteration 33: 2094.6383595351213
Likelihood=-2094.1757444325594
Iteration 34: 2094.1757444325594
Likelihood=-2093.7552813209118
Iteration 35: 2093.7552813209118
Likelihood=-2093.0336608999764
Iteration 36: 2093.0336608999764
Likelihood=-2092.3445272156905
Iteration 37: 2092.3445272156905
Likelihood=-2091.789245084205
Iteration 38: 2091.789245084205
Likelihood=-2091.3495784584916
Iteration 39: 2091.3495784584916
Likelihood=-2091.0054485456635
Iteration 40: 2091.0054485456635
Likelihood=-2090.391758993355
Iteration 41: 2090.391758993355
Likelihood=-2089.868819763706
Iteration 42: 2089.868819763706
Likelihood=-2089.4430215283
Iteration 43: 2089.4430215283
Likelihood=-2089.139608736448
Iteration 44: 2089.139608736448
Likelihood=-2088.9329483763604
Iteration 45: 2088.9329483763604
Likelihood=-2088.7273901014496
Iteration 46: 2088.7273901014496
Likelihood=-2088.4870777735186
Iteration 47: 2088.4870777735186
Likelihood=-2088.302181818498
Iteration 48: 2088.302181818498
Likelihood=-2088.159642824668
Iteration 49: 2088.159642824668
Likelihood=-2087.9773381954333
Iteration 50: 2087.9773381954333
Likelihood=-2087.7672123624916
Iteration 51: 2087.7672123624916
Likelihood=-2087.5955941758007
Iteration 52: 2087.5955941758007
Likelihood=-2087.471116085483
Iteration 53: 2087.471116085483
Likelihood=-2087.3575779071016
Iteration 54: 2087.3575779071016
Likelihood=-2087.2562390124885
Iteration 55: 2087.2562390124885
Likelihood=-2087.1652526915345
Iteration 56: 2087.1652526915345
Likelihood=-2087.0963373346854
Iteration 57: 2087.0963373346854
Likelihood=-2087.03255572394
Iteration 58: 2087.03255572394
Likelihood=-2086.9364857249507
Iteration 59: 2086.9364857249507
Likelihood=-2086.887629901916
Iteration 60: 2086.887629901916
Likelihood=-2086.8295700748304
Iteration 61: 2086.8295700748304
Likelihood=-2086.7830856726478
Iteration 62: 2086.7830856726478
Likelihood=-2086.7441255148674
Iteration 63: 2086.7441255148674
Likelihood=-2086.7637031689746
Likelihood=-2086.710572179142
Iteration 64: 2086.710572179142
Likelihood=-2086.663007860806
Iteration 65: 2086.663007860806
Likelihood=-2086.6142946153136
Iteration 66: 2086.6142946153136
Likelihood=-2086.536318030566
Iteration 67: 2086.536318030566
Likelihood=-2086.4795587073872
Iteration 68: 2086.4795587073872
Likelihood=-2086.3992807922
Iteration 69: 2086.3992807922
Likelihood=-2086.3541560200824
Iteration 70: 2086.3541560200824
Likelihood=-2086.3072588480513
Iteration 71: 2086.3072588480513
Likelihood=-2086.259195098792
Iteration 72: 2086.259195098792
Likelihood=-2086.208744938266
Iteration 73: 2086.208744938266
Likelihood=-2086.174072411623
Iteration 74: 2086.174072411623
Likelihood=-2086.117519576648
Iteration 75: 2086.117519576648
Likelihood=-2086.1097244942375
Iteration 76: 2086.1097244942375
Likelihood=-2086.0389874207835
Iteration 77: 2086.0389874207835
Likelihood=-2086.006738359236
Iteration 78: 2086.006738359236
Likelihood=-2085.9785329497954
Iteration 79: 2085.9785329497954
Likelihood=-2085.94142683046
Iteration 80: 2085.94142683046
Likelihood=-2085.935115589353
Iteration 81: 2085.935115589353
Likelihood=-2085.882773984526
Iteration 82: 2085.882773984526
Likelihood=-2085.867626887979
Iteration 83: 2085.867626887979
Likelihood=-2085.832317681696
Iteration 84: 2085.832317681696
Likelihood=-2085.8113386248287
Iteration 85: 2085.8113386248287
Likelihood=-2085.7962140101436
Iteration 86: 2085.7962140101436
Likelihood=-2085.7870005669142
Iteration 87: 2085.7870005669142
Likelihood=-2085.776136939426
Iteration 88: 2085.776136939426
Likelihood=-2085.7657439549266
Iteration 89: 2085.7657439549266
Likelihood=-2085.7558596196795
Iteration 90: 2085.7558596196795
Likelihood=-2085.7437213868666
Iteration 91: 2085.7437213868666
Likelihood=-2085.7378271267185
Iteration 92: 2085.7378271267185
Likelihood=-2085.7314130868313
Iteration 93: 2085.7314130868313
Likelihood=-2085.73271532988
Likelihood=-2085.726266260698
Iteration 94: 2085.726266260698
Likelihood=-2085.717574985042
Iteration 95: 2085.717574985042
Likelihood=-2085.708136420141
Iteration 96: 2085.708136420141
Likelihood=-2085.7017728765
Iteration 97: 2085.7017728765
Likelihood=-2085.6953284953966
Iteration 98: 2085.6953284953966
Likelihood=-2085.6858599190186
Iteration 99: 2085.6858599190186
Likelihood=-2085.6757673968546
Iteration 100: 2085.6757673968546
Likelihood=-2085.6640166882416
Iteration 101: 2085.6640166882416
Likelihood=-2085.6535312327
Iteration 102: 2085.6535312327
Likelihood=-2085.6408182829973
Iteration 103: 2085.6408182829973
Likelihood=-2085.631136045338
Iteration 104: 2085.631136045338
Likelihood=-2085.618998435058
Iteration 105: 2085.618998435058
Likelihood=-2085.607811133101
Iteration 106: 2085.607811133101
Likelihood=-2085.5936752537627
Iteration 107: 2085.5936752537627
Likelihood=-2085.5846638237113
Iteration 108: 2085.5846638237113
Likelihood=-2085.566552837114
Iteration 109: 2085.566552837114
Likelihood=-2085.552344673102
Iteration 110: 2085.552344673102
Likelihood=-2085.5402825164483
Iteration 111: 2085.5402825164483
Likelihood=-2085.533629104572
Iteration 112: 2085.533629104572
Likelihood=-2085.511940623381
Iteration 113: 2085.511940623381
Likelihood=-2085.502260571331
Iteration 114: 2085.502260571331
Likelihood=-2085.493029164852
Iteration 115: 2085.493029164852
Likelihood=-2085.480007178681
Iteration 116: 2085.480007178681
Likelihood=-2085.471244878893
Iteration 117: 2085.471244878893
Likelihood=-2085.4605524477565
Iteration 118: 2085.4605524477565
Likelihood=-2085.453488305885
Iteration 119: 2085.453488305885
Likelihood=-2085.4445638838147
Iteration 120: 2085.4445638838147
Likelihood=-2085.433087301007
Iteration 121: 2085.433087301007
Likelihood=-2085.4240366066288
Iteration 122: 2085.4240366066288
Likelihood=-2085.4182167432505
Iteration 123: 2085.4182167432505
Likelihood=-2085.410677628495
Iteration 124: 2085.410677628495
Likelihood=-2085.4021005154577
Iteration 125: 2085.4021005154577
Likelihood=-2085.4038003314827
Likelihood=-2085.397228259663
Iteration 126: 2085.397228259663
Likelihood=-2085.3904987621986
Iteration 127: 2085.3904987621986
Likelihood=-2085.3859109337736
Iteration 128: 2085.3859109337736
Likelihood=-2085.3808195390593
Iteration 129: 2085.3808195390593
Likelihood=-2085.3765208817813
Iteration 130: 2085.3765208817813
Likelihood=-2085.3744230446187
Iteration 131: 2085.3744230446187
Likelihood=-2085.3714977188656
Iteration 132: 2085.3714977188656
Likelihood=-2085.369345653296
Iteration 133: 2085.369345653296
Likelihood=-2085.3677954548675
Iteration 134: 2085.3677954548675
Likelihood=-2585.566705569208
Iteration 0: 2585.566705569208
Iteration 1: 2585.566705569208
Likelihood=-2514.3000207748696
Iteration 2: 2514.3000207748696
Likelihood=-2465.922853346617
Iteration 3: 2465.922853346617
Likelihood=-2431.1012011739886
Iteration 4: 2431.1012011739886
Likelihood=-2402.891855861426
Iteration 5: 2402.891855861426
Likelihood=-2378.7085276799476
Iteration 6: 2378.7085276799476
Likelihood=-2358.054358959788
Iteration 7: 2358.054358959788
Likelihood=-2340.0138195906134
Iteration 8: 2340.0138195906134
Likelihood=-2325.109590430012
Iteration 9: 2325.109590430012
Likelihood=-2313.0811148818316
Iteration 10: 2313.0811148818316
Likelihood=-2302.2722439237555
Iteration 11: 2302.2722439237555
Likelihood=-2293.4761997359824
Iteration 12: 2293.4761997359824
Likelihood=-2285.911476210571
Iteration 13: 2285.911476210571
Likelihood=-2279.48320240076
Iteration 14: 2279.48320240076
Likelihood=-2274.5077138005654
Iteration 15: 2274.5077138005654
Likelihood=-2269.8182848409347
Iteration 16: 2269.8182848409347
Likelihood=-2265.95026364314
Iteration 17: 2265.95026364314
Likelihood=-2262.711250370896
Iteration 18: 2262.711250370896
Likelihood=-2259.8935815639957
Iteration 19: 2259.8935815639957
Likelihood=-2257.433367047531
Iteration 20: 2257.433367047531
Likelihood=-2255.340540051543
Iteration 21: 2255.340540051543
Likelihood=-2253.3175729382483
Iteration 22: 2253.3175729382483
Likelihood=-2251.65033229601
Iteration 23: 2251.65033229601
Likelihood=-2250.286975854728
Iteration 24: 2250.286975854728
Likelihood=-2248.907519176909
Iteration 25: 2248.907519176909
Likelihood=-2247.441443088987
Iteration 26: 2247.441443088987
Likelihood=-2246.1925291899956
Iteration 27: 2246.1925291899956
Likelihood=-2245.018420011406
Iteration 28: 2245.018420011406
Likelihood=-2244.066452786259
Iteration 29: 2244.066452786259
Likelihood=-2243.303149599861
Iteration 30: 2243.303149599861
Likelihood=-2242.4452132070414
Iteration 31: 2242.4452132070414
Likelihood=-2241.420463790753
Iteration 32: 2241.420463790753
Likelihood=-2240.9292834236835
Iteration 33: 2240.9292834236835
Likelihood=-2240.3659285061
Iteration 34: 2240.3659285061
Likelihood=-2239.842152831376
Iteration 35: 2239.842152831376
Likelihood=-2239.500659364865
Iteration 36: 2239.500659364865
Likelihood=-2239.252234828696
Iteration 37: 2239.252234828696
Likelihood=-2238.9962146581597
Iteration 38: 2238.9962146581597
Likelihood=-2238.673684920583
Iteration 39: 2238.673684920583
Likelihood=-2238.3905091113
Iteration 40: 2238.3905091113
Likelihood=-2238.102673981446
Iteration 41: 2238.102673981446
Likelihood=-2237.8801642014055
Iteration 42: 2237.8801642014055
Likelihood=-2237.6882544635023
Iteration 43: 2237.6882544635023
Likelihood=-2237.4285551750936
Iteration 44: 2237.4285551750936
Likelihood=-2237.2157322432618
Iteration 45: 2237.2157322432618
Likelihood=-2237.042483231043
Iteration 46: 2237.042483231043
Likelihood=-2236.9151448815874
Iteration 47: 2236.9151448815874
Likelihood=-2236.743238817589
Iteration 48: 2236.743238817589
Likelihood=-2236.626479943899
Iteration 49: 2236.626479943899
Likelihood=-2236.386780561057
Iteration 50: 2236.386780561057
Likelihood=-2236.283822062
Iteration 51: 2236.283822062
Likelihood=-2236.170413429433
Iteration 52: 2236.170413429433
Likelihood=-2236.019206857219
Iteration 53: 2236.019206857219
Likelihood=-2235.945199673515
Iteration 54: 2235.945199673515
Likelihood=-2235.8685502974713
Iteration 55: 2235.8685502974713
Likelihood=-2235.833516532137
Iteration 56: 2235.833516532137
Likelihood=-2235.760528620631
Iteration 57: 2235.760528620631
Likelihood=-2235.6771925954863
Iteration 58: 2235.6771925954863
Likelihood=-2235.593215173197
Iteration 59: 2235.593215173197
Likelihood=-2235.5418273330633
Iteration 60: 2235.5418273330633
Likelihood=-2235.494772105888
Iteration 61: 2235.494772105888
Likelihood=-2235.4436638632874
Iteration 62: 2235.4436638632874
Likelihood=-2235.3908455902865
Iteration 63: 2235.3908455902865
Likelihood=-2235.345373814318
Iteration 64: 2235.345373814318
Likelihood=-2235.289371375485
Iteration 65: 2235.289371375485
Likelihood=-2235.279733091112
Iteration 66: 2235.279733091112
Likelihood=-2235.196967049139
Iteration 67: 2235.196967049139
Likelihood=-2235.1799578100527
Iteration 68: 2235.1799578100527
Likelihood=-2235.1520474890326
Iteration 69: 2235.1520474890326
Likelihood=-2235.1087253497344
Iteration 70: 2235.1087253497344
Likelihood=-2235.0721274320554
Iteration 71: 2235.0721274320554
Likelihood=-2235.0217692756655
Iteration 72: 2235.0217692756655
Likelihood=-2234.996694354776
Iteration 73: 2234.996694354776
Likelihood=-2234.964316984495
Iteration 74: 2234.964316984495
Likelihood=-2234.9997216240104
Likelihood=-2234.94483321053
Iteration 75: 2234.94483321053
Likelihood=-2234.916569671942
Iteration 76: 2234.916569671942
Likelihood=-2234.8978448496755
Iteration 77: 2234.8978448496755
Likelihood=-2234.8734467228
Iteration 78: 2234.8734467228
Likelihood=-2234.852624534332
Iteration 79: 2234.852624534332
Likelihood=-2234.8326408119774
Iteration 80: 2234.8326408119774
Likelihood=-2234.8157940972546
Iteration 81: 2234.8157940972546
Likelihood=-2234.807432105796
Iteration 82: 2234.807432105796
Likelihood=-2234.795522569923
Iteration 83: 2234.795522569923
Likelihood=-2234.777036757918
Iteration 84: 2234.777036757918
Likelihood=-2234.7603672707187
Iteration 85: 2234.7603672707187
Likelihood=-2234.7540132512927
Iteration 86: 2234.7540132512927
Likelihood=-2234.7401921926403
Iteration 87: 2234.7401921926403
Likelihood=-2234.734592255772
Iteration 88: 2234.734592255772
Likelihood=-2234.7215603389614
Iteration 89: 2234.7215603389614
Likelihood=-2234.7143547032792
Iteration 90: 2234.7143547032792
Likelihood=-2234.7034790990356
Iteration 91: 2234.7034790990356
Likelihood=-2234.6947927982587
Iteration 92: 2234.6947927982587
Likelihood=-2234.6784138365842
Iteration 93: 2234.6784138365842
Likelihood=-2234.6673788799244
Iteration 94: 2234.6673788799244
Likelihood=-2234.6575329437865
Iteration 95: 2234.6575329437865
Likelihood=-2234.641224930447
Iteration 96: 2234.641224930447
Likelihood=-2234.6599449186265
Likelihood=-2234.631000126101
Iteration 97: 2234.631000126101
Likelihood=-2234.6138232397147
Iteration 98: 2234.6138232397147
Likelihood=-2234.6014114868353
Iteration 99: 2234.6014114868353
Likelihood=-2234.5863844891433
Iteration 100: 2234.5863844891433
Likelihood=-2234.5743504350453
Iteration 101: 2234.5743504350453
Likelihood=-2234.5588426282657
Iteration 102: 2234.5588426282657
Likelihood=-2234.532006846358
Iteration 103: 2234.532006846358
Likelihood=-2234.5111083796587
Iteration 104: 2234.5111083796587
Likelihood=-2234.487170617595
Iteration 105: 2234.487170617595
Likelihood=-2234.4649197337803
Iteration 106: 2234.4649197337803
Likelihood=-2234.4432688383354
Iteration 107: 2234.4432688383354
Likelihood=-2234.423284315111
Iteration 108: 2234.423284315111
Likelihood=-2234.405359635241
Iteration 109: 2234.405359635241
Likelihood=-2234.393279372456
Iteration 110: 2234.393279372456
Likelihood=-2234.37289195975
Iteration 111: 2234.37289195975
Likelihood=-2234.356869097832
Iteration 112: 2234.356869097832
Likelihood=-2234.3452180288828
Iteration 113: 2234.3452180288828
Likelihood=-2234.332028282117
Iteration 114: 2234.332028282117
Likelihood=-2234.3197189571174
Iteration 115: 2234.3197189571174
Likelihood=-2234.306858532157
Iteration 116: 2234.306858532157
Likelihood=-2234.288363259875
Iteration 117: 2234.288363259875
Likelihood=-2234.2813260849257
Iteration 118: 2234.2813260849257
Likelihood=-2234.2720584997196
Iteration 119: 2234.2720584997196
Likelihood=-2234.2683691050725
Iteration 120: 2234.2683691050725
Likelihood=-2234.259524436491
Iteration 121: 2234.259524436491
Likelihood=-2234.2536240244963
Iteration 122: 2234.2536240244963
Likelihood=-2234.245616305338
Iteration 123: 2234.245616305338
Likelihood=-2234.2330737661273
Iteration 124: 2234.2330737661273
Likelihood=-2234.232492151575
Likelihood=-2234.2241204066536
Iteration 125: 2234.2241204066536
Likelihood=-2234.2123536625977
Iteration 126: 2234.2123536625977
Likelihood=-2234.1994519148316
Iteration 127: 2234.1994519148316
Likelihood=-2234.183849487753
Iteration 128: 2234.183849487753
Likelihood=-2234.172320212223
Iteration 129: 2234.172320212223
Likelihood=-2234.152123949615
Iteration 130: 2234.152123949615
Likelihood=-2234.13821533339
Iteration 131: 2234.13821533339
Likelihood=-2234.1201079929247
Iteration 132: 2234.1201079929247
Likelihood=-2234.0920422252398
Iteration 133: 2234.0920422252398
Likelihood=-2234.064730141781
Iteration 134: 2234.064730141781
Likelihood=-2234.039506967142
Iteration 135: 2234.039506967142
Likelihood=-2234.0020835458254
Iteration 136: 2234.0020835458254
Likelihood=-2233.991365625421
Iteration 137: 2233.991365625421
Likelihood=-2233.9659630053193
Iteration 138: 2233.9659630053193
Likelihood=-2233.9543071049725
Iteration 139: 2233.9543071049725
Likelihood=-2233.9406635833448
Iteration 140: 2233.9406635833448
Likelihood=-2233.9314618057865
Iteration 141: 2233.9314618057865
Likelihood=-2233.9063029773997
Iteration 142: 2233.9063029773997
Likelihood=-2233.8956024785575
Iteration 143: 2233.8956024785575
Likelihood=-2233.8879151945303
Iteration 144: 2233.8879151945303
Likelihood=-2233.87862524094
Iteration 145: 2233.87862524094
Likelihood=-2233.872739640615
Iteration 146: 2233.872739640615
Likelihood=-2233.869826165923
Iteration 147: 2233.869826165923
Likelihood=-2233.8660034005015
Iteration 148: 2233.8660034005015
Likelihood=-2233.863036256627
Iteration 149: 2233.863036256627
Likelihood=-2233.8602983186915
Iteration 150: 2233.8602983186915
Likelihood=-2233.858488741059
Iteration 151: 2233.858488741059
Likelihood=-2541.2788677822355
Iteration 0: 2541.2788677822355
Iteration 1: 2541.2788677822355
Likelihood=-2483.611623255472
Iteration 2: 2483.611623255472
Likelihood=-2443.4974299117293
Iteration 3: 2443.4974299117293
Likelihood=-2411.6987051416545
Iteration 4: 2411.6987051416545
Likelihood=-2383.7942187513754
Iteration 5: 2383.7942187513754
Likelihood=-2358.5675675443745
Iteration 6: 2358.5675675443745
Likelihood=-2336.421942626611
Iteration 7: 2336.421942626611
Likelihood=-2316.1333978099256
Iteration 8: 2316.1333978099256
Likelihood=-2299.2394495584017
Iteration 9: 2299.2394495584017
Likelihood=-2284.9947257792132
Iteration 10: 2284.9947257792132
Likelihood=-2272.824622419808
Iteration 11: 2272.824622419808
Likelihood=-2262.975804299267
Iteration 12: 2262.975804299267
Likelihood=-2254.948267496655
Iteration 13: 2254.948267496655
Likelihood=-2248.0288192979624
Iteration 14: 2248.0288192979624
Likelihood=-2242.701973710906
Iteration 15: 2242.701973710906
Likelihood=-2237.817335311399
Iteration 16: 2237.817335311399
Likelihood=-2234.023324274388
Iteration 17: 2234.023324274388
Likelihood=-2231.1068546968827
Iteration 18: 2231.1068546968827
Likelihood=-2228.3176125062546
Iteration 19: 2228.3176125062546
Likelihood=-2225.9489849288375
Iteration 20: 2225.9489849288375
Likelihood=-2223.954331398743
Iteration 21: 2223.954331398743
Likelihood=-2222.3068055978074
Iteration 22: 2222.3068055978074
Likelihood=-2221.0228836842753
Iteration 23: 2221.0228836842753
Likelihood=-2219.8753799013302
Iteration 24: 2219.8753799013302
Likelihood=-2218.9069728086015
Iteration 25: 2218.9069728086015
Likelihood=-2217.9343980304616
Iteration 26: 2217.9343980304616
Likelihood=-2216.9273243912407
Iteration 27: 2216.9273243912407
Likelihood=-2216.0003531288103
Iteration 28: 2216.0003531288103
Likelihood=-2215.0765145124515
Iteration 29: 2215.0765145124515
Likelihood=-2214.9803213079135
Iteration 30: 2214.9803213079135
Likelihood=-2214.1529338726264
Iteration 31: 2214.1529338726264
Likelihood=-2213.8387015479343
Iteration 32: 2213.8387015479343
Likelihood=-2213.358391941181
Iteration 33: 2213.358391941181
Likelihood=-2212.9994036380267
Iteration 34: 2212.9994036380267
Likelihood=-2212.5246119054495
Iteration 35: 2212.5246119054495
Likelihood=-2212.2987688420767
Iteration 36: 2212.2987688420767
Likelihood=-2212.000269220308
Iteration 37: 2212.000269220308
Likelihood=-2211.734658607622
Iteration 38: 2211.734658607622
Likelihood=-2211.411301718166
Iteration 39: 2211.411301718166
Likelihood=-2210.940109408625
Iteration 40: 2210.940109408625
Likelihood=-2210.5489602422226
Iteration 41: 2210.5489602422226
Likelihood=-2210.262358414928
Iteration 42: 2210.262358414928
Likelihood=-2209.9779656625083
Iteration 43: 2209.9779656625083
Likelihood=-2209.7274246314105
Iteration 44: 2209.7274246314105
Likelihood=-2209.485613383529
Iteration 45: 2209.485613383529
Likelihood=-2209.3005098726308
Iteration 46: 2209.3005098726308
Likelihood=-2209.157238872359
Iteration 47: 2209.157238872359
Likelihood=-2209.0174439611965
Iteration 48: 2209.0174439611965
Likelihood=-2208.9056023612575
Iteration 49: 2208.9056023612575
Likelihood=-2208.7796363320786
Iteration 50: 2208.7796363320786
Likelihood=-2208.6535903891
Iteration 51: 2208.6535903891
Likelihood=-2208.5602921972795
Iteration 52: 2208.5602921972795
Likelihood=-2208.4478873187863
Iteration 53: 2208.4478873187863
Likelihood=-2208.400351465623
Iteration 54: 2208.400351465623
Likelihood=-2208.3402273414804
Iteration 55: 2208.3402273414804
Likelihood=-2208.239588737777
Iteration 56: 2208.239588737777
Likelihood=-2208.185930746782
Iteration 57: 2208.185930746782
Likelihood=-2208.14767923428
Iteration 58: 2208.14767923428
Likelihood=-2208.053675754523
Iteration 59: 2208.053675754523
Likelihood=-2208.022484734254
Iteration 60: 2208.022484734254
Likelihood=-2207.9797324891733
Iteration 61: 2207.9797324891733
Likelihood=-2207.9299539967624
Iteration 62: 2207.9299539967624
Likelihood=-2207.870435342657
Iteration 63: 2207.870435342657
Likelihood=-2207.8319678585067
Iteration 64: 2207.8319678585067
Likelihood=-2207.8063552706367
Iteration 65: 2207.8063552706367
Likelihood=-2207.7969076809763
Iteration 66: 2207.7969076809763
Likelihood=-2207.7522225828966
Iteration 67: 2207.7522225828966
Likelihood=-2207.738668307251
Iteration 68: 2207.738668307251
Likelihood=-2207.7186412054016
Iteration 69: 2207.7186412054016
Likelihood=-2207.6867001912096
Iteration 70: 2207.6867001912096
Likelihood=-2207.719167956014
Likelihood=-2207.6680691655515
Iteration 71: 2207.6680691655515
Likelihood=-2207.639922657896
Iteration 72: 2207.639922657896
Likelihood=-2207.6216290199714
Iteration 73: 2207.6216290199714
Likelihood=-2207.5980102677563
Iteration 74: 2207.5980102677563
Likelihood=-2207.574116422542
Iteration 75: 2207.574116422542
Likelihood=-2207.5507361514456
Iteration 76: 2207.5507361514456
Likelihood=-2207.5271147277967
Iteration 77: 2207.5271147277967
Likelihood=-2207.5151341164233
Iteration 78: 2207.5151341164233
Likelihood=-2207.5016016631685
Iteration 79: 2207.5016016631685
Likelihood=-2207.4828006799976
Iteration 80: 2207.4828006799976
Likelihood=-2207.4761222088987
Iteration 81: 2207.4761222088987
Likelihood=-2207.4659892616232
Iteration 82: 2207.4659892616232
Likelihood=-2207.455154206132
Iteration 83: 2207.455154206132
Likelihood=-2207.4476382934176
Iteration 84: 2207.4476382934176
Likelihood=-2207.4322887506005
Iteration 85: 2207.4322887506005
Likelihood=-2207.4347023032155
Likelihood=-2207.421605297149
Iteration 86: 2207.421605297149
Likelihood=-2207.409716857114
Iteration 87: 2207.409716857114
Likelihood=-2207.39919909414
Iteration 88: 2207.39919909414
Likelihood=-2207.387220659956
Iteration 89: 2207.387220659956
Likelihood=-2207.383975799381
Iteration 90: 2207.383975799381
Likelihood=-2207.373766582954
Iteration 91: 2207.373766582954
Likelihood=-2207.3697407073605
Iteration 92: 2207.3697407073605
Likelihood=-2207.364632429757
Iteration 93: 2207.364632429757
Likelihood=-2207.3591381274214
Iteration 94: 2207.3591381274214
Likelihood=-2207.352135068146
Iteration 95: 2207.352135068146
Likelihood=-2207.346793143622
Iteration 96: 2207.346793143622
Likelihood=-2207.341482486018
Iteration 97: 2207.341482486018
Likelihood=-2207.335410409582
Iteration 98: 2207.335410409582
Likelihood=-2207.3292321893055
Iteration 99: 2207.3292321893055
Likelihood=-2207.3260823545324
Iteration 100: 2207.3260823545324
Likelihood=-2207.320819089857
Iteration 101: 2207.320819089857
Likelihood=-2207.317850995537
Iteration 102: 2207.317850995537
Likelihood=-2207.313262261818
Iteration 103: 2207.313262261818
Likelihood=-2207.3095415988587
Iteration 104: 2207.3095415988587
Likelihood=-2207.3077921263757
Iteration 105: 2207.3077921263757
Likelihood=-2569.579474653064
Iteration 0: 2569.579474653064
Iteration 1: 2569.579474653064
Likelihood=-2467.1909783169244
Iteration 2: 2467.1909783169244
Likelihood=-2394.5089027978015
Iteration 3: 2394.5089027978015
Likelihood=-2347.9461457806838
Iteration 4: 2347.9461457806838
Likelihood=-2315.3268303788464
Iteration 5: 2315.3268303788464
Likelihood=-2291.770648778133
Iteration 6: 2291.770648778133
Likelihood=-2272.872753723842
Iteration 7: 2272.872753723842
Likelihood=-2257.677721280009
Iteration 8: 2257.677721280009
Likelihood=-2244.9499583757574
Iteration 9: 2244.9499583757574
Likelihood=-2233.3157108524933
Iteration 10: 2233.3157108524933
Likelihood=-2222.707644833228
Iteration 11: 2222.707644833228
Likelihood=-2212.2099696315804
Iteration 12: 2212.2099696315804
Likelihood=-2202.4253687914193
Iteration 13: 2202.4253687914193
Likelihood=-2193.22748601119
Iteration 14: 2193.22748601119
Likelihood=-2184.6213762914695
Iteration 15: 2184.6213762914695
Likelihood=-2177.3563563383873
Iteration 16: 2177.3563563383873
Likelihood=-2170.9560856010203
Iteration 17: 2170.9560856010203
Likelihood=-2165.5690350657146
Iteration 18: 2165.5690350657146
Likelihood=-2161.2877313945305
Iteration 19: 2161.2877313945305
Likelihood=-2157.9731554344535
Iteration 20: 2157.9731554344535
Likelihood=-2155.318866280236
Iteration 21: 2155.318866280236
Likelihood=-2153.220936488322
Iteration 22: 2153.220936488322
Likelihood=-2151.238466836712
Iteration 23: 2151.238466836712
Likelihood=-2149.413338572071
Iteration 24: 2149.413338572071
Likelihood=-2147.5897177350157
Iteration 25: 2147.5897177350157
Likelihood=-2145.7768396496417
Iteration 26: 2145.7768396496417
Likelihood=-2144.150059486191
Iteration 27: 2144.150059486191
Likelihood=-2142.461203510387
Iteration 28: 2142.461203510387
Likelihood=-2140.861942325393
Iteration 29: 2140.861942325393
Likelihood=-2139.6943552697508
Iteration 30: 2139.6943552697508
Likelihood=-2138.5388102849092
Iteration 31: 2138.5388102849092
Likelihood=-2137.612731621597
Iteration 32: 2137.612731621597
Likelihood=-2137.234940833127
Iteration 33: 2137.234940833127
Likelihood=-2136.772138133785
Iteration 34: 2136.772138133785
Likelihood=-2136.3582565560387
Iteration 35: 2136.3582565560387
Likelihood=-2135.84164330662
Iteration 36: 2135.84164330662
Likelihood=-2135.060673715899
Iteration 37: 2135.060673715899
Likelihood=-2134.8669461084583
Iteration 38: 2134.8669461084583
Likelihood=-2134.0060315939963
Iteration 39: 2134.0060315939963
Likelihood=-2133.6140448432534
Iteration 40: 2133.6140448432534
Likelihood=-2133.1798632062546
Iteration 41: 2133.1798632062546
Likelihood=-2132.403413305903
Iteration 42: 2132.403413305903
Likelihood=-2131.913500070253
Iteration 43: 2131.913500070253
Likelihood=-2131.236922559072
Iteration 44: 2131.236922559072
Likelihood=-2130.9179011549913
Iteration 45: 2130.9179011549913
Likelihood=-2130.621750425386
Iteration 46: 2130.621750425386
Likelihood=-2130.4080367519296
Iteration 47: 2130.4080367519296
Likelihood=-2130.1849113762382
Iteration 48: 2130.1849113762382
Likelihood=-2129.8695174474033
Iteration 49: 2129.8695174474033
Likelihood=-2129.5412604472
Iteration 50: 2129.5412604472
Likelihood=-2129.2256931503607
Iteration 51: 2129.2256931503607
Likelihood=-2129.009866761426
Iteration 52: 2129.009866761426
Likelihood=-2128.82453922645
Iteration 53: 2128.82453922645
Likelihood=-2128.6497722549075
Iteration 54: 2128.6497722549075
Likelihood=-2128.5384295731415
Iteration 55: 2128.5384295731415
Likelihood=-2128.4257808682414
Iteration 56: 2128.4257808682414
Likelihood=-2128.374526763275
Iteration 57: 2128.374526763275
Likelihood=-2128.2723649266804
Iteration 58: 2128.2723649266804
Likelihood=-2128.159192057157
Iteration 59: 2128.159192057157
Likelihood=-2128.018775273863
Iteration 60: 2128.018775273863
Likelihood=-2127.9249118244597
Iteration 61: 2127.9249118244597
Likelihood=-2127.8362540627218
Iteration 62: 2127.8362540627218
Likelihood=-2127.6895193599476
Iteration 63: 2127.6895193599476
Likelihood=-2127.746998511929
Likelihood=-2127.6370902041544
Iteration 64: 2127.6370902041544
Likelihood=-2127.5623303627713
Iteration 65: 2127.5623303627713
Likelihood=-2127.4953838101424
Iteration 66: 2127.4953838101424
Likelihood=-2127.415512509163
Iteration 67: 2127.415512509163
Likelihood=-2127.3481228034548
Iteration 68: 2127.3481228034548
Likelihood=-2127.301912656388
Iteration 69: 2127.301912656388
Likelihood=-2127.252798916714
Iteration 70: 2127.252798916714
Likelihood=-2127.1988237815285
Iteration 71: 2127.1988237815285
Likelihood=-2127.1142513179016
Iteration 72: 2127.1142513179016
Likelihood=-2127.0568139571496
Iteration 73: 2127.0568139571496
Likelihood=-2127.0024437429843
Iteration 74: 2127.0024437429843
Likelihood=-2126.9504281595146
Iteration 75: 2126.9504281595146
Likelihood=-2126.903521887222
Iteration 76: 2126.903521887222
Likelihood=-2126.847499764898
Iteration 77: 2126.847499764898
Likelihood=-2126.759110556357
Iteration 78: 2126.759110556357
Likelihood=-2126.680908144165
Iteration 79: 2126.680908144165
Likelihood=-2126.6324637074567
Iteration 80: 2126.6324637074567
Likelihood=-2126.598376039996
Iteration 81: 2126.598376039996
Likelihood=-2126.5666312007893
Iteration 82: 2126.5666312007893
Likelihood=-2126.5376623519505
Iteration 83: 2126.5376623519505
Likelihood=-2126.5078192061296
Iteration 84: 2126.5078192061296
Likelihood=-2126.4816012653564
Iteration 85: 2126.4816012653564
Likelihood=-2126.445444722553
Iteration 86: 2126.445444722553
Likelihood=-2126.4439947895835
Likelihood=-2126.41581079215
Iteration 87: 2126.41581079215
Likelihood=-2126.38267408417
Iteration 88: 2126.38267408417
Likelihood=-2126.36231760996
Iteration 89: 2126.36231760996
Likelihood=-2126.3415851143454
Iteration 90: 2126.3415851143454
Likelihood=-2126.319090202515
Iteration 91: 2126.319090202515
Likelihood=-2126.302852829857
Iteration 92: 2126.302852829857
Likelihood=-2126.287305096811
Iteration 93: 2126.287305096811
Likelihood=-2126.2744067972603
Iteration 94: 2126.2744067972603
Likelihood=-2126.262204532445
Iteration 95: 2126.262204532445
Likelihood=-2126.251764428107
Iteration 96: 2126.251764428107
Likelihood=-2126.2406408196575
Iteration 97: 2126.2406408196575
Likelihood=-2126.23276425644
Iteration 98: 2126.23276425644
Likelihood=-2126.223561264029
Iteration 99: 2126.223561264029
Likelihood=-2126.2147361216416
Iteration 100: 2126.2147361216416
Likelihood=-2126.206795756445
Iteration 101: 2126.206795756445
Likelihood=-2126.199206681534
Iteration 102: 2126.199206681534
Likelihood=-2126.1934638513303
Iteration 103: 2126.1934638513303
Likelihood=-2126.186694887648
Iteration 104: 2126.186694887648
Likelihood=-2126.1797244951485
Iteration 105: 2126.1797244951485
Likelihood=-2126.1703568075354
Iteration 106: 2126.1703568075354
Likelihood=-2126.1631470557345
Iteration 107: 2126.1631470557345
Likelihood=-2126.154629444742
Iteration 108: 2126.154629444742
Likelihood=-2126.149116597914
Iteration 109: 2126.149116597914
Likelihood=-2126.143143337633
Iteration 110: 2126.143143337633
Likelihood=-2126.138530723438
Iteration 111: 2126.138530723438
Likelihood=-2126.1324976170417
Iteration 112: 2126.1324976170417
Likelihood=-2126.1180451584078
Iteration 113: 2126.1180451584078
Likelihood=-2126.11137559755
Iteration 114: 2126.11137559755
Likelihood=-2126.09794835958
Iteration 115: 2126.09794835958
Likelihood=-2126.0911307498022
Iteration 116: 2126.0911307498022
Likelihood=-2126.085633329254
Iteration 117: 2126.085633329254
Likelihood=-2126.0791775988805
Iteration 118: 2126.0791775988805
Likelihood=-2126.0794606569702
Likelihood=-2126.0746340297915
Iteration 119: 2126.0746340297915
Likelihood=-2126.068122601954
Iteration 120: 2126.068122601954
Likelihood=-2126.060167132778
Iteration 121: 2126.060167132778
Likelihood=-2126.054951635923
Iteration 122: 2126.054951635923
Likelihood=-2126.04670864359
Iteration 123: 2126.04670864359
Likelihood=-2126.0398200336454
Iteration 124: 2126.0398200336454
Likelihood=-2126.0350400870216
Iteration 125: 2126.0350400870216
Likelihood=-2126.0299174259944
Iteration 126: 2126.0299174259944
Likelihood=-2126.026004156724
Iteration 127: 2126.026004156724
Likelihood=-2126.0218769768053
Iteration 128: 2126.0218769768053
Likelihood=-2126.017471645525
Iteration 129: 2126.017471645525
Likelihood=-2126.0151714683534
Iteration 130: 2126.0151714683534
Likelihood=-2126.0115184393417
Iteration 131: 2126.0115184393417
Likelihood=-2126.005929925811
Iteration 132: 2126.005929925811
Likelihood=-2126.0023093426025
Iteration 133: 2126.0023093426025
Likelihood=-2125.99783617924
Iteration 134: 2125.99783617924
Likelihood=-2125.994446815156
Iteration 135: 2125.994446815156
Likelihood=-2125.9911786182925
Iteration 136: 2125.9911786182925
Likelihood=-2125.986062029471
Iteration 137: 2125.986062029471
Likelihood=-2125.983255141994
Iteration 138: 2125.983255141994
Likelihood=-2125.9798051645
Iteration 139: 2125.9798051645
Likelihood=-2125.9774355179925
Iteration 140: 2125.9774355179925
Likelihood=-2125.9739215855157
Iteration 141: 2125.9739215855157
Likelihood=-2125.967403002779
Iteration 142: 2125.967403002779
Likelihood=-2125.9680211935943
Likelihood=-2125.963926002368
Iteration 143: 2125.963926002368
Likelihood=-2125.957702787288
Iteration 144: 2125.957702787288
Likelihood=-2125.9536262527126
Iteration 145: 2125.9536262527126
Likelihood=-2125.94955873245
Iteration 146: 2125.94955873245
Likelihood=-2125.946604287079
Iteration 147: 2125.946604287079
Likelihood=-2125.944827741785
Iteration 148: 2125.944827741785
Likelihood=-2323.6647109444702
Iteration 0: 2323.6647109444702
Iteration 1: 2323.6647109444702
Likelihood=-2268.069066759198
Iteration 2: 2268.069066759198
Likelihood=-2226.058252277794
Iteration 3: 2226.058252277794
Likelihood=-2191.386615808885
Iteration 4: 2191.386615808885
Likelihood=-2161.2886241387982
Iteration 5: 2161.2886241387982
Likelihood=-2134.5943353891385
Iteration 6: 2134.5943353891385
Likelihood=-2110.650055779742
Iteration 7: 2110.650055779742
Likelihood=-2089.192728506956
Iteration 8: 2089.192728506956
Likelihood=-2070.3644298969266
Iteration 9: 2070.3644298969266
Likelihood=-2053.9909922065217
Iteration 10: 2053.9909922065217
Likelihood=-2039.3626100996007
Iteration 11: 2039.3626100996007
Likelihood=-2027.149353516798
Iteration 12: 2027.149353516798
Likelihood=-2016.270428871549
Iteration 13: 2016.270428871549
Likelihood=-2007.008376832187
Iteration 14: 2007.008376832187
Likelihood=-1999.5596565113772
Iteration 15: 1999.5596565113772
Likelihood=-1992.6803311355845
Iteration 16: 1992.6803311355845
Likelihood=-1987.2066376566816
Iteration 17: 1987.2066376566816
Likelihood=-1982.2363640581773
Iteration 18: 1982.2363640581773
Likelihood=-1977.8897605968523
Iteration 19: 1977.8897605968523
Likelihood=-1974.070104160486
Iteration 20: 1974.070104160486
Likelihood=-1970.7331896338346
Iteration 21: 1970.7331896338346
Likelihood=-1967.8941422763996
Iteration 22: 1967.8941422763996
Likelihood=-1965.5313018418553
Iteration 23: 1965.5313018418553
Likelihood=-1963.6164069233407
Iteration 24: 1963.6164069233407
Likelihood=-1961.9102883816113
Iteration 25: 1961.9102883816113
Likelihood=-1960.1517721511984
Iteration 26: 1960.1517721511984
Likelihood=-1958.6786899858982
Iteration 27: 1958.6786899858982
Likelihood=-1957.3880094386113
Iteration 28: 1957.3880094386113
Likelihood=-1956.2841271632333
Iteration 29: 1956.2841271632333
Likelihood=-1955.3122224850542
Iteration 30: 1955.3122224850542
Likelihood=-1954.5036053364568
Iteration 31: 1954.5036053364568
Likelihood=-1953.7909346622134
Iteration 32: 1953.7909346622134
Likelihood=-1953.0323240897108
Iteration 33: 1953.0323240897108
Likelihood=-1952.2924297199677
Iteration 34: 1952.2924297199677
Likelihood=-1951.6685061281491
Iteration 35: 1951.6685061281491
Likelihood=-1951.262485442153
Iteration 36: 1951.262485442153
Likelihood=-1950.8044209876193
Iteration 37: 1950.8044209876193
Likelihood=-1950.3487520120834
Iteration 38: 1950.3487520120834
Likelihood=-1949.8686831700275
Iteration 39: 1949.8686831700275
Likelihood=-1949.5126078340193
Iteration 40: 1949.5126078340193
Likelihood=-1949.1896825303672
Iteration 41: 1949.1896825303672
Likelihood=-1948.892255669555
Iteration 42: 1948.892255669555
Likelihood=-1948.596888356208
Iteration 43: 1948.596888356208
Likelihood=-1948.3990034968292
Iteration 44: 1948.3990034968292
Likelihood=-1948.21703452612
Iteration 45: 1948.21703452612
Likelihood=-1948.0691729047098
Iteration 46: 1948.0691729047098
Likelihood=-1947.923028169823
Iteration 47: 1947.923028169823
Likelihood=-1947.7957833962237
Iteration 48: 1947.7957833962237
Likelihood=-1947.6791496857923
Iteration 49: 1947.6791496857923
Likelihood=-1947.5654482380846
Iteration 50: 1947.5654482380846
Likelihood=-1947.4198933202072
Iteration 51: 1947.4198933202072
Likelihood=-1947.2765306540075
Iteration 52: 1947.2765306540075
Likelihood=-1947.1396941849362
Iteration 53: 1947.1396941849362
Likelihood=-1947.0156516874224
Iteration 54: 1947.0156516874224
Likelihood=-1946.897157114618
Iteration 55: 1946.897157114618
Likelihood=-1946.783624427838
Iteration 56: 1946.783624427838
Likelihood=-1946.682320883345
Iteration 57: 1946.682320883345
Likelihood=-1946.606173106033
Iteration 58: 1946.606173106033
Likelihood=-1946.5245175401824
Iteration 59: 1946.5245175401824
Likelihood=-1946.472398241387
Iteration 60: 1946.472398241387
Likelihood=-1946.4046325446407
Iteration 61: 1946.4046325446407
Likelihood=-1946.5277992919482
Likelihood=-1946.3798242650057
Iteration 62: 1946.3798242650057
Likelihood=-1946.3570026742266
Iteration 63: 1946.3570026742266
Likelihood=-1946.3344258620825
Iteration 64: 1946.3344258620825
Likelihood=-1946.3257471845975
Iteration 65: 1946.3257471845975
Likelihood=-1946.3115707734792
Iteration 66: 1946.3115707734792
Likelihood=-1946.2957527645372
Iteration 67: 1946.2957527645372
Likelihood=-1946.2821179252587
Iteration 68: 1946.2821179252587
Likelihood=-1946.2725193750514
Iteration 69: 1946.2725193750514
Likelihood=-1946.2552078535396
Iteration 70: 1946.2552078535396
Likelihood=-1946.2475871901431
Iteration 71: 1946.2475871901431
Likelihood=-1946.2408032910055
Iteration 72: 1946.2408032910055
Likelihood=-1946.2257928709994
Iteration 73: 1946.2257928709994
Likelihood=-1946.2333563379593
Likelihood=-1946.215038516073
Iteration 74: 1946.215038516073
Likelihood=-1946.1960965540177
Iteration 75: 1946.1960965540177
Likelihood=-1946.184849874639
Iteration 76: 1946.184849874639
Likelihood=-1946.1704463967465
Iteration 77: 1946.1704463967465
Likelihood=-1946.157513483989
Iteration 78: 1946.157513483989
Likelihood=-1946.1445215502358
Iteration 79: 1946.1445215502358
Likelihood=-1946.1250795141455
Iteration 80: 1946.1250795141455
Likelihood=-1946.1203020414048
Iteration 81: 1946.1203020414048
Likelihood=-1946.1104746064925
Iteration 82: 1946.1104746064925
Likelihood=-1946.1045216986424
Iteration 83: 1946.1045216986424
Likelihood=-1946.0956476802623
Iteration 84: 1946.0956476802623
Likelihood=-1946.0827300242127
Iteration 85: 1946.0827300242127
Likelihood=-1946.0859557867816
Likelihood=-1946.0743828609063
Iteration 86: 1946.0743828609063
Likelihood=-1946.057520284268
Iteration 87: 1946.057520284268
Likelihood=-1946.0462199892315
Iteration 88: 1946.0462199892315
Likelihood=-1946.0332837187864
Iteration 89: 1946.0332837187864
Likelihood=-1946.0234895441758
Iteration 90: 1946.0234895441758
Likelihood=-1946.0111415977062
Iteration 91: 1946.0111415977062
Likelihood=-1946.0008416776284
Iteration 92: 1946.0008416776284
Likelihood=-1945.9927700215223
Iteration 93: 1945.9927700215223
Likelihood=-1945.985726133702
Iteration 94: 1945.985726133702
Likelihood=-1945.9787989790266
Iteration 95: 1945.9787989790266
Likelihood=-1945.9710006131895
Iteration 96: 1945.9710006131895
Likelihood=-1945.9671644857797
Iteration 97: 1945.9671644857797
Likelihood=-1945.9613593793817
Iteration 98: 1945.9613593793817
Likelihood=-1945.9593070224118
Iteration 99: 1945.9593070224118
Likelihood=-1945.95544475993
Iteration 100: 1945.95544475993
Likelihood=-1945.9535151434532
Iteration 101: 1945.9535151434532
Likelihood=-2419.4313706177027
Iteration 0: 2419.4313706177027
Iteration 1: 2419.4313706177027
Likelihood=-2354.326192010903
Iteration 2: 2354.326192010903
Likelihood=-2307.7340500313285
Iteration 3: 2307.7340500313285
Likelihood=-2270.9978601750254
Iteration 4: 2270.9978601750254
Likelihood=-2239.3728804359253
Iteration 5: 2239.3728804359253
Likelihood=-2211.413493704369
Iteration 6: 2211.413493704369
Likelihood=-2186.767860472977
Iteration 7: 2186.767860472977
Likelihood=-2164.9394414094636
Iteration 8: 2164.9394414094636
Likelihood=-2146.5823935541775
Iteration 9: 2146.5823935541775
Likelihood=-2131.25807756206
Iteration 10: 2131.25807756206
Likelihood=-2118.0962349720457
Iteration 11: 2118.0962349720457
Likelihood=-2107.4871535183765
Iteration 12: 2107.4871535183765
Likelihood=-2099.002091210357
Iteration 13: 2099.002091210357
Likelihood=-2091.705881745124
Iteration 14: 2091.705881745124
Likelihood=-2086.197808271968
Iteration 15: 2086.197808271968
Likelihood=-2081.2550092588904
Iteration 16: 2081.2550092588904
Likelihood=-2077.105547935719
Iteration 17: 2077.105547935719
Likelihood=-2073.491688358507
Iteration 18: 2073.491688358507
Likelihood=-2070.027609959468
Iteration 19: 2070.027609959468
Likelihood=-2066.813916212949
Iteration 20: 2066.813916212949
Likelihood=-2063.8515589482004
Iteration 21: 2063.8515589482004
Likelihood=-2061.074200817821
Iteration 22: 2061.074200817821
Likelihood=-2058.5430780373576
Iteration 23: 2058.5430780373576
Likelihood=-2056.4017273838485
Iteration 24: 2056.4017273838485
Likelihood=-2054.401749660815
Iteration 25: 2054.401749660815
Likelihood=-2052.6832828144998
Iteration 26: 2052.6832828144998
Likelihood=-2051.1322998407018
Iteration 27: 2051.1322998407018
Likelihood=-2049.8212994371943
Iteration 28: 2049.8212994371943
Likelihood=-2048.597307042775
Iteration 29: 2048.597307042775
Likelihood=-2047.4828459589055
Iteration 30: 2047.4828459589055
Likelihood=-2046.4371851279975
Iteration 31: 2046.4371851279975
Likelihood=-2045.4405267904651
Iteration 32: 2045.4405267904651
Likelihood=-2044.4546503064462
Iteration 33: 2044.4546503064462
Likelihood=-2043.4805000777276
Iteration 34: 2043.4805000777276
Likelihood=-2042.7014202533774
Iteration 35: 2042.7014202533774
Likelihood=-2042.3419848582312
Iteration 36: 2042.3419848582312
Likelihood=-2041.794468248503
Iteration 37: 2041.794468248503
Likelihood=-2041.5178937962496
Iteration 38: 2041.5178937962496
Likelihood=-2041.175180707998
Iteration 39: 2041.175180707998
Likelihood=-2041.0806633221823
Iteration 40: 2041.0806633221823
Likelihood=-2040.6633425588784
Iteration 41: 2040.6633425588784
Likelihood=-2040.4904887338748
Iteration 42: 2040.4904887338748
Likelihood=-2040.3655750105695
Iteration 43: 2040.3655750105695
Likelihood=-2040.1719131687369
Iteration 44: 2040.1719131687369
Likelihood=-2039.9404031336264
Iteration 45: 2039.9404031336264
Likelihood=-2039.6577478668942
Iteration 46: 2039.6577478668942
Likelihood=-2039.5511843173856
Iteration 47: 2039.5511843173856
Likelihood=-2039.4092048714526
Iteration 48: 2039.4092048714526
Likelihood=-2039.327367412369
Iteration 49: 2039.327367412369
Likelihood=-2039.2474274116882
Iteration 50: 2039.2474274116882
Likelihood=-2039.0325902084692
Iteration 51: 2039.0325902084692
Likelihood=-2038.8951754158672
Iteration 52: 2038.8951754158672
Likelihood=-2038.7206911586927
Iteration 53: 2038.7206911586927
Likelihood=-2038.5716480223473
Iteration 54: 2038.5716480223473
Likelihood=-2038.4572530996336
Iteration 55: 2038.4572530996336
Likelihood=-2038.3432080871555
Iteration 56: 2038.3432080871555
Likelihood=-2038.134875122366
Iteration 57: 2038.134875122366
Likelihood=-2038.0378697619694
Iteration 58: 2038.0378697619694
Likelihood=-2037.9531295232496
Iteration 59: 2037.9531295232496
Likelihood=-2037.8798306537656
Iteration 60: 2037.8798306537656
Likelihood=-2037.8049494437314
Iteration 61: 2037.8049494437314
Likelihood=-2037.75765937281
Iteration 62: 2037.75765937281
Likelihood=-2037.6640275764976
Iteration 63: 2037.6640275764976
Likelihood=-2037.6163332907352
Iteration 64: 2037.6163332907352
Likelihood=-2037.5546863477844
Iteration 65: 2037.5546863477844
Likelihood=-2037.542571004716
Iteration 66: 2037.542571004716
Likelihood=-2037.4830908579108
Iteration 67: 2037.4830908579108
Likelihood=-2037.4641708196739
Iteration 68: 2037.4641708196739
Likelihood=-2037.4396918652533
Iteration 69: 2037.4396918652533
Likelihood=-2037.4083875656668
Iteration 70: 2037.4083875656668
Likelihood=-2037.3751618488293
Iteration 71: 2037.3751618488293
Likelihood=-2037.3417542960942
Iteration 72: 2037.3417542960942
Likelihood=-2037.3147729189518
Iteration 73: 2037.3147729189518
Likelihood=-2037.294031971904
Iteration 74: 2037.294031971904
Likelihood=-2037.2727593412108
Iteration 75: 2037.2727593412108
Likelihood=-2037.254431324372
Iteration 76: 2037.254431324372
Likelihood=-2037.2271119930153
Iteration 77: 2037.2271119930153
Likelihood=-2037.2165996202784
Iteration 78: 2037.2165996202784
Likelihood=-2037.1970085152357
Iteration 79: 2037.1970085152357
Likelihood=-2037.1804965839146
Iteration 80: 2037.1804965839146
Likelihood=-2037.1638575439877
Iteration 81: 2037.1638575439877
Likelihood=-2037.1402883707308
Iteration 82: 2037.1402883707308
Likelihood=-2037.117506614284
Iteration 83: 2037.117506614284
Likelihood=-2037.1009043099673
Iteration 84: 2037.1009043099673
Likelihood=-2037.0708101526734
Iteration 85: 2037.0708101526734
Likelihood=-2037.0477712302472
Iteration 86: 2037.0477712302472
Likelihood=-2037.0206767544935
Iteration 87: 2037.0206767544935
Likelihood=-2036.9947815806615
Iteration 88: 2036.9947815806615
Likelihood=-2036.9959655801601
Likelihood=-2036.9847622938605
Iteration 89: 2036.9847622938605
Likelihood=-2036.9773086994444
Iteration 90: 2036.9773086994444
Likelihood=-2036.9646803798166
Iteration 91: 2036.9646803798166
Likelihood=-2036.9586046388913
Iteration 92: 2036.9586046388913
Likelihood=-2036.951093102925
Iteration 93: 2036.951093102925
Likelihood=-2036.94682376936
Iteration 94: 2036.94682376936
Likelihood=-2036.9428480156726
Iteration 95: 2036.9428480156726
Likelihood=-2036.9339245712517
Iteration 96: 2036.9339245712517
Likelihood=-2036.9271918130296
Iteration 97: 2036.9271918130296
Likelihood=-2036.9153398700182
Iteration 98: 2036.9153398700182
Likelihood=-2036.9089475283897
Iteration 99: 2036.9089475283897
Likelihood=-2036.9005566529663
Iteration 100: 2036.9005566529663
Likelihood=-2036.8938375920172
Iteration 101: 2036.8938375920172
Likelihood=-2036.8850554425069
Iteration 102: 2036.8850554425069
Likelihood=-2036.87730498476
Iteration 103: 2036.87730498476
Likelihood=-2036.8685038479452
Iteration 104: 2036.8685038479452
Likelihood=-2036.868780662702
Likelihood=-2036.860590490382
Iteration 105: 2036.860590490382
Likelihood=-2036.849989523741
Iteration 106: 2036.849989523741
Likelihood=-2036.8362088828392
Iteration 107: 2036.8362088828392
Likelihood=-2036.825628465784
Iteration 108: 2036.825628465784
Likelihood=-2036.819754100187
Iteration 109: 2036.819754100187
Likelihood=-2036.8114203024372
Iteration 110: 2036.8114203024372
Likelihood=-2036.8055623623652
Iteration 111: 2036.8055623623652
Likelihood=-2036.7989682255081
Iteration 112: 2036.7989682255081
Likelihood=-2036.7906245692752
Iteration 113: 2036.7906245692752
Likelihood=-2036.7865216578593
Iteration 114: 2036.7865216578593
Likelihood=-2036.7816690109937
Iteration 115: 2036.7816690109937
Likelihood=-2036.7790044943777
Iteration 116: 2036.7790044943777
Likelihood=-2036.776312132534
Iteration 117: 2036.776312132534
Likelihood=-2036.7710791723691
Iteration 118: 2036.7710791723691
Likelihood=-2036.7701125940682
Iteration 119: 2036.7701125940682
Likelihood=-2494.4991488409973
Iteration 0: 2494.4991488409973
Iteration 1: 2494.4991488409973
Likelihood=-2434.953589677253
Iteration 2: 2434.953589677253
Likelihood=-2396.1019943829533
Iteration 3: 2396.1019943829533
Likelihood=-2368.0817139137594
Iteration 4: 2368.0817139137594
Likelihood=-2344.7051545825257
Iteration 5: 2344.7051545825257
Likelihood=-2323.9745264543108
Iteration 6: 2323.9745264543108
Likelihood=-2305.9448612059546
Iteration 7: 2305.9448612059546
Likelihood=-2289.2946907101755
Iteration 8: 2289.2946907101755
Likelihood=-2274.9963690226195
Iteration 9: 2274.9963690226195
Likelihood=-2261.8739060070043
Iteration 10: 2261.8739060070043
Likelihood=-2250.1215267566313
Iteration 11: 2250.1215267566313
Likelihood=-2239.9084565678127
Iteration 12: 2239.9084565678127
Likelihood=-2230.35110432153
Iteration 13: 2230.35110432153
Likelihood=-2222.563017508329
Iteration 14: 2222.563017508329
Likelihood=-2216.268109684093
Iteration 15: 2216.268109684093
Likelihood=-2210.2652081847214
Iteration 16: 2210.2652081847214
Likelihood=-2205.5898401867726
Iteration 17: 2205.5898401867726
Likelihood=-2201.357061855308
Iteration 18: 2201.357061855308
Likelihood=-2197.7109005145685
Iteration 19: 2197.7109005145685
Likelihood=-2194.6790791999197
Iteration 20: 2194.6790791999197
Likelihood=-2191.885898594477
Iteration 21: 2191.885898594477
Likelihood=-2189.4218971069863
Iteration 22: 2189.4218971069863
Likelihood=-2187.364205083331
Iteration 23: 2187.364205083331
Likelihood=-2185.4085475938214
Iteration 24: 2185.4085475938214
Likelihood=-2183.9948343871997
Iteration 25: 2183.9948343871997
Likelihood=-2182.80975306033
Iteration 26: 2182.80975306033
Likelihood=-2181.833951497322
Iteration 27: 2181.833951497322
Likelihood=-2180.614693063135
Iteration 28: 2180.614693063135
Likelihood=-2179.4821350203265
Iteration 29: 2179.4821350203265
Likelihood=-2178.95092546091
Iteration 30: 2178.95092546091
Likelihood=-2177.889236427001
Iteration 31: 2177.889236427001
Likelihood=-2176.9641515114454
Iteration 32: 2176.9641515114454
Likelihood=-2176.215492651261
Iteration 33: 2176.215492651261
Likelihood=-2175.4860038242537
Iteration 34: 2175.4860038242537
Likelihood=-2174.8215581235213
Iteration 35: 2174.8215581235213
Likelihood=-2174.2226455502164
Iteration 36: 2174.2226455502164
Likelihood=-2173.7358039612654
Iteration 37: 2173.7358039612654
Likelihood=-2173.324271676715
Iteration 38: 2173.324271676715
Likelihood=-2173.0114117086273
Iteration 39: 2173.0114117086273
Likelihood=-2172.745357705816
Iteration 40: 2172.745357705816
Likelihood=-2172.510298949257
Iteration 41: 2172.510298949257
Likelihood=-2172.305758806304
Iteration 42: 2172.305758806304
Likelihood=-2172.1776153584483
Iteration 43: 2172.1776153584483
Likelihood=-2172.0135860773466
Iteration 44: 2172.0135860773466
Likelihood=-2171.782319897826
Iteration 45: 2171.782319897826
Likelihood=-2171.6408605450893
Iteration 46: 2171.6408605450893
Likelihood=-2171.504875389826
Iteration 47: 2171.504875389826
Likelihood=-2171.3112546645307
Iteration 48: 2171.3112546645307
Likelihood=-2171.166685856311
Iteration 49: 2171.166685856311
Likelihood=-2171.0036319128662
Iteration 50: 2171.0036319128662
Likelihood=-2170.82088389444
Iteration 51: 2170.82088389444
Likelihood=-2170.6218651854906
Iteration 52: 2170.6218651854906
Likelihood=-2170.527131316225
Iteration 53: 2170.527131316225
Likelihood=-2170.4204467745326
Iteration 54: 2170.4204467745326
Likelihood=-2170.340786307557
Iteration 55: 2170.340786307557
Likelihood=-2170.2411986807156
Iteration 56: 2170.2411986807156
Likelihood=-2170.1587330956327
Iteration 57: 2170.1587330956327
Likelihood=-2170.0801977241563
Iteration 58: 2170.0801977241563
Likelihood=-2170.002672476889
Iteration 59: 2170.002672476889
Likelihood=-2169.938856745297
Iteration 60: 2169.938856745297
Likelihood=-2169.8938559847174
Iteration 61: 2169.8938559847174
Likelihood=-2169.840394133655
Iteration 62: 2169.840394133655
Likelihood=-2169.8152490361413
Iteration 63: 2169.8152490361413
Likelihood=-2169.779816824174
Iteration 64: 2169.779816824174
Likelihood=-2169.756193755823
Iteration 65: 2169.756193755823
Likelihood=-2169.705598180513
Iteration 66: 2169.705598180513
Likelihood=-2169.679733850925
Iteration 67: 2169.679733850925
Likelihood=-2169.656976182706
Iteration 68: 2169.656976182706
Likelihood=-2169.632147140946
Iteration 69: 2169.632147140946
Likelihood=-2169.614206913882
Iteration 70: 2169.614206913882
Likelihood=-2169.606560308266
Iteration 71: 2169.606560308266
Likelihood=-2169.5949605215037
Iteration 72: 2169.5949605215037
Likelihood=-2169.580982843363
Iteration 73: 2169.580982843363
Likelihood=-2169.565327260492
Iteration 74: 2169.565327260492
Likelihood=-2169.5535886639664
Iteration 75: 2169.5535886639664
Likelihood=-2169.5435569449687
Iteration 76: 2169.5435569449687
Likelihood=-2169.533181609638
Iteration 77: 2169.533181609638
Likelihood=-2169.5223661851624
Iteration 78: 2169.5223661851624
Likelihood=-2169.508164719437
Iteration 79: 2169.508164719437
Likelihood=-2169.4908226511507
Iteration 80: 2169.4908226511507
Likelihood=-2169.485009006938
Iteration 81: 2169.485009006938
Likelihood=-2169.4476714778707
Iteration 82: 2169.4476714778707
Likelihood=-2169.4347421922607
Iteration 83: 2169.4347421922607
Likelihood=-2169.409907345998
Iteration 84: 2169.409907345998
Likelihood=-2169.377077620673
Iteration 85: 2169.377077620673
Likelihood=-2169.3395598543802
Iteration 86: 2169.3395598543802
Likelihood=-2169.2964917346935
Iteration 87: 2169.2964917346935
Likelihood=-2169.272220314337
Iteration 88: 2169.272220314337
Likelihood=-2169.253826407255
Iteration 89: 2169.253826407255
Likelihood=-2169.236256428031
Iteration 90: 2169.236256428031
Likelihood=-2169.2208742656803
Iteration 91: 2169.2208742656803
Likelihood=-2169.2022736218037
Iteration 92: 2169.2022736218037
Likelihood=-2169.1811209327993
Iteration 93: 2169.1811209327993
Likelihood=-2169.170572960188
Iteration 94: 2169.170572960188
Likelihood=-2169.16160574282
Iteration 95: 2169.16160574282
Likelihood=-2169.151087830007
Iteration 96: 2169.151087830007
Likelihood=-2169.138869735625
Iteration 97: 2169.138869735625
Likelihood=-2169.129275366266
Iteration 98: 2169.129275366266
Likelihood=-2169.123504584458
Iteration 99: 2169.123504584458
Likelihood=-2169.11502206216
Iteration 100: 2169.11502206216
Likelihood=-2169.1059657501955
Iteration 101: 2169.1059657501955
Likelihood=-2169.100422961396
Iteration 102: 2169.100422961396
Likelihood=-2169.092543556292
Iteration 103: 2169.092543556292
Likelihood=-2169.085164964647
Iteration 104: 2169.085164964647
Likelihood=-2169.0788950895944
Iteration 105: 2169.0788950895944
Likelihood=-2169.0707667189117
Iteration 106: 2169.0707667189117
Likelihood=-2169.066644046708
Iteration 107: 2169.066644046708
Likelihood=-2169.060036865008
Iteration 108: 2169.060036865008
Likelihood=-2169.0506050443905
Iteration 109: 2169.0506050443905
Likelihood=-2169.0462773109134
Iteration 110: 2169.0462773109134
Likelihood=-2169.0409085767556
Iteration 111: 2169.0409085767556
Likelihood=-2169.0322336354798
Iteration 112: 2169.0322336354798
Likelihood=-2169.029252864604
Iteration 113: 2169.029252864604
Likelihood=-2169.024471960794
Iteration 114: 2169.024471960794
Likelihood=-2169.0199420536674
Iteration 115: 2169.0199420536674
Likelihood=-2169.015846389383
Iteration 116: 2169.015846389383
Likelihood=-2169.011835368946
Iteration 117: 2169.011835368946
Likelihood=-2169.007634114663
Iteration 118: 2169.007634114663
Likelihood=-2169.0033865997398
Iteration 119: 2169.0033865997398
Likelihood=-2168.9986935257684
Iteration 120: 2168.9986935257684
Likelihood=-2168.994208461331
Iteration 121: 2168.994208461331
Likelihood=-2168.9904509132757
Iteration 122: 2168.9904509132757
Likelihood=-2168.9875613826516
Iteration 123: 2168.9875613826516
Likelihood=-2168.986088614809
Iteration 124: 2168.986088614809
Likelihood=-2528.9792506943313
Iteration 0: 2528.9792506943313
Iteration 1: 2528.9792506943313
Likelihood=-2467.8453360369726
Iteration 2: 2467.8453360369726
Likelihood=-2423.7926850275753
Iteration 3: 2423.7926850275753
Likelihood=-2387.6400940346944
Iteration 4: 2387.6400940346944
Likelihood=-2355.2315087344655
Likelihood=-2265.013571292861
Iteration 5: 2265.013571292861
Likelihood=-2248.1055896410357
Iteration 6: 2248.1055896410357
Likelihood=-2234.110000358227
Iteration 7: 2234.110000358227
Likelihood=-2221.7221923385723
Iteration 8: 2221.7221923385723
Likelihood=-2210.2946162267444
Iteration 9: 2210.2946162267444
Likelihood=-2201.101204288936
Iteration 10: 2201.101204288936
Likelihood=-2193.2166004401643
Iteration 11: 2193.2166004401643
Likelihood=-2186.7250877770653
Iteration 12: 2186.7250877770653
Likelihood=-2181.888482177419
Iteration 13: 2181.888482177419
Likelihood=-2177.6121941743186
Iteration 14: 2177.6121941743186
Likelihood=-2173.9586314087455
Iteration 15: 2173.9586314087455
Likelihood=-2170.8508058718935
Iteration 16: 2170.8508058718935
Likelihood=-2167.962968877605
Iteration 17: 2167.962968877605
Likelihood=-2165.31871946664
Iteration 18: 2165.31871946664
Likelihood=-2162.9405351400706
Iteration 19: 2162.9405351400706
Likelihood=-2160.883126795072
Iteration 20: 2160.883126795072
Likelihood=-2159.1114031734387
Iteration 21: 2159.1114031734387
Likelihood=-2157.686576315809
Iteration 22: 2157.686576315809
Likelihood=-2156.4246363934403
Iteration 23: 2156.4246363934403
Likelihood=-2155.1257995637347
Iteration 24: 2155.1257995637347
Likelihood=-2153.9863726238805
Iteration 25: 2153.9863726238805
Likelihood=-2153.1346276092277
Iteration 26: 2153.1346276092277
Likelihood=-2152.480110428486
Iteration 27: 2152.480110428486
Likelihood=-2151.8037147704686
Iteration 28: 2151.8037147704686
Likelihood=-2150.969606878139
Iteration 29: 2150.969606878139
Likelihood=-2150.3663771557613
Iteration 30: 2150.3663771557613
Likelihood=-2149.673701445464
Iteration 31: 2149.673701445464
Likelihood=-2149.019265113678
Iteration 32: 2149.019265113678
Likelihood=-2148.288130317663
Iteration 33: 2148.288130317663
Likelihood=-2147.8192731608174
Iteration 34: 2147.8192731608174
Likelihood=-2147.508194231927
Iteration 35: 2147.508194231927
Likelihood=-2147.2845132002685
Iteration 36: 2147.2845132002685
Likelihood=-2146.9253864373954
Iteration 37: 2146.9253864373954
Likelihood=-2146.5252587749937
Iteration 38: 2146.5252587749937
Likelihood=-2146.3788381676636
Iteration 39: 2146.3788381676636
Likelihood=-2146.092581669103
Iteration 40: 2146.092581669103
Likelihood=-2145.8227389826693
Iteration 41: 2145.8227389826693
Likelihood=-2145.5516792394374
Iteration 42: 2145.5516792394374
Likelihood=-2145.281453330784
Iteration 43: 2145.281453330784
Likelihood=-2145.004124673892
Iteration 44: 2145.004124673892
Likelihood=-2144.752628552692
Iteration 45: 2144.752628552692
Likelihood=-2144.5616089818386
Iteration 46: 2144.5616089818386
Likelihood=-2144.3444503278615
Iteration 47: 2144.3444503278615
Likelihood=-2144.110659926467
Iteration 48: 2144.110659926467
Likelihood=-2143.979856004474
Iteration 49: 2143.979856004474
Likelihood=-2143.840871500506
Iteration 50: 2143.840871500506
Likelihood=-2143.7951537562294
Iteration 51: 2143.7951537562294
Likelihood=-2143.7348083114903
Iteration 52: 2143.7348083114903
Likelihood=-2143.663179539219
Iteration 53: 2143.663179539219
Likelihood=-2143.584545807281
Iteration 54: 2143.584545807281
Likelihood=-2143.528381864218
Iteration 55: 2143.528381864218
Likelihood=-2143.4906279843135
Iteration 56: 2143.4906279843135
Likelihood=-2143.449867120212
Iteration 57: 2143.449867120212
Likelihood=-2143.4105145547214
Iteration 58: 2143.4105145547214
Likelihood=-2143.371416094158
Iteration 59: 2143.371416094158
Likelihood=-2143.333395971266
Iteration 60: 2143.333395971266
Likelihood=-2143.2866359393724
Iteration 61: 2143.2866359393724
Likelihood=-2143.233382719404
Iteration 62: 2143.233382719404
Likelihood=-2143.1904231837575
Iteration 63: 2143.1904231837575
Likelihood=-2143.1555240413763
Iteration 64: 2143.1555240413763
Likelihood=-2143.0998152701013
Iteration 65: 2143.0998152701013
Likelihood=-2143.095334673061
Likelihood=-2143.0716984901223
Iteration 66: 2143.0716984901223
Likelihood=-2143.044844581369
Iteration 67: 2143.044844581369
Likelihood=-2142.988069829097
Iteration 68: 2142.988069829097
Likelihood=-2142.950140099083
Iteration 69: 2142.950140099083
Likelihood=-2142.9120390774324
Iteration 70: 2142.9120390774324
Likelihood=-2142.8769207030577
Iteration 71: 2142.8769207030577
Likelihood=-2142.8512633206246
Iteration 72: 2142.8512633206246
Likelihood=-2142.8164244413038
Iteration 73: 2142.8164244413038
Likelihood=-2142.8110985326384
Iteration 74: 2142.8110985326384
Likelihood=-2142.773074080608
Iteration 75: 2142.773074080608
Likelihood=-2142.7634955093554
Iteration 76: 2142.7634955093554
Likelihood=-2142.7413995068596
Iteration 77: 2142.7413995068596
Likelihood=-2142.7135565706967
Iteration 78: 2142.7135565706967
Likelihood=-2142.742610314317
Likelihood=-2142.699081782075
Iteration 79: 2142.699081782075
Likelihood=-2142.6764631380715
Iteration 80: 2142.6764631380715
Likelihood=-2142.6636181851886
Iteration 81: 2142.6636181851886
Likelihood=-2142.6495765803857
Iteration 82: 2142.6495765803857
Likelihood=-2142.6395824001215
Iteration 83: 2142.6395824001215
Likelihood=-2142.628823978396
Iteration 84: 2142.628823978396
Likelihood=-2142.616739374128
Iteration 85: 2142.616739374128
Likelihood=-2142.60712886003
Iteration 86: 2142.60712886003
Likelihood=-2142.5894171879054
Iteration 87: 2142.5894171879054
Likelihood=-2142.5765936815887
Iteration 88: 2142.5765936815887
Likelihood=-2142.568684329193
Iteration 89: 2142.568684329193
Likelihood=-2142.563764016457
Iteration 90: 2142.563764016457
Likelihood=-2142.5576839263763
Iteration 91: 2142.5576839263763
Likelihood=-2142.5495378940054
Iteration 92: 2142.5495378940054
Likelihood=-2142.5391109423463
Iteration 93: 2142.5391109423463
Likelihood=-2142.532796069976
Iteration 94: 2142.532796069976
Likelihood=-2142.5251566492743
Iteration 95: 2142.5251566492743
Likelihood=-2142.5230791529134
Iteration 96: 2142.5230791529134
Likelihood=-2568.020796226048
Iteration 0: 2568.020796226048
Iteration 1: 2568.020796226048
Likelihood=-2498.9209451790234
Iteration 2: 2498.9209451790234
Likelihood=-2452.3792220713954
Iteration 3: 2452.3792220713954
Likelihood=-2418.8540929633987
Iteration 4: 2418.8540929633987
Likelihood=-2391.547380454189
Iteration 5: 2391.547380454189
Likelihood=-2367.8309575497924
Iteration 6: 2367.8309575497924
Likelihood=-2347.037794606817
Iteration 7: 2347.037794606817
Likelihood=-2328.2963361878838
Iteration 8: 2328.2963361878838
Likelihood=-2312.148701004742
Iteration 9: 2312.148701004742
Likelihood=-2298.268138481751
Iteration 10: 2298.268138481751
Likelihood=-2286.166295596631
Iteration 11: 2286.166295596631
Likelihood=-2275.5336753848587
Iteration 12: 2275.5336753848587
Likelihood=-2266.4334614075633
Iteration 13: 2266.4334614075633
Likelihood=-2258.390695681591
Iteration 14: 2258.390695681591
Likelihood=-2251.5967181832116
Iteration 15: 2251.5967181832116
Likelihood=-2245.5644859046247
Iteration 16: 2245.5644859046247
Likelihood=-2240.3998009335733
Iteration 17: 2240.3998009335733
Likelihood=-2236.0082026786663
Iteration 18: 2236.0082026786663
Likelihood=-2232.0778239099327
Iteration 19: 2232.0778239099327
Likelihood=-2228.6777097165973
Iteration 20: 2228.6777097165973
Likelihood=-2225.7723151953683
Iteration 21: 2225.7723151953683
Likelihood=-2223.242017471391
Iteration 22: 2223.242017471391
Likelihood=-2221.121421818753
Iteration 23: 2221.121421818753
Likelihood=-2219.327675381655
Iteration 24: 2219.327675381655
Likelihood=-2217.70217628315
Iteration 25: 2217.70217628315
Likelihood=-2216.253199999724
Iteration 26: 2216.253199999724
Likelihood=-2214.883220240977
Iteration 27: 2214.883220240977
Likelihood=-2213.5506317210443
Iteration 28: 2213.5506317210443
Likelihood=-2212.2622768794995
Iteration 29: 2212.2622768794995
Likelihood=-2211.0435606782858
Iteration 30: 2211.0435606782858
Likelihood=-2209.9075421807406
Iteration 31: 2209.9075421807406
Likelihood=-2208.847318069121
Iteration 32: 2208.847318069121
Likelihood=-2207.9651383877895
Iteration 33: 2207.9651383877895
Likelihood=-2207.2337717215128
Iteration 34: 2207.2337717215128
Likelihood=-2206.614723233914
Iteration 35: 2206.614723233914
Likelihood=-2206.0068845482747
Iteration 36: 2206.0068845482747
Likelihood=-2205.30957893361
Iteration 37: 2205.30957893361
Likelihood=-2204.7792797850025
Iteration 38: 2204.7792797850025
Likelihood=-2204.4815421197436
Iteration 39: 2204.4815421197436
Likelihood=-2204.0560601009493
Iteration 40: 2204.0560601009493
Likelihood=-2203.5506483273853
Iteration 41: 2203.5506483273853
Likelihood=-2203.2465441989284
Iteration 42: 2203.2465441989284
Likelihood=-2202.8391722282418
Iteration 43: 2202.8391722282418
Likelihood=-2202.4132064345818
Iteration 44: 2202.4132064345818
Likelihood=-2202.1367768371047
Iteration 45: 2202.1367768371047
Likelihood=-2201.9364577008023
Iteration 46: 2201.9364577008023
Likelihood=-2201.664662542808
Iteration 47: 2201.664662542808
Likelihood=-2201.538149450647
Iteration 48: 2201.538149450647
Likelihood=-2201.3029276713355
Iteration 49: 2201.3029276713355
Likelihood=-2201.2423046673016
Iteration 50: 2201.2423046673016
Likelihood=-2201.1733966422476
Iteration 51: 2201.1733966422476
Likelihood=-2201.0518592289395
Iteration 52: 2201.0518592289395
Likelihood=-2200.9396953204405
Iteration 53: 2200.9396953204405
Likelihood=-2200.8347254391074
Iteration 54: 2200.8347254391074
Likelihood=-2200.7313274557796
Iteration 55: 2200.7313274557796
Likelihood=-2200.637766377649
Iteration 56: 2200.637766377649
Likelihood=-2200.515302277326
Iteration 57: 2200.515302277326
Likelihood=-2200.397051791234
Iteration 58: 2200.397051791234
Likelihood=-2200.307559605272
Iteration 59: 2200.307559605272
Likelihood=-2200.2082552427223
Iteration 60: 2200.2082552427223
Likelihood=-2200.1064829573656
Iteration 61: 2200.1064829573656
Likelihood=-2200.0037266053905
Iteration 62: 2200.0037266053905
Likelihood=-2199.925712646178
Iteration 63: 2199.925712646178
Likelihood=-2199.8816501226966
Iteration 64: 2199.8816501226966
Likelihood=-2199.810181799103
Iteration 65: 2199.810181799103
Likelihood=-2199.751323475106
Iteration 66: 2199.751323475106
Likelihood=-2199.680435249728
Iteration 67: 2199.680435249728
Likelihood=-2199.591134175876
Iteration 68: 2199.591134175876
Likelihood=-2199.5505640723063
Iteration 69: 2199.5505640723063
Likelihood=-2199.4782517233243
Iteration 70: 2199.4782517233243
Likelihood=-2199.4023232973823
Iteration 71: 2199.4023232973823
Likelihood=-2199.349750489895
Iteration 72: 2199.349750489895
Likelihood=-2199.283512250154
Iteration 73: 2199.283512250154
Likelihood=-2199.235303190437
Iteration 74: 2199.235303190437
Likelihood=-2199.2001689047715
Iteration 75: 2199.2001689047715
Likelihood=-2199.1596856930196
Iteration 76: 2199.1596856930196
Likelihood=-2199.1283973743994
Iteration 77: 2199.1283973743994
Likelihood=-2199.097667596045
Iteration 78: 2199.097667596045
Likelihood=-2199.0646070231232
Iteration 79: 2199.0646070231232
Likelihood=-2199.0457516685783
Iteration 80: 2199.0457516685783
Likelihood=-2199.025866336031
Iteration 81: 2199.025866336031
Likelihood=-2199.004083013591
Iteration 82: 2199.004083013591
Likelihood=-2198.988824495282
Iteration 83: 2198.988824495282
Likelihood=-2198.957842063263
Iteration 84: 2198.957842063263
Likelihood=-2198.9288720526697
Iteration 85: 2198.9288720526697
Likelihood=-2198.9156982027303
Iteration 86: 2198.9156982027303
Likelihood=-2198.8950453455354
Iteration 87: 2198.8950453455354
Likelihood=-2198.8821267163066
Iteration 88: 2198.8821267163066
Likelihood=-2198.8660495551458
Iteration 89: 2198.8660495551458
Likelihood=-2198.8548058339197
Iteration 90: 2198.8548058339197
Likelihood=-2198.846277049091
Iteration 91: 2198.846277049091
Likelihood=-2198.837203004195
Iteration 92: 2198.837203004195
Likelihood=-2198.8253988338465
Iteration 93: 2198.8253988338465
Likelihood=-2198.8216212400853
Iteration 94: 2198.8216212400853
Likelihood=-2198.816045283598
Iteration 95: 2198.816045283598
Likelihood=-2198.8118807252745
Iteration 96: 2198.8118807252745
Likelihood=-2198.806967369909
Iteration 97: 2198.806967369909
Likelihood=-2198.8026565286477
Iteration 98: 2198.8026565286477
Likelihood=-2198.798996590359
Iteration 99: 2198.798996590359
Likelihood=-2198.7962416822434
Iteration 100: 2198.7962416822434
Likelihood=-2198.792175073448
Iteration 101: 2198.792175073448
Likelihood=-2198.790030173027
Iteration 102: 2198.790030173027
Likelihood=-2500.851590063498
Iteration 0: 2500.851590063498
Iteration 1: 2500.851590063498
Likelihood=-2441.203143351986
Iteration 2: 2441.203143351986
Likelihood=-2400.993206850606
Iteration 3: 2400.993206850606
Likelihood=-2370.577339400241
Iteration 4: 2370.577339400241
Likelihood=-2344.926437874786
Iteration 5: 2344.926437874786
Likelihood=-2322.380734663246
Iteration 6: 2322.380734663246
Likelihood=-2303.168875523008
Iteration 7: 2303.168875523008
Likelihood=-2285.7476410016607
Iteration 8: 2285.7476410016607
Likelihood=-2271.250635751761
Iteration 9: 2271.250635751761
Likelihood=-2258.767855984187
Iteration 10: 2258.767855984187
Likelihood=-2247.517705256262
Iteration 11: 2247.517705256262
Likelihood=-2238.301431043662
Iteration 12: 2238.301431043662
Likelihood=-2229.793751171815
Iteration 13: 2229.793751171815
Likelihood=-2222.2987171093732
Iteration 14: 2222.2987171093732
Likelihood=-2216.3180701809156
Iteration 15: 2216.3180701809156
Likelihood=-2210.3537612141918
Iteration 16: 2210.3537612141918
Likelihood=-2205.3362968849774
Iteration 17: 2205.3362968849774
Likelihood=-2201.2452322715917
Iteration 18: 2201.2452322715917
Likelihood=-2197.4822421470312
Iteration 19: 2197.4822421470312
Likelihood=-2194.6157413969677
Iteration 20: 2194.6157413969677
Likelihood=-2192.0237386521267
Iteration 21: 2192.0237386521267
Likelihood=-2189.923871818624
Iteration 22: 2189.923871818624
Likelihood=-2188.3026752322135
Iteration 23: 2188.3026752322135
Likelihood=-2186.7361410415897
Iteration 24: 2186.7361410415897
Likelihood=-2185.3676840524845
Iteration 25: 2185.3676840524845
Likelihood=-2184.0327086703205
Iteration 26: 2184.0327086703205
Likelihood=-2182.7240642937822
Iteration 27: 2182.7240642937822
Likelihood=-2181.5032951918256
Iteration 28: 2181.5032951918256
Likelihood=-2180.242796405818
Iteration 29: 2180.242796405818
Likelihood=-2179.317101681319
Iteration 30: 2179.317101681319
Likelihood=-2178.4013715607325
Iteration 31: 2178.4013715607325
Likelihood=-2177.829328437216
Iteration 32: 2177.829328437216
Likelihood=-2177.5059401754047
Iteration 33: 2177.5059401754047
Likelihood=-2176.9914973879117
Iteration 34: 2176.9914973879117
Likelihood=-2176.644928069843
Iteration 35: 2176.644928069843
Likelihood=-2176.2808090673784
Iteration 36: 2176.2808090673784
Likelihood=-2175.732376209746
Iteration 37: 2175.732376209746
Likelihood=-2175.354059932514
Iteration 38: 2175.354059932514
Likelihood=-2174.8001327771553
Iteration 39: 2174.8001327771553
Likelihood=-2174.3797765552385
Iteration 40: 2174.3797765552385
Likelihood=-2174.1222619605514
Iteration 41: 2174.1222619605514
Likelihood=-2173.869379176745
Iteration 42: 2173.869379176745
Likelihood=-2173.6043787072285
Iteration 43: 2173.6043787072285
Likelihood=-2173.361245668669
Iteration 44: 2173.361245668669
Likelihood=-2173.2068516620507
Iteration 45: 2173.2068516620507
Likelihood=-2172.98842171771
Iteration 46: 2172.98842171771
Likelihood=-2172.7745124416288
Iteration 47: 2172.7745124416288
Likelihood=-2172.634933267886
Iteration 48: 2172.634933267886
Likelihood=-2172.3880459897837
Iteration 49: 2172.3880459897837
Likelihood=-2172.1354768694596
Iteration 50: 2172.1354768694596
Likelihood=-2171.986154130312
Iteration 51: 2171.986154130312
Likelihood=-2171.876743552652
Iteration 52: 2171.876743552652
Likelihood=-2171.78887399409
Iteration 53: 2171.78887399409
Likelihood=-2171.66632913557
Iteration 54: 2171.66632913557
Likelihood=-2171.62557159743
Iteration 55: 2171.62557159743
Likelihood=-2171.5457854832844
Iteration 56: 2171.5457854832844
Likelihood=-2171.5071903022986
Iteration 57: 2171.5071903022986
Likelihood=-2171.457238243442
Iteration 58: 2171.457238243442
Likelihood=-2171.4005260522704
Iteration 59: 2171.4005260522704
Likelihood=-2171.329699364265
Iteration 60: 2171.329699364265
Likelihood=-2171.2856485343586
Iteration 61: 2171.2856485343586
Likelihood=-2171.2270036521486
Iteration 62: 2171.2270036521486
Likelihood=-2171.202143247675
Iteration 63: 2171.202143247675
Likelihood=-2171.1509645213046
Iteration 64: 2171.1509645213046
Likelihood=-2171.110107439393
Iteration 65: 2171.110107439393
Likelihood=-2171.0723499811857
Iteration 66: 2171.0723499811857
Likelihood=-2170.9975597992075
Iteration 67: 2170.9975597992075
Likelihood=-2170.976454777066
Iteration 68: 2170.976454777066
Likelihood=-2170.9020838610822
Iteration 69: 2170.9020838610822
Likelihood=-2170.880928145173
Iteration 70: 2170.880928145173
Likelihood=-2170.8453423644396
Iteration 71: 2170.8453423644396
Likelihood=-2170.8151990171473
Iteration 72: 2170.8151990171473
Likelihood=-2170.773201419767
Iteration 73: 2170.773201419767
Likelihood=-2170.749007765271
Iteration 74: 2170.749007765271
Likelihood=-2170.7237444874045
Iteration 75: 2170.7237444874045
Likelihood=-2170.701932919657
Iteration 76: 2170.701932919657
Likelihood=-2170.665225381227
Iteration 77: 2170.665225381227
Likelihood=-2170.633841762226
Iteration 78: 2170.633841762226
Likelihood=-2170.6082511828854
Iteration 79: 2170.6082511828854
Likelihood=-2170.5863496260963
Iteration 80: 2170.5863496260963
Likelihood=-2170.5572779892555
Iteration 81: 2170.5572779892555
Likelihood=-2170.541790202377
Iteration 82: 2170.541790202377
Likelihood=-2170.527815966461
Iteration 83: 2170.527815966461
Likelihood=-2170.509006567801
Iteration 84: 2170.509006567801
Likelihood=-2170.4834557330164
Iteration 85: 2170.4834557330164
Likelihood=-2170.468693827778
Iteration 86: 2170.468693827778
Likelihood=-2170.4568771085874
Iteration 87: 2170.4568771085874
Likelihood=-2170.446451721399
Iteration 88: 2170.446451721399
Likelihood=-2170.43545515068
Iteration 89: 2170.43545515068
Likelihood=-2170.4173046389574
Iteration 90: 2170.4173046389574
Likelihood=-2170.411174556229
Iteration 91: 2170.411174556229
Likelihood=-2170.403974284923
Iteration 92: 2170.403974284923
Likelihood=-2170.396104313852
Iteration 93: 2170.396104313852
Likelihood=-2170.392013038792
Iteration 94: 2170.392013038792
Likelihood=-2170.386369258643
Iteration 95: 2170.386369258643
Likelihood=-2170.3801516196495
Iteration 96: 2170.3801516196495
Likelihood=-2170.3738521189666
Iteration 97: 2170.3738521189666
Likelihood=-2170.367529737916
Iteration 98: 2170.367529737916
Likelihood=-2170.360575676122
Iteration 99: 2170.360575676122
Likelihood=-2170.357335465091
Iteration 100: 2170.357335465091
Likelihood=-2170.353479131986
Iteration 101: 2170.353479131986
Likelihood=-2170.3509042245164
Iteration 102: 2170.3509042245164
Likelihood=-2170.3476888630535
Iteration 103: 2170.3476888630535
Likelihood=-2170.342305664059
Iteration 104: 2170.342305664059
Likelihood=-2170.3361726783705
Iteration 105: 2170.3361726783705
Likelihood=-2170.332032258223
Iteration 106: 2170.332032258223
Likelihood=-2170.3250618027323
Iteration 107: 2170.3250618027323
Likelihood=-2170.3218881956373
Iteration 108: 2170.3218881956373
Likelihood=-2170.317111921622
Iteration 109: 2170.317111921622
Likelihood=-2170.311405609243
Iteration 110: 2170.311405609243
Likelihood=-2170.3059208093186
Iteration 111: 2170.3059208093186
Likelihood=-2170.306863333945
Likelihood=-2170.301637965322
Iteration 112: 2170.301637965322
Likelihood=-2170.2946497823973
Iteration 113: 2170.2946497823973
Likelihood=-2170.2902461476256
Iteration 114: 2170.2902461476256
Likelihood=-2170.2849802702312
Iteration 115: 2170.2849802702312
Likelihood=-2170.2798925821403
Iteration 116: 2170.2798925821403
Likelihood=-2170.2741153815527
Iteration 117: 2170.2741153815527
Likelihood=-2170.265959654641
Iteration 118: 2170.265959654641
Likelihood=-2170.258880362495
Iteration 119: 2170.258880362495
Likelihood=-2170.2529863075597
Iteration 120: 2170.2529863075597
Likelihood=-2170.2497095096196
Iteration 121: 2170.2497095096196
Likelihood=-2170.241281010428
Iteration 122: 2170.241281010428
Likelihood=-2170.2396092009053
Iteration 123: 2170.2396092009053
Likelihood=-2430.866021519027
Iteration 0: 2430.866021519027
Iteration 1: 2430.866021519027
Likelihood=-2370.358157189182
Iteration 2: 2370.358157189182
Likelihood=-2325.625619356339
Iteration 3: 2325.625619356339
Likelihood=-2288.1733982768083
Iteration 4: 2288.1733982768083
Likelihood=-2254.6300282267875
Iteration 5: 2254.6300282267875
Likelihood=-2224.3075583053187
Iteration 6: 2224.3075583053187
Likelihood=-2197.705777644488
Iteration 7: 2197.705777644488
Likelihood=-2173.934321062067
Iteration 8: 2173.934321062067
Likelihood=-2154.2804514024965
Iteration 9: 2154.2804514024965
Likelihood=-2138.1876033605067
Iteration 10: 2138.1876033605067
Likelihood=-2124.8710865123403
Iteration 11: 2124.8710865123403
Likelihood=-2114.441016392296
Iteration 12: 2114.441016392296
Likelihood=-2105.917104688528
Iteration 13: 2105.917104688528
Likelihood=-2098.6688716025237
Iteration 14: 2098.6688716025237
Likelihood=-2093.061001654881
Iteration 15: 2093.061001654881
Likelihood=-2088.113683811341
Iteration 16: 2088.113683811341
Likelihood=-2083.9692026790117
Iteration 17: 2083.9692026790117
Likelihood=-2080.4183188776706
Iteration 18: 2080.4183188776706
Likelihood=-2077.0645629772116
Iteration 19: 2077.0645629772116
Likelihood=-2074.0656889034913
Iteration 20: 2074.0656889034913
Likelihood=-2071.3541193069527
Iteration 21: 2071.3541193069527
Likelihood=-2069.1022432881036
Iteration 22: 2069.1022432881036
Likelihood=-2067.1405241849984
Iteration 23: 2067.1405241849984
Likelihood=-2065.6799834299504
Iteration 24: 2065.6799834299504
Likelihood=-2064.454355454658
Iteration 25: 2064.454355454658
Likelihood=-2063.3948577008864
Iteration 26: 2063.3948577008864
Likelihood=-2062.200665774073
Iteration 27: 2062.200665774073
Likelihood=-2060.7896363187797
Iteration 28: 2060.7896363187797
Likelihood=-2059.4307186666783
Iteration 29: 2059.4307186666783
Likelihood=-2058.455146106163
Iteration 30: 2058.455146106163
Likelihood=-2057.90619201712
Iteration 31: 2057.90619201712
Likelihood=-2057.3279871694326
Iteration 32: 2057.3279871694326
Likelihood=-2056.7936451480764
Iteration 33: 2056.7936451480764
Likelihood=-2056.219145297683
Iteration 34: 2056.219145297683
Likelihood=-2055.758610553984
Iteration 35: 2055.758610553984
Likelihood=-2055.343555931923
Iteration 36: 2055.343555931923
Likelihood=-2055.016197597501
Iteration 37: 2055.016197597501
Likelihood=-2054.5311097305
Iteration 38: 2054.5311097305
Likelihood=-2054.2334865394428
Iteration 39: 2054.2334865394428
Likelihood=-2053.9465467106825
Iteration 40: 2053.9465467106825
Likelihood=-2053.638376310063
Iteration 41: 2053.638376310063
Likelihood=-2053.2452270622807
Iteration 42: 2053.2452270622807
Likelihood=-2052.920561148716
Iteration 43: 2052.920561148716
Likelihood=-2052.6978536519123
Iteration 44: 2052.6978536519123
Likelihood=-2052.516463020672
Iteration 45: 2052.516463020672
Likelihood=-2052.267821775201
Iteration 46: 2052.267821775201
Likelihood=-2052.1499786298896
Iteration 47: 2052.1499786298896
Likelihood=-2051.979102567171
Iteration 48: 2051.979102567171
Likelihood=-2051.8615524847523
Iteration 49: 2051.8615524847523
Likelihood=-2051.7763557322783
Iteration 50: 2051.7763557322783
Likelihood=-2051.608426070282
Iteration 51: 2051.608426070282
Likelihood=-2051.582227773732
Iteration 52: 2051.582227773732
Likelihood=-2051.411943067605
Iteration 53: 2051.411943067605
Likelihood=-2051.3576829042863
Iteration 54: 2051.3576829042863
Likelihood=-2051.252005462933
Iteration 55: 2051.252005462933
Likelihood=-2051.2079182298708
Iteration 56: 2051.2079182298708
Likelihood=-2051.105286529841
Iteration 57: 2051.105286529841
Likelihood=-2051.0688903789296
Iteration 58: 2051.0688903789296
Likelihood=-2051.0279929573
Iteration 59: 2051.0279929573
Likelihood=-2050.964430729321
Iteration 60: 2050.964430729321
Likelihood=-2050.887967870093
Iteration 61: 2050.887967870093
Likelihood=-2050.7943103242
Iteration 62: 2050.7943103242
Likelihood=-2050.713611436203
Iteration 63: 2050.713611436203
Likelihood=-2050.6510528202393
Iteration 64: 2050.6510528202393
Likelihood=-2050.6351025862655
Iteration 65: 2050.6351025862655
Likelihood=-2050.5621213517416
Iteration 66: 2050.5621213517416
Likelihood=-2050.5408203395264
Iteration 67: 2050.5408203395264
Likelihood=-2050.5038336165053
Iteration 68: 2050.5038336165053
Likelihood=-2050.438758364258
Iteration 69: 2050.438758364258
Likelihood=-2050.384981820481
Iteration 70: 2050.384981820481
Likelihood=-2050.3370593285754
Iteration 71: 2050.3370593285754
Likelihood=-2050.2999498490444
Iteration 72: 2050.2999498490444
Likelihood=-2050.2637111184517
Iteration 73: 2050.2637111184517
Likelihood=-2050.2095789507975
Iteration 74: 2050.2095789507975
Likelihood=-2050.1575970893714
Iteration 75: 2050.1575970893714
Likelihood=-2050.1251796241254
Iteration 76: 2050.1251796241254
Likelihood=-2050.089016643433
Iteration 77: 2050.089016643433
Likelihood=-2050.05734986042
Iteration 78: 2050.05734986042
Likelihood=-2050.0207106091766
Iteration 79: 2050.0207106091766
Likelihood=-2049.9637877811865
Iteration 80: 2049.9637877811865
Likelihood=-2049.947387044492
Iteration 81: 2049.947387044492
Likelihood=-2049.9252129044567
Iteration 82: 2049.9252129044567
Likelihood=-2049.883215334642
Iteration 83: 2049.883215334642
Likelihood=-2049.8647964075135
Iteration 84: 2049.8647964075135
Likelihood=-2049.844058888266
Iteration 85: 2049.844058888266
Likelihood=-2049.81307992654
Iteration 86: 2049.81307992654
Likelihood=-2049.8037745965976
Iteration 87: 2049.8037745965976
Likelihood=-2049.788487139093
Iteration 88: 2049.788487139093
Likelihood=-2049.775173444711
Iteration 89: 2049.775173444711
Likelihood=-2049.7607060131686
Iteration 90: 2049.7607060131686
Likelihood=-2049.748562727965
Iteration 91: 2049.748562727965
Likelihood=-2049.7338320541503
Iteration 92: 2049.7338320541503
Likelihood=-2049.742384192254
Likelihood=-2049.7232816531887
Iteration 93: 2049.7232816531887
Likelihood=-2049.7088913755138
Iteration 94: 2049.7088913755138
Likelihood=-2049.6926340524255
Iteration 95: 2049.6926340524255
Likelihood=-2049.6809749553213
Iteration 96: 2049.6809749553213
Likelihood=-2049.6652128590076
Iteration 97: 2049.6652128590076
Likelihood=-2049.6462710996357
Iteration 98: 2049.6462710996357
Likelihood=-2049.6421922357167
Iteration 99: 2049.6421922357167
Likelihood=-2049.627627342026
Iteration 100: 2049.627627342026
Likelihood=-2049.6239749065207
Iteration 101: 2049.6239749065207
Likelihood=-2049.616466264918
Iteration 102: 2049.616466264918
Likelihood=-2049.609644671457
Iteration 103: 2049.609644671457
Likelihood=-2049.6040258419816
Iteration 104: 2049.6040258419816
Likelihood=-2049.6014855083044
Iteration 105: 2049.6014855083044
Likelihood=-2049.5985960968624
Iteration 106: 2049.5985960968624
Likelihood=-2049.595774247617
Iteration 107: 2049.595774247617
Likelihood=-2049.5920653610024
Iteration 108: 2049.5920653610024
Likelihood=-2049.5885851537982
Iteration 109: 2049.5885851537982
Likelihood=-2049.5850586708107
Iteration 110: 2049.5850586708107
Likelihood=-2049.5816891681893
Iteration 111: 2049.5816891681893
Likelihood=-2049.581060880275
Iteration 112: 2049.581060880275
Likelihood=-2500.9867891267686
Iteration 0: 2500.9867891267686
Iteration 1: 2500.9867891267686
Likelihood=-2409.1163526201194
Iteration 2: 2409.1163526201194
Likelihood=-2346.194893075079
Iteration 3: 2346.194893075079
Likelihood=-2307.4840158552925
Iteration 4: 2307.4840158552925
Likelihood=-2280.699478116609
Iteration 5: 2280.699478116609
Likelihood=-2260.91107322544
Iteration 6: 2260.91107322544
Likelihood=-2244.2517291950844
Iteration 7: 2244.2517291950844
Likelihood=-2229.783671050103
Iteration 8: 2229.783671050103
Likelihood=-2216.9777946004297
Iteration 9: 2216.9777946004297
Likelihood=-2205.279358424803
Iteration 10: 2205.279358424803
Likelihood=-2195.086120426417
Iteration 11: 2195.086120426417
Likelihood=-2185.5452084779904
Iteration 12: 2185.5452084779904
Likelihood=-2177.1827009046447
Iteration 13: 2177.1827009046447
Likelihood=-2169.0829922110556
Iteration 14: 2169.0829922110556
Likelihood=-2162.3704197692746
Iteration 15: 2162.3704197692746
Likelihood=-2156.3034595903528
Iteration 16: 2156.3034595903528
Likelihood=-2151.371483319103
Iteration 17: 2151.371483319103
Likelihood=-2146.9998838932934
Iteration 18: 2146.9998838932934
Likelihood=-2143.2039092848513
Iteration 19: 2143.2039092848513
Likelihood=-2140.129901903804
Iteration 20: 2140.129901903804
Likelihood=-2137.4053109294173
Iteration 21: 2137.4053109294173
Likelihood=-2135.1138103497647
Iteration 22: 2135.1138103497647
Likelihood=-2133.0808239538987
Iteration 23: 2133.0808239538987
Likelihood=-2131.1924425267744
Iteration 24: 2131.1924425267744
Likelihood=-2129.5834827974186
Iteration 25: 2129.5834827974186
Likelihood=-2128.1059425084372
Iteration 26: 2128.1059425084372
Likelihood=-2126.7739874023737
Iteration 27: 2126.7739874023737
Likelihood=-2125.593029719516
Iteration 28: 2125.593029719516
Likelihood=-2124.523577641563
Iteration 29: 2124.523577641563
Likelihood=-2123.5985617499778
Iteration 30: 2123.5985617499778
Likelihood=-2122.660080479274
Iteration 31: 2122.660080479274
Likelihood=-2121.908684274032
Iteration 32: 2121.908684274032
Likelihood=-2121.066498742825
Iteration 33: 2121.066498742825
Likelihood=-2120.451193902051
Iteration 34: 2120.451193902051
Likelihood=-2120.4875843400655
Likelihood=-2120.040424988368
Iteration 35: 2120.040424988368
Likelihood=-2119.581361419735
Iteration 36: 2119.581361419735
Likelihood=-2119.1368738271653
Iteration 37: 2119.1368738271653
Likelihood=-2118.550681223753
Iteration 38: 2118.550681223753
Likelihood=-2118.105811390732
Iteration 39: 2118.105811390732
Likelihood=-2117.684524885334
Iteration 40: 2117.684524885334
Likelihood=-2117.112778686301
Iteration 41: 2117.112778686301
Likelihood=-2116.783693532967
Iteration 42: 2116.783693532967
Likelihood=-2116.4443285704674
Iteration 43: 2116.4443285704674
Likelihood=-2116.186226105958
Iteration 44: 2116.186226105958
Likelihood=-2116.002512216122
Iteration 45: 2116.002512216122
Likelihood=-2115.7780634187247
Iteration 46: 2115.7780634187247
Likelihood=-2115.562819343256
Iteration 47: 2115.562819343256
Likelihood=-2115.430492566889
Iteration 48: 2115.430492566889
Likelihood=-2115.331467187023
Iteration 49: 2115.331467187023
Likelihood=-2115.179617211836
Iteration 50: 2115.179617211836
Likelihood=-2115.0239422953164
Iteration 51: 2115.0239422953164
Likelihood=-2114.946312470541
Iteration 52: 2114.946312470541
Likelihood=-2114.859981007125
Iteration 53: 2114.859981007125
Likelihood=-2114.7377146584413
Iteration 54: 2114.7377146584413
Likelihood=-2114.6355205028995
Iteration 55: 2114.6355205028995
Likelihood=-2114.5453645048665
Iteration 56: 2114.5453645048665
Likelihood=-2114.4485192214406
Iteration 57: 2114.4485192214406
Likelihood=-2114.358412661636
Iteration 58: 2114.358412661636
Likelihood=-2114.2770915803985
Iteration 59: 2114.2770915803985
Likelihood=-2114.162997491419
Iteration 60: 2114.162997491419
Likelihood=-2114.108699459448
Iteration 61: 2114.108699459448
Likelihood=-2114.0309623526327
Iteration 62: 2114.0309623526327
Likelihood=-2113.9641011423396
Iteration 63: 2113.9641011423396
Likelihood=-2113.892558353893
Iteration 64: 2113.892558353893
Likelihood=-2113.8630331302284
Iteration 65: 2113.8630331302284
Likelihood=-2113.7932593829296
Iteration 66: 2113.7932593829296
Likelihood=-2113.7277259189996
Iteration 67: 2113.7277259189996
Likelihood=-2113.665768457373
Iteration 68: 2113.665768457373
Likelihood=-2113.61569142339
Iteration 69: 2113.61569142339
Likelihood=-2113.5596649258405
Iteration 70: 2113.5596649258405
Likelihood=-2113.474047073453
Iteration 71: 2113.474047073453
Likelihood=-2113.3845021329485
Iteration 72: 2113.3845021329485
Likelihood=-2113.3076085801827
Iteration 73: 2113.3076085801827
Likelihood=-2113.223669077388
Iteration 74: 2113.223669077388
Likelihood=-2113.1240654331586
Iteration 75: 2113.1240654331586
Likelihood=-2113.0568341962285
Iteration 76: 2113.0568341962285
Likelihood=-2113.0042601398695
Iteration 77: 2113.0042601398695
Likelihood=-2112.9496307147824
Iteration 78: 2112.9496307147824
Likelihood=-2112.895283868624
Iteration 79: 2112.895283868624
Likelihood=-2112.845021723722
Iteration 80: 2112.845021723722
Likelihood=-2112.803971225622
Iteration 81: 2112.803971225622
Likelihood=-2112.7735797997393
Iteration 82: 2112.7735797997393
Likelihood=-2112.754512367566
Iteration 83: 2112.754512367566
Likelihood=-2112.7215709826005
Iteration 84: 2112.7215709826005
Likelihood=-2112.6874165042454
Iteration 85: 2112.6874165042454
Likelihood=-2112.6383590290475
Iteration 86: 2112.6383590290475
Likelihood=-2112.6022664959996
Iteration 87: 2112.6022664959996
Likelihood=-2112.57332437415
Iteration 88: 2112.57332437415
Likelihood=-2112.546534345896
Iteration 89: 2112.546534345896
Likelihood=-2112.5232362400006
Iteration 90: 2112.5232362400006
Likelihood=-2112.4900777970397
Iteration 91: 2112.4900777970397
Likelihood=-2112.478901348393
Iteration 92: 2112.478901348393
Likelihood=-2112.4475039806202
Iteration 93: 2112.4475039806202
Likelihood=-2112.4194556742773
Iteration 94: 2112.4194556742773
Likelihood=-2112.3859380805006
Iteration 95: 2112.3859380805006
Likelihood=-2112.3260921098
Iteration 96: 2112.3260921098
Likelihood=-2112.2884606423427
Iteration 97: 2112.2884606423427
Likelihood=-2112.1694669020535
Iteration 98: 2112.1694669020535
Likelihood=-2112.0929744866867
Iteration 99: 2112.0929744866867
Likelihood=-2111.993710387951
Iteration 100: 2111.993710387951
Likelihood=-2111.9540617485222
Iteration 101: 2111.9540617485222
Likelihood=-2111.7376590088793
Iteration 102: 2111.7376590088793
Likelihood=-2111.609237787675
Iteration 103: 2111.609237787675
Likelihood=-2111.5009405730034
Iteration 104: 2111.5009405730034
Likelihood=-2111.4235669148084
Iteration 105: 2111.4235669148084
Likelihood=-2111.3890264393203
Iteration 106: 2111.3890264393203
Likelihood=-2111.3284086183494
Iteration 107: 2111.3284086183494
Likelihood=-2111.267195922552
Iteration 108: 2111.267195922552
Likelihood=-2111.2173214482264
Iteration 109: 2111.2173214482264
Likelihood=-2111.2269953420428
Likelihood=-2111.172192811525
Iteration 110: 2111.172192811525
Likelihood=-2111.1016560189473
Iteration 111: 2111.1016560189473
Likelihood=-2111.05548950108
Iteration 112: 2111.05548950108
Likelihood=-2111.025026471741
Iteration 113: 2111.025026471741
Likelihood=-2110.999307465325
Iteration 114: 2110.999307465325
Likelihood=-2110.9810484507416
Iteration 115: 2110.9810484507416
Likelihood=-2110.9497520983937
Iteration 116: 2110.9497520983937
Likelihood=-2110.9033279105383
Iteration 117: 2110.9033279105383
Likelihood=-2110.8937051555845
Iteration 118: 2110.8937051555845
Likelihood=-2110.8299095941816
Iteration 119: 2110.8299095941816
Likelihood=-2110.811018797593
Iteration 120: 2110.811018797593
Likelihood=-2110.7649746771626
Iteration 121: 2110.7649746771626
Likelihood=-2110.7551954232313
Iteration 122: 2110.7551954232313
Likelihood=-2110.696832344559
Iteration 123: 2110.696832344559
Likelihood=-2110.672800919871
Iteration 124: 2110.672800919871
Likelihood=-2110.6310318489363
Iteration 125: 2110.6310318489363
Likelihood=-2110.6254877008914
Iteration 126: 2110.6254877008914
Likelihood=-2110.580350559579
Iteration 127: 2110.580350559579
Likelihood=-2110.563717426364
Iteration 128: 2110.563717426364
Likelihood=-2110.541028380473
Iteration 129: 2110.541028380473
Likelihood=-2110.5099267195856
Iteration 130: 2110.5099267195856
Likelihood=-2110.4936194225966
Iteration 131: 2110.4936194225966
Likelihood=-2110.4631070219634
Iteration 132: 2110.4631070219634
Likelihood=-2110.4543698028315
Iteration 133: 2110.4543698028315
Likelihood=-2110.4368177530177
Iteration 134: 2110.4368177530177
Likelihood=-2110.4347119771073
Iteration 135: 2110.4347119771073
Likelihood=-2556.5263457832966
Iteration 0: 2556.5263457832966
Iteration 1: 2556.5263457832966
Likelihood=-2493.3481569487226
Iteration 2: 2493.3481569487226
Likelihood=-2451.3152453279713
Iteration 3: 2451.3152453279713
Likelihood=-2420.0777641155123
Iteration 4: 2420.0777641155123
Likelihood=-2393.6242333671953
Iteration 5: 2393.6242333671953
Likelihood=-2370.0213189055994
Iteration 6: 2370.0213189055994
Likelihood=-2348.8553304432767
Iteration 7: 2348.8553304432767
Likelihood=-2330.5072068176864
Iteration 8: 2330.5072068176864
Likelihood=-2314.0501827932653
Iteration 9: 2314.0501827932653
Likelihood=-2299.9448619139825
Iteration 10: 2299.9448619139825
Likelihood=-2287.724033702581
Iteration 11: 2287.724033702581
Likelihood=-2276.811320566629
Iteration 12: 2276.811320566629
Likelihood=-2267.255452107839
Iteration 13: 2267.255452107839
Likelihood=-2258.8869301407112
Iteration 14: 2258.8869301407112
Likelihood=-2251.7212002448246
Iteration 15: 2251.7212002448246
Likelihood=-2246.1224478736453
Iteration 16: 2246.1224478736453
Likelihood=-2240.9049901171206
Iteration 17: 2240.9049901171206
Likelihood=-2236.612218015518
Iteration 18: 2236.612218015518
Likelihood=-2232.928143981114
Iteration 19: 2232.928143981114
Likelihood=-2229.779525230717
Iteration 20: 2229.779525230717
Likelihood=-2227.2587655762645
Iteration 21: 2227.2587655762645
Likelihood=-2224.9755984330973
Iteration 22: 2224.9755984330973
Likelihood=-2223.0912333690017
Iteration 23: 2223.0912333690017
Likelihood=-2221.5560000467967
Iteration 24: 2221.5560000467967
Likelihood=-2220.180765301073
Iteration 25: 2220.180765301073
Likelihood=-2218.913754571292
Iteration 26: 2218.913754571292
Likelihood=-2217.647423779764
Iteration 27: 2217.647423779764
Likelihood=-2216.447481388019
Iteration 28: 2216.447481388019
Likelihood=-2215.405267742101
Iteration 29: 2215.405267742101
Likelihood=-2214.4121194657896
Iteration 30: 2214.4121194657896
Likelihood=-2213.50884624864
Iteration 31: 2213.50884624864
Likelihood=-2212.678951341745
Iteration 32: 2212.678951341745
Likelihood=-2212.254992712608
Iteration 33: 2212.254992712608
Likelihood=-2211.8046214386836
Iteration 34: 2211.8046214386836
Likelihood=-2211.496986335446
Iteration 35: 2211.496986335446
Likelihood=-2211.022622226498
Iteration 36: 2211.022622226498
Likelihood=-2210.7391915920603
Iteration 37: 2210.7391915920603
Likelihood=-2210.402364154847
Iteration 38: 2210.402364154847
Likelihood=-2210.1787573116776
Iteration 39: 2210.1787573116776
Likelihood=-2209.9886590384344
Iteration 40: 2209.9886590384344
Likelihood=-2209.809642347554
Iteration 41: 2209.809642347554
Likelihood=-2209.5361544214197
Iteration 42: 2209.5361544214197
Likelihood=-2209.2033932302224
Iteration 43: 2209.2033932302224
Likelihood=-2208.998962838171
Iteration 44: 2208.998962838171
Likelihood=-2208.904124684993
Iteration 45: 2208.904124684993
Likelihood=-2208.7092523052675
Iteration 46: 2208.7092523052675
Likelihood=-2208.5753575855824
Iteration 47: 2208.5753575855824
Likelihood=-2208.3576673292555
Iteration 48: 2208.3576673292555
Likelihood=-2208.1281574763393
Iteration 49: 2208.1281574763393
Likelihood=-2207.929798491042
Iteration 50: 2207.929798491042
Likelihood=-2207.7605062222374
Iteration 51: 2207.7605062222374
Likelihood=-2207.6401083890983
Iteration 52: 2207.6401083890983
Likelihood=-2207.5505719639377
Iteration 53: 2207.5505719639377
Likelihood=-2207.4668095092384
Iteration 54: 2207.4668095092384
Likelihood=-2207.3528819247986
Iteration 55: 2207.3528819247986
Likelihood=-2207.2778123891935
Iteration 56: 2207.2778123891935
Likelihood=-2207.21255666682
Iteration 57: 2207.21255666682
Likelihood=-2207.1828904339845
Iteration 58: 2207.1828904339845
Likelihood=-2207.1247146365995
Iteration 59: 2207.1247146365995
Likelihood=-2207.068231373453
Iteration 60: 2207.068231373453
Likelihood=-2207.000662582814
Iteration 61: 2207.000662582814
Likelihood=-2206.9219969157416
Iteration 62: 2206.9219969157416
Likelihood=-2206.8587607820077
Iteration 63: 2206.8587607820077
Likelihood=-2206.810573149514
Iteration 64: 2206.810573149514
Likelihood=-2206.7723303242065
Iteration 65: 2206.7723303242065
Likelihood=-2206.7385981387283
Iteration 66: 2206.7385981387283
Likelihood=-2206.7170457856464
Iteration 67: 2206.7170457856464
Likelihood=-2206.6948254872336
Iteration 68: 2206.6948254872336
Likelihood=-2206.6758236128367
Iteration 69: 2206.6758236128367
Likelihood=-2206.6553071773906
Iteration 70: 2206.6553071773906
Likelihood=-2206.631002660086
Iteration 71: 2206.631002660086
Likelihood=-2206.6042992026723
Iteration 72: 2206.6042992026723
Likelihood=-2206.5808273042067
Iteration 73: 2206.5808273042067
Likelihood=-2206.54451341009
Iteration 74: 2206.54451341009
Likelihood=-2206.5198888277937
Iteration 75: 2206.5198888277937
Likelihood=-2206.494363999551
Iteration 76: 2206.494363999551
Likelihood=-2206.4652087063173
Iteration 77: 2206.4652087063173
Likelihood=-2206.4399183376386
Iteration 78: 2206.4399183376386
Likelihood=-2206.4040051054108
Iteration 79: 2206.4040051054108
Likelihood=-2206.3633171878987
Iteration 80: 2206.3633171878987
Likelihood=-2206.3432429174222
Iteration 81: 2206.3432429174222
Likelihood=-2206.3145037504805
Iteration 82: 2206.3145037504805
Likelihood=-2206.293051959101
Iteration 83: 2206.293051959101
Likelihood=-2206.274234478508
Iteration 84: 2206.274234478508
Likelihood=-2206.263185826971
Iteration 85: 2206.263185826971
Likelihood=-2206.2492597277223
Iteration 86: 2206.2492597277223
Likelihood=-2206.237502856569
Iteration 87: 2206.237502856569
Likelihood=-2206.226415886884
Iteration 88: 2206.226415886884
Likelihood=-2206.214141821843
Iteration 89: 2206.214141821843
Likelihood=-2206.205463520697
Iteration 90: 2206.205463520697
Likelihood=-2206.1960632807195
Iteration 91: 2206.1960632807195
Likelihood=-2206.187976073473
Iteration 92: 2206.187976073473
Likelihood=-2206.183380759444
Iteration 93: 2206.183380759444
Likelihood=-2206.174168910585
Iteration 94: 2206.174168910585
Likelihood=-2206.1715072086986
Iteration 95: 2206.1715072086986
Likelihood=-2206.1610709382358
Iteration 96: 2206.1610709382358
Likelihood=-2206.1571139319312
Iteration 97: 2206.1571139319312
Likelihood=-2206.1531245503948
Iteration 98: 2206.1531245503948
Likelihood=-2206.147263593884
Iteration 99: 2206.147263593884
Likelihood=-2206.144314031991
Iteration 100: 2206.144314031991
Likelihood=-2206.140212074733
Iteration 101: 2206.140212074733
Likelihood=-2206.1388996304095
Iteration 102: 2206.1388996304095
Likelihood=-2547.7438272043114
Iteration 0: 2547.7438272043114
Iteration 1: 2547.7438272043114
Likelihood=-2487.4409307509077
Iteration 2: 2487.4409307509077
Likelihood=-2444.4654261058854
Iteration 3: 2444.4654261058854
Likelihood=-2409.554792593516
Iteration 4: 2409.554792593516
Likelihood=-2378.287307690673
Likelihood=-2290.092189841524
Iteration 5: 2290.092189841524
Likelihood=-2274.0644414250387
Iteration 6: 2274.0644414250387
Likelihood=-2260.425598511128
Iteration 7: 2260.425598511128
Likelihood=-2248.6835791844537
Iteration 8: 2248.6835791844537
Likelihood=-2239.1430581974546
Iteration 9: 2239.1430581974546
Likelihood=-2231.51431110072
Iteration 10: 2231.51431110072
Likelihood=-2225.0418356395962
Iteration 11: 2225.0418356395962
Likelihood=-2219.8611247050308
Iteration 12: 2219.8611247050308
Likelihood=-2215.777458254233
Iteration 13: 2215.777458254233
Likelihood=-2212.6124326166546
Iteration 14: 2212.6124326166546
Likelihood=-2210.032285391579
Iteration 15: 2210.032285391579
Likelihood=-2207.6484982195875
Iteration 16: 2207.6484982195875
Likelihood=-2205.4607983593064
Iteration 17: 2205.4607983593064
Likelihood=-2203.323133968493
Iteration 18: 2203.323133968493
Likelihood=-2201.39694622415
Iteration 19: 2201.39694622415
Likelihood=-2199.7245265079337
Iteration 20: 2199.7245265079337
Likelihood=-2198.198417358806
Iteration 21: 2198.198417358806
Likelihood=-2196.882638945066
Iteration 22: 2196.882638945066
Likelihood=-2195.6980827092866
Iteration 23: 2195.6980827092866
Likelihood=-2194.4717329464825
Iteration 24: 2194.4717329464825
Likelihood=-2193.3408528472896
Iteration 25: 2193.3408528472896
Likelihood=-2192.219515041511
Iteration 26: 2192.219515041511
Likelihood=-2191.0671870472115
Iteration 27: 2191.0671870472115
Likelihood=-2190.0304143841404
Iteration 28: 2190.0304143841404
Likelihood=-2189.1553117783606
Iteration 29: 2189.1553117783606
Likelihood=-2188.53673724997
Iteration 30: 2188.53673724997
Likelihood=-2187.9689945346754
Iteration 31: 2187.9689945346754
Likelihood=-2187.6264190088295
Iteration 32: 2187.6264190088295
Likelihood=-2187.32710287731
Iteration 33: 2187.32710287731
Likelihood=-2187.0575770887212
Iteration 34: 2187.0575770887212
Likelihood=-2186.8866508701253
Iteration 35: 2186.8866508701253
Likelihood=-2186.5270240095033
Iteration 36: 2186.5270240095033
Likelihood=-2186.204570990334
Iteration 37: 2186.204570990334
Likelihood=-2185.9988010344296
Iteration 38: 2185.9988010344296
Likelihood=-2185.7031555434273
Iteration 39: 2185.7031555434273
Likelihood=-2185.6029428639613
Iteration 40: 2185.6029428639613
Likelihood=-2185.461307289839
Iteration 41: 2185.461307289839
Likelihood=-2185.247643638043
Iteration 42: 2185.247643638043
Likelihood=-2185.1150658305655
Iteration 43: 2185.1150658305655
Likelihood=-2184.9015016788794
Iteration 44: 2184.9015016788794
Likelihood=-2184.7100707529744
Iteration 45: 2184.7100707529744
Likelihood=-2184.621967132835
Iteration 46: 2184.621967132835
Likelihood=-2184.518766421467
Iteration 47: 2184.518766421467
Likelihood=-2184.3843880623313
Iteration 48: 2184.3843880623313
Likelihood=-2184.1944809316255
Iteration 49: 2184.1944809316255
Likelihood=-2184.0017001437927
Iteration 50: 2184.0017001437927
Likelihood=-2183.839215861135
Iteration 51: 2183.839215861135
Likelihood=-2183.700799051841
Iteration 52: 2183.700799051841
Likelihood=-2183.6044250405257
Iteration 53: 2183.6044250405257
Likelihood=-2183.4787096235877
Iteration 54: 2183.4787096235877
Likelihood=-2183.3773315483436
Iteration 55: 2183.3773315483436
Likelihood=-2183.2830607226724
Iteration 56: 2183.2830607226724
Likelihood=-2183.2134683330687
Iteration 57: 2183.2134683330687
Likelihood=-2183.1606886596387
Iteration 58: 2183.1606886596387
Likelihood=-2183.10012977666
Iteration 59: 2183.10012977666
Likelihood=-2183.0487471727365
Iteration 60: 2183.0487471727365
Likelihood=-2183.008374111434
Iteration 61: 2183.008374111434
Likelihood=-2182.954126727847
Iteration 62: 2182.954126727847
Likelihood=-2182.923740889727
Iteration 63: 2182.923740889727
Likelihood=-2182.8757031877403
Iteration 64: 2182.8757031877403
Likelihood=-2182.8556640905467
Iteration 65: 2182.8556640905467
Likelihood=-2182.8268854272205
Iteration 66: 2182.8268854272205
Likelihood=-2182.8186551580493
Iteration 67: 2182.8186551580493
Likelihood=-2182.7787046287085
Iteration 68: 2182.7787046287085
Likelihood=-2182.766279885853
Iteration 69: 2182.766279885853
Likelihood=-2182.7476151333753
Iteration 70: 2182.7476151333753
Likelihood=-2182.7225001326256
Iteration 71: 2182.7225001326256
Likelihood=-2182.728725713981
Likelihood=-2182.707629060902
Iteration 72: 2182.707629060902
Likelihood=-2182.6847050989877
Iteration 73: 2182.6847050989877
Likelihood=-2182.6716732274335
Iteration 74: 2182.6716732274335
Likelihood=-2182.652656103104
Iteration 75: 2182.652656103104
Likelihood=-2182.641729771397
Iteration 76: 2182.641729771397
Likelihood=-2182.630220790415
Iteration 77: 2182.630220790415
Likelihood=-2182.6188003516977
Iteration 78: 2182.6188003516977
Likelihood=-2182.6099055549826
Iteration 79: 2182.6099055549826
Likelihood=-2182.590370227432
Iteration 80: 2182.590370227432
Likelihood=-2182.5909890554963
Likelihood=-2182.5797245100566
Iteration 81: 2182.5797245100566
Likelihood=-2182.5704319815595
Iteration 82: 2182.5704319815595
Likelihood=-2182.5623631313733
Iteration 83: 2182.5623631313733
Likelihood=-2182.5563311811
Iteration 84: 2182.5563311811
Likelihood=-2182.5487422215197
Iteration 85: 2182.5487422215197
Likelihood=-2182.5380725874425
Iteration 86: 2182.5380725874425
Likelihood=-2182.5297272956727
Iteration 87: 2182.5297272956727
Likelihood=-2182.52072757568
Iteration 88: 2182.52072757568
Likelihood=-2182.511425471031
Iteration 89: 2182.511425471031
Likelihood=-2182.5056971442946
Iteration 90: 2182.5056971442946
Likelihood=-2182.499526727605
Iteration 91: 2182.499526727605
Likelihood=-2182.491605285719
Iteration 92: 2182.491605285719
Likelihood=-2182.483927664569
Iteration 93: 2182.483927664569
Likelihood=-2182.4773332603368
Iteration 94: 2182.4773332603368
Likelihood=-2182.4655393000044
Iteration 95: 2182.4655393000044
Likelihood=-2182.460532703763
Iteration 96: 2182.460532703763
Likelihood=-2182.4549219354117
Iteration 97: 2182.4549219354117
Likelihood=-2182.4527529187044
Iteration 98: 2182.4527529187044
Likelihood=-2537.2391470853736
Iteration 0: 2537.2391470853736
Iteration 1: 2537.2391470853736
Likelihood=-2472.9187541346455
Iteration 2: 2472.9187541346455
Likelihood=-2427.8570259649996
Iteration 3: 2427.8570259649996
Likelihood=-2393.0227534868263
Iteration 4: 2393.0227534868263
Likelihood=-2363.412995465672
Iteration 5: 2363.412995465672
Likelihood=-2337.356641639152
Iteration 6: 2337.356641639152
Likelihood=-2315.3714220941674
Iteration 7: 2315.3714220941674
Likelihood=-2295.5507611870244
Iteration 8: 2295.5507611870244
Likelihood=-2279.8840531070828
Iteration 9: 2279.8840531070828
Likelihood=-2267.0145790870133
Iteration 10: 2267.0145790870133
Likelihood=-2255.9767053884457
Iteration 11: 2255.9767053884457
Likelihood=-2247.162477208189
Iteration 12: 2247.162477208189
Likelihood=-2239.2338234700865
Iteration 13: 2239.2338234700865
Likelihood=-2232.4388490448127
Iteration 14: 2232.4388490448127
Likelihood=-2227.0328302686225
Iteration 15: 2227.0328302686225
Likelihood=-2221.7753611465746
Iteration 16: 2221.7753611465746
Likelihood=-2217.402792019864
Iteration 17: 2217.402792019864
Likelihood=-2213.4130839341733
Iteration 18: 2213.4130839341733
Likelihood=-2209.9576158062473
Iteration 19: 2209.9576158062473
Likelihood=-2206.784722264683
Iteration 20: 2206.784722264683
Likelihood=-2203.958164887532
Iteration 21: 2203.958164887532
Likelihood=-2201.304202634491
Iteration 22: 2201.304202634491
Likelihood=-2199.1130397241964
Iteration 23: 2199.1130397241964
Likelihood=-2197.4534272372257
Iteration 24: 2197.4534272372257
Likelihood=-2195.889204433875
Iteration 25: 2195.889204433875
Likelihood=-2194.615137681604
Iteration 26: 2194.615137681604
Likelihood=-2193.5859039964766
Iteration 27: 2193.5859039964766
Likelihood=-2192.7381069840994
Iteration 28: 2192.7381069840994
Likelihood=-2191.8691203538892
Iteration 29: 2191.8691203538892
Likelihood=-2190.968102101013
Iteration 30: 2190.968102101013
Likelihood=-2190.1759716972683
Iteration 31: 2190.1759716972683
Likelihood=-2189.642886684181
Iteration 32: 2189.642886684181
Likelihood=-2189.1994253696125
Iteration 33: 2189.1994253696125
Likelihood=-2188.7640906037504
Iteration 34: 2188.7640906037504
Likelihood=-2188.3051481521024
Iteration 35: 2188.3051481521024
Likelihood=-2187.7620358056947
Iteration 36: 2187.7620358056947
Likelihood=-2187.2851280709046
Iteration 37: 2187.2851280709046
Likelihood=-2186.930413903279
Iteration 38: 2186.930413903279
Likelihood=-2186.5961899625963
Iteration 39: 2186.5961899625963
Likelihood=-2186.345928559372
Iteration 40: 2186.345928559372
Likelihood=-2185.9707292845173
Iteration 41: 2185.9707292845173
Likelihood=-2185.646940637249
Iteration 42: 2185.646940637249
Likelihood=-2185.3592852465204
Iteration 43: 2185.3592852465204
Likelihood=-2185.2247230105077
Iteration 44: 2185.2247230105077
Likelihood=-2185.090966730997
Iteration 45: 2185.090966730997
Likelihood=-2184.9495582850195
Iteration 46: 2184.9495582850195
Likelihood=-2184.7823096703128
Iteration 47: 2184.7823096703128
Likelihood=-2184.639360582489
Iteration 48: 2184.639360582489
Likelihood=-2184.498338335466
Iteration 49: 2184.498338335466
Likelihood=-2184.3587884213025
Iteration 50: 2184.3587884213025
Likelihood=-2184.2224999215514
Iteration 51: 2184.2224999215514
Likelihood=-2184.0876195568544
Iteration 52: 2184.0876195568544
Likelihood=-2183.9462306487876
Iteration 53: 2183.9462306487876
Likelihood=-2183.8354091806646
Iteration 54: 2183.8354091806646
Likelihood=-2183.7241520625407
Iteration 55: 2183.7241520625407
Likelihood=-2183.608114475618
Iteration 56: 2183.608114475618
Likelihood=-2183.510090680049
Iteration 57: 2183.510090680049
Likelihood=-2183.463882310417
Iteration 58: 2183.463882310417
Likelihood=-2183.4160949658926
Iteration 59: 2183.4160949658926
Likelihood=-2183.358618446545
Iteration 60: 2183.358618446545
Likelihood=-2183.3242829460646
Iteration 61: 2183.3242829460646
Likelihood=-2183.2636495426786
Iteration 62: 2183.2636495426786
Likelihood=-2183.2084953663552
Iteration 63: 2183.2084953663552
Likelihood=-2183.167646424567
Iteration 64: 2183.167646424567
Likelihood=-2183.127607128073
Iteration 65: 2183.127607128073
Likelihood=-2183.0879908184015
Iteration 66: 2183.0879908184015
Likelihood=-2183.0606478175605
Iteration 67: 2183.0606478175605
Likelihood=-2183.032463321287
Iteration 68: 2183.032463321287
Likelihood=-2183.0134078886936
Iteration 69: 2183.0134078886936
Likelihood=-2183.000689135148
Iteration 70: 2183.000689135148
Likelihood=-2182.9822773252376
Iteration 71: 2182.9822773252376
Likelihood=-2182.966353605039
Iteration 72: 2182.966353605039
Likelihood=-2182.9341091113824
Iteration 73: 2182.9341091113824
Likelihood=-2182.9094770290085
Iteration 74: 2182.9094770290085
Likelihood=-2182.878496428691
Iteration 75: 2182.878496428691
Likelihood=-2182.856901382565
Iteration 76: 2182.856901382565
Likelihood=-2182.8433540928777
Iteration 77: 2182.8433540928777
Likelihood=-2182.8299719340207
Iteration 78: 2182.8299719340207
Likelihood=-2182.8087902137713
Iteration 79: 2182.8087902137713
Likelihood=-2182.7980154691504
Iteration 80: 2182.7980154691504
Likelihood=-2182.785044989655
Iteration 81: 2182.785044989655
Likelihood=-2182.776085949754
Iteration 82: 2182.776085949754
Likelihood=-2182.75615224266
Iteration 83: 2182.75615224266
Likelihood=-2182.7455713294285
Iteration 84: 2182.7455713294285
Likelihood=-2182.7389621298926
Iteration 85: 2182.7389621298926
Likelihood=-2182.7255050105546
Iteration 86: 2182.7255050105546
Likelihood=-2182.748108315661
Likelihood=-2182.7206755451716
Iteration 87: 2182.7206755451716
Likelihood=-2182.7141979401445
Iteration 88: 2182.7141979401445
Likelihood=-2182.7095433342397
Iteration 89: 2182.7095433342397
Likelihood=-2182.698958594703
Iteration 90: 2182.698958594703
Likelihood=-2182.6946068281172
Iteration 91: 2182.6946068281172
Likelihood=-2182.6874553927564
Iteration 92: 2182.6874553927564
Likelihood=-2182.682275605923
Iteration 93: 2182.682275605923
Likelihood=-2182.677176408953
Iteration 94: 2182.677176408953
Likelihood=-2182.6765716840564
Likelihood=-2182.67337059649
Iteration 95: 2182.67337059649
Likelihood=-2182.668213372803
Iteration 96: 2182.668213372803
Likelihood=-2182.66388232242
Iteration 97: 2182.66388232242
Likelihood=-2182.6598784647663
Iteration 98: 2182.6598784647663
Likelihood=-2182.656903959187
Iteration 99: 2182.656903959187
Likelihood=-2182.653797956257
Iteration 100: 2182.653797956257
Likelihood=-2182.6502752320202
Iteration 101: 2182.6502752320202
Likelihood=-2182.6480218758816
Iteration 102: 2182.6480218758816
Likelihood=-2182.646746163435
Iteration 103: 2182.646746163435
Likelihood=-2563.450991215047
Iteration 0: 2563.450991215047
Iteration 1: 2563.450991215047
Likelihood=-2507.182372483915
Iteration 2: 2507.182372483915
Likelihood=-2470.263508412091
Iteration 3: 2470.263508412091
Likelihood=-2441.800134646201
Iteration 4: 2441.800134646201
Likelihood=-2416.4752899670116
Iteration 5: 2416.4752899670116
Likelihood=-2392.9774665902182
Iteration 6: 2392.9774665902182
Likelihood=-2371.7899290843106
Iteration 7: 2371.7899290843106
Likelihood=-2352.259859949943
Iteration 8: 2352.259859949943
Likelihood=-2335.2526875249528
Iteration 9: 2335.2526875249528
Likelihood=-2319.3838770140633
Iteration 10: 2319.3838770140633
Likelihood=-2305.5703066127066
Iteration 11: 2305.5703066127066
Likelihood=-2293.4013925187105
Iteration 12: 2293.4013925187105
Likelihood=-2282.7058358587124
Iteration 13: 2282.7058358587124
Likelihood=-2274.2614605746253
Iteration 14: 2274.2614605746253
Likelihood=-2267.0488070318993
Iteration 15: 2267.0488070318993
Likelihood=-2261.4385556774155
Iteration 16: 2261.4385556774155
Likelihood=-2257.4278334234723
Iteration 17: 2257.4278334234723
Likelihood=-2253.9106583708726
Iteration 18: 2253.9106583708726
Likelihood=-2251.0251002556097
Iteration 19: 2251.0251002556097
Likelihood=-2248.541079380849
Iteration 20: 2248.541079380849
Likelihood=-2246.3388985801953
Iteration 21: 2246.3388985801953
Likelihood=-2244.3567921218432
Iteration 22: 2244.3567921218432
Likelihood=-2242.4702393684274
Iteration 23: 2242.4702393684274
Likelihood=-2240.75773406268
Iteration 24: 2240.75773406268
Likelihood=-2239.2038558212557
Iteration 25: 2239.2038558212557
Likelihood=-2237.8688896620133
Iteration 26: 2237.8688896620133
Likelihood=-2236.815153285193
Iteration 27: 2236.815153285193
Likelihood=-2235.9845283495847
Iteration 28: 2235.9845283495847
Likelihood=-2235.3029260326953
Iteration 29: 2235.3029260326953
Likelihood=-2234.632122778733
Iteration 30: 2234.632122778733
Likelihood=-2233.8898478067877
Iteration 31: 2233.8898478067877
Likelihood=-2233.183279356265
Iteration 32: 2233.183279356265
Likelihood=-2232.689222890989
Iteration 33: 2232.689222890989
Likelihood=-2232.1465054992677
Iteration 34: 2232.1465054992677
Likelihood=-2231.6398075223633
Iteration 35: 2231.6398075223633
Likelihood=-2231.1193626290647
Iteration 36: 2231.1193626290647
Likelihood=-2230.7484193078853
Iteration 37: 2230.7484193078853
Likelihood=-2230.513384834654
Iteration 38: 2230.513384834654
Likelihood=-2230.1883011687555
Iteration 39: 2230.1883011687555
Likelihood=-2229.6794683987687
Iteration 40: 2229.6794683987687
Likelihood=-2229.322897624953
Iteration 41: 2229.322897624953
Likelihood=-2228.9671209305848
Iteration 42: 2228.9671209305848
Likelihood=-2228.6346560766897
Iteration 43: 2228.6346560766897
Likelihood=-2228.452094332979
Iteration 44: 2228.452094332979
Likelihood=-2228.290580190739
Iteration 45: 2228.290580190739
Likelihood=-2228.1165165838047
Iteration 46: 2228.1165165838047
Likelihood=-2227.9538585945443
Iteration 47: 2227.9538585945443
Likelihood=-2227.735258888015
Iteration 48: 2227.735258888015
Likelihood=-2227.5326352059765
Iteration 49: 2227.5326352059765
Likelihood=-2227.4339782367038
Iteration 50: 2227.4339782367038
Likelihood=-2227.316811263475
Iteration 51: 2227.316811263475
Likelihood=-2227.2314813556236
Iteration 52: 2227.2314813556236
Likelihood=-2227.1232514714766
Iteration 53: 2227.1232514714766
Likelihood=-2226.980988817869
Iteration 54: 2226.980988817869
Likelihood=-2226.8952871144875
Iteration 55: 2226.8952871144875
Likelihood=-2226.818213303973
Iteration 56: 2226.818213303973
Likelihood=-2226.764932875808
Iteration 57: 2226.764932875808
Likelihood=-2226.710253082437
Iteration 58: 2226.710253082437
Likelihood=-2226.6536531609777
Iteration 59: 2226.6536531609777
Likelihood=-2226.579846827241
Iteration 60: 2226.579846827241
Likelihood=-2226.5189144079304
Iteration 61: 2226.5189144079304
Likelihood=-2226.456065943381
Iteration 62: 2226.456065943381
Likelihood=-2226.393688666265
Iteration 63: 2226.393688666265
Likelihood=-2226.335149820184
Iteration 64: 2226.335149820184
Likelihood=-2226.273155056871
Iteration 65: 2226.273155056871
Likelihood=-2226.2315534654717
Iteration 66: 2226.2315534654717
Likelihood=-2226.1986364739714
Iteration 67: 2226.1986364739714
Likelihood=-2226.16893770147
Iteration 68: 2226.16893770147
Likelihood=-2226.14270781312
Iteration 69: 2226.14270781312
Likelihood=-2226.1286960407792
Iteration 70: 2226.1286960407792
Likelihood=-2226.100948562189
Iteration 71: 2226.100948562189
Likelihood=-2226.097065702726
Iteration 72: 2226.097065702726
Likelihood=-2226.0733410204857
Iteration 73: 2226.0733410204857
Likelihood=-2226.0641840359203
Iteration 74: 2226.0641840359203
Likelihood=-2226.051940738937
Iteration 75: 2226.051940738937
Likelihood=-2226.0351403805325
Iteration 76: 2226.0351403805325
Likelihood=-2226.0477128342477
Likelihood=-2226.0262067380318
Iteration 77: 2226.0262067380318
Likelihood=-2226.011203745051
Iteration 78: 2226.011203745051
Likelihood=-2225.9988252412177
Iteration 79: 2225.9988252412177
Likelihood=-2225.9844681840173
Iteration 80: 2225.9844681840173
Likelihood=-2225.972034303327
Iteration 81: 2225.972034303327
Likelihood=-2225.9625915250613
Iteration 82: 2225.9625915250613
Likelihood=-2225.945083995064
Iteration 83: 2225.945083995064
Likelihood=-2225.930672827118
Iteration 84: 2225.930672827118
Likelihood=-2225.9186461337067
Iteration 85: 2225.9186461337067
Likelihood=-2225.9048473425073
Iteration 86: 2225.9048473425073
Likelihood=-2225.8930075801236
Iteration 87: 2225.8930075801236
Likelihood=-2225.87973510455
Iteration 88: 2225.87973510455
Likelihood=-2225.85805793669
Iteration 89: 2225.85805793669
Likelihood=-2225.8416660339985
Iteration 90: 2225.8416660339985
Likelihood=-2225.826591191945
Iteration 91: 2225.826591191945
Likelihood=-2225.782160590838
Iteration 92: 2225.782160590838
Likelihood=-2225.7732690651815
Iteration 93: 2225.7732690651815
Likelihood=-2225.7522468448715
Iteration 94: 2225.7522468448715
Likelihood=-2225.739457717182
Iteration 95: 2225.739457717182
Likelihood=-2225.7242119449465
Iteration 96: 2225.7242119449465
Likelihood=-2225.7097217104997
Iteration 97: 2225.7097217104997
Likelihood=-2225.6953541033827
Iteration 98: 2225.6953541033827
Likelihood=-2225.6788679254482
Iteration 99: 2225.6788679254482
Likelihood=-2225.6709597208155
Iteration 100: 2225.6709597208155
Likelihood=-2225.6570186915437
Iteration 101: 2225.6570186915437
Likelihood=-2225.644930929075
Iteration 102: 2225.644930929075
Likelihood=-2225.637736611927
Iteration 103: 2225.637736611927
Likelihood=-2225.6295757286025
Iteration 104: 2225.6295757286025
Likelihood=-2225.6233207592686
Iteration 105: 2225.6233207592686
Likelihood=-2225.614345734671
Iteration 106: 2225.614345734671
Likelihood=-2225.60866348142
Iteration 107: 2225.60866348142
Likelihood=-2225.599525365095
Iteration 108: 2225.599525365095
Likelihood=-2225.5965538806477
Iteration 109: 2225.5965538806477
Likelihood=-2225.5907735816845
Iteration 110: 2225.5907735816845
Likelihood=-2225.5886452313975
Iteration 111: 2225.5886452313975
Likelihood=-2558.6601811518535
Iteration 0: 2558.6601811518535
Iteration 1: 2558.6601811518535
Likelihood=-2495.0494344277577
Iteration 2: 2495.0494344277577
Likelihood=-2451.526528613979
Iteration 3: 2451.526528613979
Likelihood=-2418.074114795856
Iteration 4: 2418.074114795856
Likelihood=-2388.8973548780205
Iteration 5: 2388.8973548780205
Likelihood=-2362.3594878075537
Iteration 6: 2362.3594878075537
Likelihood=-2338.636819084434
Iteration 7: 2338.636819084434
Likelihood=-2317.2262618824852
Iteration 8: 2317.2262618824852
Likelihood=-2298.9822409933195
Iteration 9: 2298.9822409933195
Likelihood=-2283.1416416910506
Iteration 10: 2283.1416416910506
Likelihood=-2269.470063442428
Iteration 11: 2269.470063442428
Likelihood=-2257.8486098780795
Iteration 12: 2257.8486098780795
Likelihood=-2248.270501670153
Iteration 13: 2248.270501670153
Likelihood=-2240.2508538633956
Iteration 14: 2240.2508538633956
Likelihood=-2234.115260361344
Iteration 15: 2234.115260361344
Likelihood=-2229.1182731426334
Iteration 16: 2229.1182731426334
Likelihood=-2225.2288590183816
Iteration 17: 2225.2288590183816
Likelihood=-2221.9268959967812
Iteration 18: 2221.9268959967812
Likelihood=-2218.849743874097
Iteration 19: 2218.849743874097
Likelihood=-2215.669818178291
Iteration 20: 2215.669818178291
Likelihood=-2212.493588630896
Iteration 21: 2212.493588630896
Likelihood=-2209.5059825304993
Iteration 22: 2209.5059825304993
Likelihood=-2206.8341781271465
Iteration 23: 2206.8341781271465
Likelihood=-2204.574832474926
Iteration 24: 2204.574832474926
Likelihood=-2202.8660395943593
Iteration 25: 2202.8660395943593
Likelihood=-2201.525639264021
Iteration 26: 2201.525639264021
Likelihood=-2200.3947941650395
Iteration 27: 2200.3947941650395
Likelihood=-2199.3703603203253
Iteration 28: 2199.3703603203253
Likelihood=-2198.3085936521798
Iteration 29: 2198.3085936521798
Likelihood=-2197.190963333232
Iteration 30: 2197.190963333232
Likelihood=-2196.109891287962
Iteration 31: 2196.109891287962
Likelihood=-2195.4961343971218
Iteration 32: 2195.4961343971218
Likelihood=-2194.791315324527
Iteration 33: 2194.791315324527
Likelihood=-2194.523698557961
Iteration 34: 2194.523698557961
Likelihood=-2194.028370931137
Iteration 35: 2194.028370931137
Likelihood=-2193.7229822540485
Iteration 36: 2193.7229822540485
Likelihood=-2193.25034824543
Iteration 37: 2193.25034824543
Likelihood=-2192.8942435506965
Iteration 38: 2192.8942435506965
Likelihood=-2192.570942266878
Iteration 39: 2192.570942266878
Likelihood=-2192.299016067083
Iteration 40: 2192.299016067083
Likelihood=-2191.9044726337697
Iteration 41: 2191.9044726337697
Likelihood=-2191.4021599935236
Iteration 42: 2191.4021599935236
Likelihood=-2190.989416030733
Iteration 43: 2190.989416030733
Likelihood=-2190.716945305384
Iteration 44: 2190.716945305384
Likelihood=-2190.402826219824
Iteration 45: 2190.402826219824
Likelihood=-2190.190568460585
Iteration 46: 2190.190568460585
Likelihood=-2190.0715616778775
Iteration 47: 2190.0715616778775
Likelihood=-2189.9424544425497
Iteration 48: 2189.9424544425497
Likelihood=-2189.854864299098
Iteration 49: 2189.854864299098
Likelihood=-2189.7226256740137
Iteration 50: 2189.7226256740137
Likelihood=-2189.491668453428
Iteration 51: 2189.491668453428
Likelihood=-2189.403874451478
Iteration 52: 2189.403874451478
Likelihood=-2189.217957664829
Iteration 53: 2189.217957664829
Likelihood=-2189.1009190161008
Iteration 54: 2189.1009190161008
Likelihood=-2189.0227286231056
Iteration 55: 2189.0227286231056
Likelihood=-2188.9264510877715
Iteration 56: 2188.9264510877715
Likelihood=-2188.7738803351826
Iteration 57: 2188.7738803351826
Likelihood=-2188.6450767125502
Iteration 58: 2188.6450767125502
Likelihood=-2188.5497259103636
Iteration 59: 2188.5497259103636
Likelihood=-2188.462791782393
Iteration 60: 2188.462791782393
Likelihood=-2188.39001952431
Iteration 61: 2188.39001952431
Likelihood=-2188.3597053948497
Iteration 62: 2188.3597053948497
Likelihood=-2188.324050712613
Iteration 63: 2188.324050712613
Likelihood=-2188.2892128587414
Iteration 64: 2188.2892128587414
Likelihood=-2188.2460545832782
Iteration 65: 2188.2460545832782
Likelihood=-2188.2086384270724
Iteration 66: 2188.2086384270724
Likelihood=-2188.1821549673864
Iteration 67: 2188.1821549673864
Likelihood=-2188.1619219259123
Iteration 68: 2188.1619219259123
Likelihood=-2188.1410411378138
Iteration 69: 2188.1410411378138
Likelihood=-2188.1170668197856
Iteration 70: 2188.1170668197856
Likelihood=-2188.1061445166483
Iteration 71: 2188.1061445166483
Likelihood=-2188.0851559211906
Iteration 72: 2188.0851559211906
Likelihood=-2188.070121714127
Iteration 73: 2188.070121714127
Likelihood=-2188.0581169428647
Iteration 74: 2188.0581169428647
Likelihood=-2188.046055817727
Iteration 75: 2188.046055817727
Likelihood=-2188.0357706809796
Iteration 76: 2188.0357706809796
Likelihood=-2188.0121575698727
Iteration 77: 2188.0121575698727
Likelihood=-2187.9958321220033
Iteration 78: 2187.9958321220033
Likelihood=-2187.9791934606856
Iteration 79: 2187.9791934606856
Likelihood=-2187.963576407345
Iteration 80: 2187.963576407345
Likelihood=-2187.9552463990954
Iteration 81: 2187.9552463990954
Likelihood=-2187.937614442157
Iteration 82: 2187.937614442157
Likelihood=-2187.924543263185
Iteration 83: 2187.924543263185
Likelihood=-2187.9109414571303
Iteration 84: 2187.9109414571303
Likelihood=-2187.89797356636
Iteration 85: 2187.89797356636
Likelihood=-2187.8844394179127
Iteration 86: 2187.8844394179127
Likelihood=-2187.8556566772
Iteration 87: 2187.8556566772
Likelihood=-2187.8347860208014
Iteration 88: 2187.8347860208014
Likelihood=-2187.818500219489
Iteration 89: 2187.818500219489
Likelihood=-2187.8019072845277
Iteration 90: 2187.8019072845277
Likelihood=-2187.785473068864
Iteration 91: 2187.785473068864
Likelihood=-2187.789708996289
Likelihood=-2187.768881712976
Iteration 92: 2187.768881712976
Likelihood=-2187.747696009937
Iteration 93: 2187.747696009937
Likelihood=-2187.7400841414465
Iteration 94: 2187.7400841414465
Likelihood=-2187.7309052268374
Iteration 95: 2187.7309052268374
Likelihood=-2187.7258225811593
Iteration 96: 2187.7258225811593
Likelihood=-2187.717780575234
Iteration 97: 2187.717780575234
Likelihood=-2187.713529607578
Iteration 98: 2187.713529607578
Likelihood=-2187.71001492705
Iteration 99: 2187.71001492705
Likelihood=-2187.7061918200534
Iteration 100: 2187.7061918200534
Likelihood=-2187.7017651434317
Iteration 101: 2187.7017651434317
Likelihood=-2187.698178556894
Iteration 102: 2187.698178556894
Likelihood=-2187.6958546636365
Iteration 103: 2187.6958546636365
Likelihood=-2187.6997955097563
Likelihood=-2187.6937152182672
Iteration 104: 2187.6937152182672
Likelihood=-2631.3989217689327
Iteration 0: 2631.3989217689327
Iteration 1: 2631.3989217689327
Likelihood=-2574.8123247387243
Iteration 2: 2574.8123247387243
Likelihood=-2538.9131251238337
Iteration 3: 2538.9131251238337
Likelihood=-2512.2017360961277
Iteration 4: 2512.2017360961277
Likelihood=-2488.9456699399634
Iteration 5: 2488.9456699399634
Likelihood=-2467.41742556821
Iteration 6: 2467.41742556821
Likelihood=-2447.8566459956446
Iteration 7: 2447.8566459956446
Likelihood=-2429.8271618759936
Iteration 8: 2429.8271618759936
Likelihood=-2413.9797412436087
Iteration 9: 2413.9797412436087
Likelihood=-2399.855109919076
Iteration 10: 2399.855109919076
Likelihood=-2387.300309099792
Iteration 11: 2387.300309099792
Likelihood=-2377.078008147235
Iteration 12: 2377.078008147235
Likelihood=-2367.870305990675
Iteration 13: 2367.870305990675
Likelihood=-2360.283801278436
Iteration 14: 2360.283801278436
Likelihood=-2354.3376708225796
Iteration 15: 2354.3376708225796
Likelihood=-2348.5156965897363
Iteration 16: 2348.5156965897363
Likelihood=-2344.0143156951754
Iteration 17: 2344.0143156951754
Likelihood=-2340.5755752218
Iteration 18: 2340.5755752218
Likelihood=-2337.4993643408898
Iteration 19: 2337.4993643408898
Likelihood=-2334.945435969807
Iteration 20: 2334.945435969807
Likelihood=-2332.6815794981303
Iteration 21: 2332.6815794981303
Likelihood=-2330.6511210677236
Iteration 22: 2330.6511210677236
Likelihood=-2328.9117630002092
Iteration 23: 2328.9117630002092
Likelihood=-2327.320147272897
Iteration 24: 2327.320147272897
Likelihood=-2326.0045424295495
Iteration 25: 2326.0045424295495
Likelihood=-2324.8933673342626
Iteration 26: 2324.8933673342626
Likelihood=-2323.9802850383585
Iteration 27: 2323.9802850383585
Likelihood=-2323.228625151795
Iteration 28: 2323.228625151795
Likelihood=-2322.5712913883194
Iteration 29: 2322.5712913883194
Likelihood=-2321.9676656847746
Iteration 30: 2321.9676656847746
Likelihood=-2321.3498160407567
Iteration 31: 2321.3498160407567
Likelihood=-2320.7763089061236
Iteration 32: 2320.7763089061236
Likelihood=-2320.31196899412
Iteration 33: 2320.31196899412
Likelihood=-2319.976094756148
Iteration 34: 2319.976094756148
Likelihood=-2319.681800909315
Iteration 35: 2319.681800909315
Likelihood=-2319.3622715676083
Iteration 36: 2319.3622715676083
Likelihood=-2319.0868643511576
Iteration 37: 2319.0868643511576
Likelihood=-2318.897427025796
Iteration 38: 2318.897427025796
Likelihood=-2318.714250788092
Iteration 39: 2318.714250788092
Likelihood=-2318.498319822476
Iteration 40: 2318.498319822476
Likelihood=-2318.2805912865965
Iteration 41: 2318.2805912865965
Likelihood=-2318.160585424868
Iteration 42: 2318.160585424868
Likelihood=-2318.0634943374102
Iteration 43: 2318.0634943374102
Likelihood=-2317.9360726983514
Iteration 44: 2317.9360726983514
Likelihood=-2317.8274444113267
Iteration 45: 2317.8274444113267
Likelihood=-2317.6005807715374
Iteration 46: 2317.6005807715374
Likelihood=-2317.4520153669137
Iteration 47: 2317.4520153669137
Likelihood=-2317.241685867069
Iteration 48: 2317.241685867069
Likelihood=-2317.135784064819
Iteration 49: 2317.135784064819
Likelihood=-2317.0792507403935
Iteration 50: 2317.0792507403935
Likelihood=-2316.979131748185
Iteration 51: 2316.979131748185
Likelihood=-2316.878582580262
Iteration 52: 2316.878582580262
Likelihood=-2316.802598419763
Iteration 53: 2316.802598419763
Likelihood=-2316.6791439921285
Iteration 54: 2316.6791439921285
Likelihood=-2316.552489476978
Iteration 55: 2316.552489476978
Likelihood=-2316.3753120313177
Iteration 56: 2316.3753120313177
Likelihood=-2316.1981566034992
Iteration 57: 2316.1981566034992
Likelihood=-2316.1150747282245
Iteration 58: 2316.1150747282245
Likelihood=-2316.0155696648126
Iteration 59: 2316.0155696648126
Likelihood=-2315.867710025127
Iteration 60: 2315.867710025127
Likelihood=-2315.782072527602
Iteration 61: 2315.782072527602
Likelihood=-2315.7240202082066
Iteration 62: 2315.7240202082066
Likelihood=-2315.677074188308
Iteration 63: 2315.677074188308
Likelihood=-2315.6320683122817
Iteration 64: 2315.6320683122817
Likelihood=-2315.5884500709717
Iteration 65: 2315.5884500709717
Likelihood=-2315.5353836828435
Iteration 66: 2315.5353836828435
Likelihood=-2315.4456599957994
Iteration 67: 2315.4456599957994
Likelihood=-2315.3972476246295
Iteration 68: 2315.3972476246295
Likelihood=-2315.362557644265
Iteration 69: 2315.362557644265
Likelihood=-2315.3163513796126
Iteration 70: 2315.3163513796126
Likelihood=-2315.28044860044
Iteration 71: 2315.28044860044
Likelihood=-2315.264962004455
Iteration 72: 2315.264962004455
Likelihood=-2315.1901727115205
Iteration 73: 2315.1901727115205
Likelihood=-2315.1541611756147
Iteration 74: 2315.1541611756147
Likelihood=-2315.0985257720313
Iteration 75: 2315.0985257720313
Likelihood=-2315.0328144585246
Iteration 76: 2315.0328144585246
Likelihood=-2314.9978050847158
Iteration 77: 2314.9978050847158
Likelihood=-2314.9210833903157
Iteration 78: 2314.9210833903157
Likelihood=-2314.8927816728255
Iteration 79: 2314.8927816728255
Likelihood=-2314.861285723197
Iteration 80: 2314.861285723197
Likelihood=-2314.862020167046
Likelihood=-2314.8389620755206
Iteration 81: 2314.8389620755206
Likelihood=-2314.811934748299
Iteration 82: 2314.811934748299
Likelihood=-2314.7937472517033
Iteration 83: 2314.7937472517033
Likelihood=-2314.774734165214
Iteration 84: 2314.774734165214
Likelihood=-2314.7556160826493
Iteration 85: 2314.7556160826493
Likelihood=-2314.730941382287
Iteration 86: 2314.730941382287
Likelihood=-2314.7129260911674
Iteration 87: 2314.7129260911674
Likelihood=-2314.6976294258457
Iteration 88: 2314.6976294258457
Likelihood=-2314.680396156387
Iteration 89: 2314.680396156387
Likelihood=-2314.667113095547
Iteration 90: 2314.667113095547
Likelihood=-2314.650043651595
Iteration 91: 2314.650043651595
Likelihood=-2314.629501449503
Iteration 92: 2314.629501449503
Likelihood=-2314.6180123392305
Iteration 93: 2314.6180123392305
Likelihood=-2314.6095866011055
Iteration 94: 2314.6095866011055
Likelihood=-2314.5923192453683
Iteration 95: 2314.5923192453683
Likelihood=-2314.5757505131974
Iteration 96: 2314.5757505131974
Likelihood=-2314.549005351662
Iteration 97: 2314.549005351662
Likelihood=-2314.5859896567727
Likelihood=-2314.5392032769746
Iteration 98: 2314.5392032769746
Likelihood=-2314.5277664863324
Iteration 99: 2314.5277664863324
Likelihood=-2314.5203343702815
Iteration 100: 2314.5203343702815
Likelihood=-2314.5126833711097
Iteration 101: 2314.5126833711097
Likelihood=-2314.5039194967258
Iteration 102: 2314.5039194967258
Likelihood=-2314.493436839328
Iteration 103: 2314.493436839328
Likelihood=-2314.482908986745
Iteration 104: 2314.482908986745
Likelihood=-2314.4741040686595
Iteration 105: 2314.4741040686595
Likelihood=-2314.464678078392
Iteration 106: 2314.464678078392
Likelihood=-2314.457626295004
Iteration 107: 2314.457626295004
Likelihood=-2314.450560601029
Iteration 108: 2314.450560601029
Likelihood=-2314.4446180820046
Iteration 109: 2314.4446180820046
Likelihood=-2314.436218930053
Iteration 110: 2314.436218930053
Likelihood=-2314.4292390456435
Iteration 111: 2314.4292390456435
Likelihood=-2314.424683861486
Iteration 112: 2314.424683861486
Likelihood=-2314.4196679040638
Iteration 113: 2314.4196679040638
Likelihood=-2314.4151470269094
Iteration 114: 2314.4151470269094
Likelihood=-2314.4064794942733
Iteration 115: 2314.4064794942733
Likelihood=-2314.4052854182414
Iteration 116: 2314.4052854182414
Likelihood=-2451.746213432504
Iteration 0: 2451.746213432504
Iteration 1: 2451.746213432504
Likelihood=-2375.4706292541227
Iteration 2: 2375.4706292541227
Likelihood=-2324.2130448705166
Iteration 3: 2324.2130448705166
Likelihood=-2288.770304823692
Iteration 4: 2288.770304823692
Likelihood=-2260.442992065031
Iteration 5: 2260.442992065031
Likelihood=-2235.6643503621312
Iteration 6: 2235.6643503621312
Likelihood=-2213.712330765084
Iteration 7: 2213.712330765084
Likelihood=-2195.1560263383976
Iteration 8: 2195.1560263383976
Likelihood=-2179.125609976522
Iteration 9: 2179.125609976522
Likelihood=-2164.0336228007727
Iteration 10: 2164.0336228007727
Likelihood=-2150.97859825545
Iteration 11: 2150.97859825545
Likelihood=-2138.3716043249997
Iteration 12: 2138.3716043249997
Likelihood=-2127.9894471844373
Iteration 13: 2127.9894471844373
Likelihood=-2119.562776372749
Iteration 14: 2119.562776372749
Likelihood=-2112.2126318882692
Iteration 15: 2112.2126318882692
Likelihood=-2106.4753790307072
Iteration 16: 2106.4753790307072
Likelihood=-2101.9986738928446
Iteration 17: 2101.9986738928446
Likelihood=-2098.3361166771915
Iteration 18: 2098.3361166771915
Likelihood=-2095.1685540384838
Iteration 19: 2095.1685540384838
Likelihood=-2092.261102871998
Iteration 20: 2092.261102871998
Likelihood=-2089.540529557238
Iteration 21: 2089.540529557238
Likelihood=-2086.9003094253735
Iteration 22: 2086.9003094253735
Likelihood=-2084.4154350208137
Iteration 23: 2084.4154350208137
Likelihood=-2082.2283648818297
Iteration 24: 2082.2283648818297
Likelihood=-2080.3579302600797
Iteration 25: 2080.3579302600797
Likelihood=-2078.749614405958
Iteration 26: 2078.749614405958
Likelihood=-2077.0656058208547
Iteration 27: 2077.0656058208547
Likelihood=-2075.5651707536144
Iteration 28: 2075.5651707536144
Likelihood=-2074.45856781652
Iteration 29: 2074.45856781652
Likelihood=-2073.3933342489217
Iteration 30: 2073.3933342489217
Likelihood=-2071.996171035603
Iteration 31: 2071.996171035603
Likelihood=-2070.9536428292477
Iteration 32: 2070.9536428292477
Likelihood=-2069.888246947365
Iteration 33: 2069.888246947365
Likelihood=-2068.8970506380406
Iteration 34: 2068.8970506380406
Likelihood=-2068.144051935684
Iteration 35: 2068.144051935684
Likelihood=-2067.437618474152
Iteration 36: 2067.437618474152
Likelihood=-2066.87036125126
Iteration 37: 2066.87036125126
Likelihood=-2066.3767026972405
Iteration 38: 2066.3767026972405
Likelihood=-2065.8304827892953
Iteration 39: 2065.8304827892953
Likelihood=-2065.3784047126405
Iteration 40: 2065.3784047126405
Likelihood=-2064.9736077513003
Iteration 41: 2064.9736077513003
Likelihood=-2064.708914365343
Iteration 42: 2064.708914365343
Likelihood=-2064.4249021436053
Iteration 43: 2064.4249021436053
Likelihood=-2064.1674718782974
Iteration 44: 2064.1674718782974
Likelihood=-2063.7571828749824
Iteration 45: 2063.7571828749824
Likelihood=-2063.5406769538863
Iteration 46: 2063.5406769538863
Likelihood=-2063.416802652805
Iteration 47: 2063.416802652805
Likelihood=-2063.2224955234433
Iteration 48: 2063.2224955234433
Likelihood=-2062.979264550912
Iteration 49: 2062.979264550912
Likelihood=-2062.7152610517956
Iteration 50: 2062.7152610517956
Likelihood=-2062.4826377809813
Iteration 51: 2062.4826377809813
Likelihood=-2062.2470053139396
Iteration 52: 2062.2470053139396
Likelihood=-2062.0733391227463
Iteration 53: 2062.0733391227463
Likelihood=-2061.819826158694
Iteration 54: 2061.819826158694
Likelihood=-2061.7241957219594
Iteration 55: 2061.7241957219594
Likelihood=-2061.6399722544775
Iteration 56: 2061.6399722544775
Likelihood=-2061.509724697741
Iteration 57: 2061.509724697741
Likelihood=-2061.4478596120994
Iteration 58: 2061.4478596120994
Likelihood=-2061.3838344093524
Iteration 59: 2061.3838344093524
Likelihood=-2061.3626922129397
Iteration 60: 2061.3626922129397
Likelihood=-2061.322338030883
Iteration 61: 2061.322338030883
Likelihood=-2061.300371476787
Iteration 62: 2061.300371476787
Likelihood=-2061.239709183836
Iteration 63: 2061.239709183836
Likelihood=-2061.210386064593
Iteration 64: 2061.210386064593
Likelihood=-2061.1823444426404
Iteration 65: 2061.1823444426404
Likelihood=-2061.131539146393
Iteration 66: 2061.131539146393
Likelihood=-2061.1530159852564
Likelihood=-2061.092114647381
Iteration 67: 2061.092114647381
Likelihood=-2061.0304103983653
Iteration 68: 2061.0304103983653
Likelihood=-2060.9996234112614
Iteration 69: 2060.9996234112614
Likelihood=-2060.9503895846597
Iteration 70: 2060.9503895846597
Likelihood=-2060.908193391649
Iteration 71: 2060.908193391649
Likelihood=-2060.877008015287
Iteration 72: 2060.877008015287
Likelihood=-2060.839857952872
Iteration 73: 2060.839857952872
Likelihood=-2060.8157343013295
Iteration 74: 2060.8157343013295
Likelihood=-2060.789623973629
Iteration 75: 2060.789623973629
Likelihood=-2060.7746860716343
Iteration 76: 2060.7746860716343
Likelihood=-2060.7485093303308
Iteration 77: 2060.7485093303308
Likelihood=-2060.7457645868676
Iteration 78: 2060.7457645868676
Likelihood=-2060.718762195226
Iteration 79: 2060.718762195226
Likelihood=-2060.7070471186858
Iteration 80: 2060.7070471186858
Likelihood=-2060.6952418317865
Iteration 81: 2060.6952418317865
Likelihood=-2060.6774093542094
Iteration 82: 2060.6774093542094
Likelihood=-2060.677428358898
Likelihood=-2060.6650143860243
Iteration 83: 2060.6650143860243
Likelihood=-2060.6539288391027
Iteration 84: 2060.6539288391027
Likelihood=-2060.644057927989
Iteration 85: 2060.644057927989
Likelihood=-2060.628542175423
Iteration 86: 2060.628542175423
Likelihood=-2060.6254029953475
Iteration 87: 2060.6254029953475
Likelihood=-2060.6076321835812
Iteration 88: 2060.6076321835812
Likelihood=-2060.6016509323526
Iteration 89: 2060.6016509323526
Likelihood=-2060.593198691067
Iteration 90: 2060.593198691067
Likelihood=-2060.5792145641517
Iteration 91: 2060.5792145641517
Likelihood=-2060.607138187244
Likelihood=-2060.5722205420043
Iteration 92: 2060.5722205420043
Likelihood=-2060.5565219173204
Iteration 93: 2060.5565219173204
Likelihood=-2060.544873530483
Iteration 94: 2060.544873530483
Likelihood=-2060.5305383979876
Iteration 95: 2060.5305383979876
Likelihood=-2060.5207004861095
Iteration 96: 2060.5207004861095
Likelihood=-2060.50706073957
Iteration 97: 2060.50706073957
Likelihood=-2060.492561303477
Iteration 98: 2060.492561303477
Likelihood=-2060.4801959656106
Iteration 99: 2060.4801959656106
Likelihood=-2060.468627615342
Iteration 100: 2060.468627615342
Likelihood=-2060.4607582695985
Iteration 101: 2060.4607582695985
Likelihood=-2060.4464347841094
Iteration 102: 2060.4464347841094
Likelihood=-2060.438829682043
Iteration 103: 2060.438829682043
Likelihood=-2060.424571382119
Iteration 104: 2060.424571382119
Likelihood=-2060.412969811448
Iteration 105: 2060.412969811448
Likelihood=-2060.406227655944
Iteration 106: 2060.406227655944
Likelihood=-2060.3942955719217
Iteration 107: 2060.3942955719217
Likelihood=-2060.391740113112
Iteration 108: 2060.391740113112
Likelihood=-2060.3731757880687
Iteration 109: 2060.3731757880687
Likelihood=-2060.3656858885693
Iteration 110: 2060.3656858885693
Likelihood=-2060.3541414228225
Iteration 111: 2060.3541414228225
Likelihood=-2060.34139230603
Iteration 112: 2060.34139230603
Likelihood=-2060.329676550011
Iteration 113: 2060.329676550011
Likelihood=-2060.319043722929
Iteration 114: 2060.319043722929
Likelihood=-2060.30690433782
Iteration 115: 2060.30690433782
Likelihood=-2060.2983121664483
Iteration 116: 2060.2983121664483
Likelihood=-2060.2822822844046
Iteration 117: 2060.2822822844046
Likelihood=-2060.2651840914377
Iteration 118: 2060.2651840914377
Likelihood=-2060.255142999361
Iteration 119: 2060.255142999361
Likelihood=-2060.239412851817
Iteration 120: 2060.239412851817
Likelihood=-2060.2335760282003
Iteration 121: 2060.2335760282003
Likelihood=-2060.224167969299
Iteration 122: 2060.224167969299
Likelihood=-2060.2143247818994
Iteration 123: 2060.2143247818994
Likelihood=-2060.205298002507
Iteration 124: 2060.205298002507
Likelihood=-2060.1915996701955
Iteration 125: 2060.1915996701955
Likelihood=-2060.1759914793843
Iteration 126: 2060.1759914793843
Likelihood=-2060.168957538866
Iteration 127: 2060.168957538866
Likelihood=-2060.158413371172
Iteration 128: 2060.158413371172
Likelihood=-2060.1486859495435
Iteration 129: 2060.1486859495435
Likelihood=-2060.1572922984183
Likelihood=-2060.143478892784
Iteration 130: 2060.143478892784
Likelihood=-2060.1352721015746
Iteration 131: 2060.1352721015746
Likelihood=-2060.128851379957
Iteration 132: 2060.128851379957
Likelihood=-2060.12121767179
Iteration 133: 2060.12121767179
Likelihood=-2060.1147467743244
Iteration 134: 2060.1147467743244
Likelihood=-2060.107318886441
Iteration 135: 2060.107318886441
Likelihood=-2060.1033632210438
Iteration 136: 2060.1033632210438
Likelihood=-2060.0978460818897
Iteration 137: 2060.0978460818897
Likelihood=-2060.0944545504326
Iteration 138: 2060.0944545504326
Likelihood=-2060.090392178469
Iteration 139: 2060.090392178469
Likelihood=-2060.0863681201904
Iteration 140: 2060.0863681201904
Likelihood=-2060.083457713788
Iteration 141: 2060.083457713788
Likelihood=-2060.0804554875017
Iteration 142: 2060.0804554875017
Likelihood=-2060.078341559147
Iteration 143: 2060.078341559147
Likelihood=-2060.075709043845
Iteration 144: 2060.075709043845
Likelihood=-2060.073413204504
Iteration 145: 2060.073413204504
Likelihood=-2060.0711557501713
Iteration 146: 2060.0711557501713
Likelihood=-2060.0687896452228
Iteration 147: 2060.0687896452228
Likelihood=-2060.06711960541
Iteration 148: 2060.06711960541
Likelihood=-2520.5037022254364
Iteration 0: 2520.5037022254364
Iteration 1: 2520.5037022254364
Likelihood=-2466.8274700376055
Iteration 2: 2466.8274700376055
Likelihood=-2429.6298262105606
Iteration 3: 2429.6298262105606
Likelihood=-2399.3852476423967
Iteration 4: 2399.3852476423967
Likelihood=-2371.9214432792764
Likelihood=-2296.2428102078056
Iteration 5: 2296.2428102078056
Likelihood=-2281.4725199057666
Iteration 6: 2281.4725199057666
Likelihood=-2267.5625025211307
Iteration 7: 2267.5625025211307
Likelihood=-2253.457203146592
Iteration 8: 2253.457203146592
Likelihood=-2240.949172927998
Iteration 9: 2240.949172927998
Likelihood=-2229.7716683296385
Iteration 10: 2229.7716683296385
Likelihood=-2220.031308748799
Iteration 11: 2220.031308748799
Likelihood=-2212.284501524702
Iteration 12: 2212.284501524702
Likelihood=-2205.9254477331046
Iteration 13: 2205.9254477331046
Likelihood=-2200.376234180416
Iteration 14: 2200.376234180416
Likelihood=-2195.8661814011684
Iteration 15: 2195.8661814011684
Likelihood=-2191.6887774952957
Iteration 16: 2191.6887774952957
Likelihood=-2187.9772045672266
Iteration 17: 2187.9772045672266
Likelihood=-2184.9411632971714
Iteration 18: 2184.9411632971714
Likelihood=-2182.0296566075754
Iteration 19: 2182.0296566075754
Likelihood=-2179.319724123402
Iteration 20: 2179.319724123402
Likelihood=-2177.1024468064047
Iteration 21: 2177.1024468064047
Likelihood=-2175.171285543203
Iteration 22: 2175.171285543203
Likelihood=-2173.6949137980673
Iteration 23: 2173.6949137980673
Likelihood=-2172.374730879277
Iteration 24: 2172.374730879277
Likelihood=-2171.3138190517884
Iteration 25: 2171.3138190517884
Likelihood=-2170.423005319801
Iteration 26: 2170.423005319801
Likelihood=-2169.5273842583874
Iteration 27: 2169.5273842583874
Likelihood=-2168.7706620642275
Iteration 28: 2168.7706620642275
Likelihood=-2167.8428065134995
Iteration 29: 2167.8428065134995
Likelihood=-2166.8767851221423
Iteration 30: 2166.8767851221423
Likelihood=-2166.3439645675785
Iteration 31: 2166.3439645675785
Likelihood=-2165.7303080458905
Iteration 32: 2165.7303080458905
Likelihood=-2165.4382446994423
Iteration 33: 2165.4382446994423
Likelihood=-2164.9944703752662
Iteration 34: 2164.9944703752662
Likelihood=-2164.552097269088
Iteration 35: 2164.552097269088
Likelihood=-2163.9478128109013
Iteration 36: 2163.9478128109013
Likelihood=-2163.5213642862805
Iteration 37: 2163.5213642862805
Likelihood=-2163.1135482632008
Iteration 38: 2163.1135482632008
Likelihood=-2162.9166471737044
Iteration 39: 2162.9166471737044
Likelihood=-2162.6406178287043
Iteration 40: 2162.6406178287043
Likelihood=-2162.413225181383
Iteration 41: 2162.413225181383
Likelihood=-2162.1222404359455
Iteration 42: 2162.1222404359455
Likelihood=-2161.9306441960775
Iteration 43: 2161.9306441960775
Likelihood=-2161.6745488752886
Iteration 44: 2161.6745488752886
Likelihood=-2161.5296138556
Iteration 45: 2161.5296138556
Likelihood=-2161.413548025227
Iteration 46: 2161.413548025227
Likelihood=-2161.4019029578467
Likelihood=-2161.346636236769
Iteration 47: 2161.346636236769
Likelihood=-2161.2694224969687
Iteration 48: 2161.2694224969687
Likelihood=-2161.1707378570172
Iteration 49: 2161.1707378570172
Likelihood=-2161.0642103534756
Iteration 50: 2161.0642103534756
Likelihood=-2160.972223990364
Iteration 51: 2160.972223990364
Likelihood=-2160.8829155722083
Iteration 52: 2160.8829155722083
Likelihood=-2160.8173473545125
Iteration 53: 2160.8173473545125
Likelihood=-2160.7486663685813
Iteration 54: 2160.7486663685813
Likelihood=-2160.6995887989474
Iteration 55: 2160.6995887989474
Likelihood=-2160.620146916232
Iteration 56: 2160.620146916232
Likelihood=-2160.579845160962
Iteration 57: 2160.579845160962
Likelihood=-2160.5304838963025
Iteration 58: 2160.5304838963025
Likelihood=-2160.471777486556
Iteration 59: 2160.471777486556
Likelihood=-2160.4047717924473
Iteration 60: 2160.4047717924473
Likelihood=-2160.3717646727882
Iteration 61: 2160.3717646727882
Likelihood=-2160.3293932417378
Iteration 62: 2160.3293932417378
Likelihood=-2160.287061960274
Iteration 63: 2160.287061960274
Likelihood=-2160.2354184738197
Iteration 64: 2160.2354184738197
Likelihood=-2160.1788057437757
Iteration 65: 2160.1788057437757
Likelihood=-2160.125501487865
Iteration 66: 2160.125501487865
Likelihood=-2160.071449258754
Iteration 67: 2160.071449258754
Likelihood=-2160.024155966567
Iteration 68: 2160.024155966567
Likelihood=-2159.9830993690816
Iteration 69: 2159.9830993690816
Likelihood=-2159.9357606172553
Iteration 70: 2159.9357606172553
Likelihood=-2159.889878010999
Iteration 71: 2159.889878010999
Likelihood=-2159.8653579932507
Iteration 72: 2159.8653579932507
Likelihood=-2159.837687449146
Iteration 73: 2159.837687449146
Likelihood=-2159.804540006598
Iteration 74: 2159.804540006598
Likelihood=-2159.7731668190327
Iteration 75: 2159.7731668190327
Likelihood=-2159.7400315916607
Iteration 76: 2159.7400315916607
Likelihood=-2159.7012429575148
Iteration 77: 2159.7012429575148
Likelihood=-2159.682910379516
Iteration 78: 2159.682910379516
Likelihood=-2159.6603561453226
Iteration 79: 2159.6603561453226
Likelihood=-2159.6434053915355
Iteration 80: 2159.6434053915355
Likelihood=-2159.626799985437
Iteration 81: 2159.626799985437
Likelihood=-2159.602953904952
Iteration 82: 2159.602953904952
Likelihood=-2159.5907847790536
Iteration 83: 2159.5907847790536
Likelihood=-2159.5718583342828
Iteration 84: 2159.5718583342828
Likelihood=-2159.5600197752665
Iteration 85: 2159.5600197752665
Likelihood=-2159.536618205715
Iteration 86: 2159.536618205715
Likelihood=-2159.5284155432073
Iteration 87: 2159.5284155432073
Likelihood=-2159.508781060946
Iteration 88: 2159.508781060946
Likelihood=-2159.4987614277798
Iteration 89: 2159.4987614277798
Likelihood=-2159.4780535032132
Iteration 90: 2159.4780535032132
Likelihood=-2159.4704332230067
Iteration 91: 2159.4704332230067
Likelihood=-2159.4631712936775
Iteration 92: 2159.4631712936775
Likelihood=-2159.452880914662
Iteration 93: 2159.452880914662
Likelihood=-2159.439267979845
Iteration 94: 2159.439267979845
Likelihood=-2159.426176425758
Iteration 95: 2159.426176425758
Likelihood=-2159.4168564272723
Iteration 96: 2159.4168564272723
Likelihood=-2159.4049790786344
Iteration 97: 2159.4049790786344
Likelihood=-2159.4014234059755
Iteration 98: 2159.4014234059755
Likelihood=-2159.394088408118
Iteration 99: 2159.394088408118
Likelihood=-2159.39182388521
Iteration 100: 2159.39182388521
Likelihood=-2159.3846656393766
Iteration 101: 2159.3846656393766
Likelihood=-2159.379758969193
Iteration 102: 2159.379758969193
Likelihood=-2159.373411935391
Iteration 103: 2159.373411935391
Likelihood=-2159.364156475323
Iteration 104: 2159.364156475323
Likelihood=-2159.369324827222
Likelihood=-2159.3582709415805
Iteration 105: 2159.3582709415805
Likelihood=-2159.3467973754414
Iteration 106: 2159.3467973754414
Likelihood=-2159.336557106392
Iteration 107: 2159.336557106392
Likelihood=-2159.327175814533
Iteration 108: 2159.327175814533
Likelihood=-2159.3190173115754
Iteration 109: 2159.3190173115754
Likelihood=-2159.3139815797417
Iteration 110: 2159.3139815797417
Likelihood=-2159.3059965434845
Iteration 111: 2159.3059965434845
Likelihood=-2159.2991005012777
Iteration 112: 2159.2991005012777
Likelihood=-2159.2891231947287
Iteration 113: 2159.2891231947287
Likelihood=-2159.2844179208587
Iteration 114: 2159.2844179208587
Likelihood=-2159.277939934772
Iteration 115: 2159.277939934772
Likelihood=-2159.2721399834227
Iteration 116: 2159.2721399834227
Likelihood=-2159.2652553831904
Iteration 117: 2159.2652553831904
Likelihood=-2159.2601515785555
Iteration 118: 2159.2601515785555
Likelihood=-2159.256070628826
Iteration 119: 2159.256070628826
Likelihood=-2159.252391892071
Iteration 120: 2159.252391892071
Likelihood=-2159.249738173711
Iteration 121: 2159.249738173711
Likelihood=-2159.244939468195
Iteration 122: 2159.244939468195
Likelihood=-2159.2437387389787
Iteration 123: 2159.2437387389787
BEST SCORE FOUND : -42993.99401472548
	Command being timed: "../target/release/gtr_optimize data/random/tree_1024.nwk data/sim/alignment_1024_20.fasta local"
	User time (seconds): 95.59
	System time (seconds): 0.08
	Percent of CPU this job got: 99%
	Elapsed (wall clock) time (h:mm:ss or m:ss): 1:36.38
	Average shared text size (kbytes): 0
	Average unshared data size (kbytes): 0
	Average stack size (kbytes): 0
	Average total size (kbytes): 0
	Maximum resident set size (kbytes): 30316
	Average resident set size (kbytes): 0
	Major (requiring I/O) page faults: 0
	Minor (reclaiming a frame) page faults: 22838
	Voluntary context switches: 11
	Involuntary context switches: 35816
	Swaps: 0
	File system inputs: 0
	File system outputs: 448
	Socket messages sent: 0
	Socket messages received: 0
	Signals delivered: 0
	Page size (bytes): 4096
	Exit status: 0
