# Supplementary material for: Phylograd: fast column-specific calculation of substitution model gradients
Source: BMC Bioinformatics. 2025 Dec 23;27:20. doi: 10.1186/s12859-025-06353-4 (PMC12836810; doi:10.1186/s12859-025-06353-4)
Supplement: Supplementary file 1 — (zip 4800 KB) [file 12859_2025_6353_MOESM1_ESM.zip › alignment_1024_20_5.single_iqtree.log]

IQ-TREE version 3.0.1 for Linux x86 64-bit built Nov  7 2025
Developed by Bui Quang Minh, Thomas Wong, Nhan Ly-Trong, Huaiyan Ren
Contributed by Lam-Tung Nguyen, Dominik Schrempf, Chris Bielow,
Olga Chernomor, Michael Woodhams, Diep Thi Hoang, Heiko Schmidt

Host:    soe005 (AVX2, FMA3, 1007 GB RAM)
Command: ./iqtree3 -s data/sim/alignment_1024_20.fasta -nt 5 -q data/partition_20_iqtree.txt --redo -te data/random/tree_1024.nwk -blfix -pre data/sim/alignment_1024_20_5.single_iqtree.log
Seed:    750878 (Using SPRNG - Scalable Parallel Random Number Generator)
Time:    Sun Nov  9 19:43:42 2025
Kernel:  AVX+FMA - 5 threads (6 CPU cores detected)

Reading partition model file data/partition_20_iqtree.txt ...
Reading alignment file data/sim/alignment_1024_20.fasta ... Fasta format detected
Reading fasta file: done in 0.00229944 secs
Alignment most likely contains protein sequences
Constructing alignment: done in 0.00046685 secs using 876.1% CPU
Alignment has 1024 sequences with 20 columns, 20 distinct patterns
20 parsimony-informative, 0 singleton sites, 0 constant sites
          Gap/Ambiguity  Composition  p-value
Analyzing sequences: done in 5.14816e-05 secs using 1097% CPU
   1  Tip_99      0.00%    passed     12.15%
   2  Tip_149     0.00%    passed     37.74%
   3  Tip_150     0.00%    passed      5.71%
   4  Tip_399     0.00%    passed     53.10%
   5  Tip_400     0.00%    passed     72.84%
   6  Tip_243     0.00%    passed     93.12%
   7  Tip_897     0.00%    passed     49.75%
   8  Tip_898     0.00%    passed     85.70%
   9  Tip_49      0.00%    passed     11.70%
  10  Tip_489     0.00%    passed     26.58%
  11  Tip_490     0.00%    passed     68.01%
  12  Tip_248     0.00%    passed     58.20%
  13  Tip_224     0.00%    passed     65.37%
  14  Tip_225     0.00%    passed     93.18%
  15  Tip_73      0.00%    passed     82.16%
  16  Tip_32      0.00%    passed     43.35%
  17  Tip_31      0.00%    passed     39.33%
  18  Tip_89      0.00%    passed     30.08%
  19  Tip_90      0.00%    passed      7.90%
  20  Tip_40      0.00%    passed     80.09%
  21  Tip_322     0.00%    passed     62.89%
  22  Tip_323     0.00%    passed     66.36%
  23  Tip_289     0.00%    failed      0.32%
  24  Tip_290     0.00%    passed     58.73%
  25  Tip_262     0.00%    passed     70.65%
  26  Tip_263     0.00%    passed     48.42%
  27  Tip_721     0.00%    passed     25.23%
  28  Tip_1018    0.00%    passed     62.19%
  29  Tip_1019    0.00%    passed     36.51%
  30  Tip_391     0.00%    passed     21.02%
  31  Tip_919     0.00%    passed     43.74%
  32  Tip_920     0.00%    passed     14.49%
  33  Tip_86      0.00%    passed     30.94%
  34  Tip_517     0.00%    passed      6.47%
  35  Tip_518     0.00%    passed     71.92%
  36  Tip_199     0.00%    passed     25.04%
  37  Tip_832     0.00%    passed     17.53%
  38  Tip_833     0.00%    passed     19.52%
  39  Tip_69      0.00%    passed     61.89%
  40  Tip_70      0.00%    passed     12.38%
  41  Tip_533     0.00%    passed     56.70%
  42  Tip_534     0.00%    passed     58.27%
  43  Tip_516     0.00%    passed     73.65%
  44  Tip_590     0.00%    passed     79.34%
  45  Tip_799     0.00%    passed     93.19%
  46  Tip_800     0.00%    passed     89.29%
  47  Tip_484     0.00%    passed     48.96%
  48  Tip_485     0.00%    passed     78.44%
  49  Tip_909     0.00%    passed     64.77%
  50  Tip_910     0.00%    passed     61.17%
  51  Tip_315     0.00%    passed     46.20%
  52  Tip_845     0.00%    passed     86.01%
  53  Tip_846     0.00%    passed     82.80%
  54  Tip_463     0.00%    passed     87.09%
  55  Tip_301     0.00%    passed     37.26%
  56  Tip_361     0.00%    passed     12.09%
  57  Tip_362     0.00%    passed     32.39%
  58  Tip_300     0.00%    passed     61.28%
  59  Tip_161     0.00%    passed     37.62%
  60  Tip_491     0.00%    passed     20.65%
  61  Tip_921     0.00%    passed     58.03%
  62  Tip_922     0.00%    passed     41.06%
  63  Tip_184     0.00%    passed     51.04%
  64  Tip_781     0.00%    passed     88.59%
  65  Tip_782     0.00%    passed      9.19%
  66  Tip_472     0.00%    passed     67.52%
  67  Tip_198     0.00%    passed     98.19%
  68  Tip_318     0.00%    passed     22.79%
  69  Tip_931     0.00%    passed     34.50%
  70  Tip_932     0.00%    passed     82.64%
  71  Tip_731     0.00%    passed     53.00%
  72  Tip_732     0.00%    passed     74.36%
  73  Tip_717     0.00%    passed     61.43%
  74  Tip_369     0.00%    passed     97.03%
  75  Tip_370     0.00%    passed     71.77%
  76  Tip_348     0.00%    passed     42.73%
  77  Tip_394     0.00%    passed     64.68%
  78  Tip_395     0.00%    passed     96.01%
  79  Tip_258     0.00%    passed     17.36%
  80  Tip_357     0.00%    failed      3.76%
  81  Tip_554     0.00%    passed     27.79%
  82  Tip_555     0.00%    passed     16.55%
  83  Tip_75      0.00%    passed     86.54%
  84  Tip_66      0.00%    passed     65.50%
  85  Tip_535     0.00%    passed     91.18%
  86  Tip_536     0.00%    passed     86.83%
  87  Tip_715     0.00%    passed     87.99%
  88  Tip_716     0.00%    passed     68.68%
  89  Tip_686     0.00%    passed     14.15%
  90  Tip_56      0.00%    passed     21.72%
  91  Tip_774     0.00%    passed     39.22%
  92  Tip_775     0.00%    passed     82.94%
  93  Tip_1016    0.00%    passed     24.04%
  94  Tip_1017    0.00%    passed     37.22%
  95  Tip_593     0.00%    passed     10.63%
  96  Tip_419     0.00%    passed      8.63%
  97  Tip_499     0.00%    passed     90.72%
  98  Tip_500     0.00%    passed     96.39%
  99  Tip_265     0.00%    passed      6.34%
 100  Tip_360     0.00%    passed     86.61%
 101  Tip_392     0.00%    passed     74.56%
 102  Tip_393     0.00%    passed     59.10%
 103  Tip_327     0.00%    passed      7.13%
 104  Tip_684     0.00%    passed     28.65%
 105  Tip_685     0.00%    passed     83.31%
 106  Tip_92      0.00%    passed     67.48%
 107  Tip_93      0.00%    passed     84.90%
 108  Tip_1       0.00%    passed     82.27%
 109  Tip_2       0.00%    passed      5.76%
 110  Tip_128     0.00%    passed     70.87%
 111  Tip_190     0.00%    passed     29.76%
 112  Tip_191     0.00%    failed      0.82%
 113  Tip_578     0.00%    passed     20.26%
 114  Tip_579     0.00%    passed     62.09%
 115  Tip_457     0.00%    passed     68.15%
 116  Tip_41      0.00%    passed     62.42%
 117  Tip_81      0.00%    passed     91.97%
 118  Tip_194     0.00%    failed      4.31%
 119  Tip_195     0.00%    passed     42.91%
 120  Tip_709     0.00%    passed     63.21%
 121  Tip_710     0.00%    passed     91.07%
 122  Tip_591     0.00%    passed     95.96%
 123  Tip_592     0.00%    passed     64.13%
 124  Tip_756     0.00%    passed     87.48%
 125  Tip_992     0.00%    passed      5.55%
 126  Tip_993     0.00%    passed     52.50%
 127  Tip_260     0.00%    passed     77.73%
 128  Tip_261     0.00%    passed     65.76%
 129  Tip_1022    0.00%    passed     68.49%
 130  Tip_1023    0.00%    passed     61.86%
 131  Tip_37      0.00%    passed     34.81%
 132  Tip_588     0.00%    passed     92.38%
 133  Tip_589     0.00%    passed     51.52%
 134  Tip_768     0.00%    passed     51.57%
 135  Tip_879     0.00%    passed     89.12%
 136  Tip_880     0.00%    passed     95.44%
 137  Tip_96      0.00%    passed     20.16%
 138  Tip_58      0.00%    passed     82.43%
 139  Tip_269     0.00%    passed     51.36%
 140  Tip_270     0.00%    passed     57.50%
 141  Tip_893     0.00%    passed     32.46%
 142  Tip_894     0.00%    passed     82.97%
 143  Tip_439     0.00%    passed     65.23%
 144  Tip_901     0.00%    passed     78.01%
 145  Tip_902     0.00%    passed     20.19%
 146  Tip_428     0.00%    passed     24.16%
 147  Tip_777     0.00%    passed     78.69%
 148  Tip_778     0.00%    passed     90.01%
 149  Tip_602     0.00%    passed     62.65%
 150  Tip_603     0.00%    passed     73.89%
 151  Tip_974     0.00%    passed      7.85%
 152  Tip_975     0.00%    passed      8.21%
 153  Tip_773     0.00%    passed     75.94%
 154  Tip_693     0.00%    passed     22.50%
 155  Tip_689     0.00%    passed     54.69%
 156  Tip_690     0.00%    failed      3.84%
 157  Tip_933     0.00%    passed     76.49%
 158  Tip_934     0.00%    passed     91.51%
 159  Tip_174     0.00%    passed     18.58%
 160  Tip_406     0.00%    passed     11.79%
 161  Tip_407     0.00%    passed     22.18%
 162  Tip_67      0.00%    failed      0.04%
 163  Tip_68      0.00%    passed      5.32%
 164  Tip_5       0.00%    passed     72.71%
 165  Tip_574     0.00%    passed     15.06%
 166  Tip_575     0.00%    passed     52.63%
 167  Tip_521     0.00%    passed     79.28%
 168  Tip_408     0.00%    passed     95.51%
 169  Tip_377     0.00%    passed     39.79%
 170  Tip_561     0.00%    passed     20.85%
 171  Tip_562     0.00%    passed     26.30%
 172  Tip_618     0.00%    passed      9.94%
 173  Tip_619     0.00%    passed     72.00%
 174  Tip_510     0.00%    passed     10.39%
 175  Tip_511     0.00%    passed     62.69%
 176  Tip_855     0.00%    passed     48.40%
 177  Tip_856     0.00%    passed     47.50%
 178  Tip_829     0.00%    passed     14.08%
 179  Tip_473     0.00%    passed     69.61%
 180  Tip_474     0.00%    passed     91.42%
 181  Tip_978     0.00%    passed     87.20%
 182  Tip_979     0.00%    passed     41.03%
 183  Tip_3       0.00%    passed     40.68%
 184  Tip_4       0.00%    passed     16.42%
 185  Tip_280     0.00%    passed     93.49%
 186  Tip_281     0.00%    passed     65.79%
 187  Tip_537     0.00%    passed     95.00%
 188  Tip_847     0.00%    passed     77.58%
 189  Tip_848     0.00%    passed     37.47%
 190  Tip_353     0.00%    passed     13.99%
 191  Tip_354     0.00%    passed     84.21%
 192  Tip_220     0.00%    passed     98.22%
 193  Tip_221     0.00%    passed     26.81%
 194  Tip_895     0.00%    passed     75.28%
 195  Tip_896     0.00%    passed     13.59%
 196  Tip_841     0.00%    passed     67.25%
 197  Tip_842     0.00%    passed     43.42%
 198  Tip_986     0.00%    passed     65.35%
 199  Tip_987     0.00%    passed     60.29%
 200  Tip_273     0.00%    passed     70.46%
 201  Tip_119     0.00%    passed     14.22%
 202  Tip_120     0.00%    passed     41.81%
 203  Tip_114     0.00%    passed     99.27%
 204  Tip_275     0.00%    passed     56.01%
 205  Tip_335     0.00%    passed     86.50%
 206  Tip_729     0.00%    passed     21.26%
 207  Tip_730     0.00%    passed     62.14%
 208  Tip_123     0.00%    passed     75.54%
 209  Tip_673     0.00%    passed     87.64%
 210  Tip_911     0.00%    passed     97.32%
 211  Tip_912     0.00%    passed     54.30%
 212  Tip_638     0.00%    passed     47.73%
 213  Tip_569     0.00%    passed     91.65%
 214  Tip_421     0.00%    passed     75.75%
 215  Tip_804     0.00%    passed     75.65%
 216  Tip_805     0.00%    passed     50.30%
 217  Tip_429     0.00%    passed     66.66%
 218  Tip_430     0.00%    passed     75.71%
 219  Tip_784     0.00%    passed     32.65%
 220  Tip_785     0.00%    passed     48.39%
 221  Tip_612     0.00%    passed     86.07%
 222  Tip_613     0.00%    passed     37.82%
 223  Tip_927     0.00%    passed     63.42%
 224  Tip_928     0.00%    passed     52.20%
 225  Tip_293     0.00%    passed     59.19%
 226  Tip_779     0.00%    passed     15.88%
 227  Tip_780     0.00%    passed     34.69%
 228  Tip_661     0.00%    passed     49.82%
 229  Tip_188     0.00%    passed     34.54%
 230  Tip_189     0.00%    passed     19.52%
 231  Tip_434     0.00%    passed     97.86%
 232  Tip_435     0.00%    passed     92.88%
 233  Tip_951     0.00%    passed     21.73%
 234  Tip_952     0.00%    passed     67.89%
 235  Tip_488     0.00%    passed     82.29%
 236  Tip_437     0.00%    passed     80.75%
 237  Tip_990     0.00%    passed     22.38%
 238  Tip_991     0.00%    passed     41.43%
 239  Tip_418     0.00%    passed     68.02%
 240  Tip_660     0.00%    passed     83.01%
 241  Tip_960     0.00%    passed     27.31%
 242  Tip_961     0.00%    passed     65.37%
 243  Tip_664     0.00%    passed     57.90%
 244  Tip_665     0.00%    passed     64.40%
 245  Tip_338     0.00%    passed     66.34%
 246  Tip_410     0.00%    passed     87.66%
 247  Tip_802     0.00%    passed     44.51%
 248  Tip_803     0.00%    passed     68.68%
 249  Tip_163     0.00%    passed     87.96%
 250  Tip_298     0.00%    passed     24.97%
 251  Tip_299     0.00%    passed     36.65%
 252  Tip_494     0.00%    passed     63.01%
 253  Tip_495     0.00%    passed     48.59%
 254  Tip_949     0.00%    passed     79.46%
 255  Tip_950     0.00%    failed      3.51%
 256  Tip_719     0.00%    passed     77.89%
 257  Tip_720     0.00%    passed     78.04%
 258  Tip_867     0.00%    passed     24.83%
 259  Tip_868     0.00%    passed     20.55%
 260  Tip_332     0.00%    passed     70.10%
 261  Tip_304     0.00%    passed     76.57%
 262  Tip_727     0.00%    passed     39.12%
 263  Tip_728     0.00%    passed     68.65%
 264  Tip_528     0.00%    passed     80.16%
 265  Tip_670     0.00%    passed     65.52%
 266  Tip_671     0.00%    passed     42.10%
 267  Tip_336     0.00%    passed      6.27%
 268  Tip_337     0.00%    passed     53.06%
 269  Tip_666     0.00%    passed     46.41%
 270  Tip_667     0.00%    passed     26.61%
 271  Tip_859     0.00%    passed     97.17%
 272  Tip_860     0.00%    passed     71.39%
 273  Tip_749     0.00%    passed     83.03%
 274  Tip_339     0.00%    passed     56.32%
 275  Tip_196     0.00%    passed     18.62%
 276  Tip_375     0.00%    passed     77.74%
 277  Tip_702     0.00%    passed     76.88%
 278  Tip_703     0.00%    passed     78.00%
 279  Tip_843     0.00%    passed     93.12%
 280  Tip_844     0.00%    passed     13.08%
 281  Tip_458     0.00%    passed     88.02%
 282  Tip_459     0.00%    passed     96.43%
 283  Tip_956     0.00%    passed     59.69%
 284  Tip_957     0.00%    passed     52.28%
 285  Tip_164     0.00%    failed      2.45%
 286  Tip_165     0.00%    passed     32.72%
 287  Tip_937     0.00%    passed     15.75%
 288  Tip_938     0.00%    passed     63.15%
 289  Tip_519     0.00%    passed     86.41%
 290  Tip_520     0.00%    passed     97.09%
 291  Tip_19      0.00%    passed     72.23%
 292  Tip_34      0.00%    passed     89.24%
 293  Tip_35      0.00%    passed     14.67%
 294  Tip_207     0.00%    passed      8.58%
 295  Tip_208     0.00%    passed     11.27%
 296  Tip_169     0.00%    failed      3.41%
 297  Tip_340     0.00%    passed     43.94%
 298  Tip_564     0.00%    passed     21.11%
 299  Tip_565     0.00%    passed     68.72%
 300  Tip_371     0.00%    passed     94.09%
 301  Tip_482     0.00%    passed     38.28%
 302  Tip_483     0.00%    passed     14.84%
 303  Tip_470     0.00%    passed     81.05%
 304  Tip_105     0.00%    passed     72.28%
 305  Tip_366     0.00%    passed     12.81%
 306  Tip_367     0.00%    passed     29.50%
 307  Tip_206     0.00%    passed     72.19%
 308  Tip_101     0.00%    passed     42.57%
 309  Tip_102     0.00%    passed     28.03%
 310  Tip_551     0.00%    passed     86.78%
 311  Tip_552     0.00%    passed     28.95%
 312  Tip_42      0.00%    passed     51.64%
 313  Tip_628     0.00%    passed     55.20%
 314  Tip_629     0.00%    passed     85.43%
 315  Tip_827     0.00%    passed     77.80%
 316  Tip_828     0.00%    passed     95.40%
 317  Tip_91      0.00%    passed     72.75%
 318  Tip_140     0.00%    passed     79.44%
 319  Tip_648     0.00%    passed     22.71%
 320  Tip_649     0.00%    passed     71.71%
 321  Tip_192     0.00%    passed     90.66%
 322  Tip_205     0.00%    passed     63.12%
 323  Tip_711     0.00%    passed     34.64%
 324  Tip_712     0.00%    passed     31.64%
 325  Tip_646     0.00%    passed     52.99%
 326  Tip_647     0.00%    passed     50.05%
 327  Tip_899     0.00%    passed     71.09%
 328  Tip_900     0.00%    passed     89.94%
 329  Tip_117     0.00%    passed      5.35%
 330  Tip_118     0.00%    passed     20.09%
 331  Tip_80      0.00%    passed     57.05%
 332  Tip_541     0.00%    failed      0.59%
 333  Tip_542     0.00%    passed     82.99%
 334  Tip_783     0.00%    passed     91.54%
 335  Tip_821     0.00%    passed     43.34%
 336  Tip_822     0.00%    passed     57.94%
 337  Tip_698     0.00%    passed     64.13%
 338  Tip_699     0.00%    passed     23.48%
 339  Tip_620     0.00%    passed     23.57%
 340  Tip_215     0.00%    passed     62.49%
 341  Tip_713     0.00%    passed     87.18%
 342  Tip_714     0.00%    passed     97.66%
 343  Tip_209     0.00%    passed     83.95%
 344  Tip_12      0.00%    passed     30.47%
 345  Tip_13      0.00%    passed     88.38%
 346  Tip_100     0.00%    passed     32.79%
 347  Tip_155     0.00%    passed     76.33%
 348  Tip_792     0.00%    passed     97.78%
 349  Tip_793     0.00%    passed     89.67%
 350  Tip_388     0.00%    passed     94.85%
 351  Tip_502     0.00%    passed     72.18%
 352  Tip_503     0.00%    passed     92.42%
 353  Tip_77      0.00%    passed     95.84%
 354  Tip_996     0.00%    passed     74.07%
 355  Tip_997     0.00%    passed     31.67%
 356  Tip_968     0.00%    passed      9.57%
 357  Tip_969     0.00%    passed     90.96%
 358  Tip_284     0.00%    passed      6.55%
 359  Tip_285     0.00%    failed      1.30%
 360  Tip_325     0.00%    passed     80.09%
 361  Tip_326     0.00%    passed     12.05%
 362  Tip_254     0.00%    failed      1.76%
 363  Tip_213     0.00%    passed     71.36%
 364  Tip_214     0.00%    passed     30.64%
 365  Tip_373     0.00%    passed     73.31%
 366  Tip_761     0.00%    passed     66.24%
 367  Tip_762     0.00%    passed     54.52%
 368  Tip_763     0.00%    passed     79.68%
 369  Tip_438     0.00%    passed     25.57%
 370  Tip_314     0.00%    passed     26.30%
 371  Tip_609     0.00%    passed     97.34%
 372  Tip_610     0.00%    passed     86.53%
 373  Tip_94      0.00%    passed     48.95%
 374  Tip_387     0.00%    passed      6.23%
 375  Tip_413     0.00%    passed     79.99%
 376  Tip_414     0.00%    passed     22.44%
 377  Tip_268     0.00%    passed     71.47%
 378  Tip_754     0.00%    passed     24.75%
 379  Tip_755     0.00%    passed     98.53%
 380  Tip_320     0.00%    passed     44.50%
 381  Tip_321     0.00%    passed     24.02%
 382  Tip_21      0.00%    passed     79.86%
 383  Tip_250     0.00%    passed     31.98%
 384  Tip_251     0.00%    passed     63.61%
 385  Tip_203     0.00%    passed     63.29%
 386  Tip_204     0.00%    passed     96.97%
 387  Tip_771     0.00%    passed     87.84%
 388  Tip_772     0.00%    passed     94.38%
 389  Tip_695     0.00%    passed     39.32%
 390  Tip_121     0.00%    passed     50.96%
 391  Tip_122     0.00%    passed     23.34%
 392  Tip_53      0.00%    passed     87.91%
 393  Tip_294     0.00%    passed     59.14%
 394  Tip_295     0.00%    passed     22.29%
 395  Tip_350     0.00%    passed     15.13%
 396  Tip_351     0.00%    failed      0.86%
 397  Tip_240     0.00%    passed     27.43%
 398  Tip_955     0.00%    passed     34.35%
 399  Tip_980     0.00%    passed     86.05%
 400  Tip_981     0.00%    passed     39.86%
 401  Tip_599     0.00%    passed     77.42%
 402  Tip_1012    0.00%    passed     75.39%
 403  Tip_1013    0.00%    passed     59.10%
 404  Tip_44      0.00%    passed     62.65%
 405  Tip_548     0.00%    passed     23.97%
 406  Tip_549     0.00%    passed     29.58%
 407  Tip_501     0.00%    passed     69.27%
 408  Tip_311     0.00%    passed     75.85%
 409  Tip_312     0.00%    passed     30.47%
 410  Tip_891     0.00%    passed     99.17%
 411  Tip_892     0.00%    passed     94.01%
 412  Tip_60      0.00%    passed     54.35%
 413  Tip_642     0.00%    passed     21.02%
 414  Tip_643     0.00%    failed      1.67%
 415  Tip_550     0.00%    passed      9.70%
 416  Tip_200     0.00%    passed     15.05%
 417  Tip_492     0.00%    passed     66.77%
 418  Tip_493     0.00%    passed     24.70%
 419  Tip_197     0.00%    passed     79.74%
 420  Tip_939     0.00%    passed     99.08%
 421  Tip_940     0.00%    passed     69.01%
 422  Tip_142     0.00%    passed     94.10%
 423  Tip_271     0.00%    passed     92.15%
 424  Tip_467     0.00%    passed     96.13%
 425  Tip_818     0.00%    passed     84.92%
 426  Tip_907     0.00%    passed     71.59%
 427  Tip_908     0.00%    passed     70.42%
 428  Tip_576     0.00%    passed     35.64%
 429  Tip_577     0.00%    passed     94.44%
 430  Tip_539     0.00%    passed     28.66%
 431  Tip_735     0.00%    passed      7.93%
 432  Tip_736     0.00%    passed      7.57%
 433  Tip_9       0.00%    passed     50.91%
 434  Tip_71      0.00%    passed     88.26%
 435  Tip_1006    0.00%    passed     91.91%
 436  Tip_1007    0.00%    passed     54.56%
 437  Tip_286     0.00%    passed     58.58%
 438  Tip_877     0.00%    passed     26.88%
 439  Tip_878     0.00%    passed     30.50%
 440  Tip_624     0.00%    passed     91.01%
 441  Tip_625     0.00%    passed     99.25%
 442  Tip_1010    0.00%    passed     67.55%
 443  Tip_1011    0.00%    passed     39.87%
 444  Tip_397     0.00%    passed     81.34%
 445  Tip_83      0.00%    passed     15.72%
 446  Tip_836     0.00%    passed     42.76%
 447  Tip_837     0.00%    passed     11.78%
 448  Tip_231     0.00%    passed     33.51%
 449  Tip_776     0.00%    passed     73.28%
 450  Tip_863     0.00%    passed     50.34%
 451  Tip_864     0.00%    passed     38.95%
 452  Tip_344     0.00%    passed     79.63%
 453  Tip_345     0.00%    passed     43.16%
 454  Tip_682     0.00%    passed     72.84%
 455  Tip_683     0.00%    passed     58.86%
 456  Tip_696     0.00%    passed     83.77%
 457  Tip_697     0.00%    passed     62.70%
 458  Tip_694     0.00%    passed     57.96%
 459  Tip_252     0.00%    passed     64.76%
 460  Tip_253     0.00%    passed     72.13%
 461  Tip_156     0.00%    passed     56.88%
 462  Tip_157     0.00%    passed     77.37%
 463  Tip_923     0.00%    passed     33.64%
 464  Tip_924     0.00%    passed     74.70%
 465  Tip_116     0.00%    passed     30.20%
 466  Tip_183     0.00%    passed     36.83%
 467  Tip_813     0.00%    passed     18.68%
 468  Tip_814     0.00%    passed     18.94%
 469  Tip_316     0.00%    passed     25.20%
 470  Tip_317     0.00%    passed     65.57%
 471  Tip_440     0.00%    passed     89.04%
 472  Tip_441     0.00%    passed     73.06%
 473  Tip_113     0.00%    passed     99.98%
 474  Tip_747     0.00%    failed      2.01%
 475  Tip_748     0.00%    passed     13.58%
 476  Tip_745     0.00%    passed     80.65%
 477  Tip_508     0.00%    passed     75.54%
 478  Tip_509     0.00%    passed     39.92%
 479  Tip_449     0.00%    passed     78.31%
 480  Tip_376     0.00%    passed     96.05%
 481  Tip_674     0.00%    passed     81.87%
 482  Tip_675     0.00%    passed     80.15%
 483  Tip_79      0.00%    passed     92.98%
 484  Tip_988     0.00%    passed      7.04%
 485  Tip_989     0.00%    passed     54.91%
 486  Tip_801     0.00%    passed     40.51%
 487  Tip_466     0.00%    passed     53.68%
 488  Tip_158     0.00%    passed     92.92%
 489  Tip_82      0.00%    passed     71.46%
 490  Tip_794     0.00%    passed     28.75%
 491  Tip_795     0.00%    passed     73.31%
 492  Tip_18      0.00%    passed     26.56%
 493  Tip_531     0.00%    passed     69.60%
 494  Tip_532     0.00%    passed     29.87%
 495  Tip_384     0.00%    passed     50.80%
 496  Tip_385     0.00%    passed     75.96%
 497  Tip_202     0.00%    passed     56.53%
 498  Tip_641     0.00%    passed      5.99%
 499  Tip_881     0.00%    passed     35.75%
 500  Tip_882     0.00%    passed     50.67%
 501  Tip_347     0.00%    passed     92.24%
 502  Tip_25      0.00%    passed     18.89%
 503  Tip_26      0.00%    passed     15.87%
 504  Tip_167     0.00%    passed     24.09%
 505  Tip_168     0.00%    passed     52.93%
 506  Tip_600     0.00%    passed     32.36%
 507  Tip_601     0.00%    passed     34.68%
 508  Tip_115     0.00%    passed     96.30%
 509  Tip_239     0.00%    passed     76.98%
 510  Tip_401     0.00%    passed     29.52%
 511  Tip_402     0.00%    passed     79.40%
 512  Tip_380     0.00%    passed     13.83%
 513  Tip_381     0.00%    failed      1.97%
 514  Tip_365     0.00%    passed     16.53%
 515  Tip_746     0.00%    passed     64.04%
 516  Tip_887     0.00%    passed     17.20%
 517  Tip_888     0.00%    passed     64.52%
 518  Tip_838     0.00%    passed     57.26%
 519  Tip_16      0.00%    passed     45.51%
 520  Tip_28      0.00%    passed     38.32%
 521  Tip_29      0.00%    passed     60.72%
 522  Tip_929     0.00%    passed     53.03%
 523  Tip_930     0.00%    passed     40.12%
 524  Tip_479     0.00%    passed     25.95%
 525  Tip_480     0.00%    passed     78.25%
 526  Tip_750     0.00%    passed     57.53%
 527  Tip_751     0.00%    passed     61.50%
 528  Tip_422     0.00%    passed     11.74%
 529  Tip_796     0.00%    passed     86.99%
 530  Tip_998     0.00%    passed     87.17%
 531  Tip_999     0.00%    passed     61.68%
 532  Tip_819     0.00%    passed     80.86%
 533  Tip_820     0.00%    passed     26.12%
 534  Tip_95      0.00%    passed     90.12%
 535  Tip_582     0.00%    passed     76.46%
 536  Tip_583     0.00%    passed     98.32%
 537  Tip_538     0.00%    passed     29.81%
 538  Tip_656     0.00%    passed     94.28%
 539  Tip_657     0.00%    failed      2.65%
 540  Tip_151     0.00%    passed     33.62%
 541  Tip_237     0.00%    passed     17.61%
 542  Tip_915     0.00%    passed      8.40%
 543  Tip_916     0.00%    passed     24.30%
 544  Tip_356     0.00%    failed      0.26%
 545  Tip_853     0.00%    passed     38.05%
 546  Tip_854     0.00%    passed     41.35%
 547  Tip_816     0.00%    passed     11.33%
 548  Tip_905     0.00%    passed     74.96%
 549  Tip_906     0.00%    passed     70.39%
 550  Tip_631     0.00%    passed     32.86%
 551  Tip_0       0.00%    passed     85.07%
 552  Tip_11      0.00%    passed     36.49%
 553  Tip_176     0.00%    passed     22.06%
 554  Tip_177     0.00%    passed     27.11%
 555  Tip_170     0.00%    passed      6.13%
 556  Tip_171     0.00%    passed     96.15%
 557  Tip_63      0.00%    passed     26.17%
 558  Tip_64      0.00%    passed     56.18%
 559  Tip_20      0.00%    passed     69.35%
 560  Tip_324     0.00%    passed     67.54%
 561  Tip_378     0.00%    passed     69.73%
 562  Tip_379     0.00%    passed     57.65%
 563  Tip_486     0.00%    passed     38.82%
 564  Tip_487     0.00%    passed     10.60%
 565  Tip_471     0.00%    failed      0.34%
 566  Tip_349     0.00%    passed     52.05%
 567  Tip_212     0.00%    passed     49.38%
 568  Tip_10      0.00%    passed     51.54%
 569  Tip_133     0.00%    passed     28.58%
 570  Tip_834     0.00%    passed     44.40%
 571  Tip_835     0.00%    passed     90.05%
 572  Tip_460     0.00%    passed     65.95%
 573  Tip_461     0.00%    passed     30.72%
 574  Tip_1004    0.00%    passed     21.42%
 575  Tip_1005    0.00%    passed     68.37%
 576  Tip_791     0.00%    passed     42.25%
 577  Tip_553     0.00%    passed     89.04%
 578  Tip_59      0.00%    passed     39.70%
 579  Tip_152     0.00%    passed     99.08%
 580  Tip_706     0.00%    passed     33.88%
 581  Tip_962     0.00%    passed     29.88%
 582  Tip_963     0.00%    passed     64.53%
 583  Tip_663     0.00%    failed      1.03%
 584  Tip_302     0.00%    passed     11.07%
 585  Tip_403     0.00%    passed     62.82%
 586  Tip_404     0.00%    passed     52.92%
 587  Tip_256     0.00%    passed     35.93%
 588  Tip_257     0.00%    passed     51.92%
 589  Tip_15      0.00%    passed     86.33%
 590  Tip_241     0.00%    passed     79.80%
 591  Tip_242     0.00%    failed      4.44%
 592  Tip_455     0.00%    passed     62.53%
 593  Tip_976     0.00%    passed     32.35%
 594  Tip_977     0.00%    passed     22.43%
 595  Tip_806     0.00%    passed     15.15%
 596  Tip_432     0.00%    failed      0.06%
 597  Tip_433     0.00%    passed     89.95%
 598  Tip_543     0.00%    failed      0.62%
 599  Tip_544     0.00%    passed     36.25%
 600  Tip_623     0.00%    passed     31.82%
 601  Tip_871     0.00%    passed     92.13%
 602  Tip_872     0.00%    failed      2.58%
 603  Tip_743     0.00%    passed     87.14%
 604  Tip_744     0.00%    passed     58.94%
 605  Tip_55      0.00%    passed     66.00%
 606  Tip_181     0.00%    passed     26.68%
 607  Tip_182     0.00%    failed      2.10%
 608  Tip_477     0.00%    passed     26.15%
 609  Tip_478     0.00%    passed     16.14%
 610  Tip_355     0.00%    failed      0.18%
 611  Tip_444     0.00%    passed     83.57%
 612  Tip_445     0.00%    passed     31.37%
 613  Tip_505     0.00%    passed     56.24%
 614  Tip_935     0.00%    passed     34.77%
 615  Tip_936     0.00%    passed     63.97%
 616  Tip_226     0.00%    passed     14.40%
 617  Tip_227     0.00%    passed     29.53%
 618  Tip_103     0.00%    passed     63.81%
 619  Tip_218     0.00%    passed     21.47%
 620  Tip_425     0.00%    passed     15.36%
 621  Tip_966     0.00%    passed     17.20%
 622  Tip_967     0.00%    passed     18.83%
 623  Tip_420     0.00%    passed     32.51%
 624  Tip_807     0.00%    passed     87.51%
 625  Tip_808     0.00%    passed     89.82%
 626  Tip_175     0.00%    passed     45.41%
 627  Tip_287     0.00%    failed      1.62%
 628  Tip_288     0.00%    passed     22.24%
 629  Tip_382     0.00%    passed     47.31%
 630  Tip_383     0.00%    passed     45.51%
 631  Tip_945     0.00%    failed      4.47%
 632  Tip_946     0.00%    passed     52.08%
 633  Tip_110     0.00%    passed     15.47%
 634  Tip_786     0.00%    failed      3.02%
 635  Tip_787     0.00%    passed     16.36%
 636  Tip_343     0.00%    failed      3.29%
 637  Tip_558     0.00%    passed     10.33%
 638  Tip_559     0.00%    failed      3.59%
 639  Tip_274     0.00%    passed     42.75%
 640  Tip_611     0.00%    passed     64.47%
 641  Tip_1014    0.00%    passed     14.88%
 642  Tip_1015    0.00%    passed     17.15%
 643  Tip_8       0.00%    passed     19.80%
 644  Tip_6       0.00%    passed      5.27%
 645  Tip_46      0.00%    passed     69.84%
 646  Tip_423     0.00%    passed     72.69%
 647  Tip_424     0.00%    passed     36.77%
 648  Tip_567     0.00%    passed     46.00%
 649  Tip_639     0.00%    failed      4.08%
 650  Tip_640     0.00%    passed     74.74%
 651  Tip_563     0.00%    passed     55.48%
 652  Tip_396     0.00%    passed     73.24%
 653  Tip_87      0.00%    passed     70.15%
 654  Tip_259     0.00%    passed     38.43%
 655  Tip_873     0.00%    passed     73.13%
 656  Tip_874     0.00%    passed     79.39%
 657  Tip_529     0.00%    passed     72.70%
 658  Tip_530     0.00%    passed     61.79%
 659  Tip_448     0.00%    passed     94.42%
 660  Tip_172     0.00%    passed     77.86%
 661  Tip_173     0.00%    passed     93.31%
 662  Tip_885     0.00%    passed     62.34%
 663  Tip_886     0.00%    passed     77.20%
 664  Tip_662     0.00%    passed     44.52%
 665  Tip_38      0.00%    passed     81.76%
 666  Tip_50      0.00%    passed     26.12%
 667  Tip_264     0.00%    passed     87.15%
 668  Tip_764     0.00%    passed     37.43%
 669  Tip_765     0.00%    passed     60.17%
 670  Tip_607     0.00%    passed     51.02%
 671  Tip_608     0.00%    passed     11.29%
 672  Tip_811     0.00%    passed     80.66%
 673  Tip_812     0.00%    passed     47.93%
 674  Tip_108     0.00%    passed     96.38%
 675  Tip_109     0.00%    passed     65.50%
 676  Tip_36      0.00%    passed     21.33%
 677  Tip_903     0.00%    passed     43.16%
 678  Tip_904     0.00%    passed     52.89%
 679  Tip_790     0.00%    passed     50.42%
 680  Tip_76      0.00%    passed     45.88%
 681  Tip_277     0.00%    passed     82.34%
 682  Tip_752     0.00%    passed     81.06%
 683  Tip_753     0.00%    passed     87.99%
 684  Tip_442     0.00%    passed     93.00%
 685  Tip_443     0.00%    passed     46.70%
 686  Tip_219     0.00%    passed     72.90%
 687  Tip_104     0.00%    passed     86.73%
 688  Tip_282     0.00%    passed     21.51%
 689  Tip_283     0.00%    passed     68.62%
 690  Tip_54      0.00%    passed     85.45%
 691  Tip_883     0.00%    passed     27.35%
 692  Tip_884     0.00%    passed     55.96%
 693  Tip_1002    0.00%    passed     32.46%
 694  Tip_1003    0.00%    passed     65.66%
 695  Tip_232     0.00%    passed     76.01%
 696  Tip_869     0.00%    passed     61.11%
 697  Tip_870     0.00%    passed     48.05%
 698  Tip_130     0.00%    passed     64.91%
 699  Tip_658     0.00%    passed     27.37%
 700  Tip_659     0.00%    passed     68.87%
 701  Tip_621     0.00%    passed     45.75%
 702  Tip_292     0.00%    passed     38.95%
 703  Tip_222     0.00%    passed     99.18%
 704  Tip_504     0.00%    passed     98.80%
 705  Tip_622     0.00%    passed     98.45%
 706  Tip_964     0.00%    passed     83.79%
 707  Tip_965     0.00%    passed     87.21%
 708  Tip_236     0.00%    passed     66.91%
 709  Tip_865     0.00%    passed     65.34%
 710  Tip_866     0.00%    failed      0.41%
 711  Tip_228     0.00%    passed     26.11%
 712  Tip_229     0.00%    passed     16.79%
 713  Tip_72      0.00%    passed     13.46%
 714  Tip_61      0.00%    passed     68.24%
 715  Tip_186     0.00%    passed     70.27%
 716  Tip_187     0.00%    passed     11.22%
 717  Tip_132     0.00%    passed     95.18%
 718  Tip_475     0.00%    failed      4.42%
 719  Tip_476     0.00%    passed     82.03%
 720  Tip_632     0.00%    passed     13.05%
 721  Tip_633     0.00%    passed     60.22%
 722  Tip_328     0.00%    passed     58.95%
 723  Tip_386     0.00%    passed     95.62%
 724  Tip_725     0.00%    passed     89.15%
 725  Tip_726     0.00%    passed     50.54%
 726  Tip_654     0.00%    passed     50.32%
 727  Tip_655     0.00%    passed     63.01%
 728  Tip_333     0.00%    passed      9.58%
 729  Tip_334     0.00%    passed     84.94%
 730  Tip_737     0.00%    passed     13.10%
 731  Tip_738     0.00%    passed     86.15%
 732  Tip_594     0.00%    passed     43.57%
 733  Tip_595     0.00%    passed     17.89%
 734  Tip_255     0.00%    passed     41.94%
 735  Tip_766     0.00%    passed     22.55%
 736  Tip_767     0.00%    passed     39.85%
 737  Tip_452     0.00%    passed     24.11%
 738  Tip_85      0.00%    passed     24.01%
 739  Tip_303     0.00%    passed     54.18%
 740  Tip_982     0.00%    passed     70.37%
 741  Tip_983     0.00%    passed     99.61%
 742  Tip_127     0.00%    passed     71.57%
 743  Tip_342     0.00%    failed      1.47%
 744  Tip_788     0.00%    passed     87.57%
 745  Tip_789     0.00%    failed      0.09%
 746  Tip_47      0.00%    passed     15.01%
 747  Tip_1020    0.00%    passed     88.44%
 748  Tip_1021    0.00%    passed     76.72%
 749  Tip_235     0.00%    passed     71.43%
 750  Tip_223     0.00%    passed     73.70%
 751  Tip_307     0.00%    passed     98.45%
 752  Tip_308     0.00%    passed     83.53%
 753  Tip_636     0.00%    failed      0.13%
 754  Tip_637     0.00%    passed     60.66%
 755  Tip_446     0.00%    passed     91.95%
 756  Tip_526     0.00%    passed     58.87%
 757  Tip_527     0.00%    passed     34.28%
 758  Tip_398     0.00%    passed     53.28%
 759  Tip_159     0.00%    failed      0.44%
 760  Tip_875     0.00%    passed      9.94%
 761  Tip_876     0.00%    passed     90.29%
 762  Tip_135     0.00%    passed     23.21%
 763  Tip_24      0.00%    passed     66.34%
 764  Tip_160     0.00%    passed     64.78%
 765  Tip_830     0.00%    passed     14.74%
 766  Tip_831     0.00%    passed     33.19%
 767  Tip_1008    0.00%    passed     34.91%
 768  Tip_1009    0.00%    passed     54.11%
 769  Tip_464     0.00%    passed     84.70%
 770  Tip_465     0.00%    passed     77.31%
 771  Tip_363     0.00%    passed     58.30%
 772  Tip_364     0.00%    passed     89.00%
 773  Tip_652     0.00%    passed     53.83%
 774  Tip_653     0.00%    passed     47.55%
 775  Tip_309     0.00%    passed     71.51%
 776  Tip_310     0.00%    passed     45.55%
 777  Tip_193     0.00%    passed     83.56%
 778  Tip_134     0.00%    passed     76.86%
 779  Tip_210     0.00%    passed     87.29%
 780  Tip_211     0.00%    passed     26.94%
 781  Tip_580     0.00%    passed     77.83%
 782  Tip_581     0.00%    passed     83.80%
 783  Tip_481     0.00%    passed     76.93%
 784  Tip_352     0.00%    passed     67.64%
 785  Tip_958     0.00%    passed     72.54%
 786  Tip_959     0.00%    passed     93.24%
 787  Tip_453     0.00%    passed     54.29%
 788  Tip_454     0.00%    passed     91.66%
 789  Tip_147     0.00%    passed      5.18%
 790  Tip_405     0.00%    passed     66.28%
 791  Tip_707     0.00%    failed      3.73%
 792  Tip_708     0.00%    passed     28.65%
 793  Tip_276     0.00%    passed     12.90%
 794  Tip_815     0.00%    passed     83.62%
 795  Tip_1000    0.00%    passed     52.28%
 796  Tip_1001    0.00%    passed     74.10%
 797  Tip_88      0.00%    passed     46.40%
 798  Tip_329     0.00%    passed     47.76%
 799  Tip_497     0.00%    passed     99.55%
 800  Tip_498     0.00%    passed     61.91%
 801  Tip_146     0.00%    passed     96.90%
 802  Tip_506     0.00%    passed     18.54%
 803  Tip_507     0.00%    passed     14.27%
 804  Tip_616     0.00%    passed     28.49%
 805  Tip_617     0.00%    passed     12.14%
 806  Tip_97      0.00%    passed     67.76%
 807  Tip_153     0.00%    passed      5.23%
 808  Tip_154     0.00%    passed     63.76%
 809  Tip_296     0.00%    passed     67.20%
 810  Tip_297     0.00%    passed     15.90%
 811  Tip_630     0.00%    passed     60.98%
 812  Tip_650     0.00%    passed     99.01%
 813  Tip_651     0.00%    passed     97.68%
 814  Tip_797     0.00%    passed     38.66%
 815  Tip_798     0.00%    passed     95.48%
 816  Tip_925     0.00%    passed     24.26%
 817  Tip_926     0.00%    passed     20.85%
 818  Tip_17      0.00%    passed     49.56%
 819  Tip_185     0.00%    failed      0.87%
 820  Tip_540     0.00%    passed     13.51%
 821  Tip_546     0.00%    passed     11.73%
 822  Tip_547     0.00%    passed     20.92%
 823  Tip_431     0.00%    passed     66.77%
 824  Tip_162     0.00%    passed     74.60%
 825  Tip_278     0.00%    passed     48.98%
 826  Tip_279     0.00%    passed     78.39%
 827  Tip_230     0.00%    passed     84.05%
 828  Tip_65      0.00%    passed     54.99%
 829  Tip_605     0.00%    passed      9.78%
 830  Tip_606     0.00%    passed     72.26%
 831  Tip_447     0.00%    passed     75.58%
 832  Tip_436     0.00%    passed     70.51%
 833  Tip_201     0.00%    passed     71.34%
 834  Tip_468     0.00%    passed     84.32%
 835  Tip_469     0.00%    passed     22.56%
 836  Tip_415     0.00%    passed     82.47%
 837  Tip_584     0.00%    passed     48.04%
 838  Tip_585     0.00%    passed     20.78%
 839  Tip_368     0.00%    passed     82.49%
 840  Tip_943     0.00%    passed     98.98%
 841  Tip_944     0.00%    passed     61.44%
 842  Tip_672     0.00%    passed     94.75%
 843  Tip_568     0.00%    passed     67.55%
 844  Tip_124     0.00%    passed     65.56%
 845  Tip_78      0.00%    passed     28.22%
 846  Tip_970     0.00%    passed     32.29%
 847  Tip_971     0.00%    passed     67.65%
 848  Tip_825     0.00%    passed     61.41%
 849  Tip_826     0.00%    passed     79.75%
 850  Tip_374     0.00%    passed     34.72%
 851  Tip_178     0.00%    passed     28.96%
 852  Tip_179     0.00%    passed     24.04%
 853  Tip_57      0.00%    passed     52.16%
 854  Tip_233     0.00%    passed     11.44%
 855  Tip_234     0.00%    failed      0.15%
 856  Tip_941     0.00%    passed      5.14%
 857  Tip_942     0.00%    failed      1.87%
 858  Tip_668     0.00%    passed     54.08%
 859  Tip_669     0.00%    passed     15.42%
 860  Tip_313     0.00%    passed      5.23%
 861  Tip_266     0.00%    passed     22.70%
 862  Tip_267     0.00%    passed     49.30%
 863  Tip_984     0.00%    passed     57.53%
 864  Tip_985     0.00%    passed     32.52%
 865  Tip_572     0.00%    passed     98.42%
 866  Tip_573     0.00%    passed     61.11%
 867  Tip_145     0.00%    passed     24.77%
 868  Tip_512     0.00%    passed     58.52%
 869  Tip_513     0.00%    passed      8.38%
 870  Tip_769     0.00%    passed     84.77%
 871  Tip_770     0.00%    passed     93.05%
 872  Tip_137     0.00%    passed     54.16%
 873  Tip_514     0.00%    passed     18.47%
 874  Tip_515     0.00%    passed     53.19%
 875  Tip_331     0.00%    passed     84.60%
 876  Tip_733     0.00%    passed     66.05%
 877  Tip_734     0.00%    passed     62.95%
 878  Tip_272     0.00%    passed     78.38%
 879  Tip_27      0.00%    passed     67.10%
 880  Tip_143     0.00%    passed     38.77%
 881  Tip_144     0.00%    passed     98.35%
 882  Tip_757     0.00%    passed     74.93%
 883  Tip_758     0.00%    passed     52.61%
 884  Tip_604     0.00%    passed     20.67%
 885  Tip_217     0.00%    passed     35.33%
 886  Tip_596     0.00%    passed     75.74%
 887  Tip_597     0.00%    passed     53.28%
 888  Tip_291     0.00%    passed     85.98%
 889  Tip_566     0.00%    passed     76.50%
 890  Tip_913     0.00%    passed     77.16%
 891  Tip_914     0.00%    passed     90.74%
 892  Tip_741     0.00%    passed     88.12%
 893  Tip_742     0.00%    passed     25.93%
 894  Tip_849     0.00%    passed     88.37%
 895  Tip_850     0.00%    passed     29.22%
 896  Tip_598     0.00%    passed     50.44%
 897  Tip_22      0.00%    passed     35.50%
 898  Tip_23      0.00%    passed     25.57%
 899  Tip_7       0.00%    failed      0.83%
 900  Tip_14      0.00%    passed     48.57%
 901  Tip_456     0.00%    passed     24.04%
 902  Tip_851     0.00%    passed     58.42%
 903  Tip_852     0.00%    passed     53.05%
 904  Tip_416     0.00%    passed     12.35%
 905  Tip_417     0.00%    failed      0.55%
 906  Tip_319     0.00%    passed     76.59%
 907  Tip_238     0.00%    passed     12.30%
 908  Tip_994     0.00%    passed     83.80%
 909  Tip_995     0.00%    passed      7.99%
 910  Tip_817     0.00%    passed     16.49%
 911  Tip_953     0.00%    passed      5.07%
 912  Tip_954     0.00%    passed     17.25%
 913  Tip_560     0.00%    passed     82.29%
 914  Tip_84      0.00%    failed      2.98%
 915  Tip_62      0.00%    passed     63.30%
 916  Tip_166     0.00%    passed     76.82%
 917  Tip_861     0.00%    passed     81.97%
 918  Tip_862     0.00%    passed     44.93%
 919  Tip_106     0.00%    passed     31.73%
 920  Tip_389     0.00%    failed      0.58%
 921  Tip_947     0.00%    passed     63.37%
 922  Tip_948     0.00%    passed     30.44%
 923  Tip_545     0.00%    passed     97.47%
 924  Tip_739     0.00%    passed     46.04%
 925  Tip_740     0.00%    passed     45.80%
 926  Tip_722     0.00%    passed     69.84%
 927  Tip_857     0.00%    passed     47.93%
 928  Tip_858     0.00%    passed     17.35%
 929  Tip_524     0.00%    passed     88.43%
 930  Tip_525     0.00%    passed     67.90%
 931  Tip_691     0.00%    passed     91.40%
 932  Tip_692     0.00%    passed     35.36%
 933  Tip_107     0.00%    passed     48.30%
 934  Tip_676     0.00%    passed     70.58%
 935  Tip_677     0.00%    passed     87.15%
 936  Tip_462     0.00%    passed     71.19%
 937  Tip_249     0.00%    passed     24.92%
 938  Tip_723     0.00%    passed     67.30%
 939  Tip_724     0.00%    passed     30.07%
 940  Tip_346     0.00%    passed     98.28%
 941  Tip_358     0.00%    passed     64.03%
 942  Tip_359     0.00%    passed     64.45%
 943  Tip_626     0.00%    passed     11.39%
 944  Tip_627     0.00%    passed     35.65%
 945  Tip_51      0.00%    passed     69.46%
 946  Tip_52      0.00%    passed     77.55%
 947  Tip_148     0.00%    passed     86.78%
 948  Tip_305     0.00%    passed     67.23%
 949  Tip_306     0.00%    passed     20.26%
 950  Tip_141     0.00%    passed     19.50%
 951  Tip_125     0.00%    passed     77.12%
 952  Tip_126     0.00%    passed     14.58%
 953  Tip_30      0.00%    passed     59.82%
 954  Tip_411     0.00%    passed     72.28%
 955  Tip_412     0.00%    passed     88.05%
 956  Tip_131     0.00%    passed     77.77%
 957  Tip_33      0.00%    passed     82.27%
 958  Tip_39      0.00%    passed     72.38%
 959  Tip_138     0.00%    passed     56.45%
 960  Tip_139     0.00%    passed     73.73%
 961  Tip_111     0.00%    passed     93.08%
 962  Tip_112     0.00%    passed     81.93%
 963  Tip_839     0.00%    passed     75.11%
 964  Tip_840     0.00%    passed      7.03%
 965  Tip_136     0.00%    passed     85.41%
 966  Tip_644     0.00%    passed     68.47%
 967  Tip_645     0.00%    passed     26.71%
 968  Tip_330     0.00%    passed     17.13%
 969  Tip_216     0.00%    passed     23.13%
 970  Tip_409     0.00%    passed     88.19%
 971  Tip_759     0.00%    passed     46.14%
 972  Tip_760     0.00%    passed     60.67%
 973  Tip_718     0.00%    passed     93.28%
 974  Tip_889     0.00%    passed     89.32%
 975  Tip_890     0.00%    passed     62.32%
 976  Tip_700     0.00%    passed     93.33%
 977  Tip_701     0.00%    passed     42.02%
 978  Tip_372     0.00%    passed     63.36%
 979  Tip_917     0.00%    passed     89.82%
 980  Tip_918     0.00%    passed     87.24%
 981  Tip_98      0.00%    passed     40.58%
 982  Tip_972     0.00%    passed     43.68%
 983  Tip_973     0.00%    passed     59.50%
 984  Tip_523     0.00%    passed     90.65%
 985  Tip_586     0.00%    passed     22.21%
 986  Tip_587     0.00%    passed     41.71%
 987  Tip_43      0.00%    passed     94.84%
 988  Tip_496     0.00%    passed     49.08%
 989  Tip_823     0.00%    passed     85.73%
 990  Tip_824     0.00%    passed     33.72%
 991  Tip_522     0.00%    passed     88.25%
 992  Tip_74      0.00%    passed     44.62%
 993  Tip_244     0.00%    passed     14.06%
 994  Tip_245     0.00%    passed     69.08%
 995  Tip_687     0.00%    passed     20.97%
 996  Tip_688     0.00%    passed     28.32%
 997  Tip_426     0.00%    passed     87.41%
 998  Tip_427     0.00%    passed     16.72%
 999  Tip_45      0.00%    passed     69.62%
1000  Tip_809     0.00%    passed     90.31%
1001  Tip_810     0.00%    passed     35.39%
1002  Tip_129     0.00%    passed     38.16%
1003  Tip_450     0.00%    passed     28.27%
1004  Tip_451     0.00%    passed     39.60%
1005  Tip_246     0.00%    passed     95.45%
1006  Tip_614     0.00%    passed     80.37%
1007  Tip_615     0.00%    passed     50.96%
1008  Tip_678     0.00%    passed     28.21%
1009  Tip_679     0.00%    failed      0.07%
1010  Tip_680     0.00%    passed     78.86%
1011  Tip_681     0.00%    passed     85.41%
1012  Tip_341     0.00%    passed     66.02%
1013  Tip_247     0.00%    passed     70.82%
1014  Tip_704     0.00%    passed     42.36%
1015  Tip_705     0.00%    passed     22.42%
1016  Tip_390     0.00%    passed     52.39%
1017  Tip_570     0.00%    passed     63.37%
1018  Tip_571     0.00%    passed     38.40%
1019  Tip_556     0.00%    passed     85.12%
1020  Tip_557     0.00%    passed     68.00%
1021  Tip_634     0.00%    passed     24.88%
1022  Tip_635     0.00%    passed     91.27%
1023  Tip_180     0.00%    passed     45.26%
1024  Tip_48      0.00%    passed     38.00%
****  TOTAL       0.00%  47 sequences failed composition chi2 test (p-value<5%; df=19)

Partition file is not in NEXUS format, assuming RAxML-style partition file...
Subset	Type	Seqs	Sites	Infor	Invar	Model	Name
1	AA	1024	1	1	0	GTR20+FO	col1
2	AA	1024	1	1	0	GTR20+FO	col2
3	AA	1024	1	1	0	GTR20+FO	col3
4	AA	1024	1	1	0	GTR20+FO	col4
5	AA	1024	1	1	0	GTR20+FO	col5
6	AA	1024	1	1	0	GTR20+FO	col6
7	AA	1024	1	1	0	GTR20+FO	col7
8	AA	1024	1	1	0	GTR20+FO	col8
9	AA	1024	1	1	0	GTR20+FO	col9
10	AA	1024	1	1	0	GTR20+FO	col10
11	AA	1024	1	1	0	GTR20+FO	col11
12	AA	1024	1	1	0	GTR20+FO	col12
13	AA	1024	1	1	0	GTR20+FO	col13
14	AA	1024	1	1	0	GTR20+FO	col14
15	AA	1024	1	1	0	GTR20+FO	col15
16	AA	1024	1	1	0	GTR20+FO	col16
17	AA	1024	1	1	0	GTR20+FO	col17
18	AA	1024	1	1	0	GTR20+FO	col18
19	AA	1024	1	1	0	GTR20+FO	col19
20	AA	1024	1	1	0	GTR20+FO	col20
Degree of missing data: 0.000
Info: multi-threading strategy over partitions
Reading input tree file data/random/tree_1024.nwk ...
WARNING: GTR20 model will estimate 189 substitution rates that might be overfitting!
WARNING: Please only use GTR20 with very large data and always test for model fit!
WARNING: GTR20 model will estimate 189 substitution rates that might be overfitting!
WARNING: Please only use GTR20 with very large data and always test for model fit!
WARNING: GTR20 model will estimate 189 substitution rates that might be overfitting!
WARNING: Please only use GTR20 with very large data and always test for model fit!
WARNING: GTR20 model will estimate 189 substitution rates that might be overfitting!
WARNING: Please only use GTR20 with very large data and always test for model fit!
WARNING: GTR20 model will estimate 189 substitution rates that might be overfitting!
WARNING: Please only use GTR20 with very large data and always test for model fit!
WARNING: GTR20 model will estimate 189 substitution rates that might be overfitting!
WARNING: Please only use GTR20 with very large data and always test for model fit!
WARNING: GTR20 model will estimate 189 substitution rates that might be overfitting!
WARNING: Please only use GTR20 with very large data and always test for model fit!
WARNING: GTR20 model will estimate 189 substitution rates that might be overfitting!
WARNING: Please only use GTR20 with very large data and always test for model fit!
WARNING: GTR20 model will estimate 189 substitution rates that might be overfitting!
WARNING: Please only use GTR20 with very large data and always test for model fit!
WARNING: GTR20 model will estimate 189 substitution rates that might be overfitting!
WARNING: Please only use GTR20 with very large data and always test for model fit!
WARNING: GTR20 model will estimate 189 substitution rates that might be overfitting!
WARNING: Please only use GTR20 with very large data and always test for model fit!
WARNING: GTR20 model will estimate 189 substitution rates that might be overfitting!
WARNING: Please only use GTR20 with very large data and always test for model fit!
WARNING: GTR20 model will estimate 189 substitution rates that might be overfitting!
WARNING: Please only use GTR20 with very large data and always test for model fit!
WARNING: GTR20 model will estimate 189 substitution rates that might be overfitting!
WARNING: Please only use GTR20 with very large data and always test for model fit!
WARNING: GTR20 model will estimate 189 substitution rates that might be overfitting!
WARNING: Please only use GTR20 with very large data and always test for model fit!
WARNING: GTR20 model will estimate 189 substitution rates that might be overfitting!
WARNING: Please only use GTR20 with very large data and always test for model fit!
WARNING: GTR20 model will estimate 189 substitution rates that might be overfitting!
WARNING: Please only use GTR20 with very large data and always test for model fit!
WARNING: GTR20 model will estimate 189 substitution rates that might be overfitting!
WARNING: Please only use GTR20 with very large data and always test for model fit!
WARNING: GTR20 model will estimate 189 substitution rates that might be overfitting!
WARNING: Please only use GTR20 with very large data and always test for model fit!
WARNING: GTR20 model will estimate 189 substitution rates that might be overfitting!
WARNING: Please only use GTR20 with very large data and always test for model fit!

NOTE: 76 MB RAM (0 GB) is required!
WARNING: Number of threads seems too high for short alignments. Use -T AUTO to determine best number of threads.
Estimate model parameters (epsilon = 0.010)
Initial log-likelihood: -48711.471
Current log-likelihood at step 1: -44005.772
Current log-likelihood at step 2: -43119.229
Current log-likelihood at step 3: -43099.178
Current log-likelihood at step 4: -43098.934
Current log-likelihood at step 5: -43098.844
Current log-likelihood at step 6: -43095.354
Current log-likelihood at step 7: -43094.149
Current log-likelihood at step 8: -43094.126
Current log-likelihood at step 9: -43094.099
Current log-likelihood at step 10: -43094.076
Current log-likelihood at step 11: -43094.062
Current log-likelihood at step 12: -43094.046
Current log-likelihood at step 13: -43094.028
Current log-likelihood at step 14: -43094.014
Current log-likelihood at step 15: -43093.998
Current log-likelihood at step 16: -43093.975
Current log-likelihood at step 17: -43093.956
Current log-likelihood at step 18: -43093.942
Current log-likelihood at step 19: -43093.926
Current log-likelihood at step 20: -43093.909
Current log-likelihood at step 21: -43093.897
Current log-likelihood at step 22: -43092.651
Current log-likelihood at step 23: -43092.638
Current log-likelihood at step 24: -43091.543
Current log-likelihood at step 25: -43091.494
Current log-likelihood at step 26: -43091.475
Current log-likelihood at step 27: -43091.463
Current log-likelihood at step 28: -43091.451
Current log-likelihood at step 29: -43091.434
Current log-likelihood at step 30: -43091.423
Current log-likelihood at step 31: -43091.411
Current log-likelihood at step 32: -43091.395
Current log-likelihood at step 33: -43091.380
Current log-likelihood at step 34: -43091.370
Current log-likelihood at step 35: -43091.355
Current log-likelihood at step 36: -43091.337
Current log-likelihood at step 37: -43091.322
Current log-likelihood at step 38: -43091.312
Parameters optimization took 37 rounds (4007.871 sec)


WARNING: Estimated model parameters are at boundary that can cause numerical instability!

Wrote distance file to... 
Partition information was printed to data/sim/alignment_1024_20_5.single_iqtree.log.best_model.nex
BEST SCORE FOUND : -43091.312
Total tree length: 1045.201

Total number of iterations: 0
CPU time used for tree search: 0.000 sec (0h:0m:0s)
Wall-clock time used for tree search: 0.000 sec (0h:0m:0s)
Total CPU time used: 18202.825 sec (5h:3m:22s)
Total wall-clock time used: 4008.180 sec (1h:6m:48s)

Analysis results written to: 
  IQ-TREE report:                data/sim/alignment_1024_20_5.single_iqtree.log.iqtree
  Maximum-likelihood tree:       data/sim/alignment_1024_20_5.single_iqtree.log.treefile
  Screen log file:               data/sim/alignment_1024_20_5.single_iqtree.log.log

Date and Time: Sun Nov  9 20:50:32 2025
	Command being timed: "./iqtree3 -s data/sim/alignment_1024_20.fasta -nt 5 -q data/partition_20_iqtree.txt --redo -te data/random/tree_1024.nwk -blfix -pre data/sim/alignment_1024_20_5.single_iqtree.log"
	User time (seconds): 18208.73
	System time (seconds): 32.32
	Percent of CPU this job got: 454%
	Elapsed (wall clock) time (h:mm:ss or m:ss): 1:06:49
	Average shared text size (kbytes): 0
	Average unshared data size (kbytes): 0
	Average stack size (kbytes): 0
	Average total size (kbytes): 0
	Maximum resident set size (kbytes): 400724
	Average resident set size (kbytes): 0
	Major (requiring I/O) page faults: 3
	Minor (reclaiming a frame) page faults: 431032
	Voluntary context switches: 723
	Involuntary context switches: 6987834
	Swaps: 0
	File system inputs: 0
	File system outputs: 1552
	Socket messages sent: 0
	Socket messages received: 0
	Signals delivered: 0
	Page size (bytes): 4096
	Exit status: 0
