# Supplementary material for: Phylograd: fast column-specific calculation of substitution model gradients
Source: BMC Bioinformatics. 2025 Dec 23;27:20. doi: 10.1186/s12859-025-06353-4 (PMC12836810; doi:10.1186/s12859-025-06353-4)
Supplement: Supplementary file 1 — (zip 4800 KB) [file 12859_2025_6353_MOESM1_ESM.zip › alignment_1024_20.fasta]

>Tip_99
FMQIIRELPLPIEQETFAIQ
>Tip_149
ILNILKPLPWPIAQNQFVVE
>Tip_150
IMKILVPLPHPIDQKQFCIQ
>Tip_399
KMQLLDQLSLPGTEDETCVE
>Tip_400
AMNLIEQLGLPQTEDENCVH
>Tip_243
LSGLNSNLQAPYKDQVFKTP
>Tip_897
FSGLRNNLERPFHDQVFIHP
>Tip_898
LSGLRSSVDAPLKDKVFIHP
>Tip_49
LLNVEVEFRMGLVNEVEAVP
>Tip_489
FENFVAFVNAGEVLDAHQFS
>Tip_490
FQNFVLFVNAGETLAAHELS
>Tip_248
FAKFVLFIDASSPPKADIVN
>Tip_224
YSKALLGIDSGTRKKGHLLN
>Tip_225
YTKFVLWIDSQYRIETHSLN
>Tip_73
FIRYVILVDKLHDSELAGVV
>Tip_32
WIRFEQILPKIVAQETVSVQ
>Tip_31
YLQHTRNPPKIVEQDEEEVQ
>Tip_89
TWGNARNIENIVPYRAYRLA
>Tip_90
WFGFGRQVHTMVPYHKFTMK
>Tip_40
WIGYSRLAADLICFQAYREK
>Tip_322
FTKIDQGLKTPITTENYSSM
>Tip_323
WADISQGLRTTIQTENFNLM
>Tip_289
WSDTCTGFKTTEEMNANTTK
>Tip_290
WADLSKGLKTKEQSNNFDLQ
>Tip_262
WEELHEGLPTLLANKNFIIQ
>Tip_263
WNELQEGLPTLLAERNFIIE
>Tip_721
WNAIMIGSSVAGCKGNYEIA
>Tip_1018
YNAVMIGEEIGASRGQYELA
>Tip_1019
YNKAMIAAAIGGSRGEYDLA
>Tip_391
WYALANGSPVAGAQATFSVA
>Tip_919
LYNKEIGPPVSGSKWKLSFS
>Tip_920
WQNHQPAPPTTSHEGGFSFA
>Tip_86
WLDFHESIPTTSEHAASAEK
>Tip_517
WIEASEAVAAVSTQESAANR
>Tip_518
QIETKQALPVVASKDVFAQR
>Tip_199
GLEVEEKTPQSSSNMSFQQK
>Tip_832
SVQLHNLVASVIAVASILLQ
>Tip_833
AISLNNTITSPLTIVDKITE
>Tip_69
YVAVATFISVPLEIENLIVN
>Tip_70
PVYVNNYPSTPVEIESLLVP
>Tip_533
FILLPGNLTGSVLPDKFINN
>Tip_534
YIMVPGSLGGSVYPDKWIQN
>Tip_516
SVCMPGSLQGRITPDKLIVG
>Tip_590
SNVSPGALQGKIMPDRIIVQ
>Tip_799
SQVAPNTLEGKIRPDRVIVQ
>Tip_800
TQVAPNTAEWKLLPDRVILN
>Tip_484
LVIWPPAKNGRASANCLIPK
>Tip_485
FICSPGTADGRVEPQKFIFK
>Tip_909
YEFLPGHLKGCVLLEQFYDK
>Tip_910
YLIIPGQLSGCILLARYVRK
>Tip_315
FKRPPAAFEKEKVSAGMSRE
>Tip_845
LKRYMFALAVEKMPHGLAID
>Tip_846
TKRVPYKFATEKLPSGLDMK
>Tip_463
LRRTPAAFVTERIPSGLDLE
>Tip_301
YFKPPCALEKHMVPKGITHE
>Tip_361
HIPAPAILQHAIYPFKTTAK
>Tip_362
HIPADVIKSHSFFPQKTSAK
>Tip_300
AHPASALLRNSMFPFRTTEW
>Tip_161
ISPAFAAFRTMIYFDAWGIK
>Tip_491
VFTMLSSFHVVAVSDSWGIA
>Tip_921
VANCLTTFRSIAFPDSWAVA
>Tip_922
VYLVLCMLQNIRFPDNWMVG
>Tip_184
VFNAPSSFKSIAFPDGWGIR
>Tip_781
IMPLPASFREVVFVDEWGLQ
>Tip_782
FQPFPVFYRLIIFVERWAFS
>Tip_472
LMPLPVCFKRVNFIDDWGVE
>Tip_198
LVSLTAEFGNIIMPDVWGYA
>Tip_318
FVSLRSEFGNLFVPECRGFP
>Tip_931
LMRMLAEYTNVIIPGVSAMA
>Tip_932
LLEMVNAFGKIIIPDVWKFA
>Tip_731
LVEASAEYKGEIERELPNRP
>Tip_732
VVMILTKYSNELEREEPNRQ
>Tip_717
LVPLEAEFRNELTPELDDVK
>Tip_369
AFDMEQLGENNLSEIPIAVR
>Tip_370
AFETEQLAEKTISEMPLTVR
>Tip_348
ILDAGQESEACLRPAPMRAA
>Tip_394
VFDAGQEAHRELSPAPASLA
>Tip_395
THDLGQESDGKLNPAPVAVS
>Tip_258
LIPLPQTIEKEILRLPRLVR
>Tip_357
MLILCEIVDQKLLDVVCLIR
>Tip_554
AIGVIDIIERKLILMTALVR
>Tip_555
AVIVVDIITRKLLALAALIK
>Tip_75
NADISVLFQNALMKAGFAVR
>Tip_66
YLRTPRAFKSTYQHAGSCLR
>Tip_535
LTYVGDALTNKFEGRSFGLK
>Tip_536
LTYVGDALTNTFEGRSFNLK
>Tip_715
LFALSKDPQISLTGDPLNRL
>Tip_716
MLAFSKGPCSGLQADPFSRL
>Tip_686
SVVIGSAVNGVFEGRKFGFQ
>Tip_56
GYIVSEGLAATYAAKMYTYQ
>Tip_774
SEYFPSGVSVHEAEKPYSRK
>Tip_775
TEYYNAGIVNCEGDRAWPFK
>Tip_1016
VTELPNGLPKGNGGKAYEWE
>Tip_1017
ISHMPSGLAPGDGSRAYPWK
>Tip_593
EVSLPRSVASGSGCRPYPYG
>Tip_419
EMLMAEGLASSEGSAPYSEK
>Tip_499
SFAVAEGLAAKTGTRPYVNK
>Tip_500
SFAVTEGIVGKMASRPYVNK
>Tip_265
GFYVGQGMANSQSAQPYAGN
>Tip_360
DLSLQEAILSAVKGTGISVD
>Tip_392
TLPIEDGIFTSYVGRGTSFA
>Tip_393
TLPIEDGIVTSYVGRGTSLD
>Tip_327
GLAFEHGLVASMAGKAYGYG
>Tip_684
ELLIHSGTFCDFIGKIFGKE
>Tip_685
NLLIESGMFANFIGKTYGKD
>Tip_92
LHFIANQVGRSYETCHGSYR
>Tip_93
LLVIGKAVGVSFEPPHCTWR
>Tip_1
ELLLSKIIAVSLNETIFTVR
>Tip_2
ILLIGKITVLSFDTKIFTIK
>Tip_128
YVAFPTSISKRDEKKYKHFN
>Tip_190
FVAFPTAISKKDERKYKHFH
>Tip_191
FTSLPKAYSKDDEKKHKHFH
>Tip_578
FFVFAAAISPKEQIRFKFLG
>Tip_579
FFVYTTKLSPEEIIRFKFLA
>Tip_457
FAAFPGAVSDKEEVHYEFTS
>Tip_41
IVLFPMEETPNEATKFESLC
>Tip_81
FVAFPIELSPNDAVKYKHFQ
>Tip_194
FFPFPLQASPRDSAEFQHFL
>Tip_195
FFTWALDTAPADAVRYIHFN
>Tip_709
YVGFPSAIPPQDEIQYKYML
>Tip_710
FVGFPSAMPPSDEVKYKQLT
>Tip_591
YNDLPTVGDAQQELFYNKAS
>Tip_592
YADLPTLGDYQQELAYNEVV
>Tip_756
YHELTTFGQPSLETNFKEIA
>Tip_992
TKPVGPCPNPRLMSRLMNSR
>Tip_993
SKDVGPLANPKMSMAFNKIG
>Tip_260
AVEIPTIFAPDNNLNFRTLS
>Tip_261
HAELPTLFAPDQHLEFKNLS
>Tip_1022
YEAFPEISPPKVSLNRTNNT
>Tip_1023
YVQVPEIARPMQEVTLHHNS
>Tip_37
YVSTPASSRPKHALEAKAYS
>Tip_588
TLTFPRLVKPKHAFEQEALS
>Tip_589
YVCTPASLEVNHALEAAAFL
>Tip_768
YLSLKAAKNGQLGQSVKAFA
>Tip_879
FVAVEKLPRKYMYAIIRDVG
>Tip_880
FIAINKHPKGYLYTAVRQMN
>Tip_96
LVELHAAQNGHLNNIAAQFT
>Tip_58
FVLVRMCLNPGKGGEQLSFT
>Tip_269
LVLLKACKASSKTYRLLQFT
>Tip_270
LVLLRTCIATSKNYRLFRYV
>Tip_893
YILLRVAQEGHVDRAVMVCV
>Tip_894
YILVRVAQEGHADRKIMICL
>Tip_439
YIMVKVSEEGHSERKVLTFV
>Tip_901
YLDMKAALEENSNSKVTAVS
>Tip_902
YMDMKDALEEDSKSKVTAVS
>Tip_428
YITLQAALEESNNSKISASS
>Tip_777
IVPMCYVLKDTANSKVVGTR
>Tip_778
FVPMCWALEDSSNHKVISTR
>Tip_602
YGHILENLGSVDEYNEAVYK
>Tip_603
HSQVLDNIGAIDEYGDEVTN
>Tip_974
AGGLVDYGGDTDEYPRGAFH
>Tip_975
VGGIIDYGGDSDEYPREAFD
>Tip_773
WDSIVDYNGEFKDYPTGPLL
>Tip_693
WGSILDYAGEFDDYEQGIYK
>Tip_689
WGQVREELQMFGRDCIRAYN
>Tip_690
WGHVREELHHFDRDCLRAYN
>Tip_933
LADLKHLLNHYERVIGTVLP
>Tip_934
LGQIKFFFNGLEATSDTVLE
>Tip_174
FDKIQDNMNHYTKKTVTSYK
>Tip_406
YDTIQSNMQHYHWKTVSSYP
>Tip_407
FDTIQSNMQHYQWKTKSSYP
>Tip_67
KHEHKGIMKSYHKKCETCFR
>Tip_68
DEDMTASLRHYHRDMATYFR
>Tip_5
VDRLSSCVRHYNKTSEQYPT
>Tip_574
SRTLTATKAYYVRIDTTLQV
>Tip_575
ANIFTTAKAYYARLDASLQQ
>Tip_521
VQTIANLKNNLRRFEDPWGQ
>Tip_408
VETLADAKSYLRRVTGPWGQ
>Tip_377
ADSFVNYKHAINQIAVAWRA
>Tip_561
WQTYVEVNKNYQQTCAEFKD
>Tip_562
WSAFADSKKNFSQTQAEMKD
>Tip_618
LDRYANYLDVNAHTCDANLA
>Tip_619
VEKFANYKDEHTNRCDAYLT
>Tip_510
PSRIPEDKRGSWKGVRDAYW
>Tip_511
QERIPEDKREGFKGVADQYW
>Tip_855
PSRLPADPTAGYNGRVDTYW
>Tip_856
PSAVPSESEESLVGTADQYW
>Tip_829
PTQAPEDQQESWIGSADQRF
>Tip_473
KTQLPEEQSDGFKGGINLFW
>Tip_474
RTQLPEETSNGFKGSINLYW
>Tip_978
IENVPFEQSDDFKGSPDLYL
>Tip_979
ITTIPSEQTNDHVGLPSLHW
>Tip_3
FNCLPKNHDDGFTVVMNLYW
>Tip_4
FNCLPKNNDDGFTVVMNIYW
>Tip_280
VRKLPKLRDNTFQASINLHW
>Tip_281
INKSPETQNEGYSASLNLHW
>Tip_537
FMKIPRLKNSGYEECQTLHW
>Tip_847
LSTMERLLNRDTRESQIVHF
>Tip_848
IAIIARFLNTGFRDCRTVQW
>Tip_353
FHRVSKIQPHSTSKQVPLQW
>Tip_354
VPKVSKLDEESLQPALTLQF
>Tip_220
YLKLPNQDAHGVAGIISLEN
>Tip_221
YMYLPKFDDDNEKKRVTLDP
>Tip_895
DLAAPQREDESICLKVELND
>Tip_896
SIKVPSREDSGICKKVDLDD
>Tip_841
YQHIILDKSRFVHREVKSYP
>Tip_842
YSHLILRQKRYLHRGTKSFP
>Tip_986
SRSPPVNQNGTLRRATDKVD
>Tip_987
YNSLPILQNATLRRATNTVD
>Tip_273
YNRLQVFTKATISRTLTDAV
>Tip_119
YNPKDVVHSKNSNEASNMFK
>Tip_120
YEPLNIAYAKASSRARSIFR
>Tip_114
YEPLDTAVKESLHRSGSIIN
>Tip_275
LINKDMRVLRTLARELNQFN
>Tip_335
DLDQRILNYRAKSRNLPEFA
>Tip_729
EIYVSTVNPRGETPTLEEIT
>Tip_730
NLHKAILNRHAQASGLPAFT
>Tip_123
YARITQKHPMDLNAAINPLA
>Tip_673
IGQLVHEYAGDLKRESDNYD
>Tip_911
LAFFVHKYPGDLGIEKDNLT
>Tip_912
LALFVHKYPGDIDVQKDNLD
>Tip_638
MDQLVYMYGNDLNIEFNTAE
>Tip_569
MDHIIYRFGNDLYVALEALE
>Tip_421
YGEIIYKYLSDLNVAVDALS
>Tip_804
YERVLDAFAQPYLDNWNVMP
>Tip_805
YARFIQSFVYPFQNNWEILP
>Tip_429
YLRLLEELQKPFKEDHNLIP
>Tip_430
DLRVLEEVAKPFKSDWNFVP
>Tip_784
YTRLYSHYKSTMVGNYDPLN
>Tip_785
YTKIFSAFQESLTESIAPIS
>Tip_612
AHKVLDGYQVYMSGAIDPLC
>Tip_613
YSKSFNAYKSYMKGTLDPFN
>Tip_927
YTLSVSATKRYAVGQSEGLS
>Tip_928
YTKTIYASKNYEVADTDPLN
>Tip_293
YVKSFTAYKKCMKGSIEPLT
>Tip_779
YVRITFRRNSDLQRQVDDLY
>Tip_780
YNRFTLRKSKKLNRSVTEQN
>Tip_661
YARITLRTSKKLNRSVNVFN
>Tip_188
NMKVTVSRLDTLSKLHDTSN
>Tip_189
YVDENLRRVDGMTQRHDYKR
>Tip_434
YIKTAFSKMVDIAQEGENKR
>Tip_435
YIKVVFSRLEDLSEQGEHKR
>Tip_951
KVKAPATQIDQLTHSMDQYQ
>Tip_952
EVATPATKLEELTHSMADYK
>Tip_488
KIEMPATQLEQFTSAVDQYK
>Tip_437
KLRAPIQGFKVISDAVEQFQ
>Tip_990
HFRNTLHRYRSVKETVQGFR
>Tip_991
NLCMPFHQFSAQTESVQAFK
>Tip_418
IAPIPLKQLDGVIYAVKQTK
>Tip_660
VAEVEFKQLDAVIYALRQTE
>Tip_960
IKAIRLEDLDAVINALLKAD
>Tip_961
VKEVRLKDLDAVMNALLRTE
>Tip_664
ECELYLKHSEGIIFGDKTFK
>Tip_665
VLEMNLKQLEGILYGDTGYN
>Tip_338
LMLMKKQPVDSILKGGNTRT
>Tip_410
LRELSLQNVDNTMAPGGSYN
>Tip_802
LRELSLKEKESMLAQGKTFK
>Tip_803
VRNLKAINVDTVLTPGAPLT
>Tip_163
MDRAAVHLWDGLNASSELFK
>Tip_298
DERVQLYRRQGLQFVGDTFL
>Tip_299
LDRVKLNRWDGLDHIGEPVR
>Tip_494
FAPRVLEFVAKIGMAAKGFN
>Tip_495
YASRVLEFVAEVGFADCGFS
>Tip_949
LAITGLQFMCKADLASKGQN
>Tip_950
MEKTVLQFTTNLTVVNMGQN
>Tip_719
LAQELFELLANIDLVTKKMQ
>Tip_720
QTNHVLEFLISLELATRGTQ
>Tip_867
YAKCQVQLVMGVAIAAEAYR
>Tip_868
YASCNIQAADGIQCSEEGRK
>Tip_332
YAKCGQQLLMGLDISTDNYK
>Tip_304
LLAEAIEYATDLTAHGQFYR
>Tip_727
GQTGLVTVIEGIDLLVKWIR
>Tip_728
GHDSFVEVLENFDLLSAWSR
>Tip_528
KAAHFSEFIENVNMLSATIK
>Tip_670
QALSLANLIDLIRFLVATAH
>Tip_671
AAQHVAEFVDAINMLSATAR
>Tip_336
FAHETYTYMSGIDIIHHDAR
>Tip_337
ATQYTFNYESGVEFVIYECR
>Tip_666
FAKMISKFVPGYKFAADAPT
>Tip_667
YARAVSHYLHGYPIKATAPT
>Tip_859
LNRLIFRFAPGYVKTTSAPL
>Tip_860
VNLHIFRFAPKYVKTKSPPT
>Tip_749
LSRMIFAFIPGYRTSATEPG
>Tip_339
FADLMLIFSPGYNYAADAFR
>Tip_196
FAEMIAKFIPGFHYAAEGFR
>Tip_375
FAEEVILFIAGLSFALQGYR
>Tip_702
FSNEIILLLKPSNYALQGSQ
>Tip_703
YIDSLVIIVRNLQYALRGSH
>Tip_843
PLIDSARAALEAMQGNIYFR
>Tip_844
PMVEHGRIATEAVPHNIYHR
>Tip_458
PMLESALTEVETRPGEDYFK
>Tip_459
PMLENALVEAETQPGDDYFK
>Tip_956
PVLNKGLNEGATRPGTEFWR
>Tip_957
PLLENALAAAETRPGNDYWR
>Tip_164
PTMNNVSVSNGINPSSSYFR
>Tip_165
PTADNAVVSNALNQLNAYFK
>Tip_937
PVTKIDANDKCMRNGCIAGR
>Tip_938
RMKVNVALARSLRPGSSPYK
>Tip_519
PMTNHPIVAESLRPGNAALQ
>Tip_520
PMTDNVVIAESLRPRGSAFA
>Tip_19
NGKILIKKADGKTRESEVLR
>Tip_34
LAGLYFARQNSLDVRGEVYC
>Tip_35
FAGLCLERQGSIDCRGDVYR
>Tip_207
YQGLCIDRQGHVERRGDAYR
>Tip_208
YAGLCIERQGHIDRRGDVYR
>Tip_169
HERIRIERRGGIKTRADFTA
>Tip_340
HEEFILEKTSSNVFHANLVV
>Tip_564
YKWAIIHRYGSQYIRAKQSV
>Tip_565
YKWTVLHRYGVEQVRAQLSE
>Tip_371
YKWAILPRNGKQVTASQLTV
>Tip_482
QEWAVIEEYGPQVVRVDASA
>Tip_483
QEWAVIEEYGEQVTKTDVQA
>Tip_470
NQWGIIEKMGDQLLKAYLTA
>Tip_105
FDTIYILKLGGMKGQPDLTE
>Tip_366
YEQVYRSLVESTQRSPDSST
>Tip_367
FERFFLLLLEGTQKMPKLTK
>Tip_206
HNRVLVKMLGGTQKMTDLSA
>Tip_101
KERVYLKVIGGLRNRYDVTV
>Tip_102
HDRVYLQVIGKARNRYHMTM
>Tip_551
WSRPPVLRTTGVKEHAGIAL
>Tip_552
WYHPPLLPENGVEDSTGVPV
>Tip_42
WLRTPVMAIDNLAIEENIQM
>Tip_628
FANTPFLKINRLPEQQNIIV
>Tip_629
FANSPFLKIGRLPQQENIIV
>Tip_827
FKAAPILKVNRQREEENVLV
>Tip_828
FANVPLMKVTTLAEQEDIIV
>Tip_91
NGGIPDGQRDSSQMNAELYL
>Tip_140
SSTVPSAERDGAQRPAELYY
>Tip_648
AGGFSGMHHSINMVEAQLFI
>Tip_649
AGGVGEAQHKNSQANTKLYI
>Tip_192
ANGILASDRDGSEKNAKLYF
>Tip_205
AGGSIASSRDQSDKNAKVFL
>Tip_711
TAGALRSGMNVGDEDVYDYY
>Tip_712
SGGVLRSAREVESQPGYHYY
>Tip_646
GNEAMERGKNSETSNIHDRY
>Tip_647
GEEALQRGQDAETSGLHDRY
>Tip_899
KNGSSSASKDAVEEHNRFLL
>Tip_900
QNGAVTSIRDEAEKEANLYA
>Tip_117
VDGDILDDDHQSSRYSRFML
>Tip_118
VDGDLLDDEHSARRYSAFRY
>Tip_80
INAVPIDERHAESKKPIIFF
>Tip_541
VAAIADMIADAGANAAKLVY
>Tip_542
IAQIYLRSATTGASGVQLVF
>Tip_783
VAAIYDTIKDGGVSNARLVF
>Tip_821
IKAIYDAMKDGGYNSPRMTI
>Tip_822
IEAVYDTIKDGGVNNARITV
>Tip_698
DGITFDVNKEHGVADSKFLF
>Tip_699
CGVTLEVTKNHNVVDTKFLF
>Tip_620
VAITCNLTKKHNIVDLKIIF
>Tip_215
VGVDYTIVHEIKLPNIQLYY
>Tip_713
FGVRYIVAYQVSLPNIKLIF
>Tip_714
LGVDYTISRQVNLPDIKLVF
>Tip_209
LGIVYNMGKNENASDCRLIF
>Tip_12
TNEVQEAQKDGLQYNVEYYF
>Tip_13
INDIPDAQREGLRSNVQYYF
>Tip_100
ADEVREEMKEGTRKAVFDWF
>Tip_155
TSEVPEELNTGYKVHLLNWF
>Tip_792
SDMCPEQLRAGHRINGTEFV
>Tip_793
KDKQPEKIRVGYRVNGLQFT
>Tip_388
LENYPKVAANSVRQVTLDAL
>Tip_502
TDNVPNVIMSQFREVDIDLL
>Tip_503
YHSLPYVTLETIVPIDMAAF
>Tip_77
VDNFPAVMRERIKSQSFSLL
>Tip_996
RDNLPTFVHWMIEDSAMVLF
>Tip_997
EDDFPRFVYYFITDTSMLLY
>Tip_968
ITEHPRAAKFKTAANWIAAF
>Tip_969
LNTHPRVAEFKTGNAWISSC
>Tip_284
VEDFPVVIEWRKCLPCVRIY
>Tip_285
IKPFDQTVKFKTTCPCVKVY
>Tip_325
NDGKQTVTLIVLDQKHFLYI
>Tip_326
SDQQQDVNVILLVRQHFIRA
>Tip_254
AQQQSNIALIILGREQFIIL
>Tip_213
FAPWLILISDVFIRRPNALY
>Tip_214
LKPCMIVVIEVLFEKFKALV
>Tip_373
MKPQYVILATILMARFRILE
>Tip_761
MDPNLTKIPLILESKLVMTA
>Tip_762
LDPNLLRIPQVIKKKLEMMA
>Tip_763
VEPRIIQLPEKVHKRLQYMA
>Tip_438
LEAQLLRVATLSLQKLQMIT
>Tip_314
VRTMLNAQSYTVRRDIRKYY
>Tip_609
QKKAIELALSVVERMCTSYF
>Tip_610
SSVELNVAIYILRKKCTRYA
>Tip_94
VKEELEVKTLILQKDYLVFY
>Tip_387
GEDESYLGFLILQCQFQCLN
>Tip_413
TNNDGYSKFLVVQTTLEVFR
>Tip_414
GNNEGYSRFLTTNTPLETVR
>Tip_268
REAPDEEHYLVFSERIQLWL
>Tip_754
GNEPDNENYLILQHKLNLSE
>Tip_755
GEEPDTEAFLVLKHKINLSV
>Tip_320
LCKDKETGGINLRRVTQCYS
>Tip_321
LNKDKQCGAITLARVTQCYT
>Tip_21
VAISKKTGAIVLGRLFICYT
>Tip_250
QAMALMKNSLALKKLITCVS
>Tip_251
EAQKLRVDVLGLEKLWSCVH
>Tip_203
MALTVRVDAILLEKYLHALA
>Tip_204
MGFYIRVDAIVLEKFLGQLA
>Tip_771
LAPNERISGTSIAPFYTAVT
>Tip_772
LVESEHSGGASINKFFQRVT
>Tip_695
FPPNERHSAVALILFFHRIA
>Tip_121
KAAKDHDFGIVAGRQFHRLT
>Tip_122
SAAADRYCCIGLGKIFKRLL
>Tip_53
GIAVFKINFRLLEQLFAVRT
>Tip_294
LAGAAHISFHLMNKVWTNPT
>Tip_295
LGCNAHVGYKLMNEVWTEPC
>Tip_350
LASSTHINYKISRTIWKTPT
>Tip_351
ISSSVSVNWKSEKAIWKTPT
>Tip_240
LAPSPHVSFRVCRAIWRAAK
>Tip_955
MIDQMNLSTLKVIQIFYIRR
>Tip_980
LLDNPDMATFQARSVWTLQK
>Tip_981
LRDNKHLAILVAAQLVLVQR
>Tip_599
LYVAPYLETLVSAILWECRQ
>Tip_1012
IRELPVLGTGVVKAYWLCRA
>Tip_1013
FAELPELGKGVLKAMWLCRA
>Tip_44
LTTLESWMYGLFSAVYTNRL
>Tip_548
AIKLTPHAHTRLDDIWSRRL
>Tip_549
LLLLTPLSYTRMILVWPVQS
>Tip_501
LLVFTPMSHSRLQSVWATRI
>Tip_311
FQFFEDMSHKNLRSVTCEKL
>Tip_312
LQLFEETSTVNQETLLAIEI
>Tip_891
LQLIEKSTETGFRNSLAAKV
>Tip_892
LILPETALQTGFKNSGAAKI
>Tip_60
CMYFESFAHQLLQALWIKKA
>Tip_642
AGNIDTSGNSYSSYQFKYWM
>Tip_643
ANRINSYGNFYSSYHWAQYS
>Tip_550
ANSLEEYANNFLGYYSKYWM
>Tip_200
QNSLESFGNAFWIYNRKYWL
>Tip_492
WGGADLKGYSYFTDSVETRV
>Tip_493
WNSIETFHNSFFAAAATGRI
>Tip_197
FPNLIESGLPFAKALKAIAD
>Tip_939
FLNLVESIVPYTKSVTALGD
>Tip_940
FIKLIEKSLPFRKGVKLLAN
>Tip_142
FLNLIDASFPYVKSGKSLAV
>Tip_271
YDKMLESALPWIKIPQSTLN
>Tip_467
FNKLIEKSMPFLQKLRGAED
>Tip_818
LKRHEFSVLPFLKNLGVFTD
>Tip_907
SKNFVLFTIPYFKSIWAYMD
>Tip_908
ADRFVLAAVPYLKKLWAQTD
>Tip_576
IRKYLTTTLPYLRPHKGGVK
>Tip_577
FRKLLVTFLPYQRPVNGDAD
>Tip_539
FRKFMMSALPYMKPIGGNTD
>Tip_735
MFILGEEEASDNGELEGKAE
>Tip_736
ILRLGDEPEDNNNELECIAE
>Tip_9
HLAATKKSEEAIDSFRECIE
>Tip_71
FIGLPRGSEEVAKKILECFD
>Tip_1006
WMSATTGAEEQLKEILPVLD
>Tip_1007
WVDVTTGAEDDSAKIIERFE
>Tip_286
YIELPEGGETFVEALESYKD
>Tip_877
FLDLSESGEAFADQLQSFKD
>Tip_878
FLELPEGGESFTSLVQVEED
>Tip_624
LLQMPQGGSTDLEALKRYYN
>Tip_625
FLQKPSGATTELDAISRYYI
>Tip_1010
LLTLPQGAETYFDALERYYH
>Tip_1011
LLRLMEGKKSYFDALERYYR
>Tip_397
YISVSQGAETYFDAVEKYRQ
>Tip_83
LVQLQEGEETHLDLVEKYYH
>Tip_836
MVKLSDAEDDYIDSAQNLLC
>Tip_837
IIGLRDMDDGYLVIVKVFIG
>Tip_231
VVEIAQAEDSYIDAAQRFFD
>Tip_776
FPQLAEDQEAYINSRPSYWN
>Tip_863
FADLAQGESFYLDAVEKYFY
>Tip_864
FASMAEGDDFLVDAVEKFVY
>Tip_344
HEPLAARFEGFVDIIESYFP
>Tip_345
YMQLASGDEGFAEMIERQYR
>Tip_682
FVRLAYGHNSFMDQLKKWYY
>Tip_683
FLWLKKAKHTFVEMGSRAYH
>Tip_696
HLKIGQSSELYTNDLAEHVS
>Tip_697
HLKIAQSSELYENDMAQHVS
>Tip_694
HLKIVQSAEMYINNIAEHVG
>Tip_252
YAESPQTGRNFIATIEETFN
>Tip_253
LAQLPQDAREFSENKKESFS
>Tip_156
SGDGPAGQTELVDAASQVLT
>Tip_157
AREGPSAELEFADCADQNVT
>Tip_923
VTDAIDAEVQETSSSEAILT
>Tip_924
FVDDPECQYMVSTIDNKYLT
>Tip_116
ILEFAEPQKEIMDAQAQCYD
>Tip_183
VAEFAEKSKELMEMARICYN
>Tip_813
LVDLAEKKRELLDMAALYDL
>Tip_814
LVEVEEKKRRLLDMALLCEA
>Tip_316
ISCTISISEYEMEKTVLVPT
>Tip_317
ELCSMGLAEYFMDNPAIIAG
>Tip_440
FINLPQTGDYLSSKVGSTFD
>Tip_441
IYHLSRIASWNRPKVLTRQN
>Tip_113
FLSVVTLNEEYIRKSPAIDG
>Tip_747
ILAIGIIVHEHRDDEPRLHC
>Tip_748
PINQGIAPNDYRNDSPPLHI
>Tip_745
IPTILKLSEEHRSKDCKGRA
>Tip_508
FLATLIQWKENAPQDPKLDI
>Tip_509
FMTVFTKLKESPTEDAKIDK
>Tip_449
FLTLLAFFKEQSSEEPRIDD
>Tip_376
FLTVLTLFKEQASEEPKIDG
>Tip_674
FITVLTLKKEYVALEPEEDG
>Tip_675
FLSIVNLEKENTCREPEIDA
>Tip_79
YLELPSMDISYVDKALKAEG
>Tip_988
FAQRDAQRCLYPCLITLDQP
>Tip_989
FARRQAQKKLYPALISIHRP
>Tip_801
LMRDGANRCLYPCQFTQKEP
>Tip_466
MAHRKSDTAIYPTNTTNGES
>Tip_158
YAHRDASRTLYPSALVKGET
>Tip_82
YLSRDSSKAVYPKAMPRNEN
>Tip_794
YVKNDSEDMLYPKNMPRTDR
>Tip_795
LVNAQCEDALYPASYPREDR
>Tip_18
YVKSDSEDSLYPRSMPRAER
>Tip_531
FVNTPSNDQAYYIKMVRWNK
>Tip_532
YIKMPSHSQVYYIELLQWKK
>Tip_384
YVNMPSHNQPYYFGDIRMEK
>Tip_385
YVHLTQHNQPRFVGDVKTEA
>Tip_202
FISAPAKENGSYRKKQKAEQ
>Tip_641
FLECPIKETTNLCKNEKDEY
>Tip_881
FIDIPVSIATYVSKSDADKY
>Tip_882
FKENPIALETYMENTDKDEF
>Tip_347
FTKSPAIDRGNLKKEESEDQ
>Tip_25
YTDIPTLDNSDCEGAEPPDH
>Tip_26
DVLIDNREDQFWDEQRSFNK
>Tip_167
HRDVPMTKDSKCRKALRPEK
>Tip_168
YLDVPTQPDRRCDKAISPAK
>Tip_600
GVSFPSSDKKKCDRSFAPEQ
>Tip_601
HVSLSSRGNTRFDKAFSSKQ
>Tip_115
YLILAEAAFDFSKRILKVET
>Tip_239
YIALGRLAFQVVLEWLQAKE
>Tip_401
YIALSEIAFNIVHRIMHVRE
>Tip_402
YVTLAKLAFNIVNRIVQVLE
>Tip_380
YTSYNDPNANYANGIVACEQ
>Tip_381
HLGYNDYEFNYVHHTLGAYK
>Tip_365
FMSFDDAAFAFTQRRVRIKK
>Tip_746
WLCFNDAVLDTTDAPVSLEK
>Tip_887
WISFDDASAEYSDKDMIAVR
>Tip_888
HLSASDASLPYTDADVLGNQ
>Tip_838
GLALDDPCLQYEDSDAFRIN
>Tip_16
FVAAPEAAYNFLHRVLAVKK
>Tip_28
FLKNPNGSQDQVNKIVAILN
>Tip_29
YVKKPERPDQFHIRVVSKSD
>Tip_929
WGKQVKLISRYLTKSKEYVE
>Tip_930
WGTRVRLIMRFMSEAEEYDF
>Tip_479
WGNAPHMINRFMTDGEDYDF
>Tip_480
LGNMPKMTTKFVIQGSDIEF
>Tip_750
PEGSPRTGDYKFDEGLAYAY
>Tip_751
FETVPRTPARLFEDGAAYAY
>Tip_422
FSLSPSKTYQYYKEGERYSF
>Tip_796
LVMAPRSINQETAAGEYAAF
>Tip_998
KELMVRSLNREANTGAFAAY
>Tip_999
RELMVRSLNREANTGAFAAY
>Tip_819
LGLAPKTLKDENSEGEKCVY
>Tip_820
IQLSPKELKESNSEHKEQLF
>Tip_95
HEADPKVTSKFLTEGQTLQY
>Tip_582
FMNSPQVPNVALSKGNALDL
>Tip_583
FMESPEVPKAILAKGQSLDL
>Tip_538
CCTNNEEPKPVIAVKGIMDL
>Tip_656
HVRSKDEPSYLVANIPRLDI
>Tip_657
FIGSQEEPQYLISQQASLKQ
>Tip_151
FLKQKSCLPTLLHNLFIHSE
>Tip_237
YELDITCFADVLNCFFAYTK
>Tip_915
YEQDVICLSEYLSCLFYEKL
>Tip_916
YEQDVICGTDFLNCFFLREL
>Tip_356
QERELNCSSDCVNCLFVRDM
>Tip_853
FCKPSRCVDGKIEGVMLDEQ
>Tip_854
FCNPSKCVEGLIHGVMLSEQ
>Tip_816
FIHPSKCIEGLIHGVVCAEQ
>Tip_905
YVRPPALLANIIKRVMTVPD
>Tip_906
HLKPDDLITSFLYQALKHSN
>Tip_631
HIKPPKAMQDFIHRVMASNQ
>Tip_0
YANSPETGEDYVDRAVATLR
>Tip_11
YLADLETDQQHLKRIAAAHE
>Tip_176
FVTDIATDHKYGKSITSAHD
>Tip_177
FVTDIATDTKYGKRITSAHD
>Tip_170
WIWYISANKSYLKITASAHE
>Tip_171
LVFNISANQAYVKITEKAHD
>Tip_63
FDKEAPPEGMFGAAANTAKN
>Tip_64
LDEESPKDGSWFAQAACGLS
>Tip_20
LATSCKESSIFIFTAQARYH
>Tip_324
AGKDQVKKEMVLLSEGSGFL
>Tip_378
LTVDDITQELLFSAEGGGYT
>Tip_379
ITIDDLEQEILGSAEGSGYV
>Tip_486
MDQNSPSEEGLENKIHQEPG
>Tip_487
MDKEKPHEEEEENSIRADQT
>Tip_471
MDKDSPNEDDMATSIRADYD
>Tip_349
FDQDSPNFNEFATSVRANYE
>Tip_212
FSQDKPNESVFFAGVIASFE
>Tip_10
FLEDLPKDQGFFKRARAAQE
>Tip_133
LAAQAPAKAQFARYEVSGER
>Tip_834
VVKNGSGQAGEHLYEWPVGR
>Tip_835
VLPNSSNASQEYIFEIPLAR
>Tip_460
PTPVGPNAAQHLVFDLPGRS
>Tip_461
PTPAGPNGAEMIVFDLPAGT
>Tip_1004
LIPKLHKLLSLDTFLLGSSR
>Tip_1005
LIPNLTHLAFLAFYRVRGAR
>Tip_791
IIPKAQRVASFSAYEVSAAR
>Tip_553
LNPESPTVAMFSAYQVSAER
>Tip_59
FEPNEPPNTQYAKQDIAQDG
>Tip_152
FRSYGLPHEQYNKDRMTLAS
>Tip_706
KATFTLPGNHSEGQRIGLGG
>Tip_962
ELVYPVPNSNCEGQRLGLGG
>Tip_963
HFMYAITGSNEEGQRVAVGG
>Tip_663
QISRDATGGQYEGKQMGLGG
>Tip_302
TNTYGLDGDQYDGEKMGLTS
>Tip_403
FNQYEPPVHQFKEDDVYLNG
>Tip_404
FNTFEQPTQEFLPDELAVSD
>Tip_256
FQDDNPPREKYTRPHICQDG
>Tip_257
LQKHNPPQNQYTSPEIATDG
>Tip_15
FLSNAPPARQCVKKEALVGK
>Tip_241
FTEQLPPDAEYMRKPVESKQ
>Tip_242
FTEEAPPDEEFMRKKMETKQ
>Tip_455
YLALPHDHEENYLQSKSAWT
>Tip_976
YIRITLYTLYCSLPVWNGLR
>Tip_977
YLVISMYLIICSVSTWYGFR
>Tip_806
YLNVSMDHEVSSLSSFYGFV
>Tip_432
YLAMPHEHEEHYMQGRKHWV
>Tip_433
YLSIPFDSTDPFMTGRKAWE
>Tip_543
PIHSPSENHSSSYEYKVMDH
>Tip_544
PIHTPNEKPSSSYEYKALDH
>Tip_623
PTQILRESNDVTMRNVNMTA
>Tip_871
PKQLLRSHSEITMQFIDVTP
>Tip_872
PNIQLKQNNEMSMQSFNTTP
>Tip_743
PNQVLKEAITGYLHYHKLES
>Tip_744
PNQVPKKENSGTFPYRKLPA
>Tip_55
RTSLPEDQQDSLVDLKKNSI
>Tip_181
TNGVFKSSEESLFQMSAGNS
>Tip_182
TDGIPKSKSNSLPQPSDGSS
>Tip_477
SEEAEKVEQHKLSGKHNRLR
>Tip_478
IRYAPHTEQRRLAKEKNRLR
>Tip_355
PEFVPSCHEHSVHVESDRSE
>Tip_444
NHTVPGDYELDFQEPSNNKL
>Tip_445
CHEIPGDYDMDMQEPSNNKL
>Tip_505
PTVKPDGVEYEAPKVWQADS
>Tip_935
PVPVPGKYDFNGPAIWKAED
>Tip_936
PTVVPGRYDFNSPAVWMSED
>Tip_226
PTEVAYAYTFNFSAIATEET
>Tip_227
KTEMAYPYTVAFVLVTATES
>Tip_103
PTETPGSYRFAFREQRNASH
>Tip_218
PQALYNDHPKNLFEEKKNNA
>Tip_425
PRPLCRNSPTEPLNDKKEKS
>Tip_966
PLPIVDTLPAKPIEEKAEDE
>Tip_967
PNPILKDLPAHPIEEKKENS
>Tip_420
KATTLKDLPTNLFEDSSSTA
>Tip_807
PQIVPSDYPNNFFAMKRLSA
>Tip_808
PDSLSDNFPSALLEEKKIYG
>Tip_175
FWSDPTEVKELGDLVNDDGI
>Tip_287
FWDAPGSAPDLGDIQSDDGI
>Tip_288
FWSDPTEVEELGELVTDEGI
>Tip_382
FWEGPATDHEKGGQIANDSH
>Tip_383
FWDNPTTFHDIGGKVPNDAL
>Tip_945
FWDNPAMIPGVGGKVLNDDW
>Tip_946
FWDNPATIPKVGGKVANNEF
>Tip_110
FWREPSHGKSLGARGHNPGL
>Tip_786
FWRSANDNQQINSGQGNRDY
>Tip_787
YIKRPADGPELDVDPDREGW
>Tip_343
FWRRPSDGKEVGSAQRNRGW
>Tip_558
FVRCPQDASKAAKNPDNDCT
>Tip_559
YIRYPSNPSKPPKDPEDNSQ
>Tip_274
FIQFSKDGQEASKQRRAGCT
>Tip_611
YILYPHSGQQADKNTKTTCA
>Tip_1014
FIFWPESGDEADKNTRTTCC
>Tip_1015
FIFYPEGGDEADKNTRTTCC
>Tip_8
FIFYPEEGGTANRTPGKSCC
>Tip_6
EQHNHSEGCGVCKMTQTNLL
>Tip_46
EQHIREEAQCMSAFTKNRGS
>Tip_423
DEAIQSRAMGLFAFTDEQGT
>Tip_424
ENHVESRNRGLNTYSAKQGN
>Tip_567
LVKLTETWFTISSLVACSAM
>Tip_639
IPHITSQDTSINDIYGQSGI
>Tip_640
IPQLTETLITVEDIFSCAGM
>Tip_563
TTKLGEPTYFLNELHKAEGY
>Tip_396
IDKLQSAGEGMMDLTKTRRV
>Tip_87
LDKVGEAGRGLSDFTKTNTS
>Tip_259
LMNCREKTKDATFYSNAVCS
>Tip_873
FLSYTEDEKEANVFSTALCS
>Tip_874
ILEFTNTEKDTPVFAPARSP
>Tip_529
FMKFKFADVESRIYRAVLCS
>Tip_530
FLKWKDAEVERRMYRAVLCS
>Tip_448
ALKFAENDKPARVYTAVGCS
>Tip_172
LLNYTEYAKNAAAFRISQIT
>Tip_173
LLNYTEQGKNPGAYHISVVV
>Tip_885
YLEYKDDKKALLVLPVSICA
>Tip_886
YLGLKEDEKSEVVLPITFCE
>Tip_662
VAQYKLDDKAALAFSISLCD
>Tip_38
FVRFKEDEHGPVILPISLCE
>Tip_50
FIDISDSEKGDVVLAVCMVS
>Tip_264
YVDAGKEQKSSQTLPMCDIY
>Tip_764
FLDPGDDTTAHVIPPIVRVA
>Tip_765
FFQIGTESQASAIPPFLEVE
>Tip_607
QATHVRERRSSIALAYSTIM
>Tip_608
SLNHSKNKRSTICVPVCSLA
>Tip_811
SYDREEERKATFSVQVASLA
>Tip_812
SYNAAEDKKSSFSIGVSLLA
>Tip_108
FLISPETNNRAVIKVLMALA
>Tip_109
IFVLPEANNRTLIEITMVLV
>Tip_36
LLTYPAALRLKVLKIAIKLA
>Tip_903
VMIQWGALALASAKLEGKIG
>Tip_904
VTIEWGAIGVLSARLEIKIS
>Tip_790
VLVRFSSMFLRSTSIGITQK
>Tip_76
LLVHWGTMQIKKHALEVRLC
>Tip_277
VALIRKAFAPLEAKKEYDFG
>Tip_752
VALVLPLYGPTLANKRNEYG
>Tip_753
VALILPLYGPTLANKRNEYG
>Tip_442
VQLILPTAVPAEMKSKHSWG
>Tip_443
LNLLLPIQMPAAWNRNKKYG
>Tip_219
IALVEKVYAPNLVTKATTIG
>Tip_104
TILFQEVYGQKFVSEATDFA
>Tip_282
IMLTLILYSSTYNSFNLYFA
>Tip_283
FILTLKIYGSTQTSLGLEFA
>Tip_54
LIMYEEVYNKRVVSLTTQFC
>Tip_883
CYEFEERFSRKMSIQVIHFS
>Tip_884
CMKFEEVYNRRVVILAAEFA
>Tip_1002
IMKFEERFNRKVVVLPVEFA
>Tip_1003
CVKYPEIYNKKVLLQPEEFA
>Tip_232
LSLINPYETASFIMKQTMYL
>Tip_869
LVLINHFETESFILERSIYL
>Tip_870
LILVEPFETASFMLRNNMFL
>Tip_130
LVEMSATQRLFFLAKYSLLL
>Tip_658
QRLFKPIQMNIFNRKKIYYL
>Tip_659
NRLFKPIQRSVFNKKTILYI
>Tip_621
QEKFEPIQEGVFSRKKSIYI
>Tip_292
INLLHPMQRAVFKQRLPLLL
>Tip_222
KIVMEPGNEDPGIARSLLYA
>Tip_504
ELVVRPSDDNAFTAQGLVYL
>Tip_622
QIVAHPGDDSSFKLKERSYL
>Tip_964
ELLIYPKNEQAFVAQELSYL
>Tip_965
ELFIHPKGENAFVLEEQRYI
>Tip_236
TQLQKPADTTIRIGKDLAYL
>Tip_865
SQAMRKGEQNSELSKKVANI
>Tip_866
SHNMHDEDKHKGLQKKVWEK
>Tip_228
QLTLGPGRVKVAVNKVTITV
>Tip_229
EITMRPGNENVGIGKAMVNV
>Tip_72
ELLLKAGDHERDLGRALLYL
>Tip_61
VFVMENMDQSALLGKSLLYL
>Tip_186
VFLTEPKDGQNLIDDPILCT
>Tip_187
VLLLEPTDQHNLLGNSLLYL
>Tip_132
LFLVDGLISKPTAGQDVAFK
>Tip_475
LCLLDGQGSDPFKGVCQAGK
>Tip_476
LLLIDGQGSCPFHGTAAVLR
>Tip_632
ILIFKGFSRRPSLAVLIIFI
>Tip_633
ALVLKGLGKKPALSVVIMYI
>Tip_328
ETILDGISNMVYVSSVASYL
>Tip_386
EVMLEGSTKHAYIATDSKYF
>Tip_725
EIKFSTAPYHIALVSEVPYF
>Tip_726
EIDFNSSTFHIPLYVELPFF
>Tip_654
EDGFDDETYHVYRNNQLQLF
>Tip_655
EHGFDDETYHVYLNSQRQIF
>Tip_333
LMAFRGIGIRRFSRMAILYV
>Tip_334
ALLFKGIGIRRLTECSMLHV
>Tip_737
LKIFRAVAAEGIAPGAVGRA
>Tip_738
LMVFRGLKSEGVISDAAGKA
>Tip_594
LTSFRGLSQEGIKPQGLGPE
>Tip_595
RETFRGVTGDATRKQGLGEV
>Tip_255
LLQPEAESRHPTIRESLRCI
>Tip_766
LHQPLDEGEAPLLILLFLAI
>Tip_767
LLRPLSENKAPFFKVLFRCL
>Tip_452
VLTPCSEAQEPLVKKTIRCT
>Tip_85
WVVAKNTLYDPDCHESVSCL
>Tip_303
KMFIRGAYDAPASKTTIACI
>Tip_982
IIFLSIDVQSPACRNPMNAV
>Tip_983
ILFVRIGEKSYAVRDPLDTA
>Tip_127
WLVLHGVAKITMTHDPIEAF
>Tip_342
LMAMAGEARKPTCSDKIACM
>Tip_788
LQFWAGMGRVPFASDRLINA
>Tip_789
MLLMMGMARKPSCYDRFECA
>Tip_47
VAIMDDIPANPCLGMAAYAL
>Tip_1020
ILTLVDLSKIVTRGVYAYGF
>Tip_1021
ILTLVDLDRVLTRGIYAYSF
>Tip_235
ILTLKDITRVMVVAAYACKN
>Tip_223
VQMLRDLNRIVFVSFYAYSN
>Tip_307
LALLKQYPHLVIIGFSRSEE
>Tip_308
ARGLVEHPRIQTVLFYEAEE
>Tip_636
VWVLTGFPRVTAIGFWANWA
>Tip_637
LHLLTGIPKITSLGFYSTPE
>Tip_446
LQLTDEFPRIVTVSFDSGGE
>Tip_526
VSVVAKLEPQVFIVELNQYG
>Tip_527
VSIIVTCEWTVFILDVGEAA
>Tip_398
VKLVEDLPPQVFIAQVNVYG
>Tip_159
MCKFEPLPYMPCFGMAAFSV
>Tip_875
KIIYEAAEFEAFIQISTYDI
>Tip_876
AFMFEPVKYSPTFDLAVYNI
>Tip_135
IVEVEDLPYQPCYGLTGLCM
>Tip_24
IFVLDPMGVEPLLARAAFFL
>Tip_160
CRILKLVYVPPGHVKRALLT
>Tip_830
WRLLRFESREPGEASRIFLL
>Tip_831
IRLLKFEYREPGEEKRVFLL
>Tip_1008
AKALKIVYRTQRYNKNIYFI
>Tip_1009
AKIVSIIYHLQRYAKDIFFV
>Tip_464
EKIAKAIVENLGKVHTISLR
>Tip_465
DKVHKAIVTNPGHSRSILLV
>Tip_363
IELIDVIHCPGLASAQLLEL
>Tip_364
MELDKFLSYPAFVSAQLYVL
>Tip_652
VSLAGASTYAEPCGTQMWVS
>Tip_653
IAILGLSRTPPARGVTIYVI
>Tip_309
LDGPEIYHQVQSEDSEIYLN
>Tip_310
VQSIAMFNGIQNEDQTLMLS
>Tip_193
VQRMALYSNISNTEKQIDLN
>Tip_134
MRIINLLDKPPAEYERVLLL
>Tip_210
MKILSNTADYIAKQSKILFV
>Tip_211
ERIQVLLNDVSAAELEEELV
>Tip_580
MDLTYILSNGSNDLAEVVVC
>Tip_581
TSLIYFLSNGSPDLAEVVVV
>Tip_481
TPLIYVLSRGNPEFNEAIII
>Tip_352
LELTTLLNRPPADGRNMLIV
>Tip_958
MDLILAARNSPKKSRPLAAV
>Tip_959
FDVIKQAKRVPEHGKPLAGL
>Tip_453
LQVVKLVSRVPTDTESIVAK
>Tip_454
IQVVKLVSRIPTDSEGMIAK
>Tip_147
IEVIDLMNRIPEIGKRMMKL
>Tip_405
DEEVGPTETSPDHAQEVLLF
>Tip_707
DDPVGPTELPPDHAHKTMMF
>Tip_708
AEPVGPIEAPPDHAHKTVLF
>Tip_276
GRHKGHSEAGPDHDQMVFLF
>Tip_815
AHSAGPFRAIPDYTEKVFAW
>Tip_1000
ANQYGEVRQATEKQELGEPI
>Tip_1001
SKITGKSKGRPERDEVAQSI
>Tip_88
AHAVGPADSVPTYAQQVFFM
>Tip_329
VVTPGPGEHDQNWRFQVGLM
>Tip_497
VITRSPGKHDAKYLFAVVQL
>Tip_498
AITARPGENDVNWFVAVVMK
>Tip_146
SIQRGAGEVDMHYSNAVVFL
>Tip_506
AHGSGPAAADVFFTFDPLLF
>Tip_507
AHGTGPHALELFFSIEELFF
>Tip_616
AHGMGPGAATPFWRFSNMLY
>Tip_617
SHNTGPVASTPFWSFTSMLF
>Tip_97
AKSTGPSHADPYNGYAAMLL
>Tip_153
TGIAGLTERPTELGQTEFLT
>Tip_154
ATVAQFEPYPPEIGGTEFVL
>Tip_296
VAFAIVPEKPPELGKANYGV
>Tip_297
IELHQIPEEVDQLDGIEMTI
>Tip_630
TELARLLDRPPDHNRNEVMS
>Tip_650
TEVARLYDSKPDLGRSNIVT
>Tip_651
SNVAKLYQAKPDLGTSSVLI
>Tip_797
SGLGELTEEKPNLGNAEIKT
>Tip_798
AGLAEMTDKPPPVGNLEIRQ
>Tip_925
NMLLHQQTKQRLRMKGSAYL
>Tip_926
NTLAHQQTKQNQRLKGSVFL
>Tip_17
NTLIWGNHKAPIGLPTLKYL
>Tip_185
CNCYWNVHEWPAKIHRLRGV
>Tip_540
PSAYWGVFDWPISVHNLYSV
>Tip_546
SSAYWGVYEWPLRNAQMYVV
>Tip_547
NADYWSIMEYPIRNCEANIS
>Tip_431
VSTYWDCHSGPITLNKIYGV
>Tip_162
VSCYWTIHQFPIRLYALNSI
>Tip_278
HQCNWTVVNIPMELTQVDGL
>Tip_279
SACRWTLLKIPLKVFKLDGV
>Tip_230
CSGYWTMSQIPLRLYALNGV
>Tip_65
QACIWYPHRLPHGLTQLKFV
>Tip_605
KKDWRFGRQQILGQKDYCFI
>Tip_606
AENWLFGLEYTLGDKDFTLV
>Tip_447
SESLVYGKEYTLGSQDVRLL
>Tip_436
SDNFLYGRDYTLERREIKLL
>Tip_201
IEHLLYDREYVVSQEEMKFL
>Tip_468
NKGFRVSKSMNVVAEIVYPL
>Tip_469
VEALNTCRPFNRVPPKVFPL
>Tip_415
KDCALNHKRLAVVQPAVTIL
>Tip_584
VKCFLNKKKLELVRPSITNL
>Tip_585
GECYLNQKRLELVTPMLTCL
>Tip_368
KTNTFGPSFRPSRREDKIAL
>Tip_943
KFQAFGLYVSPMARPTEEAI
>Tip_944
KFEAIGLRIHPNAKPTAKNI
>Tip_672
KLEIFAAYIRPFKEPTCVGQ
>Tip_568
KVNAYGSILRSLQERSSIVV
>Tip_124
QVYSFAPQLRPNGKPQEVFL
>Tip_78
QRSKWGPNLSPCELPGPLHV
>Tip_970
QIYAWKPHIKPCDIAEPLYL
>Tip_971
QVYNFNCYLKQVDLREPLHF
>Tip_825
GAYAFEPLKPPLRISRERYL
>Tip_826
EGYAYSPLKPPMRLATQRCI
>Tip_374
AIFAWAPYKPPLNCSVNKYF
>Tip_178
QSQAWGGGKPEFGIRSEAYY
>Tip_179
QCQAWGGGKPEMGVRSERYF
>Tip_57
KPIALGGYRPNWGLPSEHYL
>Tip_233
GPLTFKPYASTWPKPFHHML
>Tip_234
GPFSLRGYGPPWPPPCRMQL
>Tip_941
VPLSLRPYSKPWTPPAEYYV
>Tip_942
HPLTFRGTTPPWQPPAEHYL
>Tip_668
DPFAGQGYSPTLTGMGKHAL
>Tip_669
DPFAMRGYAPYLACRGAYHF
>Tip_313
GPLTFRPVTPPWSSPSLHIL
>Tip_266
HAFAWYAHRPPFGLTERLFL
>Tip_267
NAFTWFGAEQPFGIREHVFL
>Tip_984
QAFVWSPHRPPYGLEERVYF
>Tip_985
KSLVWSPHRPPHGLEDRGYL
>Tip_572
SNVEYAIERCSLTIGKLKFM
>Tip_573
TDTTYAVEKEDLVVGHIKYF
>Tip_145
HQFDYYIEVVSFKMHNLYML
>Tip_512
LSFDYCLDVETRELMQRYIY
>Tip_513
HAFAYHARVERFKLLNRFMF
>Tip_769
VEIDYYLRVQQFAAPKIRLV
>Tip_770
SDFNYCVRVKQFAAPIIKLA
>Tip_137
SAFVLGVQHLPVGLNEFVFR
>Tip_514
TIFFLRNQHLGAGPNNNVFR
>Tip_515
SLPLVRDKKLGADPKLNVYK
>Tip_331
LVLVLIAQYLGAGANTLRFE
>Tip_733
TQFAGADQKLPFGPKSRTSW
>Tip_734
TNFAGPDQKTPFGPKSRVSW
>Tip_272
SGLLGARQHLAIGPDSFIYY
>Tip_27
SEYAFEFTTLPLGVNELHYF
>Tip_143
PGFFMTYVIMPWGVDELAFI
>Tip_144
SEYMFANTTFPLGIDEVRYV
>Tip_757
PLLAWQIERLPTGLEEQKYS
>Tip_758
PLLAWQIERLPTGLDQQRFS
>Tip_604
SLLFWHTETLSTGLAECEFA
>Tip_217
SYLYVGSYRIFLEAAQSLYV
>Tip_596
AKVYIGGKEIGLLVSHARYL
>Tip_597
GRVYLGENQITRLISSTRYS
>Tip_291
ANLFWTSHKIELEMDDLFYK
>Tip_566
TKIVWLSNKVQLHMKDLAYL
>Tip_913
TKALWSSNKINTYGHDIVYL
>Tip_914
TIALWRSEKVNVYAKDIAYL
>Tip_741
EAAIWISHKTPLRLPDSRYE
>Tip_742
DSRLWPCHKMPMGLPESKYL
>Tip_849
TETLLFLDQVMVNLHCIAAS
>Tip_850
TDELMFMEQAPVNLHCISCS
>Tip_598
GESLASLRKVSLNLRYVAAS
>Tip_22
GRDLYVLHQCPLQAQFLPLT
>Tip_23
ANKIVILNRRPMMLRSLAIS
>Tip_7
GEQMMMLRQCPLKLRYICLT
>Tip_14
TPFLYPLLRGPEDLRYSRIM
>Tip_456
GTIMVPYVQVPWDYRLIKVV
>Tip_851
GGVCLPTINVRWELRLMQIV
>Tip_852
GDVMIPSINLRWELALMDIV
>Tip_416
TCAMAKFKEFEYDLKLTEFF
>Tip_417
SCAMADFNDFQWDMKFTPFF
>Tip_319
PCILLNITDAAVNLGYLRYV
>Tip_238
ELNLKNWTSNPIDLRWILFM
>Tip_994
GLSYTEFVDAPLKQEYYFEM
>Tip_995
GVAYCEFQSDPLEVKYFYYY
>Tip_817
SPRYVSWFMAALNLSWSKIL
>Tip_953
EVQVVPWESQALDLSWLVFL
>Tip_954
EPSAVPWTSEGLDVEWLLFL
>Tip_560
RPKLIPYQNESLNLAWFMFL
>Tip_84
VAMTYPLIRYPMDMKWCRYV
>Tip_62
DTKLYPLLKGSYSIKFHVYI
>Tip_166
NGIVLSKINQDPPVRLIKYV
>Tip_861
NSLVLTQIWNEPPQMAFEYF
>Tip_862
NTIQLTQIWNEPPEFLVEYF
>Tip_106
HGVVRALQKSWHPLNVCKYV
>Tip_389
TSLLVHCLKDSVLITFCEYC
>Tip_947
TGLLVTELQNAVRVKFQIWV
>Tip_948
ASLLVALLKNPLLIRVVPFV
>Tip_545
HNLLDATRAGFIDMRKQEYT
>Tip_739
YKLMNAARQGYMDVRKEDYT
>Tip_740
YKLMNGAKAGYNSVSKEEYD
>Tip_722
HSLKDATQSGFREVRRQDYS
>Tip_857
YNLNDGLHAGIADVHQSQYP
>Tip_858
NILGNGLHAGNADVHQSQAP
>Tip_524
KSLFYVLVELCIHGIQGTKS
>Tip_525
KEIFTVILELVNNSITGLAT
>Tip_691
KSLLYEVLKLFISTERGGDY
>Tip_692
KALFFEFKKLYLTTTQGMDY
>Tip_107
RGLFYAIREALIEASESLWS
>Tip_676
QGLFFGVSDLLVKDTIVTLY
>Tip_677
KGLMYGITDLLVEKDPVSIL
>Tip_462
KGVWLAIRGKMIEVAKDFLA
>Tip_249
IGSIAPLRTTYLNGGKCTYG
>Tip_723
VGRISPLRTHYINAGKCTYG
>Tip_724
VGRMKPIRTQKINPGKCNYG
>Tip_346
IGAKVPLKTNYIDSSRCAFG
>Tip_358
VAALAPLRTNLVTNPRCQFG
>Tip_359
VTTLKPKRQNLTSDPRCQIG
>Tip_626
KGSLYSYRTNYFTNWRVKYG
>Tip_627
LHSQFNTKTSYFSNWRVKYQ
>Tip_51
LNFALPIKDRYLFWGNAQYF
>Tip_52
IGTPLPIKEQMLYLIQSRHS
>Tip_148
TAKVNLMLAASIFAHKEGIG
>Tip_305
VTMISAKRTSSLFVGKNGIG
>Tip_306
AGMASLMRTASTFVGKDGVG
>Tip_141
LGILTAVRAAATHLGRSAIG
>Tip_125
SGLYDPKRRTSLVFEKCRFL
>Tip_126
VDLVPPRRRDTRVLKKMAYK
>Tip_30
TGLLQPMRESAAILGMAEYA
>Tip_411
LQVVNPMKKAIKNLEQTDLD
>Tip_412
CEGVTPIRIAVPKLTEVNLD
>Tip_131
LKLAEPLKAALTLMGNTDYS
>Tip_33
LKLVQPLREAETLLKDTDYS
>Tip_39
LAMSKPARANVSMIGRCEFH
>Tip_138
KVLVTDIEERTLYLTYIPMI
>Tip_139
MLLTSDLEETMAYIAYIPFV
>Tip_111
IVTFGPLANTKHIMGYEFYL
>Tip_112
VNVMNPIETTRAVLAQEYYL
>Tip_839
LTAVSPLRTDTTIQGNKGFP
>Tip_840
LTILQPLRTDTGITGTNNFP
>Tip_136
LDVVSPLRQNTTITGNKGFP
>Tip_644
LELAGLFQNRGSKKVNNFTQ
>Tip_645
LEWTNLLQKRGSKKGNNYTQ
>Tip_330
LEWLAVLRRNDGRMGNGNFV
>Tip_216
LDFMAPLRTEMAMLGEAQIP
>Tip_409
NVLATPILTEVIMFGAKKKP
>Tip_759
NLLLAPEYKKLLPFALQHAT
>Tip_760
SLLLTPIHYKIFPYGTQHVS
>Tip_718
SIFLTPIFYNVLPFGAQKAS
>Tip_889
ESFLSPIAIPLVLFGKQRRQ
>Tip_890
ASFLSPIGTPLILFGEQKGP
>Tip_700
QGFLGAKRDVTLSLKKNNEV
>Tip_701
QDFLGAKRERKMTVKKQDET
>Tip_372
NGLVGLKREVSIQLKKSNEV
>Tip_917
KWVIASIKTLTLQERRNEDL
>Tip_918
RWLIAPIKEIVLQDKRNSAM
>Tip_98
VGLVVPLEDVSISHDRGSEI
>Tip_972
IMLVLAEKCGVMGSGDDAQK
>Tip_973
IQLTLPQETDVLGPAKQAKA
>Tip_523
SAVLLPIRASYMNIKKALYT
>Tip_586
LAFGDALRWSFCCFVETQYA
>Tip_587
LAIAPPLGWSFSCLKRILLA
>Tip_43
ECFVVPLHANYMNLRKGQYT
>Tip_496
SALTYSMDTHAVALRAPSVV
>Tip_823
VPIIKVFIALDLEVSRPGLF
>Tip_824
ATIIAALKAFNLDIYKPALL
>Tip_522
SPLMRANAQLGLAIKSPIVL
>Tip_74
TKLLFKIKFFSIPIEHARLL
>Tip_244
IMAMLQIEFHELHLEYADLY
>Tip_245
INQLYEVKFHTIHLEFAALY
>Tip_687
VTTRFQIKFNTMHLKHIEIC
>Tip_688
VTLLVEIRYHTLHVESIDIL
>Tip_426
QVLFYPLASVQLPLKGTRIL
>Tip_427
RILILPLASIQIPLKAEQVI
>Tip_45
NALNFTLCQAVLQIRDVSLA
>Tip_809
GYAKFGLDEFASKLRILRKV
>Tip_810
DYAAFGVTEFADKMAIMLLA
>Tip_129
GFKKFGLNEFPSQFKVLRLV
>Tip_450
NHQVFSVEDIDLQKQAVNVS
>Tip_451
NHQVYSVQDSEQTELAVSMA
>Tip_246
NYKEFSVQDQDLRLRAISLA
>Tip_614
IEAKWAVDDCLFSRVIVKGP
>Tip_615
VVFKWGVEQNKLGRNIIKFP
>Tip_678
IVTKWDPSAFGLSVKVVSSD
>Tip_679
MVRRWGHSQWLLSFLWVSLE
>Tip_680
GYACWKVEELLFEMPIDQYP
>Tip_681
GAAQFELDRFLLELPVSKFP
>Tip_341
AQAKWGLDKYVFSLRVVKVP
>Tip_247
GVRIWGYFEHTLAIRVAELI
>Tip_704
GLAVWAYQEYPVKPRYLYTI
>Tip_705
GMAIWGFNEHPFQNRIIQLM
>Tip_390
AAFSWPLRDYAFKIRKIPMI
>Tip_570
PTIYWALSVYPFTIRSIAHL
>Tip_571
PVFEWALNTYAFRVRNFAHV
>Tip_556
SLPSYHIQESAPKVKGRPLM
>Tip_557
DLAAYAVHESPRKIRARPLM
>Tip_634
EDECFPIQLIGIRLKMRTLC
>Tip_635
SNLVFPINEAGLRLKEKRIL
>Tip_180
SQMCFALDVHQLRLKGSKML
>Tip_48
SVFMFHWNQRPVRVKVNSLI
