# Supplementary material for: Phylograd: fast column-specific calculation of substitution model gradients
Source: BMC Bioinformatics. 2025 Dec 23;27:20. doi: 10.1186/s12859-025-06353-4 (PMC12836810; doi:10.1186/s12859-025-06353-4)
Supplement: Supplementary file 1 — (zip 4800 KB) [file 12859_2025_6353_MOESM1_ESM.zip › alignment_1024_500.fasta]

>Tip_99
AQKLKADDATRTEQEDKTALVNHLERFQFFSVDIAFMSLAMVFYVYAAEVALQEVLEAVR
LTKSFIQYMISAIKTIQRTVYFAIIDADDTFSLAERNANSATDTIIATIELAEVACIVIE
ANANMANEHEVKSHLRLALHILSSNEDDCKGQYSLHLVPMTSSSANAQKIHNYGFRAIFS
DNIIPKSAKEEMANNNVHGFNKYYSQEEIVGEETEGYASASRAAIARQLAPADTVKKKKQ
LLPILYIVEPAIRTLLLFAIEIDFSRTSVFWEQKYGIHRVKVKSDTFELPEANVSIKIDA
IQEIETQLHLDNLTAEIEITTSPKALLSKEQSVSKGSFEWIHSLADSKQLIYSPTQEAEL
ELVCFMSLSKVLMGSAHDQLDTGRCYSTSHARAQHSMKYEVSNNAVGIGEKKAIVSLKDE
GFGEGSICGAGYKIQACQYAAYDIHVMPAPDEKIQAMYTNKAGPFAGISFNRLKKVATFT
AGKSSKRLILRLMQRFNVNH
>Tip_149
SQKLTGDDSAKSQEDDKTTLVQGLERLTFVSVAIAFRSLILIFFVYVSAVAIEQILECVK
ITEMLIQHFIGALKTVKNSVYLTLIKSNFTFSSSARDAEAATNMVVQTVKLANITVFVIQ
AGQDIANENKVEPKVRLVLNIQASEEDTYDGQYGLELLPITATSASSKHLKTYGYRGAFK
EEVSPRSIKDEITNARIANFDKYFNETGILANESEGYKNASHAAIKLYLATTEIIATQKQ
LLPILQAVEKFIISLILFNLDIAFSATSVYWESKSAVDRVKIKRATFELPEPNIAIQIEV
IHHSEAKMNIDEVYSEPKVATASKVLLNKDATVVKKNFRWVHQLASANTILFDPAKAAER
ELVVFMGLVIGTLGSFDKHIDRGECNETSHAAAFDCSKYTVSNSAVDVAEKKSILELHKD
VFGGNKTYHGGFGITAIQYAAWKLDIFEAPDDRVWDLLAQKVSEIERISGKWLKQVSSFA
IGQSSRKVMLKIMQSFNIRK
>Tip_150
AQKLTGDDASKVERQEKTTMIAHLQKYTFFSVRITFHSLVAVYFIYAAAVALARLLDAVA
LDKDLIHYRIDALKTVRTNVYLSLVKSRGTYSASAREASASTKAVVATTALADVSMFIID
AGENVANENRVERALGFVISIYSSGDDEFDGAYNLDIIPVTAGAAPSKHVREYGFKGLFD
DTTAPRSIKEELADAAVYSFDRYFTESGILANEAEGYEQTSQAAVKKYLAKTEMVDSKKQ
LLPIMNAVERQISALVLYNLDIEFTTTSIYWQRRSSIHRVKVKAATYELPSPNVTIQIEI
ITTSGGEMKIHQMRNEPKFMTSARILVSKEASAISENHKWIHALSAARVLLFSPTQSARL
ELAIFMGLSVGTLGQFNKHIDEGECQDTSFSATFDTKKYGVANGAIDIGQKKTILSIKKD
TYGENNAIKTGYGISAVQFAGWKLGVVPSPDEKVFDLLAKKLSELTALSANRVKDVASYS
IGQSSKHVILRVIQSLNIRG
>Tip_399
ALKLTGNDLAKSARDDKTALVSQLAQYTLFSVNIAFKSLVLMFFVYGAAVALAEVLEAVA
LTKTLIQYMISSIRTIKATVYLAIIDSKSTYSTAGRDASSASSTIIATVKLAEVSCFVID
AGDRIAGEHQLRSDLRLALDILSSNQANYDGQYNLSLIPMTSESATSKHIHQYGFQGIFE
DGVIPKSIKEEMVEAKIAGFSKYYSTEEVISDETEGYSQTSQATISKSLAKTEVIQPHKQ
LLPILYLVEAYIATMLLYDMEIRFAKTSIYWESKSAIRRIKVKTNTYELPEPNVAIQLEA
ITHIECQQHIQDMHLEIEIPSASRTIIAKDQSITKQNFEWVHALVDSRVLIYSPAQESQI
ELVCFMGMAKSVLAAQNQHINTAECHDTSYTRSFNTKKYEVSNNAVEVAQKKTILTLKDD
GFGEGNILDAGFEILACQYAAWDVEVLPSDDEKICAMYTSKVGDFPTLSSDRMKKVASYA
DGKSSAELLLRTIQRYNVGK
>Tip_400
ALKLTGNDLGKSAKSDKTSMLSHLVKWTLFSVDISFKSLILIFFVYAAAVALAEVLAAVA
LTKTLIQYKISSIKTVKATLFLSIIDSKATYSTAGRNAGSAANKIVATVKLADISCYVIE
LGDAIDGEHQLRSDLRLALDILSSDKANYDGQYNLSLVPATSDSASSLNIHNFGYTGLFE
SGVVPKSVKEEMVEETITSFGKYYSTEEVISDETEGYVQASQARVTKSLAEAATVQPHKQ
LLPILYLVETHTNSLLLYDMEIRFASTSVFWENKSGVQRVKVKSNTFELAEPNVAIQLEA
ITYIECQQRIKDLHLEIEISSASKSIVAKDQDITKRNFAWVHALAYSRKLIYSPLQESQI
EIVCFMGMAKSILASQHQHLDNSECNETSYTRAFETKKYEVSNNAVNVAQKKAILTLRDD
SYGEGNMLDAGFKILAAQYAAWDIPVLPSDDERITAMFTCKAGELPTVSAERVKKVAAFS
DGKPSAELLLRVIQRYNIGK
>Tip_243
AQRLHAQDGCRTDHDDRKAMIPYVDRFQMLSVEVAYVSFVMIFFIYAADIALERQMNAIK
ISDNLVQYFISGMKTIQQTIYLATIEAETTFNLRLKNADSSTDVVITQMRLAALKCYVLA
ANEDVSNENEIQYKMTLILHIIADSSGDCRGQNGLQYIPVHSGTASSRNIRHFTILGVFN
DHVVPKADRDELAKGRVNGFTKFYSNEDLFQEEVETYKSVSRAAVSLQLANTQEIQNAKK
LLPIMHLVGQQISALLLFALDIDFAKTTIFWTHKYAINRIKVKAQSYELAEANVSIKVEA
INTTHPQLHVENVNVELEVTTGPRVLIAKDRHLQGASFGWIHNLGESVLIIFGGARESDL
QIVCLMNVAEVVLGAKGTRLRRGRCFTTVFASTQDSNKYRICNKAVNVAEQKAVINLKDD
AYGKDSVCDAGYDLKAITYAPLSFEVFDAPNRKIHAMFAGRVGPLASLIFKKVKAIATYT
GAKTSRPILLKIMTEFNLKY
>Tip_897
SQKLNAQDGCRSDFDDRSALIPHITRYQLFSVEVAYVSFILVFYIYAANIALERQMEAIK
ISDNLVQYLISAMKTIQDTVYLSTIEAETTFNLRLKNADSATNAVITQRKLAQLACYVLA
ANEGVSQENEIQYKLTIILHLIADSGGDCRGRNGLQYIPIHSQTSQSRKVKNFVFLAVFN
DHVVPKADRDELTKGNVHGFSRFYSNEDLFQEEVETYKSQSRAAVSLQLAKTDELNNRKK
LLPVLHLVGRQISAQLLFALDIDFAKTTIFWTHEYAVNRIKVKSQSYELSEANTSIKIEA
INKTHSQLHVENVSVELEVTTPPRVLLAKDRHLQGETHGWVHNLGDSVLIVWGPTRETEL
QTVCLINVAEVVLGAKDTRLRQGRCFTTVFASTEDSNKYRICNKAINVAEHKAVINLEDD
AYGKDSVCDSGFENKAITYAPWSFNVFDAPNRKIRAMYAGRVGPLPGWIFKKVKAVATYT
GAKTSKPVVLKVMGEFNLKY
>Tip_898
AQKLNSQDGCRSDWDDRSALIPHVTRYQMFSVDVAYVSFLLIFFIYSADIALERQMEAIR
ISDNLVQYLIAGLKTIQQTVYLATIEATTTFNLKLKNADSSTSAVISQRRLARLACYVSS
ANVGVSNENEIQYNITIILHILADSSGDCRGQNNLQYIPIHSQTATSREVKHFTILVIFD
DNIVPKADRDEIPKGNVYGFTQFYSNENLFQEEVQSYKSVSRAAVSLQLAKTEVVNNAKK
LLPIIHLVGQDIAALLLFALDIDFAKTTIFWTHQYAINRIKVKAQSYELSTANVSIKVEA
INESHPQLRVDNVDVEVEVTTPPRVLIAKERQLQGATHGWIHNLGDSVLIIWGPCKATEL
QMVCLMNVAETVLGAKSTRLRQGRCFTTVYTSTEDSNKYRICNKAVNVAEQKAVINLEDD
GYGKDSVLNSGFDIKAITYAPWNFAVFDSPNRKIAAMFSDRMGPLAGLIAKKVKAVATFT
GAKSSKPIILKLMSEFNIKY
>Tip_49
AQRLNPQDGSRTDREDQTALIAHIEAYQLFSVNLCYLSFVFLFYIYGAGVALTEMLEAIQ
ITDAVVEYLISGLKTIQNSVYLAFIEAEDTFNIRGKNADSAMYVVLSTVRLAQVACFVLD
ADRNISNEHEVTHGLKVILHITAADAGDCKGQSNLQIVPVHSNSATSHSIRDHTFKGIFN
DEAASRADKDGLANGRIEGFDKYYSTENLFGEESKPYDSVSKAAVTKDLARGKVIESRKK
LLPILRTVGGLIRAIILYALEIEYDRTSLFWEHKHGIQRVEVKSESYELSKENVAIKVEA
INNLDGQLNLQNLNAEVEVSIAPKALLSKERGISGVAYDWLHNLAENVTIVFGPAQANDK
ELVMFMKVSEVIMGAQTAQIRAGRCFTTVFASARNSKKYIICNQAVNVGEKKSVLNLRDD
GLGEHSVCDGGYDIQAVTYYCLNIQVMEALNEKIRAMFAKKKGPLADLNFKKLKVLATYQ
GGKSSRRMILKSLDEFNVQY
>Tip_489
AQQVKADEACRTEHDDRNSFINKVDRCSLFSIQIAYNALILAYFVYAAILELYKAVATVG
LTATAVQFFIPGYKTVRASIFFAVVRADTNYKLITRGANAPNNMVICRIVFARINCFQAQ
MEERVTREHVVGHDFCLALHLIAADDSNCLGRSTLAQLPVTATAASSRNIEDWGLKGVFN
RRTADKAGAEEFTNRSVHGPNEYFNADDVIGEDVDSYVTISQAQVSVDLADADIVESRKN
LISVVHIANMYVSAVILFAMKLDYTATSIFYRNQYAVHRVRVKGDSFELPRDNLNIKIDL
IYEQGGRLVMDSVAVDVEIHTSPNRYLAKQRSIPNLSYEWIHTMAQSACMVFKRAQAGEK
EIIILLQLCDGILASQDQKIDRARCQLTSYNQCSDTYKYKLPQDKVNVGQYEAVIALSND
TFGPNDGLGSGYALNCIRYYCFETRNQPSESKKLKEIYNQESGPFARINAAHMMKLSAWT
SGRASTGIMLERLMRFSVRR
>Tip_490
DQRVKADEAVRTEHDDRNSFINEVMRCSLFSIAITYHALIVIYYVYSAVLDLYRAVATIK
LSATAIQFYIPGYKKVRATVFLAIVQANSNFKLLSRGAHAPNNMVICRIVYARINCYQCE
MENKVTREHIIGHDLCLALHLCAADESNCLGRSTLAQVPVTAVAATSRPVENFGLRGVFN
RRTSEKPGAEEFGNRSIHGPDEYFNADGVLGEDIDVYVTVSKAQISINLADADVIQSKKN
LISVLHIANLYVSAVVLFAMKLEYAATSIYYRNQYAIHRVRVKSHSFELARQNLTIKIDL
IYEQGARLHMNSAAVDVEIHTSPNRYLGKQRGVPDLSYDWVHTMAQSACMVFKKSQSAEE
EIIVLLQMAEGILATKDEKIDKARCLLTAFGQAEGTLKYKLPQHQVNVPQYEAVVALSND
SFGPNDGIGAGYALNCVRYYCFETKNQPAENKKLKEICNQEAGPFVKINAAHLLKLSAWT
SGRASRGIMLDRLMRYSIRR
>Tip_248
RQRVRPDDSARPDFEDKASLLDYLEKHSLFSIEVGYQALVLAFFVYAAAIEVYQNVQAIA
LTAALVQYQISGYKSVKDTIFLSVIKADQNYKLIERGAHAPNDIVISKAKFATVNNYLCA
MEDEVVKEHTIEHNICLILHLRGSDEHDCIGRTSLTIVPVTSGAAKAKSITEWGFKGIFN
NRKVDRASKEEFSDTGLHGPGEYYSADTILGEDFDEYPTASAAQIRKNLAETAFVQDKKN
IIPLLMIADKHISAIVLYAMKLTYIATSIYYVNQYAVQQIRIKAESYELPRENLNVKIDV
VHQQGAQLRMVSVSLKIEISSSPNLYMCKQKALTDVTYEWVHTMGQSQLMTFKGAQCNER
ELVVLLRLGEALLATQSAKLEQAKCMETTYDVGKNTQKYKVPNDRVNISRRDAVLSLKNE
AYGPDEHLGAGFELTCIRYAAFSIKNLPSENKKVNDMFNNESGPFLKLTSAQLLKISAFS
SGRASNKIFLETLMRYSVKN
>Tip_224
ARTVRANEAARNKHTEKASLIVQLQRYSAFSITVGYQALLIAFYVYAASIEIKIVIAQVR
IVETAIQYDIGGYKSVQESVFFSVVHADNTYKMVSRDSEAAQQVVIAKTRYARISCYVAS
MENNIVNEDVVEHEMCMALHIIATEEDNCAGRNALTLLPITTTTSAARNIRDCGFSAIFN
KAALEKAGKEEISNTDVHGPDDFYQQDGILGEDPSTYSSSAAAKITQALADVSVIDAAKN
LIPVLQVASVNVGGMIMYAMKLEYSGTSIHWLNQVAVHRARIKSQDYELAKANLNIKVEI
VHRSQLQLNLETVSIDLQVASAPHVYLAKDKAVEGVSLEWVHSMVSSEALTFKSAKGGEV
EMAVLLQLCEGLLASATAQMEQTKCHSTSLKTIRDTRKYQVPQDKIDVALQESVLASRNE
RYAPEEVMNSGYELACVQYAVYQLKNLPGEDRKIRDVFNGRVNPFVDMTIANLLKVSTLT
AGRASRRVILDKMIRFSLGE
>Tip_225
AQRVKADEPARTEFAEKASFINQLTKCSVFSIAVGYQALVIAFMVYSAGIEISRLIKAVK
LVAAALQFYIGGYKSVKTKVFLCIVEADNNYKAVARGAHAPSHVVIAKLRYAKISCYAVQ
MDDNVVNEHTIDHNLCLALHMVSADEEDCIGRDALSFLPMHTSTSPARFIRKYGFNGIFN
RRAVDKAAKQEISDTTIRGPNDFYGQDGILGEDFNSYNTVSAAKITKHLAETSVVATRKN
LIPVVQVAEMQVNGVVLYAMKLQYTGTSIHYLNQYAVRRARIKSESYELARENLNVKVDL
IHNTGMQLQLETVAVNVEVTTAPNVYLKKEKSVDDVTFDWVHSMASSRTMTFKKGKAGEH
EMPILLHLAKGLVGSANAQVEHSKCYSTALKKVTQTTKYVVPQDKVDVGQRHAVASAKNE
CLGPNDMFGGGYKISCIRYAVYQLQNFPCEDKKVQDMYNARTGPFVQMCFANMLNVSTLT
AGRASRGVLLSAAIRYSLDE
>Tip_73
AQRIHANEAAQSAYAEKTNLIDQIERYNFLSLKVGFAALVLIYYVYAAEIEISEIVHSVR
LEETTIQYAISAYKTVRESVYMSIIKANNSYKTIDRSAQASTNVIIEAVELAKINCYIVA
MNDSAVNEHDVQYDISLALNIYASDDSDCIGRKTLYLVPITTATASANDVKGHAFKGLFN
DNADDQSGKEQIASSRITGPDRFYSHDDIVGEDFEGYETTSDARLTKQLKTVETVDPKKQ
FVPVIKVTEQHVSALVLYALEVEYCETSIYWIDQYAIHRAKVKPESYELAKANISVKIEV
IHAANLQLKMETLNLELEVTTCPNTYLSKERSVCSTAYRWVHNMSPSKIMTFGKTQEGEK
EIVVFLRLSESLLGGGHARMEFAKCLSTSARKARKTNKYKVPQDLINIAEKKTVASAEDD
ALGQSDVYEAGYKLHCIRYVAYDIKDIPPDDRKVFEMYSHEKGPFRKYRFGSMLHVSSYT
AGISSRGLQLSMQKRYNVEE
>Tip_32
AQKIHANEACRTQYADKTALINQVQRFQFFSVRVGFMALSMIYFVYAAEIELYESIQSVQ
LTASTVQYHISGMKTIRESIYFSIIRADNTYKEAGKGAEALTNTVIVSSKFAEVSCWVAA
ANKSAVNENQIATDLRLALHLLSTNEEDCVGQYSLSIIPVTAGAASAQSVQEWGFRGIFS
DQMADQSSKEEVARSAIAGPSKYYSQDDIMGEEFQVYQTESQAAVSKKVATVALVDAKKQ
LIPIIRVTEKLVTTFLLFAMELDYTKTSTYWAQRYVVHKVKVKPESFELPEQNIAIKIDA
IHQKDDQLNLQTLNMEIEIATAPEVYMTKDQNIANRAFDWVHSMAESKEMTFEPAREGER
EFVLFMKIADPFTSSRGAQLPTGKCLSTGYSKATSTQKRRVPQNAIGVTEKKSVLKLKDD
ALGQNEIMDAGFKLHNVQYYSYEIKNLPADDKKIHAMFSNELDPFEQMEFSKMKELSTWT
GGRSTRGLQLAKMSRYNISQ
>Tip_31
AQEIHVNESSRSKHEQKTHLIEHIQKYQFLSVQISFLALALVYFVYAAEIELYAASSGIK
LEEPSVQYQLTAVKAIRHTVYFTVINSGHSYKVTGRGANAATDTIIVVAKLADVSCFTSA
ADKELVNEHTIRSNLRMALHILSSNEDGCKGQEELTVIPITSSASSAQTIKQFSYQAIFG
DDIAEQAGKEELANGRVYGPRRFYAQDDILGDELETYAEVSQAAVTKQLASVDLVKRRKN
LVPVIHITELSTASMLLYAVSLTFSKTSIFWAGKRCITRIQIKSESFEVPEANVAIKIQV
IHHSDEQLVLENLQTEIEVSTVPEAYLAKQQTAVSVSFNWIHTLSQAKIMRFGPAKAADR
EFVVFMALAEPVLGDKGARFETARCLAAPFTRSRDWAKYRVPQESVKIARKKAVVSSQDD
GLGEDAIQGAGYQLHCLTYACYELPDLPSADNEIHAVFSEEIGPLERYTASRLKRVSTFS
AGRSTKALMLTVLSRYNVRG
>Tip_89
AQPIHDNEDGKSECDERSSMVAHVLRFQCISVKIAYKALVLVYIVYPVQIDMLRTSTAVH
VEKPLVQYLIAAIRSVTNSVYLSIIRTDHSYKVTARARDAADACVICAMLLAEVEGFTAA
ASDQLVNENVVSPQMNIVLSILSNDADGCPGQEHLNTVPITGSAGGAQFILNWGYEAVFN
KQICARAPKEHLAEGQVKNPNKFFAKSVLLQEQLDTYDATNKAALNKQLAPAGVVSTRED
LIPVVRVTGRKTTSILLHAMDIDFSKTSIYWSGTSVLDRARVKSENYDVPAEIKAIRVSC
IHNADTQEQLENLHAEVDVTTSPKVFLDDTSTIATVSHEWVHAMCESKALCFGPCKATEQ
EVCAFIRLASTVLGNQEALLDKGKCLDASYVRLKDWKKNAVAEGAVEVKRRKAVFSFQEE
IYAADAALSAGFRISCITFSARELESLPSEDTKIRQIYPKEGSPIEEFSTSQIVDIDAYC
AGRSTQQLLLDALSKFTIKG
>Tip_90
AQPIHNNEDGRTHSQERSSLIDQIERHQLISVTISFKALAIIFIVYGVAIDIYEASGAMR
LEDTQIQFLLSAVRSVTQALYFDVIKTNRTFKLTARAQTATNNCIICQVLLAQVSTFTAA
ATDTIVNENTIQPQFSWVLSIVSNDDEGCPGHPNLQTIPVTGSAAAAQSVKAWGYRAVFN
NQLTAKARKDHLAANVIWSPDKFFGKGNLLGEQLECYEETNQTAIAKQLAPASIISTKQN
MIPIMRLVEPYTSAALLHAMDIVFSKTSMYWRNNIATRRARVKMENFDVPAEIKAFRMQC
IFQANSQEKIANLSNEVDITTPPKLYLRDATSVKTAKYQWIHQMCESEALTFGPAQANEK
EVCVFLRLSAAVIGSNETLMDKAKCLDASYIVAEKLRKKLVAQGAIEVKRKKTVYSFIEE
AYAASAVIQSGYKISCITFFGYDPQNISVEDTKIRQCFPKECAPIHSLASSRFLQLDAYA
VGRSTTEVLLDALESHTVSN
>Tip_40
AQEIHANENARSAHDEGTSIVDHVTRYQLVTVKIAFLALAMIYMVYTLEVELYSITHVIR
VEEQHLQYSLTAVKSVQNSIYVGVISTHHTYQITARAADAGTDTVIATVLLAKVSCFVAA
ADKEATREHSIHPALSVALSISTSDEGGCPGPPNLTAIPITGSATSAQLVRDYGFDACFD
DEADEKAHKEQVAHGEIVNVERFFAEDNLLGEEFESYQACSQAAVAKQLAAAAVVPNKKD
LIPILRVTEKYTHALLLHAIELQFRQTSAYWAGKFSLDKARIKSDNLEVASENTAMEIEI
IYFENCQIRVDNLETEVDIPTVPEIYLTDEQNIKKASYDWVHTMCENEVLSFGARRCADE
EFCVFLSLAQAIIGNQDALVENTKCFSATYARAVGWRKYRVAQDAVDVTRKKGIYSFDDE
AYSAKTATNMGYSLYCVTFASFQPENLHSSDKKINAIFSKELAPIDKLEVSKLVRIEAFA
SGRSTTSILLDALARFTISN
>Tip_322
AQKIKANEHARTRRETKTEIIDQTERYQFFSVHLAFMSLAVVYFVYRAEVEIDEAMEAVK
LDQSTVQYYLEAFKSIEESVYYAIIEADECYTNTCRGASSASGVVIATAHFANIATYVSA
ADQCCANEDAVESELKVALNLNGTNDANCVGTQNLSMVPVTSSSAQANRVQNYAYRCIFA
DETIDAAATEDLANRRIHGTNPYFDRENIVGEDYQSYDAISHAALTKHLATVELLSSRKQ
YIPILRLAEKRATGLLLYAMDIEYAKTSIFYLGKYSIKRTRVKVQDFELPDKNKTIEIAA
IKHGEDALRLENINIEIEVTQAPRVYVTKSETVVELTYEWVHAMAESRKFMFGKAEEGAN
EFLCFLNLVESLLGSPGAKFSTDRCFSTGCARPLNRRKHSLSNDAVDIEEKKAVITLEDE
VYAKASSLAAGFPVHAVTYWAKQLTNLPVRDQKVHAMYTGKLSPFSNLSYHKLFAISTFT
AGRSTERVMLRSMQEFNISD
>Tip_323
AQKIRANEKSRTNQQSKTEIIDQTQRFQFFSVSLGFMSLILIYYVYSAEVEIQEAMVAIQ
LDQSTVQYYLDAFKSIEESIYYTIIDADECFTETARGASSPSGTVISTAKFANISTYVSA
ADEGMANANAIASKLKLALNLYGTKEQNCVGTQHLSLIPITSSSAQARHIQGYVCRAVFA
DKTIDAAVTESLSDRRIHGTNPYFDREAIVGEDYDSYEAVSHAAVNKDLATVESMQSKKQ
LIPILRIAERKATGLILYAMEIEYARTSIYWLGRYGVQRTRVKNEDFELPEANKSIEIQA
IKQDEDALKLDNISIEVEVSQAPRVYLSKSRPVTEVTYAWLHAMAESKKMAFGKTEEGEK
EFLCFCNLSTGLMGHPGAKFEQARCYSTSYARSLTRRKYKVANGAVEVEEKKAVVTLNDD
ALAKASCCRAGYEVHAITYLARDVHNLPARDEKVQAMYSGKVEPFAKLTYHKILKISTYS
AGRSTERVLLRAMKAYNIND
>Tip_289
AQRIKTNEKMRSEYRQQTEIIQHIDEFQLFSVEVAYMSLILIYCVYAVEVQLEEAMQAVR
LESQAVHHYLDALKAIEESVYYEIISSEGQWKATGRSYDSSSKTVVCKTRYADVNMFIGA
ADPSMQNENIVEHRFRLALNLYCTEQENCVYTLGLSLLPITSPAAKASHISHMTFKSLFS
DSTITAAPTETLVSRSVCGSNPHFAHENATNEDIDTYETVSHASVSKTLASADAAAARKQ
LIPIVKIAENKSVGVVLFAMEVAYSKTSAWWAGKYCIKRIRIKTNDFEMPEENKTIEITA
ISASEAGLQLENVDAAVEIAMSPKAYLTKSASVMNATYDWLHAMLESTSMAFAAMEAVQK
EFLCFLRLAAGLLGADGAQLEAARCAETSFSQAKNRQKYLLVEGVVNVSEKKSVIGLKQD
NLAKGDCCGAGYPISAVTFASHDIQNIPCADQQIRAMFSDKNNPFDDLGYSKLKEVSSYA
SGRSTRQVLLRCMDKFNVKD
>Tip_290
AQKIKGNEVMRTENDSKTEMIEQVSAFQMFSVSVGFMSLVLIFCVYGAEVEIDEVMASVR
LEEQTVHYQLDALKSIEESVYYSVIDADKQYKPTGRGAESPSGTIVCTMQYADVTTYISA
ADKNMANENVIESKLRVALNLWATKDQNCVGTLALSLLPVTTSASTARNIKDYIWKAVFA
DKVLEAAGTETLAERHVNGTDPYFSQESAVGEDFENYESTSHAAITLTLASVESAEQRKQ
LIPILRIAEKRAVGMILYAMEIEYARTSVYWAGQYGVHRIRVKPDDYEMPESNKSIEITA
IHADESALKLQNIEVEIEISLSPRAYLTKSKPITKVTYDWLHAMAESHKMAFGAGEQGQK
EFLCFLRLAEGLVGADGAQFDTARCYSTNFAQTTNRRKYAVVNDAVNVAEKKSVMSLQDD
ALGKGACCRSGYPIHAITFAVQDIDNLPGADEKIHAMFSEKQGPMEHLAYDKFKEVSSYS
TGRSTKQVLLRSLTKYNVNN
>Tip_262
SQKIQSNESARTPNNRKTEIISQIGKFQLVSVQLAFMSLVMVFFVYSAEIEIYELIASVR
LEQSAVHYYLQSFKTIQDSIYLSIIDANNQLKTAKRGASSATGTIVATMCLAEITTYIGA
IDKSMANEHTITNKMTLVLHLHPTCDENCVGTRHLNIVPLTTSAARAKQMKGYVFRGLFN
ERLLEKAATESLANKRTHGINPYFSHENVLGEDFDMYGSVSTAQITKTLASVDTIAQEKE
LIPVIRVAEKNASALLMYAMEIAYNRTAIYWSSQYGVHRVRIKSEDFELPEENKAIEVQA
IHFKDASLQLDNVNLEIEITVAPKEYFNKEKPVTAVTFQWIHAMAESTRMVFGSPEETER
EFECFLELGRGLLGAQGARMEIARCYSSDFARAETRKKYEVANMAVQIAEKKSVLSVQSD
SLGAHACLGMGFPIHAITYGSREVHNVPAADEKIPAMYNDKIGPFETLNANKVKKISTYA
TGRSTESILLRMMPNYNMRD
>Tip_263
SQKIQANERSRTPNNSKNEIISQIGRFQFVTVQLQFMSLAMIFFVYVAQIEIYELIASVR
LEQAAVHYYLQAFKTVQESIYLTMINAKNQFKTSKRGASSTSSTIIATLCLAEIKTYIGA
INKAMANEHTVKGNMRLVLHLHPTCDENCVGTHHLNIIPLSATAAKAKNMKGYVYRGLFN
ERLLEQAGTKSLSNNRTQGINPYFSHNAVLGEDADSYGAVSTAAITKSLASVETIASEKE
LIPVIQIAEKHAAALLLYAMEIAYDRTAIYWSSQYSIHRVKIKSDDFELPEENRAIEIQA
IYLKDASLQLENVELEIEISVAPKEYFSKDKPIAAVTYQWVDAMAESTRMVFGKPEEGEK
EFECFLELARGLMSAQGARMETARCYSTDFARARTRKKYEVANMAVQISEKKSVLSVQDD
ALGADACLGARFPIHAVTYAARETHCVPGADEKIPAMYNNKIGPLATFNANKIKRISTYA
TGRSNQSIILRMMPDYNMRD
>Tip_721
TQQIRMKTDVRSDRAEQTQIISHVRRYQLFSVQIVFKSAILMMYIYGLQIELYRICTTVT
LLETEVAFMLTGFRAMEEDIFLSVIKSNAKWKVSTRDASSPSTLVTAIICLTDIQTYLAA
ANTAMENEESIGSDLRLALHLYSTGEEDCIGTEGLGLVPITSAAQTCFKISRWSYSCVFN
KSNIKQAGNQPLSDESISGVDKFFAHDNVLDEDLEGAPEETQAALGLNLAASQLIESRKQ
MMPIILLTEQLSTAFILYAMEIGYPKTWVWFKQKIAVKQIKVNSRSWELPARYEALTIDA
VHDSKAVLNMPDISYEVDIPKATDVYIHKTRNLVNCAYAWLHDFAEAQKMVIGTAQESAK
EFLVFIRLAESVLGTKSSRLTRAKLRSTSFSKAQDRKKQAVARDSLDICAEKSILRADDD
SLAKEAALDTGYRISALTYAGWDFESMVTADKKIQAMYSNRVDPFLAISFERILKLSTFS
SNRASRKMFLQMLSRYNIHD
>Tip_1018
TQRIRAETYVRNTQHERTEVLPHVGKYQMFSVEIAYRSAILLMYIYALEVALYGTCQSVI
LLNTDMAYHLTALKAMEDDIFMSVIVSGTEWKASGRDASSPSEIVTSIISLTEVNSYVMV
ANTDTKSEDQVGSSMSLALHLHASGEDDCIVTASINLVPIASNAQASFFVKRWSYQSVFN
EANQKKAPNEPLSDENAFGIDRFFANEEVLDEDGAQAPEIRQAAFEFDLATTDILETRKN
LMPELLLTKALSTALVIFALTIVFPKTWVWFVEEIGVKKLQVNSNSYELPSRYSSLTVEA
VQHSKDVVKLEDISYEIDIPEATDTYLHKRRDVTRVTFEWVHDLAEARHMAFGSGQATQS
ELLLFIKLAKAVMGSKDSKMTKAKLESTSWSKGHGRQKQTVARDAIEVCAEKAIFRTRDE
SLGRNEQMGAGYRYNALTYAAFEIESVPSADKKIFAVYQKRTDPFVALPFEKILEISTFS
CGRSSRKIILQILARYNLQD
>Tip_1019
TQRIKCETFARNNNEERTEVLPHIGRYQMFSIDICYRQAVLIMYVYTLKVALYGVCTGII
LLDTDVAYRLPMLKAMEDNIFMSVLVSHSEWKASARDATACGDLITAIVELTDVSTCAMV
ANTSSKNENPTQRGLSVALDLQASAEDDCVVTAPITLVPIASSAQGSFHVREWSFRSVYN
EAETKKASSEALSDDKANGIRKFFAHEGVMDEDGDDAEKIREAAVEFNLANAQFVATQKQ
FMPEVLITKRISNALVLFALEVTFSRTWVWFTDEIGIKKSQMNSNSFELPQQYSSLTLEA
VNNSHPAITLNDVNYEVDIAEATNTYMSKRRSVVRPTFEWIHDFAESEQCSFGSGQSAQR
DLILYVKLVKAVIGSANSTITKAKLDSTSWPNGHARKNDIVARDVIEIAAEKSIFKTRDE
SFGRNEELNAGWRQEAITYAAFELQSIPAKDKKVFAVHQSRSEPFIALPFEKLLEASTFS
CGRASRSVMLQCMNRFNLKD
>Tip_391
TQRIKAKTNVRTQHTDKTEMIAHVASFQIFSVDVVFMSAIVVLLIYALRIELYRTLDAII
ILENEIAYSLTALKAMQEGIFLGIIVSGGECKESDRDTNSASDLVTAGTCLTDVQTYVAD
ADEQMKNEQTIACQLRMALHLHATGEQDCVGTDNLGMLPVTATTASAFEICKYAYASIFE
ETALKKAVNESLGDEEVFGVEPFFAHEDIVDEDFEGTHEKSQAALSVDLATAELVRAKKQ
LLPILHVTEKITGTLILYAMEIEFPRTWLWFKQKVSIKKSKVNSKSYELPAQYKPITIEA
IRHPGASLNLQDINYEIDVPKGTEVYFKKSRTITNCSLSWLHDFAQARRLTFGSAQEAQN
EFLIFIKLTDAILGTKNSRLDRSRVRSTGFSKTNQRHKHAVSRMSLEICEKKPIVSIPDP
SFAKDACVDTGYRISAVTHAGYEIESLPSADRKIIAMYSNRLEPFAALKFDRVKEVSTFA
AGSSSRKMFLNLLRKYNIND
>Tip_919
NQRIKGDTRCRTEHQEKTEFIAHVDSFQLFSLDVVFKALIMVLFVYSLQVRVYEILVAIK
LSEQELAYPLTCLKAMQGDVYLTIVLSNKEYKESQRDANGSSNVVVANAKLAQLTPFVCS
ADRGIANENLAASNLRVVLHLCTTDTSDCVGAAHLGLVPMTSAPVQAAQISSYSFKAIFQ
NATAKKAVSEALGDQKIPGIEPYFSRENILSEDFQATKEKSKAALKMELASVEIIPATKQ
YLSVLKVTDDLVSACLLYAMEVDYAKTWLFWKGKFAVRKSQVDNASFELPDANNALKLEA
IRCTGASLAVENTQFEVDVAKATELIFSRTKSMSECAYAWIHAMADAREVSFAEAQQCET
EFLVFMRLSEGLLGNKNSKMEGCRVHRTSFSMGKYASKYRVARMSVNIVEKKAVISSEDE
GFTQSALCYAGLAIDSVTYAAYKLDNMPVENNKIYAMFTDRADPIESIPMNRFIGIDTIA
SGRATQRILLRVLAKFNIYD
>Tip_920
NQRIKADTHCKSERSDKTEFINHIEELTLFSIAIMFRALLILLFVYALEVRVYKILVAIR
LSEQQVAYPLTALKAMQADIYLTIVLSSKEHKDSDREANSTSGLVVGNVALAEISPYVAA
ADESMANENIASTGVRIALHLLATNNEDCVGAAHLGLIPMTASSVQASEISSFAFRGLFH
NATAKKAVNECLGNKRVSGVEPYFARENILSEDFEATEEKSKAAMSLDLATVEIVPTAKQ
YLSVMRLTDQWTTSLLLYAMEVKYARTWLFWKNRYAIQKSQVDNESFELPQSNSALKVEA
IRSSGESLAIKNTNFEVDVPKGTKLIFNKTKSITEVAYSWIHAMAEAKQVAFASSQECET
EFLVFLRLSEALLGNQNSKIDGCRVHRTSYSRGEYRTKYRVARMSVNIAEKKSIVSSPDE
GFGQDAGCYNGMQIQAVTYAAHELKNLPAANKQIGAMYTDRANPLKKMPFNRFVAISTIA
AGRCTQRLLLRILDNFNVSD
>Tip_86
AERLRADEHGRSEQQNKTERIQVVTKFQLFGIALGFMSLALIFFVYPATLDLARQKEVVK
VTETEIHYFLDTLKAIESSVYLKVIKANADFKTCERNADSGSNVVLATVKLAAVQNYLVA
ADDNMENEHTVGHELRIALDMDASDEDDCTGTGKLSILPITSNASRAKDTDSFALKTVFS
DSVTEKAASETMANNKISNVHRYFSREKILGDDHDQYDNASRANLSISLASVEVLRNNEQ
YIPILHVTDRNTNAILLYAMEIQYTRLWVFWSEMYSIHRVKVKTGSYELPEDNKPISVEA
IRYMNDSLKIHNVEIEIELSMATQSYLTKSKPIVKINFEWIHDLAQSKKIAFKALRETEK
QFLLFLRLAITLLGSHNQQMEQPKVYKTAYAKMTYRMKWHVTKMSVDVGEGKDVMSVKDD
ALGEMVWANAGFRIRAITFAANEIAHMDAADIKVGEMYTPKIGPFGIFRANKLLKVSTFS
SGRSSKEILAKVLRNYNVQD
>Tip_517
ASRVRADEHARSEYAKKSELIKLLKGCQVFGVELAFMSMVILYFVYAIQIDLYDINAAVL
LQEHEVHYHLEGLKTVNSHVFMKVIAANHTFQLACRKADSTSDVILGANVFADVVTYVVS
ANQDMENEATVSAKLRVALHIHATDANDCSGTTNLSMVPMTSSPAQSQTTEQYALKGVFN
RASVQKTGNDNMMDKKVFEMNTYYSRENIIGEDFEKYGTKTKAHIALGMATVNAVDNRKQ
LIPILRITEEMTGSILLYAMEIPYPKLWIFWQQKYAIKRIKVKNESYELPNGNKPVPAQV
IRHSDGALQIQNMNIAIDVSMSTRSYLSKAQTLANENFEWMHGMADSSTFVYAEAEAAED
RLLVFVKLSVSLLGARTAQLESAKVYTTGHQKSEGRKKYRISKMTVKVAEKKDVLAMSDD
SLGKMVTADSGYRIQEVTYADHEIKNLPAADKKIQAVFSNKIGPFETISGNKFHKAATYA
TGRSSREIITKSMSKFNIQS
>Tip_518
ASEIRADEYARTETSDKNELVELIERFQVVGVQLAFMSMVMIFFVYTVKIELYDVLAAVR
LAEHQIHYMLDGLKAVRATVFMNVIKANHMYKAMCRKAESASSTVLGNQVLAEITTFIVA
ANEDMENEHSIESKLRLALHMHSTNDDDCSFTAQLSVLPITSAPAKAQNTDNYSLKGTFN
DASNQKTANENMGEKKVNDINPYYTFEEIVGEDAECYTTQSRAAISLAMATADSVDGSKQ
LIPVLRISNKRARGMLLYAMEIHYPRLWVYWAQRYGLKRIRVKTDSYELPEGNRPVKAKA
IVRNNDALRINNMDVEIDVEMCTKSYLQKHQHIMKIAFAWIHSMADSSNLAYAEPQAAAK
RLLIFIRLAAALFGMKNAQLDNAKVYTAAYGESRDRTKYRISKMAVGIAEKKPVLSMADD
ALGKMAWAGGGYQIQEITYAPRDFTNLPGSDKKISAMFSNKLGPFDQLATNQFHAASTFA
TGRASTQIMTKIMSKFRVVN
>Tip_199
AQKVKADEHGRTSRENKTDIIDFVQRYQIFGVSLGYTHLVFLLHVYAAEIELYDTNEATE
LTETVINYYLASYKAIKANIFFKIIKADNEHKLAARDAESVSHVILATLRLAQVQTYVVA
ANRDADNEHTIATEMRPMLHLMASNQNDCSGTSNLNFIPMTSQASHAQHVHKYSFRGVFS
DAAIDRARNKNLGDEAIVGVDPYYSGEDILGHDFDSYRTKSRAAASVDVATADIVESRKQ
LIPILRVKETFTSSLVLYVMEIDYPRLWLFWAQMYPIHRVRVKSNSFELSEENKPIKVSA
IRNINASLAMNNVNSEIELKMATHQYFDKARPISKSNLEWIHGMPESKKLVFASVQVGEQ
EFLIFIKLSVAVLGSGSAQMDASRVHSSSYSSVQKRRKHMVAKGSIDICEKKDVINVKAD
CMSERAWIDAGYKIQAITYASNEIENLPAADKKILAMFSCKKGPYDTLNFDRILKISTYS
AGRSSRAILAKLMSNYNVKD
>Tip_832
AQSVMSTKNARTDRREKDGMVKQMQMLQVIAVKVTFQALVMVFFVYAAGIQLDNVVNAIR
ITPSALQFSLEALKTIQDHIYLNVIRADTTHRIAAREHDSATASVLGRVALADVKPFNSE
AHEGLQKENQITYHMTMVMHIMTAAEDNWNGQKHMTLTAVNSPVTHVQYIRKFGYRAVFR
ESLIEQTSKENMTVTKIDGTNRYYAAKKLMGEEFECYAATSQAAVTKSLASGQVIDNRKE
YCPLLKVTETKVLSLILYAVEIVYQNTSLYWEQKIATHRVEIKTDSYSLPSDNKAVRIDI
IQHTEAQLKVENTNREITVSTSPKVYLTKDRTIINVCYEWLHAMARSQTLIFGSAQESAK
EFALFLKLAETVIGSESTQLDSGRCLATSYSTCKNTEKYVVANHAVTVAQKKAVIKLSDE
AWGQDACVGAGFKLNAVTFAAYDIENMPSADQKVHAMFQAEVGSLEKFNAEKLKDLSSLS
AGRTNRDVFLRILAEYNVKG
>Tip_833
AQRVMVQESSRSHHADKNGLVEQIEHLAILSVQVAFESLVLIYYVYCAGVELANTVRAVW
MTESSVQFSLSMMKTVHQHVYLTLIRADQSYRAANRGQKATSDSILAKVRLADVKSFIID
AYENIQNENHVSAGFSIILPIITAAEENYSGDENLSTVAIHTNVAPAQVVRDYGYQPIFR
EALIDQTVKESLAANRVTATEKYYSHKTVIGEELDTYEKKSQAAVQKDLTTSEVVKTVKE
FCPILSVTEAGVLCLVLYAVEIAYQRTSIYWQQKVAVQRLRIKTDSYSLATDNEAVKVDI
IQCEDAQLEITNKNREIEVNVAPNKYLDKERSLVNSCYAWVHSLARSSALFFGQIKEAAK
EFVILLKLSQSVIGPEGNNISNARCNSMAYSKVKGTKKYVVANNAINIARKKAVLKLQDE
AYGEHQLLNGGYKLTALTFATHQIDHLPAADQKLNAVYTNECAPLEQMTADRLRDISSFA
GGRTNRDVILCVMSDYNVRG
>Tip_69
SQRVMSQENGRSDYPSKDGMVAQMESYQLVSVDVAFMSLLLVYYVYGADIAIQNMIQAVK
LTEATIQYNVSAIKTVREHFYFSVIRANQSYNSSAREQDSSSHSVLSTVKLSDVSTFIVT
ASEDLANENAISMDLSLILHIVVADDANCNGQMHLHMVAVHSNAAQAKYIRVFSYRAIFR
DALVDQTGKAALCNNKICGTDKYYGQSEVINEEFNSYEALSEAAVSKILATCEQVETEKE
LCPVFSVTESRVIVAVLFAVEIEYHNTSLFFQNHFGVKRVRVKGQSYSMPEPNIGIKIDI
IKHTTAQLRIDNTDREIEVSTAPKIYMDKDRSIASKCFDWIHTMTKSKLLFFGTAEEGAR
EFEVFLRLTESVLGQRETQIDKGRCISTSYAQAKTKSKYRVANDAVPIAEKKSIVDLADE
GFGENALLDAGFKLGAVTYASHDFEALPSADQKLHAIFTAENGPLSRLTADKLKKISSLT
GGRGNRKLLLRVLSEWNIRG
>Tip_70
AQKVLSDEFSRSQYETREGLIPQMQKWQIVSVDVGFKSLVIVWWIYAADIAITHTIEAIQ
LQESIVQYMLDGIKTVQQHFYVSVLAATQSHNKVAEEHDSASSAVLHAMRLADVAAYIID
AADDIANENTLEMDISMILHIVCANQANCNGQLHLHLIAIHAAVAAADSVLVFGYQAIFG
EAVVEHTGSAGLAHEAILGTNRYYGQSDVASEEFETYEAASYAAVDKMLATAQVLEAEKE
LCPLFSVSEKLVIVLVLLAVEIEYSKTSLFWQQHLAVKRLKIKDESYSMPEENVAIKIEI
IKWDNATLGVDNMDVELEVNTAPKVFVSKDRSIANKTFEWIHTMSRSQLLVFGPVEGDAR
QFVIFLQLASALLGQNGTQINQARCISTDFSKQQSTRKYKVSNRAIPIAKKSTIIDLADE
AMGENALLNYGFNLLAITFATKALDHIPAANQKLHAMYTEQTGPLTRLTSDKLKDVSSFG
GGRSAEKLLLSILTEYNVSG
>Tip_533
QQKIRADTNARSDKRQQSALVTDITVFQIVSVAVAFQSLLMVFYFYAIDVLLAHLVDSVT
ITEGVVQYYLDTLQSIQDNVYFSIIQANNTYKRLPKQQESSVYKIIVRIRLAPVACYMEE
ANGNYANENEIQSDIDLVMGILAAENKDCTGKQDLTLVMLYCTGVSAEYISTISFSAIFN
KPQTSESSKATLGGSDIKCKDPFYSVTDMLTEDFADYEAFAQASPSKNLRTAEVLGDRQQ
LCPILSTSDQAVSPFVLFAIEITFERTSLYWVQAYAVQKIKVKNKKYSLVDANKCITLDV
IEGSDAQLKMDNIDREIEVHTGPRIFMVREQSVVGSGYAWIHALAESKILLYGRAEAAAK
EMIIFLELGHQLVGSNSSSLERAKCAATTFSSATASRKYLVANNTVDLTEKKVILELRDD
VYGENELMNVDFPMKARTYVAFEMLYMPASDKKVEAVLDGETDPMERLSAERFVEVESYA
AGRANLKIILNAASAHNVKK
>Tip_534
EQKIKADAHARTQNKQQSALMDSVEIWQIVSVEVAFQSLILLFFFYAIEVLLSHVAEAVR
LTEGMVQYSIDTLQSIQESVYFQVIRSDNTFKRLPKEHESPVYKIIVRIRLADVTSYLEE
ASGEYANENEVQQKLDLIMGVRAAEEKDCTGKDNLTIVMIYSKGAEAEYISDITFKSIFD
RPRTSESAKSTLGSSKIRCKDPFYSVTHIMTEDFADYQAAAQASPSKNLRPAEVVAEKQQ
LCPVVSTSDLHVTDLVLFAIEVAFERTSIYWVNKYSIQKIRVKTKKWSIVPANKCITLDV
IAGNDSQLEMDQIDREIDVHTAPEFFFVRNQAIVGIGWAWIHALAESQVLLYGRSEAAAQ
EIIIFIELGHQVVGARSSSLDETKCAATSYSSAQNAKEYVVANDNVNLTEKKVLLELRDD
IYGEKDIVNVDWPMKARTYVAFEIVYLPASDAKVEAVLDGELDPLERLAAQRFLELESFA
GGRANLHVILDTANGHNIQN
>Tip_516
TQRIKSDENAKSGNDEKDGLIDEIEVFQLLAVHLTFKSLVILWFFYTVEILLARTVDTIN
ITNGVVQYELDTLQTVHDGTYLQIIKASTTNKIFSKNQNSCVGKVIVKQSLAKVSAYETQ
ANDKYDSEDQIARQFDFVMSIQGRDAKDCSGKEELSFTMIHCRSVSGQRISSIGFNGVFG
KPRVTESAKAKLAGNDVYYKNPFYSVSDIVADDFDSYKGIARAGPAKNLRNAQSIANSKE
LCPILSVADKSSMDKVIYAIDIEFKRTSVYWVQRYAVQKTKINTPNWSLASANEAITIAV
IEESNAQLELGNVDREVEIHTAPKVFLGKETSIANIGYAWVHALSASKMLMHGKPEATSK
AMIIFMELGATMFGQKSASHESARCFATVFGRSTNSPKYVLTNKQVDVNEKKGILELRDD
SYAENELLDCDFPAKARTYVAFQMSHMARSNKKIEAVCSTENDPMEKMSGDRLFDIESYA
GGRATLGVLLNATTAYNIIH
>Tip_590
TQRIKADENGKDGEEEKNGLIQDIEVYQLLAVQLCFKSLVMVWFFYTVEILLAKSANGVN
IANGVLQYHIGTLQTVKAGTYVQVIKANTTNKTFAKHENSAVSKVIAGMSLSRVSTYEAE
ANDGYDSEDKIAEDLSVVMTIRARDAKDCSCKDELSIVMIHCRAITAESISDFGYPGIFG
KPRASESAKASMCGGQVYYKSPFYSISNVIGDDIDVYEGIARAKPTKDLRNSEIIATSKE
LCPIMSTADRASTDLVIYAIDVNFKKTSVYWTQKHALQQIKINNPNWTLCSSNQAVTIGV
IENTGVQLSVGNLDKEVELQTTPKLFLQKDKAVVGMGYSWVHAAAASRTLVHGNAEGSSE
AMILFMKLGKVVFGHKAAEHKRVRCLATTYSEGQDTPKYALVRNNLDISEKKGILELEDD
AYGTEQLLNCDFPSPARTYVALQISHLERNNKRVFAVFSKQTSPLQRLTADKLMEVESYA
GGRATNGLLAHMTTAHNIRD
>Tip_799
KQKIKSEESGKDEEEEKDGLIQDVVVYSMLAVQLAFKALILMFFFYVVDILLAKAADGVR
ITDGLIQYHLGTLQTIKAGTYLEIINANTTNKTFAKNEDSSVSKVVVRQGLAKVSCHEKD
ANEKYDSENKVDESLSLVMGIRARNGKDCHGKQALTLTMLHARAISAKRISDMGYLAVFG
KDRTTESSKASMAGDKVRYQGPFYSITNVMGDDFDVYEGVARARPTKDLRSAELIASEKE
LCPILATADKASTDKIIYAIDVEFKKTSIYWVQKHSVEQLKINTPNWSLCSRNQTVTVAI
IEHSDTQLSFGNLDREVEIQTGPKSFLKKQTAVIKISFSWVHAAAASHVLQHGKPEAAGE
ALIVFMKLGKTIYGQLAASHDTVRCVETVHSEAKNSPKYVLVQSQIDVAEKKSILELKDD
TFGTEEYLDCDFPSPARTYVCLQLQYLDRDNRKIHAVYSQQSSPIQRPSSDKLMELESYA
GGRATNGLLLHTTSAHNIIN
>Tip_800
NQKIEQEENAKDMDQAQEGMVQDVTPFSLLAVDLAFRALLVVYFFYCVDILLAETADGIQ
LDTNLIQYYLDTLQTIKEGTYIEMINADSTNKVFAKQEDSATDKIIVREGLADISCHEKA
ADDRYDSEDKVQEQISLIIGIHATDDDDCHGKDSLTLVMVHARAASAKRVNNYGYLAIFG
KTRTNESAKASMAGEKVRYQSPFYSITGVMGDDIQSYKGAARARPTKDLRTSEMVETEKE
LCPVLAIADEQSTDKVIFAIDVEFKQTSIFWLQKHAIQQLKINQPNWELCNRNVGVTVAV
IEAEAKQLQFGNLARDIEIGTGPKLYLSKETAVVKLSFQWIHAAAASRIMAHGQPESSGR
ALIVFMELVDTIFGSRAASHQRVRCADASYNSSKASSKYCLANDQMDISEKKSVLELSDE
AFGEEEYMECDYPSSARTFVGQHVTYLERGKRKIFAVYSSQASPMAKLNAERLIELESHS
GGQPTNRLLLELTAHHNIID
>Tip_484
TQKIKANGHVRSGEVEKDGIINDIQNFQLLSVEIAFRSLVIIFYFYAIKILLARIVETIE
VTQAFTEFDLEVVQSVTDDVYIQAVHSPRSSKFFAKERKSASDKIIVRARLATISSFQSP
ADENYESEDKVNSGRDMLMPIHASNERDFSGKDNISLTMVHSSVVSARHVTGFAYSAVFG
QVNVTKSVSVSLVNGDVWCKAPFFDVSDLVSEDFKIYQNPPRASPSKNLRAVETVDTQQE
FCPVISVTDKIVNDAVIFAIDIEYTKTTIYWANKYTVKKVKINTQNWSLGAANKSITVAV
IFQTNAQMQIGNANKQVEVTRTPKQLLSKETTVMGMTIEWVHALAEKDSLVFGQGEGASR
AMTIFIELSATIISRRNDSHEEARCHATSYGRGTNTTKYLVPNDRVQINEKDGILELKED
GFGENKQVDADYTHQTRTYYGYQMAYLSGKNKKIHAVYSKETNPLDKLRADRLIEIESFG
GGTATLAIILANATAHNISN
>Tip_485
TQRIKTTDNARTGSADKNGLIHDVSRFQMLSVELAFHSLVLVWYFYPVEILLRRAVETLK
ITQSYVEYNIEVIQTATDSIYFQVIRAARSSKFFGKNAKSCSNKVVAVGTLSDVSTYQEE
ANHTYDSEDQIECQRDLVMQIYASDGQDCSHKKNLTATMIHSKAITAEQVTDLAYRAVFG
KPRIARSTKVTLSDDDIHCKGPFFDVTHMVAEDFQSYENMPRASPTKNLRSCQEVQDKQE
FCPILSVTDRSVGDLVIFAIDIAFQKTTVFWAQQYGVQKVKINTANWSVCSANQSITVAI
IEHTDCQLKLANINKQIEVNQAPRVFLDKDTAVTAITWEWVHALAEKHVLIYGKPESAAR
ALVLFLELGESIVGDRDSGHDKARCLATTLGLGQDYTEYLVPNHQVHVNEKKGIIELRED
NYADKDAINSDYTVKTRTYFGFQILHISATNKKIWAVCSTEINPLRQMKMDRMIDIESFG
GGRATLSMLLNAATAHNVTN
>Tip_909
TQRVTANEMSRTQHADKNSLITEIAVYQLLSVSVAFHALLLVFFFYAVDILLEQMVDAVR
VTDGAVQYCLDTIQSVQKDVYFEAIKADNSFKTLARNQDSGSNSIVTELNIAPVACYMEQ
ADSAYVNEHEIKLPVSMVMSIFMSDDKDCTGELGLCLIMIHAPTASAEQVRSYPYKAIFN
NPIVEESGKTSLAPNEVESKDPFYSISNVIAEDFEYYTAQAKASPAKQLRDSDALGTKKQ
ICPIVSITDQHVTGMVLFAIQIRFGSTSIYWSQCYAVQKVKVKSNNYSMVEANNAITVGV
IYGTDLQLKLEEIDKEIEVSNSPKRFLKEAQGVRSIGWPWIHTLGAARVLVYGRREETAA
ELLVFLRLGDQLLGTHSASLELARCAASSYAVATQTRKYIVANDVIDLAQKKAIQDLRDE
TFSQTDLLDADYPMRARTYVSFKFVNMPPGDRKIGAVFSGEDEPLDKLSSHALIEVEAYG
AGRANKEVMLNIAPNFNVRD
>Tip_910
TQKVKADENCRSDREQKNGIITNVTHYQLLSVSVSFQSLILIFYFYVVDILLNKIADAIN
VTDGAMQYSLDSLRSVQANVYFPVIGADSSFKLLARSQDSCTDIVVAQIKLAPVACYMEQ
ADGNYVNEWELELPMSVVMSIHGSDEKDCSYEEDLCLVMVHADSAPAERVRDISYTAVFD
NPLVEESSKTALAPGGTGSSDPFYNITHIMADDFAGYGAAAKATPSKQLRDTESLDSRKQ
LCPVVSVTDMHVRGLVLYAIEIAFGKTSVYFIQCYTVQKIKVKSKNFSMAESNTAVTVGV
IHRSDGSLRLANIDKEAEVTNAPTVFITQARCCLKVGWPWIHALSESHCLLYGRGEEDAN
EVIVFLELGHQLLGTHNASLAESRIAASTFAQATDTKKYIVANNVINLGEKKAIQDLKDE
THAQDELLDVDFPMKARTYVAFQLEHIPPDDRKVGAVLSHETEPMDQVKAAAIAVVESFA
AGRCNRSILLTLATSFNVDE
>Tip_315
SRRIRTEEWVKADQDHKDGIIKEIAKFQLVSVEISHESLVLIFYIYGANIDIQQKTEAVE
IEASRLQFRLEEMRTVMKNAFMSIIQMESSFHYLSREKDSAADTIIATAQFSEITSWFGD
IKEGAVNETQVQASLTLIMTFIAADKEDCNGKQELHIIAIHSNTARARELKEFALRVAVN
EAKRNQASKEGLAPNSVIAPEPYYTITPVLTEDFEMYEAVAMARVRLGLRTGSEIEAAAE
LCPVMHITDHDTDAIVLFVLSVQFTKTSKHWVERYAIRRIRVEAANYSIATSNSGVTIGV
ALVTDSAMHLPDKNQEVEIAISPEFFLDRELHITNARFEWVDRLAKHPYLLFGPAKGSSK
ELTVFLQLSTAVISSQDQTVKGGRCASTSHSRAGDRNRHKIGKNNIGIAQSKAVMDLSDE
VLAQAHTLAVGYNVKTRSYVSSDLERTPDEARKLVAIFSHLHGPFDRVSPDALMEVESLA
SGRQNNRIILNCLANFNIDQ
>Tip_845
SRQIRAEEYVKAEQADKDGLIKELTEYQLISIELAYESQVLVYFIYCAKVDMAHAAASVK
LKASVVQFDLETLKHIMTNAFMSVIKMATSLGSMTKSNNSATTTLLAVQNWSEVTCFLAE
INEDAVKETTIGSELTIILNFNSMADDDCNGKQQLSFVAIHAQAGCARLIKDYTYNMMVD
EYARNKAGKSGLTPNKVQSPEPYYTLTNILTEDFDLYPATALSRVSLDLRTPAMIKSRAE
LLPILFVTDSNVATMVIFVLAMEFSKTSKWWVEIWVLDRVKIKSAEFSIATENKTVTLGL
ALKKEPTVKLEDRETEVEVATVPEAFINRNLKVTDAKFKWFDRLAKSRMIVFGPVKGSSA
EVKVFLKLTENVIATQCKTMDRFRCVSTTYSRAPERHRYRIANDNLKIARSHAVLDSADE
VLAETELLSVGWPVSTVSFITNDVEATPSEARKLTAIHNDLAGPLDGLSAQAFKEVECFA
SGRQNRRIYLEQLKSFNVRE
>Tip_846
SRKIKAEEYVKADHPDKEGVIKEVKSFQLISVQLAYQSLVLIYILYTVDVKMEKAADSVK
IAASQVEFNLESLKSIMENAFLSIVQMSASYHIMAKNNESSTETLIAAAEWSEVNAYLGD
VNPGSVNETSVAADLGIILNFYASDDENCNGKLELHLIAIHAATANAGHIRNFSYAMVVS
EYARDKASKSGLSPDKIESPNPYYSLTSVITDDFETYRAAAMARVRFGFRVGAEIDGRAE
LCPIVFLVNTRVSAVVIFVMAVQYTQTSKHWVEIWAIDKVRIKAAEFSIAATNKAITIKV
AMQKDGSVRLSDQDVEIEIATVPKSFMERNLAITDEKFDWIDRLCESKYIFFGPAEGCSS
EVTVFMKLADNIIATQNKTIEKVRCVSTTYSRASDRQRYKIANNNLEIAKSQAILDAKDE
ALASDEKLAVGLEVSTTSYYTHKIEAMPGEKKKVHAILNDLLGPLQGVSPQAMKELEAFA
AGRQNKQVILDELTSYNVSH
>Tip_463
SRRIRAEEYVKAKEDEKDGLIKEVSRFQLVSVDLAYESLIMIFYIYSANVDMDHTAASIS
IAASAIQFNLESLKSIMENAFLSIIKMETSYHCMSKSNNSATTTLIAVVEWSEVTCWLGE
INDGSVNETQVGAQFSIVLNFYAANEENCSGKLQLHVVAVHSATACAREIRDFAYKMVVN
EYARDEAGKSGLSPERVDSPEPYYTLTHVLTEDFELYNASAMARVRLGLRTGAEVDATAE
LCPILFITNTDVNALVIFVLAVEYSRTSKHWVEIWVVDRIRIKHAEFSIAAENNTVTVGL
ALRKNGTVRLTDRDVEVEITTVPESFLDRNLKVTDLKYDWVDRLAASKYIVFGPAKGTST
EVTIFLKLVDNVISTQDKTIERVRCVSTTYSRASDRERYKIANGNLQIARSQSVLDARDE
ALAQTETIAVGFPVATTSYVVREIEATPTEARKLQAIFSNLRGPLDGLTPQALKELESLA
SGRQNKKIVLDALTSFNISQ
>Tip_301
NRRVQANERSKNTYNEKDGLTAEMEEYQIVSLEVVHESLVVVYLLYTATVQMRKKSDVVK
VAAAAVQFILEAMRSVMDNLFLQVINMNSAYEALSRNKNAASNVVISKIRFGMVTCFFVV
VKQGSVNESALAANFSIIMDFLAANKDNCGGKLELSMIAVHVTVAEARTIKTWAHDALVD
QAAVEEALKAGFCPNDTYATKPYYSVTGVITEDFESYDAVAMATTRVNLRDGGQVQPRAE
LCPITSVTNRDTSALILFVLTVDFSDTTKHWMQIYAIKRVKVNSADFSIVTENNAITIGV
ALFAGSAMEMHDRDLEIDVTLGPELFLRKEQPILDIKFEWIDVLAKSLYLTFGRPQSSSE
ELAVFLRMASAIVSSKNATMECGRCLHTTYARAGDRTKYSIGNESIAVAQAKAIIGLSDE
VYAKNNAFQVDFDVTTRSYIAFDIQSLPSDAQKVLAIFASLSGPINKLNADAMKDVEGLT
SGRQNRQVVLDTLTGFSIKE
>Tip_361
QQSVEADEKVKSDMEEKNGLVAEIDRYQIVSVHIAHSSLILVFFLYSAAIEMEMNTASVT
AASAVVQFHIQAMRTVMRSLYIQIIQMDANWKLMARDRKAANNVIVVRREYGKVNCYIGQ
IKADIVNEEGIEYNMSLLLNFLASEDSDCNGKLELQLIAIHASMASARSIKDLNFEAIVG
DNAVNESGKTRMAPGWIMNTDQYYTISDIMTEDFDTYTSTQRGTITIGLRQGKVVQSDAD
LCPIFAVTQKNVTSMLLHQLAVEFQQTSIFYIQIYAVQRIKVKASDFSICAANVAITVGV
IVHTNHSMTVTDTDEELDLTVGPKVFFNRDKACLDAKYKWVHELAESEYMLFGPSKACAR
EIVIFMQLGEAVISNEDARIEMARCLSSRFSRAGETQKKNVSNDNVDIAEKKSVLDSSDE
AYAKDEVLGVGHAMHPRSYIANDLERIEADAKHLYAIYTELPGPLEQLQCDALTEVESYA
TGRQNQQLSLQTLTEYNVQN
>Tip_362
NQSVKVDEKVKASFQERSGMVAEIERLQMVTVHIAHTSLIIIFYLYAAGIDMDKKAPSVT
AASAIVQFYIQAMRSVMKTIYIQIIEMNANWKLMCRGRNAANEVIIVESSYGDVNTYVGQ
IKADVSKEDGVHYDMSLLLNFFASEEQDCNGKLSLQLIAIHANMSAAREIRSLNHEAIVG
DNSVNESAKARMSPGWVLNADQYYTISGILTEEFDGYKSPQRATMRMGLRQGLIVHADAD
LCPILAVTQKNVASMLLHQLAVKFQDTSVYYTQLYAVRRIKVKPSDFSICTANVSVTVGV
IVYDKHAMQVEDTDSELDLSISPKVFLSRDHACLRAKFEWVHELADSKFILFGPGRASAS
EIVIFLQMGEPVLSSDDARLQLARCKSSRFSRGQDTRKDVVGNDNADIAEKKSVLELKDE
CYAKNEILGVGFQMHPRSYIGNEINRVEGEAKHLYAIYTTLPGPLVKVQSDSMTDIESYA
TGRQNQRLHLQKLHEYNIKD
>Tip_300
EQSVQADEKIKAQLDDKNGLLAYVSKYQMLSVEIGHRSLILVFYLYAVAIDMEMDIPSVS
AATRVVQFFINAMRTVMENVFMRVISMDSSFKVMARERSASNDAVIVQKEFGKVSCWIAQ
IREEIVNEDVIQHDLSLVLTFFASEASDCNGKLRLSIVAIHATMGPASAIRDLSYKSVVG
DQAINVSGRARMAPGAVMNTNRYYTISGILSEDFESYQATQRAKFSTGLQKSAAIQTEAD
LCPVWAITDTKAKALLLHQLAVHFEQTSIYFLQIYCLQRIKVKSEDFSITTDNASITIGI
IIEANHALKVEDINQELDLSVGPRQFFNRREFCLDVKFGWIHKLADGQLMLFAQLESSAK
EIAVFMHLAASVLSDVEPRLQAAKCVSTKFSKAGDTKSKVVSNKNLNIARKNSIFDLWDE
SYAKNEVLHVGHTMHPRSYIANEIDRLPAEAKRLFAIFSELAGPVHKLTSDAKFQLESYA
TGRQNKKILLDTIHGYNVAN
>Tip_161
NQTVSGEEHARQELHEIDGVVAELNSYKMISVEVAFKSLLLLFFLYAAEVQMNRVVAAVN
VAEREIEYILEALKTVRASIFMQLIKASTTWKFLQRGTRSAGKIVFTTIELGLVTCNIAE
VEESIVNENEIQHDLTFVLEILATDSDDCTGKSALAMIAIHPRPPSAEYVRNYSYTSVIH
DNCLSEAVKAGFGPDRMHVLSQYYSVKSLLSDDVKPYEEQAQSAPNMKLKSCEEVTTRKQ
LAPILRVTDLNTNAILLFALEVQYSKTSVFMNNQYCIARIRVKDADFSICSENAAIALAV
IQRQDAAVAFSSISHEVEVSRAPHFFIDKEQNIPNVTYGWIHNLAETDMLIYKQRKANAR
ELVIFVRLVEAILGSRSSTQPTARCTETNYSVAVETYEYVLAKGSINLGEKKAVLDLRDD
AYSDSDRIDADFSMKAKTYVCNPLSRFPPESQKLSVLFSDLTGPLARLQPEAIKEVEGFV
GGRSNHRMFLNILSKYNVSG
>Tip_491
KQKVSGNESAKSDVEERDGLISEVEKYKLVSINVVFRALVLLFYMYGVQVEMDKTVDSII
IADEVCDYYLQAVKTVQASVFMAIIRAKTTYKVLAKGTESAGDVILATIPLGQITANIAD
VQESIVNENAIQHDMTMILEISATDREDFSGKTDLSFIAVYARAPAAGWIKDVGYVSVVY
DNICAESTKESFTSRGIHVTGRFYTVSNLMSEDVHQYTNIAKSKPAIRLRSCDCVGSDKS
LAPVLRVTDKYAKCLLLFAIEVRYARTSIYMKNLYAIEKVKVKPKDFSICEENAAITMAI
IGQTEGAVKFANMSVELEVNRAPHHYVSKQQNITEKSWEWVHELSESSLFMYKPRQTNAK
KITIFVHVSEAMLSGQNQTQPSTRCEKTTFPLALSTCEYALVKDIIAISEKKGVMAIKDD
GYAQADRLDCDFMMSAKTYVANPVPRKACEAQKINVVLTELCGPLGILSPESLKEVEGYV
ASRSNRKIFLHTMPKFNLTG
>Tip_921
EQKVSAEEYCRSNVQERDGLIAEVQKFKLVAVEVNFKALVLIYWIYGAEVDMDKVVDSVK
IADEMIEFLLQALRTVRASVFMSVIGAESTYKTVGRGTHSAGNVVLARCHFGLISTNTSE
VQDNMVNEETVEHNLTIILELSATDDEDYTGKQSLTLIAIYARAASAESVKSLGYTAVVY
DNICAESIKESFTNDSIFVTAMFYTVTNLMSDDVHTYANSAKSSPNLRLRSCDEIAARKN
LAPIVRITNRQTKAVLLFAIEVRYGETSVFMNELYAVERIKMKSKDYSICEDNSAITMAI
IGETNPAVRFDNTHVEVEVTRAPHYFVSKKQTVTDQTFRWIHDLGDSNALIYKPRHTSSR
KMNMFVHIASAILSGRGKTQPSARCHKTSYSLSVGKVEYSLVKGMIAVGKKKAVLAIKDD
GFAQNDELECDYMMAAKTYFCNPMERNPAEAQKLQVVFSELAGPLDRLDPESIKEAEGFV
ASRSNRQVFLHALQKFNIAG
>Tip_922
EQKVSGDEYCRSETDERDPFIAEVEAFKLVAVDVAFRALIIMYHIYCAEVEMHRVVRSVL
IQDELVEFLLQAMKTVQSPAFLSLIQADSSYKVVARGTHAPGNVVLTQTKFGMICTNISE
VSDGVVNENMVAHNITVVLEIDSTNEEDMSGKESLTLVAIYASAPTAHYIKTLGFKAVTN
DNLVAESVKDTLTRDKLYVTSMFYKVSSVLNDDVHTYVNVANSSPIIEFRASSVLKMSKS
FAPIFRVTNKHSKTLLLFAIEVKFSRTTVFMHPLYAVQRIKMKSKDYSICDDNSAITMTI
IGHHSVAVHFENQSMEVEVDRTPHDFKAKRQSLTDGSFDWFHDLGESDVMIYSPPHASSE
KMAIFMAMTMAIMSGHGKKQDAARCKETTFTVVTGTMEYSLVRGMVAIAKKKAVLAIQED
SLAQGAELEVDYQLQAKTYFAHPLSRNPTEAKKVNVILTNLTGPLKNIDAEQLLEAEGYA
ASRSSQKVFLGLLHKWNIKG
>Tip_184
KQKVSCEEQCRSDIEEKDGLVAEITHFKLIAVDVAFHALVMVYFIYGADVEMDKLVDAII
IAEETVEFLLQVMKTVKASVFMSIINAKSTYKILARGTNSSGKVVLSTCNLGLINANIAE
VQDDMVNENIVDHELTLILEISATDDEDYSGKSSLTLIAVYAKAPAAEFIKDLGYVSIVY
DCQCAESIKESFANEGIHVTAKFYSVTNLMTEDVHSYANVAKSSPNLKLRSCDEVAAKKS
LAPIMRVTDEYTRCVLLFAIEVRFARTSIYMNNLYAVERVKVKSQDFSICEDNSAITMAV
IGESDAAVRFKNVGTEIEVSRAPHHFVTKKQTVTEITFEWIHDLADSDMLIYKPAHTSSR
KITVFVHVSECILSGWGKTQPIARCVKTTWSLCVDTFEYALVKNTVEISEKKAVFDIKDD
GFSQDDRMECDFMMTAKTYVCNPLARYPGEAQKLQVVWTDLIGPLTKVTPDSLKEVEGYV
PGRSNRQIFLHTLQKFNLEG
>Tip_781
NQRVKASEVVRAARKDKEGLVDEIGQYKIVTVDVTFKSLVIVFFLYAAHVQLERAIEAVQ
VTERTLQYVLKSLKTVQQTCFIQIIKADSTYKILSRDRDSVADLVVSTVKLGKVNSNIAE
VDRTVVNEQRIENNIGLTLEIHGSDATDCSGKRALALIAIYPAAASAQQTKTIAYSAVVH
DSVAGDGVTDSVSSNHLLVTDEYYTKSGILSNDLDSYGEVARASAALRLRSAAVVNSQKQ
MAPVMHVTTQHTSSLILFVLEVAYGSTSIFMKNRVAIARTKVKSKDYSISDDYRTIQLGV
ISFSSAEVRFDNAQPEIDISRPPRQFLSKRQSLTGLAYHWLANLVRSETLMYKPSRVAAK
DISVFIHLPESILSGYSKTQNVSRCKETAFALSIDTHEYLVSKSVVSLSAKKAVVDLKDE
AFADSDLLDSDFAMRAKTYVVHELTRIPPEARKVGIIFSHLAGPLQKITAKPTNEMEGFA
TGRANKSILLDLLSSYNIQD
>Tip_782
NQRVQCTEVVRDDREDKQGLVDEIGRFKLLTVDVGFLSLVVAYHVYAAHVQLEKSVVAVK
VTERILQFSLKALKTVQETCFLELIKPDTNFKVLTRARDAAAELIISTMSLGKISTNIVG
VDRKVVNEQKVTDQFGMTLEIHGTEKSNCAGKGSLSLVAIYPSAGGAKPIQGISLGSLVN
DTIMGDSNTDSVGNNHLHVTSHYYTKANVVNNDLATYGDTAKSEANLRLRSANIITARKQ
FAPIVHITTRNTSSLILFILEIEYGRTSIFMTNRAALARTRVKMKDYSIADDYQSVQLGT
IKPQSAEVRLENADIEIDVQRQPRIFMDEEQTIQGRTYNWMTNLVRSRVLLYNPCHVTAR
DITVFVHLPDAVVSAYNEKQDVARCRETGYSISADTREYEVNKNVVGLSAKQSVFDLRDE
WFAKNEILNADFAMRAKNYVSHPLDRVPAEARKVTVIFSHLVGPLENITVEPTLTVEGHA
TGRSNRSVIVDNLASYNLRN
>Tip_472
DQKVHASEYVRAGNEEKEGLVGEISKFKLVTVDIAYLSLIIIFLLYGAGLQLDKAISAIK
MTERILQYVLKSLKTVQKTCFLSVIKANSTYKALTRSRDSATDLVICRLKLGRVSTHVAD
VERGVVNEQTIQLGIGLTLEIPTTDDTDCGGKRALSFIAIYPGSSSAQRTRNLTFEAVVS
DAMCDDGTTDSVTDDKVHVTSEYYSKTNVFTNDLKSYPEIAKAAPSMTLRSATRVEDEKQ
LAPIYHITHTLTKAIILFVLEIAYGRTSIYMSNQIAVARTRVKSANFTIAEGNRTIQLGI
ISYANAQVKFDNVGTEIDVERSPRRFLSKKQVVVGARYMWLNDLVRSEMLLYEPARASAQ
EIVIFINLPEALISTYGKTLNVSKCDETAFAISIDTREYTVSKDVISLSAKKVVLRLKEE
AYAEGEVIEADFARRAKAYYVQPVDHLATEAKRLGIIYSNLTGPFPKLAAQPTNEIEAFA
TGRSNHSIFLSILNQYDIRG
>Tip_198
NQRVRAGDFARSDCYDKTGLVDQIASFKCISVDVSYLSLILVFFMYAVDVEMQKAIEVIQ
VTDKLIQFVLKAMKTVKATVFLQVVRSNKRNKYLGRSRESLTHAVVSRLRLGKIQCYISE
IDDNVVNEQAVRNDTGLTLEIAAANDANCAGKEAMALIAIYTGSSVARFTHDITWRAIIN
DDTIDDGATESIAPNKVLVASKYYMKSNIINNELKTYDEAAKGAPTIKLRSAAAVEQNQQ
FAPILEVCDDHTRSLILFTIEVKYNRTSVYMEDRYAVARAKVKSADFSLSSGNRSIKLGV
ISTANPEVKFGNVKHEIDIQRVPNQFMLKNQTITGISYHWIAELVSSLIVVYTPSKVSAK
EIAIFVHLEDNVMAGYGKSQEIARCQDTGYSLARSARENRVSKDVINVSQQKAIVDCHDE
PYGEDDCLNADFTMKAKTYVCQEFQHWPPASKKLAIIWSALTGPIDPVAAQAIKDYEGFA
AGRSNVAIFLDALANYSLTN
>Tip_318
NQRVRAGDFVKSQCKEKTGLVEHIDKFKCVSVQVAYLSVILAFLMYVVQVEMDRTIEAVQ
VTQKIVQFLLKALKTIQETVFLTVVRSNSRNKYLVRARNSLTNPVVSKMRFGEIQCYISE
INENVVNEQKVRNQLSVTLEIAAANDVNCAGSPALAFAAVHPASSSARHTQNISLKAVIE
DDVLNDGGTESVGPYKCAVASQYYMKSDIINNESKSYEEVAHGAPEMKLRAVAVMEQKKQ
YAPIMEICNKHTSCLILFTIEVPSNKTSVFMEDRYAVARVKVKTLDYSLSDDNKSIKIGV
ISHGNAEVTFGNVKHEVDLQRAPNEFIAKGQNVTSITYEWVAELVTSLVIVYTPGKVSAR
EIAVFIKLEQNIIANRSKSQELARCQDSTFSLARSSRENHVSKDVINVTEQKAIVDGKDE
PFGKNDVLDADWKMQAKTFVSAAFQHWPTASRKIAIVWATLVGPVDPISAQAMKEAEGFA
AGRSNVAVYLDVLSNYSLSN
>Tip_931
NQRVRSNDHAKTEQQDKSGVIQLIQKWKMVSVEVSFLSIILVYMMYVVKVEMRGVIPVVT
VKDKTTQFLLRALKTVEETVFLQIIKSNTRNKFLTRGRNSLTELVIAQIKYGTIQCYAGE
IDQHVVNEQAVKQRITMTLELESSGGTNFAGEEALDIVAIYPGSTTAKHVSDITYEAPVS
DDVINDGATQNIAPYSICVCSRYYMHSSVVNNDIESYDDVAKGAPTLKAKSAAPIEERKQ
YAPIIEICSEGTRVIVLYTIEVRYSRTSIFMETSHSVARVKVKSKSFSLSDGNTGIKINI
ISATDSEVRFGNTDQEVDINRSSNQFVLKNKPVTDVSYRWVAKLVSSLVVVFSPSRAKAH
EVQLFLRMAENVMAGKGKSRDKGRCHDTSYGLASRAHETTVSRDIVYVSEQKAIMDAQDE
AYSESDVLDVEYTMDTKTYVCREYTHWPPASKKLAIVYSSLVGPMEAISGEQIKEYEGFA
MGRSNVTIFLDMLHDYSLKN
>Tip_932
DQRVKADDFAKTSKEDKSGLIEQIERFKLISVDVGYLSIVLAFYLYAIEVEMQNAVEVVT
VTEKIVQFLLKSFKTVEDTIFLQVVASNRSNKLIARARNSLQGIVVAKTRFGKIQCFIAE
VDQNTVNESALRNHLSMTLEIHASEDNNFTGEDALSAVAVYPGAAAAQYLQGISFRAALS
NDVIDDGGSQSVGPYRVYVASRYYMRSSVINDDIDAYKDTAKGAPSFQLRSAAKADREKQ
FAPLMEVCSSLTTGIILYTIEVRYTKLSVYMEDRMCLAKIRVKSDDYSLADGNKSIKIGL
IANNDAELKFGNVNKEIDISRASNTFLMKNQAVTGCTFEWIAELVSSLTVVFAPGKIRGR
EVAVFVHLEHNVIAGQGKSQEIGRCPDTGFSLGRSASENSVSKDAVDTSQQKAIIDCKDE
SFGESDSLNAEYSMKAVTYVAQAQAHWPFASKKLSIVFSNLADPVEPISTQNMKQYQGFA
MGRSNVAVLLGILKNYSLKN
>Tip_731
NQRIQGSDNARAKIYDKTGLIERVDKYKTCKLGAAYLSLALVYYMYAVTVQMQKQVAPTN
IQERQIQYHLRALKTVRESVFMMIVTSNKSNLFVGRARDALTSLVVGQAKLGEVTCNIAQ
VHDDVVNEQNVPDNANMTMEICSADDADCAGKNTMGFIAVYPESYVAQQTEDYTFNVVLD
RTSIAEGATESFAPNRVEVSGKYFMKSNILTDELKKYSQTAEGSPRIDLKASEEVSERKN
YAPVVEVTAANTTAMVLLIIEVEHQKTSVYMRNAYAIARIQVNTQDFSISTENNALKIDI
IGHVHAQIKFANLAPDVDLGRAPKVFMSKDEQITDVSFEWVAELAESATMLYTPFREPDQ
DIEVLLCLEQSVVAGRAKTQDVSRCHETRMRIAVSPRENLITKYVIEMSKQNGLMSLKKE
VYGEDSAIDSDFTMKARTYICHVLDHMPGGRGKMIIIYSNLEGQLQHCGEEAILDFEGYA
VGRSSLEILLGEVTEYSISN
>Tip_732
HQRIQASDKVRNEIYDKTGIIERVDQYKLVKVEAAYLSLVILYFMYGVKVQMDRIVSPTR
VQERLIQYRIRAIRTVRDAIFLMIIATQKSNLFLSRTRNALTLMVVSTAKLGEITCNIAE
VNDNVVNEQNVSQNANLTMELSGSDEEDCSGKEAMGLVAIYPESYTAKEIHDYAFEAILD
TYTAPEGATETFAPSKIHVAERYYMNSGVMSNELKDYDEVAKGSPRLDLKDADQITEKKN
LAPVLEVTDKNTSSLVLFVIEVTYAETSVYMRDAYAVARIQVNDQDYSISDANQALKVDV
IQAVNASVKFDNINPEIDIGRVPKAFMAKDETITDVNYDWAAELAASSVLLYTPHKSNDQ
DIEILMRLEEQVMAGSAKTPEVSQCRETTLSLAIGPRENVITKYIISMSKQNGLFSLHKE
GYGEDSSLNSDYTNKGRTYICHVIRQIPSARRKLAIVYSQLKGPLARCAGKALLEFEGFA
VGRSKIAIILEAVQQYSVND
>Tip_717
NQRVRANDFARAELYEKTGIINQVTRFKTIKVQVGYLSLVLIFYMYVAAVQLKKSIEVTR
VQDTLIEYRLRAMKTVYNTVFLQVVQSEKSNKYLARSRNALTNLIVSRVRLGKISCNIAQ
VNDGVVNEQNVSDDLGLTMEIAAADDADCAGKKALALVAVFPGASVARYTHSISFKATAS
DHATGEGSTKTMSPDKILVAERYYMKSTVLDNELKRYDEIAKGSPAFELRASAEISDSKQ
LAPIVEVTENGTRAYVLFVIEVQYGKTSLYMQNKYRVARAQVKTEDYPISNGNKTIKLGV
ISHVNASVRFANVDAEVEITRAPKAFMTKKQAVTGLSFQWIAELAASLVIAYTPAKVSAS
DFDVFMRLEEAVLAGGAKTQEISRCRDTTYTLAIGTEENEVSKHIINIAKMNGIFDLEDE
AYGDNDVVNSDFTMKAKTYVWHSIAHWPSAREKLGIVWGNLEGPLKKLNSQALLEFEGFA
AGRSKVEIILDPLQDYSVGD
>Tip_369
GQAVNVNDAIRADQERKQGLLKEISSFQMVTLDVGFESIVILFYLYVAETRMRRLNRAID
VTDLIVEYKLTALKSVRESVFCPLIKKNSPYNLLCQSHEAADDSVLVEIKIGDVSSFVAN
VRNDIADQRNIEDNRSCVLEIQATDEDDYDGKLNLSIVSIFATSATAQTIRNWGFYAVIG
NDSLDESAKTTMGAEKVLVVDKYYTLNSVITDEQESYKDIAQGKPTLSIRDTECIGSGKD
FCPVFKVAAAFTTSILLYAIDVQFKKTTVYWTSRYSLERVGVDVANFDIARINTVITIGI
INIVDVAVRFENLDKEVQLSTSPRQFISRHQVLGGHSMAWIHKLASSKVMRFAPAKIAAR
DFDIWVKLVAGILSTMGDKAAEGECAKTNPACTLCEKDYALAKDTVKLGKKRTVVDAGDE
AYSERSQINGDYKSRSREYWAHEIKALPPQAHVIQGIFARLVGDLAMPSPSALEDVTHFM
AARTTKHLMANVIYKYHIHK
>Tip_370
GQAVSVHDAIRAEQERKQGLLKEIQTYELVTLDIGFQSLIIVYFLYPAQTRMRRANRAVT
VTELIVEYKLTALKSVRDSVFCPLIKKHSPFNILAQSHDAGSDSVLVQLRIGEVSSFISQ
VRNDIANQRLVDDDRSCVLEINATDEEDYDGKLNLSLVSIFASSATAKTIRNWGYYAIIG
NDSLEESAKTTMGPNRVLVMEKYYTLTSVITDEQESYKEVAKAKPALDIRNTSAIDKGKD
FCPVLKVAADMTSSILLYAIDVQFSRTTIYWESQYELERIGVDVANFDIARINRVITIGI
IHIVDVAVKFENMTKEIQLSTNPRQFITRHQVLGNLSMEWVHKLASSDTMQFEPGRVDAR
DLDLWVRLVAGILSRMGDKAAKGECAKTNPACALCEKNYVLAKDTVDLGKKRSVVDVRDE
AFTERSQLDGDYESRTAEYWAHEIAALPAQAHVIQGIFAKLVGDMTMPTPTALEDVTHFM
GARTTKRIMANFIYNYHVRK
>Tip_348
GQAVTVNEFTRAQLARKEGILDEVQGYQLITLQIGFSSMVIVFYLYGADIKMDQPHHAIN
ITELDVEYTLTVLKSVREGVFCSVLQKNTSYNVLSRNHDASSDTILVHTQIGQVHSFIAD
VHHHIAKQRTILTDRSCVLEIHASEHDDFTWKLDLNMISVFASGASASRIQGWGFMAIVS
NDSLEEASKTTLGPERVYVIDKYYTYTRILPDETDDYEESAQSKPNINIKTAATIQAEKD
YCPVLKMTAAYTTSVLLYAIDVEFKKTTIYWSSKYGIKRLGVDSEQFNISRVNSVITTGV
VCYSDANLEVKNQDAEVELSTSPKIFLTRHQVVGTKPFSWMHKLASGRVMVFTPGRASAR
DLDVWLQITSAVLSSEAEKAHQGECHKTSPTASMNTDDYHLSKSSMDLAKKRAILDVQDE
GCAERKKLEADFASRSRRYWVGKLEAMPPDAHVIFGIFADLLGEMKQPDCSAFEDLKHYM
GSRTTQEIISNTIYNYHVSD
>Tip_394
DQAVSVNEHARADLARKEGVVKEVDAFQIVTLDVAFSSIILLYFLYSATIKMAKIHQTIK
VTALDVEFNLTVLKSVRDAVFCSVVRKESPFNLLARNHDAASATILAKVEIGQVNSFVAE
VRHNIANQRNTNDGRSCITEVVLSETDDFSGKLDLQIISIFAVAASATFVQDWAFFPVID
NEVKEEAVKTSLAPEKLLVVDKYYTNTGVVNDETATSQEVAQSKPSVSIRNAAAVQAEKD
YCPIIRITGRSTTALALFALDVEFSRTTVYWSTRICTERIGVDNGEYNMAAANTVITIGV
VNSSEADVEVSNQSLEVELSTSPRDFFTNEQTMGTKSFGWIHKLAQGKQMTFTPGRGTAN
DLEVWIKVVQAIISSMAEKAHKGECHKTSPSSCLNVDDYILAKDTMDLAKKRAILDAKDE
PCSEREKMDADYETRSRKFWARKFEAVPAQAQVLFGVYSDLVGEMGRPDPAAIEDLTHYA
AARTTRTILSEIIRNYHVRD
>Tip_395
GQQVSVHEHARADLDKKDGLVKEIDSFHLVSLQIVFSSIVIIYYLYAAQIKMARRHTTVQ
VNALDIEFALTVLKSVHDAIFCSVIRKNSPFNLLGREHDASAAVIIAKLTIGQVTSFVSE
VRNEIANQRNIADGLSVVTEVCLTEADDFSGKEKLTLIPIFAVGSKASYITEYAFKPAMD
NELIERAIKTALAPDQVQVLDRYYSHTNVVSDDCANTEETAKSRPTISIKTSAKIYGEKD
FCPILMASGRHTSALLLYAIDVDFKKTTIFWTANYATQRIGVDTSEYNMASANTVITVGV
VQYQNADVQVQNTSSEVEVQTCTRPFFTNEQSVGTKSFEWIHKVAEGQNMTFTTARSTAE
ELEIWIRIAEAILSTISEKAQKGECFKSSPTMANESDDYHLAKNTMHVSEKRAIIDASDE
AFAQEQKLNADYETRSRKYYAHKIQALPMQAQIIPGIYSRLSGEMGQPSPSAFEDITHFA
GARTTKEIMPESLCDYHIQD
>Tip_258
SQAISGNEKIRYALNRKKSLIDEMDRYQFISIEVSFESIVMVYFMYAAEVRMDRENESVR
ISEVVLEFKLEGVKSVKKTVFVPIIRNNSPFNLVSQDHNAATKTVLSSREIGTIAAFVGE
VRAGISNQSSIGQERTLVVTLASTNEKNFTGKLDLKLVSLFVAVATSYQVRDYAYRALVA
RTTVEDSSKESMGENNAKVVHKFYTLTAMLTDETRSYEELARAKIMIDIREGGLVATKDS
YCPVFKISSTRTKGLLLYAISIAYSKTSVFWVQRYAVRRIRVDTDNYSIARIYSGVTVGI
IYRQDITVQFHNTNKEVEITMGPKVYLTAAQKVGESSMQWIHKLGGSKHIAFTPARPAAT
DLKIFMQLSDSIISTLSEKANKGECANTRPGIGKDSKDYLITQNIIELSQKRSVMQVHDA
ACAEYQQLQAEFAHTSREYFAGDCVTLPAEAQVVEAVYSDLVGDMSLPASHRIEEIAHFM
ASRTTKEVLANRMSNWHIRD
>Tip_357
GQAISATEKIRYGLKQKKSITHEIDTYQLVSIEIAFESIILVYFMYAANVRMNRVNESIK
ISEVVVQYCLDGVKSVRDSIYLSVIRNSSPFNHLAQDHDAASEAIIASVRIGEVSAFIGK
IREDLSNQSAVGHDRSLIVSLSSTEDENFAGKQDLSLVALFARVATAYPVKEFALKGIAG
NTVTDESAKTSFGPDKINVVDRFYTLSNILSDESGEYDELARAKITLTIREASSVSNQKN
YCPMFKVSSQQTASLLLFAVSIEFKKTSVYWVQKYCVQRLRVDTGNFRLAKINSAITVPI
IHQSDIAIQFRNSNKEIEIKQGPQAHLQAKKCIAHQSMTWLHKLANARLIVFTQSKPVAK
DLKIFMHLLQAVLASANEKLEKGECNNTRPNIATASRDYVITKNTINLAEKRSVMRVEDE
SYTEYEHLNADYANRSREYWAGDVATLPAEAQVITAIFSKLIGEMPMPGASGMEDVAHYM
ASRTTKELVASKLADWHLRE
>Tip_554
GQAISANERVRYGLTQKKSVIHEINKYQFVSIDVSFASIILIYFMYGAQIQMEYINDGVH
ISEVIIQYLLDGIKSVRENVYLPIIRNSGPYNYMAKHQNASSTQLLATMRIGDISAFLSD
VKEGLDNQAAISHDRSLIVTLRVTEQRNFTGKLDITMVSMFATVTTAHAVKHFVFTGVAG
DNVTEESSKTSLGPEQIRVVNRFYNLTAVVTNEMDSYNDAAKAQIMLTIQEGAVIEPQKD
YCPVLKISGSRTNVVLLFAVSIEFARTSIYWMQSYAVKRIKVDAGNFRISRTNRGITVPI
INYADIAVKLENTEKETEISMAPRTYMRAKATVAALSYGWIHQLGNSQQISFTSARADEK
EIKVLLRIAEAVLASINEKLRHGECANTRPDVAKYSKDYAITKDVVDLAEKRAVIRTSDE
SCTEYQRVHAEYAHRAQEYWSGDITSLPDEAQVIFAVFQELRGELPTPSSTGYEDVAHFM
ASRTTKLIIAEMMSDFHLKE
>Tip_555
GQAISGNEKIRYGLKLKKSVVHEIQKYQFVSIDVAFQSIVLVYYMYAAEVRMDHVNDGVN
ISEVVVQYLLDGLRSVRKNVYLPVIENAAPYNYMAQHHDAGSDSILASVKIGEISAYLCE
IRENLSNQSAVAYDLSMIVTLSSTEEKNFTGKLDISLTSMFASVATAYAVREFAWKGVAG
NNLIEESAKTSLGPEAIHVVNKFYTLTDILTDETNSYTEMAKAQVMLTIREASTVTTQKD
YCPIVRVSSSHTDVILLYAVSIKFVRTSVYWVQSYAVQRVRVDAKNFRISTINRPITVPI
IHHQDIAVQFDNAEKETEIPNGPRAYMRAKAQVSELTMAWVHEIGESKHIAFTPAKPVEK
EIKVFLRLAEALLASLNEKLEKSECANTRPTISSYSEDYAITKDTVDLAEKRAVMRVADE
ACTEYQHLHSEFANRAQEYWSGNVETLPDEAQVIFAIYSQLTGEIPSPDASGFEDVAHFM
ASRTTNQILAELMTEYHLEE
>Tip_75
TQAVSADKAIKTDSQRKQGVVDEIKVYQMISIQLGFMSIVILFYLYEAQTQMDQLNPSIR
VDEKTIQYNLQTVRSVRENIFLTIIENTTPNNYLIQGKESSTQSILVTVNIGHISCYVGE
IREGLANQRELADERTLVLEITATDEKNYSGKLSLNLVSIFVRTATSAHIRNFSIQTIIG
NSAVDESPKTAMGPERILVINEYYTLTNVISEETDAYEDKARARPTIDMRACSMIQSDKD
YCPVMKVTNSHTSALLLYAIEIAYDKTSIYWVQTYAVERCKVKAANFSIASVNTVISVGI
ILYVETAVEFKNANKVVAVSTAPQFFLNKEASIPDQELTWIHKLAKSRILTFTPNKAGSQ
DLTVFLKLVEGVLSSRDETAERGECANTKPGIGVMSQNYMIAKNTAELAEKKAVFEVQDE
GYAESRTLGGDYAARSREYLSGTMAAIPAEAQVLIAIWTGLAGDLPRPKPAAVENVTHYA
GSRSTESILTALLNNFNVKN
>Tip_66
DQRVSSNDRIKTDHQRKEGVIHRIAVYQMMSVHLAFLTLVLIYLLYSAQTQLARINETVA
VTDKLIQYQLETIKPVRENIFVTIISNTSPFNRLVRNQSSSAAAVLVTTKIGQVECYAAD
VTASLANQNELQDRFPIILEIHSSDEENYDGKLALSLVSVYAAAATSAIIANFSYVALID
NNIEEESTKEAMGPDQIHVTDAYYTISDIIAEDAQAYADVAKARPTLDMRDGSIIQSGKQ
LCTILKITNRVIAALLLWALEVTYDRTSVYWTQNYNVQRCKVKPANFSIADTNQAITLGI
IAWFDPQVEFENVKKEVALTTAPKIFISKNKAVADVEFEWIHKLAESTLILYQKKEGTER
DVTIFLKLLQAILSNKDATQAMGECSNADPSISQETCKYTIAKKTVDLAERKAVFEIEDA
PFAENQSIDANFAMRSRSYVVDIVASLPAEAQVLYAIYTNLVGPMEKLTATALENLTHYT
GSRSNKKVMVGALPQFNIQS
>Tip_535
NQKVQVQEQARPEAADRKAFIQQVQTWQVVSVAISFKHLLLIFYLYTATVQFNEAIKTHK
VDEGLVQYALEALKTVRENVYLQVVATSAEYKYVGRSKNSASHSILAESRLSDIPCWPCS
ANTNIVNEETVDHNINLIIDITASDEEGFCGKISLHPVALYAAGARAKYARNFIRQGVFE
RGNSENSAKAAIAADQIHDVGGYYSISNVIKQDLEVEAAVKKTRLTLGFAALTCVAVERQ
LCPILSIINRYVTGIILWNLDIEFSDTSIYWITRYGVRKINIKQEDHQLPTDNKATTVEI
ISHTNAQLHIVDVNVTVDIGTSSKMYITKPSAVMKNAFYWVHSLASNYNLVFGPAAAKAD
ELIVMLEIAQTVLGTGDVKLDKAKCIAARLRAAANERKNKVAHEAADVASRNSVLKCTDK
AYAEDDEFSAGYEMIAAKYSSVLVQYMPVTDWKLQSVFSSQLNPLTKLSCNKVMTITAYA
LGRSNKRILLTVLEGYNIKA
>Tip_536
NQQVQVQEKARPDTADRKAFIQQVKTWQVVSVAISFNHLVLLFYLYTATVQFDEIIKTHK
VDEGLVQYALEALKTVQENIYLEVVATSAEFKTMGRNKNSCSSSILAQSRLSDVPCWPAS
ANTRVVNEETVDHNVNLILDISASDAEDFSGKISLHPVALYSAGARARSVREFIYKGVFQ
RGSSENSEKAAIAADKIHDTGGYYSISDIIKQDLETEAAIKKAQLTLGLATLTCVAASRQ
LCPIVSVINRYVGGLILWNLDIDFSDTSIYWITNYSIRKINVKSEEHQLPNDNKATTIEI
ISHDNSQLHIVNVNVTVDIDTSSKIYITKPSDIMKNSFYWVHSLSSSYNLVFGPAAARAD
ELIVMLEIAQSILGTGDVKLDKAKCIAARFRTAASEKKNRVANEAADVASRKAVLKAKDK
AYAQNDELTAGYEMTAATYSSVLLQYMPATDWKLRSVFSAQLNPLDKLNCNKVMTITAFA
LGRSNKRILLDVLEGYNIKA
>Tip_715
DQRVRAREHSRPDHDDQDGLIDHLAQFQVISIALGFEHLVIVFYLYAAEIQFQKILEAHK
VSKSYMQYQMEALKTIRDNIYYSVITAHTEFKVVVRNEDSGSRAIISRIRLADIPCFPQD
ANAALANENCTQKDVSVIISMAGTNGDDCTGKVGLTLISVHASSSAAKYIRDYIYQAVFH
KEVSENAAKASFASDRVQDAGKYFSITGVLGQDIENYRLVAKAQLSMELASLSIVAPKKQ
LCPFLDLVDRHVSSLVLFNIEIPFTKTSVFWGNKYVIKRINIKADSYSLATDNRAITLWV
IRYLNARLKVANTQTTVDVRSASKIYLHEPTPVIRLCWWWVHKLAQSAILLFGPSQELSE
ELILFLEVVKAILNSKNVKLEHSKCIVASFPGGADEKKNACGNHVVDVARKKGIFKGRDE
AYAVSNIISAGFEMSSITYSGKDIQNIPASDWKVHAVLPGKVNPLDNIDASRIIEVTAYS
LGRSNQTLVLNALGGYNLKD
>Tip_716
DQRVHCKEHSRPTHNDQDGIVERLEKFQVVSVALTFAHLVMIYFLYAAKIQFHKIITAHQ
ITKAYLQYHLQALKSVRESAYFSVINAETEWKVVVRDGDSASPAIICKIKLADIPCFPAE
ADANLENEDLVQDDLTLVINLSVAHEEDYSGEVELTLISINASSSSATRVRDWIFHAVFH
RSTYEASAKASFASDKLRDTDKYFTITNILGQDYDVYDLVAKAKLALNLASLEALNTEKQ
LCPFMDLTDRSVQALVLWNVEIDFSETSIFWANKYSIKRINVKDESHSIATDNRGITLEV
ISYQDARLQIANAQTTIDITTASKIYLSEPKDTMQLAMRWIQELAASAVLLFGPHAEASN
DMIILLEVVKGVFNTNDVKLEKVRCIVAAFQGAEGEKKNRCGNTFIEVPRKKAILRAKDE
TFAENNSLHAGFEMSAVTYSTKELKNLPPSDWKVKEIFPAKSHPLAKLDANRAFQITAYA
LGRSNTQLLLNVLVGYNIRN
>Tip_686
DQNVHANDHARPAHDDRDAIINELERYQVVSVEVSFHHLILIFYLYGAEIQFQKQIETHK
MTEGMMQYHLEALKTVQDNVYMDVIATKQEYKSIGKDKQSSSDSIISKEKYAAVSCWPTD
ANAALVQEECLEHNLATILKITGTDEDDCAGKGTLNTVAINASGCAARLIKELVWKAVFN
KSSSPNSSKASLSDNQVRHRGGYYPITDVIGQDFQSHDAIANAHVAMSLAALNVVATRKQ
LCPIMSVTNRYVTAIVLWNIEIQFSDTSVYFIQKYCVRRLKVKTPSHSLPDDNHAITIEI
IHFDNTQLKLANTELTIDISVASKAYIRKPSNVIKFSFYWVHGLSASAIFLFGPAAASAD
ELIVFLDIAKTIIGTGQVQIQKARCIAAHYSGGDDEKKNAVANSIIDVARKKCIIRASDA
GFSETETMTAGYAASSTTYSSLGLQQIESTDWKLRAVFTAKMNPLYDIKSDKAMRITAYA
LGRSNRTILLDVLSGFNLKD
>Tip_56
NQRVRSKEEVRPQNQDRDALIDNLNAFQILSVEVAFQTAVVVYYMYCAVISFDMIVQTHR
ITNSMVEYGLECIKTVQETVYLEVVLTDTSFKMLTKHTQSPSNSVVARKDLAEIPCLPVE
ANAGLANERVIDYEITIILTVDASEGANCAGKETLTMIAINASNALAGQVQKYIYSALFQ
RSATEKSVKAALPNEKIHHVGEYYTISNVLSQDFHRYEVTASSSVTLALAAASLVLRKKQ
LVPVLSITNRLVTALVLWNIEIDFNETSIFWIQKHSIRRVNIKAKSHSLPSENKSITAEI
IDCKHAQLSINNVNQTIDVSTWSNNYLHKPSPIVKVSFCWVHTIATSKVVPFGPLATREQ
ELIILLEIAEAVLGNRHVKVQECRCLEAAFRASKETRNNRYGNNTVSVARKKGVLKIRDE
TFGESDIVDTGCLIVAATYSALSIDYLPMTNWKIHAIYTAKLHPIDKIKANTFLELTSYG
IGRCNADIVLELFSGFNVQD
>Tip_774
DQRLRSDESSRGEHCDREVLITAIKTYQFITIAVAFPSVFMVYYLYGAEIKFTALVDTHK
LTDTVVEHALKCLKTVHEAMYLSLVLTGPSFNEVSKNTRVTTSTVVATGRLAEVTAYPAE
INEDVSNEKSFELHFKYVLNIYANEDKDCSGKADLGIVALNSSAARAQQVKKYAHGCIFS
QRSGEESGKATLTESRIDDVDTYYPTSEAIPQDFATYEVAAKVAITYALPSAADVEQRKQ
IVPVVQLTEQITTTLVLFNMEFEFSEMSVFWLDRVAIQRVHIKSESYSLSVDNETITFEL
IEMRRAQIRLQNVNRTLDISRSPAMYITKDASVCEKSYDWLHNIGTSMTLTFEPGAESAG
DLEVLLRICGAILGTENEQLPSSRCWEAAFKLRRNSQNEEYGNGTINVALRKAIIQIKSD
TWGQEGIVQSAYMIVAIKFSAYQLEHLKSVDWQLMAVFPDKDEELARFNAERLFRIVSFG
ANRCNKKVILKSLTDFTILE
>Tip_775
DQKVRADEMARTQKRDREVLVKAVGRWQFVTIRITFPNVVILYYLYAAAIKFTTVCETHN
LTDSIIEHHLKCLKTVRESIYMTVVLTKTSYNAMGRGTNVVTDHVVATNRLAQVNSFPGE
VNQGITKERSFDFNFKFVLSVKGNSERDCTGKETLGIVALNSSAARAKMINTYALRAIFS
ANNGDESGKASLTDSAIDHLNVYYPIANTLPQDFDSYAVTARVAMSYALPQAATVQSRKQ
IVPVLHITNKQTSGFVLYNLEFDFTETSVFWLSRIVVQRVKIKMESHSLSVENEPITFDV
VHQSNGMVRIANVNRTVDVQKTPFNYMTKEATVTDVSYQWFHNIATSAIITFDPAAESAT
ELQTLMKIVGAILGSKNVKMECSRCHEASWRIARHSRNDEYGNDTISIALRKAIIQIKSD
AFGQDEAMDGAYMIVSAKFSANELEHMRPVEWQLFAVFPDKVEEFATITAEKLMEIVTYA
LGRCNKEVMLKQLADFTVRN
>Tip_1016
NQRVNANDAPRSNNEERKVLIKSISKMQIISVEIAFPSVVYVYFLYSAQIEFEPRIKAHR
VTETVVEYPLETLKTIRSSVYLTLVLTGSSYNAICKTNDARSEAVVAKVRFCKITCFPGD
VKEGLANERVIEFDYQLVLSISGSEQEDCEGKLALAYVAVYSSGCSASEIKTFSWQAVFE
RTLITKSAKANFSNDKVFNQDRYYCISGILPQEMNQYDVVAKVAIELNLPKGDVVKNGKQ
IVPIMPLTDRYTSDLILWNLEVEFNKTSVYWTQEHAVQQININKQSNSVADENNCVASQL
IHFTRAQLLVKNVAKTVELSTAPSVYLTKESAVARLMYAWINNIGASSLLVFDPVGESAE
ELVALMKVAEGVMGSHGARLPDSRCYESSHALAKNSRNDQYGEKRLEISERKVIIKVKEE
AYGDAQHMCTGFMSSAIKYSVLELEQLASVEWRVKAIYPGKSRPLEEFSSKHLLTVTSLA
LSRSNGEVLLDALSGYTVPD
>Tip_1017
DQRVKSNEAPRSRQENRKVLIKSIQTMQLISVSVAFPSVVYLYYLYVADIKFDPGITSHE
LTETVVEYFLETLKTIRESMYLSLVLTGTSWNTIAKTTEARSDAVITKARFSEITCCPAE
IKSNLANERLIAYDYKFVLSVSSSEHADCSGKKTLAWVAIHAGACKASHLKDYCWAAVFE
KSVATRSGKATLAQETIAHLTRYYSITGILPQDMNRYNVAARVAISLDLPTAEAIESGKQ
IVPILPITDRWTNDSVLWNLEIQFSETSIYWTQKHVIQRVNINRESHSLADENTCVTADL
IYFGRVELLIDNVDRTIEINTAPSLYLVKTSSIARVMFSWLNNIGASTVLTFDPVSEQAR
ELVALMQVAQGVMGSHGVKMPESRCFQANFRLATASQNDVYGEHKLDVSERKVIMKVRDE
SFGQNENLATGCMTAAVQYSALEIRRIAAVEWRLYAVYPNKHSPLDNFSMDHIMAVTSLG
LSRCNNQIILECLRNYTVKD
>Tip_593
NQRVRAEEAPRTAHDARNVLIEALESFQIVNVQLGFPSVVVIYYMYAASIAFKTLIESHN
LTDSIVEYYLRCLKTIKDTLYLSMVVTNSTHNNTSKDQDAGSTSVVVQGRLAEVSCYIVE
ANEDLSNERCVEFEYRLILNIRVSENADCSGKETLGVIAVNSGGATAKQINEFAFKSIFK
KSSGAKSAKATVTQDVIDHLGVYYSITNIIPQDFETYRVVASSALTMGLASVECVETAKQ
FIPVIQITHRLTQSLVLWNVEVQFTKTSIYWTQRHSLKRFKIKRESHSLTDDNQAVEADL
IRMSQTQLRFENVNRTIDINTAPTNFLNKASPVIRASYCWVHSIGESTRLAYTPTAEGAR
ELVVLLQIADGVLGNRAVKLPKARCHDAAFRLTERSKNDSYGNNTIDVARKKSIMKVADE
GHGQDGTVDSGCMIVALKYSAIAIEQLKVARWRLHAVYTNRRSPLDQLSAERFLEITSFG
LGRCNNQVLLNILHDFTVRE
>Tip_419
DKRVRADEHPRSEHEERNVMIKDVQSYQLLTVTVAFRSVLVLFWLYAANIELQTMIQTHR
LTETIIQFHVKCLKTIQDTIYLQLVQTTPSYKIMLKQREAASESVVARGQLADISCYSVE
ANDRLENERCVDFQFKMILNVEASSEADCSGKRTMNMVAVNAGAVSAREIGKFVYTAIFN
KSSTEKSAKASLGDDEIDNLKVYYTIADIMSQDFHRYEAMARATVNINLANADALETAKQ
LVPVLLITRKFVTALVLWNVEIEFSRTCVYWAQKNSVRRLKIKRESHSLPNENRSVTADI
IQSNTAQLKIENINITIDIAEASETYLSKSLNIIRVGCVWVHSIGTSVILEYSPLAPSAK
ELIALLELSQSIMGSRNARLEKARCLDATYRLTRRSDNNNYGNGTIDAAKKKAVIRIRDE
GWGDSGILDQECMMVAVKYSAVDIENIKAVRWQLHAIYADKVSPMDQLSAERLFEITSYG
LGRCNRQVLLNIITGFTVRG
>Tip_499
DQQVRPDEQSRTSLDDRNVILECIESWQVLSVVINFKSALLIFYIYAAKIKFSSVMTSHK
ITNALIQYNLDSMKTIRESVYLSLVKTEITYKTLGKQTDAASQSVVSQAQLAEVACLPAE
ANSNLSNEQKIPFGMKVILSVYASDEADCTGKKSLTLIAVNAGGADSNEVHGYIYEAVFQ
RNSTDKSAKASMGDDKIHNVGKYYTISNILKQDIESYEGVARGTASMALASADNVETRKQ
LIPVLMITERLVSVVLLWNVEIDFSRTSIFWIQKHSVRRIQIKATSHSLPGQNRAIDADV
ILVSSSQLKLDNVDLAVDVSTATKAYFTKDNSIIRTSFAWMHQVATSKVLEYSPAAAQER
EVILLIKIAEAIMGTRSVKVERSRCFSAAFRMGMTSQNDSYGNELVEIAKYKAILRVHNE
GFRENDAVNSGYMMVAVTYSALHMEYLKGVQWRLHAVCPEKVSPLERISGDRLLEVTSFS
LGRCNRRILLDILSGFNIDA
>Tip_500
DQQVRADEHQRTALDERDVILKCVQRWQVLSVAVAFRSAIILYFIYAAKITFSSAITSHR
ITSAMVQYSLDSMKTIRETVYLSLVKSEITYKTLSRQTTAASQSVVSQASLAEVSCLPAD
ANEELDNEQKMPFNLKVILTVYASDDSDCSGKKALSLIAINAGGADSKEVHSYIFEALFE
RDSTDKSAKASMGEDKILNVGQYYTISNILKQDVDSYGGTARGTASMALATAGKVETRKQ
LIPVLMLTNSLVSVLLLWNVEIDFSRTSIFWIERHGVKRIQIKAASHSLPSQNRLVDADV
IIVASSQLRLENADQAVDVATATKAHLSKKNAIIEVTFGWIHELATSRQFEYSPAASQEH
ELIVLLKVAEAVLGTRSVKVERSRCFKAEYRTGKTSQNDTYGNETVDIAKYKGIMRVHNE
SYRENDMVNSGYMMVAVTYSALHMDHLKVVQWRVNAVCPNKMHPLDELSGDRVLEVTSFS
LGRCNREIMLDTLNGFNIDA
>Tip_265
NQKVKAHEEAKAAWEERGVVAECIDQHQLLSVDIGFQTAIIVFFLYGIQIKFARIIGSHR
LESNLVQYALETMKTIDSTTYLQLVKTQATFKTLSKDTQAANQSVVAQISLAVVNCLPAE
AQDELSNERCIAFDFKLVLSVQATDQADCTGKANLTIIAVNASAATARHVHGFVYDAVFQ
RSMADRSGKASLADDEINHINLYYTIGNILKEDLHTYEGVARGTKTMALATSELVESKKQ
LIPVITITHKLVSVLVLFNVEIRFNRTSIFWVERHSIKRVTIKSESFSLPSDNHAVKADV
IQFSTPQLKIENLEISVDVAPATNMYVRKQSAVTRYTFSWLHDVATSQTLEFGRAAGQAR
ELILLLELAQAVLGTREVRIEEAKCFEASFSSSKDSVNNIYANNTVDVSKKKTILKARDE
TYGDSDLIEAGYMMVAATYSALELKHFKLARWRVNAIFPTKKTPLDEIQSNNFFKVTSYA
LGRCNNKILLDVVAGFNISE
>Tip_360
SQKVSAQERARSRQDARNAFVDQIENFQIISLVISFEDALFVFYLYCATIQFKRSVDVHR
VSKGATHYHLDSMLNVRESIYLDIVRTNSTFKILGKHTEACKNTVLAQARLSEVPCLPAE
AEDRLTNERAVSHDLSFILAVRGANAADYTGKESIVMIAINAHGSSAKYIGSFIWEAIFT
RSVTEDASKASLSTQQVNHTNKYYSLTQCMSQDFGNYDRKAKAAVTLHLASANRVNTRKQ
FSPVLSITDKLVTGVVLWNLEIDFNKTSIYWVQKQSIQRVNVKSTSHSLPDENRAVKISV
IRKADALLKLANVSTTVDVDNASNVYTNKPSTVIKLSFDWVHSIGKSHLLIFNPMAGSAR
EMVLLLEIADAVMSSRNAKFEKARCIESGYRVAKNSEGNQYANTRVTVSRKKCVLKAADE
AFTDDEALNAGFLHASITYSALQLNLIPATNWKLAAVFSNKFHRAQNLSSNELLEITTYM
SGRCNKEVFIDILNDYNCQE
>Tip_392
GQTVHAQEHAKPTYNGRDAFVQQLESYQMVSLVIAFQDAFMMFFLYAAEIKFRKISDSHK
VTSGMMEYNLDSLLNVRKSVYISVVASGSTFKILGEDEDDSKDHVVCRLAFAEVPCLPSA
AEDKLAKDKTLEHSLSLIMAVFTANAADVAGKESVTFVAVNATGGGAKQIGAYVYSAIFN
KTVLERTAKEALADNRIFDMSQYYAITDVLSQDFSSYEGKAKAAVTLDLANASVVDCKKE
FSNVLSVADQIVRALVLFNLEIAFSKTSIFFTQRQCIKRANVKSESHSLPDTNEAVKIDI
IQDTDGQLRLENVDTTIDVATSNRIYLRKKASVLDLCFEWIHPIGEGALIIWGRGAAAAN
EMVVIIEICEGILTSHEVKVDWSRCADATFRTSKDTENNRYANNKVGIAKKKSVMRVLDE
AYAEDQVVNSGFLYTSVTYSGLELELKPITNWKLHALFSNKTHRLQRFNAEEILALTAFA
LGRCNKKILLDEIHDFNIKN
>Tip_393
GQKVHSQEQAKPTYDARDAFVRQLDAFQILSLVISFQDAMFMFFLYSAKIKFRKTADAHR
VTSGIVEYHLDSLLNVRESIYISIVASNSSFKLLAENEDDAKEHVVAKLQYSEVPSLPSD
AEDKLAKDKCVAHSMTLIMAVHAANAADVAGKKSVVFIAVNATGGNAKEIGAYIFSAIFH
RTVQERSGKESLAENHVLDMSQYYAITNVLAQDFCSYEGKAKAAVSLHLATSTVVECKKE
FSSVLSLADHIVRGLILWNLEIAFTKTSIFYIQRQAIKRANIKSESHSLPDDNRAVKMDV
IQNSDGQLKLENVDTTIDVTTANRAYLRKKSSVLNMAFEWVHPIGQGAIIIYGKGAAKAQ
EMVLIIEICEGILTCREVKVDWSRCADATYRSSQNTENNRYANHKIGVARKKAVLRVLDE
AYAEDQVISSGFLHTSVTYSGLELELKPITNWKLHALFSNKSHRIDEFHAEEILALTAFA
LGRCNKKVFLDIIQEFNIKH
>Tip_327
DQRVHASEQARPDEGTRNALVRHVDVFQLLSLDIAFKDAVMLYLLYTVEIKFRKVIESHK
ITTNLTQFQLEAMLNVKNTIYLQLVQTDAGYKYLASHSGGANVAVVARKRLSEVKVLPAR
AEEPLANEKPIATTLAIILAVNGCDEADCSGKDNIVIVALLAPGGSGRQVGEYIWKAIFD
KTVQDKSAKASLTGAYIFHTTQFYNISGILTQDFCSYTQIARAAVNINLATANTVSSKKQ
FSPVLSITDRTISAMILWNLEIKYSRTSIYWADKQGIQRTKVKGENHSLPDDNKAVSVEV
IHFSDGALTFSNVDTTIDLSAASKAYLPKPSAIAKLGYTWLHSIGDSKTLIYGPAASQAR
ELVVLLDIAEALLSSNDVRINKMRCFEASHSASWDSHNNNYGNNRIEISEKKVVLKSRDE
AYSENDVINSGWAHSSLTYSGRRLDQLDVTNWRLNALYNRKIDRLTNMTSDEILDITSYA
RGRCNRRVLLNFLSNFNITD
>Tip_684
DQKIHADEQARPGAKDRNALVRHIDNFQLLTMEMSFHDAIIVFFLYTVAIKMGKIMTGHL
VTAGLTQFAIHALLSVRQSVYWDLVKTDSSYTDLASNSGDQRVSVVARGRHASVACLPAQ
AEDPIARESSLDMSISVVLNVFGSNRADHSGKEGIVVVALHASGASGRQVGSYIYASLFD
KSTEDRSAEATIVSAHIRATDRYYNYRSILSQDLCAYENIAKASIQIHLASVAAIEARKA
YSPIIDLCDRFLTCLTLLSIEIPFSRTSFYWIEAQAVQRLNVKNENYSLPNDNRSVTIQI
IHFNSAAIKFENVDTAIDITTSKQVYLSKSSGVTPVGFEWIHSIGESRIVLFGPAKASAQ
ELVILLDVAQAMLSSENAKVQRTRCHQADFTAAKHSENDVYTNGQIDVGQKKGVLKANDE
LWADNHIIDVGFKYSCVTYSNNRMGRIASTNWRLNSIYSNKIDKLSKFNADELLDTTSYA
LGRCKTKLLLNILTNFNVES
>Tip_685
DQQVHADEQVRPEDEERNALVRHIDSYQLLSMDMSFNDAVMLFFLYDVAIKFKRVVKGHR
VTTGLTQFTLETILSVRESIYLQLVHTDSSFTQLMSHSHDETVSVVARRHLASVACLPAK
AAEPLANEKALQSSLALVLSVRGSSRADYSGKNGIVILALHATGANGRAVGNFIFQAIFD
KTIDDRSAEATITGKHVRHADKYYNISSILSQDFCSYQNVAKAAIQFNLASAATVSSNKQ
FSPILDLCDHLLQCLVLLNIQIEFTRTSVYWVEQQAMQRLNVKSENYSLPNENKAVTIEV
IQHNEAAITLDNVGTAIDITTATDVYLTKSSGLAPVSFQWLASIGQSKVVIFGPAASSAA
ELAILMDIADVILSTQNERVNKTRCFQADYSMTRDSSNDAYTNSQIDVTQKKGVLKANDE
LYADDEILTAGFEHTSVTYSNNKLGRVAMTNWRLHAIYNKKLDRLDSYNVEELLETTSYC
TGRAKQRLILDVLSDFNIEN
>Tip_92
DQRVRAQEQVRPEQQDRDALIEHIEAFTLISVKITFRHLVMIFFLYTATIAFSQLIEVHK
VTNGLVQYSLQALRTVREAIYLTVIRTNTSYKALARHQDSPTGSIIAKTSLADIPCYPSD
ADSDLANEECIKYDFSMVLAIMSEDDEDCAGKVDLSIVAIHATANTAKYISEYIISSIFH
ATWAQNSCKAAMANSRMYHTGEFWSTSGIINQDFENYKAAARAAVSMNLASLSEIETKKQ
CCPIIAVTHKLVHAMVLFNIDILFSKTSVYWAQKHGIQRIKIKHDHHDLPRTNCAITIEL
IFYSDSQLRLTNANVTIDITTASKAYISKPSNILNISYEWIHEIATSQVIVFKTAAGAAD
ELEIFLRIAESVLGSGSVHLHKTRCIKADWTGSDQEKKNLVTNDTVSVGRKKAISKVQDE
GFAKTDIVRAGWEHAATTYSVMALEHLPHSDWRLKAIFETKLDPLEAITEDKLIKITAFA
LGASNKRIMLDVLSGMNIKG
>Tip_93
NQRVQVQEQARPEAAERDAFIQHVQAFQVISVEITFRHLLLVFFLYSATIQFEKIIETHR
VTDGLVQYSLEALKTVQKSIYLEVIRTGASYKVLARDKESGSNSIIAKSKLADVPCFPSD
ANSGLANEEVLSYNLSMVLAISGEDNDDCAGKTTLSIVAIHATGCCARFIRDYIYTAIFQ
KAWSQNSCKAAIANSRIYHTGRYYSISNVIGQDFENYEAMARAALALNLATLNVVENKKQ
LCPVMGVTNTLVSAIVLFNIDIHFNNTSVYWVQKYAMHRIRVKAESHSLPEENSAITLEI
IHWSNTQLKIQNVAVTLDITTASKNYLSKPSDILKVSYCWIHSIATSRALVFGPSAEHQD
ELRAFLQISKTVMANGGVKLSRARCIKATYNGCDSERKNRVANSTVNVARKKAIIKVRDE
AYSKADLLNAGWSQAATTYSVLALEHLPSTDWKLRAIYGSKLNPLDAIEERKAMKITAYS
LGRSNRSIILETFLGYNIKN
>Tip_1
NLRVQSEKHSRPASDERDAFVRRIELWQFISIDVAFQHLIIVYLLYQANITFTKIVAAHK
VEDTLVQYALEALKTVEDHLYMEVIQTDSSYKILTQSANSRSKSILSRMELATVPCFMAD
INENLINNEVVAFGIHLVLAIHPDEDEDCSGKRELAMIALHAASALARLVKHHSFSGIFH
ANSNQKSGKAAIADNLVAHTGGFYLLSHLVGQEFEGYEAVAKSAVSKDLAPLELIRARDQ
YCPVLSLQDRAVEALILWNIEIRYPRTTTYWINKYTIKRIEVKAESHSLASENTGLTVEV
IFVMNAQIKIQNVGLTIDVTTSPKIFLSKESVIRAQTYCWIHSLTASSTITFGPSSDAAK
ELIIFVDLGGTILGSHEVQIERARTFAATFRAGRSARKKTVANSVINVSKKKSILALRDQ
ALSDDDLVKSGFDFTAATYSQSAIHHLAAPDWKIYAIYNDRLGPLEDMSVDRIKEVTSYT
AGRSNKHVMLSVLSKFNLQN
>Tip_2
NLRVQAEKNCRPASEERDAFVRRVDVFQFVTIRVVFQHLVMVYLLYAANITFTKVIAAHR
VTDRLIQFALEALKTVQSHLYLQVIQTDTSYKLLAQSANSRSESIISRAELADVPCMTAD
IDESLVNSELVAFGLHLVLAIYSSEEEDCSGKTDLAMVALHAAGSQARLIRNHSYEAVFH
TNSTQNSGKAAISDNLVQHTAGFYLLSNLVGQDFQGYDTIAKAAISKNLAALQLIRANDQ
YCPVFSLQNKVVPALVLWNIEIRFPKTSTYWVQQYAVKRIQVKSENHSLADDNSGLTIEI
IHVMDCQIKLKNVGITVDVTTCPKVFLSEESTVRKQTYCWVHSLTSSQLITYGPATDAAK
ELIVFLDLGGTIIGSRDVQLEKAKCFAADYRAGKDERKKEVANYVINVSKKKAILALQDQ
ALADDDIVNSGFDFSAVTYSQMAVDHFPPPDWRIHAIFNNRIGPLPDLAVDRIKELTSYT
AGRSNQRIMLEILKKFNVQN
>Tip_128
EQRVQCEESSRSKRDERRGFIDNALAFQMITINIAFRQIVFVLYLYAAVVEFDSTMETHA
VHEGFIQYFFQGLKTVRVALYLGIIVTDSAWKILAKRKEMSANGVVAQVFYAQVANYKAE
ANDNLKNESTVEHSLSMVLSINSSEKQDCPGQDGITILEIHGTAISMRVVERFAYQATFQ
NCREKQSTKETLQDTQVYNTSSYFSHSGILGDDLDDYKDTARSAVSKNHAAGNPIESKKG
LCPIKTLTEQLCSSLVLFDINIKYEIMSVLYIDQYAVNRIRVKTEDYSLADANRALIVEM
VHEKGAELELANVEITVDLELAPIAFLRKSSPILDTSFVWVHTLTNSVRMIFKSREAYQS
DLVLFVVLGEGVLGTRTSKFGSARCSHAGFSGSNDEKKYIITTDAFGIARKKAITKLANE
SLADNAIMHTGYDMTSLTYYSFRLERIPSTDQQFHAVFNNEIGPFEQLEGERMKEVTAYA
AGSSNKILMLDSLEQYNLHD
>Tip_190
EQQVQAEESSRSERDERRGFIDDALQYQMVTIQIAYKQILFLFYLYVAVVEFESMMDTHG
LHSGFIQYFFQGFKTVRVALYLSIIVTDSAWKLLGKRKDMTANGVVAKIFYAHVANYRVK
ANDHLKKENTVKHSLSLVLSVHSSETHDCCGQAGITVLEIHATAISTRVVEDFAFAAVFQ
NRRKKQSAKETLQNTRIAHTNNYFSHSNVLGDDFEDYKDCARCATSKNHASADPVASRKG
LLPIKTLTEKICNSIVMFDIDIKYEIMSVLYINQYALNRIRVKSADYSLADENKTLIVEM
VHERGGEIELENVEVTVDVQLAPIAFLRKSSPIVDVSYVWLHTLTNSVRLIFEKREAVQS
DLVLFVVLGEGVLGTRTSKFGGARCSNASFSGSKDEKKYFITTDAFGIARKKVITKLRNE
SMADDAVMNTGYDESSLTYFAHKLERMPATDQQFHAVFSNEIGPLKQMEAERMRSITAYG
CGSSNKIILLDTLAQYNLHE
>Tip_191
EQQVQADESARSRYGERRGFIDDAERFQVVTIEVAFTQILFIYHLYSAVVEFTSTMQTHA
LQEGFVRYFFRGVKTVRVALYMGIIVTDGAFNALAKEKDMAADGVIARVLYAEIGNYRAK
ANDGLQNENSIDHNLSLVLSIFVSDEADCPGQGGISLIEIYGTSIRMQMIEGHAWDATFN
NSREKQSTKESLQDTIVAKTGSYFSHSQILRNDFADYEESAKAAIRKNHAGANVIKSQKG
LCPITTLTEEICGGVIMFDVDIQYEIMSLLYCDEYALDKIRVKTQDYSLADANKTLIVEM
VHSEGGELEVEQVDLTIDIQLTPVLFLVKDSTVTGCSFVWIHTLTDSQKLLFKSAEAYDS
ELVIFVVLAEGVLGSRTSKMGGARCTDANFSSAKDEKKKFLSTAAFGMGKKKAITKLRNE
SLCENALLDSGYQMSSLTYMAQNLDRMPSTDQQFNAVFSNEMGPLKELTSAKLKKVTAFS
SGSSNKIVLLDSFDQYNLHQ
>Tip_578
GQRIRSDEACKTEKVEKKGIVAHAEKFQLVTIYVCFQKALVLYFLYGAAVQLEKYMEAHA
LDDGFVQFLFQALKTVQTNLFLSIVQTSSTFSLLIKSKDSACDGVVALAKFTQVTRYLAP
ADESIEKEDSVRHNLTLLLDLHSDNQDDCPGQRGVSILEVAVSAVSMQAITGYAYEAIFQ
NCRVEEAVKESVTESQVLKTPPFYSSAKVLGDDFESYEEIAKASVTKQHASGARLDTKKG
YCPIRQLAEAVCKVFIMFNLDIPYEDMSVFYIDRYAINRIRVKREDYTLASENRSLIVQL
IKHSDSELSLDNLNLKIEVSVGPIIFLSADSPVRNLAFKWVHTLTSTNRILYPNAEASAA
DQVIFVRLAEAVIATQGDKLDIERCAESSFSLGNDEHKYTVANQSVDVVLKKPIMTAAHE
CLADHQSLDSEYEMSSMTYYSLRLKRLPATNFLFSAIYTQDKDPLPKLNAEKLKNVTSLT
AGSSNKVVFLNLVSRFSLRN
>Tip_579
GQRIRSNEACKTERVEKKGLIEHAEEFQLVTMEVAFNKMVVIYWLYGIEVQLERYLEAHK
LDDGFVQFLFQSLKSVQSNVFLNIIKTDTQYTLLVKNHDALTDGVITLTRFTEVTRFTPP
ADESVKKEEAVEHDITVLLDLHSDNDKDCSGQKDLTLLEIAVSAVSMSKVTGLSYRAVFQ
KCQIDEAAKESVSDHKVSDVPPFYNQANVVGDDFETYEDTAEASVAKQHATSAVAAERKG
YCPIIQITQAFCKVMIMYNLNVPYEDMSVFYLDKYAVNRIRVKNADWTLVSENRTLIVEL
IKLDNADLALKNLHLKTEVSMCPITFLSAETPVSHLTFDWIHTITETERIVYPNAEATAR
DQVCFVKLSEAVIATRGDKLDIERCQQSTYSAACDEEKYSVANDSVDVVKKKEILTSSHE
GLSEHQELSSEFENTSITYFAQRVAKLPSTNFLFHAVFNQDTNPLPHVNGERLKNITSLK
PGSSNRLVLLNQVPQFSIRS
>Tip_457
GQKIRADDACRSEQAEKNGVIQHAEEFQLITINVTFKKAIVVIYLYSANVRFDEYMDAHS
LEDGLVQFLFEALKTVQASVFLRVIITNSTFTKLAKQEDAATSGVVGLMRFTEITRFRAE
ANENIKKEEAIQHDLTLLLTIRSDAKEDCAGQEGVSLLEIAVDAVRMQRVAGYSYKAVFQ
ENKLEESSKETVGHDRIQNTPPFFTYADVLGNEVEAYEETAKAAISKHHANARIVAKQKG
YCPVRLITEEALESFILFNINITYEEMSVFYVDKYAVNRVQVKKEDYTMASENRALIVSV
VKARNCQLKLANLAHKIQVAIGPRAFMTEESRVRDISFAWIHTLTASKHLVYPRSEAKQI
ELVLFVRLPSSVMATEGDRMNTAKCAEAGYSLSKDEDKTTVANKAIGISLKKAIVTANKE
PLPDDQAIDTGYDMESMTYFAINLKDLPCTNFQFYMIFTGQRNPFPRTHGEQLMKVTALA
PGSSNKAIIFESMTRFTLHN
>Tip_41
SQRIRPTQASRTEQAQRHGLIKNIEDFQVISLFVFFNYVLCVYYVYGATVAFVELERAHS
LHEGFLQFQFPAMKTVKKSVYLAVISSKPSYSIVAKSKKASANGLVAKTFHTEIPRFRGA
ANKGIKNEQSIDHNITLILSIRVNEEDDCKGEGGFSLIEIHTPTVTMKHINGYGYREIFQ
DLRVERSATDTVANMRLYNSPPFFAQNNVMTDDFDAYEELARSAASKGHANAETLQSIKR
FLPLKNVVENPCTVTVMFLIDIEYTQMSIFYLDKYSIRRVKVKTEDYTLAAANRSLIIEL
ISYAKAELHLDNFQAKIQITMPPIAYLSEHNVVVNTSHTWVHSLTETRVIIYPTTKAYAV
DIIIFVRLGDSVLSTEAEKLRSIKCHEAAVTAIKDEDKYQVANNAVGVAARAVVMRVRNE
ALATATALNASFDLTSLTFFALALDKMPTSDYRVNVIFEPEIEPMARLSAEKLVRVTALG
PGTSNRTVLLEELNHFTIKN
>Tip_81
GQRIRGTQAARTKQAQRHGVVNNIEDYQVVSLHLFFSKIMVVYFVYSAVVAFVETVKAHA
LHDGFIQFHFEALKTVRANIYMSVIQTNSSYTLAAKNKKATANGVVARSFHTEVPRYRAA
ANHSIKNEQSLKHNLTIILTIEVNKNEDCKGQEGVSLVEIHTRTVNMENVKGFGYEVVFD
DTRFEQSSKETVSDTEVGNNPPFFTHSRVLGDDFDSYAEAAKSAVSKGHANTEALGSQKR
FLPVKNLVEDNCAAIVMFLIDIEYESMSVYYIDKYAIKRVKVKSQDFTLAADNKALIIEL
IHSTKGELHLENFSIKLQVTMAPIAFLSEESSVLEVSHTWAHTITETRNIVYPSAKSYAS
DLAVFIRLAEGVLSTRADKLRGIKCNDAAYTAIKNTKKYTVVNQVVGVGRKKAVLTARNE
ALADAQCLHSSYNMTSLTYFALAMERLPATDYRVTAIFSPEISPFKALSGSKLKHITALA
PGTSNQVILLEILNKFTLKG
>Tip_194
GQRIKTTQSVREEQKERHGIIDFLEDLQLVTLYIYFAKVVAVFYVYAAIVRLVEIVKVHA
LHDGFVQFYFKGFKTVRDNVYMDIVQSDSAFTLLGKHRKAAAEGIICRSFHTEVKRHRMG
VNHGIKKEGSIDYGLTMILTIQVSKDEDCPGESDVSVVEVHSQAVNMRTIREYAFKVIFG
DSTFDQSQKQTVADTEIHNNPPFFSHSKVMGDDFDTYSDSAKSAVSKDHANTEVLAARAR
FLPIKHVVEHLCSGMVMYLIDIDFDSMSVYYVDRYAVKRIAVKNEDYTLAATNKALIVEV
IYYSKSELHMHNVDLKLKVTISPITFLATEKWVVDLSFSWIHSITATKRLVYPAGKGSAS
DLVVFIKLADAIFSSAADKLDRIKCNDAAFSAVENTKKYRVVNQTIGVAKKNVIMSLTNE
SLADAQSLHGSYSFSSLTYYTYALERMPATDYRVKAIFSPEINPFEALGASKLLRITAFA
SGTANKIIMLDVMAKFTIAG
>Tip_195
GQTVRSTQHARAERRERHAIVEFIAHVQIITLYVAFSKVIAVFKVYAAIVAFAQIVEVHS
LHDGFVQFHFEGLKTLRPSVYLSIVSTDQSFSFLSQNKKAGSGGIVTLAFHTEVQRYRMA
VDHGIKKEEHLPQDLSLILTIQATNEEDCAGQQDVELIEVHANTVSMQRVRNFGFTVIFN
DTSYDKSQKEAVSHTRLGNNPPFFSHSRILGEDFDTYADFAQSAVAKNLANSDRIATSAR
FLPIKHVVEKHCAAIVMFLIDIQFSSMSVMYIDDYAIRRIAVKTQDYTLASNNEALIIEI
IHHPKCELRMENIHLKIKVVISPIVYLPADKWIMSESFSWIHTIASSSPVIYPQAKAYAS
DLVIFIMMAQAVFSARSEKLDKIKCNDATFSTVQHTKKYTVINQVVGIARKKAVISLKEE
VLADSKEFQGKFDMTSLTYYTYAVERMPATERKIHAIFTPELEPFEAVSPAKLKKITAYA
TGTSNKIILLDILATFTIKG
>Tip_709
NQKIRGEEACRSENDNRRGIVKNVEEYQVVTIYVAFRRIVILYFLYGAVVEFVEMTDAHA
LHDGYIQFYFQGLRTVRATIYLRIIRTEATWNLLAKQTESCANGVIARTIYTEVPRFRVK
ITQPIKNEDSVEHNMTLILSINSNQEDDCPGQEGVSILEASVSTVSMEIIEDYAYRGTFQ
QSRVEQSGKETLGDTEIMNTPPFFFYSNILGDDFSHYAEVARAAISKNHVAGDPVSTRKG
FCPIKNIMEQMCSSLILFDIDIKYEDISIYYIDKYSTKRIDVKQEDYTLADENRSMIVQI
IQENDGELRIDNFSLKIEVDMSPKTFLTEEAPILEATFEWIHTLTETQEITYPSREAYAR
DIVVFVRLAEGILSTQADKLRAAKSHEAQLSATRGTRKYAVSNDSIGVRRKKAILTLRNE
SLADDQVFNSGYNLGSITYYSLELERIPATDYQFAAIYTNELNPFDEMSAQKIKHVQAYA
PGSSNKIVLLNILTRYTLQD
>Tip_710
NQQIRAEEAARTEKQERRGLVKKVDKFQVVTIYISFKKIILLHFLYGVIVEFVEITEAHV
LHQGFIQFQFQGLKTVKASIYLRVINTNSTWNLLCKQTESAADGIIARSFHTQVPRHRVA
VNERIKNEETLDHTITLVLSIYATKEDNCPGQSGVSLLEVYVNAVSMELVKNYAYRATFN
NCRLEQSAKETISNTEIVETPPWFSHANVLGDDFEHYDKVAKAAITKNHAAGDPVGQKKG
FCPIKNVMERVTTTLILFNIDIEYEEISIFYIDKYAINRIRVKNEDYTLADENKALIIQL
IEEAKGELTLENNNLKIEVSLTPINFVADEAKVLEITFEWIHTLTQTQSIVFPSREAYAS
DIVIFIRLSESVLSEKDDKMQSAKYREAAYSASTGTQKYEVSNEVIGVSRKKAILTLQNE
GLSENKMLKTGFNMGSITYYSLKLQRMPATDYQVAAIYTVELNPFKELTGEKIKHIQAFA
PGSSNQIVLLDILNRYTLKD
>Tip_591
NSKIRADEHVRSDKTDKRGFAMDVDTLQLITIEIAFQQVILIHYLYVAAIKFASVIEVHM
LAKGLMQYWLDVVKSVTGNIFIKIVATDDGYKSMAQNRHSAAEGIIAQVRFASIPNFKAS
ADKNRENEDVIVDNLSVILALFSADEEEFSGQCKIAVVSVHVPGTSMRYLSNYAYQSVFN
KAKKPNTAKDTISDEKLDHTGIFYNITQILGEDFDSYDDVARARINFNMAPTQTIARASG
YCPIASVSERNVSAVVFFGVQIEYKTLSVFYAQRYAVRKVRVSEADHSVTDANQCVTVQV
ITSSQTEIKMENISCTIDISVSPGLFLNKESGVTELTYEWIHTLGGPRILAFAEGEESVA
DLQIFIKLSAMILAARDAQQGGSKCQNAHGSGVRGPQKYVIGNDTFELSAKKAIMSSRDD
SFAEKEALDSEWEMTSCAFFTLDLPRFPADETQYAAVYSNESNPHKKLNSDQMIQCKSMA
AGRSTEKMFMEVLNDYNLKN
>Tip_592
NSKIRASEGPRSERSARRGLAMNVKTFQMLTIEIAFHQVVLIHYLYVAVIEFESIVASHM
LSKGLVQYFLDVVKSVQKNVFLKIVKTDDGFKTMSQNRHSHAKGIMARIRFASVPTFTVA
ADKGLKSEDIVVDSLSAILALFPANEDEFGGQSKISVISIHVTAASMRYISEFSHKTVFN
QSKEPNTSKDTIAGQQLDHTNIFYTLSNVLGEDFDGYDDCARAKINFNMAPTDTIARASG
FCPVLSLSDVHVTEIVFFGVQIDYKTLSVYYAQRYAIRKIRVSSADHSVTNANNCVTVQV
IHTAKSELQIQNIGCTVDISVTPGTFLDKDSGITEASYEWVHTLGATRCLSFAETQEEEK
DLVIFIKLAAMIIAAQDAQQDGSKCQNATGSSASLPQKYMIGNNTFEVGAKKAIMSARDD
TYAEKEKLNAEYDMGSCAFFTLELPKFPSDETQYAAVFSSEENPHEKLSVDQMIQIKSYA
TGRSSERLLMEMLNDYNLRN
>Tip_756
GAKIKSGEGARAALKERNGIVEHVAQFQLITIEVVFRQVVLIYFLYAAVIEFTSEITAHE
LANGIVQLRLEVIRSIENNVFFTVIRTNDSWKAFSQARHSAADAVIARDKFADVPSYKSD
ASARLEHEDVVNHEIPTVLSIHGSHQEEYSGQCSIALVAIHVTTYAMQHVQSFAFKSIFN
NCKSPNAGTSTLADDRITNVGIFYSMSEIIGENFNHYKDLARAKVRKGMAHANVVQNQSG
YCPIVYIVARLTDESIFFGVQVEYSQMSVYYADRYATRKVKVSDAAHSVADSNRGISVQV
IFNLSGELRIENIGIDVDVAVAPGFYLEKDSNLVGVSYPWVHKLASTRHMKFSQGQEESQ
DIVIFLELEEGVLASADQQQGKARCYNAQGGGSALPKKYVIANDIFNLTEKKAILASVDN
AFGERKEVDSEYDMASIAYWGYELDQLPGQETQFYAIHSNERQAHKNLTADKMLDLTAYA
AGRSSERVILQVMDEFNMEN
>Tip_992
GARIQVQEGARSEAEDRRGIIMHVEHFKLVTIEIVFNQVVFVYYLYASTLDFAQIVSVHR
VSEDVVQYELQTIRNAEADVFLTVVDTDTTYEVAVQDRQAANETVAARLRWAAIPSFRPE
VNEEVENEDLLENGINLILTLHATHNAEFAAKGNITLIDLHVTSYSSEEITNQAFKAVFD
DSKTENTGTESMNDSQINNSKVFYAVSELMAEDFAREENVARAKATLHMVSGHAVDAKRG
FCPIHDVTDRHVRELIFFGVEIQYSHMSVWHRNKLGIKKVKISGSDHSVASENRGISVEV
IHKDPSELQMTDLRSEVDIEIAPGIYLNKEKSNMDAGFQWLHALSSSASMKFSEAELDTK
DYAVIVRLEHAIMAAQNKKQGCARCHNATGDDASHPRHHTIANGIMDLAQKKPILAAVDA
SFPENKVLHAEYDMSSVAYFGFKLNEMPPDEKQYFDVMGQEIDPHDTFQAQEMIGMSAHP
AGRSSRRIMLKSLDSFNLKD
>Tip_993
GARIKAQEGARSESADRRGVVMNLRRYSIITIDIVFKQVIFVHHLYTATLSFDQLISVHQ
LSENVLQYTLQVLRSVEADLFITVVRTNDTFEAASEDRKSGNGAIIARLKFTSVPSFRSQ
VNQQLENEDMTNNGVAVVLTLTPTHDAQYGAKSNISMVALHVGAYTMERITDYAYRGTFQ
NAKAPNTATNTMADNKIDNQKIFYSISTVQGEDFASYREVQKARIRKNMVNTQTIDDESG
FCPIHDLTNQFVTEMIFYGVQIEFTRMSVFYRNKTSTRKVKVSPADHSVSTANKTISIEV
IFKSTAELDLTNVKTEVDVQVAPGIFLTKERKNVNKSWEWMHTLSSSASMTFSKAESESQ
DFALIVRLEHYIMASRDARQGGARCYDATGADARLPKKYMIANNIMELGEKKSVVAAVDA
TYPEDKQLNAEFDMSSIAYFGLKVERLPADETQYHAVMGHEADPHAIMSIQELLGVSAFA
SGRSSKKIILRTLEDFNLRD
>Tip_260
DARVKADDHARTEHEDRRALVLDYEDFQFVTVEVIFNQIVFIHFLYAAAIEWEKEVSSHR
LGEGVVQFHLEVFKSVKVSAFIKIILTGDSFKIMTQRHGSAANGVIARCLYAEILSFKVG
ADKGAENEDVVAHHVSMVLTVEPANEEEYGGQENIAVIAFHVTAASMEYITGHAHNALLD
NSTFKNTVKQTLAENQVNDTQIFYSISEILAEDVDSYEDLRKAKVQKDMASGDTVMNLKG
YCPVVSITSRTINTFVFFGVQIQFEAMSLFYVQKYAVRKLKVSASDHSVADSNKAITVEI
IHYKNTELRLQNVNATVDITIATGIFMGKQSAIVSINLPWIHTLGGSAILAFSRGEQKAE
DFALFLKLCTGIISSKGARLGRSRCHNGNGSVANDPNRDAIANNEFDLGTKNAVIYATDD
VFADTEVVGSAYDMTSCAFFAHELAKLPTEEQEYHLIFSNEHDPHDELSVDQVLDITSCP
GSRSSEALILERVSTHNLKD
>Tip_261
DARVKADENSRSKNEERRAFVLDLARFQLVTVEVIFNQIIIVHMLYAAEIEWEKEITSHS
LSKGVVQFHLSVLKSVKVSVFIKIIKTGDSFKLMGQRRGSGSGGVIARCLFAEILNFKVG
ADKDVENEDVVGDAITFILAIQPANENEFGGQANISVIAFHVTAQSMEWISNCAHNSILE
NSKFPNTGKQTLAEGKVYNTNIFYSISNIFAEDVDAYDDIRRAKVSKDMASAEAVKNLKG
FCPVLNITDKYISAFIFYGVQIEFEAMSLFYAQKYAVRRLKVSEADHSVADSNKSITVEV
IHFANSELRLQNVGTTVDISATTGAFMSKESGLVPASLPWIHTLGGTDVMSFSKAEQKAE
DFVTFVKLATGIFSAKGAKLGKSKCYNGSGAGCNQPNKDAIANGEFNLGQKNAIMYSKDD
AYADSEIINAAYDMASCAFFCMELARVPAEETKYHAIYSDEHNPHERIASDQIIEITSCP
ASRSSEAVILDRVATHNLQD
>Tip_1022
DAKVRVDEGTRTDRADRRSLVTNAQAFQLVSINITYKATILMFPLYAAIIKFAQVVEAHN
ISKAVIQYWLTALRSVQGNVYIRLLTTDSAYKLMAKDKGSGDDGVIARHHYATVTTFKAR
ADRNLDNEDIVDETMAVILAIHPNDQDECEGKENISMVAIHVETCSMKWIPEFAYQALFG
NCKEPNTSKNTIADSKVHHSNRFYAISNVLGEDFDSYQEAARAAVNKSLASAEAIGTMEG
YCPIMHVTEQYVRELILFNVKIDYNEMSVFYAQQYCVRRLRVSSEDHSVSDENDSITTEL
IQLSEGELDIDEIAITLDILIGPQVFLGKQTEIVDFSFHWIHNLNGTSSIEFARAEQKEQ
DIVVFLHLAEGVIASRSQKLGGGRCLSVSATVARAPSKYAIANRIFNIARKKAILTGKDD
AYAEGQALDCGYAIASITYFAFQIARMATDDTQFFALFSNEIDPLEQISGDRLEKITSFA
QGRGSKKLMLDALNEHNLLN
>Tip_1023
DAKIKANEGARTEYDDQRALVENASTYQLISLRVSYSQTILVYFIYAAEIQFATMVQAHK
VNKSFLQYNLSSLRSVKLNVFIKIIQTESAWKIMAQDKGAASHGVISKMNYASVPNYKLQ
ANKSLSNDDMVEEGLSLILAIEPNQVAECSGQDGIKVIAVHAAACSMRYVPTFSLRTVLD
NCADPNTPKNTIADRTIRNTNVFYTISNIISEDLSSYPDMAKAAVSKDMATAEAIGSKKG
YCPVLSITEASVLEFAFYNVKIKYDEMSIFYCQRYTTSKMRVSQADYSVSDENRGITTNV
IHYTSDELGVKEVAVEVEVRIGPQLFFTKDTKAVSISYEWVHRLNATELMTFSESQESAE
DFVIFLRLGEGVLAAGSQKMGSGRCIDANFTLSEHPAKYQILKGVFDIGKKNSILQGQDD
EYSKEEVLGSGFPMPSITYFVLQISRMPADNTQFGALFSNEFGPLERLPADQLQQITSYS
SGRSSQKILLNNLASYNLSE
>Tip_37
DQKIRAEEVQRTDKEERRGFVSDAAQIQIVTIHIGFRHIVLIFFLYGAIIEFQTQIDAHT
LQEGFIQYFLAALKSVRNDVYLRVIVTSDAYKSLTQNRNAAAEGVIATVTYAAISHYKAQ
ADDDLANEDMVMDALSLLLAIISSSKEDCTGQKAITYLAIHGSSCSMKTIDRHAYKSIFN
NSRAEKSAKNSVSETHVTNSTCYYTISTILGEDFDGYEEIAHAAITKDMAAADQVAARKG
FCPVLSVTEQHIEEALLFNFQINYERMSVYYVAKWAVRRIRVSPADHSLTDTNKAITVEV
IFRGDSELRLENTALTVDVQIAPQVFLAKESPIVDIAFSWMQTLSDSRVIVFSESKETAK
DFAIFIKLSEPILGSQDRKLGSARCFNATWPGAKEQDKYLVANSTFEVGRKKAILTARDE
AYAESEVLHSGFSMTSVTYFAYQMDKYDQNDTQFKAIHTGEVGPLEQLPVDKLKKVDSYA
GGRSTRDIMLDDLNQYSLSN
>Tip_588
DQKIRSEEAQRTAKEERRGLVSDAAKINLITIVIGFKHIMIIFYLYAAIIEFERVVASHK
LQREFIQYHLACLKSVRGSVYIAVIVTNDAFKELTQDRNAAAGGIIARLAYAALSSCKAR
AGDDLANEDMVMDAIALILSIVATSSQDCTGQSSISIVAIHSSSCAMQRIDNYALTALFH
NARASKSMKNTLSASKITDSDCFYTISTVMGEQFNRYSEIASAAITQNMASTEQIESRKG
YCPVLSITENQIAEAILHNFQINYGTMSVFYIAKWALRRIKVSPADHSLSSENKAITIEV
IFKANVELKLNNTGATLDVEIAPELFMRLDSPIIEISFAWMQSLSDSQVIVFTMSQESAR
DLSVFLRLADAVLGQKNRKLGGSRCFDAAWPAAKDQDKYMVSNETFELSRKKAILSAKNE
QYADSEIINAGLSMSSITYFAHDFDRYKQKDTQFNAIYTDETSPIKKLPASKVKKVDTYA
CGRATKDIVLDELSQYNLSD
>Tip_589
DQKIRSEEAQRSSREERRGLVNDIRHISIMSIEIGFKHVVVVFFLYAAIVEFNRAVSSHT
IQEGFIQYHLAALNSVANDVYISIIVTADAFKALTQNRSSAAGGIIAQVHFADIAHCKAE
ADDDLANEHPLAERVSILLAILATSARDLSGQQSISMLAIHGSAGTMRWIDQYAFTGIFG
SSQRSKSTKNTVGANQVTDSDCYYEVTTVLGEDFDNYEDIAHAAVTQDMAAASQLETQKG
FCPILSVTENHIQEIILHNFQINYKMMSIFYIAQWALRRIKVSPESHSLTDDNKAITIDV
ISRGNVELLLRNTNVTIDVTIAPESFLIKESPIIDVTLDWVQTLSESRAILFSEAQESAK
DLALFIRLAEPIIGEKDRQLGSARCLSASWPSAQNQNKYKVGNNTFEVARKKAILTTRQE
AFAKGELLKAGFSMTSATYFTMQMQRYEQEDTQFDAVFSDELSPIEQLSADKTKDLDTWA
CGRSTRQVVLDDLDNYNLRN
>Tip_768
DQRVRADEASRTEYGARDDIVTLAAVYQIVMVHVVYNQLIMIFFLYTACIDFNAVGDAHT
LQDGAAAYQLASLQTVNVPIYVKLIRTGEPWKTVAKNQNSSTNAVVGKARLSEAPCYRAE
ANDNMENENLTDNEVSLLLTMWANDQENCTGKEGVSCIAVHATSTKMQHIKAVAWRALFD
NSRLDEAAKSTVAANKLHNVERFYTIAAIVGDEFHGKAARAQTSTNLTLQSTECIGRVEG
FIPVMSITDQDVTTLVIYNIDIDFQKTSVFYTDSYAMKKIKVKTDEYSMANHNESITIDV
IDCSKSELRLDDTDLAIDVSCSTRMYMTKERAVIDHTYNWLHSLAASRLILFGAGEGGNK
ELIIFIKMCQAILGTESAAIKTSRCHAGDYAVAKDEQKNAVANKTLQVARKNATITSEDE
SYADGQIIDGGYELAAISYLALEMPRHDGTDMRFVAIYTNQIDPLSRLSAQNLKKVTAYA
GERASKKLLCDCLSSYSVRE
>Tip_879
DQKVRGDDAARTKHRDRGGVIERADRHQMVMVEVAFSQLIIVYFLYAIDIDFKAPKGVHA
LEDNSLAYPLEGVQTVNEPIYLKAIKTGDPYKMVAKEQGSGTEAVISGVYLAVVPCFRAT
AYEDLENEDLVAHNLSFIIAMYASDQEDFTGKKGVSCIAIHGESTRMQFIEAVAYHAIFD
NSSNDEASKDVLAHNAVNHTERFYTISVIVGNEFEAKTAVARTATTLSLQASSALDQTEG
LVPVVAVTDMAVAALVLFNIDIQFVKTSIFYVDKYGLRKIKVDAEDFSMCNQNRSITIDI
ITCKKAGLQLADMDLAIDIDITTKVYIGDDTTISDLTFDWVHELTEATRIFFGAQEANAR
QLKVFMHLAKSIIGTLAAKIKTSRCWEGSCALSRSEKQYVVANDAIDLPRKKSTFTIKDE
TYGEPEKLDPGYKTNAISYLAFGQPRYEASEMKFVAIFTSQADPMQNPPEKNVKKTAAYS
GGRASRNVFIETLTSYNIEN
>Tip_880
DQKVQANEVSRTKHRERDGIIARVQSHQFMMVEVAFSQLIVIFYLYPIDIDFKAVKEAHA
LQEESLAYPLAGIQTVNDPIYIKVIETGEPYKVVAKEQGSANNAVVARVYFAVIPCYRAQ
AYEGLENEDLIENNFNLIIAMYASDAEDYDGKGGVTCTAIHGHSARMQMIKAYAYMAVFE
NSTQDKAAKDVVANDKISNADKFYTINVIIADEFANKNATAQTAESLNLQASDMVSRTEG
LVPVVSLTDNAVSAAVLYNIEIEFSKTSLYYVDKWAVRKLSVDSADFSLANKNRSITIDI
ITLTKAELKLKDTDLAIDIDISTKAYFGDEKRVVDLSFDWVHSLTEAKQIFYGAAQATAH
ELIIFIELAKTIIGSLSAKIRNSRCWEGAFALSKDESQYLVANGALDLPKKKSTYTVQDE
GYADPEMLDPGYKVNAISYLAYGQPRMDITEMRFVAIYTDQCDPMPKPPEQNMPKLAAFS
GGRASAQILIDILDAYNITN
>Tip_96
DQRVQSDEAARSEHSERNGVVTRADVLQFVMVKIVFNQLILIFLLYTAEIEFQRIEEAHR
IQEGAVAYALACIQTVNVPLYIKLINTGDPWKILCKSQDAATGAIVSKCRLAVVPCFHAP
AHADMANEDLINNELNMLITMYSNDDEDCCGKTGVTCTAVHNASTKMEFIEACAFKAIFD
NSRHDEAGKSTVTGDQLHHTDKFYTIAAVVGDEFENKNARARTSVNMNLQAAPAIESAEG
LVPVVSITEKSVTSIVIYNIDIEFQSTSVWYTESYALRKIKVKQEDHSMADRNESITIDI
IDCRKGELQLQDTGIAVDVDAAPKVYLTKQTSTVDMTFEWIHSLSESTTILFGATEGSNK
ELILLIKLTEVVIGSKDVKMKNSRCWSGEISASSHEAKYAVANNTMKIAKKKATLTAQDE
PFADKQVINAGYEMSAISFFQLRMSRLDSTDMHFIAIYSHQCDPLPKLSAQNLKEVTAYS
GGKASRQLIAQTLHAYSVDE
>Tip_58
DQKIRPNENAEAQHNTRNGMVEFLEGWQFVMVKIVYRQLILIHYLYSAEIDFEDIRQGHQ
IDEGAVAFRLSALKNVKGPIFLKIVSTDNAYKILAKKEDSSTESVVGDTMYAVAPCFRAE
AKDEVAKENSISHDLNLLITMLPNDDENCTGKDGFSVTAVNANASRMQFVRNCTYKALFV
NARQEEAGKDSLAKGKLHHTDVFYAINNVVCDEFDEKTDRARTTVDLNLQSAPTVETQEG
LVPIISVVNKKVQEAVILSIDVSFTDVSLYYLERYSVKKVKVKTEDHNLADENQAITIDI
IRYSKAVLELDDTNINISIKATPKQFMKKAKSLVNLAWDWIHNLTDSAVVQFATQKAKTK
EVIILMKMSEAVLGSKQVRFSRAREAAGSFSAPRDIEEYMLSKGTIGCSRYKSTITAKDD
CFGEAEAIAAEYELSAVSFFGTTLERLEAEDMRILAILSYQEDPMAQLSEANLKEVTCFG
AGRASKRVFMNLMWQFNIRD
>Tip_269
DQRIKSSENQESPYQQRSGMVEYLDSHQLVMVDLAYRQLLLIWFIYAVEIDFDSSRHPHK
VEDGLISFKLEALQTVKTPIYMKVMKTNGTLKALYKQEDSANDSVVGQTAFAVAPCFRVE
AKDELAKENIVNHGFNLLITFQPNDEQNCAGKSGFALTAMNATTSTMSHAKGCAFKSVFV
NSRKDEASKDSMNDSKISNENSYYAINEIIADEFESKEAAARTPLDVDLQTAARIESQEN
LVPVISVVDRRVSEVVMLNIDVRFSNTSVHYLEKYAVQKIRVKSADHNMASVNKAVSVDV
INRGSDTLRIENEDVTVQLRASPKAFLAQSTEIVDSVYEWIHQLTDSAVASYGAANATTE
ELMIFMRMVDALLGKLNVQLKKSRATAGSFTAATDVQEYILSRGTVGCSNRKATLTSEDD
AFAEGEPLAAEYDLSAVSFYGSTFDCIESEDMQVHAVFTNQTDPISKLSSANMKDITCFG
ARRASQAIFLGLIRQFNVKD
>Tip_270
GQRIQSSEHQESAYKQRSSLVDHLSKYQLVMVDISYRQLVLIWFIYGVEIDFDSNREPHQ
IEDGLVSYQLEALQTVKSALYMKVMKTDGSYKALYRQEDSVNNSIVGELAFAVASCFASD
AKTDLARENIIEYGLNMVITFKPNDRKNCAGKTGVALTAINATSAAMSHARSCGFKAVFV
DSRKDEACKDNVSDSRIQNENRYYNINDILSDDFDKKEAVAKTPIDLDLQTAARVDTKEN
WVPVIAVVNKRVTELVILNIDVYFSHTTVHYMEEYSVQKVKVKSQDHNMAAVNRSVSVEV
INYAGSSLRIDNEGVTIQIAASPKAFMSQATRIINVVHEWINQLSDSNMASYGAVNAGTQ
ELQVFQRMVESIVGKLNVKLKKSRAAGGSFSAATEVKEYIMTRGTIGCTNRKTTLTSKDD
CYADNQKLATEYDYSAISYYGSQMDCLEADDMEVHAVYTNQKDPMSNLSAANLKDVTCFG
ARRASQSVMLGLIKEFNVHD
>Tip_893
EQHIASSEYSESDEEDRNGIVNKADRYQVLMVNLHYKELIIIYYLRSVQVEFKQEAATHR
IGNGIIAYHIEAFQTIHEPIYLQVVLTNNPWKVSAKDSDSSSKRIIGRTELAVVPCHRVG
AREHLTADDVADENLTLLISMISNNDQNCAGKRDVTFTALNTTSSTMRFLEGCTYASLFE
KQRHQEAAKSSMGKKEVYNVDAFYSIHNLLGDDFETKADTAQTSINVDLQTADGMDAREG
LVPVFNISCKIVAVAILFNLDIEFQKTSVFYLNGYTVKKVRVKTEDHSLGDENRSISVDV
IRCDDASLKMEDYGVTLSITATPQVFLTKDKAVVQYSYDWVHSLVPSATLIYGALKESSN
ELAVFIRLVESILGNGNAEVDRSRAAAGCFRLAKNEAKYAVANNTLDIAQRKTIMQSEDD
GWANNDRMDAEYELTAISFFAYSFEKVDATDGRFMKVFSTQREALERVGAEALKDIAAFT
GERGSKRILLNLLGNYNLQD
>Tip_894
DQHIAASEHAETEEEDRDGIVNKANSYQVIMVNIHYKELVIIYFLRAVEVEFKQEAQAHR
VQKGVVAYYIESFQTIRDPVYLQVVLTSNPFKMSAKNLDSSSNRIIGRTELAVAPCHRVG
ARTDLSADDIADEELTLLISMQSNNEQNCAGKQDVTFTALNAATATMRYVEGCGFAALFE
KQRHQEATKSSMGKGNIYNVNAFYAIHDMLGDDFESKRDKAQTSIDLDLQKSEGIESREG
LVPVLNISCTFVAVAILFNLDIEFQQTSVYYLNGYAVKKARVKTEDHSMGDENRSISVDI
IHYNDSELRMEDFGVTISVTATPKIFMTKDKTVVQYSYQWIHSLVPSATLVYGRLKENSN
EFAVFIRLVEAVLGNGNVEVERSRAAAGCFRLGSNESKYAVANDTLNIAQRKTILQSQDD
GFADDDRFNAEFELTAVSFYGYAMERLDATDGKFIKIYSKQREPLDRLTAEALKSIAAFT
GGRGAEQVMLQLLGNYNLQD
>Tip_439
EQQVAANAHPESQKEERDALITNADRYQMVMITIAFKEVMLVFFLRAVQIEFADETEVHK
IDKGLIVYWIECLKTVRDSIYIQIVRTNSPFKISTKEANSSNKAVIGQTRLAEAPSFRVG
AREELSNDDNAEEKLTMVITLLSNNDDNCNGKADVSVTALNANVAAMENVDECGFNALFQ
RTLHQEATKSSVGKGNIIHANKYYALTDMIGDDFQTKDNTAKVNVTLDLQASPKIVNDEG
LVPVVNMTCEQVHEAIIYNLNIAFQKTSVFYLNGYAVKKVRVKSQDHSMGDENKAISIDV
IYHTKAVLKMANFEITLSIAAFPQLFFTKEKSVVGTNWKWIHDLAPSARILYGALRENCK
ELAVFLKIAEAVLGTRNAELALARAAAGCYAVASDESKYVMANNVLHICQRKTILQAVDD
GFANNDTFDSEFELSALSFHAFAFDRVDATDRKFIKVFSNQHEPLERFAAQALKEVAAYT
AGRGSQRAMLDMLSDYNVKD
>Tip_901
DQHIASNQATKNEFRQRDGMILQIAMWQVTMVSVVYRQLVLIYVLYSIKIDFDTEREPHK
LEEELIAFAISSFRAIKVPVFINIVLTDTPWKIIAKDSSASSGTIVGTLKLAQAPCYRAE
ATDQRSNDDVIEEQFTLVISMYANKEENYNGKADVPLTAINAAISALKWVKDFGFKPLFQ
NSRLSEASKSSIGGNALHSATSFYDISDLLGDDFDAEQKKAETATDINLRAAPLTTSREG
LVPVLHVTHQHVQCAVIFNIEVQFENTSIFYANEYGIERVKVKEEDYDMVDKNKSIALQA
IHLSQAEMALDNFDATLSINATPRAFFAKQTSATDPPLNWVHELGASSLILYGSLRNAAK
EMEIFLKLARAIISSRNVELARARAELGTFSTAAGESNYQVANNSMDITKKKVTLAGRDD
AFASNALLRAEYDYIAISYYGHALQSMDATDAKFMAILSEQINPFARIIAQARKEISAYT
GGRAATKIILDMLAGFNIAA
>Tip_902
DQHIAANQAAKNEFRQRDGMILHIEKWQVTMVSVIYRQLLLIYILYAIKIDFETEREPHE
LEEELVAFAITSFRAIKVPVFISVVLTDSPWKVIAKDSSAASGSIVGTLDLAQAPCYRAE
ATDDRSNDDVIEEQFTMVISMQANKEENYNGKADVPLTAINATISALKWIKDWGFKPLFQ
NSRLSEAGKSSIGGNALNNATSFYDINNLIGDDFDTEEKQAETATGVNLRAAHQTTAREG
LVPVMHVTHQHVQCAVIYNIEVQFEKTSIFYANGYGIERVKVKQEDYDMVDKNKSIALQA
IHLTQAEMALENFDATLSINATPRAFLAKQTSVTDPPLNWVHDLGASRLIIYGSLRDKAK
ELEIFLKLSRAIISSRNVELAQARAELGSYNTAANESNYQVANNSVDITKKKVTVAARDD
AFASDALMDAEYDYIAISYYAHALQSLDATDAKFMAILSEQINPFAKIVAQARKEVSAYT
GGRSATKVILDSLAGYNIAA
>Tip_428
DQHIASNQAAKQDFRQREGLILQIDNYQVTMVTVVYQQLMLIYILYSIKIDFETERDPHK
LEEEMVAFAISSFRAIKVPIFIRIVLTNTPWKDITKDVSAATASIIGTIKLAEAACWRAE
ATDQRSNDDVIEEEFTLVITMAANEKENCHGKEEVPLTAVNASITVLKWVKDHAFEPVFN
NSRLSEAAKSAIGGDNLRSSKVYYDINKLLGDDFDAEQKSADTATDINLRSAPLTTSKEG
LVPILHVTHKHVESLVIFTIEVEFPNTSIFYANGYGIEKVQVEQEDYDMVNKNRSIALQA
IQLSQAEMALDSFNSTLSINAIPRAWFQKQKSVTDPPFPWVHDLGASSTILYGSLRSTSQ
ELELFLKLSRAIISSKNVELATARAELGTFSTSAGEEKYMVANNSMDITKKKVTLAAKDD
AYASRATMHSDFEYSALSYYGKSLENLDTTDAKFTAIFSSQVDPFETLIAQELKKISSFS
GGRVATKVILSILADFNLSN
>Tip_777
GQHIAGDQASKTEFQQRDGLILQIQKFQIIMIEVVYQQLILCYMLYTIKIEFPTERAPYQ
VEEEVVAFLIAAFRAIKIPTFIKVVQTDTPWKPVGKDASAGANSIVGTIRLAEAPCFRAE
ATDDRSNDDAGKEGMTMVISMNTNKSENCGGKGEVGLTAINADVSTLKFIKNYGWRSMFQ
NTKRSQAAKTTVSGSRIHSANAYYAINDIIGDDFSVKEDKADTATTMDLRTAPEVANKAG
LVPVMHVTHHHVQCAIMFNIEVEFPQTSIYYINGYAVEKVQVKTEDYKMSNQNRAIALEI
INLAQPEMRLENFKGTISISTAPECFLTKKTPVTDISYSWIHSLAASAMMMFGSLQNSAK
ALEVFLELAEGILASRNVQMENAQADSANYDTGKGEKKYLVANHTIAVAQKKVTLAGRDD
AYSSNETLHGEYAHTAVSFLGQAMQKLDVSDMKFVAIYREQMDPFAMLRRQGRKKISAFC
GGRASTRVLLSILDGFNLPN
>Tip_778
GQHIVATQASKTEYAQRDGMILQVERYQLTMVSVVYQQLVLIYILYSVHIAFAQEKEPYH
IEEEVVAYFIASFRAIKIPTFIRVVLTDTPWKPIAKDANAAAESIVGTEKLAEAPCWRSE
VTEHRSNDDAGEEGLSIVISMHANKEENCGGKGEVPLTAINADVSTLRFVKDYGYQPLFQ
NSRRSEASKTTVGDSQIHSATAYYAINNLVGDDFSNKDKVADTATSLDLKGAPAVKNEKG
LVPVLHITHEQVQCAIIFNVEVNFPNTSIFYINGYSVEKVRVKTEDPDMADQNRAIAIDI
IHLANAEMRLDNFKGTVSISAAPKTFLQKRTRAAEISFRWIHSLTSSASMMYGSLSNGAR
AMAVFLELAEAILSSKNVQLETAQAEAAAYSTARGERKYQVAKHTMDVAQKKVVLAGRDD
AYSSDEALDGEYEYTAISYFATAIAKLEVTDMKFVAVFSDQTNPFESLSRQAQKKVSAYT
AGRASYKVILDVLDGYNLAD
>Tip_602
RQRIRANQHAKSEQKEQYAIIQHIEALQLLMLMLGFRQLRLIFYLYAVGIQLEHLVDCHR
IEASYLEYVIESLQTVDASIFLIVIPTEPTYKSLARGSNTATNVLINTVHLAAVSSYRPG
LEKKVENEHSFDGQQALVMNITASEKDHCSGKEPLGQTQVHGNTSSIDYVSDFTFKAVFG
TSKSEKTVNKTFPKNKVRHTQVFYSLNKILNDAVSAKASMRQSALCLSFHPAVTVDHLEN
FCPILTVADAVICELMIYNITIQYRDTAIYLFSKLALHRVKIDNSDFALQTANKAVGLQV
ISGTNATLRMENVTTTVEVDSVTCLYLVKNKSLMDLSEKWVHNLTDSRRLSFEHSKGADE
AFAIFLRLAKYVLGEKSAQMDRAKISAAKYTTAKQHKNSMIAKSTVEVTKKKSILEALNE
SFAEEELIGQDYALSAITYYLVDLGKFEAPTQRVHAVFTNERDPLGKISAKELKRIQTFA
ATRGHSQVLLNAVSDFNFQD
>Tip_603
RQKIRCSQHSKSAQSEQYAIIKFVEGYQLLMLAIGFRQLRFVFFLYSVGIQLQKLVECHK
IEASYIEYAIDSLQTVDQAIFLIIIHTKPTYKKLARGSHTAANALLNTVHLAAVTSFRPG
LEQDVENDHSVQGDMALVLNISTPEKEHCTGKDPLGVLQVHGAASHIDHIGDYPFEAVFD
RTRAEKTVNKSFSKKRTQHTNAFYSLNKIINDATSQKKAVRRSKVSLNFHPGKQVAQIEN
FRPIITAANEIIKELMIYNLKIEYRDTVVYLFSRISLHRVKIDSSDFALQTANAAIQLRV
IDHSEATLEMQNLNTTIEISTATSSYLSKNKGLSDVSFEWVHNLTDCRELCFEQVRAADK
ALTIVLRLANYVLGESGAQLEKTKITAAHHTINKRHCNSLITKNIIEVSQKKSIIETRNE
VYAEQELVSQEFALQAITWFLIDLEKLDAPNQRIRAIFTDETDPLGRVSAKRLKRIQTFA
GTRGHQGVILDCIADWNFHD
>Tip_974
DQEVKVDQYAKTNHNNQYGLVAQVAVYTLVSILVGFRQLILIWYLYTVAVQLDKLVQAHR
FENTYVEYHIEALQTIDGSTFMILIQTDNTMKSVARGAQAATNLLIGKTDYASVISFRAK
LEEQVENENAVSGPMAVVLNLHAREQKHHSGKAALSQTQVQSTASSIRKVRNYAYQGVVH
TTHSEKSATASLSNNKIYNTNVYYTLSDILSEAIEAKAALRSSALALEFRGTVALDVREN
YCPLITVAGEHIDEVMLYSITIRFSDTALFLANRLSTKRVMVDTEDFALANQNKSVNVDI
IWHDESSLQMENVDYTLEVNKSPCVYLQKQPKILGVTEDWIHSLADSQRVSFERAREQEK
EFPVFLALSRSIMGQNNVQLNRAKISEVTFSVARGHSNNQISGNVINLARKKAVIKAMNE
VYTGDETLAADFALTAVTYYLTTVEKLERETAKINAIFTGESNPIPQTSTTKIKEVQTFA
ATRGHSELILHLISNLNIQS
>Tip_975
DQSIKADQYAKPEKQDQYGIIKQITKWTMVSIITAFKHLVLVWFLYSITVQLERDVDCHK
FENTYIEFSIEWLQTIDNSLFMILIRTDSNFKTIARNQQASTARLVGEIQYAQIISYSAK
LDEDVENNNLISGNMALVLSLAAREEKHYQGKQALNQTQVQSTATTIQNVSSFAMQGVFD
TTRVDRSATASIGNHQINHTNVYYSLSNIISEAIAIKHAQKKSSMSLDFRGTVVLDVREN
YCPVLTIAGKQISELMLYSITIDFSETAVYLTNQLSIKRIVVDDKEFALASQNQSVDIPV
IWRADSSLSLENIDITVEISATPCIYLIKHPSIIGTTEEWVHSLADSAQVSFERARESEN
EFALFLALGRSVLGEKQVQVDRARVNEVTFTEAKESKNNRISGNVIQLAREKSVMRVINE
AYTGNQILNADYALNSITYFLHTLEKFEAETSRLSAIFTKEENPIDKIPATQLKNIQTFA
ATRGHSTLLLHLLRNLNFRS
>Tip_773
EQSVKVNQYARTALEDQNGLVAQVATYTLVSLLTGFKQLILIFYLYAVAVDLKRVIDCHR
FENNYVEFKIEALQTIDESVFMILIRTDSTMKMIARGNGSPTDLLIGRSHYATVISYRSR
LEESVENEHKIEGPIAIVLNLYAPEEKHYHGKKALNQTAVQANSASIQQIRGFAYASVLH
RSRTEKSATASFAEDKVNNTNKYYTLSDILTEAVDSKGAQRRSALSMQFHRTVVLETRDN
FCPLITVVGTGINAMMLFMLTIRFSDTTIYFASRLSIKRIKVDSQDFALQTQNRTVNVDI
IYHTDASLEAESVKYTIEVSKAPCVYLPKDPSLVNITEKWLHKLAESERVSFERSRNTER
EFPVFLALAKAILGEINVQIDKAKVTEVKYTIAGNAASNAIAGNVIQLGRKKSVIKAMNE
MFTDSQTVAADFDMTAVTYFLTEIDKIEVQTARIKAVYTGESNPLGRINSSELKKVQTFG
ASRGHANVMLNLIAGLNFSS
>Tip_693
SQKIKANQCAKSDFEDQYGVVAQVTVLTIISILTGFRQLVIVFYLYPVVVQLENFLECHQ
FENNFVEFRIEALQTVDGSVFMILIRTNSTMKTIPRASRAATNLLIGAVEFAPVASFRAG
LDENVNNENKVEGQLALVLNIHAPEESHFSGKQALSLTQIQADAPNIQNVQSFGYKAIFH
KTRTERSANASFVEDRVDHTNVYYTLSTVMSEAIESKGSIRRSAMVLDFHGTTVTNQREN
FCPLLTIASANICEVMLYSITIRFSDMAVYLLSRLTMKRVRVDAADFALQNANKAVNLDV
IFRSESTLKMENVELTLEVDKCPCIYMSKHKSLIGIVEQWVHSLSDSRRVSFEKVREPDR
AFPIFLALTRTILGEKNVEFEKAKISEVSFTVSRGHKNNQIAGNIIQITRKKAVIKVMNE
TYTGAETLQADYALTAATYLLVELEKLERETQRIRAVFTEETNPLGKVSETEMKKIQTFA
ATRGHNSILLQMITNLNFTD
>Tip_689
DEEVQQDQGRKTAWSDRDGIISKAEQKTIIMIAVGFRQLLILFFIYPVEIQLAYLIKCHK
IEESIIEFAIDAMQTVDATVFLIIIPTETTLKFTTQGKNTFSAILVGAVNLAAISTFKGA
VDQNIDREHRFQGNQVYVMNIHASNADHCKGKESLSLTQIQGSASGIRYIKNWSHKPIFN
QARTDKGTNKSLSYERVHHTDTFWAMSGILNDALKSKKETKRASLSISFHKANAVEQREN
LCPILTVADKQVSELILYNITIGFTTTALWFLSKIAVQRIRVNSEDYAMQHANRAVNLQI
IYQAKGTLTMANIDMTIDVSAVPCIYYHDARALASLDEEWIHRLGNSKKLAFEHSRVADM
AFAVFLELSQAILGSHAVKLGGARIMAASFDIASDAKKTTIAGHTVAVSNKKSIFKTRDE
EYVDKERLDSDFALAAITYFLVDMERLEASNMRLNAIYTNETDPLGKFSSREVLKVEAYS
STRGHSNVILELLTGFNIND
>Tip_690
EQKVRANQSAKTAYADRDGIISKAKRKTIIMIQIGFRQLIIVFFLYAVDIQLSHMIKCHR
VEDTIVEFTIDAMQTVDTTIFLIIIPTETSLKFTTQGKNTFSAIIIGAVNLAAISTFKGA
LEQHVDNEHRFQGNQTFVMNIQATDAEHCKGKNSLSITQIQGSSTHINYIKNWSYRPAFS
ESRVDKGANKTLAYERVYHTDAFYAMTNILNDALETKDEVKRSALSFSFHTGESVQQREN
LCPLMTVADQHISELILYNITIHLTNTALWFLSRIGVQRVRVNTSDYAMQSANRAVNLQL
IHKTKSTLEMTNIHMTIEVSAVPCIYYHDAKTLASISEEWIHSIGDSRRLAFEHTKASDM
AFAVFLELAQAILGSHAVKIESARIMAAQFDIAQNSRKTIIAGGTIAVSNKKSILKAMDE
EYAEKEKLNADYALSAITYFLVHAEHIESSDMRLHAIFSSEQDPLDKFDARELLKIQAFS
ATRGHSNVFLEVLTQFNIQD
>Tip_933
QQRVKSGQQSKPNIDPKDGIVEEAEEKQLVMIKLAYQQLIMIFHLYSIEIALKHAMDAHR
IEDAYVEFEIDAWQTINGSVFLIVVHTDNTCKILSQNQSCQTSILIGKVSYANIRQYKAA
VDANADNEDVVDGDQTMVMNIFSPSDRHCKGKESLSQTQIQGTATSIQYVRTFGWYAVFD
RAVVENSSNKTLAHSQVSHTDVFYSLTELLKELVDSKESARKAMITLAFHTAASVVDTEN
HMPVITVANPSINELVLFNTQIEFGNVAVYYLDKICVQRFRVDSEDYAIARANAAVDLQI
IDSSKSSLRLENVSMTIEVCVSPCQYISKERTLLNVNEEWLHSVGESQVMVFERCKESDT
ALDVFLELAKGVLGDQDVKLAQAKINHASFDKGQSARNHVVAGNAIAIGKKNPIIQSSRE
SYAEDDAVDPNHALRALTYFLLHLQKLETSTMRVQEIYTNEQDPISKLKCKKLKEVQAFS
GSRAHNNILLDVLPDCNVGK
>Tip_934
NQHVRTNQRTKSDLAPRSGIIQEADKKQIIMIDLAYQQLILVLFLYGIEIQLNHVIDAHK
IENAYVEFSIEAMQTIDKTVFLITIGASSSCKQLAQGYDTSSEILVGAIEYADITTWKAA
IDQNLDNEDALEGNQTIIMSIAGPNERNYGGKRDLNQTQLRGAASSIEYIKDYGYRAIFS
RSRVDNAANKSLANDRVSHTHVFYSFTNILRELMKPKQSARKSAVSLTFHTSAILNKKEN
LCPLITIADDQITELVLFNLQIRFSDVVVFFFSQLGIARIRINTTDYAIATANRAVNLKL
IYLANATMDMENVNMTVEVCASPAIYMSKDKNVATLTEDWVHSLGQSNNLIFQKAKSNEM
AMVIFLELSEAVLADKDHKVATAKIMAASYNRATDARNHVVAGNIVAISQKKPILKANRE
IYADSEVMNADYALNAVTFFLHELKHLEAETMRIEAIYSDETEPIGQISCHRMKQIQAYA
ASRGHNRVLLDLLSSFNICD
>Tip_174
NQKVQANQSQKTDFGDRNGIITDADIFELIMIDIAFNQLVLLFHLYVVTIKLEELVSAHK
IEDALMEYHVEALQTVDETVFLVLIPTEASYKLVSQGKNTSTNVVIGRTQLAAIPSWRGG
IEREIDNANAFKGGTGLIMNIQATEQDHCAGKEGLAMTQIQGSATSIEFVKHYRFNGVFN
TSKIEKSANKTLADERIHHNNVYYTMAQVLNEAGKSKSSRRRSALGLDFHPGELVETHEN
LCPLMTVMDQKISAIVLYNITIEFNQTAIYFYNKLAIQRVEVNKADYAMQTANQGVNVEI
IYVNSTTLEIENVQATIEIGSAPKTYMGKTRQILNASEQWLHELGSSKIMVFDRATETDR
AFLVFIRLAEDVLGRHQVAIERAKIKAATYDIAKNTSKYFVVNGTVKVAQKKAILKSRDE
SWADEEDVNADFALTAVTYFAIHLARLEQSTMRLDALFSNKANPLEKLDAEEIKQIQAYV
VSRAMNMTLLKLLSDWNIAD
>Tip_406
DQRVQGNQSTKTKHGDRNGLLEDAELFELVMIEISYNQLILMYFLYAIQIELQTLVSVHR
VEDSLMDYAVESLQTVDETVFLVLIPTEASYKIVDRNKNTSTNVVIARTRLAEIPSFPPK
MERQLENANSFRHSAAFVMNIAASENEHCVGKQGLAMTEIQANAATIEFVQNFRFNGVFD
TSRAERSANKTLAQEKVYHKNVYYELSQVLNEAGRAKESRKRTALGINYHPADLVEKREN
LCPVVTVMDKPITAIILYSITIDFNKTAIHFYDKLAVQRIEINSADYAMASANQAVNVEV
IYVSSASLHIRNVEVTIEVGSTPRVYLGKTRQVLNVTEQWLHQLGNSGVLVFDRGTETDN
AFLVFISLAEAIMGQKDVAVERAKIKAATYGMAGDTKKYCVINGTIRVSAKKTVIKSRDE
AYADDEDFTADFTLTAITYFATHLARLENKTLRLNALFSEESNPLDALQAEEIKRIQAYV
ASTAMNMTLLNLLQNWNVAD
>Tip_407
NQKVQGNQSTKQKFGDRNGIIEDAELFELVMIAIAFNQLILMYFLYAVEIKLETLVSVHR
VEDALLEYTVESLKTVDETLFMVIIPTESSFKMVDQNKNTATNVVIARSRLAAIPSYSPK
IERHTENANAFRHNAAMVMNIAASEDDHCVGKEGLSLIQIQGGASSIEYIKNFRYNGIFN
TSRADKSANKTFAQERIYHNHVYYEMNQVLNEAGRLKESRRRTALGIDYHTGDVVSKREN
LCPVVTIMDQPIAAIILYSITIEFNQTAVHFYNKLSVQRIEVNSADYAMASANQAVNVEV
IYVSSATLQIANVDVTIQVGSTPRVYLTKTRQVLDVNEEWLHQLGNSGVLVFDRCAESDQ
AFLVFISLGEAILGQKGVAVERAKIKAASYGIAQDTNKYCVINATIRVTAKKAVLKCRDE
SYADNEDVKADFALSAVTYFALHLARIENKTLRLNALFSEESDPLNRATAEEVKRIHAYV
ASSAMNMTLLELIQNWNVAD
>Tip_67
DQRVQPNKSKKTDNGARNGLVTEAAVWQLVMVDVAFKQLILLHYLYTAVIELEKSVEAHH
LEDAIVEYNINAMQSVDQTIFIRIIATNTSFAIVSQNRDTSTDALINRARLAKVPDYKMN
VNRAIENENLVAGALGLLLALSAQEHSDCSGKENISQVQVQGNAASVREIDNFAFRSVFD
NTKEDKAANSNMVDNQLSNSAVYYNMTEVLNEANENQKTLAKSGLTLDLQRLDVVEKVEK
LCPILSVMDRRVQSLVLFNIEIEFNETAIWFTDRFVIQRIRINGADFAIQSNNKGVNVEV
IHFSQFQLELQNIGLTVEVSSAPRIYIKKAKTTVSLSEAWVHELGQSKTLCFAKGQENEQ
QFLLFLKLGEGIMGNKSAKLDRSKVLAGTFDTAKQEEKDFVANHAIRVAKKKMIFRANDE
AYNEVEIVKAEYGLSAVTFFLRHLEQLETSTMRFSAIYADEIQPMQKLHAEKIVDIQAYA
AGRGTNKVFLEELSQYNINN
>Tip_68
DQKVQQNQAKKNKYPERSGMVTEAAVYQLIMVDVVYKELVLIYFLYAAIIELEETTEAHQ
IDESLFRYNVEAIQTVDETIFLSIIATGASFKQLFQGHHTATNALVTRASLAQVPDYKAE
VDLAVENENIVSRELGLLMALNALEEEDLSGKEAISQTQVQGSAAEVKMINQYAFKVVFG
NSRRDKGANTNICDGKINNSDVYYTMSNVLAEAQESKKNCQKTALAIELQSLEIIARTEN
LCPVMSILNSRVKEVILFNIEIDFPETAVYFSNRFRIQRIGINSADYAIQSDNRAVNVKI
IQANDCQLQLENVGVTIDINMSPKAWMSKAKCTLHLTQSWVHELGESPMLVFEKAQANDK
NFLIFIKLGAAIIGGGHVKLDKSQVLQGAFDISKRERKYMVANQVFRIGRKKAILKARDE
AFNEVEIIGADYGLRAVTYYLLNLERLESSAMRFRAIYSKETSPLEGMSAEKLKDVQSYA
AGRGNNAVLLEALSQYNIRC
>Tip_5
NQKVNLNQAQKTNTTERNGFVTEADVWQLVMVAVVFQQLMLVYYLYAAIIELEEVVEAHT
LDDSMIEYSVDAVQTMEVSTFLAIIKTDSGLKIVGQGKNSGTSALIARTALSGIPSWRAE
VDLEIENEDTYHGNLGMLMAIRSSEDDDCAGKRGIKQTQVQAEAAKIEFIEDFGWHSIFH
NDHTEKATTTAFTEHKIHNQHVYYSMTKILNDAFEGKQSTARTAINLDLQSADIVTRAEN
LCPVLSVMDRKINEAVLYQIEIEFSKTAVWYFSQFAIQRVRVNCADFALQKENKAVNLKL
INKTDAQLRLENKNVTIDVRTNPKTYLAKASSVLGLAEAWIHDLGDSSALLFDKGQSTDS
QMLVFIKLEEAVMGSDNVQFNKARIRAAHFSVSQDKQKYYISNETFRVGQKKAILRCHDE
TYTENEQLDSDYNIRAITYYLFHLQRIDSETMRVQAVYSGETRPANGIRSEKILKIASFS
AGRGNNRVFLDILPDYNVQN
>Tip_574
GKKVHANQFPKSQGEDRSGLVPETEMFQVLMVAISYQQLITVYYLYSAQIDLNRLIDGHC
VEDRTLDYWVSALQTLREAIFMQIISAKANYKIISQGKQGGSGALVAKLKLAGVLPHRAQ
IGMDMDNEKTQTSGLAIIMTIWSNKEDDYGGKEAIKVIQVHGSATRIDDIKNYSFKSLFK
TSYKDSSANSVMVHSEVHTTEAYYALHGVLTDASATRQANAEAAVRLNLRAASVIECDDN
FCPILHVMNEQTSAIILYQLDMQFTRTILFYLGAAALTRIKVNHDDFAMSGTNQSIKIEI
INESDCRLQLPNIDITVNVSTAAKIYLPKESTVVRTAEDWIHELAESTILIHERSQSNPL
QLLVFMILSKSLVGTRDVKMDEAKLAEGAFALGANERKYTIPNDSFKVARKKGVFRVRSE
AFSKNEELQADYAFSALTYFLSEISKTNAGTMRIQAIFPNQLSDITGISGKEMIKLSSYE
AGRAKRELLLSQLANWNMQN
>Tip_575
GKKVEADQYPQTEAEDKSGMIPETNMCQLLMVAIAYNQLITLFYLYAAQVDMGHTIDGHC
VEDRKLDYFVSGLQTLRDALFMSVITAKSNFKSVTQGKDSSSDALVAKKSFANVFPYQSE
IGLQMDNEKVTENGLALILRLWCSKNDDYGGKASVKIVQVNGSGTSIRGIQEFAYESIFK
NTYHETSPNDVMVNSEVRNIEEYYSLHNVMTDAQERREADAEVAVRMSLRTVEYVEKHDN
YCPVLNVMDKSVSVLILYQVDMEFTSTVVYFLGSAAVKRVSVNSDDFAMGNVNNAIKVEI
IDASGARMKLQNINMTLTVSTASKIYAPKQSSVHKLGESWIHNLGDSRILTHEKSQASDL
ELLIFMVLSDSLLGTKDVRLEKAKLAEGTFALGQNEKNYTIPNESINVARKKGVFRVKDE
VYAKNKKLEADYAFSAITYWLQQLGRTNVGTTRIEAVYPNQLNEITQLTAKEIITVSSYE
AGRAKKELVLKAMSNWNMLH
>Tip_521
NKQVNANTYPRAEADDKNGLVGKSDRCQFVMVSVGFRQLVMIFFLYAAEIDLGRMTESHQ
IEKRALDYYVAALQTIEQGLYMPVIGSHNNYKEVMQGKSGSTDVIVARMRLGGLFGYVTE
IDLGRDDEEMIHNGMSIIMKIYSSDEEDWCGKEQIRQIQINGPATDIDDIKEFAWKALFD
NSYIDQAANEVIAENSIHEVDDYWALHTVISDAFAERAATAKAAVTLDLRKAQILESRDN
FCPVLSVMDKAVSALVLYQLDISFTVTIVYYTGKVAITHLTVNTADFAMSSDNKSVKVEV
INRQGAKLRLENIDITVNMATAAKCYLGKESQVVRIAEEWVDNLGESSTLVHKHGQSTEN
QMRVFMTLTDSVLGTDDVKLEGAKVYEAEITISQQETKYVIANKSFEISRKKAIYRASDE
AYTDNEDMHADFAFSALTYFAFEVTRANTGTQRIHEVYPDEADEITGLRSKEIAQLESYE
AGRGKRVVLLDAIPGYNVKD
>Tip_408
NKQVKANQFPKTSADEKSGLVGETHMCQILMVEVGFNQLIMVFHLYVAVIELGKGVQGHA
IEERTIDYAVSALQTIEENVYLTAIKAKTNYKVVAQGKQGVTNVLIARVELAGIFPYRAE
IELGMDNEDVVSSNLAIIMKIHASNEEDYSGKAGIKQVQINGTATNIDDVRDFSFRSIFD
NSYLDSSANEVLLDSRVYTVNEYYTLHTVMSEAFADRAANAKAAVTINLRAAQYVQTQDN
FCPILSVMDRQVSSAILYQIDIRFTKTIIFYNGSAAITRVRVNTKDYAMSDENQSVKVEI
INRTGCRLKLENVGITLNVTTPAKMYLPKESSIIRIAEQWVHNLGDSKKLIHERVQASEL
QLLIFMVLSESVLGTDNVKIESAKLFEGSLTLTTAEVKYQIPNRSFKVARKKGIIRVSDE
AYSDTEDLNADFAFQAVTYYLFAIGRANSGTMRIHAIYPEEASEITGLRVKEIIKVSSYE
SGRGKRQVLLNVISDFNIRG
>Tip_377
KKKVQANQFCKTNDEEKSGIIGEAAPFQLLMVEVAFKHLVLVYHLYGAAIELEKGVQGHV
IEESSTDYAVQSLQTIRRSIFLSVVRAKTKYKIASKSKEGASDLLFAKSQLAGIFPYTAQ
IELGLANEDLYDANLSLVMKIHSSDQREYSGKNHIEQVQINGDSSQIDYIENFAYKATFD
QSHVQRSSSELMADNQINTVHSFYSLESVLDEAFATRRSRARCALALDLRAAKIIMDQDD
LCPIIAVADEHVSAAVLYQIEIRFSRTVVFYFNSVALERLRINKQNFSMQDEFESLKIEI
IQKSEAQLRLQNVGITIQISSAPHLYVDKESNILSTTEGWMHDLGDSQELVYERAQAKEL
QIILFMKLSQQILGTMNVKMKRARIFEGDLTISAGEKKYVIPNNTINVAKKKAIIKTRDE
AFSENSMVDPDYDLHAVTFFVQHIDHCNAGTMRINAVFSQESSEVAGLSRKTVIDTSTFA
AGSGSKKVMLNIIANFNIRQ
>Tip_561
NKEVKANQYHRTKYEDKNGMVEEAENFQIVMVEIAFRQLLIVYFMYAAEIELAKALKGHL
LEESTVDYNVDAMQTIESSIYLSIIRAQPNLKVAPQDKTGATHALISRNEYAGVSPFVSN
LELGIDQEDIYQGDLALIMAIWVTGQADCSGKSGVELVQVTAHAGAIQDIEEFGYKSVFN
NSVADSSGNKVLAEGQVRSVNDYYTLSNVLSEALDSKNSLARAALSLALRDAQMITNEDH
LCPVLSIMDRSVQEIVLFRIDVDFQSTMIWYFNSFCVQRLKVNSEDYAMQAENRGVQIQI
IYKTSAELKIQNIEVTFNIDTGPKTYMTKETPILHFSEGWIEHLGESKVVMYDKGQSNDT
QLAIFLELSDLVIGNDTVKLEQSRIGAGSFAIATEESKYAMSNKRFRIAREKTVFETADE
AYSNDEELHAEFELSAITYFLYHLQNADAATMRIDAVFSDEVSPVDGIRAKKLRDISSWA
AGRGNHKTLLEMIQDFNIRG
>Tip_562
NKEVQADQFHRTTYEEKTGLIEEVQKFQVVMVEIAFRHLILVYFLYAAEIELQKVLRGHT
VEESTIEYQVDAMQTIEESIYVSIIRAQPNLKAAAQEKNGASGAVVGRVRYAAIAPYVAN
FELGINQEELYNGGLAVIMAILTVGNSDCSGEEGVEVIQVTAGAGQISKVRDYAYKSVFD
NSVTDKSINEVVSEGKLHSVTDYYTLNDVMSEALDSKESLARAALSMALRSAALVLTKDH
LCPVVSVMNKRIQELVLYRIDIAYGRTMIWYTDSFCVQRVKVNSKDYAMTTENRGVQIEV
IFRTSGTLYIQDIDTTFNVDTGPKLYLNKESTFLHLAEEWVDNLGGSKVLQFDKVTPDER
QLLIFMALAELILGNDTVKMQKARIGAGRWAIAKNERKYVMSNDRFRIGREKTVFMTADA
TYSSDDEVGTSFELSAVTYYLYHLKNIESAEMRIDAIFAEEASPVSGMSSKNFRETSSWA
AGRGNHAMFLEQVRDFTIKK
>Tip_618
EKRVQCREFQKSRSEEKSGVVDGAYNFQIIMIDLGFEQLIIIVYLYGVKIELTKLMRGHA
LEDSAVEYFIQAVHSIRTSVFLTIIRATSKLKQHAQEKNATNNAIVGKIRLATIDPFRPE
IDLAIDNEEMYDVCLSLVLSLQSDNNQDASGKQDIVIVQVFAFVASIKGIQHYSFHGIFD
RAHDEKAANDVLGEGRVNSVTVYYGLSNMLSDAMEGRTATVNAKLSMDLQRANAVRSKKD
LCAILAIMNKTINGAVLYQLDIGFDRVVLWFFGAFTVQKISINCTDYAMQTANSAVQLDV
IHCTNVELKLQNVQQTLNITSGPKIYILKTSRIMNVTERSLHNLAQSALILYQRNQSTEA
ELLFLMRLADAILGSNSVKMEKARVLTGRFSVANREKKYIVASDTFKVAKKKAIIKAKDD
GHTKDDTVKVDFKIHSVTYFQLAVEHADSTASKIVALFSDEADPLKKLQAKRLLEVSSYA
SGRGTSGLLSHTLSHFNVGS
>Tip_619
NKRVESNEHQKQNENEENGVIEEVYRYQLIMINLAFQQLVLIVLLYGVAIELQRAAEGHV
VEEKNAEYTIDSLHTIRVNVFLTVVRATSNYKRAGQDHNASNDAVVSHVKLADIFPFRAD
VDLAVDNEELYQGMVTPVLSLRADNDTDCAGKNGIAQTQVSAFAATIRGVQEYTYKGVFK
DAHAERASNAVLADDEVDTVTVYYSDSAMLTDAFESRNATVRARLNMQLQTSKIIVRRKD
YCTIIAVMKKVINAAVMYQLDIEFSKVALWFFGAFAVQKVSIGSADHAMQKQNRAVQLEV
IHNGRSELEIRNIDVTVNIATAPKTYLTKDSQTLRLTEKSLHDLADSAAILYQKCKGSQA
QLLVLMRLAEAVLGTHSVKIEKARILAGAYSVSKTERKNVVANDKVQITKRKAIIRTKDE
SVAENEAMDVDFGIKAITYYAHAIEHADATASKVKAVFSHEADPLRKVSPKRLLTVSSYA
MGRGTNDVLAHQLSYFNLGN
>Tip_510
NQKVRSDDIQRANNAQRDGLITNVDSYQLMMVIVAYCSLIMVFLLYAALVQLERVTDCHN
VDTSVFEFHVEAVQTINTSVFISVIASNTAFKRVAQSTDSGTDILVTKQQIATVASFRSQ
IELNMDKENVYQGDFDLVMTIAAGDAGDFSGKQGLSYTQIQGNTATISHIRGFVVQTIFD
EVKVEEACNTSLANDVAKDSNVFYSMDGVVGESIDRMGCTAKSSTTIDLQSSEALDANEN
LVPMFHVMEDQIEGLILYIIAVAFTMTVIYWFNRLGIQQLRVNSEDFAMQGENNAVNLEV
IKYVNVQLRCPAIGLSVNISAAPAYFLSKGRTVQGTDEEWVHEMGPSKVLAFEKNRAIET
QMLIMLRLVASLMGNGSVKFALTRVLDGNFTQGQDERKNITSNSTFDVAHRKAILKAHDE
VFSPDEQLDSDYRVRAITYYLQKLNHYDGATRRINALHSDEIAPMNEMPAERVKAVQAYA
VGQGANQVLAQLIKEFNTAN
>Tip_511
NQKVQADDLQKATAAERSGLITNVDAWQLMMVTVAYCSLIMVFFLYSALVQLERITDCHN
VDTSVFEFHVEAVQTVNGSVFLSIIRSNTAFKKISQDTDSSTEILVTRNQIAQVASYRAE
IELGVDKENVYEGEFGLVMTIGAGNAGDFSGKQGLSYTQIQGNAATISHVRQFVFKTVFD
EVRVEEAANTSLCNDVAKDSDVYFSMDSILGEAIDRMGCTAKSSTSIDLQSSEALEASEN
LCPMFSVMDDQIEGMILFIIAVQFTMTVIYWFNRLGIQQIRVNSEDFAMQGENKAVNLQV
ILLVDAQLKCKAIGLSINIGASPAYFLSKGKSVQGVDEEWVHELGSSKCLSFDKNRSVEP
QMLIMLRLAGGIMGTGSVKMALTRVLEGSFSRGEDDRKNITANSTFDVAHRKGILKAQDE
TYSPNEHIDADYAVRAITYYLKKIEHYDGATRRINALHSGEAAPMDGIPAQRIKELQTYA
VGQGANQVLLQTIKEFNTAN
>Tip_855
EQRVKVDHLQRADVEERDGFISHIDRFQIIMLAVAYCSLVFVYFLYAALVQLGRVTQMHR
VDTAAMSFHVDTVQTVNTSMFLSVVKSDVSYKVIAEDTDSVTDILITSYEIADVTSYRVQ
VDLGIDKENIVKGHLSLLMSIRAGNEGDFNGKANITYTQINVNASSIQYVNNYSFRTILN
HVPIEESANEALPGDTVRDSNVYYTMNSMQGEAIESMSNQAKSSTALDLITAQLIPSKEN
LCPMMSLMDDNIKELILYVIAVDFGMTVIYWFGRMAVQQLRVNADDFAMQSVNSSINLDI
IRRSNVQLRIRAVGLTINITSAPTVFLDKRKATIDTDPHWIHELGSSDSLTFEKGKAIEK
QMLIMLRLADGVLGNRSIKLARTRVLSGHYTRAQNEKKNVAANHNFDIAHREGVVRAKDA
SYAPRDRLNADLAMEQVTYFLRKIEHMDCATRRIDALYAGEEAPMERLPGAQVLSIQTFA
VGQGAHKVLLRMIAEYDAEN
>Tip_856
DQKVKANHLQRAEASDRDGFISMIEKFQMVMVGIAYCSLIFMYFLYAALVQLSRVTDCHT
VDTAAVSFYIETLQTVSSSVMLAVLQSNVDYKAVSEDSDSVTDVLISSYRIADVKNYRCD
IELNVDKENIIEGALGLLMSIRSGNSSDFSGKTNITYTEVQASAASIQHITNYVFTTILD
KVPIEESSNSALNDHVVWDNSVYYSMDSMMGEAIETMTNIAKASTAMDLQTSEVIRTEEN
LCPMLSVMDDHINEVILYIMAVKFTMTVVYWFNKMALQQLQINTDDLAMAGSNTSVNLDI
IHRQDAQLKVREVGLTININSGPQYFLEKGKSTSGLDEEWLHQLGSSNCLTFERNRCIEK
QMLVMLRLADGILGSKSITLVRSRILDGPYARVQNEQKNTASNDNFDIAQREGILRAQDA
YYSPGEKVDADYAVRQITYFLKQIAHIDGATRRVEAAFPDEIAPMARIPAKKVKEISTFA
VGQGAHGIILNIIDEYNTED
>Tip_829
EQRVKSGHLQRAEAEERDGFISRIRRSQLIMVGVAYCSLLFIYLLYAALVHLAQCTDCHK
VDTAAVSFRIESVQTVNTSLFLALIKSDTSYKLVAEDNDSATSILVTKYDIASVSNYCSS
VELGIEKENVYHGNFGFIMSIHSGNEGDYSGKTEITYVQVQCKAASIASIEDYAYRATLE
QVVLDEAGNGALADDIIHDASVYYSMDNMLGEAIESMQNIAKSSTALDLRTSEGIKSNEN
LCPMFSVMDDRIDAIILYIIAVDFTMTIFYWFHRMSVQQLKINTDDFAMQGVNSSVNLDI
IRRDDGQLRVAAVGLTLNISSAPTYFLDKGKTVQNADEDWLHDLGSSRALAFERGKAVDK
EFLVMLRLAEGILGNDSIKLGDTRVLSGAYSMAKDEQKDLASNKTFAIAHRKGILEAKDE
GFAPGEKLQSDWAVRQMTYYLNKMEHLDTATRRIDSLYSSETAPMDGIDAARLKHLQTFA
VGNGANQILLKAVSDYNTEN
>Tip_473
EQKVQADQFQRAAAHERDGLITHVEHCQLIMVDVVYCSLILIYFLYSALIQLSRAIACHH
VDTALLEFYVESVQTVQTSVFLSVVKANASLKRVGQSTSSATSVLITKRAIATVGNYKAN
IELGMEKEDIYEGDVGFLMSIGAGNTGDFSGKDGITLTQVQANAVTIRMVKEFGFKAIFS
EAKAHESANSALSNDEIQGSDLYYTMADVIGEAIDRRDSIAKARSSLELQTGDVVGQQES
MCPMLSVMNDQIDAMVLFNIEVEFNMTVIFWSSKLAVRQVQVNQADFAMQGENSAVNLNV
IHLVDSQLHLRAVGMTMNIGTTPTTYLDKGRTIQGVDESWAHDLPASKVLVFEKSRVVED
QLLVLVKLAEGLLGNGNVKMANARVITGTYSRAPDEQKHVAANSTFRVGHRKQILKSKDE
AYAPDERLVADYTVRALTFYLSQVKHLSAATRRIAALYSAQSAPLEGLPAARLKHVQTYA
GGQGANEVMLDVVSNYNIKD
>Tip_474
EQRVQSDHLQRAKAEERDGMVTHVDKCQLIMVDVVYCSLLMIYYLYAALIQLANEIACHT
VDTALIEFYVESVQTVQESIFLSVVRAHVNLKRIGQATNSATNALITKRDIATVSNFKAN
VELGIEDEQIYEGELGFLMGIGAGNQGDFSGKEGITMTAVQGSAASIKLIKDFGYRSIFS
QAKGHESGNSALANEDIKGSDLYYTMAEIIGEAIDRRESIAKASSDMELQTGDLIEQQES
MCPMFSVMNDYIEALVLFNIEVDFNMTVVYWSSKLAVRQIQVNHAQFAMQGENQAVNLNV
IHLVNSQLHLRAVAVTLNIGTSPTTYLDKGRSVQGLDEEWAHDLASSRVLVFQKARVVEE
QLLVLVKLSEGVLGSGNVKLANTRVISGAYARAPDERKHIAANSTFRVGHRKTILRAQDE
TYAPGESLVCDFAVRALTFYLHQMDHLAATTRRISALYSNQSAPLESFPAARLKHVQTYA
GGQGVNEVLLNILSNYNIRD
>Tip_978
EQKVQTDNMARATSEDRNGLVENVQRCQVIMVAIAYCTLVLLYYLYAAEIQLDRCIECHE
LDTSLVEFHVEAMQTVKISVYLTIIKASVSYKMMGQGTSSSTNILIARQEIATVANYKGA
VDLDIDKENTYGGNLGLVMTIGAGNEGDFSGKQAITLTQIQKRSGSIKYVSKYGYKSLFS
EVKLHESGNSALANNEVHDPNVYYTMANVIGEAINRRQSMAAASTSIDLLSGDAVTTRES
LCPMLCVMSDKIGSVVLFNIEVNFKQMTLFWVSKLAVQQIKVNHFDFAMQAENSAVNLQI
IYIIDAQLKLKAVAITINISTAPQAYLDKGRRLEGINYDWVHDLASSRCLVFENTWATEA
QVLILVKLAEGLLGTGSNKIEHTRVLSGSFTKSPTEQKHVAGNDTFRVAKRKAILRARDE
VFAPDTTMVSDFAFERMTYYLQRMEHFASTTRRIYEIYSDEQSPMDGMNTAKLLHIQTYA
GGQGVNQVFLVLLTDYNTRD
>Tip_979
HQKVQADHIQRAHHDDRNGLVKHTEAYQMIMVDVAYATLIFIYWLYAAQIKLERVISAHK
IDEALLEFFVEAMQTVRATVYFSIIRASTSYKTISQGSPSCPNSIIADVRIAMVANFKAE
VNLNINKENNYNGNIGLIMSIHAGNQADFSGKESITVTQVQKTSAGITFIADYTWRSLFE
EVKYHESSNSALANDEIQDPNVYYTMADVMGEAVAKRDSIAASSSQFNLQSGDSIATEQG
LCPMFCLMDRRVCELILYNIEVHFNHTVVYWGSKLGIQHVRVNHFDFAMQDKNSAVNIQV
IFLQGSQLKIEAFLVTANIKTSPTEFLPGGSRIEGMTEAWVHDLAANKAIVFDKPWAEEQ
QLLVLLQLTKGMLGSNNKRVEKTRVMSGTLSKSKTEKKHQVGNTLITVARRKAILRAKDE
SFSPRDILVPDHEFEALTYFLDRFQYLACTTKRIWELFPNEENPLEGITCARFLHVQTYA
AGQGSRKILLNIITELNLKQ
>Tip_3
EQKVQAAQLQRQNHEARGGFIEHIQQYQLMMVEVVYCSLLVAYYLYAAVIELGKKTECHR
LETAILEFYVESVQTVNNYVFLDLIRSNTSLEVIDRGTSSVSELLISRRDLAEVSNYVCS
VEPGIEKEDLYKSHIGLVMRMAPGNEDDFNGKEGLDLTQVQGNAANIVDVKDYAYAAIFS
EAKHNQSPNSTMANNQILGSNVYYTMADVISESTGHRTAVAKTNTAIELQTGEIVDSKEN
LCPMFSVMDEHINETVLFRIEIAFSMTAIFWFSRLAVRQIRVNHPDWAMQNENSTVNLDV
IHHVDSTLSLSAVEATVNIATAPVSYLDKNRPIQGVSEEWVQNLGESNKLTFDNSKAADN
ELLVMVRLIDGMMGSGSVRMDRTRVFSGAFTRAKDVQKHIAVNNVFHLGHRKAIFRSQDE
GYSEDDRLASDCRVRAVKYYAHDIDHLNVSTRRVYATFAQKTAPLDGLDAAKLRQVQAHA
AGQGVKKIIPNVLSNYNIKD
>Tip_4
DQKVQAAQLQRTDHDSRGGFVTQVQQVQLMMVQVVYASLILIYYLYVAVIELSHKVKCHA
LDTALLEFYVEAVQTVNEYLFLSLIKSSTTLETLTQNTSSVSETLITRQQLAEVSNYVCS
VEPSIDKEDLYDSGIGLIMRMHPGNEDDFNGKPGIDFTQVQSAASNITNVKNYGFRTVFS
EVVMNQSSNSALVNQRILGANVYYTMANVISDSTGERQSVAKTNTTLELQTGEIIETTEN
LCAMLSVMDEHINELVFFRIEIAFSMTAIFWFSRLSLRQVRVNHPGWAMQNENATADIDV
IHRVDPQLNLSAVSATVQIATAPVQYLDKEKSVQGISEEWVQNLSSSNALSFEKGRADDN
ELLVMVRLIQGMMGTGDVRVDKTRVLSGTYTRAADVQKHVAVNDTFHLAHRKAIFRAADE
GYSEAERLAADCQVRAVKYYAHQIDHFNCDTRRVNALFSQKLAPLEGIDTAKIRDVQSHA
GGQGTRRIIPNVLSNYNIRE
>Tip_280
EQKVQADQRARSQTDEREGLISNMKKTQTVMVQVAYSCIILIYFLYLVKVELQRNTETHQ
VDETVIEFRVKAVQTVKTSIFLAIIQTGTSFKCLAKGSDSATAVLITQTQLAAIANFRAH
VDLDFDKENVLKGEISVVMNIASNNEAEFSGKANISLTEVQGTAANVQQVQELSYKSVFA
EARSHAATNAALSNSQVARTNVYYKMSNILGEATTNRDSVAKTSATLSLQNGAYIETKED
YCPILSIMDRQISEMVLFDIEIKMSMTVIWWFRNLATKQFKVDHQDCALQGENSSINLEI
IAFSDGSLKLPAISLTINAGSAPTLYLSEGTRVKGITEAWVHELTESRELTFEKCRASEE
QLLVMLAMADGLMGSITVRLNRARMLSGQYVTSPDEKNHTAANDTIKIAQRKAILKARDE
GVAQNEQIDADFAVQAITFFLYHLEYLDVSNRRVNAAYSNQAAPLQALGSEKILHLQAYP
SGMGVTRVFLEEMATFNVDD
>Tip_281
AQKIQADQRSRSNYDERDGLIQHLADYQTIMVKVTYCCLIMIYFLYSCEIELQQTTQCHR
VEDTVVEYFVESVQTVNTTIFLPVIQTKVKFKALAKQTGSATNVLITRLRLAEISTYRSS
IELDFEREHTIEGQLSLVMTISTSNQDEFNGKSGITMTEIRGRAAEIQFVRNFAWKSVFN
ESKTEAATNSALSDSQVTNTNRYYSIADVLGEATRTRATKAKTSSSLDLKTAATVQTREN
LCPMLNVMNKHIDEIILFNIEIKMPIIVIWWLSNLAIQQVHVNHEDHEMQSDNSTINLEI
IQHYEAQLELDAVSLTVNISLSPKVYLAKGKPIVGLTESWLHDLGESRSLTFERARASEK
QLLLMIKMTEAMIGNGDVKLHRARVLGARYSIARNELNHTAANDALDVGHRKCILRARDE
AFSQNDQATSDYAVNALTFYLYHFESLDASTRRVHALFSGQMAPLNGLTAEKLLHVQAYP
AGMGVSQCLLDKIANFNIKN
>Tip_537
EQKVQSDQQARSDCNDRDGLIANIKECKIVMVLICYCCLVMVYFLQAAKIDLENMAGCHD
IEESLAEFTIETIQSVQASVFLPIIAAHVNFKLIAKGTDSASGLLITKRHFAQIATFRSA
IEERFDKESVIEKDLSMVMSIHTSNEEEFNGKEGLSIIEVQVHAGEIQHMRQFSYRSAFN
ENATQAASNTSLANSSIKNTGVYFTMSNVMGEETTWRTTTAQTSSSLDLNSAQVVEDKEN
LCPMLNVINHYIEGLVLYNLEIAMNMTVIWWVENIAIRQVRVNHQDFAMQDDNSSIDLEV
IQKTDAQLHLEAVQTTVNLGTAPTTYLSKGKAIKDLAEAWINDLGPSRMLSFERCKASQK
QLAIMLKLSSGIIGSGKTKFSRARVYSGRFARTPEEGNHSAAADTFKLGRRKSIVKARDS
AFSQDQRATCDYPVQTITFFQFNLEHIDADTRRVYALFDGQSSPLKNLSGQNLIEIYAYP
GGMAVSDILIHALAHFNVQS
>Tip_847
DQKVQSEQFVRSKSKDRNGLISHVQSCKLITVHVCYRYLILLFYLQAAEIDLDSIMECHK
IEDNFAEFHIETIQSVLESVFVPVIQANVHHKVLAKGHESSTNILIARKEFSEVPTFRAT
IDNNLDQENVVKKSITLVMSINAPNEEEWAGKDALNRLDIHVYAATTKNMRQYAYRAAFN
DTILSSASSTTMSDSKVYNIKVYYKYNEVLSEESNWRQPSAESSSTLDLNTSEIIATKED
LCPLVQIIDRVIEAIVLFNLEIEMAMLVVWWCKSIAVRQVAVDADDFALGDDNKPIDVTA
INKTSAQLKLDATHVTINVAAGPTSYLSKERTIMGTTEIWINQIGDFRRFNFDRAKAVEK
QLEMMLKLTAGILASGRTKITKARVHAGAYEQTSNEGNHDAAADTLGLNHRKAVIRATDS
VFVQTSRLGSDYPMTTITFYQSNLEYLDANTRRVFALFNDQEEPLTRLTAKNIVEVQAYP
GGMAVRELLAGLITQFNVRS
>Tip_848
NVKVQVEQCVRAKYEEKDGMIANVDMAKLVMILLCYCYLIVIYYLQGAEIDLSNIIDSHE
IEQTFAEFQIETLQSVKDAIFLPLIEADVHYKVLVKNYNGASSILVAEQAYAQVATFRSA
VEDDLEREHFIEHGITLVMAIKAPDNEEYAGKDALDRVEVHCHAACTKILQQFAWRAAFS
DSVMRAAANTSLSDGEVWNINVYFSYTEVMDEESNWKTACAKTSSTLGLNTAQMIESQED
LCPLVNIIDRIIEALVLFNLEIDMSIMILFWSKNLAVRQIAVDRSDLALADDNRAIDIGA
IHKSNNQLRLQEVRTTVNISASPTVYMSKGRNILGLNETWVNDLGPTRRVSFEQAKSSTE
QMNVIIHFTSGVLAAKRAKLTRARVHAGVYQQGADEGNSKAAAATLELTHRKCVIKAMDT
AYVQDSVLNCDFSPTTVTFHQSNLDYLDHNTQHVAALYDAQAGPMSHMSSQNLVEEEAFP
AGMSVRDLLARTIANFNIKA
>Tip_353
DEKVQADQTARSSCAEEDGLIKNLEQFQTVMVDVIYCCLLMVYFLYGAAIALEKITKLHQ
IADDIVELSVDAVQTVQTVVFLPIIETEATFKKVGNNSNSASDEIITRRNFADVNTFLEE
IELDFDKENTVRGDVSLVMSIPSYNDEEYSGKTGLTITEIHGRSGSIKAINSFSYQTAFN
ATENHSAGSSAMPDSRVPNTNVYYTMAGVLSEAISNKREVANVSSLLDLQTATLTSDQEN
LCPMTSIMDELISCFVLLNLEIAMSMTVVWWFSNLAIEQVRIGNQDFAIQADNSCIDIQL
IQNSNSSLRLATAQLTVDIATGPELYFGKTKGVRHAMYEWIHDLGESRTLTFEKCRVSDL
QILIMLNLAEGMLGTKRVRLENARVNSGTYKVSGDANNQVASNDTFNIARRKCILKARDE
AWCREQQLNADFAVSSITFYSTRFDELDTDTKSIHALVSNQEAPLARIAVDKLLEIQAYP
GGMGVSLVILNVLTTFNIKD
>Tip_354
GEKVQCNQYARRQTRQKDGLIQTLERWQTLMVDVTYCCLVVVYYIYAASIALEQITSCHR
IEDSLIEFHVDAMQTVTDSIFLPLIQTNSSYKVVAKGTEAASAEVVAKETFAEVASFCAQ
VELGLDRENAVQGNLSLIMSIHCSDAKEYAAKDGLTMTEIQARAGSIKLISDYGYQAVFE
ETEAHTAANDALANNNIPNTNVYYTMSEVMAEAVTTRRELAKTSSLLNLQSSEATETREN
LCPMISVMNNYITAYVLLNIQIKMTMTVTWWFSNLSVEQVKVGQQDYAIQTANSCIDVEL
IQFDQAQIHLEAVDMTVNVSTSPELYMGKVKGLRGMVYEWIHELPESECMVFDKCQASEQ
QLLVMLTLAEAMLGQRYVKLNQARVREGHYSVSAAAKSHFASNDTVHIARREVILRAADD
AFARDDTIDADFTITAVTFYAYQYEELNTETRSIHALCTNQTAPLERMAMDQLVHIQAYP
GGMGVKLVLASVITSFNVRA
>Tip_220
DQKVKAQELPKMSHEERDGLVTEVQNFQMIMVAIAYDFLCLVYYLYSIVIELNKLASAHR
VEESLAEFHIDSTKSVNQSIFMSLIRTQHSLKLIAHGGDSGSNCIVTKQKISKVSGFRAP
VDENIEKESLLEGGMGLVMAILSGEVEDFNGQQGLAATQIQGTSGSIELVQDYSWNALFD
EVKTHESANASLTDGRIHGSSVYFAYEGVVGEATASRETKAKTSNSLDLQMAEAITKAEN
LCPIITIMERFISEMVLMNIEIRFGTIVLMWFSKVTAKQVRVSNVRYKMAGQNQAVNIEI
IHRENAQLKLEAIAITVKLPSAPTEYLAHTKIVRGVMESWIHDLGSSQVMQFEHARSSQE
KLLVLVHLGEAITGHGEAQIAKARVFTGVWATSRTEQKHVAGNNSFRCAHRKAILKAKDE
AYTQGEYFEADYSLRAVTWYMNNLDHIDAATKRVSAIFTDALAPLNKLRANKLLTVQTLA
AGQAVDKILLSLLSNYNLRE
>Tip_221
NQRVKAQQYAKSSQEERDGMVSQIERYQMVMVAVAYSLLCLIWFLYAAVIDLGKLARCHH
VKECILEFFVDVIKSVNPSIFLSLIRTDHSYKAVSHGGTSVTEQIVTQNAISKVASFRSP
VNLGLDKEHVVAGGVGLIMAITAGDMQEFTGQAGLTLTQVQGSSATIQLVKQFAFQALFD
EVKAHDSANSGLAQEQIKGTDVYFCFARVLGEATTKRESNAKTSCQVDLQMAQTLNSNEN
LCPMISVLDQFINELVLFNIEVDFGNTVVLWMSKLAAQQVKVSSVRFAMASTNNAVNVEV
IHQTEAQLQLKAVSLTIKVTTAPTSYVEHAKSIRNMDEAWIHDLGNSDLMSFDRSRQPEK
QLLVLAHLGNAVIGHGDVQLAEARVWTGGFSTEDGEEKHVACNDTFVCARRKTVLRSTDE
SFTKNAYLDTNYALWALTWFLNELSHLESATRRVHAVYSEEVAPLDELQVEKIGPIQTFA
AGQGVKKIILGLLSDYNVSD
>Tip_895
DQKVRLQQRAKQDYSERDGVVTEVDVYQVVMVDVAYKLLCIVYYMYVASVELESLLLCHN
VDKSIMEFFVEAVRSVNKSVFLTIIKTEHTFKALGQDQHSQSESIIAHAKIAEISSFTEP
INLNMNKENMIAADLGVVMSIYAGEVEDYSGQANLSLTQVQAATSNIENIKNFAIRMIHN
KSHTHQSASSSFADGRVQGTKVYFDHAAIFAEATRSRQPIAQTFSSVGLQQAENVDGREN
LCPMLSLMNRHLSALVLYNIEIQFGRTIIMFFDKLSVQQVAVSRARYAIAKSNASVDLEL
VLHTSSQLDLKALDTETAVGADPEIYLGSTQTVRSITEVWIHDLASNTALAFKKGRPTEQ
RLYVMIRLVQPVLASANVQIASSRLYTGALPAGRGERKKIAANHAFDCPHRNGILKARDE
GFIQRDTIQNDFSLHSITWWLFEVEYLNSATKRVVAIWQNNIAPLKRLRAEKLGPVQTFA
TGQAVARCLGAMLLEFNLQS
>Tip_896
DQKVRVEQSGKQTYSERDGVVTEVENFQVIMVGVSYRLLCIIYYLYAATIELNTIVLCHN
VEETVMEFLVEAMRSINRAIFMTLIKTDHSYKNLCHDGHSQSDSIVAHTKIARVSSYRAP
INLEMEKEDVVSADLGLEMAIFTGEADNYSGQADLTLTQVQASASAIEKLQEYAWSAVFS
QAQPHESASSSFADGKVFGMKVYFDYAAILSEATRTRDSKAQTSSSMTLQAGENVDSRAN
LCPMISIMNKYITEVVLYNIEIEFGQTVLMWFDRLSAQQIAVSTVRYAMAKSNAAVDIEL
ILYSNGQLDLKAVNVELAISTAPEVYLASAQAVRNLNEVWIHELASNVILAFKTSRPPEQ
QLLVMVRLADPIIGGADVQIASAKVFTGSYAAATGERKKPAANRSFNCPHRKGILKTQDE
TFIQGDYMDSDYSLHAITWYLHEMDYIDTATRRMWAILANNIAPMARFTSEKFGPIQTYA
SGQGVSRVLGSLLLDFNLES
>Tip_841
EQDVQVDQFAREDQAERNALIDQITKAQLIMIDITFQLLILIHFLYQAEIELNLMVPGHR
IQEKTVEFNVQAIRSIQESLFLRLVEQNNPFEVMPRSGGATSNTVIVRKRVSEVKQFQAE
INTDTEQEDTVVGDLGLVMSVNGSNTQNAVGQEDFTWLRLQANPISVKIVQDFAFRVIFE
RSVQAQASNDALADDKVSTTDVYYPFAAILGESIRGEKAEANCSISIQLETADLYTSKEN
LCPMLKRTNKYVAALVMWSIDIDYSNTVVYYAAQSPIRAVKINSQEFEVASDNRAATIEL
VYNTGGTTPLEALELTLKLSQSPTVYLSQGRLVNNKSERWLDDLQESKAIAFDQSTSTER
QMLLMVQLGEEILASKSPELSQARVDQGNYNPSKGTGKKMAANGHFKCTKHKGIIQAQDE
SYSDFAVMQCDFAWQAIDFFLHGFDSTDGHTKGVRKIFSDNVAPMEKLSAERLGDLETFS
ASPGVQRIPTDRFADFAVQN
>Tip_842
EQDVQVDQYAKEDQEERNALIDQITRAQMIMIGIGYKLLVLIHFLYQAEIELTLCIPGHR
IQEKVVEFHVESIRSIKKSLFLHLVEQGNPYEVMPRNGGATSNTIIVNVHVSEVKQFQAE
VNTDTEQEDSIEGDIGMVMTVHSNDAENAVGQADFTWLRLQANPISVRKIKDWAYKVIFG
RTATAQASNDAIAEDKINNTNVYYPFSSLLSKSIRNENADANCSIRLQLETADIITTKEN
LCPMFKRTNKYVAAIVMWSIEINYSNTVVFYAAQSPIQALKINAQEFEVASDNRASNIEL
VYRTGGTTPLKALELTLKLSQAPTSYLSQDRLINNKSERWIDDLQESHAIMFDQPTATER
QMLLMVQLGEEILATKNPELSQARVHQGTYSPAKGTGKKIAANGHFKCTKHKGIIQAEDE
AYSDFAIMNCDFAYQAIDFFLQEFESMDAHTQGVRKVFENNLAPMDKLSSERIGEVETYS
ATPGVRRVLTDRLANFAVQN
>Tip_986
EQQVRANQHARQSEAERCALIQHLKKLQLISLVVAFILLVLLYFLYVTAIELVIVTESHR
VEKTLVEYKVEALRTIKESIFLRFVEQNNPLKTIPREGNASSDTIIARSKVSKVKQFQTQ
IDADTEREECVLLDVAICMAVHSGEVSNAIGQTDFTLLRIQATSCAVKYIAGWGFTCVFN
HSSVASATNRSMVDNTIHGTGVYFPYSDILGDSIKNENDAANCSVDHKLEECEVIEKQEK
YCTIIARTNHRVISVIIYSLEIGYSPTIIYYANKSAVRAVRINSEDFEVCTENAGLNIDV
VFCVGCTLLFNALDTTTKITQAPTDYIVQASEVKNKKEDWIDDLQQSRALTFDQGTAVNS
ELLVMVKLGDCLLAERNPQLDAARVRSGNFSAATKTNKKTAANDTVQCAKHHAILAAEDE
AFSEFSEIKAEFYKQAVDWLGRKIQSTQTATGGVQAIFENEAAPIPALSTEQLGKVETYA
STPGVRLVMTEALSSYSLLG
>Tip_987
EQKVKADQHAREAEAQRCALIEQVARLQIITLQVSFILLVLVYYLYVIKIELVIVTSSHT
VEKTIVEYNVEAIRTIRESLFLRLVQQNNPLKIICRNGQTASNAIVARARVSAVKQFQVQ
INADTEREDCLLGDLSLVMAIHSGEVSNAIGQKNFTLLRVQATACVVRCVQDWAFSCVFN
HTSLPSASNKGLSDNKIQNTGVYFPYSNVLGNSLRVEEEEANCSVSFELESYKIIDTAEK
FCTMVSRTNQDAISMIIFSLEIVFSPTIVYYINRAALKAVRIGSDDFEVATDNQGLNIEI
VFYSGATLLFEALNSTTKINQAPTNHIVQASLIKNAGEDWVDDLQESPALTLDRARTTNR
ELLILLTLSDCILAARNQQLDSARVHSGTWTSAQKVGKKAAANNTIKCARHKAILTSQDE
AWSDFDELTAEYGKQAIDWLGRKLEQTQAATGGVQAIFEDEAAPIPAIPAVKLGKIETYS
STPGVKNVLTEILTNYSVVG
>Tip_273
DQAVRSNQHAREPEAQRCTLVDEIKKMQLVMLNVAYTLLVLLYYLYGVEIELETTTNTHK
VEKAVLDYWVESLKSIRETFFLKLIKQNNPLKTVAKGGETGTGTIVARTRVSEIKQHQAQ
VAAEQDREECLLGRITMVMSVYAGEVQNAIGQEDFAVLRVQGTPVSVKFVRDYGCRSVFN
HAACARATNRALTENEVRESGVYFPYSNVLGNSMRAEEAEANCSVNYDLESSEVVNSAQK
FCNLLSRTHRCVTTLIIFSLDIAFAPLVIYYANRASLRAVKINGSDYAVATGNHALNIEV
VYYSGASLDFRALNSTIKLSQVPTEYFSEASSVLDRGEPWIDQLQDSPILTFDQARPTNK
ELLIMVVLGEAALAGKSPEIESARVHAGPHSDTKNIDKKLAANDTVKCAKRQSILTRIDE
NFAEFDKMKSEFAWQAIDWLAARIDSLQAATKGVVAIFDDEYAPLNKMPPVALGEVETYS
ATPGVNAILTNGLSNFSIIY
>Tip_119
EQKIQSNQQGREDHAERDALIDEVEKVSVIMVQICYKQLLMVQYLYAATIEIAAIVNAHR
IKQDSVEFPVDAIRSIRESFFITVVKQNAPMKHVGRKGDTAADAVIAKLRISDIAQYQSQ
IKEDTEREDLIEGNVKFVMSMHSGKEEQITGEKALPVIQISGCAVPVELILDYPYRSLFS
HSNAKEAANDAMSNDRIKNTKVYYTYTNVVAKTLKTEVAIQKTPVALSLETADYITSQEK
LCPIIHCAGHYISAMVMFSVQIPFTSTVVYWEGRATIRKVKINGQDYEVGSENETPNVEL
IVHDGGGLKLEALHTTVKMTKGPETYLTQEKLVQDVPEEWVDDMTESKEITFSEGQANGQ
QLLILITLGQAIIAADNPQIERARVSAGSLEDSQNIRKNSACNGTFNCAKYKAVIRGLDE
SYASFDVFNAEFGFPALDFMARDLRQIDSDTRGVHAVMQEEASPVQNLASTHMGKVQTFS
AAPGVKAILIRKLAEFAVDN
>Tip_120
DQKVKSNQHAREERDDRDSVVKDVDQFQLVMVQVCYRLLVLLHYLYSASIAIEQLVEAHR
IKQDSIEFPVDSLRSVNKSIYLDLIKQDPPFARVARSGDTAAHVVVAKLRISELKSYQAE
IESPQEKEDMVKGEVGLVMTMRSGNNENIIGQDDLTFVRISGAAASVHYLRNYPFNSIFD
SVAMEEAGNNQMASNDIMNTSVYYTHTNILGKSVDAEAATAKTTASIELEMADIINTREK
LCPMIHCTGKLITEMIMFSVEITFSSTVIYWEAKASVRKLQINTQEHEIGTENEGPNVEL
IYASGVNLALQATSATVKMGKGPASYLNQEKLINQVHEQWVDEMADSKGIVFAEARSCGR
KLLILLNLGRTVISTKNPRIARARVASGNYEDQWGERKNAAANDTFQCAKHKQVIHALDE
TYASFDILGSDFSLHAMDYMGQAFKQLETATKGVSAIMQEESAPMDLLTAARVGKIQTYS
AAPGVKPLMIADLGKFAIRN
>Tip_114
DQRIRCHQQVREEEAERSALIEEIQRYQVIMVQVSFHLLLLVYYLYVVEIELEAAVDAHK
IKDGNVQYPVDAIRSVRRSFFLDLVHQNTPMKHVAKNGNTASEEVIAKVRISTINQFQAQ
VEPDTKKEDCVMGSMGMVMTMYAGKVGNIVGQADLTCIRMQGTAASVKLLKDYPYKSVFD
HSNLKRSSSNTMYDHKVIQSQVYWTYTEIIGQAVQDEDRMANTTIAVSLETAESVEQKEK
LCPVLVCTGKQTAAIIMWTVEIDFSPTVVFWSARAAIRQIKVNAEEYDVADDNEAPNIEV
IFKNGSELKLDATTTTIKMGKGPAIYLSQERLANNIPEEWIEELSESKHLIFKQAKSSGE
QLLVLLSLAQSILASRNTQLARARVFSGSSEELWEERKSVASNSTFQCTKHKSLVHALDE
AYTAFEVVAGDNGLHAVDYMAQELDEAEASTRGIYATFKHEVNPVEKITAARLGTVQTYS
AGPGVKQLLIALLNEYAIKH
>Tip_275
ECQVRVHQFSKSAQKERYAIIANIQHYQLIMIAIVYRLLVIIYYLYAARVELDVIIVAHT
VQESIVEFRVDALRSVKITFFLSIVMADPPMKVMARGHDTANQAILSHAAISEIKDWQAD
IETSTEKEEAVAGDISLVMTLMSGDAENFIGQTGLSWVRVQGTPAKVRAVENFPYMAVFE
HTTVKEAANHAMGEDKLFNTKLYYTFANVMSKAVSHEPSTANTSTRLQLDSAEEISAQEK
LCPILDRTKRYITSIIMWSVEIDFGPTVIFWTSRNSVRQVRVSTKEYEVAGDNQGAEVEI
IQHSGSALKLNALETTIKLNRGPTIYMAEDKTLSDPTEKWIDELSESRLLSFEHGKAADQ
QLMVLLTLVKTIMASNDPNLEKVRVLLGSFRMMWNEAKSLAANGMFKCSKHKGIMQTRDE
GYTTNATMASDYALNAIDYMLQRILKLEAGTQKIYAIYHNETGPMEEITADKFCTIDTFA
AGSGVRAVVISMMSDYAVAS
>Tip_335
EQTVQASQFTRADHHDRYAVIGNVDRWQLVMIGIVYRFLIIIFYLYAAAIDLSVALSAHA
IQETVIQFFVDAIRSVKVTFYLTLILANPPWKTLAQNHNTADNALLATKQITAIKDFQSE
IEANTEKENTIDGNYSMVMSIFGTDVRNYIQQDDLTWTKVQASPVPVKTVENYAYKAIFE
RSTEEQAANHRLADHKIYNSDVFYTFMNVLSKAVKTEPNAAQTTTRTHLDSGTEVEHREK
LCAVIDRTRNFISAFVMWSVDIAFDATVVYYVARPAVRRIRVSTKEYEVQGDNRSAEIEL
IHNTGASLKLNALKITIKLVRGPTVYLSEDEATNDPTEDWIDKLSQSQALTFEKASATGC
QLAILLTLIKGILASRNPQLDTVRLLTGAFQAAQGEAENRAANHTFKCTQQKTILQTQDE
AFTTEAVVDADFNMHSIDYFVQRLKKLEGATQKILAVYQDEVTPLEKLSVDKLCTLDTYA
SGSGVQQILVNIMANYAIRD
>Tip_729
NQTVQGSQMGKKDHDQRYSLVTNIRAFQMIMMTVGFRFLIILFYLYAAEIELDVTVQAHS
IQDDVIKYYVDAIKTVRAAFWLSIVESDPSYQGVGQGNGTGDGALLARQKITSVPDYQTN
LQADSEKNGAIQGDLSIILPILGTDVKNYIQQDELDWTKVRAPPIAVQKAENWAFRALFN
KSTEEQASSHSLGENRVSNGNVYYRFMDILSQAINMEENVAQTTTRLDLDQAQQLATEEK
LCAVLERMQRRIRALVMYSVDIEFSETLIYWTARPSVEMIRVGAEEFEVQGDNRAAEIDL
IYHGASSLELRALEVTLKLTAAPSVFMNDPEDVTDPTENWIDKLSESKAITFDQGAATGC
ELTVLLTLAKGIVATHNPQMQLVRLNTGTHKSSWDDQEGVAGNDIFEVTDHKVILEGSDE
GYSTDALADSDYALQAIDYMAHKLTKLEAATQSIYAVFQDEISPLSKVPTDALCTADTFA
TGSGVKWVMAEVLSDYAIRN
>Tip_730
EQTVQGSQIARAPRRERHSLIQNVQRFQILMIDIAFQFLILMFYLYGAEIELDVCVEAHC
IQKTITEFDVEAIKSVKATFYLALVCADPPYQLLCQGNGTADEALLSRKRITEIKDYQTN
VEADTEKEDIIEGSFSLVLPICGADVKNYIQQENLSLTKVRAPPSSVGQLKNFAHKAVFN
RSTVEQASTHRLVNHQVANAQIFYTYMTVLAKAVEQEPNTAQTTTRISLDTGEEVDSKEK
YCAILDRAQGHMSSIVMFSVNISFSATLVFWSAQPSIKMIKVSKREYAVQGENHTAEVEL
IHHTGASINLKAIDITVKLVRGPSTYLNDPEQIQNPTHEWIDELTESNIMSFERGSASGC
QLTLLMRFMEAIIATSHPQMEIARLWNGAYEDTRGDSENLAGNDCFQITDHKAILEARDE
GFSSDALLKSDYQLHAVDYLAFRMDKVESQTQQIYAVYQDELGRLLKVGAEAICTADTYA
TGSGVQQVIVGILANFAIRN
>Tip_123
EERVRANEHAREDHEDRSAVISEIQAYQLIMVHIAYKLLIIIYFLYAAQIEVDLLIAAHK
IKESSLEYYVDAVRTVRKPLFMSLVLQDSSMKLVTRGGGTSAETVLSKEAISEVKNYQAH
VETSTQKEDVIDATLTLVMNVCAGEEENYVGQGNLSITRIQGGKASVRTVKDFPFRGVFG
HSAVKEAANEAIGSNKILNTNVYYTYSNVVGKSMKNEPATANTTVKLDLESSEHIATQEK
FCPMFHRTNRYLTAFLMYSVEIAFPPTIVLWADKTPVRQIEINQKEYEVATDNKAATLDV
IYKQDGSLAIDAVGTTLKLSKGPKVYLTQARLLNNINEDWIDELPESRTLTFDKVSAADQ
QLLVMLSLATGILSQHSPQLNRARVLTGSFTDQWGEANNVAANDMFKVARHKGVLQAQDE
SYTDKAMLDSDFGLHAIDYMLQNLRETEAATRKVWSVFQKERAPLDKLDIDKLGKIDTLG
GGPGVKELFISLLRDYAVRQ
>Tip_673
DEKVQSDKHDKTDHKDRFAMVREVERFQLIMVSIGYKLNTLIYYIYAIAITVELEVEAHR
FEDGATEFHIDVLRSVRDAVFLTLVLANTPYKLLAHSGDTSSNVILSREAQAEVSSYTPE
VEEDTQREDRMEAGLGLVLNIDAGNDAQFVGQTNISLVRITGAKGTAQIVADFAWRTIFN
KGIPKRADNQSWGTDVILDTDVWYTYNHICGKSMKSEEANAKTSTKLDLEAAQALATQDK
FCEIMYVTHAHLITILLWSVQVDYSQLILLWSNKLSVKQLSIDQEEYEVVSENQGTNLDI
IGLANATLKLDAMGATVKLKKSPRSFLAQDHSVVNATESWINDLTQSRILMFAKAEPCER
QVVVMLCIARSLFAHQKPRVEKARVLKGAYTESHAEFNDVAAQNVLKLVRHGAVFQAKDE
TYTDDETLGSDFNLTALDYYLFDLGHLDAASRKLQSIYQEEKDPLDSFSGDEAGEVDTYA
GGPAVQNVLINCLDEWSVNN
>Tip_911
DEKVKADKNDKTETGDRMAFVREIEHHQVCMVAVCYKLNILVFYIYAIQISVALEIEAHA
FDEGQAEFAVDVLRSVRHALFIALILAEAPFKLLAHNADTSSNTVLTREKQAEVPNFAPQ
IEDESQREERLDDSLGLILNIEASQSANYNGQLNITLTRITGNKATARKVANFAYKAIFH
KSVPKRADNQGWGDDQLEDAEVWWAYTGVCGKSMKKQNAVARTTTKMELQSSQIIETQDK
YCEIMYITHRYMSGVLLWSLEVKYSALVLLYVDEITVKQLSIDSDEFELASENKAANLEV
IHLSNASLTLRALGMAIKLKKAPRVYITQNKNIENSTEAWVNELTESALMVFARCQPSER
ALVIMLCVSETLYAHKKPKVEKARILKATISEAISELNNVAAQSVIKLCTHNAVFKVKDQ
AYTDEEVIGTDFGLPAIDYHLNDMARVESASRKLNSIFTNERDPLTSITAEELGQTDTFG
GGPAVERILINALSDYTIDG
>Tip_912
DEKVKSDKNDKTNTAERMALVKEIKKYQMVMVAVGYKLNTILFHIYVIEITVSLEIDAHR
FEDGQAEFAVDVLRSVREALFFALILADAPYKVLSHSGDTASNTVLSREEQADVSNYAPE
IDANSQREERLTADLGLVLNIEAGQDAQHSGQMNISLTRITGSKAQAKKIASFAYKAVFH
KDIPKRADNQGWGSELITDVDVWWTYTGVCSKSMKKQNALARTSTKLELESGQQIATRDK
YCEIIYITHASMNGVILWSVQVEYTALVLLWLDKIPVKQISIDSDEYELVNENKAANLDV
IHVANVTLCLRAMGMTIKLKKSPRVFLSQDHSVQNSTEAWVNELTQSQLMWFARCQPQQK
QLVLMLCVAKTLFAHKSPKIQKARVLKASIAEPIAELNNIAAQTVLKLATHNAVFRATDQ
AYTDDETIGNDFGLPALDYYLQDMAHLEAASRKLSSIHSDERDPLCAFSAEEFGQTDTYG
GGPAVRQILINALTDWSIRG
>Tip_638
EEKVQADKFGKSHHTERMALVKEVRAYQMIMVEIGFNLLIMVFFMYAVSITVELAVIAHR
FEDGAAELQIDVLRSVKDSVFMALVTQNTPYKLVGKNGETASDTVLSEQALAKVSTYTPE
VEANTQREDTVKAGMGIILNVDGGDEAQHVGQGDITLVRITGSKAGARHVANFAIKTVFD
KAMTKKAANHSLDKDQILDIDVWYSYDFLCGKSVKAEEAWARTSTKIQLEASDRVKTQDK
FCPVTYRTNKHLKILLLWSVQVKFSALILLWSNKVVIKQVSIDSEEYEMAADNKGANLEV
IGLRHASLRLEALASTLKLRKGPQSWIVQEHSVINVQEEWVDNLTASEQLVFDRARPAEQ
QIVLMICIPAAIFAHKNPKVDRARVLKGNYADARNEQNDVAANDMIKLVKHNAVFQAEDD
AYADNERINADFDLPAVDYMLQNLQHMEVASKKTHSIFQEEVNPLRKITVERVGQIDTYG
GGPSVESILIDALSNFAIQS
>Tip_569
EEKVHGNEWDREPRQERMAVVAEIMRFQMIMVEVSYRLLILVYFLYAVSIDVQLAVQAHR
FKDGMIEFRVDVMRSVKEAIFMSLVLQDAPFKFVSRNGNTASDTVLSHENLSKVSSFQAQ
VDPASHREDALGADMGLVLNIETGEAANFVGQEDLTLVQVTGSKSGVRLINGFSFKAVNN
RARIKRADNRSLGGEQILDTDVWYPYQEVCAKSMKSEPAKAHTSTELQFEASKHVAERDK
YCQILFRTNRLLAPLLLWSVQIKFSPTIVLYGNKVSIKQLTIDNEEYEIATENNGANLDL
INYTHSSLSLDALATTIKISKGPEVWVTQDTSVKDSSEQWVDELPESEHLVFDQARPSER
QIVIMLCLAASLMCHSGPHVEKARVLKGNLADAKGETNNVAATDLIKVTRHKGVLQAFDE
GYTDYETTGKDYTLPAMDYMLQEVRRLDSASKKIYSIFQDEADPLARISSAKLGQTDTLG
GGPSVADILINALSDFAIND
>Tip_421
EEKVQNNEYTRESNQDRMAVVAEVEKFQLVMVRISYKLLIILYFLYSVGIEVALAIHSHR
FKEGTAEYSVDALRSVKDSVFMTLVLQNTPCKIVTRGGGTSSDTVLSHQAISDVKNFQAH
VEAHTQREDTVDADLGLVMNILSGDAENYVGQNNLCLTRITGSKSAVRYVNGFPYQGVFN
TASMKEAANDSLGKDRILNTNVYYTFQNVLGKSMKNEPASAHTSVKMQLEATEQIASKDK
YCPMLNRTNRYLVAVLMWSVEIEFSPTIVLYTNKTPIKQIELNQEEFEIAAENKAANLDI
IKDTDASLRLEALATTLKLQKGPKAWMAQEHTIKNISEEWLDELPESELLLFDQVRSTDK
QIVVMLKLAKAILANLSPQLSKVRVLKGSYADTKGERNNTASNDMIKVAQHKGVLQARDE
SYTDEAALNTDYELHAIDYMLQNMTRLDSASKKIWSVYQNEVDPLQELNAKKIGEIDTLG
GGPSVKEIMINALRNYAIQD
>Tip_804
EELIKADEYSREAQKARMALVAQIEKFQLVMVKVGYALLVLVFYLYSIRVEVNVTVTPHQ
IEQKAIDFTVNALRAVKETIYMSIILQDAPMKTVARSGNTAGGVVISQLKIGQIKNYMAA
VEEEVAEEDTLAAGFGLVYNILTGEDENHAGQTSLSLVKMQGTASSVKQVNAFGFSGVFN
KPRTDRSASESFGAHKLRAVNGYHSHADVLGNSMKGEQAAAQASISINLKQAGVIKGPDK
YCPLIHRTNRFLTALIMYTVQIDFQKTIVLWIDRKTIEEVKINAREYEMITENSAANLEL
IKCHNAILHLRATNSTVKLAKAPRSWLSQEHSIRKLSEDWVDDLAQSRLIAFEKSRASER
EILVMMQLPDGLLAYKNKKLESAKILSAKYADGQGEENNMAPENLFEVLKYKSVLQGEDE
SFAEDACIDKDYDHTTVDYYLTDLDETDGASKKVYSIHQGEIEPIEQLGPDLLLPIDTFA
GGPGVRNIMINILKEYAVSN
>Tip_805
EELIRHNQYARENYKERMAMVEQVEKWQIVCVEVAYALLVLVYWLYAADIDVQVACDGHR
VEQSLVEFRVDALRAIKKTVYVRIIQQDSPMKTTARGGNTAGHVILANTAIGDTKNFMGE
VEEKLSEENTIQAAIGLVMNIQPGEEDNHVGQDSLTLVRMQSTSPQVKNINMYCYSGVFD
HPAPEEAANDSYSKDRLQSMGAYHSYTDVIGNSMKSETMVARASIHVDLKSAGIVRSKEK
FIPLMYRTAERLTAIIMWTVEVDYEMTIVLWIEKTAVQEVKINIREFNMSNENNAANLEL
IQNDQSILQLHANCTTIKVHKAPREWLTQEHSIRNTSEEWTDDLAKNKVLLFDQGQSQDK
EIQIMMRLADGVMAYSNPKIERTKVFAANYNDAENEKNNMAPDDLFQVVKYKSVMQGRDE
VYVDGEGLNKDYEHHAIDYYLQDLQETESESRKVNSIFQEETQGVDRLDTELLMQIDTHA
GGSGVRKVLLSLLNKYTVSN
>Tip_429
EEQIRANEFSREGAAERMAMADQAQRYQIVMISVAYRLLIMIYFLYAIEIDVRVSVHSHT
LQDAMVEFYVDSLRAIRASIYLDLIVSDTPTKMISRSGSTAAQTVISKLRIGEIKNMTGE
VDENVAKENLVKAKLGLVMTMVTNEEQDYVAQADLTVIRVQASAANVNKVDTFSLRGTFN
YPQSSDAVNEDFGNRTISNANAYHSHTDVLGNSIQTEQATAQASMTFDLRSSGTVASREK
LCPMMYRTKRHVSCLVMFTVDIEFRHTLVLWIEKVAVKEIKINSGEYDMVSENSGANVDV
IWSSGAILSLRATTSTIKLGKAPRVFLNQEHVIRNTTELWLDDLARSNVLTYEQARASSM
ELLLMLRLANSIVASRSPRLNRSKVFRSRFSDGRQEKNNAAPDGLFNVVKFKAVIQGKDE
AYAEGAAIAAEFEFHAVDFFEKEMDELESANRSVQSIFSGETDPVERIAANALLALESYS
AGPGVKRLIITQLAEYAVKD
>Tip_430
EEQIRHNEYAKEAHDDKMSMIEYIQEYQIVMIEVVYKLLVLIFFLYAIEIDVDVAIEAHN
LQESVIEFMVDALRAIRTTIYMDLVLSDSPTKDICRSGTASAHTVVSHLKIGEIKNMLPD
VDEQLAKEDVVEAGMGLIMSMESGEEEDFTAQSNLAIVRVQSKAAHVKLINDFAHRAIFE
YPQISDACNDKFGSYNVHNAKAYHSHTKVFGNAMLSEDATAKASVKMELKNSGKLRSQEK
YVPMIYRTNKHLDSLIMYTVEIGFSHTVVLWLHKISVKEVRINTREFDMSQDNTSANVDI
IHHSGSILGLHATNFTIKITKAPRKFLTQETDIRESNELWVDELAKSQAIVYEQARGTDQ
EILIMLELANAIMAHRAPKIAKSSVMSAQWPDTMDEKKSLAADEVFQVAKFKAVMQGGDD
AFAEGALLDVEYDYHAFDYYAEELEELEGNKKKVQSVFSGESEPIESIEADKMWQLETFS
AGPGVRRILITALSDYAVAN
>Tip_784
HELVRVNQTSKQKSEERMAVVKKVEKYQLLMIAIAYQLLVLIFFLYAASIEVDQLVQPQQ
IDDEEIQFYVDSIKAVKRTVYLDLVKQDSPYKQTANNQNTAASAVITHLKVGCLNTFTAK
VNENAERHDTVAANLALVVNVQVSEDRNHTGQENLTMARVQGNAASVNHVESYACKGVFD
HTVVREAANEAYMKEKIHNISVYHTFTNIMGNSMEPEASQSKSAVRLELRTADSIASQDS
YCTMLQLTNTQLSVALLWTVEIEFANTVVLWADRTSLKQIKINNREFEMATDNEATDVDV
IKVGETALALAATDTAIKMEEGPREWFIQDHLVRDSNFEWVDDLAESHSLTFQKARTNER
QLLVMLQLAKAIIAHGGSKIQRSQVMQGKFTAAFDDKNSLASDELFHISRHKSVLQSKDE
AFSKGSMFDADFEQSAIDFMLHNLQELEAASKKILSVFKQEVSPIDKLNPDRFGRIDSYS
AGPGVRTLCIALLSDYAVRD
>Tip_785
DELVRNDQASRQSSAKRMAMVKKIDTYQLLMISVAYQLLVLVFFLYVASIEVSLTVEPQH
VEESSVEFYVDALRAVKKSIYLDLIKQSSPFKGTTNDSNTSAPTVISTVQVGNLNTFSSK
MKAHVEREDTVATDLALIVEVGTAEETNYTGQQSLTLVRVQGSAGTVNNVKGFACKGVFG
HHMVREAANEAFGKKRVYNIDTYHSFTDVLGNSMENEASQAKSSVNLELESSAALQGQES
FCPMVQRTNLQLNCVLLWTVEIDFSQTVVLWADRTSIKQVKINKREYEMSSENTSTDIDL
IKHGESSLALTASSTAVKLEEGPRKWLNQDHLIRQSNYEWIDDLSESQALIFDKGRATDR
QLLIMLQLAKAVMAHRGPKIKKSRVIQGTFSAALDEKNSVAVDSLFHVARHKSVIQAEDE
PYANDSSLDSDYDQNAVDFMLHNVEELDCASRKIDSVFKQETSPIQKLQPEQFGDIDTFS
TGPGVHSLMAAVLSNYAVRE
>Tip_612
NELVKSNLKSRSGQQEKMALVQRVEPYQIIMITTAYRLLILIYFLYAAQIEVEKIIESQR
VTETTLNFHVDALRAVSESIYFDLVRQNAPLKGVANDHSSAAETIFSKTRVGNLHTYTAQ
VGENVEREESVEAEQQMLVTVQAADKADHTGEQNITLVKVKGSSASVQQIKGYAWQALFD
HDAIRETASEAMSKKKVVNLTVFWAFSHIIGNSVETETTDAKSAVSMNLESAAQFEARES
FCPVMKITSLHLVAILLWTVEVDFAETLVLWTEQTPIEQVRVNRKEYELASENQSSDIEI
VTQGNANIQLEAVETAVKLDEGPSEWLTQEGKIRELTYEWVDNLSETNSILFDNSKGYEK
ELAIMLKLADCILIHKNPKLDEKQVMQGKYAAALDEGNNAAADDLFHVSQHKSVIQGKDE
AYANDSWISADFEQSGVDFLLNSMDELEAASKKIGSVWKEEVSPMGKFGPVQLGDIDSYA
CASGVRQILIDILANYTIAD
>Tip_613
DELVRADQHSRQSVEERMALITHVEPYQILTISVAYSLVVLIFALYCAEIEVQACINAQR
IEESHVEFHVDALRAVKSTVYFDIVPQDSPLKQTANNNNSESSQVVAHLKVGELNTFVAE
VRKDIEREDSVPARLALIVNVQTAEESNHAGMDHLTLVKVQSHAPSVHFIKGFAFRAVID
HDAVREAANEAFGQEQVLEVNVYHKFTDVLGNSAESESTQAASSISLELESSAIADTNES
YFPMLHLTNLHLSAIVLWTVEIQFGKTVVLWTEKSPLEQIKINTREYEMSSDNEATEIEL
AKRSNANLTISAIQAATKINASPQQWLTNEGCLADASFGWIDNLAQGRELIYEKTRAQDF
QLQIMLRLAKAILANRSPKLTEKDVYRGFYSAAMDQDNATAADGMFHVSRHKSVIRAKDE
GHAEDSSLRGDFGQTALDFLLFNMQEIESASKKIHSVWKGELSPIAYIKPKRMGDIDAHT
CGPGVRRLMIGILNEFAVQS
>Tip_927
DELVEADQHPKESHQDRMSLVESVQRYQLLMIGIAFRFLILVFYLYTATVEVELDIVPQE
VEENSIEYHVTTFKCIRDSVYLDLVAQDAPLSSTANEANASSEVIIARLNVGDLNTYSAE
IKEDVQREETVTINLALIVSVYAHEKENHTGEADLCVVRVQGSTPNVQQIQNYAFTAIFH
KDVVRKANDKSFENQKISNIDVYHPCKDVITNSADNEESRAQSAISFELESVTVISAQDG
WCPMIRITDMQLANLLLHKVDINYSQTVVLYTKKTVVEQVRLNKREHELSTKNQGSDIEL
VKLNDSSLSLEEVDTEVKVSQSPRTWMDQKHRVRGANFDWIDVLAESRTLVYDRTEAKDQ
QLDTMMRLAAAILSHRGPQMEAAQVQQGSWTFALNESHSPASDAVFGVSKHKSVIKARDE
TFANRSVYDADYAQVAIDFHLLDISKMQIASRKLRPVYTSEVSPLKRWSSEKLGETDRYT
GGPGVRRVLISALSDYAVME
>Tip_928
NELVESDQQPKNEQDERMSIIANVDRMQLLMIGVAYKFLIMIYFLYPARVQVELDVDPQR
VEESSVEFNVTGFKCIREAIYFDLVKQNSPLKQPENNAHSCAPTVVCKVNVGDLNTYSGE
INDSIQREETITANLALVVRVYSAEDSNHTGEANLSLVRVQGDSPGVECIRGFGYACVFN
KDVLRKAADEAFSRARVLNVSVYHSFHNLITNSVESEDSQAQSAISFDLESTALLGERDS
WCPMIQITNLYLAVILLFKVEIQFSRTIFLWTKETVLQQIRINGREHEMSSENEATDIDL
VRSTDTNLALEEVTVELKVKQGPQCWVSQEHKVRNLSFAWVDPLSESRSLVFDMAEVSEH
QLQLMMKLAKSVVAHQGPRMKQKQVHQGKFTAAISESHSSAADNMFGIARHKAVIQARDE
MYANHSILNADYERNAVDFFLHNLEKLEIASKKITPIYSDETRPLTKIDPEQIGDIDRYT
SGPGVQAMLISVLSNYAVQD
>Tip_293
DELVKADQHARQDSEDRMAMIKKVDPNQLLMINVAYQLLLMLYFLYVADVEVELVVKPQR
VEESSIECGVDAFRAVQNSVYLDLVNQDNSFKGTANDQATVAPTVISVIRVGKLNTYTAD
IKADIDRQNSVVANLSLIVPVETADETNHSGEDKLALVRVQGSAPPVKFIRGFACQCVFN
HHAIRRAANEAFGNKRLTNLDVYHSYNQILGNSMENEESMAKSAVSCELEGTALIDKSES
FCSLVQLVEANLTVFLLWTVEIDFNKTIVLWSDKTSMKQVKINSREYEMSTENETTDVEL
VKKPDSCLQLTAAETAVKLEEGPKEWLNQENLIRDTKYDWVDNLSQSRALIFEKAKVADR
EMLIMLKLSKAVLAHKGPQLDEKQVMDGKYSAARSEQNGAASDQIITVARHKGVIQAKDE
SYAQNSLLNNDFESNAIDFLLYNLDDIDSASKKVDSVFKKEREPIKKFETEQLGDIDTYS
TGPGVRTLLIAALANYAVQD
>Tip_779
EQRVQVNQYGKETKTDRNALVSEVQAYQIVMVQIAFDLLIMLYFLYGVQIELDLTIEGHD
IAEAAIEFNVTVIRSVRESFFMALVKKNAPYKVVARGESTASDTVLSHQRISEIDNFQGD
VEQALDKEKIVKGDVALIMSVYAGAVEDYIAQNAISWTRIQNTPVSVKHLKSYPFRAIFN
RSSFKEAGQEAMANDKVLNYEAYYSFTGVFGKAVEAEPEIANTSVRLELQMGRNIDSRDK
LCPMVNRADTSISAIVMWSVEIDFGPTIIFWSAQTTVRQIKINSDEFAVASDNQAANIEV
ITENGGDLKMKAINVTVKLTKGPAMYLEQQRAINSVTEEWINPLPESKLLTFDKAKSEDR
QLLIMIRLAEAIIASQNPQLDNARVLTGGLNDQRGESKNIAANSIFNCVKHKAILQARQE
AYAESSIFSSDFGLHAVTYMLHQLRETEAATRKIFAIYQQEVAPLAHLEADRMGKVQSLS
AGPGVQEVMIAALSDYCVKT
>Tip_780
EQRVQTNQYAKESSDDRNAVISEIATFQIVMVQIAFDLLILVFFLYAAKIELELVIAAHR
VAESAVEFQVDAIKSVRQTVFMALVKQDAPMKTVCRGGDTASDKVLTHQNISEIKNYQAD
VESSLEKESIIEGQIGFVMTVQAGAVKDYIAQGALGWTRVQSTSVSVRLVKEYPYKVVFE
HSSRKEAVQEAMQSERVLNTKAYYTFTGVLGKSIRAEPEVANTSVRIELQMGENIAAKEK
LCPMVNRTNRCIKAMVLWSIEIDFGPTIIFWSAKVPIRQVRINSKEFAVASDNESANIEV
IHEAGAQLRLEALDITLKLSKGPAIYMEEQRPVNSVTEDWINPLPESKLLTFDRAKGTEQ
QLLVMIKLGESIMASKNPQMENARVLSGNYNDQKDEAKNAASNGMFECAKHKGIIQTQDE
GYTEKASLSCDFGLHAITYMLHQMEQTEAATRKIYAVFQHEVAPLDHLEADRLGKIQSLS
AGPGVQEMISGSLTHYAIKQ
>Tip_661
EQRVESNQRSKETNTERDAVVSNVSTFQIVMVEIPFDLLVILYYLYAAGIELELCIDAHQ
VAESSVAFKVEAIRSVLGAFFMALVKQNAPLKVVSRGGDTASNVVLTHMNISAIKNFQSD
VNKDLEKESAVKREIGLVMTVQTGAAEDFIGAKDLSWTRVQGSPVTVRLIRNYPWRGVFD
QSAQKEAVQEAMGNDKVFDTKAYYSMTGILGKSVRSETEVANTSIRMELQMGENVETKEK
LCPMVNRTNRCVSAFVIYSVEIEFGPTVVFWAAETAIRQIRINAKEFAVSSNNQSANIQI
IYKSGSNLRISALAITLKLQKGPASYMSQERSINSLTEEWVNPLPESKILTFDRAKGSDS
QLLIMISLGKAIVAQQNPQLDNSRVLTGSYSDQKKEAKNAAANGIFKCVRHKAIIQAKDE
SFTRNTALSADFGLHAVTYMLRQMRETQCATRKITAVFQSESAPLSQLSVEKLGKITSLA
AGPGVNEILISVLSHYAVRQ
>Tip_188
EQKIQAHQHARSDDQERNALVTEIDKVQIIMVPIVYRLLVMIFYLYAVEIDLRRQVQAHT
VSHALIEFHVDGIKAVNKSFFMTLIKQASPLKVIARGGNSGTDTILTTQRIGEMKKYRAD
IDLSVEKEHCIMGNVGFVMALRAGEVEDYTGQDKLSLTQVQASAGTVKIVKNYPYKVIFD
KVRPHETGNRAVSNNRVDGSDVYYRHTDVLGEKVKTRPSSARTSTTLNLQNVKVVDSSEK
LCTVFSRTDAWISAFVMYNIEVEFAATVIFWVAKMVLKELKINSTQFAVASENEGVNIEI
IHETDNQLSLEAINTTVKLKKAPTMYMETAKEITDSTLDWIDELPESAQLVFDKARAAER
ELEVMMTLAQAVVSAQGPQLDRARVWKGTFATPANEHKDGAANGMFNACHHKAIVQQRDT
VLTENAYIDAQFEIHQITYLCNEFSHMDVATKAIYAIFSGEIAPLEQLGVRKIGQIQNFT
AGPGVEQVLLSRLAHYSLQS
>Tip_189
DVKIMGHQFAKTKHEQRNALVAEAEQWQIIMVDIAWQLLMLIYFLYCVNIDMQLIADCHS
IEQSLVEYPIEGIKSVNSNFFMTLIWQAAPLKLVARGGETATRTVIVQNKIGDMKSFRAD
LNLNVQRENVVARNIGFVMNLHCGEDEDYTGQGKLALTQVQAHSGSVELIKTYPFRAVFD
TARPDEAANRAVSSGQINGSGVYYRFSDVLGDSIKPRPANANTNTRLGLQTAKYIESTEK
LCTVLNRVERHIHALVMYNIAVHFAATVVYWVKRQAAKRIKINSRQFAVAAQNKAINVEV
IDRTDGSLSIEAIKITIKLKKAPLVYADTNRAINDVTYSWVDEMAESTNFMFDQPRATEQ
QLDIMMALAEAVMADKGPTLESARLYEGSWKIPGDERKDGAGNTVFKAAHHNGVVQQKDT
ALTDNAYLESDYPVHAITYFLDELPHLDAATKAIYAVYTNEVAPLDDITAERLGDIQNFT
AGPGVRSVMLDKMKGFMIKS
>Tip_434
EQRVRSRQHCKNEKEEREALVTEIEKYQMVMVDVVYNLLVMVYLLYAVEITMSLIVEAHQ
VKQSIIEFAVEALKSVNPNVYMAVIRQSTPFKVVGRGGDTATNSVLAGQAISAIQNFEAD
VNLKVDKENVVLGQMDFVMTLTCSEPEDFNGQVALQAIQVWSSSASVEFVKEYVFTEVFG
NSKKHGTGSPAIANTRIHNANVYFRFSGVLGESIKARPSKANTSVRLNLQNAKYVQSREK
LCTVLSATHSRINELIMYAIEVDYNRTIVWWIAKIGIKQIKINDAQYAVATENQAVNVQV
ISFANSELHLSAIAVTVKLAKAPTHYLSTEKSINDVSEAWVDELPPNRQIVYRQAKAEDG
QLEMFLTLSEAVMATKDPQLDNSRVYNGSFSVPEHQKNDGAPNGVFRASRHKAILTSNDT
PFTEEASTNADFDIHAVTYLMESLPHAESATEAIVAIFSDERAPIDKLSVDEIGAIQNFG
GGPGVAKVVANLMTNYAVRT
>Tip_435
EQRIQAHQYAKRENDERNALVTEVAKYQIVMVSIVYNLLIMVFLLYGVQIEMSLTVEAHK
VEQTIIEFSVDALKSVNPNFYMVVIRQANPFKLVARGGDTSTHSVLAKQAISEIQNFEAD
INLNVEKENVILGSLGFVMTLKASEPEDFSGQGTLQATQVWATSASVEYVRAYAFTEVFD
RVKKNETGNRAIANSNIGNANVYYRFSGVLGESVKARSTQANTSVRLNLQNAKYIKSQEK
LCTVLSRTHKNINDLIMYAIEVTFAATIVFWLARMAVKQTKINTTQFAVAAENEAVNVQV
INFANAQLTLSAISVTVKLKKAPTHYVSTSKGINNMTEAWIDELPENAQMVYEKVRAEED
QLQLLMTLSQAIVATRDPQLDHSRVYNGAHSIPRNEKDDGAPNSLFRAAKHKVIWTQEDT
SLTENALLNADYAIHAIRYLMHALPNIEAATEAILAVFTNERAPIETLSVDQMGDVQNFG
AGPGVEAVLADTMANYAVKN
>Tip_951
GVKVAAQQSARDEYTERSSLIEDVERFNLIMVDVTYNLVIVLYFLQQVDVELAHLSQAHR
VQDTDIDYFVEALKSVQATVHVGVIKQQGPFRAVGRNKRTGSNVVACHLRICEIESYLST
VSENVKSSSAIAGKLGGVVGVHANNEADYPGQLDLSLVQTMTSAVTAKRVKDFAYECVFN
DTRMQAAANETVSRERIKNTQGYYKYTVILSRAIESRASIANTAVTMDLQTSVAVSSTEK
FCPVLNLTKERVMSVVLFNIRINFSKTIVYWADRLAFKKIRINSAKFAVETDNKASNIDV
IAQTDSQMRFEALDLNLKVKAGPKVFFKQQTTLMDCSEEWVDEIPETSVLVYAKGGISAK
RILILLTLGQGILSKLDEKSHGAQVQSGTFHSPDNVKKHKATNNIFNLGHHSSIVQPKDE
AFNGGGVLNSDFAARNMTYYAQGYEGFNAKSAKLEAILSDELNPLDKLSAQKLGDVKAYA
VGPGTKEIMLDLIMDYAVKK
>Tip_952
STQVATQQSSRDEYEERSSLIEDVEQWQLVMVEVAYNLVIIVYFLQAVSIELDHMMDTHR
VEDSDLDYVIEAIKTIQETIHVSIINQDGQFKSIARDKRTSDSVIASRVKICEIENFLTT
VSKDVQSSSTVVNRMGGIMGVRSGNIEDFPGQLELSFLQTQAAAVTARRIRDFAFHCVFS
SCRAQAAANDTMAREKVQNTNVYYNWSVVLSQAVEGRESKANTGVTANLQAAVPVKSQEK
FCPILNITKKLIMNVVLYNIRIEFAQTVVFWTDRLTIKQLRIDSARYAVEASNKAADINV
IAHTDAQMQFQALDTNVKVSIGPRLFLSQQANVQSCTEEWIDDIPETNLLMYSRAQITNH
RILVLLKLGDGVLSKLHKRSDGAKVRSGGYNTADDIRKDRATNAVFDLGHHSVILQAKDE
MYNGNGVLDSDFAARNLTYFSEGLEAFSSESAQLSAVLTDEVNPLEKLTTERLGDAQAFA
VGPGTLDIVLDAITNHAVRN
>Tip_488
STQVATQESGRDEKKERSSFVEDVENFQMVMVEVVYSLVVMTFFLYVISVDLQHLMESHE
VEDADVDYIVEALKSVHNVLYVSVIRQKGPYKQVGREGKTADDIIASKVRICDIENWVST
ISKGVQSSRTVVGRLGGIMGVEGGNAEDFPGQLDLSMLQTQCAAVEVRQTAEFAYHCIFS
SCALQAGANDTVVRDRLHDTNVYYKYTVIIAQSVSSRASLANTAVTLNLQVGVPLRTNEK
FCPMLSTQKESLMNLVLFNIRIKFALTVVFWVNQLAVKQLRINKMRYAVESSNKSAQINI
ICYTNAQMVMRALDANVKVAIGPRIFLKQQTSIHDTGEEWVDDIPETGVLVYSQSTITEK
HILVMMKLGDAVVSKLDRKSEGGKVRSGEFTTGDNITKDKATNTTFNLGHHGVIVKSKDE
AYAGNGYINSDYAPSSVTYRSQSHEGMNADTAQLRAVLNREVNPMDRINVEKLGEAQTYS
GGPGTLEIFLNLLHNYSAKN
>Tip_437
STQVAAQQNGRDDQEQRNSLVEDIEQYEMIMVEVVYDLVIVLFFLYVISVELDHMMTSHR
IDDTKLDYLVQAIKSVKDVIYISVIRQEGPYKALGKEGKTADNTIASKVKACKIESFVAL
VTARVSSSRTVEGGMGMIMGVNSGDKENFSGQLNLSLMQTQASAAAVRFMKELPYRCIFT
ASRTESGSNDNVAQDRLFNTNVYYKYTVIMTQSVESRESVAREALTMSLQTGVPLKSDEK
FCPMFSITKRKIMAVVLFNIHIHFALTVIFWTHNLTMKQIRINTSKYAVEDDNRNANLNI
ISLAGGSMNMDALDVDIQVTIGPNFFLTQDTAIHDCGEEWIDDIPDTGVIVYSKTQISDR
RVLLMLRLTNAVASKAGEKSEGGRVHSGAFTKATKIRKDRATNATFEVSHHGSILPTDDE
SFAGNGPIGNDYQANSITQYSWPHPGLNGQTAQVKAVLNQEINPMEQLSPDKIGEVQTFA
AGPGAIRVILNVINDFAAND
>Tip_990
STQVAGQQVGRDNTQQRTSMIEEIDRFEVIMVDVCFTLITIVFFLYVVDVEIEQSQSAHR
MDDNNADYIVEAIKSVREALYVGIIKSKGPYKEISKEGDTVNEILAGNAMLSRIQNFIAL
IEANVHSSDSLEAGLGVIMGVPAGNEEDFSGQLELSLIQTQCNSAEAQLMKHLAYNGVFN
ESRRESSANDTIGRNKIHNNHVYYKYTVLLTQSVRKRQSTAKTALTLEFQTAAPLESSEK
HCPMPSVTKRAIMGLVLYNIRVKFSLTIVFWATKMVVKQIEINHDKYAVETDNQAATLNV
ITNTGGQVAMEALEVTVKVAVSPQFYIKQETSMHDGGEAWIDDIPDTGMLVYTRAQVVDK
RMLVMLKLSAAVVSRLGNKSEGGKVQAGSLSKGNSMEKESATNHTFEIPHHGAIIPARDE
AFAGDTPMEAEYEASSVTYYGHPHPGFDHDTEKVRALFNNEADPMHSLKAEKLGAIQSYA
DGPGAIRVLLHAIKDYAIRD
>Tip_991
STQVAGQQLCRDRRDQRDSLIEEIQRYEIVMVSITFNLITILFYLYAIAVEMDHAQDAHQ
MDDNDVDYIVEAIESVRKAVYVAIIKQDGPFKEVAKEGSTTNNVIASQARVCRIEDFIAL
LNAEVKSSNSVEGGLGVVMGVAGGNPKDFPGQLELNVIQTQCNSAKAKNMKNLAFHALFS
ASRLESGGNDTIARGRVFDTNVYYKHAVVLTQAAETRQAVAKTAISLEFQTAVKVDTSEK
HCPIPSITKKHIQGLILFNIRVQFSLTVMFWSTKFAVRQLKIDSSKYAVESKNQAANLNV
VAHGAGQVKMDALQINIKIKIAPQLFIGQDTNVHDQGETWVDQIPDTGTIIYTRGQVADK
RLLVMLKLTTAVISKVDEKSEGGKVRTGSMSKARTVEKNDATNATFEVPHHRVIIPSKDE
GFAGDEPIDAEYAAKSITYYAHPHPGLNHDTEQIQALFNKEANPMDTLRAEKLGEAQSYS
DGPGAIKIMLNAIKDYAVKN
>Tip_418
SIEIASYQRGHSRHEDRHSVVDDLEHYQTIMVAMAYKQLVIVFVLYSVDVEIQTILQCHR
VQDRDVDYIVATMRAIQNSVYIHVVEQNAPFKKIGRDQDTGDTVIAAQLLICDVRSFIGI
VSEDVDTSRIIKGEIGLLLGVAVGEDEDFSGQVSMRMAQIQCASPDVDYISNYVYRSVFR
GCRCSQGTNKDVAHAKVYGTEVYYAHSNVLSNSTRTKDSLANTAAGMKLQSAIQLQTREK
WCAVMSLQKTYVNALVLFNIRIAFSSTLFFWANKLAVKQVRINTDRYEVEADNETANVNI
ISEESTQLQQATLGVNIKMSISTRMIMKQQTRVHNVGKQWIDQLPDTKTLVYSRTQIRDQ
RLLIMIELGDAILPQTNKGSNKGKIFAGAFSEARGISKNTATNSTFDVAHHGVIVRARDE
EYADNGLRNSDYSAKSITYFTYEHEGINAETAQLAAIFHNEENSLSKLSMERMAPIQTFS
SGPGSVKILLNTINHFSARS
>Tip_660
STKVAAYQHGRSASADRHSFVDDIDQIQTIMVDLAYELLIITFYLYTVNVQLDRAMACHQ
VEDRDVDYFVEAMRSVQKSIYVHVIKQSAPYKRQSRDQSTAQGVVAARCKICEVSSFVGL
VSKDVQTSRIMAGRMGLLLGVASGEADDFPGQVNMTMAQVQCAAPTAKYIKSFVYKSVFK
GCRAQSGGNKAVSRARIQGTDVFYAHTVVIGNSTRTRNTIANSAAGLDLQAAISLQTKEK
WCPMLSAQKNHVNGLVLFNIRIKFTSTLFFWVGRLALRQIRINSARYEVETDNEAANIGL
ISEMGGQLEQSALRANVKMGIGPKVIIKQQTKVNDIGKDWVDELPESRVIVYAKASIRDK
RILIMMRLADSILSDSNKQSNGGKIFSGTFNEAQDLKKNRATNGTFRLTHHGAIMRSKDE
SFANDGALSGDFAAKSVTYYSYEHQGIDVETAQLYAILNNEQNSLSNLGMERLGPVQTFS
CGPGSLKIILDMISDYSARD
>Tip_960
STQVLTYQHARNTVVERNSFVEDVDNFQTLMVALVYRLLVFIYFLHGLAVDFEMKVEAHR
VQEKEIDFTVKAIRSVKSSVYVGVIEQCAPYKTQARGQDTAQDVVAAQVKICDIASYIGL
VSQSIQTSRAVKGELGLILQVFSGENEDYQGQLKMSVAQIQSSASSARLIRSFAFKSVCN
GRRVQSGANKAYARNNVYNLDVFYAHAVVAGNSTRERDSRANSAASIDLQTAVRVESKDK
YCPMLKVEKHSVTAVLLMNIRIEFGQTLFIWRGSLAIRQVKINSSRFEIATDNEAANIGL
INHSGGQLKQDALKMNTKMNIGPKLIMPQKSDMTNTSKAWVENLPASQALLFARSQASEG
RMQIMINLANAVFSDSDDETTKAKIFSGSFDEAHDLRKNCAGNKSIKIARGGTMFRADDE
AHSQRGTRDADFAAKSLTYYAYAYEGVNGETKQLGEIFTEEINSLNNLNMEKIGEVESYS
IGPCSLSVLLEIIRDFSARQ
>Tip_961
STKVLCYQYARNKLVDKNSFVDDVDRVQTLMVKLSYELLVFTFYLYAVEVEFDSSMPAHR
VEDKEIDYHVKAIRSVKSSIYVHVIRQCAPYKRQARGQSTAQSVVAARVRICDVASLIGL
VSKDIQTSRAMQGELGLLLSVVSGEGDDYQGQVKMSLAQIQCNAASAQVIRSFVYKAVFS
GRRAQSGGNKAYSRKNVYGTSVFYAHAVVVGNSTRGRHSPANSAAGFDLQSGVRIQSRDK
WCPMMRVENQKVAGVLLFNIRIDFSKTLFVWTGSLAVRQVKINSSRFEVETDNEAANIGL
INHGGGQLKQDALKMNTKMTIGPKVIMAQQTSVSNASKEWVENLPASRALVYARAQVQEG
RMKIMLTLANAVFADKDEEINSAKIFSGTYNEAHSLKKNLAANKQIKLARSGTILRSDDE
AHSQDGSRSADYAAKSITYHAFAHEGVDAETAQLGEIFSEEQNSMSNLGMEKIGDIQTFS
IGPGSLKVVLDIIRDFSARQ
>Tip_664
GTHVAAGQFGRDAQEDRDSIVQDTARFQIIMVNLIYTLLVLVYLVYAIPVALEEVMKSHT
IQRTSVDFNVQSLRAVSETIYVKTIRQSTPYKRVLREGDTADNIIVSETRFCQVKTYASL
LSEGCQSENCIEGDFSLVLGLCTGEEEDFPGAANLSFAQVQCTSATVRRIRNFAFMCIFR
KVAVESAISSALGDDAIQSINVYYGFTALIGQSVPQRESQASTAASLQLQMVSPIDAAEK
FCPMVSRTDRQITALVLFNLRVDYSTTLVFWVGRSPIHQIQINSRRHAVEKEHEPANVNI
ILHSDTSLTIAALDSTIKVEVGPKVYLDADKNVSDSAEQWIDDLSDTKPMIYDQASASDS
RLIIMLRLAQSVLASKNPRSEHGKICVGTFTKTRNAKKDIAANSTFHVATHGAILQQTDE
AFADNAYLNADFQNETVTFFSNEMLGLNGHTEQAMAVFNEEVGPMNKMNSTKLGPIETFP
SGPGALQILLDVVHNYAVRN
>Tip_665
STRVASGQYGRDQQDDRDSIVEDTTNFQIVMVALIYTLLVILFLIYCISVELNETLRSHT
VQNTTVEFSVQAIRAVSETLYFTTIRQQSPFKRVARDGDTADDIIASEVRICEIKTFAAL
VSDSVQSERTVQGSMSTILGLCTGKEESFPGQANLSVAEIQCSSADVKVIRQFAYNSLFQ
KVRMESAASSALAESAVESLNVYYGFTGILGQSVPTRESYATTAATLQLQMASPIETEEK
FCPMCSRTQEYIAAVVLFNLRVSYARTLVFWVGRLPVKQVEINTQRYAVEKEHESANINV
IFHADVSLVIEALDVTIKVEVVPQIYINAKKTVTNAGEEWVDELAETRPMVYDKASSTDA
RMAVMIKLAESILATQNPQSNNGKVCGGSHSKAHDARKDSAVNMTFRVAVHGAILKQTDE
AFGDDAFLNCDYDHDSVTYYANELEGIDPETEQITAVYNNEIGPMAEMNATKLGPVESYS
CGPGALKVMLDAITNYAVRN
>Tip_338
DTRVAANQYGSDDNRDKHSLTEDVSAYQVIMVDLIYELLILIFYIYGVAVELEKVMEAHV
INDSNLDYFVNTVKTVNSTLHLTTIRQNTSFKKVARNGNTADGVVAAKLKICEIKSYVQL
VSENVQSERTVTGELSVVIGMKAGEAEDYTGQENLSCIEVQCACADVERVNKFAFMAVFK
RARSESAPSEALADEEVHNLDRYYGHTMLLGQSMFARDSIANTASAIELEMAAQVQGQEK
FCPMMSCTQKEIRSLVLYNLKVEFSTTIVWWVGNLTVKRIKVNTHRFAVEKDNESANIQI
IAKNDGQLMMEAMEVEVKMEITPQVYMQQEKQIITLSEEWIDQLPQSRSLVYDKARSSDS
RLLVMLDLAAAIISTQNPQSDQAKVCSGCYSRAKNARKDMATNETVNIAQHGAIIQQADE
RYGKAALLNSDLDAESVTYYSSKMEGYNGQTAQIYAILNNEVGPLDQITAERLGPIETFA
SGPGAARVVLGILKNYAVRE
>Tip_410
STKVSSHEHGRDQRKERNTIIREIRKYQVVLVDVVYALLVLVFYLYPIEIEMDEVTDTHQ
IDDSNIDFDVQSLRSVNQTIYLSVIRQNTPYKRFARGGNTAREMVVAKSKICSVKMFLCL
VRDSVQSQRTILADFGLILNVKTGDSSDFPGQAHLSIVQVQRTAAAVKNVKSYAFRAVFE
TVRAQRAANNEVCHEDIENVNLYYSYTAVVGQSVEPRASAANTSAALDLRMSKSAERSEQ
YCPMLQRNNRHIASLVMYNIEVKFSDTLVFWTAKLVLRQIQINQDRFAVERENEPVNIDV
IQLTARSLNLAAVNVTVKLAIPPQAYLAQAKTLTDTTEHWIDELPATEILIFQEGSGNDK
SLLIMITLADTIISSKDPQSEGGKVYTGSFARAQDAKKDQAANDMFDLAHHKSILRTEDE
TYAENAYLESDFELSSVTFYAYKMEGYRGATAQIKAIYNEEMGPLAQVPSERLGDIQTYA
AGPGAVIIYLDHMQKFAIRD
>Tip_802
STKVTAEEKSRKDRAERKSLVDEVEKFQTIMVNVIYALIILVFFLYALDIEMDEITDTHK
IEDANIEFKVDAVRSVNETIYLAIIKQNTPYKKVCRDGNTANDIIVARARICDVKMYLAQ
VSEGVQSEQTVLRGLGLVLSLNGGEASDFPGEEQLSCIQIQRQASPVKRVRDYSFKSIFN
ENRPTKASNNEISEDRITNVNLYYSHTAIVAQSVKSRDSTARTSAELNLQSAQPIETQDR
YCPIASRTNRYTGGLVMYNIEVNFGTTLVFWVARLAFRQIQINSERFAVATENAAVDIDT
IAYPDGNLKLHKVSTTIKLNTVPKKYMSESRCVNNQTEQWVDELPNTRLLLFQKSSGTDK
NILMMMNLADVVMTNDNPQSDRGKVLTGSYNKGTNARKDNAANNMIHVSHHKGVIHAQDE
EYSEEAIIAVDFQLSSVTFYAFDLEGYQGATAQIHGVYNKETDPMGAITAENLGDLQTFP
AGPGALAVLLDLMRDYALRD
>Tip_803
SKKVSSHKPGRDDHSERHSIVKEMTKFQFVMVSVIYALLVLIWFLYPISIEMQDTLETHP
ISNTHIDFDVQSMRSVNDTIYLSVIKQDTPYKKVARGNDTANDMIVAKAAICAIKMFLSL
VRDNVQSERLVLGDLSLILSVKSGESEDYSGQQHLTCIHIQAESSTVKAMKNYSFKGVFN
EIRVSKATNNELSHQNVYDVNLYYTHTDVVSQSVESRSDVAQTSATFELQELKLVRRAEK
FCPVMSRTNRKIMGIVLFNIEVEFGQTVIYWRARSAVRQLKLNKEEYSVEAENRPVNIDV
ITFSAGNLQMEAVSSTIELSIPPRKYFSQGKNVNDASEKWVDELPATQILTFEKGRATDD
SLLVMLQLADCVLSSQGPQSDGGKVFTGAYTKAKDAQKNAAANGVFNIARYKMILHSQDE
CYADGAYLDAEFKLTSVTYYAGELEGYRAATAQIQAIFSDEPGPMPKFASDRMGEVQEYA
AGPGAIVIMLHHLRRFAIQK
>Tip_163
EQRVASNQLGREEKKERHALIPEVEQYQLVMVEVIYALLVVLFFLYIIHIELKRVLKSIQ
IENAEIDFRIDALRCVNRSLFISVIRQEAPYKLIGRGGDTATDCIMAKLIVSQIKSFMMA
VDLYRDKEHTVAGQIGLIMTVWSGHAEDHAGQGNLTVTKIQASSASVHYVQEFSIAALFD
RSRAHEACNNTIANNNVQQIEVYYTAANLIGESMENKESVANTASRVDLRTAESIEMLEK
FCPILSRTSEFISTMVMFNIEIEFGRTIVYYMAKMAIRQAKINPSRYAVETENKTVNIEI
IHHGSGQLKLDAIDTTIKLSKAPTHFLTQLKSVANVIEKWVKEMPESDVLIFHRARATDK
RFLVMIKLAQTVMSSQNPESQRAKVNTGMYSNAREEKKDEAANNIFNLAHDKGIMRSKDT
SYGKDAVLQADYDFTAVSYFIIALPYLTVSTRSVHAVLQSETNPLNLLSNQRLANIQTFA
AGPGVLILLLDVLRYYSLRH
>Tip_298
DDKVAASQKGREDQAEKHALIDEIEKFQIIMVAVIYKLLVLVYFLYKIEIDLAKRLQAHE
VESAVIDFQVAALRSVDENLFMKVIATETPFKAVGRGGDASTDVIMGRAVVSRIKSFMML
VELDIEKEHLITNQIAVLMSVQATDIQDHKGQDDLTLTQCQGSATTVADIKKYAYRAVFD
EARPDEAANHNVTSDKVIHVDIYYTLTNLMGETVESRESVANTATGTELQMSKTIESLEQ
FCPMLSTTGALIQELVMYNIGIAFGDTVIIYQAKMAIRQVRINSTRYAVESSNRGVEVEI
ILFGTAQLQLDAVQVTVKLTRSPTYFLSQLKTLNTVPERWLEDLAETRALIFHRANATEK
RFLIVLRLSDGVVSTDNAKSSRARVFTGSFTSAHDEGKERAANSVFKLSRDKSIYKQHDE
AYGTNAFLSCDYGYQAITHFAVSLSNLSATTHAIFAVFNNEINPMSVVGTERLAQVETFA
AGPGVVTVLLSAIHYFALED
>Tip_299
DDRVAHSQKGREDRQERHALINEVNQYQMIMVTIIFTFLILIYFLYEVQVELRHRLQAHQ
VEEAMIDFYVEALRSVNDTVFMSIIRQETPYKAIARGGETATNCVMGQMIFSRIKSYVML
VELYVEKEHVVTGEMTLTMHVHSSDIEHHKGQQNLPMVQVQATAESVAQVQNFCIKALFD
QARTHQAVNHSITADKVDDVDLYYTFSDLIGETIASRTSVARSASGIDLQMAKTINTHEQ
FCPLLSRTSANISEIVLYNIELDFGSTIVYYMAQMCARQIRINPTRYKVENQNRAVAVEI
IEFGEVQLKMNQVHTTLKLTKCPTYFLAQLKPIASVPERWVEELPDTTILVFHQANASET
RFLLMLQLSEVIISTEDPNSSETKVHTGGYANPQGEAKNTAANRITDIASDKGVLRQFDE
AFGTKAYIRADYNFQAVTYYVIDLENFSPTTKAVLAIFPDEMNPLDNLTAERVFQIQTYV
TGPGVLLVLASCLRYFAIKE
>Tip_494
DIKVRLGEEAREEGSQRDALIDHMEKYQFIMVDIKYALLIMIYYLYLVDIELLGTGESHK
VDESTIDYYVDSMRNVNRALFMSIINQDTSYSVQARGGHTASGTVMVSSLYSTVGGFAML
LDDDTDKERTILGEFGVLMSVYSSDARDYTGQEELSLMEAQATAANVQGVRKFAFPSIFS
STMASNSANGAISNGTAEYMKMYYTLNEVINESVQTRAAVAETATTIKLQNEQIVDKREK
WCPMLSILDRHVTAMVLFNIEVKYSTTVIYWLARTVVEQIKINSNRFALEGDNESVNIEI
ITFDAPTITFQAIGADIKLSKAPTAYLSQERQVEDRTEEWVDKVADTNTLVFEKVRHDDH
KVTVLMSLAEVVIAEYDNKTEKARIQGGLFATIQGVKKDMAINKFFEIIHHRCILSRRDE
AFGQNAILNVEYEMPSVTYFCLSFHYFTVANKRINAVHSEELEPIHKITHEKIGEMQTFA
AGPGVTCVLLNILRYYTVGN
>Tip_495
DVKIRANEEARETEDKQDALLDHMDNWQLIMVAVKYALCILIFFLYLVTVELLGRGDGHN
VEKATLDYKVDALKNVNKALYMNVITSDTSFSVAVKNGHTGSNTIMISLLFSQVGGYAAL
LDLETDKEKSVLGSMALFMSVRTSDNSDFLGQAHLSFMEAQAPAATVQYIRKYAFSALFT
STMVANAANGAITNGQAEYMKMFYQLNGIINESMQMRESLAQTATTMNLKSAAAISTKKK
FCPMMSVLDQYVEAIVLYNIEVEYSTTIVFWMARTVISQAQVDSNNFALETENEAVNIDI
ITRQAANINFHAVGAEIKVAEAPTTYITQERSLLNRNEEWIDKVAETIALVFEAARHNDN
KVDILLSLSKVVIAQNDNKTRNSRLRGGLYNLARGLKNDLAINRVFEIIHHRCILSASDE
AFGDKAVLNSEYDMPSVTYFARELDYFTAESKKIAAIFNNQLEPIEKVTSEKLGELQTYS
PGPGVTGILLSVLRNWTVKD
>Tip_949
EIKVQLHEEAREESEKRDAIIEHVSRYQLVMVEIKYALLTLIYYVYLINIELAGRGESHQ
IPASSTEYHVEVMRNVHSALFMAVIEQETAFSLTARSGNVCNQTVMVKLQYSDVQNFASL
VDLGADKERQIFGNFGVIMSVRAGEENDHPGQDNLSIVHVQADAAGVKFVDNYAHAPIFD
SVMADDASNGAIADGAAHYADMYYTLTDILNESISTRPSIAQTATPLKLQDEDSITSQDK
WCPMLSIMESHVAAIVMFNIEVEYSTTVVYWRAKSSVEQVKIDETRYAIEGANEGVNVEL
ISTSAAAIRFRAVDQDTQVGKVPTMYLEEQKRLANQSESWVEKIADTRNMLFERSQARKF
KVMVLMGLSKGTVSQQNNRLNNVRIYGGTYEVAKDVRKDTAANSIFKIAHHRAILAAEDE
TYARNALMHAEFDLPSVTYFAHAINYISASTRKVTAVYSDEVEPIEQMEREKLGEIQTFG
VAPGVTVIMSNVLFNFTLAN
>Tip_950
EIKVQLREEDQEETEKRNALITHIENYQIVMVEVKYTLIILVYYIYVIDIELHGKSGSHE
VPATTMEYHVEVMQNVKTAMFMNMIEQNASFSFTVRDGDVASGLIMVKVLFSEVTNYAAL
VDLNAEKERQVFADFNVVMSVAAGEQRDHQGQENLTLIHVQASAAAVKYVKDYCFQAAFD
AVMADDAANGSISQGRAEHVNRYYTLSDVVNESIAFRPPLARTATPLKLQDAGSIDTRDK
YCPMLSVMENVVVVLVMWNIEVDYTMTVVYWRSRSAIEEVRIDENRYAIEGDNEAVNISL
IDNHASSLEFAAVTNDVQIGKGPQLYMAEEKHIDSVTESWIDAIANTQQVVFDRPRTREF
KVMTLLSLSMATMSHQNNQTTEARIKDGGYAVSNNLRKDEAANTIFKVAHNRAILAREDE
RFSRDATMNAEFNMPSVTYFNHILEHLSASTKKVSAIYSSEIEPIDDLTSETLGDVQSFG
VGPGVRVVLTATMDDFTITD
>Tip_719
EIQVKLHEEAKEETYKRDALIDHFESYQLVMVEIKYALLLLIYFLYVVQIELNGLSESHR
LNDTTVDFKVGVMRNVDDAVYMDLVKQETAYSAVARGGHTASNSVVVSRLYSTIQNYAAR
VEFNAEKERTILGNMGILMSVASGEDRDYTGQEDLTFVEIQADGPAVRHVARYAYRAAFD
SVVIDDACNGTVSNGTAYYVDIYYSFSRIVNESLNTRPSLAQTATSLNLQNEQRVKDQEK
WCPMLSIIQELVTALILFTIEVEFTTVIVYWLAEASTKQVRIDETRYALEGENEAVNLEL
ISWTATSIKFKAINADLKVGKVPTIYMDQEKYLDDRNEAWVDQVAQTKTLTFEKSRSEDL
KVTILLTLSEAVVSQNCEKTHQARVYGGSYESAQGLKKDVAANGVFSISHYRSILNALDE
AYGRAPTLGAEFELPSVTYFAYALNFMSASTRKISAIYSGEIDPINKLSAEKMGEIRTHG
VGPGAKHIFLSIMMYYSVAD
>Tip_720
DIRVQLHEDAREDYEKRDALVDHIASYQLVMVEIKYCLLLLVYFLYLIEIELDGVGESHK
IDETVIEYGVGVLRTVDDAVFIDLIKQQCTYSIVSRGGDTQGNSVVATTLYATVTSFVAH
VEFDAEKERAIAGGFGAIMSVGAGATKDYTGQTNLTLIEIQSEAASVKAVANYSFPAVFG
AVICDDAANGAITTGRAYYVDIYYSLTNIITESVDTRASAAHTGTALNLQSEQAVGNKEK
FCPMFAVIENLVSAMVLYNIEVEFTAVVVFWLAQAGVEQVRIEATRFALESENEGVNLEL
ISLSAASLTLSAVGIDVKLSKVPTRFMPEEKKLGQRDEKWLDNVASTKRLAFEKVRHESF
DVMILMTLSQSVLSQRDNKTQRARVYGGTFETARGLSKNNAANQVFNVAHHRAILSASDE
TYGKNPVMNAEYELPSITYFAFALSYTSASTKKVEAIYTNERNPVDTVSGDRMGDIQTHG
VGPGVRQVILSVLTNYSIQD
>Tip_867
QVQVQGHEEAREQSDEKGSLINEIHAYSFVMVDVKFRLLVLIYYLYMMQIDLQRLGDGHR
VDKKEVNYSVKTARNVNASVYIPIVEQNSQFAVTSRTGASGAGRIIVLVRFGKIANLTIL
VDLNSDKERTVCVETGLVLCITAGEAKDFNGQQELHILEVHAQTANVSKIKEYALKAIFS
EYILDEAANGTIANDRVHELEQYYHLSGILEESAQTRNTVKHSATELKMQHKEKVTTLTK
WIPVLNVMDKQISAYVMFNIEIAFRNTIVFWVASAAIEQVKINSNHYAVEQHNTAVGLEI
IHWTDSTIAFKTISAEVKIGKTPALFLPQDKQIHGQPYKWVDKLPNTQLLLFDGAKCWER
KVEILIMISRLVLSSGESKMSRAKVHDGTFATAREIKKNMAARNLCEIVKHRSIIARRDK
MYGEDAVISAEYPLDSVTYYAFVLMHVTAITRKMKAVFSKEVKEIKKMNVQNVGTIRSWA
GGTGATRILSKLFSSFTIVE
>Tip_868
QVQVADHEEVREAQEERGSMINEVEAFSFVMVNIKYALLILVYYIYTMEIELPNLGEGHQ
VDKSRLNYHVKTARNVNDSVYIRIVEQDSSYAKTTRHGAGGADTIIVLAQYSDINNFTVL
IDLRADKERVILVDAGLVLCIACGEAKDYSGQSEIPIIEIHAATATVSTIQDFAYKSVFS
EYLLDEAANGALSTEKLLNLEKYYHLTDILDEAVNSRSTTKESATEVKMQNSESVETLTE
WIPVVNIMDQKIHAFVLFNIEIKFRRTIIFWLASACIKQIKINTAHFAVEQHNTGVGLDI
IHYSEGSIKVKTLGAEVKVTKSPALYLPQKKSLTEAPYEWVDNLPTTRHLLFDAGKQWEH
KLRVLIKISRLVMSSKDSKTSTAKVHGGNFAATRNIRKGYASRDLCEVGKHRAILARKDK
AYGENARMNAEYPLSSVTYYAYAMFRITGVTKKMHAIFSKEVKEIKRLAANHVGTLRSYC
SGTGATRIFCKALADFTIVD
>Tip_332
KVQVKDHESAREERDDRNSLVNEIYTFSMIMVNIKYALLLLIFLLYMMEIDLQTIGQGHR
VDRTEVNFNVTALRNVNESAFMPLVSQQTSFAMTARAGDSASDTVIVLLRYASITNLTVL
IDLTEDKERTVLVKLGLILCIKAGESNNFSGQQELHLVEASASTGNVYTIQDFSYKSIFD
EWVIDQAPNGAVSDNKIHNLEMYYHLSNFVDESVNTRPTSKHSATAIKMQFKEKVESLTK
WIPVMSLMDAEIPGYVLFNIEIEFRETIVYWIARAGIEQVKINSAHFAVAQHNSSVGMEV
IHHAAGNIQMKTISSEIKIPKAPRWYLAQAKSVQEAPYQWVDSLPETKILLFDKHRSDER
KLDILIAIARLIMAAADSQTNQAKVRGGAHPSSKGIQKDTAARGMAEVVRHRSIFSRSDK
LWGEVHRAAAEYRLNEVTYWSQALEHLTSVTGKMSAVFSAEMKEIEKIAANRLGDARSFA
SGTGAKKVMCNTFENFTVRG
>Tip_304
EIRVTANEDARSARENTNSIIEQIKKYQLVMVDVKYALLILVFYLYLAKIDLAAEGSGHR
IDESALDFYIEGLRSVNPSAFIAVVRQQTEFALTARNGHSSSDTVIVRLKYATVNNLVSF
IHLTPEKEETVLGDTGMVLTINGGEKKNWAGQTTLDLVEVHAPTASVHLVKRLTYHATFN
ESVVQESANGAIADAKMHNLEMYYTLSDLMNESINPRPSTKKSATALHLQNSENIDSKTK
WCPLLEIMGASISALILFTIQIGFSRTVLYWLTSSAVEQSKVDDTHFAVEGENQSVNLQV
ISLSSIAVQFGAVDTDVKISKVPKVYLTQQKDLHDVAYEWIDNLPDTAALVFDKSKHSDR
KVRVLLALAPAVLSTSNQRTNESKVHGGSYSICRGLKKDVAAKDLMQIVHHRSILSREDE
RFGENAPVAAEYELSSFTYYANSMAQLTTVTRKVVAVFAGELEPLQALDSHHLGDLRSFC
MGTGATAIICDVLTNYSIYG
>Tip_727
DIKVRAGEQVNEDEEEKDATVEEISKFQLVMIELKYALLVIMFFLYSLDVELQATGESHV
LEESSIDYQVEVLRAVKATMYVKVVRQNSALALTARGGSTSGVTVVTKGNYSTVSSLIAQ
VDLEAEKEQVLLGKISFILPQNGGEEKNYSGQRQLSVIEIQTKSATITMVSKYSHGAAFD
KVAADCASNSTICNARAGSLNEFYSLTNVVAQSVNSRPQDAQTASTIELQSANRVSQAEK
WCPMLNIMERYIQMLILYNLEIDFTGTVIFWVAKSSIKQIKVNTENYAVATANKTVNLEV
TDRKEPNIAFKAVNTDVRVGKGPKLYFSQETNVTNHREAWIDELPEAQATTFEHARGRDD
KVTVLIRLAPPVLSKHKPKTQRAKVYGGSWNISRSVKKSVASNSQFNVAHHRTILSREDE
GFGRNAALKAEYELQSCRYFPYEMAHLEAATRKIHATFADKEDPLEEIQSEKLGDIQSYA
TGSGVRGLVCDVLEDFSILE
>Tip_728
DIKVQEHEQVNTENKERDALVEEVKRYQLLMVPIKYALLIMTYYLYGIEIDLDVIGKAHV
LENSVVEYTVQALRAIKESVYIKILRQDTTLALTSRGGNTAGVTVVVREKFSNAQSLCAQ
INLGDEKEQVVEGGIGFIITQHGSKAQDFSGQQGLPLIEIQSAASTIRHVDAFPYQAVFE
KPTVECAGNETISDARAGDLVRFYTMTEIVAEPVENRDSEAQTACTINLQSAEKVPMTEK
WCPVLNMINSYITAIILYKIEIQFSKTVIFWMAKAAVEQINVDSQDYAIATSNESVNLDV
VRLTGSNIEFPATQTDVEISKSPRVYLSEDATIMDAREPWFDELPETKTLAYEKARGSDE
KIQVLISIASPIMSKKDPNTQKSHAYGGTYTLAQNLRKASATNRKFDVVRHRTILANTDE
AYGQESMCDLEFELSSVTYFPNQMDQLQVATRKIYAIFARREEPMQKVTADRIGHVQTYA
GGSGVKALLCDVFADFTALG
>Tip_528
EIKVAMHEKAREDHKNREALVNEIEEYQLIMVAVKCALLILVYYLYCLKVDLEAVGETHV
IEESCVDYKVEVIRNIKDAAYVSIVEAMRAYASTSKDGSTGSSVIVVRAKYSQVANFVAA
IDLNADKEQAILSGLGLILSMNTGNDKDYGGQHDLDLAEVQASTTSVTELKDYSYHAAFN
RVLANGAADGSVQESQAEQIVVYFTLSDILTESVGHRPSVAHTACSIDLQNARVIEAKEK
WCPMLSIMEQHINAFVMFNLEITYSTTIMFWLARSACKHVKVNSENFAIGSENESVNLEV
IDMNTNSIRFRAADADLKVSKSPKIFMRQRKAVVEKREQWVDELPETTVIVFDKVRAATQ
KVMLLLRLAPPVLSSNDEKVENAKIYGGEFSVVRGLLKSSASRGMFNIIHTRAIMSMSDE
RFGDGAIINCEYTLSSVTYYAQTLDQMAAENRKISAIYSNKMNPLSRMAVKQFGDLQTFA
AGSGVRQVVCDVLSNYSVLD
>Tip_670
EVKVTSHEHIREENENRDALVEEVSKYQLVMVGVKYALLILVYYLYTIRIDLEAIGETHV
ITEACIDYRVEAVRNIRDAAFIRLVKQNTAYAATSRGGDTGGDTVIARMQYSQTSNYVAT
VDLSAAKEQSLQGHFGLVLAMQAKETRDYGGQEDLSLVEIHATPCSVTSLRNFTWRAAFG
RVITDGAANGQIANDGAKQLVLYYTFSRILNESVETKPAAAHTACTLNLQSSQAIQAKEK
WCPMIHVMEANISAVVLYNIEIPFSSTVLFWMATSAVKHVKVNAENYAIGSANESVNLEI
IEMHDVNIRFKAVDADIQVSKAPRSFLKQTKPILEQREPWVSDLPETRAIIFEKARASDK
KIMLLISLSPPVMSSKDDKLQQAKVYGGSYQSANGLSKSIATNDMFNIIHKRGILAAKDE
AYGEGAAFNAEHALTSVTYFSATLEKCSSATKKISAIWTKKAEPIKRVTGHQMGEIAAFA
AGSGVRHIIAETMNTFSIQG
>Tip_671
EVKVTMHEHIREEHENRDALVEEVDKYQLVMVAIKYALLILVYYLYVLRIDLDKVGETHV
IEESCMDYRVDVIRNIKDAAYIKIVQQQTTYAATARGGNTGGETIVVKTRYSTVSNYVTS
VDLAADKEQTILGKFGLVLSMQGGEARDYSGQRNLSLVEVQATTATVTKLKNFTYKAAFG
RVVVNGASNGAIANTEAEQLVMYYTLSEIINESVATRPSTAHTACTLELQNSQAVAEQEK
WCPMLNVMEAHICSLVLYNIEIAFTTTVLFWIAKSATKHVKVNVENYAIGSANESVNLEI
IEMHEANIKFTAVNADLKVSKSPKAFLKQDKAVLEQREPWVSDLPDTRIMIFDKVKAADK
KVMLLISLSPPVMSSRDEKFQNAKVFGGDYSSTRGLGKSAASNNMFDIIHKRTILSMNDE
GYGEGAVFNGEYALTSITYFAHTLDQMSAATKKVQAIWTDKVEPIRRVAAHQMGDVETYA
SGSGVQGIICEIMATYSIIG
>Tip_336
EARVTIHENARESYQDREALVQEVNKYQLVMVNVKYSLLCIVYYLYCIDIDLDRSTDAHK
IEETVIEYRVEAMRNVAEALFLDVIRQGKSFSATARSGNTSSGVVFVQTQIAKLTSVSAL
VDLDSDKARVILHDLGVVLSVNGGDKRDFSGEEELTLVEVQATSALVKHVKHFAYKGAFN
KANRNQAGNDSVADQKIFNTDMYYSLSNILSESIQAKERSSLAATRIDLQMAEFVQQEEK
FCPIMSIMDLKIDALIMFNLEIDFTKTILYWLARTAVRQVRVNETRYAIEGQNRAINVEI
ITIADVSIAFEAADPDIKIASAPTAYIDQTKSLNEHTDKWLGNLPATKRLVFDKAKADER
KVMLLVALANTVFSQMNPKLHSAKVYHGAYNDAKGVRKDAATNNIFEVMQNRCVLTRSDE
AYGEDAKIDAEFEMASVTYYAYSLAHLANATRQIIAVFQGETEPLSELTRERLGDYQTYA
AGSGVKIVLLDVLSYYTVSD
>Tip_337
SIRVTVHEQGREHNEDKESLIEEIHRFQLVMVQVKYQLLCLLYYLYPVKIDLTKSTEAIA
VKESTVEYQVDVLRNVQEAIFFDVIHQGTTYSKTSRGGGTITDTVLVKDRIATLSSYASL
VDLKADQARLIDNDLSLVLSLYGGAERDFAGEEGLTLLEIQTTSASVKLVKGYAYQAVFD
RTSRDQAASDSVADNKTQHTEMHFDLSNVVKNSVSTRPTVSLAATKIGLQMSEHIPKKEK
FCPMISVMDRRITSIIMFNMEIDFTKTIIMWLARKGIRQIKVNNKRYAVESKNEAVNIEL
ITVSNASVTFDAAGPDVKITRCPTSYLDETRTIDETSDQWVDDLPTTQIIIFETAQATEQ
KITVLIALAPAVLSQMDPKTQKAKVHHGTLNNPKGVAKNIASNSVFSVLENRPIVTRADE
TYGDGARLASELAMTSVRYFAYVMSHVSAATRKVHAVFRGETEDLDEMSRDRIGHYQTYA
VGPGVHVVILEILADWTITG
>Tip_666
EVRVTVHEHSRDDKEDRDSLIKQVAQWNMIMVEIKYELLVLLFFLYGVEIDLEKVLSAHK
VEDSSVSFQVEVLRNVNEGVFITIISQKAGFSIIARGGGTSTDTVMCKVRFSTVTHFAGL
IDLTMEKEHMMEGPLGYILSVSAGEQKDYHGQRSLSMTEVHGGVSNVEYIKDYAYPAVFD
QVIVSESANVAVGDARVAHVQVYYTYSGIIGESLQKRPSVAQTQTRTGLQCGYTVEEKEK
YCPMVSRMDLCISALIMFNIEVEFSHTVVFWLARPSIKQIRVNNDRYAVESENKGTNLEL
ISLGAAKLGFEAVAVDVNIAKGPSAYLEQERKVSEQSEEWIDDLPESGKMQFQRAKASQK
EFLLLLALAEGVMSQKEPQLQTAKVHEGSYSTTVDKAKAAAANSRFNVARHRAILKRKDQ
VFGSDACLEAELELQSVTYLVYSVERVSASTRKIWAVYADEIDPLKAFSAEKLGEIQTFA
SGPGVKVVLLDFLAYYAVTG
>Tip_667
EVKVTAHERSKDQRADRDSLVKRIQKYSFVMIDISYKLLILVFYLYAVQISLEKFIERHK
IKESVVAFFVEVVRSVNAGIFMSVISQDADFSIVGRGGGTATETVMCSVQFSTVKTYAAD
VDLDVEREDVVDGPMSVILTVMANEEADYHGQSGLTITEVHGAVGTVKFIKEYAFRAIVN
QVVHNESANAAIGNGNITHAQVYFSYSDLLGESLEHRSSCAETAVSTGLQCGYSIEQSEK
FCPMLSIMDLAISALILYNIEIKYSHTIVFWMARPVVRRVKVDSERYAVEKENQGTNIEL
ISLSAGSLQFDAIDVDINVTKGPSSYLEQQKAASKSAEEWIDDLPESRALKFERTRATEK
ELLFLLKLSEAVLSQDEPQMSAARVNEGTHSTTLDAAKAVAANNRFNVAEGRGIIRRNDQ
VYGSDACLQSELEVQSISYFGFPLTKLSAATQKVPAVYTNETDPIERLTAERLGEVQTWS
SGPGVEVIMLNSLSNYAVKN
>Tip_859
EVQVTGHEAARSSYAERDSLFEQVGHLNFVMVPISYRLVIVIYYLYCIEIELEQVLKTHK
VQETEVDFNIDVLRNVNENILLTIISQERSYSLIERGGGAVKAIVMSKTRFAQTKSFAGA
VDLTIEKENALNGDLGFLLSVLAGEDKDYSGQRNLTLTQIHATAASVQFTTNFCFPAVFN
KVKLNESANASVPNARVEHVDVYYTYSGVLGESLESREEAAQVATRTGLQPGYKVEAQEK
YCPMLSRMNLHINSMIMYMIEVEFSKTVVYWIARPAVNQVKVNYDRFKVENGNKGTNLEL
IEFDTAKLGCEAVTIDANIASGPSQYLEQDRSISNNTEDWVDDLPDSGVLTFQQSQADED
EFDVLLALAKAVISRKDPQLAAAKVYKGDYTAARQKKKAVAAQGKFSVGNHRPILRSHDQ
TYASDRPFDGEMDLTSITYFGFPIEVLSSETQKIHALYNGEQNPMARYAAEKMGEIQTYS
SGPGVKDVMLDHIGYYAVNG
>Tip_860
EVRVTGHEASRSRYAERDSMFEQIAHLSLIMVEISYRLVIISYYLYAIEIDLAECLASHK
VQENEMDFTIEVLRNVEKKVLLSIITQECSYSILERGGGAAKALIMARTKYASTKNFQGA
VDLDIEKEDAINGELGFLLTLDAGEDKDYSGDRNLTFSQVHASCATVQHTTNYCYPAIFN
NVKFNKAANASVSDDHIDHVNVYYTYTNVLGESLDSREEIAQVATRTDLQPGHKVEAREK
YCPMLFRSNKSIQSVIMFMIAVSFAKTVVYWIAQPGVNHVKVNYDRYKVESENSGTNLAL
IQMATSKAGCDVMGMDANIASGPSDYLEQDRSVANNTEQWVDDLPETHTLSFQQSQADAD
EFDVLFALANSVVSTKKPQFANSKILKGDFTAARDKNKDVAAQNKFDVSAYKPILRSHDQ
SFASDRRMNGDMDLQSITYFGFPLDTMSSDTRKIHALFNNRQDPVEHFASEKFGDVQTYA
CGPGVQEIMLDHIGYFAIHN
>Tip_749
EVRVTVHESARDKHAERDSLFKQVARFNIVMVEIKYQLVILVYYLYAVDIDLERILATHK
VQEAEISFSVEVLRNVNEGVFLTVINQDKSFSMVARGGGTATDVVMSKPGFSTTKHYAGA
VNLKQDKETIMQGDLGFILSVHAGEDKDYSGQKNLSLTEVHASVAGVKFIKNYAFPAVFN
KVILNESGNVAVSDAEIEHVNLYYTFTDLMGESLENRESVAQTATRTGLQPGYRIDEREK
YCPMLSVMDLCINSLLMFMIEVDFTQTVVYWVARPAVKQVKVNTDRYKVENENKATNLEF
IKMDTSKLGCKAVAIDVNISSGPSVYIEQERKVAEQTEEWVDDLPDSRILAFKRTKATEK
EFLVLLALAQAVISRRDPQLNAAKVYEGSYTTPQDKAKAAASNGRFNVAKHRPILHRRDQ
AFTSDKSLNAEMDYQSVTYYAFPLEKISAPTRKIFAVFSNEVDPIKRYSAEKMGEVQTWA
AGPGVKDVMLSIIGYYAVKG
>Tip_339
EVKVTIHEEARDDREDRDALIKEIRRWQIVMVQIKYELIIMIFYLYLIEIELERTLATHK
VDEKSICFWIEVMRNVNGGVYMTVIKQNSPYSLITRGGNTSTNTVMVATHFSTIKHYAGL
IDLSIDKEHVLLGSLGLILGVNSGEDKDYHGQKSLTITEVQAEASTVKFVRNFAFPAAFN
RVKGNESVNNAVADAKIEHTEVYYTYTSVIGESLQNRPSVAETATRLGLQSGSNLAEKEK
FCPMMSRMDLNIADIVMFTMEVEFSKTIVFWIARPSIKKIKVNETRYAVETDNKGVNLEL
ISVSAAKLGFEAVDTDIKITKGPSAYLSQKRRVNEETEEWIDDLPETGQILFQHSKAEQN
KFLLLLALADAIMSQRNPQLQAAKVHNGSWNNAANKRKAAAANNVFNIAKHRAILQRRDE
AFGEEAVLGVDYDLQAITYLAYSIARLKAATRKIDAIFSNEVDPIKLFMTEKLGDVQTYA
SGPGVKVILLNTLSYYAMTG
>Tip_196
EVRITLHEQCKEEHEDRKALVKEIAKYQVIMVKVKYELLVLVYFLYAVAIDLERLLETHR
VDENAIDYSVQVIRNVNTAVYMTVIRQNAPFSLIAQGGNAASEYVMVKQKYSSIKHFAAL
IDLKVDKEHILSGSLGLIMSVYAGNDKDFHGQKSLTLTECQADASNARLIRGYSFPAAFN
RVRANEAVHNAISGSRIHHIDVYYTYSNVLGESLQARPSVAQTATRVGLQTENNIDYTEK
YCPMMSRMDLCIQEIVMFNIEVDFSQTVIFWLARPALKQVKVNSQRYAVETENGGVNLEL
IGARAATLAFQAVEVDIKVSRGPKMYLSQDERFSDSTEKWVDDLPETGRLLFHRVRAEER
KFLLLIALAEAILSQSDPDMQRAKVHNGAWNNAAHVRKDAAANNVFNVAKHRAILQGKDE
AFGEEATVEADFELQAMTYFAYQLAHISAATRKVYAIYTDELSPMGLLPSERLGEVQTFA
EGPGVHVVFLEILSYYALVG
>Tip_375
EVRVRLHEQCRQEYEDRKALIGQIEHYQMIMVEIKYALLVMIFFLYLVGIDLVRFLAAHN
VEEGVIDFHVEAIQTVQHTVYMTVIKQNSSLSKVSRDGDTGSGMIMVRVAFSDIEHFAAL
LGLDVDKEHQTLGSIGIIMQVYAADRDDYTGEESLNLIEVQSDASRAKMIKKFAYPAAFD
KTKLEESVNDATANGKVRNVDVYYSLSHIIGESVEEHPTYAQAATRLGLQMAKHVSEKEK
FCPMLSRMDLYISELVMYNIEVEFDKVVVFWLAKTLVKQVRVNNERFAVETNNRATNLDL
IHAGSAQLTFRAKGWDVKIENGPQSYLTQNRAIAETHEKWVEELPDTGKLIFTKSKGDDQ
KFLVLIALSHSVISTSDPSTDAAKVQQGMYSSCEDVKNDIAANQVFHVVHHRLLLLGKDE
SYGEGGQVNSDFQLQAITYFAFALQSVQCSSRKVRAIFSEHNNQVSLMSADQVLAVQTYA
VGPGVQSILLKVFSYYAVVG
>Tip_702
EVRVQSHDQAREDYTDRNAIVNQVERFQLVMITVAYKLLILIFYLYLLKIDIKKTLAAHK
LEDSIVEFYVKGIQNVNDAVYLEVIRQATAFTILSRNGSTGSTIVMVKVALSEIKHFACL
LGLDADKEHVVVGDLGLVMTVFAGDTEDYAGQKQLALVEVQATAASSRSLRNFAAPAAFN
KTKFNKSANDALCGGRVHNADVYYPQSNVFGESIESHEAAAQTATRLSLQMSKAITDREN
WCPMLNVMKLFISELVMFNIEVAFDSVVVYWVAKVLIKRIRVNDTRWAVETDNQGVNIEI
IYDTECQLKFEELEMDVKIENCPKGYLSQAKAVVETTEEWTEDLVDTQQLVFTSSRTEDE
KFTILVALCEAIVSTENPGTDKSRVANGTWTNGNKVHKDTAANDVFDISHHRAIFMNKDE
AFAKNGELQTDFKLQAVTYYAFSLANLQCATRKVAAIFSDQKGQVKRFKGDKVMDIQTYA
TGPGVKPTILDVLTNFSVED
>Tip_703
DVRVRKNDKARETCSERDALVNQVEEWQLVMITVKFNLLILIFYLYCIGIDLQDLAAAHK
LQEAACDFSVEGIQNVNEAIYMEVISQSAPLTNIARGGHTASQVVMVRASPSEISHFASL
LGLPVEKEHTVLGHFGMIMTVHAGDTEDFVGQKELSLVEVQSEAASSHAVRSYAYHAIFN
KSRMDKSGNDATARARIHQADVYYSMSNVLGESFDNHDSKAQTATRLGLQIAQPVESKEK
FCPMMHVMDIHISELVMYTIEVAYDSVIVFWIARTLVKQVKVNATRWAVETDNQGVNVEI
IYRANTQLDFEEVSVDIKIDNAPTAYINQTRTIIDSTENWTEDLPQTAKLVFTNARTQDA
KFLVLVNLQNAVLSSQDPKTEQAKVYKGMFDNAANIKKDTADNDIFNIATHKAILLNKDE
SFAPDGKLRADFQLQAVTYFAFSLENMQAATQKVSAIYTEQNEQIQLVKADRLLEVQTYA
AGPGANSTILAVLTYYAITG
>Tip_843
DQKLRGGEFTKADQEGKDGIVPEVERYQVLMVTIAYELLAMIFYLYAVPIQMPYVAQAHK
VKQKHVDYLVECLRSVRAAFYISVIQQNDPTQELATSCETASSAVLAENKISTANPHRAA
IQLRVDKEHIIAEDLGLVLSLLLPEEQEFSGQSNMTVLQVQTDSMPVKYIKELTYKGVYD
RMSPQTAGTSSLAKKEIFDTDKFFTLSTMIGEDAEHHDSVAKTHSRMNLQETTEVEAADR
MCPLMLITDQTVTEIVLYNLEVEFTRTMLFFQSKVAVGHWTINAQRYAVAGDNRAVNVEI
VAMQSANLRLAAAQQTVQLDRAPSQYISQVQSVRGRSELWVDKLADSLAILFLLTQASDN
QMEVLVRLANSFVCSKCPRLERVRVYDGNYAKAQDYNKHTASNNLFKATSHKELIRTKDE
DFTPQEVVSAEFEISAVTYFLNKIDFIEATTRKIAAIWAAESTPLQRICSEILGKLDTYT
AGPGAREVYSSYLDRFALES
>Tip_844
QQRIRAGEYTKSDREGKHGIIPEIKQFQILMITIGYRLFVMVFYLYVVSIKLAHIADVHK
IDETHIDYYIECLRSVRETFYISVIKQEDPTQELSTNSNAATDAVLAKRSFSEANPYRAA
IQLKVDKEHLADHDMGLVLSLYVPEVEEYSGQDNMGIIQIQTSSMNVKRIKDFTFESIYN
EMAAQQALTESLAKKEIFDVESFFTLTSVLGEDVDHHESVAKTHSRLDLQEFAEINSADK
MCPLMQITDRTVTEIVLFNLEVEYTKVMLFFQNQVAIKHWKIHAERYAIAPENKSVNIEI
VAEEAANLRVSATQQTVQLTRAPSQWIQQTKKVRGTSELWIDKLSSSVEMLYLMAQSTDK
QMKAMIRLANLFVCSNHPKLQHVRVRDSTHAASQEYNKHNASNEVFSAASHKELLKTHDE
DFTPKETVTADFTIAAVTFYLNKMQFLEGSTRKVQAIWPAEGSPLEQMCAEIMGRVETFA
SGPGAPELLANYIDRFALER
>Tip_458
DQRIRDHEFSKEEHEGKNGFLTEVKNYQLIMVTISFQLLVLVYYLYSVTIDLQYVDQAHK
IEEAHVEYLVACMRSVKTAFYINLIRQNDSTQPLGTNCDASTQGMLSNAKIAEASPYRAA
IELNVDKENMIENDVQFVLTMHGPEVQEFTGQTGMSIIQIQVDSMTVNRIKNWAYQAVYN
ESSPQQAATPSLATRQVQSTDRFFTHSKAMGEDVDNRADTATTHGRMGLQSGEKLDSRDK
MCPLLHVTDKTVGEMILWNLEVSFSKALLFFTAKAAVKHWRIDTERYAIASDNKAINIEV
VADSDASMALNAAKQTMQIHRGPSQYFTQARPVRGPAESWIDELKASLVLIFLLVQSAEK
QMDVMVDLANSFLASKDPRVAQVRIFQGTYSKPQAYKAHVATKDVFKCAHQKELMKSKDE
AYTPTEMLTSDFGIAACTFFLHELEQLDASTQNISSIHPNENAPLKQISCTIVGQIDTYT
AGPSAKEILAETLSSFAIRD
>Tip_459
DQRIRDHEFSKEDHDGKNGFLTEVENYQVIMVTISFQLLTLVYFLYAVPIDLQYADEAHK
IEEAHVEYLVECMRSVKEAFYISLIKQNDSTQPLATDCDASTQAMLSNAKIAQASPFRVA
IQLNIDKENMIENDLQFVLTMWGPEVREFTGQTSMSIIQVQVNSMTVNRIKEWAFRAVYN
ESTPQQAGTPSLATRQVRSTNRFFTLSKVLGEDVENRADTATTQARVGLQSAEKLDCRDK
MCPLLHVTDNTVGEMILWNLEVSFSKALLFFTAKAAIKHWRIDTERYAIASDNQVINIEV
VADTDASMALSAAKQTIQIRRGPSQYFSQARSVRGPAEGWIDEIKASLVFIFLLAQSADK
QMDMMVDLANSFIASKDPRIARVRVFEGTYAKPRAYEKHVASRNVIKCAHQKELIKSKDE
AYTPTEVFTSDFGIAACTFFLHQLQQLDASTQNIASIHPNENAPLKKLTVTIVGQLDTYT
AGPSAKEILAEMLSSFAVRD
>Tip_956
DQRIKDNEYAKEEHKEKQGFVAEVKQFQVIMVAIPFSLLAMIYWVYAVHIDIAHVHNVHK
IDESHVEYYVEAMRSVREAMHLSLIQQGDSTQAMGTNCDTSTSSMLAKANISEASPFHAA
IQLNIDRDSLMDNDIQLVMTIFGSEHDEYTGQSNMHFMQVQVSSMTVDTVHDHAHKSIYN
ESASQHAATPNMGTNRINSTNRFFSLRRLIGEDVDARSEKATTEAKVQMQPGEVLEPTDK
FCPVINVTDNPVDELVLWNIEVAFNQALIFFIAKAAIRHWRVNNERYALAPESGAINLEV
VNHSSSQLTLSAAKQTLQIYVAPNTYLSQAKSIRAPAEEPIDALSQSLCLIFLLTKATER
QMDIMVDMADAFLASSDPKMRAVRVFSGSFEKKKSYQKHIAARNVVKCANKKELLKGRDE
AYTPQELFKADFSIAACEFFLYQFAQLDSETQNVAAVHPNETAPLARITAEILGQVDTFT
SGSAARHIITDRLTSYAVRD
>Tip_957
DQRIRDNEFSKEDHNGKNGFVSEIQNYQVIMVAIAFQLLALVYYLYAVPIDLQYAHDVHQ
IEEAHVEYLVECMRSVKAAFYISLIKQGDSTQSLGTGCDTVSNSMLSNANISEASPFHVA
IQLNVDKENMITSDIQFVLTMWGPEVEEFSGQTNMSIMQIQVDSMTVERVNDFAYSAVYN
ESSPQQAATPSLSTRQVQSTNRFFTLSKVMGEDVDSRADTATTQARVALQSGEKLESKDK
MCPLLHVTDNTVSEMVLWNLEVKFSRALLFFTARAGIKHWRINTERYAIAPDNGAINIEV
VSDSNGSLALSAAKQTMQVSRGPSQYLQQAKTIRAPAEGWIDELKASLLFVFLLAQAAEQ
QMDIMVDLSNSFIASNDPRIATVRVYEGSYAKPRAYRKHIASKNVFSCSHQKELLKSKDE
AFTPSEVFTSDFAIAACTFYLYQFQQLDVETQNVASVHPDESAPLKQISAEIVGQIDTYT
TGSSARKILAETLASFAVRD
>Tip_164
EQEVRSSEFSKEETSSKNGLIAEIDRYQMVMVAISFQLIVLVFFLYAIPIDLPYLVHVHS
IEETAVEYHVDAMRSVRTAFYIALIKQEDPTQPLGTDCHTATHAVLAEPTISEASTFRVV
IQLNVDQEHMIEHNVGILLSLLVPDDKEFSGQDNLAILQLQVDSMSVEQVQKYSFDVIYD
ESGLEQACTQALATNVIISTDSFFSYSNILGEDIEHKSTIATTRSRLSLQTSAQVDTKNK
MCPMLYITDETVGALVLWNLDVDYTRVLLFFIAKIGARHWKINTSRFAIAPDHRGVNIEV
VAGADASLEIAAADQTVQISRTPAMYVSQDRAIQAPSELWVDKLKRSLALVFLLSQASER
QIDVMVNLAAGVICTRTPRLASVRVYEGKYSRGTEYLKNNASNDCLKCGTHKELIRGKDE
THTPKEVLTAELGFSAMTYYTAEFAFMKVSTKKVQALFPAERAPLQRISAEIMGSVDTYT
AGPGAPAVLMNALSKFAVRD
>Tip_165
EQQVRCSEYAKEESASKNGLIAEIQEYQLVMVEISFQLIILILWLYALPVDLSYAVQVHR
IEETALEYYIDSLKSVRTAFYIALLEQSDPTQPLSTSCHTATNVVLSKVTISEATTFAAL
IQLGIDQEHIIEHSLGMILSLWVPDVVEFSGQQNLEVLQLQVDCASVRYIKKYTYSALYE
RSGLEQACTQTLSTNVVMTTESYFSFSDIMGEDIEHRESVATTRPSFTLQTTAEVDSEDK
MCPMFYITDQTVGALMMWNLDVDYAKVMLFFIAQVGARHWKINTDRFAIAPNHRGVNIEV
VAGSDVTLKIAAANRTVQLSRTPEIYVSQSKAIAAPSERWIDKLKRALAIIFLLAQATEA
QIEVMVNLAEGVIATKGPRLGSVRVYDSKYTRATEYLKNLASNQCLKCGTHKGLIRTKDE
AYPQHESLGSELGLTAMTYYAAEFAFLKVSTRKVAALFPAEAAPLETISSEILGSVDTFT
SGPGAPAIIMNILTRFAVRG
>Tip_937
KQQVKAHQDGKTELANKEGMIQEVEPFQIIMVEVTFVLLVLVYYLYAVGIDLPCDVEAHG
VEERTVKYRVDAMKSVKFAIYITLIAQEDPNQVLARGYGTAGNAILTIKRISQASPYRVP
IGLNIETEHVIIFDLGFVMTLDSPEIHEFNGSDHLAVIQIQCAAMTVEEINEFAFKAIYS
EQKPEQAYTDTLVNNAIHATSAFFSFSSIMGDSVKSRADQATTHQRLDLQSAKRVQSDDK
ICPMLHVTNRRVGELVLFNLEVRFQKVMLYYTAKTCVKKWNINQDRYAMASENRVVNIEV
VATTSVSIAFDAVTRTIQVARSPTTYLPSAKAAKHPTETWIDKISRSAAIVFLLAQSSEK
QMEVVISMSEPLICSASPRLMKVRVWEGSVTKSKNYRKDGAANSAFQCSHNKEIVKAKDE
AWAPKQVVQSEWGLSAITFYLDQMANLEAQTKKVFAVFSAEIAPIEKMNGQIIGAVDTYS
AGPGAQVVILNLLSNFAIRG
>Tip_938
EQKVQENQKCKESLDDKGGMVSEVDPYQVIMVRIAFRLLMLVYYLYGVSIDLPCEVEAHA
IEHRAIAYHVEAIRSVNKALYISVLDQDDPTQALARNRDTSSDAILTQTEISVATPFRVT
VELDADTEHIIQHDIGIVMTLHASDIQEFSGQAHLSVVQVQVESMSVEHVKNYEHRAVYD
EMTPHRAVAESLVNDLIQATGAYFSHAAIFGNSVEARPDQATTHSSMDLQDSDRVESEDK
LCPMVHLTDEHVGEIVLFNLEVDFTRVLLYYVAEVACKHWQINGERYAMADNNQSVNAEV
VATTNTSLKFAAADKTIQLSRSPTTYLGEAKGIKHRAELWVDKLSRSLAVIFLHAKSTDK
QMDAMISLAQCLLCTNDPRLMAVRVYEGSVTTTQDYKKNAAANGTFKCSHHKDLLKQKEE
AYSPSERQEAELGLSALTFWLTELQNLEAATRKVFAVYSSEVAPLRLVSGEIFGQLDTYT
TGPGAKIVLLDLIANFALKS
>Tip_519
EQRVQAHQKSKNDLADKDSLISEVQRFQVVMVDVTFVFLVLVYFLYGVAIDLPCAVEAHP
IEERSVQYRVEALRNVNSAVYISLIRQEDPTQLLARGADTASTAILASLRISKATPFTVA
VELEVDTEHMISYNVGLILSLDSTEIAEFNGEEDLSTIQLQVSSATVERVTHFVFQAIYR
EMKDEEAVTKSLGDDTIRATDEYFTFCGILGESIQTHPSVATTKSKLELQNAEKLQARDK
FCPMIHVIGTQVQSIIMYNLEVEFAKVIIYYVAQVCIKHWQINRERFAMSPQNKSVNVQV
AATSEASLAFAAANNTIQLNRKPAAYLYQDKSVRAPSELWIDKLAESRQIIFLLSKASSK
QMDVMISLAQCILCGRNPRLMASRTFEGCVTRANEYAKDSASNSAFKCAQHKSLIKARDE
AFAPKEMQQGELQLDALTFYAHDMANLDAATKKIYALYSSEVGPLKQIGAQLMMQVDTYS
SGPGSDVVFASLLARFALRS
>Tip_520
EQRVQSHQHSREEHDDKNGLVSEVEPYQIIMVEVSFVIIIMVFFLYGVSIDLERSIEAHS
VEDRAVEYKVELVRSVNAAFYISLIQQNDPTQALSKEADTSSEIVLGKTRISDASPFRAA
IELNVDTEHVVKHGVGLIISLNAPEQEEFAGQEHLSIVQVQVGSTNVEAVTHFEWEAIYK
EMKPEQASTKSLAGNKVFATDAFFTFCAIFGEDVQARPSQASTKSKLELQNTESVNTKDK
LCPMIHVTDNQVGELILYNLEVNFAKVMLFYIAEVALKHWRINTERFAMSPRNRAVNIEI
VAASEASLTFEAANKTIQLTRAPTTFLYQAEGIKDPSELWIEKLSRSQAIIFLLVQGPDQ
QLEVMLSLAHAFVCSRDPRLMAVRVYDGTYTRTKDYQEDGASNGAFKCYQHKELVKAADE
AYTPKEIQEAELGLAAITFYLNQLANLDAATQKIRAIYTDELDPLKHVTGEILAEVDTFA
NGPGANKVLLNILSSFAVSN
>Tip_19
EQQVQAHQHAKEAHDDKNGVVSEVQVLQMVMVEVAFRLLILVFYLYEITIDMPAIAKCHA
IDEAIIEYFVEAIRSVHDSIFVAIIKQDSPFKNLGKLSNTASNTVLAHKYISKATAYRAK
IEANAEKEHIVEGEMGVIMSLRAADIADFTGQDHLTIVQIQVTSMTVEHVQNYEHDSVFN
QMKPRQAATHELASKAVQNTTVYFAFSNILGESAKNKPSQATTSTALNLQTADKVDSKEK
LCPMLNRTERSISEFILYNIEVDYSKVMVFWVAKIACKHIRINTQRYAIAPENRGVDVDV
IQFSQAQLGIEAVAKTVQLSVGPSIYLTQKKNINARSEIWLDELPQSIVLVFLLAKSTDE
QMQVMINLAESFVASKSPQLADVRVFEGNFAHARNEKKDGASNSVFKCAHHKELLKQEDE
GYTENEALNSDLELTAVTYFMQNFQHVDAATKKVHAIYSDEIAPLQQVAAEIVGHIQVWS
AGPGVKMVLLQNVTDYAINS
>Tip_34
EQRVQASQHPKEAHPDRDGLVSEVEKFQLIMVSIAYHLLILVFYLYAASIDLIQIKRCHR
IEQNLVAFTVDALKSVHKGIFMTLIKQNAPMKKIAQNGNSASNAIIAKYQISQLKKHRPD
VLSNLEKEHLVLSDYALIMSIHSGDIPDFSGQDDLTMTQVQCTAAGVKLTKNYSFAAIFN
KMEKERASSGAVAESQIRGERKYYAFTGVLGEDVRNRSRIADTRVGLRLQMGETIESRDR
ICPMLSTTNQWIKAIIMFNVELEFGETVMQWISKKSCQQIRINLTRYPVAVPNRGVNVEI
INHAQAQLPLQAVSRTIKLSKAPTNFLSQTNNVMAVDFQWVDQLAQSVVLLYEKAEASDR
VLLVLMSLADAILASENEQFDEPRVLTGAYKNGQKKKNNMAANKIFEAAHHKALMKQKDE
AYADQEKIDADYGWTAITYFLQELQHMETATKKIQAVYEDQMGPLQKLNADRVGHIQIFC
SGAGVKVILLGNMANYAVSR
>Tip_35
DTQIQCSQYSKEDVVDRDGLIANVMKVQLIMVAIAYQLLILLFYLYSANIELSREVAGHH
IEEGVLAFNVEALKSVQDNAFFSLIQQNTPMKVVAQGGNTSTGAIIAKYAISHAKPYRVD
VLLTLDKEHVVVHAYGLIMSIWAGDVPDYNGQENLQMTEVQCDSTPVQLVEGFSFKAVFE
KSKEDRATNNAITEERVHGERTYYSFTDVLGEDIKSRPETADTRVGLSLQTNSEIGSKER
ICPMLHRTSKWISGMIMFNVELEYGQTILFWLSRVGCRQIKINLTRYPVATESQGLNIEI
INNQAAQLKIEAIDRDIKLAKAPTRYIEQTKSINAAHFEWVEDLAHSAVLTYERPKASDS
QLLILVSLAQAILAPKNPQFESPRVLTGSYSNAQNKQNNVAANQIFNCAHHKPIIKQKDE
AYSDNDLLDADYGWEAVTYYLQQIDYLEAATRKIHAVYRNEHGPLSSLKGDRIGHVQTFC
AGPGVQIVLLGNLTDFAVKR
>Tip_207
DQKIRCDQLPKEEIVERDGLVDEAQRIQLIMLKIAYKLLILILYLYGAEIDLKKEVAGHN
IEPGMLAYQIQALKTVQQNIFMTTIQQQTKMKTLTQGWDTACQAVVAKFAISHAKKYRAE
ILLNIDKERVVDNHIGIIMSLRVGDVPDFSGQDDLALTDAQAAVGAVELVRDFSLSTIFN
QSQAEQASNDSVAEDKVYGEKTYYTFSGVVGEDVQKKPATADSRISLQLQTGNKIEKNER
ICPMLSRTNNFIAGLILFNVELEFGQTIIFWIPQIGIRTVKINLSRFPVATSSRGVTVEL
IHRSASQMRLDAVDRTIKLGKGPTDYFQKSQTVVNVNFDWVDSLAESNLLMFEQPKASDK
QMDILVDMPEAILASQNPEYGQPRVLVGTWSKSTNKRNKCAANSIFNVCHHKSILAQADE
AFSESETLHANFGWQAVTYFAYEVEYMESATRKLYTVFRGERHPLSTIEGEKLSHVETFC
AGPGVKMILLGAIANYAVTR
>Tip_208
DQQIQCDQMPKEQVVDRDGLISEIDKVQLVMVDISYRLLLMIFFLYAADIDLTQEVAGHH
IEEGMVAYNVEALKTVQRNVFMTTIEQDTPMKVIPQGWNTACKAVVAKFAISHAKKYRAE
ILLTLDKEHVIENHLGMIMSIWAGNVPDFSGQNSLQMTEIQCAAGAVELIQNFTYRTVFN
MMQAERAANNAVTEDRIHGEKTYYTFTEVVGEDIKSRPATADSRVGLSLQTNSKIGDKER
ICPMVSRTNQFIAALILFNVELEFGQTIIFWISRIGVRTVKINLSRYPVASSSKGVTVEI
INYQSTQMRLDAVDRTVKLGKSPTNYLEQTKTIANAHYDWVDELAQSATLMFEQPKASDR
QMQILVSLPEVILANKNPQFATPRVLTGSFSKSHDKKNNCAANSIFDVAHHKAILKQHDE
AYADNEVLHGDFGWNAVTYFLYEIEYMEDATRKIHAVFRNERNPLSTIQGERLSHIQTYC
AGPGVQIILLGAIQDYAVER
>Tip_169
ESRVQCSQYSRQTTDEREALVTYLENHQTVMVDITYRLLCLFFYLYTAKIDLDLQIGCHT
IQGSILEFSIDSIQTIRDSFHISVIKTDAPFEAIARGDSTSSRVVITKLQIAAIQSYASS
VNLSIERDNMYSGGLGLVMELYSSQAQDFTGQTGLDILQIQPEAASVKQLAELAYQNIFD
QTRCHEAANDTIGAGKVQGTDLYYSFSEIIGEETAHREAVAKTKTNLNLQPAELLESREK
LCPMLQVLNRYVKAIILFNMKVAFAKTIIYWLDSMSIAHLRINNSQYELAGENEGVKLQL
IDTTASRLEMAAIDITVKLAEIPQMYFSHSKTVLNLAEDWIEELPSSKIISYDLAKSFES
QILHLVKLGQAVIGARDEQFAQCRILTASFTVTRSEQKNPAVNPEFECVRNKPIMKGKDE
DFATNQMLNAEFGLHSVTYWLHAIRHCLAETRQILAIYDNEDAPMARLRADKVGAVQAYA
VGPGVARIMLGLSSNFALHA
>Tip_340
ETRVQANQFAAQEHVEREGLITFLDRFQTIMVEIAYALLALFFIIYAVKITLDRAVKCHK
IDGSTIEFGIDSCQTITESFYLSLIASNAPYEIVAKGDTTSNRIVISRSKIAAVASFRAA
VSLNLDRDEHYEGALGLVMLLMACKERDYGGQEGLSLIQIQSTSSSCRILEPFAWQALFA
ETRPQKAATDTLGQGEVHDSDTFYSYSDVFGEDTAKRTSLQKSSTSANLQRAQAVSTSEK
LCPLMSLLDTEMESFILFNMKVAFAKTIVYWIDSVGVAHLKINTSQYEFASKNKVVKIDL
ITYSAPHLKIQAIDLTMKLGRIPRAYFSQEKAVVGLSEPWVDELVGSDIVSYQKGRAFQT
ELIHLLRLGEVVLGTSKVKLARSRVNTGSLAVTEGEQKNPAANPEIAIVKNKAIVKARDE
TYAQDKSLDADYKLNSITYYLDEISHLLATTTEIHAIYAEEDNPIENFKPDRLGNVQAFA
AGPAVSKIIVNETTEYALRS
>Tip_564
DTPVQANQFAAQNQNERGGIITFIDKFQTLMVHVSFNLLCLFFFLYSAKIELKRNLTCHA
LAGACVEFSIDAVQTINESLYLNLVKSGTPFEAICKGDKTANDIVISESKFAAITNLKAA
VQLGVARDDLYDGDMSLVMDLWVCKREDYAGQDNLDLLQIRSSGSSCKKVRPYVYKAIFS
ETAQKKAANDTISSGRIWGLSAFYSHANVLGEETADRPETQKSSITLDLQTAEKIKGEEK
LCPILYILNKPMVGFVLFTMKVDFANTVVYYVDAVSIAHVKINSEQFELAQKNEAVKVSL
ITHSASHLKIEAVGATFKLRRVPKIYFSNEKRICDRTEKWIEDLPNSRHMLFERSKSSDE
DLLHLLKLSQLILGSGNVSITQSRVYTGSFAKAREEEKHPASNPEVAIAQNKSILKSADD
AFAQDRVLNGDFLWNSTTFYLDKIRHLLTTTAEIFAVLADEDEPMNQLTADKLGEVQAYA
AGPAVNTVAADKTTKYAIHD
>Tip_565
DTTVQSDQVAAQDHEERGGIITFLANFQTIMVEISFNLLVMLFWLYAAALELQKNLNAHA
LAGTCTEFAIDAVQTISKSFFLNLVATGLSYETVPKKDKTTNNIIISEQTFAAIANLKSS
VDLNLARDDIYQGAIALIMDLMVCKDNDYAGQDGLDFIQIRSTGAGCQNVRCFVYKAIFS
ETQTQKAANDALASDAIEGLDSFYSYANIMGEETASKEGCQRSSTTLNLQTAQKIKSQEK
LCPIMYLLEHSMVGYILYTMQVPFANTVIYYVNSVSVAHVKINSEQFELAQANKAVKISV
ITHTQAHLRIQAVGATVKLERIPKTYFDNDRRVVNRSEAWIDELPDTRAILYRRIKAFET
EILHLIRLSKSILGNSNVKLSKSRVQTGTFRTAQDQTKNPAANPEVAISKNKAILQARDD
AFAQGKMLNGDFLLNTTTYHLDKMKHLLAETAEIFAVLADEENPMDHLTGEKLGEVQAHA
SGPATNTIATNQTNKYAIQN
>Tip_371
DTTVQAEQFAAQEHEERGGFVTFLETFQALLVHISFKLLCLFYYLYAAKIELELNLKCHE
VEGTVIEFGIETINTISDSFFLTLISTGTPFEAISKQDATSARIIISKPQIADITNLRGA
VQLSVARDDVYKGNMAIIMTLLTCKKQDYGGQAGLSLVQVRSTGGNCRGVNPFALGAVFN
ESRPQEAANESLGSEQIFGMNMFYAFMDVLGEEEETRENTQRSSINLNLQSAEQVKGKEK
LCPIIALLNAHMGGYVLYNMKVAFARTIIFWIDNVILAHIRINTEQFELATKNRGVKINI
ITHTAQHLEIQAFSTAFKLSRIPKVYFDNDKTLVNQSEAWIDELPNTKVLLYERGKVFDE
ELLHLLRLGEAILGNKNVKIGKSRVHTGSFSQAHAEKKHPASNPEIAIAKNNCIVKSKDD
GWAQNKVFDGDYKLTSTTYHLDAVKHLLSTTRELFAVFADEEGPMDQMTADKLGQIQAYA
AGPAVNEILVDPTNKYAIKD
>Tip_482
ETKVHAQQIGAQRTEERDGFIELLNSYQILMVEIGYALFVMFFFLYVAAINLQLMVRCHS
IDDAIVDYGIEAIKTVSASIYLVVIETEEPFEVVDRNGAAYNRCLISKPRIAAVPSYRAA
INLNIERDEMYDNSLGLIISVHAGNAEDYSYQANLQFIQVQAQSSSASYVTNFAFKAVYT
RSKPEEATNESIGTGAVDGRHVFYSFAGVLTEETHRRENQEKSSCSASLQNAQTITSKEK
LCTLLSLLNGYMQALILFNMKVAFSKTIIFYTNSVAIAHVRINQEQFEMASQNRSAKIDI
IEWTAANLKLMAVDVTVKLSRVPKVYLSNEKHIVAVTEAWIDDLPNSKLVVYERAKAADK
ELLHLLKLGKAVLGTQAVKLNQSRVTTGGVTAARSETKNVAANNEIAVTRNKAILKASGE
ALSESSAYSSDFPLSSVTYFLDAVAQMLGKTAELWAIFASEDSPINRITGEKIGDVQGFA
CGPATEKIVLTQTMQHALES
>Tip_483
ETKVQSQQFTAQKHEERDGMVELLSKYQTLMVEIGYALFVLFFYLYAAAINLELVVRCHT
IDGAMIDYGIEAIQTISESFYLVLIQTEAPFEVVGKDGTARNRFLISKPQIAAVSSYRAA
INLDIERDEMYDGAVGLVISLHSGKTEDYSYQVELQVIQVQATSSTASNLTRYSFKALYA
RSKTEEAVNEAIGTNKIDGMHVFYSFASVLTEETERRANQQKSSCSATLQNADSIKTAEK
LCTLLSILNGYMQALVLYNMKVAFAKTIVYFVNSLALAHIRINSKQFELASQNKSVKVEI
IEWTAANLKIMAVDVSIKLSRVPKIYMTNEKHVVALTEAWVDELPNSKVVIYDKTKASDK
EMLHLLKLGKAVLGTRSVKLTRSRVTTGQFSAARNESKNTAANPEIAVSRNKGIVKASDE
VYSQNSAYKADFPLTSVTYFLDALAQILGKTAEIWAIFASEDAPIDKFSSEKMGDVQGFA
CGPATENIVLTPTMQYALKS
>Tip_470
ETQVQASQFAAQPHQERDGIVDFLDQHQTLMVAISYALFCMFFHLYSAAITMQLQVRCHT
IDGAMIEYYIDALQTISASFYMVLISGDTPYEIVGKDNNAATRILISEPKIAEVSSYRAQ
VNLDVERDELLNGAIGLVISLLCGSTEDYSGQKGLHFAQVQSMSSTASNLQPYSWKAVFA
KSRMEEATNDAIGTDRIFGMHTFYSLSDALSEETASRANIQRSSTSATLQAASTMCGAEK
FCSLMSVLNRCMESLILYNMQVAFARTIVYWLDSLVVAHVRINPKQYELASENRVVKVEI
IEWDAANLKLMAINVSVKLSRIPKVYLNQEKHIVDLTEHWVDELPNSQVVSYEKARAFES
ELLHLLNLGQSVLGTASVKLAETRVTTGSYSTAKSELKHVAANDEIAVARNKAIVKAKDE
TFAQNSTLEADFELHSVTYFLDELHQVLAKTAEIFAIYANEDAPIDKFSPDQMGEVQAYA
AGPAVEKIMLSTTMNYALRS
>Tip_105
EQRVQTAQFVRQRSQERNGLVTQVQKYQTVMVKIGYKLLALVFYLYAAEIELRQLISSHN
VEEATVEFYLDAIQTIHMSFYITLVQTNSPLEDLTRNGSTANELVITTTSIAEIKTYRGQ
IHLQIDKESMYEGDLSIVMSIYAGEQEDYTGQANLNLIQVQAETAEVKDLASFGFKNMFE
QTRPNEASNDTIAGEKVAGSKLYYTFSNIFGENTKGRENAAATQVHVELQSGDIIDSSEK
LCPLLAVLNKNIAELILYNIKVQFSKTVIYWLDECTLAQVRINSRRYALAGANEGVKIAL
IEIDAQQLHLSAIDITIKLAKGPRSYLQHSKSVQHITEAWVHDLPASMSLAFETAKSFNR
AMLHLIELGSAILGKHNVQLAKCRVNTGMYTIGTQERKHVLANKQFNCVRNKPIIKAKDD
PFSTSAYINAEFGFRAITYWLHALEHMEGTTRQINEIYSGERHPLSHLRSEKIGKVQAYA
AGPGVSTIYLNTLSDFAIRS
>Tip_366
EQRVQTADNGKQDSKDRDGMVKHVAKYQTVMVAVSYKLLVLIYYLYAIKVELHKAISCHR
VDESIIEFRIDVLQTIHSSFYISIVRTDTPLEASARGGSTSSSIVITRNQIAAIKSYKTP
LNQNVEKENLYKGGIHLVMAIFAGDVEDHGGQANFNLLQIQGKAASVQHVSSFTFRNVFD
KSRTHNAANESITGDKIDGSKLFYQHTDIVGDSTKAKRDMAETKVHLDLRSGSLLEAPEK
MCPVIGVMSVEIIEIILFKIKVRFSQTVVYWLNTFAVAKIRINTRRFELAGENQSVKVDI
IQLTSTTLSIHGNAISVKLTKPPRCWLSHQKSIQNTSADWVEALPKSSVLAFDAGRAFNR
QLIHLVELAETVVGTQDVQLAKCRVSTGSYMQAQAEKKAAAGNNAFNVARNKPVLKGKDE
AYATDQIVTREFGQHALTYFLRELDQVDATSSQVPAVFSKERAPLERINAERLGVVQGFG
SGPGVGKVFLDTLARYAMKN
>Tip_367
EQQVQAADFAKETTRDKDGMVEHVDKHSTLMVKISYKLLILIYYLYAVQIDLEQTVTAHR
VDQALIEFLIDAIHTIHGNVYIGAVRTNGPLEAVTRDGSTSNEIVITQDSIAEITTYTAP
LNLNVEKEDMYDGKLHLIMAMRAGDVDDYSGQISLGLIQVQGRAAAGRTTQELSYANVFA
KTRPHGAGNDSLAGGQVRGAKLYYSYSEVMGENIKPRREEAQTKIQIDLAASAVVQQEEK
LCPVTTALDYTITELILYNVKVAFAETVVFWVNTFVVAQIQVNTQRFELAGDNQGVKVEV
IQIPGYTLRVESNDVTLKLRKPPRTYLAHTETIKNVVEEWVEDLPTSGSLAFERARSSNE
QLIHLVELGNTVIGTQNVQIDKARVQTGNFSIVRAERKHPAVNAQFAVVTNKPILQSQDE
PFATNQLLEAEYGFHAITYFLQEMEKLEFTTNQIAAVFAKEKAPLNHLTAEQAGKVQAYS
SGPGVARVVLESLSRYALRG
>Tip_206
DQRVQTARNARQARNDREGLVQRLQRYQMIMVKIAYEILLLVFFLYTASIDLEQCIACHQ
VDESIVEYFIDAIQTIHGSFYISVVQTESPLEVISRDGSTPNDIVITQDNIAEIRSFRAA
LNLEVDKENMVNGGVHLVMTIYTSDVADYSGQVNLNFVQVQGKAATVRHVANLAYKNVFN
KTRPRNADNDSIAGGKIFGSKLFYSFKEIIGENTKNRENVAHTKVQVGLQTGNILDTPEK
LCPVMTILNNYIGEVVLFKIKVSFAETVVYWVNTFGIAQVQINGRRFELATKNSGVKVDL
IEITSAELQIEANGVTIKLSKPPRLYLSHQKTVQNITEAWIEDLPDSQLLPFENGKSNNK
QLLHLVELGKSILGARNVQLAKCRVYTGEYMTAHGERKHAMVNMQFAVARNKPVMKARQE
AFSENEIINAEFGYKAITYYVHALEKVEVETNQVHAVFAGEKDRLEKFRAEKGGRVQAFA
AGPGVDRILLNSLTKYALKA
>Tip_101
EQQVEAAQYVRQRDDDRNGVVDQVRNFQLLMVEIAYKLLAMIYYLYSARIELEKSVASHK
IDDPMVDFHIDTIQSVNENFYVPVVETVTPFEAIARGGSASADIVVTAESIAEISGHQSA
IDLDMDKEDVYEGPLHLVMSIYAGETENYTGQVDLDFVQVQAESSCVRGIRDFSFPSVFN
HTRPNAAANDTVAGGQVHGSKLYYSFSGVLGETTNEREHPKKTSVHLKLQTEEILKSEEK
LCPILSLINQTIGEVILFNIKVEFAKTVIFWMDTFAIAQLRVNNKRYAIASENKGVQVAL
IELTSSQLNIAAIEVTIKLSKGPRVYLAHSKTVQDENEEWQDELPESKVLAFEKVKAFSV
QLLHLVELGDCVIASRTVQVAHCRVNTGTYATTKKKSKHVAANDQIHCAKNKAIMKAYDE
PFASHEYLNAEFGLHAITYIAHSVERFDGTTREINAVYQGVQAPIGNFRAERLGEVQAWS
AGPGVSRVHLNDISEFAIKA
>Tip_102
EQQVESAQYGRQSSDERNGMVEHIQRYQILMVQISYQLLALIYFLYAAEIELEKVITAHR
VDEPMIEFFVDTVQSVHRNFYMTIVRTVSPYEAMTRGGNTAAGVVVAALQYSQISSYQSA
IDLDIAKEDIYMGRIHLVMSIFCGEADNFIGQANLDLVQVQAAAGTVDGIQKFAFPNAFD
QSRPNAAVSDSVAGGNIGGTKCYYSFSDVMGETTNNSSNVAQTQTTLKLQTSQILPHEEK
FCPLLSLLDRNIGALILFNIKIKFNRTVVYWVDQFSVAQIRINEERLALAGENRAVKVAL
IEMSAPKLKLGAIRVTLKLSKSPRVYISHSRSLAHESEDWQEALPQSHIMSFDRTKAFSR
QLLHLVELGDVVIASEDVQISSCRVSTSSFTTANGKEKHEAGNDQIACVKHKGILKEYDE
AFSSKDYINVEFKLHAITYISHELGRLEGTTREVNAVFQGVAAPISEVASEQIGEVQAWS
SGPGVTRVHLNMIKEFSVRA
>Tip_551
DVTVEASQYAKREPEERSDLVSEVSVYQLVMIQVVYRLLVLVFYVYGAVIELDHATECHE
VQEALVEFRVDEIKTIHDNFYISVIETDSPFKQLVRDSNTVSNIIITKEVLADIDSFIGE
ISLDVQKENMIQGELGLMINMWAGELTDFDGQANLTLIQIQADSAGVALIAEFSYQNAFN
RNRAHKATNQTIANGKVQGANLFYGYEDVINEDVKTRAKLASARMYLRLQVSDVVDTQEK
LCYLMQVLKHYITAMILYNLKVEFTKTIVYYCDTSAIAQVKINSKRFALAAENAAVSIEV
IYEQRADIPLAATDITIKISKSPKFYLQHVRCLKKTAEDWIDELPNSNMLAFDQAKGSSR
QILHMLDFAGSILGAKNVHLAECKVEKGNFATSKGEQKSVAANDQVACAKNKPIIKARDE
NFVTEEYMGSDFIYHAVTYYLHQLDHCENATNQVYAVFSAEKAPLDKLRADTLGEVQAYA
SGPGLSKVIAAVLTNFSIKA
>Tip_552
KVRVECAQSAKQSRQEKHDLVKDIEKFTMVMIDIAYQLLILVFYLYSAAIDLEQGIDCHK
VEEAFLEFDVDEIQTIHETIYIAIIKTDHPFKGLTRNKNTASQLVITKEQIATVDSYIGA
ISLGIQKEDMVLGSLGLVINMWPSELADYSGETDLSLIQVQAHSSSVAVLADFGFRNVFN
HNRVHEACNETIAHGRVNGATQYFSYENVFNEDVRDREKAAKASAYVKHQVSEAIESQEK
LCMIIQALNYSISEVVLFNLKVAFARTIVYFLDTSAIQQVRINDKRFALAPKNETAEVEI
IYHRRVNVSLAAIDLTVKLSKSPEIWLHHVKSLTNQTEAWVDDLPDSSIMSFNQVKSTNE
QLLHLVDLCGAIFGSRHVRIVNCKVKEGAFETAENENKNTAANEQVDATTNKPIMKAKDE
SFAQGEYVKSDFIFHTIKYYLYDIRRLDGPTRQIHAIWSKETSPLETLQSETLGELQAYA
SGPAVSKILAAILSDYSVRA
>Tip_42
DVKVKAAQYAKLQYAERDNMVKAIKEYQLIMLDIAYKLLILFFFIYVAQIELQKGTKGIV
LAEAMLEFFVDEIKTIAEAVYISVIATESPHKTLSRGNGSAAQIVATQHRIAVVDSYAAQ
VGPYVQRETMVHGELGIIISMHGSEISEYNGQANLELIKLQAKVSTVRLLADFSYQAVFN
HNRVHQAANDAICDGRICDADLHYSQSDVLNDDTNARDEVAEAKAHLRLKPSNSVEAKEK
LCMLITVLKRNLAEIILFNLNVDFTKTVTYWMGTFCISKVEINSKKFALAAKNQSVSLEV
IYLNRSNLGMAATDLTVKLVRAPKIYLSHAASLKEHIEDWLERLPKSNVLAFDEGRASNQ
QMLHIMALGDAVVGTQEVRVASCKLTNGTFSTAKDEAKSVAGNDQISCAKNKPIMKSKDE
SYVTGEIMDGDYIYDAMTYFIVGIGHLDAATRQIQAVFSHDRAPMETIEAEKVGRVQAFA
AGAGASRIFSAILSDYAVQS
>Tip_628
DVTIKSAQHAKLEHDDREDLLQQLSIFQLIMLEVAYKLALLIFYIYCAKIDMDRATRSHV
VDESIIDFHVDKIRSIANTIYVSVIRTDTPWQVLARHNDSSSDIVIAKEHIAEVDNFIAQ
VDDKTEKETIVDGNLGMVINMHAGDAENYRGQEDLEIVELQSQASSVAMLKDFAAKSVFD
HNKIHTATNDKMADGRVNQAQSYYGYADILKDDLESKDQVGEATAYMQLQEADVAQDREK
LCMLFSVLKQHLYELILYNLDIEYTRTVTYWINTLCIKEVQINDQRFGLSSKNAGVSLEI
IYMAKGNLKLAATSVTCKLSKAPQVYVAHIKAVMEASEQWLDRFPRSRDLVFESGQPGNQ
QILHMIALSNAVIGTRHVRLQDCKVDAGSFTTVRSESKDAAVNDQVRCVKNKPVLKGQDE
TFATHEQYDTDFIFSAVTFFVYDMPHVHAETRQVHAIFSQDRQPMETVTMQTLGDVQAFA
QGSGTAQIVAAVINHFAIRA
>Tip_629
DVTIKAAQHAKLDHDDREDLLQQLALFQLIMLEIVYKLALLIFYIYAAKIDLDRATESHV
VDEAVIDFHVDKIRSIASSIYVSVIKTDTPWQILARHNDSSSDIVIAREHIAEVDNFIAA
VDDKTEKETIVDGNIGLVINMLGGDVKNYRGQEDLEIVELQAHAASVRMLASFAAKNIFD
HNKIHTATNEKMADGRVNNAQSYYGYADILKDDLENRNQIGEATAYIQLQETDLLQDKEK
LCMLFSILKQRLYEVILYNLDIEYTKTVTFWVNTFSITEIQINDHQFGLSTQNAGVSLEI
IYIAKGNLTLTATAVTCKLTKAPQTYVHHVKAVMENSEQWLDRFPDSQDLIFESGHPGNQ
QLLHMLALAGAIVGTRHVRLQECKVDAGSFSSVREETKNAAVNDQVRCVKNKPVLKGKDE
SYATHEQYNTDLIFSAITFFVHEFPHIHAATRQVQAVFSSDRQPMETVMMQTLGDVQAFA
QGSGTAQIIAALIRNFAVRA
>Tip_827
NVKIASSQHAKLKQEEREDLLQQIAIFQLIMLQISYQLAILIFFIYSAKIELQKQSEAHV
VDESLIDFRVDELRSIRETIYLSLIKTDQPYQVLARKNNSTNNVIVARERIAEIDNFIPQ
IGENTRKESMVEGGLGLIINMIGSDIQDYHGQDELSLLELHASAVEVRQIQEYARENLFN
HSKTEEASNETTAEGKCHAAQTYYSTANILKDDTENRDEIGEASSYLELQEADLVEAREK
LCALLSILKKHLYEIILYNLDIDFTETVTYWVNQFAITEVAINTHRFALAAKNEGVSIEA
INISKANLHLHATGLTIKLAQAPAVYLSHIKGVKYVSERWLDRLVQSSDLAFEAVKPSNQ
ELLHMIKLGGAVLGTRNERLQKCKVDMGTFAVVKQETKSSASNEQVKCVKNKPLLKAKDE
AYVEDESLGSNYIFNALTYFSYEMSSCEGKTRQLYAVFSNDRQPLKTLSMETVGDLQAYV
QGSGTAKLLASTLSNYAIKA
>Tip_828
NVTIKSKQHAKLKSDEREDILQQIAIYQLIMIDISYQLAVLVFFIYTAQIDLDRARRAHV
VDEAVIDFRVDEIRSIANTIYITLIQTDTPFQMLARSNGSSSEVIIVRKAIAEVDKYIAQ
VGDHTRKETLIQGDLGLIINMIGGDVKDFHGQEDLSLIELQSSAANVASLAQYSFKNIFD
HNKAHEASNETIAKGRVKNAQTYYGHASILKDDTQSRDQAGEATAYINLQETDLIDAREQ
LCALFSILDRYLYEVILYNLDIEFSKTVTYWLNTFTITEVQINSHRFALSSKNDGVSIEV
IDISKGNLRLEATNLTVKLTKSPQIYMAHIKSVKYHTERWIDRFPDSAQLAYAQAQPGNK
QLLHMIALGGGVVGTRNVRMQQCKVDNGSFATCRDETKSLAANDQMKCVKNKPIMKAKDE
SFVTNEQYDADYIFDAVTYFVYEMAHCDSATRQVCAVFSQDRNPMETVNMETLGQLQAYV
QGSGTAQVLAAVLSNYAVSA
>Tip_91
EQKVQPDQAQHTGFTDRDGMVLEIALFQILMVRVTFDQLVPVYLLYAATIKLPQSTEAHR
IEQTLVEYLVEGIKTVRETIFISLIKTNTNLKKMTQNHDSAAHFVIAQNKIAAVATYRQS
IELNVPKEEAYDGDINLLINIYAGRVQDFNGKDNITLTQVQGPAVVIDHIRNRSYRAAFD
KVQYDRAANNSIAKDKLLHTNVHYSISNLVGDAVEKKDEAQHAQVNMDLQKAKVVSTREN
LCPMLHIMARATSVLVIYNIEIEFSETAIFYMNHFALKRLQISDSDFAIATENATANVEI
ISQSEAKVEMEAVTATINLATSPSVYFAKDSGVESMSREWIHGLSSACTMEFDRSREPDT
ELLLLVPLGDGIMGMEEVSIDTTRLYSGTFSRCVWEKDEKVVKNTFKVANRKSIVKAKDE
GYVQGQEMDTEYTITIVVFYPLDFSRLEEETKRVNAIYTGELAPLDKLSAERTKQVQSCT
SGRGNKNIIFDWFGNYNVKN
>Tip_140
NQKVQSDQAQHSEYVNRDGMVLEVIEFQILMVDVSFSQLIPIYLLYAAEIKLPNNAESHR
INESTVEYLVEGIRTVRESMYVSLIKTSSNLKKTSQGHDSAAKFLIAENRIAAVATYRQT
IELEINKEEVYDGSINLLINVHGGRADDYNGKEDITITQLQGDAVAIETVRQRGLQSAFA
KIQYDRASNSSIAKNKVFHIHVYYTISDLVGEAVQNKADRQHAQVSLNLQSSKALLNNEN
LCPMFHVVDRATAVMVIYNIEIEFTETAIWYLNGFCVRRLQVSEADFAIAVPNMTANIEV
ISHSHGALELQAIGATVNLSMAPAVYFTKDSGIQNASRGWVHGLSSACTIEFDRARESDR
ELLFLMSLADTVMGMREVSMDSARLYPGNYSKCVNERDERVVKRSLKVPNRKAILKIPDE
GFVEGQTVNTEFTISIVVFFAFDFDRIEEDTQRIHAIYSEELSPLAAISAERVKEIQSCT
AGRGNRQIMFDWFGEYNVKN
>Tip_648
DQSVDTEELQHDETLNKDGLVLCVTHFQLLMVQVAFGQLCPVFFLEGAEVGLDGNVESHR
IEQSIIEYLIESMRTVKERVFVNLMKTSTTLKVMTQGYNSAAGFLVAEEKFGAVGQYRAS
IDLSIEREDTYEGNVTMIINIRTNRAEDWSGKKDISLTQVQSAASLIEHVKNRALASALE
KIEYERAANAAIVEGRIHDVSVYYSISDLVGDAVQPRKDAQKAKVHLNLQKSKTFESAEN
LCPMMHYMDEATSVMVIFNIEIEFAQTAIFYMNGICLKRVQVSGEDFAIASDNQAANIQI
IAENNAKVNLAAPKATLNVSSAPEIYFSKDRTVQNATREWIHGLSDACILEFARGREKAQ
ELLFLIPLGDGILGMMEVSLQAARLYPGAYTQAAGETDDSIVKDTINVDNRKAVIRASDE
TFVEDQIVKSEITISIIVFFANDLEHMEAQTQKIHAVYTGEVSPLDALGVDELVELQSCA
TGRGNEKVMFGVFGNYNIRN
>Tip_649
DQQVDGDEAQHDDLLNRDGLILEIMEFQMLMVDVAFCQLIPIYYLEAADVGLENKVDTHK
IEQSCVEYHLESVRTVKTAVFISVIHTSTSLKYMGQGYNSAANFLIAESRIAAVGHFRSN
VDLDISREETYKGEITMLINIHANRAQDWTGKQGISLTEVQSAAWLIEGIRNRGFESVFS
KTEYERASNSAIADDQILDLNVYYTVSDLVGDASDTRTDVQRAQVHINLQKAKNFKTAEN
LCPVIHYMDRQTSVVVIFNIEVEFAETAIFYINGIAVKRVQVSGEDFAIATENATANVEI
IGNTHSDVRLAAARATVNVATAPETYLAQRKAIQDTTRKWIHGLANACIIEFNRASENGA
ELLVLVPLAEAIMGMLEVKVNSARLNPGNFSQAADTSDDCVVNNTIKIDNRKAVIKASDK
AFVEEEELKAEHTISIVVFFSYELQRLDAETQRLYAVYTAEISPLDSTAAAKVVQVQSCA
SGRGNKKIVFEMFTEYGVRN
>Tip_192
DQKIRADQYSHSDLAERDGLVAEVMRFQLVMLQIAFNQLVPLWYLYAAAIQLAKTAESHK
VEQDMVEYQVQGIRTVRVGVFISVIKTDTNYKVMEQSNPSGAKVLIASIRICAIASFKAS
IHLNLTKEDLYEGRQSLLITITGGREAEFTGARNITIVEIQGAAATIKLIKELAYTAVFD
HSHCDKAANSSIGKNTVTHRDIYFSLTDLFRNAIDNKEKSQQAQTPLALQHARILAAKEN
YCPMIRILEAMTTAMIIHNIEVTYSRTAIFYVNAAGIRQARVSAANYAMAKTNATINVDV
VSEPDAKLRLKAVGTSLNISTASRAYLAKESSINGVTYQWIHGLDSAKSLAYEKARARED
KLLTLIQLAAHVMGAKNVSVDLAKLVPGSLCEAVDDRDDTACKMMIKVGHRKAILRGDDD
SWAAGQRLNAKYTVTITVFYSHDLKHLEADTTKISAVFSDESAPLEELKAERLKQVESCA
PGRGNAHIMFTWVSDYNIQK
>Tip_205
DQRIRTDQYSHSDVEEREGLVAEASDYQLVMLAVAFNRLIPVWSLYAVSIQLDRTAKSHK
IKEDMIEYLVQGLRTVQVTVFITIIRTHSSFKILAQNNPSSADILIASIAICAISTYTAR
IHLNLTKEDLYEGNQQMVITIQGGRRAEFSGAEDITIIEVQSTAAKIQLINDLVFNAVFS
QGHFDKAANSSVGKNRMTHRDIYFSLTHLFNNAIESKSKTQQAQTSLGLQHQELLATREN
FCPMLRILDAYTSALIIHSIEVEFTRTAIFYVNQSSIRQVRVSSADYAMSTSNATVEVEV
VQHPNAKLQLPAVKTDINISTSSRIHIAKESSVNGIAFQWLNGLDEAASLTYERTKPTED
KLITLIMLRAHVIGTKNVSVELAKLTPGAFCETVDDRDDTACKMMIKIAHRKAILRGDDD
AFAAYQALESKLQVSITVFFSSDLQHLKMDTKKIEAVFSNEIAPMEQLSSERVKKVESYS
PGAGEAAVMFTWVTDFNIKK
>Tip_711
NQQIRPDQQAHPEYDDRKGLVQEAERYQLVMIQITFHRVIPVFSLYAVAVQLKRVAKSHR
VNESALQYLVQGLRTVRRSIFLGIIQTNPNFKVLAHNQPSPAEVVIAETRICAIASYQSH
IHLNLTKENVLESELQLLITIEGGKNAEFSGADEISIVDIQASAESITLIKDYAYRNIFG
HGQIDKAMTERVANNAMQDKNFYFALNSIVNNEAESKPKTKQARVTYGLQYASTMQSNEN
FCPIVRVAKPNSSAMILYSIQVEFNKTAAFFASNVAARQVRVSTQDFAVANANQVMKTEI
VNKTNAKLDLKAVGTDINLGTGSKLYLSKESACNNIAYEWLNGLSEAQTIQFERSRPQEK
ELITLLKLRQAVIGAKGVSMAKAKLMPGSLPEAPGTKDNKAAKNMVKVTHRKVIVGGQDD
SHAENQKVNAKYQVNIIVYYAYDYEYQKGYTTRIQAVYTDEKAPMAEISVDLLKTLESHA
PGRGEAVMIFNWASNYVTHN
>Tip_712
GQQIRGDQHAHSDFKERKGLVHEMKDIQLVMIQITFHRVLPLWSLYTVQVQLDMTAKSHQ
VNESALQYAVEGLRTVRTSIFLSLIRTDPNFKILAHDQPSAAEVVIAGLKICCIATFQSH
IHLELTRENILSSDQQVLISIEGGRAQEFTGADDITLINIQSSAESIALIRSLAYQSVFG
HGTVNKAATERVANNAVLNKGIYFSLNDVVNNASEAKPKLRKAKTNYGLQYASTINNNEN
FCPVIRVAKPNSSAVILHAIQVEFRKTAAFYADNAAARQVRVSAEDFAVSNANTVVKTEI
IERANAKLMLRAVGTDVNVATGSHVFLSKESPLNNLEWDWVTGMSDARAIQFEKPRPQEK
EIIILLKLRPAILGSKGVAMEHAKLIPGSLRLGPDTEDNTAAKGMIQISHRKVIVGGRDN
CHAEDDAANSKYEVSIIVFYGYDYQYQQSYTTRIMAVYTNKRSPLAHIEADLLKEVESHS
AGRGEQAIFFNWASNYVVKN
>Tip_646
NQRIQADQFAHTDFAERKGLVAQVADYQMVMIAIAFHRVVPMYSLYTVNVQLDRVANSHR
VNETAIEYLVQGLKTVRNTIFVSVIRTDPSFKILQHNYPAPADVVIPRSQICCVAFFKAH
IQLDLTKEDIITSRQQMLITVMGGREAEFSGADEITVVDVQATAESIKNVRGLAFKAIFG
HGHMDQAATETVCDNKVYNKKLFFELNTVMNNAMEAKSKVKQAAITYGLQYANLVGTQEG
YCPVVRVAKPWSSALILHSIEVELARTAAFFVTNAAVRQIRISGKDFAMGAPNSAVDTQV
VQNTDAKLDLEAVRTDVDLAMGSRVFLTKESSINDSAFAWLNGLDEARSITFEKAKDSER
ELIVLLSLREVVLGAKGVSIQRAKLVPGSHTEAAESKDNRACKSMIKISNRKAILGNSDD
PHDADQRANVKLEVSIIVFYAYDYQRQRGYTTKVDAVYNQEKAPIDQLEADLLKEVESYA
AGRGELRVLFDWVMSYNIQN
>Tip_647
DQKIQPDEYAHSDFNERKGLVAAIADYQLVMIAISFHRVLPMYSLYAIQVQLEKIAEPHK
INETAIEFQVEGLKTIRQTIFVTVIKTNPSYKLAPHNHPSPTNIIIPRAKICCITFYKAH
VQLGLTREDIIDSEQKCLITVMGGREAEFTGAEEIDVVDVQAAAELIKKIQNLAFKAVFL
HGHLDQAATESLADDRVHNQKLFFALNTVCNNAMATQAKLKQAAVAHELQYGQILATREG
YCPVIRIAKAWSHSMILHSIEVDLMRTAAYYVQDAPTRTIRISGKDFAMAAQNTGIDTQV
VQHMNSKIRLEEVNTDVNLTMGSRIFLTKESTVNNSSFQWVNGLDEAQNITFEQAKDTEK
ELIILMRLRDVVLGANGVSVQKAKLIPGDHTQAADTKDHRAAKDMVKITNRKAILGALDD
AHDANDKMPSKLEVSIIVFYAHDLDRQRAYTKKISAVHAKEHAPITEIVADLLKELESFA
AGRGELKVVFDWVTDFNVRD
>Tip_899
DQKIRPDQLAHNAVEERDGLIEEAMEYQLVMLAVTFRRVVPIWAYYGVQLELSRVAAAHR
INESAIEYDVEALRSIKESLFLSVIKTNSSLKTMAENHPSSSEMLIASLKICQITSFQAR
IHLELQKEDIIRAEQQLIITIIVGENAEFTGAHSIALVDVQSYTANIKQVRGFAYRGVFD
HSHQDKAGTNTIGSNSVTDRSIYFTLTDILANAVESKAKTQQAQMVIGLQDADILASGEN
FCPILSVMDPFTSGLVIFSIEVSFTKTAIFFVSHAAVKQIEISAKDYAMSSSNAAVELEV
VHLPNANLLLAAVKHDLNLLTASKMYINKKQPVTGISFNWINALDEAGMLAFENAKSDEQ
KMVILMKLRASVMGSQTASLERAKLVPGAYCRAVDDHDNVAGKMIIQLTHRKAILGTDDE
MHVAYQRIASKFDVAIVVFYAYDLDYLKAATTKIEAVFSNELAPMESMNTQRIMEIESYS
TGRGQAKIFFQWVSDFNIKE
>Tip_900
DQRIRANQHAHNQVPERSSLVDEVLDYQLIMLAITFRRVVPIYGYYGVDLQLEKSVEAIN
VNESAIEYEVEALRTIRTNIFITLIRTDSGLKAVAQEHASPSNIILATVKICCVTSFQAR
IHLDMHQENTLEASQQLVISMEAGESEEFNGADQIAFVDIQSNSGHIKVVNNYSYAAIFD
SGHMERAVTNTLGGNEMNNRQIYFTLSNILPNAVESKAKEQQAQMSITLQHSDLVDDNEN
YCPILHVMEPNTSAVVIYSIEVAYSKTAVHFINHAPVKQVEISAKNFAMSSQNGTVEVEI
VRKPDAKLLMEAVKTDVNVLTGSVIHLVKKQPVIHTTFKWVNALDEARTLAFERAKPEEK
KVIVLLKLRAVIMGARRVSLNRSKVVPGAYCKAVNDQDNIACKMVIQVVHRKAILGTQDE
AHVAYQELDAKFNVVITVFFPHKLAHIKGDTTKISAIYNDELAPINKLELQRMREVDAYS
PGRGQAKVLFQWVTDFNIGQ
>Tip_117
NQKVKCDQLSHAEKSDKDGFAAEVRQCQLVMLDVAFEQIIPVFFLYGAQIQLQKTAEAHH
VEESLAEYSVEGLRTVKRAIFITLVVSDSNYKEMPKGNPAAAEVLISKKHIAAASSYKPS
VNLEIVKEDVYSGDQPQLLDISAGRAEEFAGADSITMTDVQAGACSIEIVRHRPFNAIFK
QTVINRASNEPLSNGNVKHRSIHCSLTSVISTASYNQEETQRSRTSLNLLNAEIIDAKEH
LCPMLRVLDRATNGLVIYNIEIEYTTTATYYANLSAVTQMRVKAANFALAKKNQAVDIDM
IHQIEVKLQLGAARTSINISTSPRAYLKKDRMVTGIVWAWIHGLNDSDVMSFQKSKACDR
ELLLLFPLADHVVGTRNVSVERAKTVPGGFTSPNNDKDDEACKDNISVGHRKAILQGRDS
SYAVEEDINSKFEIPIITFFGYAVERLELDTARFYAIFTDELQPLDRLNAERLRDLESCS
PGRGGTKILFSLVSEFNLEN
>Tip_118
NAKVKSDQLSHAANSKKDGFAAELENCQIIMLDVAFEHIIPIFYLYAAQIQLEKFVKAHK
VEEAIAEYHVEGLRTIRKSIYITVVVSDTNFKEMAKGNPAGAEIVISKIAIAAASSFKSS
LNENITKEDLYSGGLSLVLDIMAGRMEELAGAASITLTEIQVSACNIEIIRDRSYNAIFN
QSIASRAPNEPLGHNPIKQRNIYCALSSYINTASYDEEDSQKSRTTLGLQNSQLLGAQEH
LCPMVRLLDRATDEIVIYNIEISFVKTITYYASLSSITQIQVKSANFSLANDNKCVDVDM
IYHTEVKLRLGAQDVAVNIGTCPKCYLTKESSITGIVFEWIHGLNASAAIAFDQSKACEQ
KLLVLFPLTDHILGTKNVSVENSKLAPGTLHTPTDDKDDEACRDATNVAHRKSILEAEDS
PYVVEEDLQMKFEIPIVTFYGDATNRIELETQRFYAVYSNEMQPLQHLGTERLRDIESYS
PGRGGTRIMFNWVAQYNLQG
>Tip_80
GQKVRDEQFSHPEHEDRDGLIREVPGFQIIMLQVAYAHLLPVYYLYAADVELSKIASAHK
VDPDMVEYCVRGLRTVKETIFVTIVITESNFKKIGKSNPGASYILISRMKIAAASSFKPD
IHLGVAKEDVYDGGQSIIVSIAANERVEYAGSKSIAITDIQGTASQIAIITGRAYKAVFS
QSMSNRAPNESISKGSIHQRNIYCSLTGVVSTAVYSKQKSQKSQTTIGVQQSQVISCKEH
LCPILRVLDRKTNGLIIFNIEIKYTTTAVYYASSSAINQIIVSKANFALAKENSSVNCNM
IQCSERKMHMRATKVSINVSTAPRIYINKENQLNGISYTWVHALNEACALQFDRAKMSRQ
KLLVLVPLADSIMGSQDISVERSKIVPGAFSMAKNDHNNAASKNNLKVGSRKAVVQSRDS
GYVVSEKLETKFTVTIIVFYVHAFRHVDAETTRVRAIFNQEIAPLNQINSEKVKQIESCA
PGRGGARILFNLVSEFNIKS
>Tip_541
NQKVTANQCAHTDNEERDDLVEEVKTFQMVMLPIAFQHLIPIFHLYAIKVELDQIKECHK
INHSIVEYHVDGIRTVLTKVFVALIMTSTNIKTMGQGQPAASKVLIATIRIANITAHKVA
VDAKISKENLFDGEQTMVVNIHATRARQFSGAQRINVVEVQGEASIIKRIENYGYLSIFD
KSRSQRAASHTLAKSRIHHLDVYFCISNLLSNAAEEKNQRQHAQADVHLKNNRFVDPKDN
LCPMIQFLDQNTSAIIIYNIEVDFCKTALFYVGGFKVKHVNISSDHFSMSITNTTTDLEI
ICNTDTNLKIDGVKVSLNLPKVPRIYMSKESNLEHISFRWIHGLNTAKVLAFDTARVREK
ELIAIVPLFTTIIGQDDVHCEQAKIVPGAYSKGIDDKDDTICRKTFKVAQRKTVIRGKDD
DFVQLEKLGGKFQLTITVYYGNELDNMKAETKRIHAIFTGELAPLPHFASPSVKEAQSFA
CGRGRHRVAFDEFDDINIHD
>Tip_542
NQKVTPNQCTHSEQEERDDMVEEINTFQVVMLKIAFQHLIPVFFMYSIDIELPKMQKCHR
IEHNVIEYAVEGIKTVLAKVFIALIMTNSNIKEMGQGQPASAKILIASVKIANLCAHKAE
VDADVTKEDLFSGGQSLVVNLHASRERQYTGEDNINIVEIQGTASTINNVEAYGYRSIYD
KTRGQRATSHSLSRARIVHLDVYFTISNLISNATAAKDEKQHASVDLSLQSNAIISPKEN
LCPMLHFLDHRTSSTIIYNIEIKFSQTAVFYIGGFTIKKINISREHYSMGTQNATVSIEI
ITADGCTMKLEAVGTSLNLATAPRMYMNKEASISDTSYAWVHGLNAGRVVAFDSPRPQDK
ELIVLVPFFEALIGQDDVRCEEVKIVAGAFTRGIDSTDDLICRDVFKIAQRKSIIRGIDD
DFAELERMGGKFELTIVVYFAHEIDRIKPKTKRIDAIFTSECAPLGAITGPRLKNVQSFS
GGRGRKRLAFDLLNNINIRD
>Tip_783
NQKVTPNQCTHNEREERDDLVDEIATYQIVMLPIAFQHLIPIYWMYAIPVELPQIQECHQ
IKHDLIEYHVEGIRTVRDKIFVALIMTSTNLKQMAQGQPASARVLIASLKIATLTAHKVE
VDADITKEDLFEGNQTFIVNIHASRDRQFTGANNINLTEVQGEASIIKSIESYGYQSVFD
KSRSQRAASHTLAKNRVLHIDVYFSISALLSNAVEEKEQRQHASVDVHLQSSSVFAPKEN
LCPMLHFLDRNTSAVVIYNIEVEFSRTAVFYVGGFKVKRVKLSENHYAMATTNSSVNVEI
ITDADATLRLEAVNVSINLNKAPRMYMSKESNIENVSYDWIHGLNSAAIVAFETPRSKDK
ELIVLVPLFEGLIGSDDVHCDQAKIVPGAYTKCIDDKDDTICRKTFKIGQRKAIIRGIDD
DFVQLEKMGGKFQLTITVYFGHDLDRMKAETKRIHAILTGEVAPLRTLSGPRFKNVQSCS
CGRGRNRIAFDRFSDINVQD
>Tip_821
NQQVTPSQCVHNDREEREDLVEELATHQIVMLAVAFKHLIPLYNMYAVDVELPHFQECHA
IKHDLVEFCIEGIRTVNEKIYVALIMTSTNLKKMAQGQPAQSKVLIASVYVASLSAYKVA
IDEDVQKEDLFEGNQTFIVTIQASRKRQFSGANNIDITEVQGSASIIRQVDNYGWEAVFS
KTRLQRTSSHSLAPNKVLDIDVYFSISDMISNAIQEKDQAQHAGVDLSLQSGSVFAPRED
LCPMIHFINNHTNAVIIYNLEVEFARTAVFYVGGFKVKRAKVSEDHYAMASTNSVIKIAL
ITLNDETLKLDAVNLSVNLNKAPRVYMDKDSSIAAISFNWVHGLNSARLVVFETPKASEQ
ELIVLIALFEALLGSNNVRMEMAKIVPGDFSKARDDNDDTISRNTFKVGERKAIVKGIDE
DFSQLEKIGGKFQLAITVYYGHGLQRLKNETQRVHAVLTTEIAPLRQMAAARLKDLQSCS
AGRGRNKIAFDRFGDINVKN
>Tip_822
NQKVTPSQCTHNEREEREDIVEEIATYQIIMLPVSFKHLVPVYMMYAIEVELPQVQECHK
IKHDLIEYAIEGIRTVREKVFVAIIATSTNLKQMAQGQPAGARVLIASVYIATLTAHKVE
VDEEIQKEDLFEGNQTFIVTIHASRERQFTGANNIDITEVQGTASIIKHVDNYGYQSVFS
KTRAQRAASHTLSPNQVLDIDVYFSISSLMSNAVEEKKQANHASVDVHLQSGSIVAPREN
LCPMLHFLNRNTNALIIYNLEVEFSRTAVFYVGGFKVKRAKLSEDHYAMATTNSTVNIEL
ITNADETLRLDAVDVSINLNKAPRMYMEKDSNVENVSYNWVHGLNSARIVIFETPKASDQ
ELIVLVALFQALLGSNDVHCEQAKIVPGDYNKAIDDRDDTISRKTFKVGQRKGIIKGIDE
DFAQLEKVGGKFQLTITVYYGHDLDRMKAETKRVHAVLTGEVAPLRMFAGSRVKDVQSCS
CGRGRNKIAFDRFADINIQN
>Tip_698
DQKVRSGQCGHNGFAEKNDLVQEVAEFQLVMMDVAVRHLIPVYCLYATGISLPKVSDAHE
VKQDVLEYHVDGIKTIKDKLFCSLIKSDNQYKVTGKNEPACNHTLVASVKVAIISSFSVD
VELGVTKEEVYESDITLVISISVSRQQQFTGADDISLTEIQGEAAAIRFLQNFGFKSIFE
QARAEKAATHTIAKNVVESLEAYWSVAEVFSNAVDQKAERKHASIDLDMKSSACIKRRDQ
LCPVFHLLHKATQAIVIFNIDLDYSETAVFYLSTTAIRRVRLHAHHYALAEANEVVDVEL
VDHASATLPLEAIRRSINIETSPKTYLSKASNIEDSAYAWISSLNDKCVVSFDRAQGTER
ELRVLVKLFAGLFGHVHVQLDSGKLAEGDFSSGKGDRDGKIAKKAFKICKHKAILKGVDD
AYASGETLNAKYQLCILVYFAHDFEYLKQETRRISAILATERAPLEKLTSPKMLDMQSCS
SGRASKNVIFDSMTEINVSE
>Tip_699
DQKVREGQCGHNGHAERNDIVQEIARFQLVMMELSVHHLVPVYYLYAIGIGLPKVSDAHE
VKHDILEYTVDGIRTIKEKVFCALIQSDNQLKLTAKGQPASSRVIIASTAVAIISAYSVD
VHLNINKEDIYEKQLTLVVNICVSREEQFTGAEDISATEVQGEASSIRHLQDFGLKAVFE
QARADKATTHTLANNAVAAIEVYWSVSEVFSNAVEAKQERKKASIDLDLQSSALVSGRDQ
LCPLFHYLHKATNALVIFNIDLNFSQTAVFYVGGTAIRRVRLSTHHYAMSEENEAVDIEI
VNDSASELPLEAINRSINIDTAPKSYLSKASNVEDASYAWVSGLNEKCVVSFDRAQGKEQ
ELRILVKLFAALTGATNVQLDQAKLVEASFSSASADQDGRIAKKAFKIAKHKGILKGLDD
GYASHETLDAKFQLCIIVYYSFDIDKLKAETKRVQAILTDETAPLKKIVGPRLLDIQSCS
SGRASRNIVFNTMQEINVKD
>Tip_620
DQKVREGQCGHSDHEEKDDMVDELVQFQLVMMEIAVKHLLPVYYLYIIGIALEKINTAHS
VKHNMLEYHVDGVKSIKEKMFCSVIKSESTLKLTAKGQPAASNVVVASIRVAIISSYSVN
IHLEIDKEDVYDSTLTVIVTIAASREQNYVGADTVNITEVQGSSASIRRLQSYTFRSIFD
QARREKAATEALVEEILYSIEVYWSVTDVFDNAIDRKADMKHASQHISLQSSPVLEKNDQ
LCPVLHIQNQSVSALIIFNIDLEYSETAVYYVGGTAVRRVSLSESHYAMASENETVDLEV
VDHSAATAPLEAVDRSLSITTPPKAYMSKKSSLEDQAWAWVSDLNDKSAVAFEKARSSQK
ELRTLVKLFRALLGTHNVQIDECKQKAAAHATSASDRDGEIAKKALKIEKHKPILKGIND
SFSSHESFNSKYQLSILVYLAHELKKLKAETARVYAIYSGEEAPMPKLSSNKLMDMDSCS
GGRASKTILFDMMTELNVSN
>Tip_215
NQRVKSKEVAQQQIQERDDMIQELRKYQVIMLTVSVRHLLPIFYMYGVTIDLGKTRDTCQ
IEHNTVEFNVDGLKTIKETIFQEIIKSDQAYKTISKNRPAAASIIVAKSKVGNVTAFKID
VQLNVTKEDPYDRNQTLVVNITAARDHQYSGAPGLDLAEIQGTAASIQAFQDFAYRNIFD
KTREEGASSETLDDNMIHSVDVYFSLSNVLSNAIEGQSPQQHTSVTLSLQAAAVVSTRAN
LCPLLHLFDKSTSAIVIFNISLNFNKTSLFYVDSISIHRTRLSENTFALASKNSAVNVGV
IYYTEGTLDLESVEVDINIKAAPHKYLNKESGVVNVTVEWVHGLAEATLITFERARACDD
DMVILMQLLGGVLGTKNVKCNRSKLLPGTYAKVKQDQDNVIARDTFRVGQRKAIIKGQDD
VYTSSKLFRGKYDLSIVVYFADILDKVKSETARVYAILTANVAALKRFHPPKLLEIQSCV
AGRGNNKVLFNTLTEIYARP
>Tip_713
HDQIMTKEVAHTAFRQRSSLVEELMRYQLVMLEVSVKHMMPLYYMYAVVIGIQQSEQTAS
IEHGAAEYHVEGIKAIHEKVFQEIIDNNGAYKRITKGHPAAATILIARQKVCVVTAFSME
VDLDQSKENQYLYKQTIIVNIFASRAHQFSGAASITLAEIQGNGSTIKYFQNHAYQALFT
KSIIQGAGSKTLVDDKLFSMDVYWSLTELMCNAIASQEPLQKATLVMNFQNAAVLKEREN
LCPILHILNQATGAAIVYNLEIEFHKTALFYIDGIALKRIRLSEDTFAMGSKNSSVNVGV
IHRADATLPLDSINTSMNIKTGPHPYFRKDSSIAEVAFSSIHGLSEAKSMIFEKARVSSD
EITLLVSLLAGIIGAPGVECNKSKLFVGTMAKSKDDADGSIARQTFNIAKRKSIFRGKDE
SHVSSDTIDGKFDLWITVYFSDTLEKMKADTRRVHAIFTDRLAPIPRFVTPKLLAIQSFP
AGRGNKRILFGALSKVNIAP
>Tip_714
HQQVKAKEVAHNDCAQRNDLVAEVLKWQVLMLEVAVKHLVPIYWMYAVTIGLPKAQESCK
IEHGAIEYHVEGLKTIHQKIFQEVINSESAFKAIAKDHPAAAALITASVKVCTVTAFKIE
VHLGATREDQYAYNQTMVVNIHATRGNQFSGADEISVAEVQGSAASIKYFQDFGFSSIFE
KKREQGAGSETLADDILNSAEVYFSLTDLLSNAIEGQSPTQHASISLSLQNTATVHAKEN
LCPILHILDKPTGALIIYNISISFSRTAVFYLDGICVKRVRLSEDTFAMASRNSSVNISI
INTTEATLPLDSVNTSIHINTAPHSYLSKDSSVSNLTFDWTHGLAEATAMTFEQARVNDE
EMVLLVGLLGGVIGNQGVQCDRSKLLPGTYARARNDADGTIARQTFRVGQRKAIMKASDD
AYVSTDLLDGKFDLTITVYFADIIDKLKAETRRVFAVLTDNLAPLKKFSPPKLLDIQSCA
AGRGNNRMIFDSLNEINATP
>Tip_209
NQRVRAKECAHNDYDERNDLVAQVQRHQVVMLDIAVKHLIPLYLMYAIEIGLPQGEESHK
VKHGFIEYYVQGIRTIREKIFQEIIKSETTLKTVGKGAPAAAAVLIASVRVATITAFKIE
IHLDLTKENTYANEQTLVVNIFASRDRQFSGAPGMTIAEIQGSAATIRHFEGYGYRSVFG
KTCVQGASSHSLADDIIPSVEVYYSLTNLMSNAVETKQPAQHAKVNLELQETSIIEQRAN
LCPILHVLDEPTNAFIIFNITIDFSKTALFYLGGLALRRLKLSQNTFALASTNSAVNIDI
IYSSEATLPFDSIDLSINIRTVPHYYLSKDKTVEDMTYQWVHGLAEATCMTFETARATET
ELIVLVGLLAGLLGSKRVQCEQAKLLPGSFTKGKQDSDGSIARNTIKIGKRKAVMRGKDD
TYVSNDLLNAKFDLSITVYYADHLQKMKAATKRIYAILSNELAPLRSLGSPKVVSIQSCA
GGSGNNKILFNTLSEINIHN
>Tip_12
DQRVQQDQAQHTEQDDHEGIVTEIENYQLITVEVAFKQLVIIFFLYSALIKLRNIVRSHG
VENTVIEFKVEGVRTVKEAVFLTIINTQTALKTMVQGYDSAADILVAKSRIATVASYRPE
VELGISKENIYDGSVGLLMNIRAGSEDDLNGKDNITFVQVQAQAAAIRMVKKRAYNAVFR
KVRQDRASNSCVAENKLQHSDVYYSMSELLGDAVKKKAGISKTQISVTLQSGEALATREN
LCPIVHVMDRHTQALIIYNIEVKFTTTAVFYINQVPLKRVQVSEQDFALQSKNSGVDLQV
INQEDGRLKLYAINATIKVATAPTLHLSKESSVEGVSFEWIHGLASACQMVFERAKESEK
QLLILVKLSDGVLGSRNVQLDRARVVPGIFDEAPHEAKYAAAKMTFKVAHRKAVMKARDE
ALCDNQEIDADYNMRVVTYYLYHIERAEADTKRVYAIYTGEVDPLDSIAADRLKNLQSCT
AGRGNHQVLFSTFVDYNISK
>Tip_13
DQQVRTDQAQHTEQEERDGLVKEITIFQLLMVELAFKQIVLLFFLYSAVIKLDNSVRCHQ
IENTLVEFKVEGIRTVKNAVILSVIQTQTSFKKLAQGHSSSAEVLIARTEIATVSSYRPT
IELNINKSNIYDGDMGLLMNIYSGSVDNLNGKASITVTQVQGQAAVIRLAKNRAFKAVFR
RVRQDKASNECISNGALQHSNVYYSMSDLLGDAVKSKAAMSKTNITLDLQAAEIVAAHEN
LCAVIHVMDQKTQALIIYNIEVKFTTTVVFYMNQMGIKRIQVSTSDFAQQEKNSGVNLEA
ISLQHARLRLYAIQLTMNVTAAPTCHVTKDSAIQGVSVDWVHGLAASCLLVFEQARESEQ
QLLVMLRLSDGILGTRDVQLNRARVVPGIYDESPNEAKYVAAKITFKISHYKAILRAKDE
GYCDKQEVDADYNLRTLTYYLFEIERAEAEAKRIHAVFSGEVAPMDQLTCEKLKNMQSCS
AGRGNRKIQFTSMTEYNIRH
>Tip_100
EQKVQPDQGQKSPHTEREGIVSELDKFQLVNVQIAFRQLLIIYFLYPAPIQINAKCSAHK
LDNDIIQYHVEALQSVRASIYLGVLQTDNTLKSHGHQEDSATSALVTNARLSQVSSYRAA
IELQLDKEDIYDHDFGTIMNIHSGHDDNHSGKRNISVCQVHGSAATIEHIEEAELKSLFT
RVRVHKSANADVCDSSLYNQQMYFCLNDLLGHAFDRKESVARTQILIDLQGAEVVTGREN
WCPILSVLDDLMTAIVIFNLEIKFTLTAIYYSDKWAINRIRVNSCDFALASNNKCVNLEV
IYSDDASLAIPAVQRTIEVTLLPQLHISKEEAVLQISVEWIHQLGTSELLIVAQAKEDDS
QLPILMNLAEGIIGSRDVNLEKARMNNGSFDEGQDLKKSAAAKETFKVGNRKAIIKARDE
AFSEGEKLEADHRLRSLTFFLFKLQQADGKTRRFKAIYSDETAPLQRLSGNKLREIQSYA
AGRGNAVVIYDTLTHFNVAN
>Tip_155
EQKVQPDQGAKPPHDKREGLVSEVAAYQVVNVNVTFKQLVLVFFLYGAPIQINAELAAHN
VDNSTVQYRVEALQSVRKDIYLGIIATHNTFKAHAQQQNSSSDALVTNAKLSQITSYQAV
INLDADKEDLYEHDMGTVMNIDSGNEENHSGKRDIAVVQVHGSASAIRRVQERAHRSIFD
QVVAHRSVNSDIASDRLYNQTMYFCLNGVLGHAFERKPACARTRILVGLQGAQAVTSREN
FCPILSIIDRYMAAIVIYNLEVDYMKTAVFYSNRMSINRIKVNSENYALSSQYRAVNIEI
IYSGDSNLKLGAVSRVVEVGLLPEVHISKDSAVIDASFDWIHQLGTCRVITVARSKSEDA
QFPILMHVAEGVVGAKDVNVERTRINDGTYDECRKLQKSRASRSSFKVARRKMIVKAQDE
TFVENEVLEADHRFKNATYYLYEMEQVDSKTRKFRAVFSTEQAPLDQLTANNLRELQSFA
AGRGNRWVLYDAMMNYNVRS
>Tip_792
NQRVQADKGVKGGHAGREGLVAAVSRLQLINVDVSFQQLVVIYFLYAMAINIAATLAAVR
VENSPVHYYIECMSSIRKDIYINIIKTSSSFKSHAQAQNSDADPLVTNRNYSKVSTFQAS
VDIDADKENLYENEFATIMSIYSGGETDYTGKEDIAIIEIHASAADIKNINERVFRATFE
KSLLHKSTSSSVCKGCVSNLSTYYSIGSALQHATKQKQAKSKTRILCDLQGSKQVGAKEN
YCPIVSLIGSMMGAIVIYNLEIEYMKVVIYYSDSMCINRVKVNTRNWALASEYASVNVPV
IFQTGANLKLAAPCVVIEIAILPEVHIAKDRNILDPNYSAIHQMAESTALFVAQTQAAAR
QLPLLLEVGEAVTGAPDVQIEKAKINKGCLSDEQNVPKSRASRDSVKIAKRRMILKARDE
AYVDSEVVDADYEFKNVTYHLFRLEMIEAKTKKFAAIWTTKVSPLAKLPPETSMRLESYA
AGRGNRWVFYDMLGDFNVRG
>Tip_793
NAKVQPDEGVKNGHDAREGMVTEVNALQIINVEVPFEHLVAIFYLENIAINIDAEMAGVD
VENSPIQYYVECMSSVRESVYIAVIRTNATYKMHVQGANSDSDPLVTNVQFSEVSSYQIA
IDIDTDKEDFFQSELGTIMSLSAGGEDHTSGKENISFVEVHARAPDISSIRTRVWKSTFE
KSIIHQASSSTIGEGTIADSTTYYSVTDAMTHAVEGKNAQSKSQILMDLQSVKIVASSEN
YCPITSVIGEHMTCIVLFNLEIDYMKVALYYADAMVVRRIKVNSRNYALATKYHAVNVQV
ILYSNSNLHMAAPSLVVEVTIAPDTYISKSSSIVDTNYEWTHELGDSRLLFVAKGQATAE
QMPLLLQVAEGVAGASNTRVEKSKINKGSYADAKKMPKSQASRDSFKIARRRMIFKSQDE
VFVDDEIIETDFRFKNITYHLYDLEILAGDTRKFFAIITTELGPLDKLPGDVQIEVQSFA
SGRGSKWLFYDTMASFNIKG
>Tip_388
NQRLRLEQHVRAQRQEHKGIVEFVEQLQCITVKVVFRQLVWVFHLYAADIEIEAHMEAHD
IEEKWLEFAIEALQSIKEAIYLVIIKTDYTFSIHAHNRQSASTVVIASMSFAELANFGSE
VEAQLEKENLYNYGLGLILNIYAGTKKNYAGKDSVAIMQLHGACAQIRRVKDRSHKSIFN
RVELEKSSNRDINAGMIYEASSYFCLTGILGDAIEIKENCARTIITMGLRTTEYLANRPG
YCPMLYVMNRFVTGLAIFNLEVEFASPAIFYTDKWALQRLKLHSEDYAMNAENNSLNIEL
IVDVDAKMTVSAVNRTAGVTTCPQVHMGQESSVKDATFDWVHELAQSAEMQVASAKATDT
QFEVLLQLADGCFGCTNSQLAALRMHSGCHDGAHDVRKANAAKGTFRIAKREGILNSKDE
SYAEEALLSPEYALTSLTYMMIDLDDLDAETRQIGALYAEEESELEWLAANRFLELEALS
TGRMNTQLFYEMFVAYNIPK
>Tip_502
KQKISLNHHTRAEAVDRKGVVAFIETLQAVTVEVGFRQLIILYFMYTIEINIEKHMRAHR
IEEEWLEFHIDALQTIKLSVYLTILKTNRAFTTQGHNKQSAAKSVISNQDFAEVSSYRGT
IEAELQKENVYDYDVGAVMNMHSGREDNYIGEDSVALMQIHGSAGTIRNVRARSYRSIFD
RVAVKKSGNKDLGDGKVRNAQEFYCLSDLVANAQAKKASVQKTVITLGLKSAKLVESKPG
FCPVLYIVDKFMQALAIFNLQVMFGTPAVFFTENWVIRRVKIHGEDYAMQARNKAVNIEL
IHLSAAKLRLTAEKQTLGVDVYPRIHLTEKREVRAISWAWIHALSKSSVMTVASCKSKPR
QFEVLLQLGRGIMGTQNANLATLRMSTGAYAIAKKINKTAAARDTIALARRESILKEADE
GYSESATLSCEFAMASITYWMIDLDLAETDSRQLHELFQEEKSPLIALAANKIVNVGAFA
AGRMSQKVFYDSLIKFNIKR
>Tip_503
EQRLSLGHHARAKDAERQGIVAYVAKYAAVTVEISFQQLVLVYWLYAANIEIENHLKAHV
IDEKWIEYNMVTMETIREAIFLSVLQTSYTYTRAAHSTQASSKMVIASMRLADLDNYRGE
IEANLQKENVYEYGLSLVLNIFTGTDEDFTGEPNVSLLQIHGAAGNIHQIKDRAFKSVFN
RARIEQSSNADLANGRVKESNKFYCLKDLLSNSVENKTANARSVISIDLQNAQFVQSRPD
FCPVMYIIDRFMGGFAIFNLEVEFGTPAVYMQEKWAVHRIQLTDEDYAMASRNQALNIEL
THNSAGKLRLSEVNRTIGVTVYPKMHLSKKSTVRHTRWDWVHELSESAALAVASAKAVDG
QYQILLELAEGVIGNRAANLAAIRMDQSAYEACRKVGKSCASRDIFSISKREAVLKGRDE
THADNASVESEFALSSMTYFVHDLQKAEATSRQLRALYADRRSPLRWYTVSKLLELEAFA
AGRMSKRIFYSGVIKYNIHR
>Tip_77
EQRVQLDQSTKAEHTDREGLVAHVEKFQAIMVEVAFRQLIIIYYLYAAAIDIQEHVRSHA
IDDNWIEYHVEAIQSVKDAIYLSIIRTDNTLKFHGHDTDSSANAIIATARLASLSNFRMR
VEANLQKENTYEHNQGLILNIHAGDAENFSGKESIAMVQLHGSCGGIRTIKQRAYQSIFT
RVRAHKSSNADLCSGKVYTADMFFCLTNLIGNAVETKSSVARTSVAISLQAAQTIHSRDG
YCPMIHLMDEFMTAIAIYNLEVEFSAPAVFYTDKWSINRLRLHENDYALQAANNSLNLEL
IYISPAKLKLPAVNRTINIDTYPQLHLRKASTIKSRSYNWLHELADSRILTVASAKEKDP
QFPILIQLSDGCIGTQDTNLEAVRVSSGSYDESQEVEKSCAAKNTFRVCQREAILKGKDQ
AFATNAILSADYTLRSVTYYMLEITKAEAATRRFRALYSEEQAPLDQIGGNKMRELEAYS
AGRMNAKLMYDNFIKYNVRG
>Tip_996
EQRVQAEQTAKTEHEGRDSVVKEVEELQAIMVEVAYGQSLLIFFLYPILIAIEESTSASS
VDDSWIEYHVEGMQSVKANIYLPIINTENCLKVHSKETQSASDAVVGDQGLTALDNFKMR
INGGINKEDVYAHELSIILSIYAGEEENYSGKISVALVQLQCGVSTIQHVRDRAFNSVFS
KSKENKAANADLASNRVATENSYYNQSGILSNAFDNKTSARRTSTSIHLQAHDTIEKNDG
YCHMLHVMDKQMTALAIFNMEVEFTAPAMYYMDHWHIKRVRLHAQDFALQSQNQTVNVAV
ILLMDCQFNMAAQNRTINIDSYPQTHLKKSSPVAGQAYAWLHDLADTRVLAVAKVMETEA
QLETLMKLSDNIIGQQDTYLERARVVAASLNETKGMANATACKESYKLAKREAILKAQNE
PYSSGAMLTTDFSFATITYFMLAFARIEVETKKFDAIYGDKKAPLDRIKENKMIDVEAYA
TGRVNKNLLYDVFSNFNVQA
>Tip_997
EQKMEAKETGKTDAEAQNGVVREVEGFQLIMVEVAFSQSILVFFLYAILIGIKQKTDTSK
VDESWLEYKVDAIQSVKASLYIQVIETDGCLKKHAKETDSGSHTVIGRHRLSGLTSFNMK
IDAALQKENIYEYDISLILNIFTNEEDNYTGKASVSLVQIQAEVPSIARIQQRVYQAIVD
RARIHKAWSGDFTDNEVVTASMYYTLNDVLTNAFRRRESQKRTAITLTLQTHDTVQTKDG
YCHMLHVMDHHMNALAIYNMEIAFNSPAVHYTDSWAINRVKLHSEEFALQAPNQSVNVAV
IFVTDAQFGMMAKDRTININAYPQLHMQKGSNIKSSDFGWIHELDKSLLLTVAKAMESDA
QLQVMMHMSNNVLGTKETYLERVRVIVGSLNEVTEMRNSLAGKESYKLCQRETILRGRDE
SYANNAILKGDFEFSTLTYYAKAMAQIDADTKRFKAVYSNEHAPLSAMGANRQLNLEAYA
AGRMNAELIYNLLHGFNVRG
>Tip_968
EQKVRANQRAKSEHDGREGLVKEIEQWQLIMVELGFAHLVFVFFFYFVLIDITSVSSASN
VDNSWIEYRVEALKSVKETLFLTVIASTDTLKTQAKDTESTAEAIIGRVEIAGLDNFRMQ
VKDDLQKEDVYEWNVSLILSIYPSEGSNYCGKITVPVVQLHGLVAPIHKVAGRTYKAIFS
KVRAHKSANADLCNNKVWTESLYFSLTNVLSNAFEGRLNVKQTSAAYGLQNSDIVESQDG
YCHMLHVMDKQMSGLAIYNLEIDFTAPAIFHTDKWAIDRIALHDEDYNLQTANSSVNYEL
IHVADGGFKLDAQRRDVQVGTYPRTHLEKDTTIHSETFDWVQEVATSLRVTISKASEKQV
QMQVLIQLAEAMIGKTNENLAAVKVVAGELRKSESVRSQVAAKGSYQLCQREAVLQGEDE
AFATGAVVRADYDLATVTYFMQNLEHLEADTRRFKAIYNTERTPIKKCSSSRLQELETYA
AGRMNSDILYNVFIKYNITK
>Tip_969
EQKVRVSQQARSDREGREGMVKEIQQWQVIMVSLGFAHLVMVFFFYSVLIEITSISAASN
LDNNWVEYRVEALKSVRETLYLTIIASNDTLKIQAKNRESAAEALIGQVKIAGLDNFRMQ
VKDSLQKEDVYDWRLSFILAIFPTENNNYCGKISVPVVQLHGLVGPIRKISNRAYQAVFS
KVRTHKSANADLCDSSIWTESLYFTLTTILPNAFEARFDIKHTSASMGLQNYEVIETRDG
YCHMMHVMDRLMGAIAIYNMEIEFNAPAIFHTDHWSVDKVALHDEDFNLQSANSSVNYEL
IHAAKSGFKMDAQRRDIEVGTYPRDHMEKDTTIHSETFNWVQELATSLVLTIAKAMEKEG
SLEILIQLSEAIIGKTDENLTQVRVVAGTLQKAQAVDSQVAAKNSYQLCQRECVLDGEDE
AFAENGIMRADFELSSVTYFSNDLEQLDTDTKRFKAIFNTEQTPIKECTGSKIQALQTYS
VGRMNSDVFYEIFTNYNISN
>Tip_284
EQKIKSDQTSKSDFEGRDGIVDDIEKFQMVMVAIAFKQLVLVFYLYTILIGIESAVASSA
IDNTWLEYAVQAIQSVRESVYLTVINSDNTLKSHGKSTDSCSNAVVGSRRLAGLENFRPR
IEGGLAKEDLYAASVSLILNLFPTEDENYCGKITVNFAQLHAMVATIRQIKDRAFKSAFS
RVAIHKAANAQLCDNKAQTTNMYFSHSDVLANAFKERLQIKKTSAALSLQGANVVNAKDG
YCHMFHVMDKRMTSIAIYNMDIAFTAPAIFHSNKLAVDRIKLHHEDYSLQNANKTVNLEL
IHHADANFRMSAVNATINVDTYPHFHLTKATQVKSESYQWIHELAESLLLTVARAMETDK
QLEVLIKLADTIIGNNETNFDRVRVVAGSYNHENSVDNAVAAKSSYDLARREAVLKSQDE
AYATTALLNADWSLASVTYFADPMEKLETDTKTFQAVFNNERAPIQELSAGRLIELEAYA
AGCMNSALLYNAFIKFNVAQ
>Tip_285
EQRVQSDQVGKANRDGHDGMVEDIETFQLVMVQIAFKQMVLIFYLYAVLIAIDSVVESSR
VDNAWVEYTVESIQSVRQTLYLSVIQSDDTLKIHTKSTDAAANAVVGKRKFASLENYRAR
IVTNMAKENLYEAELSIILNIAASDESNYCGKITVGLIQLAGLVGSIKRIRNRAFRSIFD
RVRIHHACNSDMCPDEIHTENMYFSLSNIFANAFQERLTIKKTSIALSLQSGNAIEARDG
YCHMLRIMDRNMTAIAIFNMEIEFSAPAVFHVNKLGVDRLKLHSQDYALQSENNAVNLEL
IHLTDSAFRLPAIEKTIKVDTYPQVHLEKSTTVQSEAFEWINEIHTSKILTVERPMESDR
QLEILIQISQNIVGDKDTPLEKVRVVAGSLTDSVNQDNATAAKSSYALGEREAVLKARDE
AFSTSEGIEADWTLAAVTYFMDKMSKIATETKTFRAIYNDEDSPIKRCQCGQILELEAYA
VGRMNQHVLYDVFTKYNIVN
>Tip_325
EQQVRQNEFSKASSEEAEGFVDHIPKYTYIMIQLTYKRLVLILFLYVVEIEMRQMAKGHL
VADSQCQYCLGVLKSIRKAIYMQMVLSNGAFKVVLEEHNATETKIIAQAQFSKIPSFKTS
ARENMENEDHVEEGLNIILTLDSANADDFSWEEGLDLVEARAAAASMGNIQNFPYQGVFD
RESLQQTLSTSMAEDYLATEEQYFALSGIVSDEVKTQPPTANSLIGLNLKSAEAAPNNED
LCPILQIMEKSQTEFIVFAMEIYFTPTVVWWWNSFAIMRVRISAQHCAMAANNRAITINV
ILNQGSQIAFLKLEVTIEVPVSPHFYVGKDASIVNLTYDWLHSFSECTQMTFDKVRAKKD
DMLVFLQLAQIILSSQSVQVARARVHAESHGVAQGSNKYIMGNNTVSVGDKEAVLVAREE
AMAEHKLLEAAYETHAVKYWAHKVTGFRSATAEVHAMYENETGAMDNMCLCSLVELTAYT
GGRATKGVILKQLTEFSVER
>Tip_326
EQRVKSEETAKSTDRKATGIVEQVPEYTYVMIEVSYRRLIIVLYLYVIQIKMDKISTSHK
VAETVCQYWIDAMKSIRDSVYLSMVLSNGALKEVLEEYNATENTIITKAKYAEIESYKNA
ARESEENEDNLGEGLSIVLTLMNSNDENFSHKDNLGFTAIRGSAAAMGFIQNYPYASIFD
RECAEKTASTALSDEHLQTEDMYYSLDGIVADEVDNKQPHANTLIGINLQSSELAASKED
LCPVLNTMEQLTSSIIIFAMEIEFSPTVVWWWNKLAVMRKKVGTAHCAMAGDNECITVNV
IWSHGSQLAFKKLRLTIEIGICPHVYVAKQAILLDLTFDWIHSFSTCKLVMFERVRANKK
DMLFFFQFAKAILSTGNVRLAKARCKAAAYGQSQQSIKYIMGNGVINMAKKESILVAAEE
AYAQNKIITSAYDTSAIKYYCFRITGLKAATAEVYAMFEDEAGALEHVSLCNVISITAYS
GGRATRAVLLKEVSQFTIES
>Tip_254
DQEVKADELSKSSQDKATGFVDNVEEYTYVMIVICYRRLVIILFLYAIEVEIDKAVEAHA
IGETKCQYWVDSIKSIKRAIYLSMVLSHGTLKLVIEEHTSAENAVIAQYPFARIDSYKSA
MREGMENTNNVNEEIALVLDLLANNQKNFSYKKGLAFVAIRATAGAMQFTKEYPHASVMN
KECMDKTSKTSLGEDFISTQDTYYSLDGVISDDIAEKDPSARSRVGVGLKQGEQIRTSED
LLPIMHVMEVYTGEFVIFAMEIYFSPTAIWWMDKFALMRVKVGKEHCAMGGENKAISVQV
IGHGGTQLKFKKLELTVEVSISPHSYVMSAAVLINLGIEWVHQFSDCQLVLFEKARASKK
EFLVFFRLSDAVLSTKDVRFAKSRCYLVSFACGRGSKQHTLSGDVVEVAKKECVLVAQEE
SFAQKKILDSAYELAAVKYYPSKLEGIKAATAEVQAVFTHEMGALDVLPACNLAPVTAYS
GGRGNRGIMLKQVTGFTVRN
>Tip_213
EANVRRDELRKSHGERANGFIDYIEAFTFIMIEVGYKQLVLVLYLYALRIELEGLAEGIT
VDEAILEYRVSSMKSIKKEVFLTIVVSDTAYTATCEEYNATEETVVARTEFSKADAFRAE
AGAEMENEKNLGGYLTLILSLAANEDENFPMKDGLSITAIRGTAAEMEALNEFPFKAITN
EERSKQTSKTTITDETCHTHSSYFTYDGACADDVNGKQPKQRSLVDLDLQSAKNVETKED
LCPVIQITEKLTSDLVIWNIQMEFSPTTVWWDEKFAVMKVKIGASHCAMASDNKAITVDL
AVNSGAQLAMDKLHTTLEIQASQRLYLNDQALIENQTWKWLQALADCNLVKFQRGKSVRS
EVLVMIKLAESFVSQGNARLEKAQCITAQFARRHGALKYDLANAAIGVAKKEAILIGEEE
AYSQNAALKVAYQSNTVQYFHRMFAGLESATLEVKEVYSYEASAMNTVAACRLKPITAFS
AGQASGQILAEHLPDFTIKD
>Tip_214
EQRIKAKEFRRSQGRRADGFVEYIAKYTYIMVSVAYKQLIILIYFYAIRIEMSQVAAGIQ
IEETLLEYNISSMKSVQASIFLAVVRSDTAYTASVEDYNATENLVVTQAEFSKADTFRAT
ASANLQNEKNVGSYLNLILSLSASQDENFPYKGDLGLLAIRGTGSEMRRVNAYSFKSVME
REKQKQTAKEDISNESVVTHETYYSLTGVCTDDLHTKEPKAKSLVGLDLRTSKNLESKED
LCPIIHIMEAFTTDLIIWNIQMEFSPTTVWWDEQFPLMRAKIGASHYAMGADNKSITIEI
IVQTSHQLVLNKLHATMEIDAASQIFLNDEAFVENVVYKWIQTLTKCRLVMFQRCKAEKR
ELLIMLRMVECFVSSGGAKFDRARCRTANWNRKQSSLKYSLGNAAINFSKRESIVVGQEE
SFSQGAAIHAAFDMSAIKYFHRMITGLENATHEVRAVLTYEQNALDKISAARFKPITAFA
AGRATEHVMLKKMSDFTVRD
>Tip_373
EQRVRANEYAKSQSHEASGFIDWAYLHTYMMIDVGYKRLVLVLYLYAIKIEMQGRVSGHR
VDETRIEYQVSSMKSIRVSAYISVVESNSDFKSTIEDQDAAKNVIISRIEYAEATSYRGV
AEEELENEDNVGEGMNLLLSLHTSQANDYALKQNLNLTAIRGKGGNMATIKNYAFRSVFE
QERNEKTAKTDLGDEYVYTRDSYYSLDPILSDDVSTKKPAARSKVNLDLQGAEHVEATED
LCPIIHIMDENTAALVIYNMQMYFTKVVIWYGDKFAIMRVKVGSAHCAMGGSNRSITVEV
VYYPDGQMRLKKIDKTIEIDAASHEYLTKDAILENLAYEWVHALTECEMVTFQRFKNGQA
SLLLFIRLAEAFMSNGGARMERARCYAAAFSARRESLKYALAGNVIGVAEKEAIILTKQE
GYSQNAILNAAFQMSAIKYYPFDIEGIEAATLEVFSVYTNELNALDHLSMSRLKEITAYV
AGRGSQGIMLKKLQDYSIRD
>Tip_761
DQKVRANEHSKNTHEQASGLINMAYTYTFIMLRICYKRSILVMYLYTIEIELDGTVEAHM
VDKSRTEYAVSPIKSIRVTAYIKVARSDTNHKVCAEDRNSAEETIIAKLRFADASAYRAV
VEQQASNEDNVKKGMNLLLSWYVSGDEDFTYKKQLTLIAVRGTGTGMALIRNHGYKAVFQ
QQRSKRAAKTDLANEPVSTRDSYYTLDNILPDDAENKEPSAKSLVALGLQAAEILDRQEN
LCPVLYIMKGFTSELIVWNMQMYFTKVLIFWGNKIAIMRINVGQAHFAMASANRPIAVDV
LSYYDCSLQLRKTQITIEVQTAAKIYLGKQVSIQDITFKWIHAIADSEMLAFQKFKNGQQ
ELWLFLHVSQAFLSNRGAKVQRAKCYAASFTSTRSAKKYRLANDVINVAHKDSIFLGQKE
AFTQNACPAAAYEIEAVQYFSHKLGNLEAATREVHSLYQKEGNGMEELGASRVMRVTAFS
HGRGSTKIVLRALSNYTVGG
>Tip_762
EQRVRTNEHAKSQHNEASGLIELVYTFTMIMLEITYQRLIVILFLYCVKIELTGLVPAHR
IDETRIEYLVSPLKSIRASAYISVAQSNTNYKVTAEDKNAAENTIITRLKFADASAYRAV
AEAELSNENTVEKNLNLLLSWWASGDNDFSWKENLNLTAVRGAGGSMAMLRNFTFRSIFE
QQRTEKTVKTDLGNNSVTTRDTYYALDSVLSDDISSKEPAAKSLIGIGLQSADTVNARED
LCPIFHVMKAFTTELVIWNMQMYFARVLIYWGNEFAIMRIKVGSAHFAMSTANRAIALQV
LYLHNTQLRLQKLNVTVEIQSATQTFITKEVNVQDIAVDWVHALSECQAIVFQRFKNGQK
EILVFIHVSEAILTNMGAQIQAARCYAASFSAARRSLKYRLANDVVGVGKKEAIFLGSEE
SFSQDSFPKAAYEISAVQYFAIKMGGLDGATLEVRQIYQNEGNALERIGATRIKRITAFS
AGRGSRGILLKDLNNYTIRD
>Tip_763
EQRVRANEQDKTQHEEAKGMIDLVYVFSILMLQIPYERLALILFLYAVSIELSGTVPGHR
IEESKISYIISSLKSIRANAFISVALSHTNFKETPKNKGASEDTIVTKMQFAEASVFRSN
AEAELSQENNVSHSWNLLLSWAASGENDYPWKTNITLTAIRACAGSMAHVKNFTFEAIFD
RQRIEKTTKTDLGDDRVASRNTYFAMDGIMSDDISSKEPIAKSLVGVGLQSADKVACQED
LCPVLFIMKAYTSELFIFNIQMYFGKVLVFWGNELSVKRIRVGKADFALSADNKGIAVKV
VQHGDVQLKLQKFNVTVEIKSSTQTFIAKEATIRDVLFKWIHALSECEMLMFKRFKDGKR
EVLIVIHVADGFLTNLGAEIDSARCHAATFTAAARILKYRLANEIIDVGKKEAIFLALEE
ALTQDAVLKTAYNVAAVQYYAIKIARMDGATLEVSQILSKESNELDRLGAERLKQITAFS
GGRGSKSVILREICDFSLTE
>Tip_438
EQGVRASERAKSETEEASGFINWAYLFTFVMIQLGYRRLVLILFVYGVAIEMEGAVEAHE
VDDAEIEYHIEPMKSIRLSAYIAIVTSNSNYKTTCENNHAAKESVVSRTEFADASTFRSV
ADEDLDQNDNIEENLNLLISLHATQDKNYSLKKSLTLTAIHARGGAMAYVKNFGFASVFS
QQVADKTLKTDLADENALTRDKYYSLNNVLTDDTSKKKPAVKSLVSLNLQTAEKVAEAED
LCPVLHVMNKHTTEFVIFNLSMYFSKVVLWWGEKFSLMRLRVGPSHCAMAGSNKAITINI
IHYPDGQLKFKKLDTTLEIDAASHVYLSKAALIEGKALDWIHELTECPVMTFETFKAGQE
EMAVFLRLSKSFMSSGGAKLERARCFEASFTCRKDLLKYALAKTVVGVCRKDAILLAAEE
PYGADAILDSAYEMTAVKFYSTAMDGMDAATLEVNSVWTGEMGAVASIAASRLKPYTAYS
HGRGSQGVMLRAISSFTIRN
>Tip_314
QQRIKTNEQAKTTRAESDGIIEYAEEFTVITLSIAYRRMVIIFYIYAIRIEIQKVASAHK
VDETHVEFLVSTLRSIRSRIFLSVIESQNTLQFVPEDDQTTSDSVVARVRYAKVPKIKTE
AEKGHNNENLVSESCNIVLTLWTGNPRDFAYKKNFTLTAVRTPAANMTWVQNFGYRGVFN
HPSEKQTCATSLARSKVRYQQTFYSQTDILADDIGNKQPVTKSLVGLKYKKASHPETGDD
FCPVMHLMGRRTTELILFNVEIVFAVTALWWLDKIDVSKLEVDTANCSLGTINQNVTLEI
IMHSDARMQFEKLNVTAEIAAFPKQFLTKQAKVMNPAISEVHQFVDSATLVFESPTSSPN
ELLIFLKVAQSVMATKGQRIDQARCHAGHFSMSEEALRYSLSKNEIDMTRQEIIVVCTKE
AFADDEIMDTAFDADAIKHFHSDLGGFRAKTLEMYAVYTGELNAMSKLLAEKLKEVAGFT
AGRFTKGMLLGRLEHYTIRE
>Tip_609
QQQIKADDHVKKQRDENDGLVSYAHYYTVVSLAISYRRMIMVYLIYAVKVDLREKVDAHR
VEDELVEFHVTTIRSVKDNVFLNIIRTNATYQYIAEDHAAAQDSIVGKREFANIPNFKSE
TEDDADNSSVLAEKLTLILTFTAGNPKGFTFKANISIIAVRGEAGPMRSMKNWCFAGVFG
QSAAAATSKTTLAKGHIVYQQTYYNQTCIILDDIKGQEPRTKALTRWHYRRSQHPETKTE
FCPLLHIMGNKTAELVFFNVQIEFAKTAIYWVNKMAISRVRIGSGNCAFATTNTTVTLEV
AMHTNSRIRFQKVGITIELNKAPRDFLSKSASLVNTTLQWIHAFVDCSPLVFETVTSDEG
EILIFLNVAQGVLSANNAQLEKTRCHAGDYNLSQDAKRYLLSNDEIDMARNDVIMISKKE
AFADKESYESAYDMDALHHYQLEYSVLESKTLEMYAVYTAEQDAVAYLDADRFKELAAFT
SGRFTQRLLLHNIRTYSIKN
>Tip_610
HQRIKLGEHAKKDHQDNSGIIEEAQQFTLISLKIVYRRMILIFHIYAINVAIEKTIDSHT
VDSAYVEFHISTIHSIRESTFLNVIESKATYQCVPEENAATQNSIVSRVRFAKIPQIKAD
TENKQDNSDIVDEKIRIVLTLQAGGPKGYNFKENIKLTALRGTASQMKLVQQFCFDGILG
RSCVEQVGKTALAGNQIIYQNTFYNQTNIVLDDVQRKEPTTKSLVGLQYQRSSVPESKTD
YCPIFHIMGTKTSEIIFFNVQISFSPTALWWANKVVVERVSVGCAHFALATENSAVTVEV
AVNDDSRLRLMRVNTTIEIPTGPRPFLGKNADLVGHTYEWVHAFADTSTLPFETATANAQ
DILIFMEVAKAVISTRNQQLERVRCREGTFTTARGARRYTLSNGEVNMGKKEVVIIATKE
LYAEDETMDCAYEMCEFHHYQHDLSVLDAKTLEMHAVYANEVNALGNVDSDQMKPIAAFS
AGRFTKILILSQIKKYSVKD
>Tip_94
EQQIRCGEQAKSAQAESTGVIQHAQRYTFVSLEVSYRRMVMVFFIYPIRVEIQEKVQAHK
VDEAVIEFFVTTLRSIRDNIFMQIIKSGRTYQFFSENHDAAQDSIVSRIRYAKVPKFKAN
TQDKVDNEYLIAEGMDLILTLFSSHPNNFTYKENLPLTAIRGSSSTMTHVKRWAWKGIFD
HPRIEQTPKTSLCSTRIQYQQTFYNLENILSDDVSKKTPVTRSLVGLKYKRAKHPNAEDD
FCPILHVMNKNTAELVFFNVQIEFAPTAVWWVDKLSVMRVEVGTADCALGATNAAVTLEV
IFSKDAQMTFAKLTVTVEVSKNPKDYVGKEADFMDSTYSWIHAFVDSSILIFETCTAQQK
EMLVFLKLSQGFLSTKGAKLRVARCYAGTFNTAEEALRYLLANSAVDMGRKEIIVIAKKE
DHADREVADAAYQMDAVKHYHHKTQGLECATLEMFAVFTNEVDAIVHMLAQRLKPMAAFA
IGRFTKGMLLSRIEDFTVRE
>Tip_387
EQKVKAGEYTKTDQEKSMGNIEVAERFTLLMLGVGYRRLVILLYIYAIAVEMQALIAGLR
IQDTGIEFNVSSLRSIKSTVFLAMVSSTPTYKTVTENYSASQSTILTKVQFAKIKVFRNE
TQDEIENADSLEEDLSLIVSLYATQPTNFSFKQNLALTAIRAAGGSMSFIRNWIFEAIFQ
HFRYNRTQKTSMADTNVEHQDAYFSMDHIVANEVSRKDTVSKSLVGIAFKGAKFADDNDE
FLPILYMYKTRTPELIIFNLQIEYPPLAIYFFNELGIMRIAIGVQDFALGSINLGVTIEI
IWRTSGQMQLEEIELTIEVSVSPRHYLSKEATVTDITVKWLHMITRSQIMLFESFTTSQS
ELLVFLRLLDGVFSSRGAKLVVAKVFAAVFSCARDSLNYALVNDRVHVGKKESILLSKEE
AHPEEQVLGAAYEMNSVRHYHYRLDGLEHDSLELQAIWTSKKDAMANFISHKLKPVTAFA
AGRFTRQMILNIFDSFSIRN
>Tip_413
EQDVATGEYTRTRAAKSMGNVEMMHQFTVLMIKIAYQRMLILYFIYAVTVEMNAVITGLK
VEDTRIEFHVGSLRSIKQNVFLTMVKSTPTFKAILEDYSAAQHTILTRLTFARVSVFRAE
TQQSLDNADSTDENVAVVLSLPASQSTNYNLKDDLSLTAVRAAGGSMKYVSNFVYTGVFQ
HSRYERTVPTAMSSDEINNQDQYFPLDNLFAHDRSSKESQSKAQVTFAFRGSKYVDSPDE
YLPVRYMYNTQTDELIVFNLQIDYSPTAIFWFNELAVTRVSVGTENYALGTANLGLTIDI
IFETTPQMLLEELGLTLEVSISEKLYYSKDAVVTNATFEWIHMITESEVMIFEQFKATQK
EMLIFLKLAEAFLSTKGARLVKAKVYAAVYAAAKNSRNYVLANGRINVTKKEEIMLAQEE
SHPADNLFESAYEMASIRHLHTAIEGLDHDTLEIHALYTDKLNALAGLISQKMKDITAYA
AGRFTKKILLNLVGSFSISK
>Tip_414
EQDVAPNEYTRTKAAKSMGNVAMIAKFNVLMIDIAYQRMTILFFIYGIQVEMQAIISGIR
VQDTRLEFYVGAMRSIKENVFLTVVHSTPTFKAILEDYDAGQKTILTRVAHARVTVYRAQ
TQEGLDNADSVSEDLSIVLSLSALQETNFTYKEDLSLTALRASGGSMQTVRNWAFQGLFQ
HTRYQRTAPTALPNEEINNQDAYFPLDNVFANDRSSRESSSKSQVTIAFRGSKMVESMDE
YLPVLYAYKEHTSEIIVFNLQIEYPPTAIFWFNHLACMRLAIGVQDHALGSANLALTIDI
IWSNSTQMLLTELDLTLEVSVAEKLYYSKEAIVTEESIQWFHVITESASMVFDKFTADQR
ELLVFLKLLEAFFSTRGARMVAAKVYAASYTACQNSRNYTLSNDRINVSKKEEVLLAQEE
GHPDDQLLGTAFEMASIRHLHTPLEGLDHDTLEIYAIYTHKVNALAQMIPQRLKDVTAFA
SGRFTKQILLDMIGSFSVRK
>Tip_268
NQSVKQNEKSKRGRQKSMGNVDSVESFSMITIDVAFQRLVMILFIYVVDIEMDRTVNGID
IEDVKIEYSVSAITSIKANCFLAMVKTTRNYNSVGKDYTACSKTIVSRVQYATVKSFEAD
TQKEVAHADELAEALTLILSLFGNQPENFSYKAELSIIAIRSDAASMKSMHHWAFKTIFN
HTTIQRTGGTTLCSKRLDNQHRYYNMEQVMADEVATRESLSRALITIKHRGSKTVAAGDE
FLPIRYVMNEWSDEIVLYNLQIEYPPTAVIWQNRLSILRIVINSADYALGSANNTVTINA
IWAKSAAMRFNKLNLAIEVSVTPTQYQDEQKNIKGATFAWIHKISEATSLAFPTATPEER
EVLLFVCLAQAFVSKKSEKLSAGKILGASYSLVKESLRYTMANDAITIAKKEDVMLGKEE
DYSDGQTLNAEYEMKAIHHHACHVEGLESENQEIQALYNQRVDAMSKVIAHSLKAVTAFS
AGRFTDSVLLDVFTAFSLEG
>Tip_754
GQAIKAGEHAKRSQDRSMGNVDAASILTFVMIAISFKRLAVMLYIYAMKVEIDSAIKGVA
IEETRIDFRVSSMTSIRKTIFLAMVRSSKNYNKVCEEYSAANSTLLAKTGYSRIKTYRAQ
TQENAQHADQIDEGISMVMTLYAAQAENFAYKAEINFIAIRAGAGQMTLLHTYAFESIFD
RSTRNRTPGTSMGSTNVPNQNRFYSMEETVADDVAARESVSRALVTVKFRQEENAASGDE
YLPIHYIMKPFSDAMIVFNLQVDYTPTAVIWQSDLGVTRVAVGKEDHALGTTNMCVTVDA
IWLPAASMSFKSLGLAVEVTLAPSIFQTEQRAINDRTYAWAHTISGATFLLFQRAAAKDK
EILIFLHLLKAFLTEEGEKMSKAKVLGASYSMNFQSRRYAMANNRVNIAKEEEVMKGSEE
DFADNQILEAAHDHANVHLTAFKFPGIAAENLEVTATYNKKDQQMQELTAQALKPVTAWG
AGRFTKPLVWNLLSNFTLEN
>Tip_755
NQSVKAGEHAKRAKQKSMGNIDSADALTFIMIDIAFRRLAMMLYIYAITVEIDSVLDGID
IEDTRIDFNVSAMTSIRENVFLTMVKSSKNYNVLAEEYTAANKTLLAKTRFSRVKTYRAE
TQENVQHANQLAEGLNVVLTLHGTQQENFAYKPELNIIAIRSGAGTMTYMRQWAYRALFS
HASKNKTSGTTLSTTNIDDQNAYYSMETIVADDVASRESISKSLVSLKFKQEQNAKSGDE
FLPIHYIMKPYSDEVVVYNLQIDYPPTAIIWTNDLAITRIAVGSEDYALGSTNIAVTINA
IWRAASAMNFASLGLAVEVNLAPTIFQNEQRGVNNRTLSWVHTLSGAKALVFKTATCKER
EILVFLKLLDAFLSRRGERLAVAKVLGANFSVARESVRYSMSNGAITVGKKEEVLKGAEE
DFADGQEVEVAFEHANIHHHAYKFSGLEAENLEITAIWNKKLEALENIVSHALKPITAFG
AGRFTASMLWNMFNGFSLEN
>Tip_320
EQRVKCNDSARTEVDDATTFVDNIQRIQFVMIQVAFSRLIIVLFMYSIVIQMGGQAAGHE
VDDSQLEYRVETYKSIQETVWLTVILTQTSYKMMAQQRRAGEGSLIAKIQYAEVNTYRVE
AQLNAERENDIESDFALVLGLKAAYKDDYSFKTGLSSTALRASTDEMAHLQAYSFTSVFD
KTRCERSANASICKEYLTNQDAYFTLDNVIGDDTESKTPTAQSQLTMDLKPSEVVENGED
LCPLLYIMKHQTTAMVIYNIQISFSKTVVWFLDRFAIKRINVGCMNYAVGRKNKALTIEI
IYSRNSQMLLEQLDSSVEITAGPEHYLPKDAELLNNKAEWLHSFTKSNNLIFEASRPNER
EVLVFLALTEAILSANGVRLRSARCMAGPYNLIANQLKYILANNAIRIVKKEGIFLASEE
CHGDDNNFDGAYNYAAVKYFHMQLEGVEADTQRVSALYTGEIQAMTSMKSCKLQPVTAFS
GGRGSVKLLLDTISGFSIRG
>Tip_321
DQRVKGDENARTEAAEATSFVDNVAQIQFVMIEIAFCRLILVLFLYGIAIQMEGQIEGHK
IDESELEYHVETFQAIQHTIWLTVIITQSAYKIVAQDYDAGEGSLITRVQYAEITSYRVD
AQQNVQNEDNIEENFAVVLTMDASQQDDFQYKSGIAMVAVRTATDPMAQLQAFAFTSVFD
KTRCDKTSNSSICSDYLMYENAFYTLDNVIGDNTEPKDESARSQIGINLKGSESVESKED
LCPIIHVMKAYTHEPVIYNIQIDFSTTAVFFVEKFAVARVKVGNMNWAMGNKNRSITVEI
IWNQGSQMTLKQLRLSIEIKAGPRIYLSKNATLLDDVTDWLHSFTKSSMFIFEVAKTREK
EILIFLALADSLLSAGGVRLQAARCHAGPYGISCDQLKYLLANEAVKVVKKEAILLASEE
TYADTQNLEAAYDYSAVKFYHLQYEGVASATLRVNALFTHEVAAMEQISACNLQPVTSFS
GGRGSTRILLNMISDFSIKS
>Tip_21
EQRIKADEASRSTSQAATGLVEHAMNIQFIMIEVAFRRLIMVLFLYTMLIQMKGLVEGHK
VVENHVAYMVSTMKSIRHTVFMTIIKTDSAYKEVSQKHNAAQGSLITKATFARLSTFRAE
AQATPQNENNVMEHFAMVLSLLVSQEDDFTCKQGINLTAVRGASDQMAQIQAWAYTSIFN
NARIDKTANTSLADEYIEYENMFFTLDDLVGDDTENKAPTAKSQVGVNLESSEAASNGED
LCPVVHVMKAYTSELIIYNIQIKFTTTAVWFIERFAIMRIRVGTMDCAMGGKNRSVTIEI
IWNQGGQMKLKKLRVQIEIKAGPRSYMTEEATLLDEVVTWIHSFTQASTIVFDTLRTKER
ELLVFVALPEAFLSAQGVRLERSRCYAGTRTLGANRLKYVLGHNAVHVAQKEALLRAAEE
SHAEDQMVHAAYAMSAVKYYHLDYDGLEIATIRVAAIFSAEAAALDKMSACKLFPITSFS
SGRGSKQVLLHKITQFSVKS
>Tip_250
NTAVRANEAARKEHQGADGIIKKIPDFQFVAIVIGYDRLVLLLYLYAIELQMDNPSKVHT
IDNDETEYYIASLRSVREAVFLPVISTRKTFKTVCKDNTAAQDTLVAKTLFATVATFQAS
AQLNIGNEEPIDRGVATILALAAAQNEDFQYKENLSMVELRASAARMAHVRAYSYDVLFD
TTRVDRSPNTSFSDDKFRYQERFYTLGNVAADQTPAKEPSARSSVNIELENSRAIASVDD
FCPILHVMRRQTSYIIIWNVAIDYDQTAVYFLRRTSMARISCGKLNCALGGDNRVVTIEV
ILHPDNPMHMEDVYVTAEVYASPKIFLSKDATIVNANWDWVHEFSQCRVLAFETSRASQK
KLLIFLALAEALLSATDVKMFQARAAAGSFPTATNTKKKVLANETVTVASKESIPQVNEE
TCASENNMDAAYTSSAIKFYHMDLARLKSHTLRIKNVFTEAYAPIEHLNTVSLKPLTAYA
AGRGSKNILLNTTSNFSIHA
>Tip_251
NAAVKANETTKSENSGANGIIKGISKEQIVMIAIGFQRLVLMLFLYAVHLELDNKSQGHT
IDTTEIEYHVADFRSVRKALFLTVIKSRNTYKPVPRNFNAAQSSLVAKKRFGEVSTMKGE
EQLGLENEDPLEYRCEVVLAIDVTQNDDFSFKSGLALVAVRATSTSMANLRDFAFQAVFP
EAKTDETPNTSFANEKFWYSSRFYTLGPIAADQNAGKDPNARSSVSLDLESTRVLKAEDD
YCPVLYVMRTYTNYLIIWNIAISYDRTAIFFLRKFTIARISLGTQNCALGTENQGVTVEV
ILHTDSPVKLNETNTTAEIGVGTKIFCPKDANVVSAAYEWVHEFPDCRNPTFKAGKAAET
KLLIFIALANAVLAGRSVKMFKARAVAGSYPAATKTRKDALAKHTITIGSYESIPRVTEN
SYAEDNQINVRYAASAIRFYAHDLDHVQARTLRVKNIYTHAQAPLERLSAVRLKPLTSYT
VGRGSKHILLSTYTNFTIKA
>Tip_203
RAQVRVDESARSKYEGAEGLIKKIDKFQLVMIRVAFRKLVVILYIYAIIIQMSNVTAGHK
IKETETEYLVDTFRSIRESMFMALIPTEKSHKAVAQDNNATQDSLIARVIFGQVSTYSSE
AQLNIQNEDPVDETVALVIALYSTQEEDYAYKDGLSIIQVRAAASRMALVRNFSYKSIFN
DKRHDKTSNQSFAANYFNYEKRFYTLDDIIGDQTESKQPSARASINLNLEQARVFASRDD
LCPVIHIMRQKTNYLIILNVEIGFSHTAVYYKRKFPLARISVGALDCAMGGKNRSVTVDI
ILRSDVTMRLAKINCTIEVAAAPKAYFNKDANIIDVTVEWIHEFSESHVVTFKNGRAAAR
ELLVFLALMQAFISGEGVRLQGARAVAGSFEIAKKTDKSILANETISVSSKEVIPKVREE
SYADPNQLVIAFMSSALKYYHLEIPYLQAQTLRIKAVWTDRIAPREKLSSVEVKPVVSFA
AGRGSRSIYLNVVTDHSIKA
>Tip_204
EAQVKTDESARSKYDGADGLIRKIEQFQIVMIQVAFRRLILVLYIYAILIQLENKTKGHK
VEEDEVEYYVDTLRSIRDAMFLNLITTERSHKIISQQNDAAQSPLVARLIFGEIASFQAQ
AQLDIQNEDPIDEDIALILALYSTQEEDYAYMNGLSLVEVRASSARMAIVCNFSFRSLFE
DKKADKTSNQSFAAEYFHYEEQFYTLDDIIGDETENKQPMARASVSLSLEQTRVVQSKDN
LCPIIHIMRRHTSYLIIWNVEIGFAQTAIYFKRKIAIARISVGTLDFAMGGKNRSVTVDI
IHHRDVPMRLAKIEVTIEINAGPKAYFAKTATVLEHTFEWAHEFSESKMVSFKTGRSAAK
ELLVFIKLMQSFISGEGVKLSAARAIAGSYAVAKKTHKNFLSNDTISVASKEIIPKVHEE
SWAESNQMTIAFTSAAVKYFHLELPYLQAQTLKIKAVFAHAAAPLEQLSGVKMKAVSSYA
VGRGSRAIYLNSISSHSIKS
>Tip_771
DRQVKIDDHGRSEHEGATGIVQKVTGFQLIMMLLSFRRLILLLFLYAVIVELQRKETSHR
VEDDKVEFYVKAFRSIRTAMFLSTISSDQTYKIVAQRMDAAQNTLLARERYAEIATCQAQ
VNRSIQREDVVGEGLSLVLGLEAENYQDYTFKQDLKLVAMRTKAPSMSNLRNYSWRSVFN
KSKSDKTANETLSDDRFAYENRYYTLDDVVGDQTETKKPMALAAVSLTLETARSIDADED
LCPIMNVIDRGTNYLIVWNVSIDFEATIFWFVRKYALSRVKVGTMECALGSTNQAIAVQI
IWNADGAMKLEKANETVELDVTSQAFLTKEVSVMDKSLAWIHEFTKATAIKFKSLRACSH
QLMVFVGLAECVWSTTSVKMSTARAVAGSFSMALNKQKNELANGLVEVQCKECVLKGREE
AFSSHKIVKSAFGHNALQYFSMEFAGLQTETLRVYAVYTDAEAPLDRLGAVKIKPVTSYA
VTRASHSVFLETISDRAIYG
>Tip_772
NRQVKADEISRTEFEGATGIIQKVKGYQFVMLNLAFKRLVLILFVYPVLISLHREESAHQ
IEEDEIDFHVAALRSVRETMFLSLIQSGSTFKIVPQQHNASQNSLLGKVRYAQIVTCKSA
INLSLANEDVVGEEISIVLGLHAEQESEFTFKEDLQLVTIRASVATMAFIQGYGYKAVFD
RSRIDKTSNETIANEQFFYERRYYTLDDLLNDQANSKQPTARAAVAMCLETARLVEKDTD
LCPIINVINKSTQYLIIWNVEIAFSNTMFYFVRSFGVMRIKVGAMECAMGGQNRFIAVKI
IWKSNTAMRLDKANQTVEIAATPRTYMAKEASIIEHSFSWVHEFTKSSGLNFKTAKANAR
QLMVFLGLSECILAASNVRLEQSRAVEGQYSLHLHKTKNTLANNLVQVACKECLIKGAEE
AFTSGKVIKAAFGHTAIKYYHIDLRGIQAQTLRVFAVCTDATAPMKRLAAVRLKPITAYA
ITRASHIIFLNMIKNRAVYN
>Tip_695
DQQVKCHEMARTPLEGATGVITRLTGFQLVMLLLSFKRLVIILFLYAVLIEMNEAEQTHE
VDEDEIDYHIEALRSIRPSVFVAIIDTGNSFKTISQHHDAAKKSLISKIQFAEIGTCQCE
INQELNNEDAVAEDLSMVLGLRCDNENDFSFKTGLNLIAIRARAGPMADLLGYTYRAIFN
KSRADKTCNESVCDQRFLYEQQFYTLDDVIGDEAASKQPQARASLNVQLEKPRVVQTDED
LCPVMSIMNKATEYLIIWNVEIAFTKTIFFFVRRFAVRRVRVGTMECAMGTRNKFVAVEV
VWQSTPSMKLDKVNITVEIKAAPKSYLNKEARVASKSVNWVHDFTSAESVKFKTARAKEE
QLMVFVGLAEALLAGANVQLQAARAVSGSFSIAKEKAKNMLANEVVDVGCKECIIKGTEE
GFTANDIIDVAYTRDAIKYWHMELQGIQSETLKVYAIYSNAESPLDRLSVVRLMAITSYA
ITRGSEVILMEKMCDHAVYD
>Tip_121
DQKVKSDEMGRSEIDGATGIMQQVEGYQLVMLLLAYERLILILMIYSIEIQMTQRTTAHK
VDDSVINYYVETLRSIRPSVFLALIHTNKSFKVVTQNHDAAQDALLAKTEFAQISTFEVD
VQEDIQNEDVVAEDLTMVLSLYATQSSDFAFKDGLHTIAVRAKSASMRVIQNFAFKCIFG
STKLDNTVNDKISQDKIHYENKYYTLTPIVSDQCDNRDPTARAAVHLDLESVRVIKCNED
LCPVLYVMQEHTAYIIIWNVQIEFTSTAFYYVRRFAIQRVKVGASEFAMAAKNKFVTIEV
IWQTSEAMELSKIAVTIDITAGPKIYLNKDAAVTDTGTAWVHDFAPNNPVKFKTVKASAK
QLLFFMALADALLSGVGVRLEEARVAAGAYSEHRQKRKDALGNHLIEIMCKESIVRCLRE
VYTENEMFNAAWANSSIKYYHLEIEGLECATIKVQAVYTHALGPISKVASVRLKQATSYA
AGRGSHILYLNEVRTFTIKA
>Tip_122
DQKVKSDELGRTALSGATGIMQQIEGYQLVRLLLAFKRLILLLYLYAILIEMNNMSKAHK
VEQNEVEYYVEALRAIKPTVFFSLIRTNTAYKIIAQDNDAAQESLLAKAKYAEVTTFESE
VQEDLYNENTIAQDLTLILSLRTTQGSDYALKEGLSLITVRSNAATMKIIHDFAFKCVFG
SSKLDNCVNDSLAQNYIYNEGKFYNLDDVIGDQVKSKEPTARASLHVSLEKVRLAGVKEE
FCPIMYFMDAETKYMVIWNVEINFARTAFYYTRRFAIERIRVGAMECAMLGKNRTVTVAI
IWFQSTSMELNKINVTIQIGASPKIYLSKDAKIADTSFSWVHDFSETEIVKFKSARASPR
KLLLFMGLTKSLLSTVGVRIEEGRVSAGALTEHKNKQKDQLGNNLVEVMCKESIMQALRE
AWTEENVMDAAFKKSSIKYFHLELEGLESATIRVYAVYTDPIGPMENISCVKMKEVTAFA
AGRGTHALVLNDIRDFTLRS
>Tip_53
EQTVNSGEWAKDQHEAAKGLVDNAERFQLIMISVVFRRLVILFHLYFVEIKFDKVIEAHR
VQDPTVDYHLDCMKTISSTIYLGLHSSDKSFKPLAKSWDASQNVLVGKAAFAELGEYRGD
ADLDVTHDENVSLDLSFILTLRSANEADISYKHNIAYIAMRASVCDMDGIRDFAYRSAFD
NIRAQRCTNETLGDDEVYNQQKFFSQSNLVNDDVRSKDDKRRSKLDLALKDGDAVTRKED
FCPTIQVMEKYTTELVLYNIQIILSYTAVWYINRYAIERVAVEETNFAMCSANRSVRIQI
IKYMGAHLNIANIESTVPVYTSPSQYVTKEKNVLANQYKWLHTFADSSLLIFEKSRAADR
NLLLFLTLGQSVVGTDGVKLDKARCHPGAYTNAPKLKKYILVNNLFMIAKKQALMRAKQE
AYPPDQTMAAAFQMSAVTYYHTQLRKIEAQQLNIWAVFNGEANALEQLGTAKLPTVTAFS
SGGGNKEVILNTMADWSIRT
>Tip_294
AESVQANEWSRDERSKANGVIQHAGKYQVVSVEILYKRLIIVLYLYFVQIAFQTIISGHR
VRQKELDYAVECLQSIKPCLFLTVHRSDTSYKLIARRYNTASGAVIAEVQYASIGEYRGN
ADLKVEHEEEIEYQFSLIMALRGNGKKDIAFKAGVQVIAMRGATASMENIKSFAYSSIFK
NSRIQKSGNDSLGQDTLHDQNNLYSLANITNNDANTKTERAESRMNVKLKDGDTADSRED
FCPTLSIVKRTANELVLYNIQMELSYTSIYFINHYALKRIRVQQLNFAMSSENRNVQIDM
IYRDDAQLKLHNIGRTVDVSCGPGVFLTEDLSFLGETWAWIEEFCDSEFMIFERYNARNR
KLLMFLKLGDAICSQDGTKMDQARCYDGAFASRNNTAKSLMAKECVAIARKQPILQKSQE
PFSSEETLGAAHQFNAITFFHLELKKLEADTLRIWAVFNEETNAISKISAPRVKLTTAYP
PGGGNKRVMLKSLSNYSLKK
>Tip_295
AENVHATEWARDDAGKADGKIKQANKHQVLSLAILYRRLVLILYLYFIEIAIESAMEGHR
VREQKIDFAVECLQNIRACIWITIHKSNPAWSVVAQRYSTMSAALVGTVMYANIGEYKGQ
ATLEVEHEEAVEYQLSLVMALRSNDEEDIKYAPNVAIIAMRAHSSTMQTIQHYTYKAIFR
NSKVQKSTNDTLAQNALYDQEKLYSFVAVTNNDAQSRASNARARLNLKLRAADTAERGDE
FCPTISIMEQRANEFILFNIQMPLTYTSVFYTDQYAVKRIRIQKLNFAMAHENRGVQIDM
IFMTDAQLKLQEINRTVEVNSGPGMFATEDLSFLSTSFAWAEEFAESRYMSFEHYNSRNA
NLLIFLRLQDALCSQDGMKVEAARCFEGAYASANTTKKSVMAKDCIPVVQKQAIIQKEQE
AFSSKENINAAFEMNGVTFLQLDLPKMEAETLRIYAIFNKETHALERLGAPRVKLTTAYP
SGGGNRRILLKSLGSYTIRN
>Tip_350
AQTLNSNEWTRAAKDNASGVITNAREWQIVMIQILYKRLVILLYLYAIDIKFNRVVDAHQ
LKEEEIDYAIDCLKTIKTTVYLNVHRSNRSYKVVGRRYNAHQEIIIGKAKFANIGEYRSE
ADLSVVHEDVVAHAISTIMALHTNGQEDIAYKPNVAVIAIRSTSTDMDTVQCFAFKSVFR
NASVDRSANESVGANEITDQKRFYSIADVVAEDTSSKEEKARSKLTFGLKDAELVETGED
FCPTVSITDKRAKEVVLFNLQIDLSYTSVYYLNKYLCKQMAVQEANFAMAAENKGAATDI
IFRSGGQLELENVDTTVEIAAAPTAFLSQDRGVVDLVWAWVEEFADSKCMIFERFNANNN
KLLVFLTMGQSVVSQDGVAISTGRCLPGDYASSKDSDKYLLVNDLFTIAQKQPIIHAKQA
AFSPDDVLDVAYEMDAATYYHLKNKKMELQTLRIAAIFSGETDAFEQLPVPNVKQLTAFP
TGGANKQVLLEQLATYTVRG
>Tip_351
AQALQANEWSRAAHNAASGVITNVRKVQIVMLPIAYRRLIIILFLYAVDIEFDLAVDSHR
LKDAEVEYMIDVLKTIRETVYLSIHTSNRSYKAVRQKYEAHQRVILGRHTFARIGEYRSE
ADLAVVHENVVDYGISTIMALYANEEADIAYKQNVALVAVRSSGSSMRNVRTFAFQSVFK
NASLDRSAGESVASNDITDQKKFYTISGVLAKDSATREAQSRSRLSMGLKSADVAQTGED
YCPTVFMTDQKASEIVLYKLQIALSYTSVYYTNKYLCKQVSVQNANFAMADENQGAQTDV
IWASGGQLRVDNINTTIEIAAASTAFLSQDKGIINVVFGWIEEFADSRALLFERFNTNKN
KMLIFAAMSQAIMSQDGIAVATGRCMPGTFATSRNSDKYILVNDLFSIGHKDAIMLAQQA
GFAPKDVMSCAFEMDTITYHHLKNTKIEAQTLRISAIYSGETDAFGRIPVPNVKQITGFP
TGGANKDILLEQLSDYTVQG
>Tip_240
AQTLNGNEWSKASKQEASGLVNHAGEYQIVMIEILYARLVIVLYLYAIEIKFQKVVDAHN
VKEEIVDYAVECLKTIKETIYLNIHQSYKSFRLAVQRYDAGQKIIVGQARFSEIGEFRSD
ADLKIQHEETVAYSVSIIMSLHASGEDDISFKEGVSLIAIRATSTTMDRVQHFGYQAVFR
NAVVERSANETMANDDMYDGRRYYSISDLFNEDTTTKEERARSRLSMGLKDAESIDVAED
FCPTISIMERHASTLILYNIQINLAYTSVFYLSKYVCKQIAVQEVNFAMATENRAAQSDV
IFRAGMQLDLDNVETKLEISASPSTFVQQDRGVMAVTYEWVETLAESKCMIFKRFNAAND
KLFIFLKISQAIMSQNGASITRGRCLDGNFASANNTKKYLLVNNLFSIAQKQPILHSEQD
AFSPDKLLDAAYDMGAVTYYHLENRKFEIETLRIRAVFSDEMSAFQEITSPNLKSLTAFP
SGGANRRVLLKLLSDYTVKG
>Tip_955
EQMVHAKERAKDEHEEASGLIQNILASQIIMIAIAFRKLLIVLFLYGVDVKFRGVNEAHK
VDQNIIDYEVESAKTIKENVYLTVIRTHTSLKSVQQRFDAAQEMLMTHFKFAAVSTYRVQ
IDLSVQKEDRVEYDLSLILTLQAQDSEDISFKDQLSITAIRGSSATMLLIKNLSFRAIFK
NSTLAKAANATLAKDHVTDQEAFHSLSNLLADDVETKDPNARTRMHYNLQSAGVVDPRED
LCPIVYLMDHEVRVITLFNIQVDLTKTAVWFVDHYAVRRLRVQAMNWAMSMGNKAVQVNV
IYRYDTQLKLQNLTLNIEITAAPATWLTKDKEVVNCVFDWVHEFSESKAMLFEKAQEPSR
DMLIFIQLSESVMGDRGVRMKKARCYPSDYTLSRCMENYVMANGIFAVTRRQAVLKSAEE
AFSQNEIRKAAHNMNAVAFHHRQLAELESSSMRIFAVYSSKRSAFAKLSAARMKDLTSWA
VGRGNRKVLLESIKRAAIKQ
>Tip_980
EHMVHTKEHAKDESDPASGLVTNVETYQIVMIGVAFKRLVLVLYLYAVAIKLEGINAAHK
VEDAIIDYHVKALKTIKEAIYLTIIKSDSALKVVGQKFPAAQGILMSTRRFALVGSYRVA
AELGLEREDTIAYDITLILSLQAQQAQDITFKEHLAMAAIRGSVACMLLIKALCYEAVFG
KSRVEKGANATLANDYVMNQDTFLSLAQILANDIKYKGPTARANMALSLEASAAIESAED
FCPVFNVMDKGVRAAVLYNIQIELSITAIWYVKEFSIKRLRVQEMNFAMATSNRVVQVEI
ISNYEAQLTLANLDLTIDVNTAPTSWLKKDHTVADGTYDWIHTFADSRLMLFDHMESAKK
ELLIFMKLAAPVLGSRGARFQKTRCRPSSYSAARCTRDYIMSNDIFGIPRRQGIIRVQEE
SYTADELRDGAFEMSAIAYYHHNITELEIKTKRIYAVVTTRISALSTLSGAKVKAVTPFS
GGRGNQQVILHNIQRASVQT
>Tip_981
EHMVHAEDYAKGQRDEANGLVEHVAKYQVVMIAIAFQKIILILYLHAVAIKFNAINAGHS
IEDNAVDYNVRSLQTIREATYLKVIRTDAALEAAAQDFPASEDLLMTKRQFALVGTFRVS
AELGVDKEEMVCYNLSLVLTLYSQNEEDIYYKQHLNLSAVRGSTVRVNIVYNYTYEALFE
ASAIEKGLNATLAEDYVDNENLFHSLSHLLADAVKPKDPVAKTRVNLALEASETVGTIEA
YCPVLNLMGPYIRAALLFNIQVDLNILAVYYLGRFAVKRVKIQKENYAMANENKAVAIDI
IYRTSGQLKYSNLDLTLDVQAKPAVWMSKPHKVAEGPYQWIHTFSDSEIMAFDKCEEPSK
EILIFFSLSEAVFGNRSVRFKKARCYPSAHTMVKKTMNHSMSHGIIAVIKRQNVIRAAEA
AWAPNQMRGAAHDISAVAFLHFEMMSFEAESLRIQAVLSSKISAFQTLSVARLKTVQPFA
SGRGSESILLEVLQRASVIT
>Tip_599
DTKVHGDEQSRNRQSESSGIAQNVGTYQLVMIAVVFVRLVVILWLYAVEIRFVGIIDGHK
IKSTEIDYHIECLKTIKATLYLAIVRTNKAYKTVAQRYGATQAALISKDQHASVENYRVE
VDLDVENEQPIMFGLNMVLSLRGSQAEDISYKAKVSLVAARASTGSMLRIKCFAFKAVFE
NSKAERSCNQTFATNYVEDQDAFYSFSNVVSDDVQTKEDNARTKMNLNLESTAIMHEQED
LCPIVHVMEEHTRAMVLYNIQIELQITAIWYMDKLALRRVKVQTLNYAMATENQSVKVKI
IHMMGASMSLEALNLTLDVTAGPSQFLHKKNTVFNVTFEWMHTFAESSVLVFEQCREDAR
ELLVLLSLSESIIGHRQVNIQKAKCLPGSFSAAENTAKYSMANQVFAITQKQCILRARKE
AFCSNQIVTSAYDMSAVTYFSQELREIEAPTLRITAICSNETSALDHLSAAKLIDVSPYA
TGRGNTEVLLNTMNEFSLET
>Tip_1012
DQKVNGDEFARNNHEEAGSVVKRVQAFQVAMVRIVFRQLIFLLYLYFVEIAFNGMLTGHR
VQANTVEYAVICLKTIKTNIFLSIIQTSAPYRDTLQHHDASQHTLMTRVQFAKVTTFRAD
ANANMDNEDNAEFNLAVILSLSGNNEPDISYKTGVTFTAVTAATSAMLRIQCYSYRSVFD
NSRRERSASQSLGDDYVHDQSTFYTNANLLDDDIRTRQPPAKTRLAIGLEDSETVKTEKN
YCPIIYVMDRIARELVVYNIQIDLTKTAVWYLDNLAVTRIKVHQLNYALASDNNSITINI
IHSLGATLTVENVERTVDISAGPSLYLENEQSILNQVYDWIHTLANSRLVVFDEMKEGDK
EMAVFIALAEAVLGTIGVKLEKAKCAPGQYNISKRSRKYIVSQGIFKVAGKQSILQAKEE
TFPPNEMLGVAYGITAVTYFHVAKEHREPATLRLVGVCTDEMSPFDHYTSAKLKDITAYA
AGRGNQRILLDITREFTINT
>Tip_1013
DQKVNGDEFARNNHDEAGSVVENADAFQVVMVRIVFRQLVFLLYLYFVEIRFNGILTGHR
VQENTIEYAVICLKTIKTNVFLSIIETSAPYRDTLQHHDAAQHTLMTRVKYAKVTTFRAE
ANANVDNEDNVEFDLAVILSLSASNEPDISYKVGVTFTAITATTAAMLRIECFSFRSVFD
NSRRDKSASQSLGSEYVHDQSTFYANAKLLNDDVRARQPPAKTKLSLGLEDSETVKTEKN
YCPIIFIMDKIARELVMYNIQIELTKTAVWYMDNLAVTRIRVHSLNYALASDNNAITVNI
IHSLGATLTIPNVERTADINAGPSLYMKNEQDVLNQVFEWVHTVADSRLIVFDEMKEGDE
ELLIFIALAEAVLGTIGVKLERARCAPGRYNICNRSRKYIVSQDIFKVAGKQSILQAREE
TFPPNEMLGVAYGITAVTYFHVIKPHREPATLRLVGVCTDELSPLEKWTSAKLKDITAYA
AGRGNQRILLDITHEFTIKT
>Tip_44
DVKINANKFSRDDFERADGLVDNIASYAIVMIGTAFKRLLFLLHMYAIDIKFDGGIAGHH
IKNAQIEYAIIALNTIKTSIYLTVVVTSKSYKSSTQRQNAVQTTLILKVRYAAVVTFVAD
AQADIENEDNLKFSLTIILSLRSSEDADFSFKADITAAAITTAKASMLHVETWSFKSVFE
NKTEKRSASRKLADAPLYSQNQFYTFNGILTDDVNTKKPVARTKLDLGLEDAEKVPKKER
FCPILYVANRFTAELIMYNVQIELSSTAVWWTDELAVERVRVHSLNYALATDNRGVTVEV
IWFAPAQLEIKNVQVTIDISTAPKMYLASGLKVLNQVFDWVHTIAQTSLLIFNEGQGGDA
ELLVFIEMSEAIMGSSDVKLMAARCLPGSAHLEKNANDNAVGQHVFQVAAKQSILKAKKE
AYPPNDVLQSAFDIQAITYYHLAIERLDIVTLRLVGVLTDQLNPIGKWNVAQFKQVTGFT
AGRGNKQIMADTTEDFSVQS
>Tip_548
NVKINGKKQARDTSERADGVVNNVKQCSILMIDVVFRHAIMVLFLHSVAIRFAETVNGHH
VEEARLTYAIIGMNTLEQAIYLAIIATDKDFKDVAQKNRVAANTVVGKCKYAQITTFAAA
VERNVENEDVVRLELSMVMSLAPSDDKDYSWKPDVPITAITASSSSMLMVKGYVFRALFD
NRSYAESSQKKLPSDKLNSKDHYFNYSGILGDDTDGRYVTAQTKLELGLEKIEVLEVNEK
FLPVVFVTSQATNDMLIFNVEIELARTAIFFMDELSLEKAKVHILNFALAPDNLSVTLNV
IFFAPAQLEMKNSNLHLDIGTAPKMFLSSEECILDQTLEWAHTIADTDVIMFNTTQLGKK
EFLIFTRMAKVMLGQSNKQVDRVRCQDGDFHAARQAGKKWVGQNHVDVTKKQVVLKAKKE
AFAAGGTLESAFTISAVTYFAFEIERIDAVTLKLAGVLSRKVDPFDNWATAKLLKVTGFA
AGRGNRKILAQIMADYSVRG
>Tip_549
KVKINCKKRGRDEHERADGMIEEVARCALVMIEVAFKRAVLVLFLHAIDVRFAESVGGHR
IQESKITYHIIAMQTVESAIYMSVIITNKDYRVAAQAHTVAANTVIARCKFARIVTIKAD
VEANIDNEDVVTFDLSVIMTLYASDENDYEWKSDITAVAVTTCSADMLSVKKYAYKAVFN
KRTSAKSSTKKLADNRLLSRKQYYSYPGVLADDTNMRSVIAQTKTELGLETVTLLNAKEK
FLPILWLADRDTSEVLIFSVRIVLSNTALFFMSKLPVERAKVHTSNLAMAPENHCVDVNV
IWVSPSQLNLENSGITIDISQAPKAFLHSGENLLNAVYKWIHSIGQTHILIFSTGQLGNN
EILVLTRMAEAVLGQSDTQVDRAQCQEGSAHLEAQAGKKLVGQNHFNVAQKQVVLKSRRE
CYAAGNTINTSWGITAVTYFALAFDRIDAVTLKLEGILTRKLNPLEQWAGGKMVEITGHS
AGRGNQEILSDIMEDYSIEN
>Tip_501
NVKINAKKEAREAEERADGMVENVEQAAVIMIDVVFKRAILILYLYTVDIRITEAITGHE
VEEACVTYAIIAANTIEEAIYLTCIIVNKSYKEVSQANNVSASTVVCKCQYAKIVTFSAD
VEANIANEDNIRFSLSFIMSLQPSDREDYTWKREISATAVTAARTSMLLVKSFVYRALFE
KSTTAKSSSKKLAHSALYSTEQYYKFAAVLSNETRARSVIARTKLELGLQTSTEVKIKEK
FLPIIYIANKATSEMLMFNVQIELANTAVWFIHRLSVEKVQVHISNFAMADNNHSVTVSI
IYIGPAQLEMDNSDVTTDISTSPQLFLEAGKALLAVVFQWIHSICDTDILIFNSVQLGST
ELLIFTRMGNVVLGQSDTRIDAVRAQEGAAHFCTDGGKKLVGQAHFDVSQKQAVLKSRKE
GFSAGDMAAAAYTISSLTYYAWSWERLDGATLTLTGILTHKVNPFARWVAEKLIKVTGFA
GGRGNMKVLADMTDEYNVKS
>Tip_311
DIQISAQKKARDELERAHGVIANISRLALVMLEVCFRRALYALYLYGVKIRFDGAIQGHH
IEHARIDYNVIAIKTIKDSIYLNVIITHNGFKERSQAHAVCANTILARAIFAQVSSYAGA
AARQVDNEDNIQFSMTLIMSLQAADQQDFTYKGNMSLTAITARATSMLQVHDYCYRSIFN
KDVNAHSGSKKLPSNPVFTEDEYYSMSNCLSNDVNLRKSMAQINLEMGLKLIEKVDSNEK
FLPIFQTAGKNTSAIVMYNVAIELSKTALKFVSQLAVQRVHVNIVNFAMAPDNTGISISL
IQQGPAQLDLENTSTSVEVTVAPEIYMDQGSTVSESALVWVQSVAKAQLLMFATVQANEQ
EMIIFLRMVDVVLGSEGVGMKDCRCRPGTAAICRGGKKKEIGKNKFKLMKKQKVLQSKKE
VYAADSVLGAAFSITSLRYYHLTVEHCESVTLKLNGLLSDKFNPMSRWSTAKMIALTGYS
AGRGHEAVVSGLTNGYTIPN
>Tip_312
EIQISGNKKARDEINRAHGVIANVEKLALVMLEVVFRRALYLLYLYSVEIRFDGAIQGHK
IEHAIVDYQVIGLKTVKDSLYINIIITEKGFKERAQAHSVVADTVLAKCIFAQISSFAPP
AASEIDKEDHISFEVALIMSLHANENTDWSYKDNISMTAISARASDMLYVHNYAYPSIFS
KDTKERAASKKVPSSPIGTEDEYYAMSDCMSTEVELRAPIAQINLEMGLELAEKVGARDK
YLAIFNLANKHTFAIVMHNVAIPLTKTALKFISQVALKRIHVNIINYAVGSDNKGISISL
INFTPGQLELHNTKTSIDVTVAPENFMEKGSAITNHVFEWVHDIAKTEQLMFQKVQSSQR
EMIIFLRMADVILGSKGVGLKECKCHPGGAAVCNDATKKDIGKNKFNLMQKQKVVKAQKE
TSAASSLISAAFSIESIKYFALTLKHCDSVTLRLYGLLSQKFHPINRWSAAKLVQVTGYT
AGRGHQAVIAGVTNDYTIPN
>Tip_891
NIQISAKKKCRDDLDRAHGVVEHVNKLAMIMIDIAHKRAVYILWLYGVDIRFEDMIAGHQ
IEHAKTDYDVISINTIREAVYLNLIITDKGLKQRSQARAVGANIVLSKCIYAEVTSFAGA
AAREIDNEDNVEFSINIIMSFYTSDEKDFSFKTEITFTAITARAAMMIKIHHYCMRSIFD
KDVVAHSVSKKIPKKPLSTENEFYCMTGCLAGDVNLRDTMAKIDSETGYELEDKVDTKDK
YLPLMQIADKDTSAIVIYNLAIELSKTALKYIDLLAVKRTRVNTVNFAMADENQGISVQI
IHRMPKQLSLQNASTSVDVTISPKAFLDSGSSIIDTALEWIHSVARTKQLMFATARLGQT
ELIVFLKMADAIMGSKGVGLKECRCRPGSLTIAKGGKKKLIGKDKIKLMQKQPVLQAEKE
AFAADSTLDSEYAIQSVRFYHYTLERLEMATLKLAGLLSDKTNPMSRWATARAIQLTGFS
AGRGHKAVLSGLTSGFTIPD
>Tip_892
DIQISSKKKARDKLDKAHGLVEQVDKLALIMIDIAHRRVVYILFLYNVEIKFQDLIGGHR
IENAKTDYIVISIKTIREAVYLNIIITDPGLKQRAQARAVSSDMALSKCIYAEVDSFAGA
AARDADNEEVIEFSLSLIMNFHSSHEKDFSFKAEISLTAITAAATTMIKIHHYCFRSLFG
KGVIAHASSRKLPKQAISTRDQFYCMTNCLSGDVNLRDTIAKIDSETGYELEHTIESRDK
FLPLVDIADESTSSLVIYNLAIELCRTALKYVDLLAIKRTRVSVVNFAMAAENKGISVDI
IQRSPKQLMLKNADTSLDITIAPKMYLSSGSTIIDLSFEWLHSVARTRMLMFATARLGQS
ELIVFLKLCSAVLGTRGVGLKACRCRPGLFSIVRGGRKQVIGKDKLKMMQKQPVLKAEKE
SFAADSCLDSEYAITSIRFFHYTFKRLDPATLKLMGLISEKQNPMSRWAGARALELTGFS
SGRGHKQILAGITQGFSLTN
>Tip_60
NVKVSAKKKARDEVERANGLITNVKRYSMCMLKVSFKRAIYILYLYSVKVKFENIMEGHK
VEKGRTEYHVVALNTVNDTAYFALIITENGFKEVCQDNSVGQGTILTQSVYADVTSFACN
AHKHVDNEETISFTLSFIMTLLASDQDDYSYQEEIAITAITSEGASMLNVRDFGFAVLFE
KSVEAHSASKKLPDNPIYTEDDYFSYSDILDDDISIREVLAKTKLELNLEMSDRTESEDK
FMPILQISNRHTSAFILFNVQIELVNTAIWFVNQLGVERVRVHLINYAMAPDNHGISLPV
IHSSPANLDMINSDTSVDVEISPKAFLTTGETICPLVYKWVHSIAETRILFFSTIRLGTE
ELLLFLKMVNVIIGSKGVRVERVRCRPGTASSATGSKKKTVARKNFDISRKQAVMNGQKE
AFSSDNTLNTAYSISAVKYYHLEIALLDAVKLKLSGILTKQSNPFIKWSGEKLLEVTGFA
VGRGNKRLMSNIMNNYSVAS
>Tip_642
NMKINANQYVRQDDARADALVNRAVTYQLIMVEILFSRLILIFFMYGITVAFEQQVEGHQ
VEETVVNYLVVSMKSIRTAIYVTIVQSGRSYKTAHQSADAAQDTLMARVKFESVVAYASA
AQARTDNENLMRYNQSLVLSLVATNETDIDYKKPVTLVALTSVGAGMLYAQKVGFKAIFH
QKKTQTSLSQSLTNDAIQSQNTFYAFADVLNDDIQTKSPSARTKLAMALEDCSMVDTEER
FCSILHVSNRETRELVMFNVQIALSKTAIFYVDHIAIARCHVHKMNLTLGAENQAITIDI
IWQAHVQMAVANANRTLDISTGPRSYISSDQSVVNQSWDWVHTLGQSKIIAFDRANENER
ELLIFLQIGTAILGVRDVQIEIARCLPGSAPMAQGSRKNMVAQNVFSVGAKQMTMKAQKK
AHPSNELLRSAFGVAAITYFSLAVAKIDTVTLKLMGIFTTEKDPFEIMAAPSFFGVTGYA
AGIGNTALFANVTRDHSVNS
>Tip_643
DMAINLNQHVRNDYERADAVAEMIAKYQMIMIEVLFTRLLWVLFMYSVSVGFEKQLEGHK
LEEAIINYYVVAMKSIRAAMYIPVVISNKSFKLSHQDANAGQDALMVKIMFESIESFAGS
AQESTTNEEVVDYTLTLVLSLLCSDQSDIDFKRPVRMLALTSSGASMLRIRDVSHQALFH
QSKSQTSVSASMGNKRIYSQDTFYVFANVLNDDIDIKSEAAKSKVGIALEDVSVIDSTER
FCPIIYISQTQTREYVMFNLQIELNQTAIWYVNKIILARVHVHVMDLTLGAENTAITIDV
IWQTSSQMKVDNVDLTVDVKTAPRMFITSEKNIASRTFNWAHTLGESKILAFQHSNENEH
ELLIFLKIATAVLGAQNVKLERAKCLPGQISIARGSEKNPVAQSVFQIGAKQMTLKGRKK
SYPENEVLKTALAINSITWFSYTIPKVEAVNLKLLGIFSDERGPFEEFASPSLLGITAYA
AGIGNTGVLANVLMDHSINH
>Tip_550
NMKINADQVVRQEDDKAEALVERASQLQLVMVDVLFSRLILILYMYCVSVAFPQTQRGHR
VEGSIVDYFVVCIKSIREAIYVTVVSTAETFKVAHQDQEAVQDTLLARTQFESVASYVSA
AQQNTTNEEIVKFDQTLVLDLETTNEVDIDYKKAVTLVALTSVGAGMLTLRDVAFRAIFH
QKKIETSSDQSLSDNKVYSQDEFYAWANVLTDDIRIKTPAARTRVAVGLEDSSNTESEER
FCPILHLSNRYTKEVVMFNVQLELSQTAVWYIDKICVARIHINKLNIALGSNNEGITIDI
IWLTHAQMKVNNINVTIDIETAPKAYISSEQPILDRTYDWLHTLGQSKTMAFDTGNTTEK
ELLIFVQIADSIIGVRQVRIEVADCLPGEANLSDASQKSTVAQNVFKIAAKDMTLRGNKK
AFPSGELMASAFGIAAITYFSLAVMKMTSVTQKLIGIFTNERDPFQILGAPSLIGVTGHA
TGIGNDSILANVTRNYSVDS
>Tip_200
DMKINANQYVRQEDTRADALIDKADALQLIMVGILFSRLMIILFMYVIEVAFEQQLPGHS
IEEAVINYIVVCLKSIRSALYVSVVVTSKSFKCAAQQQDAGQDTLMAKTMFENVVTYVAA
AQANTTNEEVVRFNQSIVLDLETTNDTDIDYKEAVDIIALTSTGASMLAFQKVSFKAIFN
QRKIEESISQSLTDNRVQNQNKFYAFADVLNDDIRQKTPTARTKIALALEDASTVSEKER
FCPIIHVSNKNTTELVMFNVQIELSKTAIWFVDHIAVARCHVHRLNFALGTDNRAITIDI
IWLSPAQMRISNIDVTVDISVAPQTYISSDQPVLDQTWDWIHEIGQAKILAFDTSNENEA
ELLLFIEIADSMLGVSNVRVQVARCLPGGADMAKGSQKKVLAQDVFKIAAKQMTMKGHNK
AYPAGDVVASAFGIAAVTYYCAAIMRISAVTLKLMGVCTDERDPFEIWTSPSFLGITGYA
SGIGNTAVYADLTRDYSIQS
>Tip_492
DMKINADKYSRDPYERADGMITNADELQIIMIEVLFRRLVLILFMYCISIAFEPALEGHK
VEKNICDYLVICIKTIKATIYLSVVVTSSAYKTTTQDQSAAQESLMVRALFAEVVSFLSS
AQRDQANEELVEFHVTLIMDLNQSKNTDINYKKNITLVAVTSHASPMLEIRDFTFKAIFN
KNSPEKSASQSLGDDFLLNQDTFYTYSEILDDDVENKEPSHRTQVSMGLEEQARIEIREK
YCSILNIAGKYTTEILMLNVQIALSKTAIWYIDKFAIVRTHVHSLNYSMASENHAINLDI
IWLAPAQFSIDNANVTIDIQTGPKAYLKSEQHVLDKVYTWIHTIVDAKTLIFEDSNESQK
ELLVFIELAEAVVGDEDVKMAGARCLPASATLPGGSQNHKVGQNVFNIARNQAVMKGQKE
AFPPNASLETAYGIGALTYYHKAIHRVSAVTIRLQGICSNKRNPLERISCPKLMAIAGFT
AGRGNLKVMSNVTKHFSLRG
>Tip_493
DMKVNSDKHARDELTEADGLIDNVSRFQLIMIDVLFRRLLLILFIYTIDVALEPTLDGHM
VDESGVDYLVICLKTVKSAVYLSIVKTGTTYKVTAQKQDAAETNLMVRLMFANAVTFLSQ
AQNNMANEEVVDWEINIVMDLRPSNDTDIKYKADITMIAITATAAPMIWLRGFSFRAAFN
KSTKEQSLSDSLGDNFLLNQNPYYTFARVMNDEVRSKNPQHSTKISRGLEDASTVRTEEK
FCSIINISGKYTNELIMYNVAIELTKTAIWYVNDFEIVKVHVHSLNWAMASQNHVVTIEV
IYLAPAQLKIDNINVTVDIQTGPKLYLKSEQSILDNVWDWAHTIADSKSLVFEESDESHR
ELLLFIKLAESVLGSADVRIEGARCLPGAANLAGAAHNQLIGQNIFNISANQTIMKGQQE
IYPPSDAVNSAYGISATTYFARTLERLSSVTLRMSGICTNKTAPLEKLAGPKLISVAGIT
SGRGNRKVFANLTQNFSVKS
>Tip_197
EQKVAVDDGGRSQMKQAPGLIQQAKHLRIIMIAITFRRLVLVFFLYAMKIELAGVLDGMR
VESTVIDYLITSLRTIQPPTFITLIVTKTSFKVVVRGNNAASGSIIMKSQYGEVTKYTAD
AGLHTQPEGRISKGFTLILDLMMSDANDFPGKRGLDIIALRSRSASMERIKGFLYHAIFN
NSSLQNTGDTPIVARQLLDQDVYFTMANALADNKEDKQESAKTRTAVNLASADRIENTQD
VCPLIHIMEQVIQEVLLFNIDVEFNETAIYYVSRIAVNRIKVASEDCAKAPENRGVTITL
IHASDPQLALTNLEPALDISTSPEVFLNEERKILSVTVDWLHTFGTSQSLIYDEGEANQK
DMLIFLRVAASFMGSKSVKLEDCRVYHASFSGVDDAAKYAIANENFDVSKHKSIFRCKEE
AYAEEEVLNSGYLVKSITYYVLDLQSLDMQSLKFHAVITDEESPIEKLSASELKTITSYS
AGRGNSQLLANILRKFGVKA
>Tip_939
EQEVAADEGNRSDERQAPGIIRRAKRLRIVMLKITYRRLILVFYRYAMSIELRGQLGSTK
IEACVVDYIIAGFRTIQPPAFMSLIMTANSFKMIMRDNDACSGSIVMKTKFGDVNSYEAD
AGLRTEPEDKVEKEMTLVLSLHMTQSTDFPGKDKLGVVAVRATSSTMAKIEDFAYEAVFN
NAELKATADTSIATRRILDVEVYYSMANALGDQKQHKEDLARTRTSFNLASADAVEGAQD
VCPLMNVLERIVGAILLFNIAVEFHETAIYYYSRVALRRIKIADEGCAKGDENRGVTMTV
IHPDQGQLKLTNINPALDISTGPRLFMQEQRAMLSKEFDWIHTFGTSSSISYEEAEATQK
DLLIFIRVSESFIGTKSARLDKSRIFHGNHSGAKDASKYAVANDGFDIVRRKSILNCKEE
VFCDDKLFDCGFLVQSVTYYALRMQSFSMESLKFYAVITDEESPIEKMSAAEIKTLTSFA
SGRGNRRVISDALSTYGIKA
>Tip_940
EQKVAGDDGGRSDARQAPGMIEQAQQIRIIMITISFKHLILVFFLYGMTIDLSGTLKGTK
IESCAVDYVIAGMRTIQPPTFITAIVTRNSFKAIMRGNNASSSSIIMKQRFGEVNTYTAD
AGLRTEPEDRVAKNLTVILSLNITQATDFPGEEGLGIIAVRSTSTAMRHVRNFLYRAIFN
NSITENTTDTSIHARQIMDQDVYYSMADAMGDTKDHKHQIARTRSAFNLASADRVQNAQD
VCPLVNVMSHTITEMLLFNIDVKFDETAIYYVSRIMVKRLKVAAKECAKAEDNRGVTMTL
IHGKQAQLKMTNIDLALDISTAPQIFLTEERKVLSNSHDWLHTFASSRSLLYEESESSER
DLALFLQVSASFIGSRSIRLESARVFHGNFAGSEHANKYAVSNSKFGITKHKSILRCEEE
AYCEESFLDCGYLVNSLTYYALELKTLDTESLKFHAIITDEESPIESFSSAQCMTITSYS
AGRGNSKILSDILSSFGIRA
>Tip_142
EQKVAADDGGRSEVEQAPGLIQHARTLRIVMIAIAFERLILIFFLYAMEVELDGVMEGTN
IESCVVDYVIASLRTIQPPVFITLIETKNNFKIVTRGNNAASNSIIMKSAFGEITTYTAD
AGLNTQPEDRISKSFSLILDLRMSQATDYPGKRGLGMIAIRSKSSKMDHIRNFLFNAVFN
NSSLKNTSDTPIVARHILDQDVYYSMADALGDNKDNKEETARTRTELNLAQSDRIDNQQD
VCPIVHVMEEVIQEILLFNIDVDYHETAIYYISAICIKRVKVAQEDCAKAEDNQGVTVTL
IFATDPQLQLTNVDPTLDLTTSPQTFMSEERKMISKTVDWLHTFGTSKSLIYEEGESTQR
DLLVFIRVTASFIGSTSVKLEDSRVYHGNYSGADSAKKYAVANNKFDITKHKSILRCKEE
SYCENKILECGYLVTSITYYALELESLEMQSLKFHAVITDEESPIDRLTGAELKTITSYA
PGRGNAEILVQVLREFGIRA
>Tip_271
EQRVRVNAGGRSAVQQEPGLIQHAHLWRMLMIEIPWRRLIVVFILYAVRINLEAMLIGVQ
IDSLTAEYIIDSLRSIQPPVFLNLIVTQNAFKSIGRNHNVANGALVSEIQYGEVSTLYAD
AGLNSEPESRVKKSISLILNLAMSQATNFTGKTSLSFIPIRSTASSMKRVQGYLYRSLFD
NSVVKNATDQPLAANRILHQAVYYPMTSAIGDSKASKGKSAKTKTTMGLAKSDHIDSAQN
VCPILHAMDTNVAQLILFNINVHFRKTAIFYLNGVAIKRVKVANQDCAKATDNSVVTMTI
IFGENVQLALDNIQPTVRITSAPKEYIAAKKTLISISMAWIETFGDSAALVYEEGESSSN
DFLIFIRMSSAFLGTIKVKMERGRIHHGPFSEARNQSKYVVANPKFDIARHKCILRAKEE
GYAEDKVLDAGFLIKSVTFYSMDVDSLDAQNLKFHAVISGEASQLDKLSSAEMNTITSYA
PGRGNAEILVRVIGNYGIRA
>Tip_467
EQRVAVSDGGRVSPQQAPGLIKHADALRLIMIDISYRRLILIYFLYAVKINLDSVVDGIT
IESFSIDYHIATMRTVRDPIFITLIKTKATFKAVARNNHATTDSLITRTKYGNVSTYTAE
VSLYTKPENAIRKQVSLVLNLVMTHPPNYPGKRNLTLFAIRARAPAMQAIRDFLYQSIFD
NHTLKKTADTPLASRKVMHQNVYYSMANAIGDSKENKQENAKTRTEIDLARAQVINTRAD
VCPILHAMDKRIGEILLFNINVPCHETAIFYTDQIAVKKVKVAGQDCAKARENKGVTVTL
IFKDHTQLKLENIRPTVQVSQSPQVYMAEKREVLSQSLDWLHTFGTSHSLTYDDADGRSK
DLLVFIRVNASFIGTNAAKMQDTRVWHGTWSDYEDGRKYSVANSKFDLAQHKPILRAEEE
SFSEMKLINCGFRVKSIQYFALNLKSLESQSLKFHAIISNETSQITRIAGADIKTVTSYA
AGRANASVLVEVLTGYGVKA
>Tip_818
NQKVSSRENARCGNDQHPGTIEPTDVYRLIMIDICYRRLIFIFYLYGIEIALEKRLNGVR
IKSFAMDYEVSCLRTIRKSIFLIVILTKVAYKDIARQSNSSSSTIVARLMFGNIDAFTSD
AELDLKPEDMIKHDLALVLPLYMTNQENFTAKENLAFLAIRTGGSKMAQTKEFVYRSIFE
RTVIRSTEDSSLSKDRVIEVGQYYSMTEALGDSKEARQDVAKTKTTLNMASAQVIDDTAD
VCPIYEIMTSYIAELLLFNIDIEFHVTAIYFVDRTAIKRVEVESEDCAKARENKCTTINL
IYNANGGLRIKNLNPTVEVTMAPKVFLNEQRTILKCSNEWMHTFGNSRQLIFEDAASSAR
DILIFVKLADAFISSKADRLAKCRTWDGNYNDSKGGKKYMIANDKVDVAKHKAIVRVNEE
NFTEDKQMNAGYLIGSVTYYRMKLLPLEGESLKFYAVITREINQLGHISSSQILEVTAFN
ASRANSKILSQKLADFGVKN
>Tip_907
NLKVSAREGSRRNYAQAPGLIKPTDVFRMIMIDIAYRRLVVIYFLYGISIGLEAILGGVE
VKSFVIDYQVSAMRTIRKSVFLTLIKTKVAFKQITRRSNSATSSLIAKVTYGSVTSYAAE
ASLDLQPEDRVDHKLSFVLSLFMTHEKDYPGKENLAMLAVRAGAAFMEAVQGFAFQAVFN
KSTVKHTNDSSLCERKIIDVGVYYTMATAMGDSKDAKKALAKTHTSLDLASGQQVSSGAD
VCPVFQVMETRITELLLFNINIPFHVTALFFTDRTAVKKIRVASDDCAKARENKSTTISL
IYQNRVSLGLENLNPTLEVSTAPKIYMTEDKTVLDTTFDWVHTFGNSRYVAYEDIAAKTK
DILIFVRLSTQFVGSEAERLQGVRTWEGSYTDAKEGRKYTVSNDKFNLAKHKPIIRAQEE
AFCKQKLLNAGYLIQSVTYFRLKLEILEADSLKFSAVFTGETNQLARIAAAEILKVTAYA
SSRCNAKILAHLLEDFGIKA
>Tip_908
NQKVSSSEGGRRGFEQADGVIQPTESFRIIMIEISYRHLVIVYFLYCIDIGLTAVITGVT
VKSFLIDYAISTLRTIRESTFLNLIKSKVAFKDIPRRSDSATDTLVAQASFGSITSFATD
ANLELQPEDRIDHGLTFLLSLIMSHEQNFPGKENLAVLAVRSSAGFMEAVQGFAFESIFS
KSTQKRSADSSMADRKIYDVGVYYTMSNAFGSSKESKDAVAKTRTALNLASGQMMKPDAH
VCPIWEIMENRINELLLFNINIPFHTTALWFTDRTAVRKIKVAGEDCGKAKDNTATTISL
IYDSNVNLNLTNLNPTIEIYTAPKIYIVEDKDLTDTTFAWMHTFGNSTEVAFQHIKAATR
DILIFIKLSEAFIGSEAERLKNVRTWHGNFTEAQGGRKYRVSNDKFNLAKHKPIIKSQEE
GYCKMKMVKAGYLIQSITYYAMQIDPMEADSLKFWAVLTGEPNQLGKISAAEMLKITAFA
NSRANEHILAHKLSDYSLNE
>Tip_576
DQRVSGQGGSRVVLDSAAGLFEPTATYRLVMIELAYKRLVCVYYFYAISIGLEKVVAGIR
IESFALEYHISALRSIEEPVFLSVLETESSFKEVGRRHSAATDSIVARVGYGQISSYKAD
ANLTTQPEDRISHEMKIVLTLIATHHKDFVGKPGLKMFAVRAKAGNTNHIENFGFQTLFN
RTRLKKTSGPPLSNAEIINVDKYYSMANAVGDDKATKSNPAKTRTELELAQADIVTGHAD
VCPVLHALNETIAALLLYNLNVPFSVTAAWYSNTVVVKKIRVASDDCAKASTNKAAVISI
IHYNSPGLQIENLTPTIEVSLTPQVFITDERSVTDTSYQWIHSFGKSREIVYDDVKASDR
DLLIFVKLSEAILAAKVEELDASRTQQGNFSDIKSQKNNIVSNDKLKLGSHKPALKTREE
AFCEMRMLRAGYTQQAVTFFKLKMDHVQSESLQFSAVVAQEAGQLQQLSAAELRKITAYS
ATRANARILCSKLRQYGIQA
>Tip_577
DQRVSEDEGGRVEYSEAAGVLDPTDKFRMLMIAIAYRRLICIYFLYGIDVGLGNSVNGIS
IESFALEYLVTTLRSIKEPLYLSMIHTKVAFKEVCRRDDSHTDSLVAKLRFGEINSYDAD
ASLKTQPENRVEHDLSLVLTLVSTHEKNFPGKRNLKLIAVRAQAPNLHEIKGFGFRAVFE
RKRIEKTADPPMTRAQIVTVEKYYNMTNAMGDEKSAKDKPAKTKTEVDLAAADTVDPKAD
ICPVMHAMQQNISEVLLYNLNVGFTVTAIWYTDQLVVRKAKVATEDCAKVCRNKSAVVAI
IYHTQSGLKLRNLNTTIEVNLGPQTYIMEERNLTDATYEWTHTFGKSREIKYDNIEAANR
DMLIFIALVEVVLGSNAEEIETARTWHGTFSDVKSGRKNCVSNEKIDLGSHKAIVRAKEE
AFCDMKVMNGGYTLQAVTYYALQLDNLAVEDLQFQAVIADEIGQLKKMGPTEVREVTAFA
GTRANQRILAQALKRYGIKS
>Tip_539
NQRVSEQEGGRVESEQAAGMLQPTERFRMIMIEIAYKRLLLVYFLYAIDIGLDKIIQGIK
VESFALEYLVSTLRSIREPVYMTLIDTKVAFKEVSRRDNSHTNSLVSRLEFGELASFSAK
ASLHTEPEDRITHNLSLILSLIATHSQNYPGKHGFRLFAVRTNAATMQEVKNYGFKAIFE
KKRTKKTNDPPLTNANVVNVGQYYTMADAMGDDKETKDEAAQTKTELDLAQGDTIAPGAD
VCPVWHAMDERIAEILLYNLNVPFTVTAIWYSNQTVVRKIKVANDDTAKACKNQTAVVSL
IYQQSPGLSLENLDPTIEVSLAPQIYVSEERSLVGVTYDWIHTFGKSENIVYDDIEAPNR
DLLLFIKLAECVLGSNAEELDASRTWHGSFSDVRGGHKNSVSNGKLDLGGHKPVLKAKEE
IFCEMKAIDVGFAVQAVTYFRLQLKSLASDSLRFQAVIANETGQLDQLGPAELRKITAFA
STRANAQIASHKLEGFGIRS
>Tip_735
EQKVNADQNAKEMSDEAPGLVEDANQFQFVMVEIAFKKLILIYYLYAMDIEFAGHLTGAK
IQHSTVEYHVAGLKSIKNPVFLSVITSNTAYKAQSQQKNAGSQMIVVRTRYGDLASYKAK
IGVNTQPEDTIDKNFSMILDMEATNRSNYPGKNRLSLTAVRTRGATAKKVQDYSFTSFFD
NNAQDRTANTSLAARKVRDKSKFYNHASVLSDNTENQKKVANTRITLNLARIEVCAQKQD
VCPVMHVMEERVKELVLYNIEIVFSQTAVFYVDNRTIEKIQIANNDNAMAVNNRAVTIQI
IWTMDASLNLANISPTASISSQSSEFIKEDETIVDQCFKWVHSFGESTELAFGEGEANDQ
EFLVFLNLANGFVGNKDVRLNQSMIYQGTFGQCRSTRKYTISNGRFNVGQHNSIFKAEEE
AFAEKEIIHPGILMKSITYFCLDLKNLDFNTLRFYAVFTGESAPIEKITGDRLNQVTSFS
PGRGNKTILLNKVSDFGVTE
>Tip_736
EQKVSADQAAREMSDEAPGLVKDAERYQLVMVEIAFNRLMIILMLYSMDIEFSGKLACIR
IEHSVIEYFVACLRSIKAPVFLTMIVSQATYKASAQQRDATTDTIITRVRIGDISTYKAN
VGVGAQPEDSIDKEIALVLDLEMTQDDNFPGKKNLTITAVRTRGSSARHVQHFSYTSFFS
NQATERTSNTSLAAQQVQDQNKYFTQANVLSDNTHSKKEMARTKSELNLARINTCGQKQD
VCPIMHVMEKFIKEMILYNMDVVFSETAVFYIANRSLEKLQIAPHDNAMGNGNRAVTIQV
IWRSDGSLQLENIAPTAEITSEPRLFMAEDKTIISLSYRWIHTFGASRELFFDKGEANET
EILVFMQMANGFVGDQDVKLDRSMIYQGSFGQSKDTKKYNIANNKFSVAQHNNIFRAREE
CYSESDIFCAGILMKSVTYFVLEMDNIESSNLRFNAIYTQEPAPVEQLNSDRLQELTSFS
PGRGNATLLLSLVADYGVAE
>Tip_9
GQKVAADDLTRSDNEDAPGLIEEAAKYQLIMVEIVFKHLLLLLYLYAMQIELDSAVESIK
IEKTILEFFVAAVKTIKEPIFITIIISKSSYKCVCQNNNAATGSVLTRVAYGQISTFKAD
AGADTQPEDSLPTQIPLVLDLMASSDDNFPGEGSLNMTAIRSTAASMEALQSYAFRAMFD
NSRAGKTGNTPVATHHLHYQHVFYAQANIIGDNIACKEECAKTATELNLESAEKIDKSED
LCPIVYIMERNVKELILYNIQVDFTTSAIFYADNIGIRRIRIASQECALATQNRVITVTL
IYQQDPNLRLSNVDPTVDISNTPKAFLSKDQGIMDQIFDWIHTFSTTAVVVFDEAESSKV
DLLMFLDLADAFIGGQNVRLQPWRVFGGTVGQAKNSHNYAVANGRCDIAEHRAILHSQEE
GYAQNEALDCGYLMKSVTYYQIELTRLAAATLRIHAIWTTEVAPLEKLGADKIMKITAWT
AGRANRKVLLETLSGFSIRA
>Tip_71
EQRVNQHESAKSQWEEAPGLADKAQEYQIIMVDVVFERLIIIMLLYAIAIEYDGALGGHR
LDDSDIEYCVCCLKTIQRPLYVTIIVSKNTWKWIVQQRKSISKSLLARVKYGHVASCEVE
AGLEVENEDKIDTDFTIVLSLFASQEDDFTGKASINLTAIRATPASAQSVENLAYTSLFN
KARLDRTPNTPLSNRRIYYTGVFFTQSRILGDDLEGRKEGKRTRMEVDLENADIVKSTQD
VCPILYVMEGNTSELLLFNIQIQFGTTAIFYVDNTAVKRIQVKSEDYAMAQENRVVTIEL
IWNSDVNLKIDNVNLTADVTSSPRVFILKESTVLNIAFAWVHTFSNAKILMFDGGKASEE
EILLFMSLSESFLGSDNVKIQKARCFAGAITASRNAAKYRVANERFDIARHQAILRSKEE
AYAANNILDAGYAMKALAYASWQFEQVKSGTLKFNAVWSEEEGPLTRLQQARVKRVTSYA
MGRGNKIVVLSAVSSYSINE
>Tip_1006
DQRVNVHEYCRSNYEEAEGLASRAVEYQLVMVDVVFKRTVLIMFLYVVEIEYTGAFDAHM
LEESELEYCVCCLKSIQEPIYVTIIQSKSTFTWIVQQRRSVSNSLLSRGQYGRASSHEAE
AGLHVENEATVDTDFTLILGLFAAQEKDFTGRESISMTAMRANPSVARNLMDFGYEAIFA
NAVLERTAKIPLTNRRIYYSGIFFTMNKIIGDDLDGRQEGRKTKIEFDLEHSDHIKTDQN
VCPILLVIEGYKSELLLFNIEIKFSVTAIFYISKTSLERVQVKHDNYAMSEENKVVTVEL
IHKQDGDLKMDNMDITADVATSPKVFLERDSSILDYAYAWIHTFSSSQFLLYDGAESEEE
EIQLFISLVKGFFGSDKVRLQKAKCHAGTITAAAKSAKYSVCNQRFNIVAHQAILKAHQE
AWTDNQIVDCGYAMKALSYAAQQYSQLKGGTLKFNAIYSNERDPVEALQAARIKEVTSYT
MGRGSQIVILATLSGYTIKD
>Tip_1007
DQRVDANEYARSEHEEAEGAASRVVTHQLIMVEVVFQRLILIMFLYAITIDYEQVFDGHK
LNDNDVEYCVCCIRSIQESVYLSIIQSQQSYTWIGQNHKSASSALLAKGKYGRLNSHEAE
AGLETENEATIKTDLTFVMCLFASQEADYSGRQNIDLTAIRASPSSAENLKNLAYQGIHN
NTCLQRTGNTNITQRQIHYSDLFFTMSTILGDDLESREEGRKTKLEVGLENSDEVESRQN
VCPILYVMEQMKSELLLFNMEKSFGVTALYYVSNTAVEHVQVKGESYAMTAQNKMVTIDI
IQHRDASLRFVSMKVTADVSTSPRAFFSEESSIADYGYEWIHEFSNARVLKFDKGESNEE
EIEVFIKLSDAFFGTRDVKLEETKCHAGGFSAASESANYRVCNNRFNVSKHQAVVRSKQE
AVSENQVVNAGYEMKAIAYAAQHVDQLKAGTLKFQAVFTEEMDPIDRLDQAKILEITSYT
MGRGSRVLLLAALSAYSVRN
>Tip_286
EQEVNTSEYARSEVDEADDMVEQVERYQVYMVSVAFDRLILVFILYMILVEFSQIVGAHQ
LEGGAVEYDVNALKSIKATAYIRVVETDSTFKITAQDNGSATHVLIARHKFGPVTTHRCR
AHLDVEMEDVLAADMTMILGMGSAESENLQGAEGISLTAIRAVSPTMEFIRGIAYSAIFN
NSAVDKAGDTGLAGNFTLYINVYFSLQRVLSDNVPTKQSHAKTRVDYALQSGDTIDTREN
LCPIWSVMNGYVDAIILYNIDVNYTETALWYTQTFAVRKLQVKSGDCAMAFDNQSVDMDI
IYEIDATKKVKNVEFTVEIRWSPKTYITKQSTLLGCTLKWVHTLAENKRLVFAKCRASEK
EILVFMKLADAIIGDRTVNLDAARCTSGNYSQAENVQKYLIANNTFHVAEYKSIVKSGDE
AYAANKRVQAGWSMDAVTYFAIALAMLDAATMTFQAVMANEMAPLNRLSAERIKAVTSFV
MGRGNKEVLLNLLRGYNIDK
>Tip_877
EQQVNSTEYSRSVVQQADGLVDQVEQFQVYMVDVAFDRLVMIYYLYALLVEFQEVIGAHN
LQEGAVEFDVNALKSIKQSVYISLVQTDTAFKISNEDSSSAVQVLLSKIKFGPVGSLRAD
AHLDEDMEETAEHELSLILGMWAAQHDNFSGASDISLIAVRAITANMEYIRGYGYRAIFD
NSVVEKAADKGISDSKTFYTNVYFTLTDILSDNPPAKPTRAKTKFDLALQGGHIVDGMEN
LCPIWTVMNGMVAAIILWNVDVGYSETALWYLQSFSVRKIQVKSNNCAMAVENTSVDSNV
IHNIEISKAVENARFTLEVRWAPNVHVGKSTAVLGNSFDWVHTLAETKTLIFARGRTTKK
EIAVFFKLADGVLADETVRIEPARVHEGNYSQSREVEKYMIANDTFDVGEYKSIVKAGEE
ALAHTEAIRIGYAVAALTHYCIDIAHLDAQTMTFWAVMSGEIAPIANMNAERWMDMNSFV
MAQGNREVVLDVLSDFNVQN
>Tip_878
EQQVNAEEFARDHVDDAQGIVQNIEKYQVYMVEVGFDHLILLFFLYAVLVEFDKMIGSHE
LQKGAIEFSVSAIKSIKDSIYIAIVTTDTNWKTSAENQSASVQILLSKRRFGPIQTYRAH
ANLREDMEDVVQSDVSIILGLMAADEENLSGAEDITVLAIRAQTSGMAYVRAYAYRTVFD
NAVMEKAADKGLSDNLTDYTDVYFTLADVFSNNPPQKETAAKTKFDIALQGVHILPNLEN
LCPIITLMNGIVSSLLLYNVDVGYAETAFYYNQDMTVRRLRVKSGDCALAVENAAVDSNI
IFSIGVTKSIDNVSFTLQVSWSPNLHVAKASSIIETNFDWVHTLADTKRLVYARARSDKE
ELLIMMHLGDALIADRDVQLEPARVASVAYSRAKNIKKYLINNETVDIAEYKGIFNGAEE
TFTQTKQLRTGYAMASVTHFAMTLAHLEAETMTFHAIMAKKLAPLNKLSSERLKDITSYV
AAQGSREIILDMLADYNVGK
>Tip_624
EQQVQADELAHGDNHSAHGLIEFVDKLTFIMVTIAYKRLVLFYILYGIEIDFRGLIEGHR
LTASKVEYHIEALRSVTKNVYINIVNTGRDYKVIGAHNGSGSKTILSKTQVGSIPSFRAA
ANLDLEMEGAVETHLTLVISMEAAQEENYGGKEGIRIVAIGSSVPSARYIKDFAYRAVYQ
KAVQERAANDGFADEQTLYTEIYYELGRIVNDDMENKEGIARTAWSLNLQSAEDLESAEN
LCPILNLMHKMANEVILFNIEVEYPATAIYYRGTLCVRKLDIKVSNYAVATSNHSTKINV
ILQAGAAKRVENVNTTIELTSAPQKYFDKASCVAKLSWEWVHVIAPSSTLMFQRARSSEQ
EFFIIMKLSKAILGRENVKMAQARGYAGSYAVAKEVRKYYLANKAFNIAKYKAIVQAKDE
GFATNETIDAGMGLSALSYFVRQITMETPATMTFSAVYTDENDPLDQLQLARLKKLTAFA
AGRGTKRICAHTMTRFNVQN
>Tip_625
EQKVKADEYAHGEYQSARGMIQFLETFQFVTVMITYSRLILVCILYAIEIQFEGAIDGHY
LDASRVDYYISALKSVTTNVYLNVIKTKKDFKDISADYGSASDTILTKMKVGEVATYRPA
ASLDLEMEDAIDTRITLVISMAAAQQDNYAGKANIRIIAVGASAANMKAIRDYALQAVFS
NTMTEQAANTGLSNKHVKYTNVYYQLSNIMSDNMEAKEETAKTALALNMQSADDLDTKED
LCPIMNLMSTEATELILYNIEVEYPQVAVWYVETFSVRKIQVKVGDFEVATANRSTQVDV
IIHANGAKSFANAASTIDLSSSPQKYFSKASSVINVALNWIHVIVKSNILVFQRSRTDDK
ELLIIMRLADTVMGRETVRLTKARCRAARYNVSKDAKKYYISNKAIKIARYTAILQSRDE
ALATDDALNAGFGMTAVSYYGSKLAHESVATMTLHAIFNDEISPLEKVKLARIKSLSSFA
AGRGNQRILSHTMADFNVRS
>Tip_1010
EQRVNGGEGSRTETDSAHGIIEHIEQFQLMMITIVFRRLVLVFILYAVVINFSGMVDGHR
LNAATIEYDVNGMKSITETVYMKVVNTKKDYKVVGANNGSASSTILARNQLGDVPTFRPA
IHLNVEMKDVVDCNIAFILCMVSSQEENLSGKFGITFVAVGAASASAKFIRDHAYKAIFD
DTQFDRGANAGLAEKNIHYTGVYFSLTRVLGDEIESKEKIKKTAIKIDLESAEKIDSEEN
LCPILSVMARATDELILFNIEVEYPRTAIWYFESFAVSKLQVKAGDCAVAAENQSVNINV
IVKSGVEKKISNVNISVDVSSSPRRYFAQASPIAKTSMEWVHTLAESQILQFEQAQTAEK
ELLVIMVLAESIIGRHTVNLSEGRCLEGSFHVAALVNKYYVTNDAFEITHYKVILQSEDE
KLASDKVLEIGHAMSAITYYCLHTEMIAVATMTFRAAMSDEIGPLEELQGARLIGVTAYA
MGRGNSQITLNYMNNYNVEK
>Tip_1011
EQRVNSGEGSRTDTEDAHGVIDHIQRYQITMIGIAFKRLVLIYILYAIVINFKRVVDGHH
LSAATVEYEVNGMKSITATVYLKIVKTKKDYKVVGANNGSASDTILAQNKLGEVPSYRPA
VHLNTEMEDIVDSNISMVLSINSSHQENLSGKFGISLVAVGAASAGAKYVRDYANRSISH
DTQFDRGSNAGMANENIRYVGVYFSLSRTMNDEIESKEKSAKTAVKIDLQAGKQVESDEN
LCPILSIMAKATSEIILFNIEVEYPRTAIWYFETFALSKLQVRTGDLEVAAQNSSVNINV
IIREGAEKRVANINISVDIASSPKRYFSQTSSVAKIAFAWVHTLARSQIMQYEPNQSTKN
ELLVVVVLARHILGRPTVNLSEGRALEGTYHTGALVKKYTVTNDAVKITRYKWILQTADE
NLASNKALNCGYAMSAITYYVLHTEMLAGATMTFDAAFSNENEPLEQMQAAQVKGVTAYP
MGRGNSTVTLNIMTRYNIEK
>Tip_397
EQRVNVGEGARTENADAHGVIDHIEQFQLIMVGIVFRRLVILFFLYAIVIDFLGIVSGHY
VAASGIEYNVQGIKSITSTIYLKVVATKKDYKDVGANNGSSVDSILAKHRLGQVPTFRSA
ANLHVEMEDVIDSDIALILCLTNSQDDNLAGKTGVNIVAVGASAPTAKHIKTHAFRAIFD
DMQSERSANASMSDNKVKYTNVYYSLARVLNNDVQTKDSIAKAAVRFGLQSADMVESKEN
LCPIVSLMGKSTDELVLYNIEVAYPKTALWYFETFSVHKLQVKSGDCAVAAENQSVNVNI
IVDPGGQKRVTNVSVTVDINSAPRRYFAVASQIAEVSLDWIHTVAKSLILKFSQAQASEQ
EFLVIMTLAEAVLGQRTVSLAQARCLAGGFSMSSEVKKYVVTSNAFDITQYKVIMQAQDE
NLGEQKILQVGHAMSSVTYFCQRLEMMSAATWTFAAVMSNENAPLENIRPGRLKGVTTYP
MGRANREILLNIMQRYNVRR
>Tip_83
EQKVKAAEHMRGAHEDAHGLIEFIEQLALIMVNVVFKRLLFVFILYAILIEFKGTVNGMY
VNESTVEFHISGIKSITVTVYVKMVSTTKDYKKIAADNGSCCDIILVNQKLGAIKSYKPA
AHLNVEMEDCIGSALSLILCMFAAQEKNLSGKSGISLTAIGASCPTAERVQGFAYSAAFS
NTQQDRSANNGLSENRVRHTDVYYAVTRIMNDNVKAKDSSARTAVTIALQTSEEVDSREN
LCPIFSVMNTAADELVLFNIEVDFPRTAVFYVESTSIHRIQVKVGDCAVASENQSVNVDI
ILRTGAQKRVANINVTVEITSTPRQYFSQANNMAKRTYHWIHTVSKSQILMFERSQADER
ELLVILTLGDCVLGSKTVRLSEGRCLAGEFHTAAQVQKYYVANHALNIAQYKSIMRADDE
TLAQDKLLGVGFDVTAVAYYCMHIEMLAQATMTFGAIMSDEVAPFEQLSSARFKEVTTYS
MGRGREQLLVGIMTRYNIRR
>Tip_836
NQQVNGGDHTKNTHQKGESLIERVVRFAVVMVLVSFKRLALVLFLYGLDIDFEGSAEAVH
VEITEVEFVVSAIRSLTVATYVVMILSRQTLKVLAAENDSSTHAVLAQSRLGAVSTFKAQ
CDLEVDMEDVLSHNFSIILCMKSTDQKHLNHKERITLTAIGGSCSCSQHIVSYAYQAVLH
NAAVEDSGDSGISNNEIADVERYFDLRDVADDNAQSRESVAQTAITVALQSSEKTNGEES
LCPALAVMKKFASSLVFFNITVEYGKTAAYYIESFGVKRLKVKSDDCAIAAENKVVNVEI
IYKTGSSKKMRDVEMTCEVSSGPEKYMNQERTINQVTFSWIRDIAASTSLEFDSVAAHDR
ELLKIVRMCDGVMGSHDARVARPKCTKGNYDVVKDVKRYDIAENAIGIPRHSVMLSLKDE
VLAQHQFLNCGFNLAAIKFWCFPLDMLAVSHMKVHAVCSEELANLEAISSAKLIEITAFA
AGRGNNLVMVSAISEFNIEN
>Tip_837
DQTINSGDHVKKAIEDGSAMVDRISKVSLIMKVVAFKRVLVILFLYSVDINFDGILDAVY
VEAHGIEFFISALRSLTESVYVVLIASRSDYKMLAADNESPSDSILARGRLGAVSTYKMK
AHLSIEMENSVNYDLSLVLCMYASNARHLNGKERVAVTAVGASACNARKVQNFAFKCLVQ
NVVYDQSADKGLPNDKVHHTETYYDLRGIADDNTEPRGELAETQLTVALQTCNRISTKQN
LCPALAVMNRHAPCIIFYNITVDYAETAAYYMETFTVQQVQVKSENCAIATENNVTNLEV
IHHSGGTKRLEDLQVTLVISSTPEAFISQVRSVSNASFMWVRQIAESKVLEFDAAAPVDR
ELLKIIKMADGIMGGQDEKVAKPKCFEGCFQIARDIRRYTIAKHAIGIPQKKVMIHLRDE
SLGTQQLVEVGYDLAAVTFFCYQLKMFASATMTVAALCTSERNPLESITAAKLVGVTTFV
SNRSNKLLLVSCLSNYNVKN
>Tip_231
NQKVNAGDKAKGSHEEGHALISHVTELAVIMVLIIFRRLLLIMVLYAIAIEFQGKVNAIY
VNAPELEYLISALKSLTVTTYITLISSKKDYKVMAADNDSSSTAILSRGRLGAVTTYKAE
AHLEVEMENIVRYDISLILCMFSTHDKHLNGKKGISMTAVGASCSNAKEVKQYSYKAAFN
NVIIEQSANSAMPGGKIQYTDTYYNLRHMANDNVEDKESKAETAISIALQSSERIKKKEN
LCPALAVMNKNAPALIFFNITVEYPKTAAYYTERFAVQRIQVKTDDCAVASDNKTVNIDL
IMDVGASKHVADVGISCDVSAAPETFFSQTTTIANVNYEWVREIAESRGLEFETAATGER
ELLKIVTMTEAVMGSQDARVAKGKCFKGAYHVAKEIKKYFVANDALGIPQHKVMLHTKDE
TLGTQQVIQAGFDLAAVTFFCLGIAMIAAATMTVAAVLTGENAPLKAMTCAKLAGITSYA
AGRGNEILIVHVLARFNIEN
>Tip_776
NQQVNSGDQQKGENKEGTAVVAYLETLAVVALAVVFRRLPLIMFMYGVDIEIDGVVEAMY
INAPEIEYNVNAIKSITVTVYVSVIASGKDYKAVADENNSGSKTVLARGAFGAVSTFKPE
VNQDTEMEDIVESGLSLILCMSVAKAQNLTGKEGIALTAVGASAAHAKSIQDMGYKAAFD
GVLVEKSANTSICDSTIFYTNIYYSLSSLMNDNINSKDSVAETAVTLTLQSPDTVMAREN
FCPVLAITNKNANEIIFYSVEVEYAKTAAYFLEQFAMHKAQVKLGDAAVAHDHQAVNIQI
VVSAGSQKKVKDLDVTVDIASTPESYISQAPRILSASFNWVRDVAPSKGLVFETAATQEQ
ELLVFITMSDAVIGARSVRIVTGKCYEGTCSVCQGVKKYMVSNNALGIAQYKCILHGQDE
SFSTNDVLTVGYGISAVTYYAAELMMLSAATMSFSAVFTNKIAPLELICCAKIKGITSYS
VGRGNEALLVHAFDRYNVRS
>Tip_863
NQRVNVGDYQKGEYAEGHAIIDFVAALAFVMVEVIFRRLIMVMMLYAIEIDFAGAHGAIH
INAPVVEYMISSVKSINVTTYISVIATGKSYKLVSASNNSTSTTVLAKGTFGAVSTFKPE
AHLSVNQEDVVNSNISFVLCMLASQTENFSGKEQINLTAIGATCPAAKHVKDFSFQGVFN
RVVAQRSANTPMPGSKIYYSNVYYNLARLANDNVQSKSAKAETAITLALQSVERIDQKEN
LCPILHLMNQSANELVLFNIEIKYPKTAVWYVEKFAIHRIQVKIGDCAVASENKSVNADV
IVQSGSQKKITDIDVTLDVSSAPEHYFTQTTAIATTAYEWVRQVAEARGLRFESSAATER
ELLVIIRLAEAVMGTRDVRVVKGKCLESSYHITNDTRKYLVSNDAIGIAQYKVIMTARDE
GLATDEILGAGHAMTAITYYCMTIHMISTATMTVAAVYDNETNPFKKLEADRIKAVTSYA
VGRGNEAVVAHFLSRYNVKD
>Tip_864
NQQVNAGSHRKGEDADGHAIIDYIAAYALIMMEVVFRRLVVVFYLYAVDIDFAGGHEVVY
VNAPIVEYKVATVKSINITTYIAVVATGVSYKVVAASHNSASTTVLAKGTFGAVSSYAAE
AHLSIDQEDLVQHDLTIVLCMEVSQSENFTGKDQINMIAVGASCPSAQMIRNYCFSGAFG
RAAADRSGTTPLAGSQVWNSGVYYTLQRLATNDTWSKAAKAETEMSLSLKSSTRLERREN
FCPILHVMNKHASEMVLFNIEIEYPRTAVWYVEKFAIHRVQIKIGDCAVASNNKSVNADI
IHHNGGQTNVKDLDITIDVSSAPQIYFSQTEEIATASVEWIRQVADAQGLRFETTASTDK
ELLNIIKLSEALLGSKNERVVRGKCLEANYAISQDTKKYQVSNKALGIATYNAIFTMKDE
ALANDEIIQAGFAMSAITYFAQTLRMLSSDTMTIQAIYDEELSPLDKLSPDKMKEITSFA
AGRGNEAVMANLLARFNVKS
>Tip_344
DQKVNGGDATRDEADDKDAIIEYVATYAIVMVKVSFKRLVIIMILYAIEIDFDGVTEGLY
VNRASTDYYIECIQSIVETVFITIINTNEDYKIVPAHHDSSSGNILSQNRYGDVANFRPN
AHLHVDMENVISSDFSMILCLRANNAANLMGKDNLTLTAVGAGCASARAIKDYSYLAVYN
NAVVERSANAGIPDARAQYTDVYYQLSEVLNNNVDSKDEEAQASVSVGLQKADSVEAREE
ICPVVALMNKSATEMILLNIEVAYTSTVVWYLEKFVVHRLKVKSGDCAVSEDNRAINIDL
IVNVGVRKAVRELECTSDVRSGPKRFFSKSTQVSKRNYKWVRKVAEDKGLQFDSCRVNER
DILLILTLPSVILGCQEVQVVQTRCLEGAWSVAKELQKHVVANDAINVPHYKVVARARDE
GLASDQFLDVGFAMTAITYFSLDLSYLSNEEMTFSAILTDEKAPLEKFEAERLKGVTNYA
AGRGGHKFMVNVFPAYSVQK
>Tip_345
EQKINAGDHQRDRKADAHAIIDYVGRYALVMVEVTFRRLILVMYIYPVEIEFNSKVDGLY
IDEATVDYYIEAIQSITDTLYIKTIATDEDYKLVAADHNSESDTILAHKKLGDVSSHRPN
AHLNVDMEDVIKSDLSLVLCMQASKVQNLSGKSDLDLIAVGSGCPTAKYIHNHSYTGVFD
HVAMEQAANAGLPDNKIHYTNVFYQLTKILHNNVNAKDSSAQCAIAFGLQSTQKIEAREN
FCPVFAMMNAEADALILFNIEVDYPNTAIWYLESFSLHRIVVKIGDCAVSEANRAINIDV
IVYVGARKKVEDIEATADVRSAPRRYFSQTTQVAKAAYEWIRRVANDGGLQFDTAKVSER
DVLVILTLPQAVLGNRDVRVVQCRCREGSMTIAKEIGKYMVANGALDVPHYKVIARARDE
QFATEQLFNVGFSMSTITYFSIEIMFATGAEMTFEAVASEEVAPLDRLNTDRIQGITNFA
SGRGNERIIVHTMSKYSICK
>Tip_682
EQRVNVGDHSRGSTEDAHAVIDHVEKWAIVMVGVSFKRLILIFFIYALKLEFAGVMDGLH
VSRAAIDYFIEAVQSIHTTIYVKTIHSDEDYKVIATDNDSSSSTILAHRRLGSISNYRAD
ANPDVDMENTVQSRWSVVLCMEAAKVENLAGKKDIAFTAVGAICPAARYIDGFGFTGVFG
RVVADRSTNTSLANTRIKCTDAHFRLTNVLSDNIANKDSAAKAKIGLDLQSSDSVHPEEN
ICPVLAVMNKHADALILYNIKVSYPKTAVWYIDSFAVSRLQVKSGDYAVATENKCINMDI
IVMVGATKRVEEIGCTIDVDTAPQRYLKQNTRLVKTSFPWVRKVARDKGLQFETARMDEH
DILVIMTLPETVLGSEDVRIERGRCLEGTWHVAENVRKYRLSNGAIDVPRYKAIAKSKDE
SLSTEQFLDVGFALSSITFYALALMMASAAEIIFSAVFNNEPAPIDKLHTERMKGITSFA
AGRGNEKLVVDTVSRYNVAK
>Tip_683
DQKVNPGGQQRGESEDAHSIIQHVEKYAIVMVKIAFRRLILVFYIYALELEFEGTVEGLY
VSRAAVDYYIDAVQTITPTVYIQTIASDEDYKLIATDSDSASNTILAHRKLGSVSTYRPE
INPEVDMEDAIKQDMAIVLCMQSSKVDNLSGKENIGLTAVGAICPAAKHVETYPYSGAFG
NVMIDKSPNTTLSNTQIQYTDAYYKLTDILSHNVENKSSAAKAKIGLNLQAADMIEPREN
ICPIFAVVNKRANSVILYNIEVSYPRTAIWYIDTFALNRIQVKAGDYAVSSSNRTVNLDI
IAIVGSKARMEELGCTVDVDTPPQQYLKQNTTMVRITYEWIRKVAEDEGLKFEKARLDEK
DVLVIMSLPETIMGPEDVRIAKGRCLEGTYKITEGVEKYELARNAIDIPHYKSIAKSTDE
ALSTDQVMDVGFALMAVTFFSFAMMMASAAEMIFSAVMSDEPSPIEKLSAESLKKITAYA
AARGNRKIIVDMIPRFDITK
>Tip_696
DQKVNSGQYQRSGHAEADGLVLQVDAMQMYTVSIAFHRLLFVFMLYVIIIEFEGVIGVHE
LTAGAMEYYIASAKSVTDRSYIRIVKTKKAYKIVGQDNGSAHGTILGKVSLGSVPSFRPI
AHMDIEMEDAVKSDLNLVLCMDSSQKDNYTGKTNIALIAVRGTCASADAIKGFASRAVIN
NARKERSANTGLASKYADYTHVYFTASKVINENIPDKQQVAKTAISMGLNSHEGVSSKEN
LCPIISIMGNHVTEVMLYNIEVRYNQTVIFYMEDFALRKIKVKAGDCEVAAENQAVNLNI
IDQASTAAHLQNSGFTVDIDSAPKIYISKASSVVKATLQWIRVVSKSQTLEFEHAQVADR
DMLIFISLAESVIGDQSVKLEHAQCIEGSFSMAKTTQKYMVANNVFSIAQHKVVLQAGDE
AFATDRLADVGFTMQAVTWYSMHMEIYEVDDMTIAAVMSAEIAPIAKMQSQRIKGVTSFI
MGRGNQNVVLHAMNDFNVEN
>Tip_697
DQKVNTGQYQRAGHSEADGIVLQIEAMQMYTVKIAFHRLLFVFMLYVIIIEFEGVIGVHE
LTAGAMEYHIASAKSVTVRSYIRIVETKKAYKVIGQDNGSGHGTILGKVALGRVHSYQPI
AHMDIEMEDAAKSSLNLVLCMQSSQKGNYTGKHNIGLVAIRGTCSSAEVIKGFASKAIID
NTRKERSGNTGLASKFADYTHVYFTASRVLNENIPSKHQRAKTAISLGLNSHDGVSTREN
LCPVISVMGHHVSEVMLFSIEVRYNQTVIFYMEDFVLRKVKVKAGDCEVASENQAVNLNI
IDQSSTAARLQNTGFTVDISSAPKVYISKASSVVKATLQWIRVVSQSQRLEFEHAQVSER
ELLIFISLPESVIGDQSVKLEHAQCIEGSYSMAESVQKYVVANNVFSIAQHKVVIQAGDE
SFATNRLADVGFTMTAVTWYSMHMAIYEVEDMTIAAIMSAEVAPIAKFNAQQLKGVTSYI
MGRGNKAVILHALNDFNVQN
>Tip_694
DQKVNGGQYSRADQQEVSGLVLQVQAMQIYMVKIVFHRLLFVFMLYAIIIDFDGVVGVHA
LTAGAMEYYIAALKSITVRSYVRIVETKKAYKVIGQDNGSAHDTILGKLPLGSIPSFQPI
AHLEIEMEDAIESNLSLVLCMDTAQRANYTGKQDISFIAVRASCATAEAIKDFAFHAMIN
NARKERSANTGLASKFAHYTHVYYTASRVLNENIPNKEQQAKTAIALALNSLSAVSTREN
LCPVMSVMGQHVNEIVLFNIEVRYNQTVIFYMEDFVIRKVRVKGGDCEVGSENQAVNLNV
IVSNSTAAHLQNTAFTVDIDSAPKAYIAKASHVVKAALEWIRVVSQSHRLEFEHEQVNEN
DLLVFIELSESVIGDSSVKLEHAQCIAGSYSMTRNVRKYVVANGVFNIAQHKVVIQAGDE
AFCTSRLANVGYTMTAITWYSMHLQIYEVEDMEFAAVMSREIAPIEKFQAQQLKGVTSFI
MGRGNKTVVLHVMNDFNVKN
>Tip_252
EAKVNGDEYARAEQGEANGMIQQADKYQLYQVALVFRRLLFIYILYVFVIQFEAAVEAHR
IDASTLEYHVSSLKSIKGTIFIRVITTKAAYKVAQNDYNSVRGVLLARSRFGPIPSHRPR
AQLNVHNKDLLDADVSIILSLAANQAKNYSYKDGISIIAIRSTGTVMRNVQGYGYQCVFD
KTRLERASNTTISSKFISYTNVFFSLTNVMRNNVDTKETQARTQQTLDLQTAQMLENKEN
LCPIISVMDKRISELVLFNIAVSYIKTAIWYFESLALRRVRVKDKDCAMGSDNEAINVNL
IHGIEARKNVDNVSMTIDVETTPKTFVSKETTLVATTLNWVHALQNTKVLTFGQAEENER
ELLIFVKLASSVLGTSGVKVSSSRCIAGTWQISQSIRKYLLANNVFNVASHKSIVRAKDD
AFAEREVIDVGFGLASVTYYSLDLNRIEGETMRVQAVFTAEYAPLERLNGAHLKDVTSYA
AGRGNQKVLPNTMDNFNVAT
>Tip_253
EAKVNGNEFSRAHRAEANGFIEQAARVQLYQVAIAFRRLIFVFILYAVVIEFDAAVEAHK
IDASTLEYFVSSLKTINATIFIRVIGTKAAYKIACQDYNSATHVVLAREKFGPIPSYRAR
AQLNTDNEDIVDTRVSVVLGLASSQEQNYSFKAGISFMAIRSTGAPMKHIQKHGYKGIFA
NTRLERASNTSLASKLVAYSDIFFSLSSVFSSNVQGKETKAKTRQSMNLQSADILETQEN
LCPLASIMDSQVAALVMFNIAVEYSQTAVFYFETLGIRRVRVKDADCAIGSENESVKINV
IHGIGAQKNVQNVKFTIDVATGPKKFLSKETMLLALSLQWIHALADSESFTFGKSEESDE
ELLIFVRLAQSIIGTAEVKLDTSRCIAGSFQIAADIQKYLLTNDVFHVARHKAIVKAEDE
AFAENKLIQVGFAMTSVTYYTFKLDRLEAETMRVHAVFTPEYAPIQTFPAKHMVGITSYA
MGRGNQDIYPNIISDYNVAA
>Tip_156
EQRVRTGEFQRTEQRDANGLVKQAEGFQMYMVTVAFNRFLLIFHLYLVIIDFDALVQGHK
LHAGHVEYEVSALETINVTIYLRILKTNAGFKEIRENFNSARDMLLVRLKLASITAHRPE
IQVELENEDKVPNGCCIVLSLQTQQETNWGGKTTIALVAIHGNGSQMANLRDLAFQAIFN
NNRVKKACNQSLADTFVFNSSLFFTLNEIINNNTANKDAKASTQVTLDFQTVQTIDNKEN
LCPVVCWMNKHVFGILLFNITVDYIKIAIWYMDKMAVQRVRVKGANCALGNKNESVSVHI
TQASNGNRRLQNLEVRIDIRQGSQSFMTKEGPVLDAAYQWLHILARTQSLIYDKGEEPDR
EFLIFLTLARGIIGDKGVRMARSRCFAGTFSVNKDITKSIVANHVIDIGKHKIILRSKDD
ALATDDALEADFTMDPLTYFASEITRLEFTTMKIEALFAVQIAPVKDLTAARFMEITSFT
AGRGNAKILPSHLEDYNIIK
>Tip_157
HQRVRTNEFARTTHRDANGIVKQAENLQLYMVKIAFNRALIVFHLYLVIIQFAALVQGHR
LHAGHIEYEIAAMEAINVSVYLRILRTNSGFKRIRQNFDSSRGMLLVRVKLASITAHKPE
IEVDLENEDVVPSGCCLILSLNSQQETNWGGKTTIALVAIHGNGSQMANLKDLAFKAVFN
NNRVKKAANQSLADTFVWNSNLFFSLNNVVNNNADNKSATASAQVSLEFQTVDTVENRDN
LCPVICWMNKYVFAVLLFDITVNYIRIAVYYMDRMTVQRVMVKAANCALGNKNESVSVHV
TEPANGNRRISNLDLRVDIRQGSQSFLTKEGPVIDVSYQWIHILARTKSMVYDRGQESDK
EFLVFLTLTQGILGDKGVRPSRSRCFAATSTTNKEVQKSIVTNDTINIGKHKIILKSKDD
ALATDDALDADYTMSPITYYAHELVRIEFTTMKIEALFAEQAAPVHTISGARLINVTSFT
TGRGNAKILPSQLRNYNILE
>Tip_923
EERLKGNEHGRTEFSDADGLVDHAQHYQMYMVELCFKRLLLVFYLYLVIIEFEAIIESHR
LAAGTLEYRISALETINVNVYLRILRTDAGFKEIAQDHDSGRNILLVKLSLGGVSTYKPQ
VHLNIKNEDVIETNMSVVLTLHTQDDKDWGGKQDITIVAIRSNGASIKLVEDLGFRATFN
HSRVKKASSTNMKDSFIHSTNLYYSVSDILTDNVETKGARASSQVSIDLQTAARIDGTEN
LCPMICWMNAHVFSFILYNITVDYSRTAIWYFDRLCLQRVKVKVSDCAMGNENQAVDMHV
IKYGGGNKKVANLDLTIDMSESSKTFLSKEGPLIEIDYAWLHELADSRLIIYDKSEETAE
EFLVFVALSQALFGDRSEKLAQSRCLAGSLGLSLSFTKYRVANNTIGIAEKKAILRSQDE
GFAEGDAMGAGYTMTSITFHAAHLERLELTSMKIHAVFATETAPLQRLSTAHLKAITSFA
CGRGNAKILPNLLRDYSIVS
>Tip_924
EQRVKSNEQARSKYEEADGLIERAQQYQIYMVPLYYKRLVLVFYLYLIIIEFTKIVDSHR
LQAGQLEYQVSTLETVNQTVYLKVLSTKAGYKLQSQDHDEAREVLLVHFSLAAVASYKPD
VQLNVDNENCVKTQMATVLTLQAQQSKDWSGKEDISMIALRTDGASIKYIRDFGFKAIFK
QSRVEQAANTSIAYNLIDGMSLYYSVSNLMSENVEGQSAVASSKISLELQQAASLQSAEN
YCPILCWINRSVSAIVLFNITTKYTKTAIWFFDKLALHRVKVKNEDCAMGTQNQAVDLEI
IAWGGTQKGITNLEVTVDIREASEAFMTKDGPIINQSFEWIHTLSDTTMLIFDKPQESEN
DFAIFVKLTEAIMADKDVKLAASRCLAGEFGAARSVHNSTVAKKAVGVSQHKIILRARDE
SFAENDCIDAGFPLSSFTYHAVNIDRLDLTTMKIYEVFTVERAPLARLPMAQVKGLTTFS
CGRGNVRVIPRALSDFSIVE
>Tip_116
EQKVKGNEHQRSDRKEANGVINNVERFQMYMVEVAFKRVLMVFYLYATQIDLEAHIEAHK
LDAGALEYHVSALKTINITVYVRILNNEAGYKVIAQEHNSARSVILAKMKLGTVPSFKTE
VQLSVDNENVLKTAMSLVLTLDAMQGSNWGGKRGISLVGVRAGGCTMTAMRDYAHRSVFK
NSKVEQAANTSLNNSFIYGTPVFFALTNIMTDNVESKDAKRRTQLTLELQSTDVIKTKEN
FCPVISVLNAFVAELVLFNLTVEYNRCAVWYFEKIGVRRVKVKSANCAMGNENEGVNLNV
INSAHTQKQVENLDFTVDISSASKTFLNEENCIIDIPFDWIHTLAHSHVLTYDKAEEADQ
ELLIFIAMAHAVVGSGGVRLEESRCMAGSLGVSHEVTKYSVANDTIQIAEHKAIVRAEDE
SWAQGETMNVGYAMSSITYYSLHLGRLEGETMKVPAIFTVEKAPLARLSPAKFLGVTSYA
VGRGNRKIIPDVLKGYNIVS
>Tip_183
EQKVNANEQQRSEHEEVNGVIQQIRRYQLYMVNIGFKRVILLFFLYCVEVEIPAIVNVHE
LEAGSLEYQISALKTINVTVYLRVLKNEAGFKTVAQEHGSARDVVLARMKFGPIHTYKAD
VQLNIDNEETLGHNLSVILSLACQNGTNWGGKNDITLVGLRSIASAMNLMKDYAFRAVFK
NSRLNRAANTAMAKASIVNADVFFTLSAVLADRTEKRDTHRRSQVSINLQATDLIESREN
FCPVMSVLNGHVGSIILYNLQVQYTTCAVWWFERVAVRRIEIKLANCAMGRDNESVNVNV
IHQSGGQKRVEEVNYTTDIRSASKHFMSKKSPIIHVTYGWIHDLAESSMLVHHKCEASDE
EVLIFVAMARAILGSNGVTIEIARVMAGSFGVSQEAPKYFVANEMVDIAQHKVVIKGRDE
SYVEDESLQVGFNMASITFFSVTLERIESETMKIHAIYTVEIAPLCQISAAKILGVTSFA
VGRGNRTIIPDLMRNYNIVS
>Tip_813
DQKVNANEQQRSEKEDADGIIRQVAKYQIYTVEIGMRRVILLFFLYAIDVQLNQVVDAHK
IEAASVEYYIEALKTITQTVYIRILGNESGFKCVAKDHTSSKNVILARVSYGPITSYKAE
VALGLDNEETMGTELQLILSLKNQDGQNWGGKEGITLAGVRSVAAAMKMMRGYGFQALFK
KSRTERATNKSLARTFIHDVEVYYTLTTVLSDRVEKKEQTRRARVSLEFQAAALVASKEN
FCPIMSLLNGHVGEMVLYNMRIEYNTCAIWFLEKISVRSIRVKLSNSAMGRENEAVNVNI
VQTPNAQKQVENIDYATEIMTGSRIFITKQSNIVDLSFAWIHTLAESQLLVHDEGESNPE
ELLVFVAMARSVLGSRGVTLETARVLAGSYGTAKNATKYMVANDTANTSSHKAVINSREE
AFAEQEELSIGFPLTSITFHALTMARIDAHTQKIEDIYSVELAPLNQLHGDKLMGITSFA
VGRGNKRIISKIITSYNIQE
>Tip_814
SQKVNSNQQQRTDKQDADGVIRQVAQFQLYSVQVAMRRVVHLYFIYNIEVQLAAVVDAHQ
VEDGAVEYLIEALKTITVTVYVRIIQNEAGYKAVAQQHSSSKNIVVAKVRYGPINSFKAE
IALGLENEEVMETELTVILTLQSQEAQNWGGKDNIALAGVRSIAAPMQHMKHYGYQAVFN
KTRTDRAANSTLSKGFITDVEVYYSLTNVLSDRVEKKEQARRSRIALDQQAAAVIQNSEN
FCPVISVLNALVGELVLYHMRIEYDTCAVWFLDRISAKSARVKLQNSAMGRENEAVNVEV
IQVPGSQKVLENINYAIEINSGSRHFLSKESNVVTVSYAWVHTLAESDALVHDQGEAIPK
ELLVIVAMAQPALGSNGVTLESARVMAGSFGTGRDATKHIIANHTAKTASHKVILSTQEE
MFGEGEQMHVGFPHESITFHSLTVDRMEGHTQKVDSIYSVELAELAQLAGAKLMGVTSYA
VGRGNKRMMSGLIQDFNVTK
>Tip_316
SQQIKANEGSHAEAEGKSGVVANAERWHMATLAVAYLSLLVIYFLYGAEIEFNGCIDSHQ
IEESVVEYYISALQTVTSTIYLKVIYTDVSFNLTAQNGDGLPEVLICHQRLAAIGSHRGA
ANLDIQNGSRIEKDISMILEVSSSENENCSSRPDLRLTAINGPAGTMRLIDDFSFQALFG
RATLQKSSNSTMADPQMYHTGKYYIVPGIFGQDFESKAATQQTAVSLKLRETAVTQNSES
LCPIMSILHTYLTPLILYNLEIEYEKTLIFFFHKLAVKRFQVKDSNFDKAEPNTAVTIHV
IYYANNTLNIENTHVEINVGATPVKFLPQEATIVDETFGWMHSLTRSTWLPYDAQQMEQE
EILVLTEFAEAIAASKDAKQEKTKSHQAGYGMANDEKKYRVCNSNVYIAKTKALLRQQDD
AFVEDDAVDVGYPLKAITFYTYNLQQIDPASMRFYEIFTSQINPMEHISAAELAEVTAYA
VGRGNERVLLDLIANYNVAA
>Tip_317
DQRVKADEGSHAEAEERNGLVDNVERFHLLTLAISFLSLILIFFLYQAQIEFRGCIDSHK
VKEACIEYMIRAVQSVKQSIYLRVIGTGVSLNVVSQDGSAPAHVVVSKLQLAEVANYRSD
AGLNVDKGSCIKKEMTMVLETRASEDKNYTSRNDLTLASLHGPAAGMQLIRGFPHDDIFG
RSVVRRSVNATLAGGDVQHTGQYYVVPDILGEDFRAKGKTAKTAVSIDWQAAEVVGSKEN
LVPLISILHAHVSSIVLYNLDIKYTATLIYYMHKLAVRRVKVKNSNFDKVNPNTSVTVQV
VFYSDAELQIANTDAEINVSASPVRYLARDKAIINWPFSWIHNLTESSALAYDSGEASES
DLLVLTQFSGAILASNNVKQDKTKSHQATYTASNNELKYIVSNRNVYVVRTKALMKQKDD
PYAEGDVVEAGYELKAITFFVHNLENLQSANMRFWAVYSHQITPMELLSVAKLVDLTAYS
VGRGNDKVLATIFSDYNVAC
>Tip_440
DQHVKLEQGARGTYEERGGMVESANNWQLVTMEVIFLALVMVYFLYSADIQFQGLVHAHR
LDQNTVEFMISCLQTVIATIYLKIIQTQVSLDTLPQDGSAGSNVLIANMELARFNKFRTY
AELGLENGSLVQQDLSLVLEIRSNQTHNCAWRPDLTITAVHGCAVNMAHIEAWAFKGVFG
KSTTERSGSSTLTEHVVFNSGRYYKLPNVLGEDFTHNEPTATTAISFDLQGSEATDAREN
LCPVLAVLHNQVGALVLYNLEIAFTRTLIFYFNTFCLKRFRVDSEGYGKASRNAAIAIEL
IHFAHTSLSMANHDAELNITAASVIYLKRNRAVVNSKFGWIHSLTKSKVLVYERHDAHEQ
EFLVLTRLSESIVADRNIRMQRAKCHAATYQITADELKYSLANDNFNIGRRKVLIHQRDD
PFAKNDQLDSGYELTACTYYVFGFRYIAVGSMRFTAVFTHQMNPLDKMGVEEIKEITAWA
CSRGSKRIMLSAFSGYNIRD
>Tip_441
NQRVKADEGMRTGYDQRGGLIDTANQFQMVTLEVIFLALILIYYLYGATIEFAGVIASVN
LEDPTIEFYISCLTTVIDSIYLSVIKTDTTFDSIGQRGEAGTDVLISKLMLARFSSYRAA
AGLDVDNGSQVEQDINIVLEIYATESHNCASRAELSLTAVHGAGTSMAWIDNHAFKAIFG
KEISDKNGSSGLAENTVHNTARYYKLPSVLGEDFTAKPPTATTAITFNLQNSECLEKQED
LCPVLSGLHQRVGSVVLYNLEIAFARTLIYYFNTFALQRINVKNDEFAKASPNCAVTVEV
IYMGDAHLRMDNPSAEININAASILYLSRSRAVTGSSYDWVHNLTKSEIFVYNQQASAER
EFLILLQFGDAILADAGIRLDKAKCFAAAFQVSRDQMKYALAKESFYIGRKKALLHGNDD
GFGENDDLNAGYAFSACTYFVHGLKYFQAQEMRFTAIWVEQASPLGKISADELKEITALA
CGRGNKRIVLTVLANLNLKS
>Tip_113
DQKVRANEGSQADHEAKNTLIATVDSYTLMTLAVAFRQLVIVFYLYAAQIDFKGVAKAHK
IDEPVVEFTVDALQTITKTVYLTIIGSETSVNVIAQNTEASARCIIAKAGFSDINTFRAT
ANIDLDKGSLIEHNFSFVLEIHSNEATNCTARADLTYTAIHNTGGSMARIHDFVLQGLFG
KDTINHSENASMSQGLIYNTGAYYSIPDILGEDFEHKADAAPTMASLSLQAAETVENQEN
LCPIISVMDEYVSARVVFNIEIRYGHTAILYFNQMGVRRITVKTEDYAKSSPNPAVTIEI
LHATNSQLATANTNLTIDLTAGPVFYITRRRSVVDSYYEWVHALVESRALVFEKGKASER
ELLILTQFGASILAARQVEIEKAKCYAANFTLARDELKYAVCNNNFYVAKKKALMNVKDD
SYAENQVLNAGYELKAITYWAKQVQHLDPATMKLKAILSSRINPLARITVDKLKELTALT
PGRGNKRVLASIFTKFNVKA
>Tip_747
DRKVKSNEGARSEHESKNTIVTQAAPMQMIKLDIAFTQMVVVYFLYPAKIDFSGAVAAHR
LETSLLEFTIDAMRTIKPTIFLDVIRTGNNFGSVAQNRDAGDDVLLAMVRFGRISSWAST
ANEGIDKGDTITYSMNILLEIQSSNADNCTLRVSLAMVAIHVSAAHMKYIRSFAYSCVFG
RSTMNQSASHSIAEDRAQNTEKFFALASILGEDFKGKEKTAPTLAKYDHRSAEKTDTKEN
MCPIVNVMNTFIHALVLYNMDVAWTSTSVYYVTRFAVKRVTVKSEDSAKTSQNTFVTVEV
IIHSNGQYKEGKTNLAVDITAAPVRFLNRDKSVANIYLPWVHGLTSGCILVYEQAKSTDK
DILILTTFTEMVLAETKEAMNKARCYDAYYSTAKEEWKHWVGNSNFAITQKKALLKSQDD
GYGDDQVVEDGFELKALQFFTHKLTHLQARTMKLLTILNSRADPIQEIDSETMQAITAFT
AGRGNKRVMCSALNDYSYKA
>Tip_748
QRKVKADDTARSAYGAKSTFITQAARFQLLKLGVPFVQMILVYYMYAVDIEFVQVTKAHN
LKNTTVDFNIDALKTITQTMYLDVVATRHAFGIISQGRQAAADCLIAMLQFGKIVSYRAQ
ANDGIDKGEIIDHDMNTVLEIYAQHEENCASRSSLCIVAVHASVAQMHFIKQYTFKAVFG
RTTENESSNYSLADNKVRDTEEFFSVSNVLGEDLKKKEEVAPALTDYDLKSSEKIDSREN
FCPIMNIMNSHITAVVIYNMDVTWAHTAIFYITAFAVKKINVKSADSAKASNNTFVTVEV
ILERDGQYNEGKTSFALEIQAAPVKFLDRDQPIQNAYFDWLHPLEEGHLLIVENDRASDK
DVLILTEFCDCVIAQNKAALNQARCQDATFNVGQEEHKNWVSQDNFSVVKKKSIVHPRDK
AFSADAFMDDGFALKAVEFYSQKMADIYCQTMKLVTVYTNRTQPMEEVTAEQLKGITALS
SGRGNKGIFVNVFTKFSYDA
>Tip_745
KRRVKASEGSRAGHDAKSTFFSEAERVQLLTLQVAFHQLIMVFFLYTAKIDFEGSVQAHQ
IDNTLVEFCIDALQTIQEQIFLALIQTKTAFGVIAQDRNAAAQCLIARKKFGQITTYRAT
ANIDIERGDLIKYHMGLVLEMFANEQENCSSEASLALTAIHASAVDMKMVQNFTYNGLFE
RPEVDPAGNFSMADASVHGTQKYYSLQEVLGEEFNSREDKAPTLVTLNLQATRATERRAN
LCPILNLMDEFITGVVVWNMEVKWARTAVLYFTAFAVRRMTVKSADHAKVSENSAVTVEI
IIHTDSALKLEKTNLTVEITVSPVSFLNRQRSITNRYYTWIHALAANRIIVFEQARASEK
DLLVLTRFAQCVIADRKARLDKAACQSAYYSTARHEWKHIVCNSNFSASRKNALLKAKDD
VFSEGQCLKDGYQLKAMTYFAQELDNLESQTMKLYTIYSSRVTPLDRLSVKQLKSITAFA
SGRGNGKMLSAVFSGYSVKA
>Tip_508
SRKVHTSEGAKTQTQAKSTLVSTAEMYQIVKLSVLYRQLICVFYLYAITIDFPHHARAHQ
VEENRIEFHIEAMQTITNSIFLSIVKTDSKYNIIGSRDDAASNCLIAMVTYGEINDWRGT
VDINVERADAVKQNVALMLEIKAGEEENYSSRNKLTITAVHANGSSMSHVKGFAYQCVFD
KRVANKSANLSMTDAKILDTNGFFAIPSVLGEDFSAKEGTSPTKSAVSLQSADKIANRED
FCPIVNIMNKYVKGMVIYNMEITWGQTAVFYFDKFSLSKITVKNADFAKGAANSGVTIEV
IQYTNAQMKTTNTNITVDITNAPVAFLPRAKAVASQFFEWIHELVESRALTYGRGCTSEQ
ELLIITAFADAVLADQQISMQKSRCQTASFPMAKNEEKYCMANDRIDAGKKKGLLKAEDD
AYAEQQYLGSGWDLKAITYWTFDVGQIEGATMKIHAVILARLTPVEKFTTERLLEITSFA
AGRGNWKILADMFKNWNISG
>Tip_509
SRRVHANEAARANTAAKTTLIATAEQFQLIKLQVSYRQLVLVWFLYSVAIDLNHTTDAHK
IKEARIEYYVEALQTISESVFLSVIKTDSKWNLIAQNDDAAANCIVAMMTFGNISEYRGQ
LDINIDKADALDHNFAVMLEIQLGQADNCAYRSNITYIAIHASCAVMKHVHNYTYKAIFD
KTTTDKSTSLSLANARIEDTDAFFAIPDLIGEDFTRKEDTSPTMACLSLQTVEIVATDED
FCPIVKVMDQYVHSLIIYNMEIHWSKTAVFYLNKFTLGKLHVKAEDFAKGAANAGVTIEI
IYQSNPQLETNNTHLTVDIGACPELFMSRAKSVECESFGWVHKLAASTILVYARARATQV
ELLLITEFADGVLTTKQVKMDKTRCRTAAYALADGELKYALTNQNVDASKKKALVKARDD
YYAEDRQLDSGYELKALTYWAYGIEQIEGATMRIQAIIVERISPMAQATTEKVLDVTAMA
SGSANRHIVSNIFTNYNVKE
>Tip_449
ARRVRQNEGARAADEAKSTFVASAPNYQLVKLNVVFRQLVIVFFLYTITIDFPRTADAHK
IEESRVEFAIEALQTITETIFLTVIRTGASYNNIVKEDNATSHCLIATIEFGNIATYRGT
VHIQVEKGNAVEHQLAVLLEIKAGEAEGCASRAKLNLVAAHATSTSMRYVHGYTFKAIFD
KTSADKSANLGISGSRVMNVEAFFAIPDVFGEDFSSKNDHAPTMSALSLKTAETIADKED
VCPIIAIMDRLVRAFIIYNMEISWGHTAVFYVNKFTMQKITVKNADYAKGSENAGVTVEV
IDNTAAQLQVDNTDVTIDISNAPVAFLARAKTIDSMSYEWIHALAANTALIYEAGRASEK
ELLVITKFGESVLSDQNVKVDRERCASATFSLRKNEVKRALAKHSISAVKKKVLIESKDD
AYAEHNLLNSGYELKSVTYWANDLRNIEAETMKITAIIMDSVNPLDQLSCEKFIELTALA
GGRTNQEILANIFTNYNIRG
>Tip_376
ARKVRANEDSRAAREAKSTFIATIESYQLLKLHVVYRRLILIFYLYTVTIDFTHTAEAHE
IEENRVEFNIEALQTITATIFLTVIQTESSFNHIAQDDEATAKCLIAMLKFGNISTYRGT
VNINVDKGDLVEHDLAVMLEIRAGEAENCASRAKLTLTAIHATATAMSHIHGYTYRCIFD
KTTIEKSANLSLTDAMVQNTDAFFSIPNILGEDFSRKDDSAPTMASLSLQTSDAVASQED
LCPIVSVMDAYVQALVIYNMEIKWGHTAVFYFNQFALKKVTVKNADFAKGSANAGVTIEV
ILRTSCQLRTEDTNLTVDISNSPVMFLARAKTVKSKSYEWLHALVASSALVYDKGRATEQ
EMLLLTQFAEGILADRDVKLDKARCRTATYSLRKDELKYTLCNNNVNASKKKALIKTRDD
AFAENQLIDDGYELKAITYWAHQIGNVEGATMKIEAIIMNRASPLNQLTSEKMLEITALA
SGRGNKRIVANIFSNYNVRG
>Tip_674
ERKVRPHEGSNSGHVAKSTLISTADAFQLMKIDIAFRQLLVVFFLYAAEIDFEAMCAAHK
IDESVVEYAVDALQTITATIFLAVIATSASINAIAQETNSVANCLIAMIQWGDITSFQGS
ADIDVEKGNLVEHNFSVVLSIFSADNDNCISKSGLTFVAVHTSAVVMTYVRDFTFKGVFG
KSSPDRSSNLSLSDTAVYNAGSYYSIPDILGEDFNRKTETAPTQANLGLQAAEAIDTDAS
FCGVLTVMDRTVSVMIVYNIQITYGETAIFYFNRFSLKKVTVKCSDFAKNSENTTVTIQI
ILAMAGQLQTENTDVTINIMAGPVIFVLRHRNVADCYFAWVHALVASRTMIFDRARANEQ
ELLILTRFGEPIMASKDVQLSAAKCNDASYSSSREDLKYQVANTNFNAGKKKALFRVRDD
VFGERQIVNCGYDLRAVTFWAKHFDNLDGATRKLHAIFSSRVTPLQSFTAEKMKEVTALV
CGRGNNRVIAEHFSDFNIRA
>Tip_675
ERKVRPNEGARSANQAKSTFIATADSFKLMKLDVAFQQLVIIFYLYAVRIDFSATAQAHR
IEDNVMEFSIDALQTITATVFLAVIATQPSINHIGQDTNATAKCLIAMAKFGDITSFRGT
ADIDVDKGDLTEHDLSLILSIHAAEAENCDSRAGLTFTAVHASAASMSYVNEYSYKGLFG
KSTTDKSVNLSLSNEEIHNTGAFYAISNVLGEDFNKKQDAAPTKSTMSLQAADAMDTEES
LCPVFSIMDRHVSVIVIYNIQVDYGSTAVFFFNQFGLKRVTVKSNDYAKNAENRTVTVEV
IIHTDSQLQTANTDVTLEIMAAPVAFDGRERNIANHYFAWVHALAASKTLLIDRARASEQ
ELLILTQFGDPVLADRQVKLDNAKCHSATFTVASDELKYIVANSNFNAAKKKALIKVKDD
VYGEGQSLNDGFDLKAVTYWADHVGNLDCATMKLKAILTSRVTPLKKMTAEKLVEVTALA
PGRGNKRVLANLFTNFNISN
>Tip_79
TQEVRSDEGSRRDRQERNALVKQAETYQILTLPVVYHQLILAFFLYAAEITFDGIARAIR
IEESLVEFYIECLQTVAPTIYLKIIRTNAAFHRVSQNSEGATSCLVSKFNFGEIKSFKAS
ANQGLSDGSLVQKNLTFVLEITANDEQNCSHRGDLSLTAIHGSSSSMRSIEDYAYIAMFG
QNTVERASNLTIAEGLISNQGAYYSIPDILGEDFDHREALAPTAISMDLQTADVVRSKEN
LCSVLSIMGRYVSAIVLYNIEIEYGRTAIYYFSKFPVKRVRVKSVDYAKSIPNDGVTVHV
IFHADAQLMTANTDTTLDVSAAPVVYLTRRREVVEPYFQWIHALAASKSIIYEQSQSSES
ELLVFTELSETVIADADVRIEQAKVYSATHTIAHNELKYAVSNDNFYIGKKKALLKVTDD
IMAEGRLMAPGFELTAVTYWVHHIQNLETPTMKFHAVYSSQINPLPRLADEQVKELTAFA
PGRANKKIMLENITKFNVPA
>Tip_988
TQKVRADENEQPKYEDNDGLCEHVGAYQLLNVEIAYRYMAIIFYLYFVQIAYDGKTESHK
IEETELEYLTDAILSVQDSMYMNVVQSSTSFKALAQEQSASCHMIVSRVQVSETNTYRSE
ADLNIENGGTIAHPFSIVLSVLCNNDTQFSWRESLTVIAVNGSAGMLQGINDYAFRGAFN
CASSAECANLKIANKVIMNANVFYTIPPVIGENIASKEAAAPVQTSMHFQATNAVQRTQN
YCPIIHLINSDVETLVLFRIEIQYSPTAIYYIDPTAVQKIRIKNARFAKNASNQGATVDI
AYWSNVDLETTEAEMTVEIWAAPRLYPARQRGVCNSNWDWIHLLSQNAALLYERAQSDAI
ELKLFTDFSESVLGDKNEYFAKAQCAAGPYGFAQAELAYWVSNVAVDIARYKSLLKARDD
PYGDREALNAGMARKSITYLGRKLLNWRAATKRFTAVWTNQVSPMAQMRAAQLMQVEAYA
VSRGKKRLIANLFAHINARD
>Tip_989
TQQVRANENEQPKLEDNNGLCERIGVYQILNVKVAYRYLAIIFFLYAVDVAYEGKTASHN
VEESNIEYWTDAILSVQHSMYINVVRSNSSFKVLGQEQSAGCNMVVCKAKVSQTHTYRHE
ADLNIENGSSVEQPMSMVLSVMVTNETQFSFRDNLTILAVNGPGTMLKFVSNYAYAGAFD
CSPMAECPNLKIGDEVVRNAGVFYTISQVLGENVSSKDAVAPVQTILNFHTTNTVRRHQN
YCPILHIITRNVESVVLFRIEIQYKPTVIYYINSTGVQKVRIKNAKYAKNCSNQPATVDI
AYRSNASLKTSEVDTTVQIWASSRLHPTRQRAVCDVSYEWINLLAQNAMLLYEKSKADAI
DLKLFTDFAKSILGDANEYYARAKCAAGPYAFTQAELAYYVANVEVNIGKYKSLLKARDD
PYGDREVVETGMARKSVTYFSRELLNMDGATKRVSGIWNKQVSPMPRLSAAQLIQVEAWS
GSRGKKEIVAELFTHINARD
>Tip_801
TQDVCADEDAQPEYEDNNGLCDQIQAWQLINVKVGYRYMAIVFYLYFVMIAYKGVTQAHT
IEDSELEYSTDAILSVQDSLFMNIVQSSASFKTLAKNQKAACNMVVSRIRVSETNTHRSD
ADLDIENGDVVDHPLSVVLSVLAGEGTQYAWRDSLSAMAINGTATLLRGIENYALRAAFG
CSSAAECGNLQLVNKAIMKANVFYSIPPVMGDNVAKKEAAAPVQTSLNFQATNSIEAKEN
YCPIVHLINTAVKTLVLYRIEIQYSPTAIFYLERTGLRKVRIKSAHFAKSSSNKGATVDI
AFWANCDLDTAEAEITIEIWACPKIYPARQRAAVETSYEWLHLLTQNMKLVYDEAQANEV
ELQVFTDLSEAILGDQNEYMERAQCMEGSYGFAKSELDYWVSNLQVDIARYKALVQVKDD
PFGDKQQLNAGMVRRSITYLGRKLLNWRAATKRFSAIWTEQCGPLVRIRAAQLVEIEAYA
CPRGKKRLIAGFFAHLNAKD
>Tip_466
NQRVRGDEMAQTSYQKNEGLIDNVKQFQMMNVAISYKFLSLVFYLHGTRVDYHAVTTAHK
IEDSEIDYRIDAVQTVQQTVYLTIVKDDVTFKNISQNRTAGSAALLARAMVSETSTYRVD
ADLAVEDGSVIGLGVALVLNVYANEESQYAFRSGLSAVAVNATAASLQSIEAYAFTAVWG
KTAEAESASLTLVNGIVAKADVFYTIPPVLGNNISGKDEAAPTSTTTEYQTAHTVGQTEN
YCPVFHVIHSEVGTCLLFRIDLEYTRTAIFYFDKTALQRIRIKTAHYAKASSNRSATLEV
AYHGNADLRTDQADVTLEIWAPPKIYPQREAPIVEQKYTWIHSLNQNTTLVYDNAQANSV
ELTIFTTFANNVLGNRTDYMDRAQCMAGTYGLSKNEIDYWVCNNQVDVGQYKALISANDD
GFGERQALDTGMNRKHITYYCHKLIQWKSQTQRFCAVWTDQMSPLTKVSADQIMRVSAFR
ASRGKKKLVAHLFVHINVAN
>Tip_158
TQEVKADETSQTEEQENDGLIDQVQRSQMMNVAIAYKYLAVVFYLYAVKVKYQGSTEAHR
VEDTELEYFIDAIQTVRQSVYLTVVKTSVSYKTITQHPTAGCNCLISRLRVSDTPTYRAE
ADLAIENGSLIGHPLSLILNIKSNDQAQYTYRQGLSAVAINGKAGLLQGVEDYAYHSVFG
RASVAESSNLTLVDRVIADADVFYTIPDVLGENLAGKEEVAPTSTSIDFQSANSIGESEN
YCPILHIIHQDIETVVLYRIEIRYTPTAIFYFEKTSVQKIRIQNAHYAKASSNQGATIKV
TYLGNCDLRTEQAEVTIEIWAKPKIYPTRSAGVVEMKFAWLHSLNENMALLYDKAQAVEI
ELRVFTDFTEAILGDRSEYMDKAQCMAGTFGLSRDEIDYWVTNVTVDVAKYKTLLNASDD
PYGEKQRLESGFAKKSVTYFCRKLLQLKGATQRFQAVYTNQLSPLTQMTGDQLVDITAYA
ASRGKKHLIAGIFTQINATN
>Tip_82
KQEVQANEHGQSNQNQKEGLIDQLETFQVLTVAVTYKQLVVIYFLYLVSVKYEGLTRAHK
VEDVTIEFLIDALQTVQENLYLSIVKTNVSYKMVTQQKEAGAGCLISKFTVSNTSSYRTE
ADLAIENGSLIEHPISMILNIRANNETQFSYRQGLSVVAINGAAGSMHGIDQFAFHAVFG
RQEVAESANLSLANQMLNEANVFYTVPDILGEDVASKAEVAPTSTSLDFQSADAIENTEN
YCPVFYIIHEHIGTCILYSIEIPYTPTAIFYFDRTVIKRVRIKAAHFAKAAANQGATVAI
AYYGNAELQTEQIDVTIEVWASPKVYPMRRAGILETKFDWVHDLNTSMLLVYDKAQAEEV
ELLIFTEFAEAILGDKSEYLQRAQCLAGAYGLMRGELDYLVSNNQIGVGKYKALLKAQDD
SYSERQVVKSGYAKRSLTYYARKLEQMESATKRFQAIFTGQLSPLKKVSGEHLVQVTAFA
CSRGKRQLMADTFAQFNATN
>Tip_794
DQEVKTDEHSQSDHDEKEGLVKQLDTYQILTVTIAYQQLTVVYYLYIAKVKFNGATAAHR
VEEPLIEFMVDSFQTVTNNLYLTVIKTNVSFKLVSQEKKASAQCLISKPGFSETSSHRSD
AHLSLDNGSLVDQGLSLILNIQANDQTEFAYRVGLHVVAVNGSAGTMQSVDQYAYRALFG
KSAIEKSVNLSLADGILAESGVFYNIPNALGEEVQRKAELAPTATDFSFQSAESINASEN
FCPVVHVIHEYVGALILYSIEIEFTQTAIYYFNRAGVKRVKIKAAHFVKATANKAVTVAI
MCITNAELKTDQVKITLEIWASSKEYLTRDASVVAAKYEWVHALNTSMMLAYDKATADEF
ELLLFTEFSEVVLGDTDEYFRRARCYAGSYGMMKKELKYVMSNEHIGIAKKKALLKALDD
GYTEQEVLDAPYELSAITYFAHAIYQAEAATRRFHATFTNQLSPLDRLNVEHLFDVTAFA
ASRGKRAVIADAFGKFNVTN
>Tip_795
DQQVKCDEHTQSDDEEKDGLVKQVTTFELVTVSVVYLQLVIIYYLYMARVKFTGVTSAHK
IDEPLVEFLVDALKTVADNLYLTVIRSNAAFKVISQNKKAAADCVIAKPRLAETASFRSQ
ANRSLDNGGMVHHGLSIILSIRATDATQFAFRTGLHLVAINATAGAMKRVDDYSYVSVFH
KGTVDKSINLGLAEGILFDSGVWYNIPSAMGEDLATKEDKAPTATSLNFQTAECIDGAEN
YCPVLLVIHQYVGAIILFSIEIRFSEIAVFYFDRTSIKRVAIKNAHFVKATENKAITVAI
MCHDNAELQTDQVDMTIEIKVASKTYLMKEAAILGTKFEWIHALNTSILLVYEKATADEF
ELIIFTRFAEVVLGSKGDYFKMARCNAPSLGWMKDELKYMMSNDHIGIGANKALMKATDD
SYAAGKTIKEGYELKAVQYYASALYHAEAATRRFQATYTSQIAPLRRLGCEHMFEVTAYA
ASNGKQAVLASEFGKFNVAN
>Tip_18
EQEVKADEHTQSEEQQKEGLVKQLATLQVLTVTVVYQQLVVVYFLYVAAVKFNGATAAHK
VEEPMIEFMVDALQTVTKNLYLTIIKTNVAYKLISQSQKAAAACLISKANISETNNFRSD
ANLTVDNGSLVDHNMSLVLNIHANDETQFAFREGMSVVAVNGTAGSMKSVDHYAWKALFG
KSEIEKSVNLSLANGILHESGVFYNIPNALGEDVQTKAEVKPTATSLDFQSAEAVNSTEN
FCPVLHIIHEYVGAFVLFNIEIEFTQTALFYFDNAGIKRIRVKTEHFAKATANQAVTMAV
MFFSNAELRTDQVDVTVEIWASPVTYVMRKAAVLDQKYEWIHALNTSMLLAYDKAQGNEE
ELLVFTEFADAVLGDSKEYFKRARCFAGTFGMARDELKNVVSNNHFGVARHKALLKSKDD
AYSEKQILKAGYELKAVTYFVYALVQLESATQRFSAVFTGQLGPLEELSSERLIEVTAFG
CSRGKKQVMASTFGKFNATN
>Tip_531
EQRVKGDEDAQDEHGEKDSMVNQASEFQLLTVDVIYRQLVIIYFIYSASIEFEGLMEAHK
ITEPLVEYNVDCMQSITETIYMTIVRTHTAFKLISKDKRAAAEALISRVNLADVTSYKTE
ADLEIENGSNIQHHLTLILTIHAQEDKNCCCGAGLSMIAINGNASIMKQLQNYSFNAAFS
ESQIQKSVNDTVANELVTHVDSYYTIPGLIGEDIEKKEEIAPTALTLDFQTVGEIEEKQN
FCPIFHVMHRLVAAMILFEIEIEFTHTAVYYLGKIGINRVRVKADDFAKASSNHTVTINV
MYHSEASLKTDDVGITVEIWAGPVAYTSRKATIMEESNEWVHALATTSQLTYDQAETTEV
EILIFTMFSQSILGDREVALDKAKCHSGQYGLAADELKYIVSNSNFYIGKNKTLMKAKDE
RYSERKIMTPGLELSSVAYYVFDMDYHDGATQRFTAIYNNQLSPLNSVSAERLKQASALA
SGSGSSKIMLNVIPNFNVRQ
>Tip_532
EQRIKADEDAQDDQGEKDSMVNQAAEYQLLTVVVVYQQLVLTYYVYAAEIEFQGVMDAHR
ITEPLVEYHVDCMQTLTATVYMTIVRTQVAFKVIPKEKRASANALISQQKLAQVKSFKSQ
ADLELDNGSTIQHNLTLILNIQAQEDKNCCCGSGLTIIAINGGASIMKHLHNYAFNAVFG
ESQVQRSSNLTLPDELVEHVDRYYTIPNLLGEDIQKKDELAPTALSLDFQTAGTLESRQN
FCPIVQAMNKLVSALILFEIEIEFGHTAVFYMDKIAITRLKVKAEDFAKVASNNSVTLNV
MLSGNAALKTDNVDLTIEIWAGPVAYTTRKATILEESHKWLHALATTESLVYDKAEATET
EILVFTQFCDAILGDQQVSVPKSKCYSGQFGLSASELKYTVSNNTFYIGKDKALMKAKDE
PYSERKVVSPGLQLGAVAYYVYEVEYHEGATQRFEAVFDNQLSPLANMSAERLKEVSALA
SGRGSSRVFLNTIPTFNVRQ
>Tip_384
EMKVKADEPAQSRFAEKDGLVNQAQKFQLVTVVVAYQQLVLTYFVYCADIEFGGAMEAHQ
VEESVIEFSVDCLQTVKESVYMTIVATHVALKVVAKEKRGTANALISNTRLAQIQKYEMA
ADLDLNRGSSIDQGLAIILNINSSDEENCSFGQGVTLIAVNGGVAIMKYIERYAYRAAFS
KTQKQKSSNLTLANEMVVNTHVYYALSGLLGEDIDSKAALAPTAVSLEYQRATAVDSQQS
FCPVMQIMNMNIEAIILFEIEIDFARTAIYYVDRIGIKRLRIKTADYAKSDSNRSVTLNI
MHSTDAQLATNNVNLTIAVWTSPVTYTKRKAEVFEETFGWIEALAQTKAVKYERGKAPEV
EMALFTMFAEAILGDNNVKLDKSKCHAGRHNIGGDELKYSVANENFYVSKNKALLRAQDD
AYNKSEILNCGLGLGAIAYFAGALEHHEGATQRFEAVFNNQANPLRRVESERVKEVSALA
TGRGNNKIFLNMLGTFNVRE
>Tip_385
EQRVQVDEPAQSQHADKNGLVDQADEFQLVTVVVCYQQLMITYLVYALEIEFGGSLEAHR
IEESVVEFNVDCLQTVQDSVYMSVVLTHTALKIVSKEYRASANALISTMKLAEISSYEMA
ANLSLNRGSTVEQELALIMTIYASDGKNYSCGADLSVIAIQAATTIMRHVQRFAFRAAFN
ESKKQNSANLTIANEMISNSHVYYTLSALLGEDIDSKEAIAPTAVTLTYQRKNLIEAKQS
YCPILQIMNMEIEALVLFELEISFSKTAVFYVDSISVQRIKIGAADHAKADENQSVDVNI
MHTSDAQLATSNVQITIDVWQSSVVYTKRKANVTEKAFAWVEALADTQAVKFARSKANDV
ELTIFTMFADSIMGDDNVKLQKVKCYAGSYNIGGEELKHNVSNENFYIVKNKALIKAKDD
AYNKHESLRCGLDLGVIAYYAGALQHMEGATQRFEAIFNNQADPLHHLEMDRLKQVSALA
SSRGNAKIFLNLLGELNIRD
>Tip_202
KQRVKANELSQSSRKEKDGFVNQVNKYQMLTLNVAYKRLILVFHVYAAEIEFDRYIASHK
IEEPLFQFNVDCIQTVKETVYVTVVSSDVALKQICKGRHAAADALVAALELAEVSSYRSE
ADLKLDNGSILDQDITLMLNIHGNEEQNCSCGDGLSVVAVNGAATIMKQVRGYPFLAAFG
KSQVQKSANLNLCDGLINHREVYYTIPNLLAEDIQSKRETAPTAISIGFQSVKSLKTHQN
FCPVIYVMSKYVSAFILYEIEINFANTAIFYIDKIGVNRVKVKQADFAKASRNSSVTLNV
AFRVDAQCSTEETHLTIEIWAGPVTYTQRKARIMNNTFRWIHALAATKQIIYEEANAPDV
EILVFTRFAQAIIADNNASLEKAKCYAGTYGAAGDEIKYNVANANFYVGKNKALFKSHDD
CHAEGQALNGGLRLGAISYYVHAIKHHDVATLRMQVVFNDQISELPMVCAERFLEISALA
AGRGNRKVVLKILSNYNIQE
>Tip_641
SQRVRADELCKTQMQSRNGFIEQVDRFQIITLQIAYQHLVLLFYVYGAKIEFAKQVDAVQ
IDEPLLEFKVDCIQTVQETVYLTVVASNAAYKVVSKGSSAAADTVIAAAKLADINSYTAD
ANLNIDNGDTLAQGMSLILNIHGEKEENCAFGADLTLVAVNGSAARMHHVKDLPYKSLFG
KAQIEETCNLTLGAGLVNERSAYYTQSEVIAEEINAKRETAPTLVALDYQQVQLLKSRQN
HCPVFHTWSDRVSAIILYAIEITFAQTAIFYVDLMAVSQVRVKSADFAKATENKAITIDI
AYQSNAECTTREADATVEIWVSSVVYLSRQAEVMESSLSWLHALCETEKVVYPQAKSAEV
ELLIFVRFIEVILSSNNVHMGYTKCYDGTYGIARNEAKYVVANDNFDVANNQGLHRAKDD
AHSEGDTLEVGFELGAMSHYALSLRHHQASTLRITVVFDDRAGELDILSAEKAMDVSALA
KGRGNKIVVLEALSNYNVRE
>Tip_881
GQKIRADEMAKTQFETRNGIIAAVDAFQLATLTIGYRLLIIVFYVYSADIQFAKAVEAVK
IDDPVVEYLVEVLKTVRETIYAKLLKSDAEFKVISKDNGATAEIIVAQKKFAGVGKYTAA
ATLNTENGDSLAQELPLVLHIQGASADNCAFGADLVIVDINSTAAAMRVIKDHSFESVFT
ESETKRTASLKVGSGHVYNRNKLYHHTAAIAEEVQHRHEQGPALVEIGYQSSSLVEAKAD
FCPIFELWNQHVSSMLLYAIEITFEHTAVFFIDMMGVAQVKVKTQNFAKSSENKPITVNV
AYSKDSTCNTREVEATIEIWVAPVTYIERSQTILESTLDWIHALNDTTIILYPRTETSEQ
DLTVFIRFINALLSSENVNINRSKCYEGTFGIARKQKKYIVANDNVDLARSQSLHTAGDD
TFATDDALKLGYGLTATAHFGHELVNVDASTLAFHVIHDQQKGELAVVGNERVIDVSGYA
KGRGNSLVLLNTISEFNVRD
>Tip_882
RQNVRTNECSKSDMQTRNGLIEAVAAYQYATLEVAYKHLLIIYYVYCAKIQFEQRVAAIK
IDDPLIEYAVECLQTVKETVYAKVLQSGAEFKVITKDSGASSETIIASKKLAGIGKYTSS
AALKTDNGDELSHSLPIILNVRGEKKSNCAYGDSLSIVALNGTAADMKLIKTYPYESIFS
KCEVEETSNLRISEGLIQERSKYYSHTDAQAEEVDHRAECSPALTEIGYQSAGVIGAPQN
FCPVFEIWSQYVSGVLLFAIEILFSQTAIYYLDLTSLSKIKVKKADFAKSTENKAITIEV
ACESDSSCRTEEIDSTIEVRVSPVLYVKRSADVVDSTYRWLHALCETDRVAYPETEESEE
DLLVFIRFIPAVLSSKDVNLQRTKCYDGSYSIAHSERKYVVANGNIGVTKSQALHTSKDD
AFAAEDMLKLGYELNAVAYFTNELSNLKASTLRFNVIYDDRSGQLALLSTRRVVKASAFA
KGRANRIVMLNCLSEYNVRE
>Tip_347
KQKVKADELCKTAHDAKNGLIELVGRYQLITLEITYKFLTLIFHVYMAEIQFERTVDAHQ
IEDPMVEFHVDCIQTVKKTVYATIVGSNEAFKAISKGSNAANNAVIAQSQLADVKSYTSE
AELRTENGDAVDQELSMILNIYASERDNCTYGAGLSLIAVNAVSAIMRGMNNYPFPAIFG
KSQTSETANLTMGDGMVFHRPAYYANNHVLAEEINKKQDAAPSLMSLNYQSASVLDSQQS
YCPVTYYWDQNVAGLILFEIEIKFARTAIYYRGNVRVNRIRVKGANFAKASRNEAVTLQV
AYQASVTCHTSATGITLEVWATPVVYLQREAAVLDNTLAWVHALAATRELFYGVVQSTEI
ELEIFVRFIKAVQSEQDVRVEYPKCPAGTFGLAEDEVKYNISNANFYVSNNKALRRSSDD
LYAESDTLRSGHKLGAASHYCMSIQHLEADTIRVETIYAERIAEVEVISCEKLIDLSAYC
ASRGNKIVLLQVLSNFNIND
>Tip_25
DQKVKKDEPSRAEWNERDGLVDKTEQFQLLTIAIAYNKLIMLFFLYAATIRFEGAIESHR
VEDPVIEFRVEALESVTQSIYLRVLQSSVSFKVIAQNKNAVACCMAAQHKLSKVSSFRAQ
ADLNTDNGGVVEAEVSLVLQLLATNEDDCTTRENLSVVAIHGSCGTITFIKNYYYSALFH
NSTTQESVNLSLGDAPVNHSTRFFTIPNLLQEDLETKDRAAKTSVSMTLQSSAMVQTLED
LCSVWSVMNKVFSAMILWRIEVDYTQTAVLYLHTLCIHRVRVKSPDYAKGTENSMVTVNT
IFHSNAQLRTDKVDMSIEVATGPKEYVNRQSGMEDIAFEWIHGLSTSRNLVFEKAEASER
DTLLFTQLGGAVMGARYASLEHAQCYAGKFNSAKNVEKYLIAMSRVSIGNKKALLESADD
AFVESQMTPLGYEMSAITFWGTPIDLMEAATMRFFQTYSKKMCPLDTFPSDNFKEITAYC
SGRGTKRVVASQFGSFNVGE
>Tip_26
QQTVKVNEPSKAEMEARDALVEKTDKLQLVTIELVYKKLILVFFLYNAGIRFQGGIQAHR
VEDSIVEFHVDAMESVTATLYFRLLMSQVSFKMVAQSQKAAVDCLVAKTKLAKITSYRAK
ADLKTDNGAVIDADIALILQIFSTNEENVTTRENLTLTAVHGSAAEITYVTNFYFKALFD
KTSSQESGNLSIAKALIQHSQRFFTIPNVFTEDVSTKERVVKSSIELDLQGSDMVETKED
FCAIFVVMGRTFNALVIWRLEVQYNETVILYVQTLTIQRVRVKSPDYAKSTENAAVTVNT
IFETDGQTRTQKINTSIEVTISQKIYVTRDASVEDISFKWLHGLTSSSTLTFQRTESSET
ETVMFTKLAEAIMGTRKASLDRGKSHAGKYTVACEVKKYIIAHSRVTAGHKKNLLIAADE
AFAEGQVVPAGYQLTTITYWSTPLEAMDAASRRFHQTYSTKLCPLDAFSDDNFKEVTAYY
PGRGTKRLLATTFSGFNVGN
>Tip_167
DQKVRADESSKADREERDGFIEKTDRWQMISISVTYHKLIIIFYLYSAEIRFVGAIEAHR
IEDPVIEFHVEALESVTESLYLRILRTDVELKVITQGKDASSGCLVAQCKLAKVSSYRVK
AELDTDNGDVIDMSMSLILSIAGSNTDDCTTRSNLSITAIHGAGGSMTSIQNYSYGAIFR
NTTVDNSANLSISNDKVHHSSQYYTIANVMGEDFKAKERAAPTAISFGMQSAEIIASLED
LCPVVSIMHKIFDVLVLFNLEIEFSQTALWYLNELSIKRVRVKSADYAKGADNQAVTVNV
IFRSDFALSTEKVDLTMEITTAPVLFISRESKVIDLAFQWVHGLTTSRSLIFEKTEANER
ETLVFTHLTDAVLGPTEASLESCKAYTGKWTTSKHVKKYAISNNNVYIGNKKALLEAADD
QFAENQVMAAGYEMSSMIYWSTAFKLFESATMRFAQIYSQQACPLDRLAADKIKEITAFA
GGRGTQMIMAHILVDFNVKE
>Tip_168
DQKVRADESSKAGHFQREGFIEKTEKFQTITLKLTYHKLVMMFYLYAAEIRFQQTTDAHR
IEDPAIEFWVDALESVTESLYLRLLATDVEMKLVAQDKSASAGCLVARCRLAKVSSFRAK
VDLDFDNGNKIQLDMNLILSLAASDDDDCMTREHLNITAVHGSCSTMPMVRTYTYNAIFR
NTNLNNSSSLSLANGRLDHSDEYYTIPAVMGEDFKTKERAAPTANTHGMQNSDVLETLDD
LCPLVCIMNKIFAGLVLFNIEIHFGQTAVWYVNTLGIRRLRVKSEDYAKGADNRAVTVNT
IFSNNFQIQTDKVDLTLEINTAPVVFLTRDSKVVGILFQWAHGLTTSRTLTFTRAEANER
ETLVFTRLCEAALGETEASLERSKCHAGAYNNARNVTKYAISNDNVYVANKKALIESLDD
AFAEQQLLPAGYDQTALIYWGAQLSRLEAATMRFAQVYSNQICPLDDMASDKIKEVTAYS
AGRGTKMILGNVFTNFNVKE
>Tip_600
NQQVKVDEKSKAGREDRNGIIEKIERFQMVSIDVAYHKLVITFYLYAADIRFNGVLQAHK
IEQPLMNYSIAAIEAIKDAVHLRLLKTDVALKIPPQDKNATSGTVVSKVHFAKVSSFKAK
ANLNSDNGSTMQMELSVILSWSGSEDEDCATRENLHITAIHGTCASMKYIRNFVFRATFN
NTTTNTSANLSLADGELHHTDAYYAIPDVMGEEFKSKTRLTPTAISMDLQAAEVIQKLED
FCPIMTVLEKVFVAIVLFNMEIDFSQTAIFYIQDLSVRRIRVKSEDYAKGKQNAGVTVNV
ISQTDFTLATDKVEVEPEVQTSPVFFISQESGILDLAYQWVHGLTTSRLLMFEKAESSEN
ETLVFTQIAEAVMGAAKSSIHQGKCYRGSYALALTIAKYVLSNQNVYIGSKKSLLEAKDD
SYAQDEKIPAGYDHAATTYFGSEMALLESATMRFAQVFTNQTCPINNLSDDKLKDIQAFC
ARRGSAQVISHIFANFNIND
>Tip_601
DQKVKTDEMAKTAKSDRNGFIDKTNRMQMVSIKLAYHKLVTLFYLYSAEIRFEGCVDAHQ
IEDSLIEFYVQALESVKKSVYLRLLKTDVELKIIAQDKSASADTLIVQRMLANITTYRQE
ADLSTDNGNVYEMHLSIVLSIAGSNDEECSTRQGLTITAVHASGAKMKMVREYAYRSVFE
NSQANTSGSLTLSHGEVRHSSHYYTIPEILGEDFKTKERRGPTATVLKLQSAETIQSLED
FCPVINLMHRYFVAIVLFNIEIQFNMTAVWYIDELVVRRIRVKTRNYTKSKENKAVTVNI
IFHSTFQLHTKKLNLEAEVTTAPVFYVARDGGVTDFAFQWLHGMCTSKILIFEEDESAQQ
ETLVFTMLTESVLGAKKASMKDAKCYAGKFAAADKVKKYVISNGNIYITNKKALIEASDD
GFAEGHTLAAGYEMYAVTYWGKALKLIDTATMRFAQIFSAQVCPLNRMCTDRMKNITAYA
GRRGTAHILANIFSNYNIKG
>Tip_115
AQNVKANEYSRSAHEERAGLVDHAEKWELVMIQLAYQHLVVVFCIYSADLGLTNSITAHN
VNESTLEYKITSIQTVTSTCFVGIVRSNDAYKLLAQNNKATADTVVSKVHLTAINEWRGD
ANNNTENGNVIEQDLTVILSIDTSRKESCDSKDHLTRTAVHAIAGTMQAVTDNSYAALFH
TSCVEKTTNLTFAGSLVAQAGRYYSMSNILGDQFNPKAALSMTAYVVELQSAEVVAAKDD
YMPIMTIINQTTPALILFNIEVDYTTTAILFVKRLAAKKVQVKSDDYAIAVSNKAIEVQV
IFISGAQVAMANVGVTIEIRVVPVNFISKSRSIADITYDWLNDLTPVRILLYDKAKAPKN
EMRVFIELCQCLIGETNIAINRVHCMKGTHTAGEEQVKYVLSNANFHIARKRALLQAGDD
GYDKGAQLNSGFEPQDIAFHPYEYKYLDPATMKVAPVFGNQSNPVERITAKKIVDVTAYA
CNKGNQQVLLQTMSSFSVEE
>Tip_239
AQQVKANESAKQEFEARNGLVTTVIEHELVMIALGYRHLIIIFLIYAAPLQLGSTISAHG
VDEPLIEYTITSIKTVSETCFVSMVSSEDDFKILGESNDAPSDVVVSRLDFAAITQHLAD
ASEHMENGNMVQQNLPYIITIYGTRPNNCESQHNLTRAATNSIGAPMKTIMDFAYRGLFN
DTAADSTANLTISGQLLEQVGQYYSMSLVLGEQIKTQDATSKSAFTIDLQSANVVDAKDD
YLPVLRIINTTTSGLVIYNLDVEYAATLILYVSTAAIRKIQVQTEEYAMCVKNRNIEVEV
IMHSEVQIRLQNIGKTVELGTAPVNYLSKEQTCVGNTFSWVNSLAPTTILMFDRGRAGEQ
EMEIFIAMCTSIVGQKNIAIEKARCMEATFHIAQGQKKDVLANRKFSIAGKRTLIRGRDE
SYDEGARLEGGFEPAHIAYYTFEISYMQAPDKKMDPVFGNQVGEIDQLVGQKLLKLTSYN
AGKGNQKVILKLISNFSIKD
>Tip_401
AQQVKSNEYAKNSFTARNGLVATAVKFELVMIALAYKHLVIIFFIYSAQLGMGDSIAAHK
VNETILEYAITSIKTVTETCFVGLVRSGDDYKLLVESNSASTGCVIARVKLAEINQFFSD
ASDNAENGNIVKQDLPLIITIFSTRQNNCESKDSLSRTETNSVAAPMQTIMGYTYRGIFH
DSLTDSTANLTIAGELLQQVGRYYSMSNILGEQIKAKPASSKSAFTMNLQSAEIVHAIDD
FLPIVKVIDTRTSALVIYNMDVDYASTVVLFIKRLHIRKVEVKSKEFAMCVKNTSIEIAI
IFTSEVQINLENIGKTIELATAPVNFLTKEQTVAGCSFIWINELAPTEVMLFDKGRSNAQ
EMELFIEMSTSVVGQENIAIDRARCMEGSYQITRQQRKHILANGNFNIANKRALIRGQDD
SWDEGARLEGGFEPEDVAYYTFAMKYMSASTMKVNPIFGDQASKVDKIVAQKVLEVTSIA
AGKGNRRIILSVLSNFSVRD
>Tip_402
AQQVKANEKAKQAFTARNGIVATAAQYELVMIEIAYKHLVIIYLIYTASLGLPSTISAHR
VNESILEYLITALKTVTQTCFVGLVKSGDDYKVMVESNSARTDSVIARIKLADINQYLAD
ASNEADNGNVVEQHLPIVITIFSTRKNNCESKDSLSRTETNSIAAPMQHVMGYTFRGIFH
DGLTDSTANLSIGGELLNQVDRYYSMADILGEQIKAQVASKKSAFAIQLQSAEKIQATDD
FLAIIKVINVRTNAMVIYNMDVEYGSTVILFVKRLHLRKIEVKSKEYTMCVKNRAIEIAV
IFYTEGQIRLDNIGKTVEMSSAPVNFMTKQQACENASYIWLNSLAPTRVMLFERGRGNTH
ELEVFMEMATAIIGQKDIALDRARVMEGSFQISEQQKKHLLANNNVDIVNKRALLRATDE
AFDENARLDGGFEPEDIAYFAYKLAYFAAETMKIHPVFGDQLSEVERISAEKLLELASIA
AGKGNKRVMLSTLSNYSIAD
>Tip_380
SQKVEVSEATRSEHEDKDQLLQNVEHFEIVMIQISYRNLVLVFFLYSALIGLDNEAQAHQ
VNQTILEYSITALQAVYATCFVGVVDSNTDFKTMSQSNSAASDCIVAKTELAEIRQYRGQ
ANDDVDRGDRAEHNLALILSIYSSRDESCESKENLNRTATNAMSASMAKVMSYAFKALFH
QSINNSTANLTLSGGLLRQAGTYYTISDVMGEQIKTQYMISKTAFTMELQNTEVIEAHDD
FLPVMKIINATTTSLVIYNLDVDYMNTVVLFVKKLAIHKLSVKAKNFAMCVKNDVLEIEM
ILLADEQIQMAGIASTVEITTSPVDFLAKAQSVAGCAFEWLNTLAPTKIMMFEKARGSER
ELKVFIKLAQAVIGVRTIAVEQAQCMKGCFSYSENQKKNLLVNNTLDIGKKRCLLRAKDE
AYDEDAYLDAGFDPEDVAFYAHSVEYIAASTTKVSPVFSDKTNPVDQLAARKLIEVTAFV
GGKGTRAILLRTISEFSIQN
>Tip_381
AQEVECNEHSRSNWEDRDQLLRIASKYEMIMIEITYPHLVMVYYLYAALIGLDSEVRTFR
VDDEALEYKIKALKSVRECIFVGMIHSDTSFKTQAQGNQAVSNLIMALSQLASIRQYRAQ
ANEDTDNGSAVEHRLSLILTIFGAREDSCESKDSLTITATNAISSTMEQIMDYSYRAIFD
RSIEDGAVNLTIVANRIQNAGTYVTISDVVGSQMKSKTMDSKSTFSFDLQNGQMIAAGDD
YLPVLRVMNATTSAIVIFNLDVEYNSTVLLFIKKLSIQKVNVKPAEFAITVKNHGLEIEI
IYLHNSQIQMDDVDTTIEIGTTPVQFFSKTQRVANASFEWMNTLAPTSRLLFARTKGTES
EMEIFIKLATAVIGNKNIALEKAQSIKGQYQLATGQKKHVLVNSNFNVAKKRALVRAHDE
SFDENATIEGGFEPEDLAFFVHSFDYLDASTMKIKPVFSEKQNSVAKLSGRRLFQITAFV
GGKATQRVLLQTINKFSIRS
>Tip_365
AQQVEADEFSRSEFQDRNQLLQTAKRYELVMIEIAYRHLVLVYLIYAAILGLSKDIAAHK
INEPAVEYLITELQTVTETCFMGIVQSGNDYKTLGQDHNAANAIIVAKIRLAEARQFRGQ
ANDHGDNGNRVDHDIPLILTIHTPKDKSCESKESLNRTATNAISADMQTVMRYTYRAVFH
QSTTSRTSQLTIAGELIFQVDTYYTISEVLGEQIQSQYMASNTQFSMELQSAQVVDTGDD
FLPVLKVVDASTASLVIYNLDVEYTSTIVLFVKKLSIHKIKVKTKEFAMCAKNHTLEIRV
ILLADTQIRIDNVNNTIELGSSPVHFLTKSQSCAGCTFEWLNTLAPTRVLLFEKVKGTEK
EMKLFIDLAEAIIGQKTIAIEQGQCLEGCRQASETQTKHTLVNHNFDIARKNSLLRGRDD
GLDEEAEVDVGYDPSDVAFFVHNIEYMAGSTMKIHHIFSNQTNPVQEITAQKVMEITAFA
GGKGTKQIVLQTIATFTIND
>Tip_746
AQQVKAGESVRSDLEDKDGVIDTVDEFELIMIPIAYRHVILVYLIYAALLKLERIIATHS
VQECVVEYNISSLQTITESIFLGLVISNTDYQVVAQSNNASSDCVVARIQFAEIRQFTGK
VNEETNNGDRVKTDLPILLTIVATDEESCQSKTGLARTAVNAIAADARAITTYSFRAIFH
TSLPDATANLTISNDLLYQGGTYYSFSAILGEQIQSQYQLSNTKCSVDLQTAEIVPAGDD
FLPLLKVIGSSTGAILIYNLEVDFSSTLILFITRLAVHTCQVNTKEYAMCTEYKSIEIEV
IHYADAQIKMENISSTVELTTTPVVFMGKNQGCANVSFNWVNTLAPTEILVFDGSRSAEK
EMEVFLEISDAIIGQRSIALDSVQSVKGSFVASKDQEKNALANNNVDIAKKRALLKPSTD
AFDNGAIINVGFQPSDAAFFCYTTDYMASTTMKLNPVFSNQIKPIERLKAQKLLDMQAYA
GGRGTKQIQLRVIKEFSING
>Tip_887
DQNVQGNQFAREERADKNGLIKTIESLEVIMINISFTHVILIYFIYAGAIALDKLITAHR
INEAIIEYWVDAMETITDSVYLGLVKSSKDFQNLVQNTNACADAIVTKNRYADVRKYASQ
ANQGSENGDAIDNEIPLLLSIHESDEDNCQYQSGISRIATNSGAGSMHFVAKYGFTSVFD
QTIPEATSHVSLTNDLIYKLNTYYTLAKVLTEQLQAQHSASRTKFTFKLQPGQAVPSNDD
FLPVMRIVNKNVAEMVLFNLEVEYSRTFVFFLQRLGIHTLKVGAGEFAMAIENQAIEVDI
IFLHDPQLKLSNVHDTIEISVAAVVFIDKQRSAAGATYSWIATLSPTEALVFDLPRTHNK
ELTMFMEIAESILAEKKISLDRAQCFQGQFTPLNGQNSNYLTNNVVGVAKQKVLLHARDD
CFDAEAVMAVGFQPEDIAFLAFCLDHLAVNTRKIHPIFNDQQKPLQKVTANKLLKVQAFT
TGRATKRIILSMVLEYSLAN
>Tip_888
PQQVKTNQFAQSQRDPKNGLIENLARYELIMVQVQFTHIIIIWIIYAAELALQHVTPAHQ
VDECIVEYHISSLQTITDSVFLGVVHSDADMQNIGKDKNAAAGVVVARQQYAEVKKFTAE
ADDNTENSDSVQHEIPRLLTIRSGDESNCQSQTNISRVAVNVSAAAMHLVETYAYAAMFN
RSVPSATSHLTLTTDRVHQFNKYYTLSGILNQEVQAQYSIKRTAFGLDLQEGELVDSRDD
FLPILRIVNRNVVELIIFNLEVGYSRTFLYFLKRLALHSIQIGSGEFAMALDNKSIEVSI
IYLNYPQVKLANVNNTIEIALAAVAFLAKDQTTADIPMSWVATLAPTEIMAFQRARSGKK
EMTVFLEISASIMAAKSIALDRVQCFEGSYSPTPGQNKNMLANNTIDLSKKKALIHSQDD
TYEDGAMYGTGFKPQSVAFLAQCTQNYPANTEKIYPIYSQQVKPLDEMKAQKVLAIQVFA
SGRATRGLLLDMVRAFSVKS
>Tip_838
PQKVNANQWVRNDQNGKDGLIETAAKFEIVMIAVAYAHVILLYIIYPILVELNRKVSVHN
IEQCMLEYRIDSLTTIKNSVFLTLVANDTDFQRIAQKSDAAANAVIAKVTYAEIRKLAAA
ANENSENGDAIDNNMPFLLSIFEANQANCQSQKGLNRTATNSSAAAAKQVASWSYRSIFE
QSVPDATAHLSLSSNLIYQINSYYSLSNILSEQVEAQYALSKTKFEMELQPAEQIPSRDD
YLPVFRLVNRHTPEMVIFNLEVTYAQVFIYFLKRLSIHTCQVNSAEFAMAVENKTIEVDI
IFRHESQIRLDNANTTVEISVSAVNFISKDQACAQMNYAWVATLTNTSVIIFDKVRSAEK
EMTIFIEISEAVLAQQNIALVQVQCFEGKFSPPKDQKKDSLANSSVNIAKKRSLLHGEDD
SYDNNATMDAGYQPEDSAFFSHCIEYFESDTMKLRPVFKQQVKPLDKIKAQKLLEVQAYA
AGRGSQKLLCKLVRSFSVNN
>Tip_16
AQRVEVNEHCRSPNEERSGIVDQAGKYELVMVGLSHRHLVLVYYIYVALIGLQKVVSAHN
VTETVIEYHITALQTVTESIFVTVVKSDSSFKALTQNNRAATGCVVSKARLTAINNYRGD
ADDDADHGSSADQKLTFILSIETSREKSCDSKDSLNRIATNAKAGSMDGLSHNTHQAIFN
QAAVQRSTNLTFSNEVLADAGRFYNLNSILGDQIESKYATSRTAITIELSEAEVMQNEDD
FLPILKVFKQSTTALVIFNIEVEYEKTAVLFLKKLAVKKVKVKPEDFAMGVDNRTVEVEV
IFCSGAQIPTVNVNVTIEIAAAPVTFIAKARSLPGTTLQWVHALTPTRVLVYDHPKAVKQ
EMQIMVELAQALIGETSIAIDRARALEGDYSMAKNQVKYVLSNGNIHLSRKRGLLQGGDE
AFDDDALVSAGFEKQDVAFYAFELRYCAPATMKIRPVWGNQVSPVSQIMAQKMMEITAYA
AGKGNKGVALRVLPDFSIRD
>Tip_28
NQKVKANEAARPRQEERNGLVEHVKTFELVMVDIGYKHLVLIYFLYAIEVGLVAVVESHK
VEETLLEYQVDALQTVIENIYVSIIESDTTLVVLAQNGRGAPSSVISTDQLAEVASYQAD
ANDDADSGSSVPQELTAVLPIFSFQKEDCSSKPGITQTATNASAASMHTANEYAHSVVFN
AATIERTASLHLGGGEISNSGKYFTFPHVLNNAYDSKEKIAKTVVSLAMRNNENIDAEDD
YLSILFILGRWTSALIIFNLEIQYNKTAVMYMKRFSIKKIKVKTESYALGAENEVVEIHI
IQATARQILTDKINTTLEVSAAPVAFIGRERYLVGDSFGWIQQLTATHLMLFEKSRPSHK
DMAVFVRLAKGVVGEEEITIDRGRCIEGQWSVNKNEKKYYLSNNNFNICPKKALLESTDE
VWADDDVRDAGHDKQALAFWGLGLVYLAGATMRIKAIYSNQLKPLDRIGSQKLLELTAFA
VGKGNKSIALDTLASFAIKH
>Tip_29
DQKVEANEQARPKTEDRTGVVQHIEAYELVMVPVGYKHLIIIWYIYSILLGLDSVISAHQ
VEETLAEYEVTAMQTVTESVYIVIIHSDATLKLVGQSGNGGPSAVVTKTRLAEVASFRSE
INTKAESGSSIAKELKLILPIESLQEDDCTSKAALPLTATNAEAGTMKFVNSFAYAAVFN
ASTIERAANLDFSGGQLSDAGNYYNFPKLLGNAYNMKAQLAKTVINLSLRAAEMVAAEND
FLSVFCMLGDYVSALIIYNLEIEYSKTAVMFLKAFAFKRIQVKANSFALGTANEAVEVQM
IQVANAQILTENIDITVEIAATPVVFVERERTVADAAYAWVEQLTSSAILLFDRVKPNKS
EIDTFVEVAEAILGERSIALDKSRCLAGEYCAGDEQTKYVLSNSNFYVAKKKAIIEASDE
VFMDDQARNAGYDKQAIAFFGLGLEYLAGATMRIMAIYGDQRRPLPRLKAQKLVKLTAFA
VGSGNRRIALSSLHNYAVKH
>Tip_929
DQKVDGSEQARTDRERRSSMIGHVRLFEIVMIAVTYKHLLIMFWLYTAEVDLTAFVEAHQ
LDDKIMQYLITAIRTVTDQAFLSLVKGDTRYAAVAKRDHPAPGGIICATRLAEVSSSQEK
IGAGTDSGNLIDKNMGLIITLYASHDQDCTSEKRLSITAIYTAAAAMDFLGGYFFRSIFG
VDVRERTVSLSFADAQVINLSRYYNTPDIVGDRFETKEVVAESACNMDLQTSNRIQVAQQ
YLPISQLLGELTVTIIVHNTDIAYSITVVLFHEQATVKPVEVQTDDLALGSKNRGIEVQV
IYHAECQLEVEDTQVEIQITTSPVCYAPRDKSIVDSAFKWVHDLSENRVMSFDKASSDEE
QLEVFIRLCEVILGARGIKLRDSQAMAANHQEARENRRYILANGNFRVPRKKSVMRSKEQ
TFADGKALDSGVEHTKIAFYTDELAQLTAATIKIQAVFTRQMDPLQQFSAQRLVQVTGLT
NQQGDKHTTLDEFTESSIRT
>Tip_930
NQKVDGSEYGRTSQKARSSIVGHIEVYEIIMVPISYRHLLIIYYLYSAEIDLRQIIDSHS
LDDKAIQYFITPLKSITDTIYLSLVSGDNRFATVSERDDTAPDGIICKSRLADVSSFLSD
IGQGTESGSVIVKNFGLVIALLAANEEDCSSQERLTLTAIYATAACMDKLGDFILNSVFS
TDIIERTASLSFADAKITNTSKFYNTPQVLSDRFSSKQVMAKSACKLHLQTSQAVEVAQN
FLPISYILGRMTATMVVHNTDIGYRITVVYFRKRAAVRQIEVQKENYALGSRNKAIQVQV
ILRSDCQLQTKDTKLEVQVATSPIKYAPRDKTLVNVSYKWVHGLATNKTLTFEKAAATET
QLAVFIQLAKVVIGSRGIEISQSQAYAANNQVTKNHNKYNLANDNVNVSRKKAILKAREQ
TLGIAKTFTAGFERPKVAFYTDEIENITSETIKINEVWTSQINPISKLNVQRFFEVTGFV
TQKGDRQIILDVIASSAIRS
>Tip_479
NQQVEASEQAKTDRKRRSSVVGRLEVYEVVMVLITYKHLIIIFWLYTAEVDLYAVVKSHK
LDDKVIQFYVTALQTVTEAIYLALVQGEGRYAVVAKRDNAAPGDVIAKRKLATISTFMSD
VGNSTESGSLIQKDLGLVLTLQAARNEDCASQEKLSLTAVYASASSMDYVGGLIFRSIFS
TQIIERTSSLSWANKKVVDTNRYYNTPDTLGDRFTTKEVIAKSAVNLNLQTSQPIDSADN
FLPILHILGRITVALVIHNTDIDYKITVILFRKRMLLKQLEVQSENFALGTKNKGIQVQI
ILHSNAQIRTTDTNIEIQVATAPVLYAPREQSISGVNLEWVHELSDNNSLTFDQCASSDE
QLDVFIQLAQVIIGSRGIEFRRSQAIAGSFQQCENNKKYLLANNNFDIAKKKCILRAREQ
SFGISKMLTAGVTRKKVAFYTDEIKQVTGATIKINAVYTPQVNPLKRLSAQKVLEITGFV
AQKGDRQTILDQLTEYSVES
>Tip_480
NQRVEASERCRTEADRKSTIVGKLDTFELIMVLIVYRHLIMVFLLYAAEVDLEAVVNSHK
LGDRVIQFWVTAIQTVLAAIYLALVQTESRYAVIVKKDDANPGDIIARVGLATLDTYLAT
IGEGKESGDVVKKTYALVLTLNAARSEDCSSQTKLSFLAIYASASSWDWVGGLIYVAIFG
DEVMERTGSLSFADARIFNTEKYYNHPDTLGDRFTPKAVTAKSAANLSLKTSQKIENSDN
YLPIIHVLGHVTSTIIIHNTDIKYKITVIFFRKRMAAREIEVQPENFALGTQNNAIQAEV
ILYLDAQIKTRDTEIELQVDTAPLIYCPQERSVSGTNFSWLHQLGDNNGLTFEKAAGTEQ
EIEVFLQLAQVVIGAEGIEFRDSQAIEGCFQQAKDNAKFALANKNIHIAKKKAIFKTKEQ
AFGLDKLLSAGVERQKVAFFADEFTQLTTATIRVHEVFTPHANPLRKLNAQQLLEVTGFV
AQKGDSKVLLDLLSNYNIQN
>Tip_750
NQSIASNEHMRTNHSKRSTLIQYASTFELTMVDITYRHLILVFILYGANIRLEKIVSAHK
VEQSIVQFNVGSMQTITTTLYLSVVEGDAAFSITVRQYDASPDDIVNAETLASVTSFVAE
IDSNSESGSVIEKSISIILSLYSSKEENYSSQDNLTLAAVFPPVATLQHLSALGYRALFS
EEKADRTGALSLAEERISGANKFYSTPEIIGSRGSKKDIIAKAACNIALQTEEIVETQAN
FLSVIVLAKKCTVGLIIYTIEVHYTVTVVHMHERMAVNQVNVQSQNFSLGNQNKGAQIEI
ILEHQAQVATEDTKVEIEITTVPVSYMSRNQTLANVSYKWLHEIAENKLIAFDLAQASPE
QMELFLRLGETLIATRMIDLERSQATAGPYTAGADNHKYAISNKNIQMSKKKAVIRAKKE
RCGKERTLNSGVAHSKVAFYAYKMEELTGSNMKVYAIYSQQVNPLDKLTADKILRISGFA
AQTSDNQILLDILSTFTLRA
>Tip_751
GQQIAVNEHARSQFERRSTLIQYAQTYEVTMVMISYTHLVLVWILYSAIIELRKLVGSHL
IDETVIQFKVGGLQTITDSLYMRIVDGDAAYSLTSKRYDATPDDIINAARLASVTSWVAL
IEEETESGSVMDKTMTIVLSLKGTREENCGSQNDMKFAAIFAASVTLQIITSYGFRAVFS
KEKIDKTAALNISNDKLTGAERWYTTKDTIGDRGSAREITAKAACTIELQTGDPITNDED
YLSVLVIANQCTISAIIYTIQIQYTVTIVRFLERMSIRQLKVQSENYALGANNKGAEIKV
IWKANAQIRTDDTRLDMEISTSPASFMGREKALENIAYRWIHGLTENRVIQFDMSRGTTQ
QLEVFLRLGEALLAARNIDFNRAQAVAGAFTAAQGNRKYIIANDNIYLSEKKGVVRSKKQ
AYGTDRTMAAGVANGKIAFFANELEEVTASNKKIRTVFSKQLTPLEGFTADKVMQVSGFV
AQTSDQNTLLDILINFTVNS
>Tip_422
NQKIAGDEHMRTKKGKRASLIQHAERWEIIMVLINYRHLFLIFYLYPAVVQLAASIKAHK
IDDNIVQYWVMAMQTITEGLYLSIVKGNSSFAVIAKRDHGATNDVVNKTGLAAVSSYITD
VNEGVESGSLLERQFSYVLSLAPSRPENCTSQRKLSLASIYASGVSMEHIPDLAFRSIFS
QNQVERAASLPMANTKIQGADMYYNTPDTLGDEFTKKNVVAKSSCNLDLQSGDSVAQRDN
FLSILHILDLYTAALIIHNIDIAYKITVLRFRGNMSIQAVEVQRENFALGTRNNGAQVKY
ILASDAQVTTGGTTSETEIATAPKIFAQRDQRITDISYEWIHDLTDNHLIAFHRAGSAEK
QMHVFVELAPVVIAAQDIEFAKAQSAAGNYTAAKDNEKYILSNETIYLSSKKSIARAKKQ
GYAIREILNAGVEHGKLAFYGNDVPRMTAANMKIEAVISGQTGSLAKLTAEKLLDITAFV
CQKGDQRTLLEILRNYTIQA
>Tip_796
GQDIASHEKMRSENSQRDSMVVFVDKYELIMVLVAYKHLIVVYWLYSADISMHDVVRSHR
LPEEVIDFGVAALQTISSFVYLSILKGRTRFAAIAKNNEAGPEDVIAKHALAGVSSFLCL
VNEQTESGSVVDRKMNLVLSLWASKTESCASQEKLSMAEIYSSSTSMQDVRAFAYKAIFS
TANGEKSGSLTIAEATIGDTNKWYNTPNTLSDRFEKKDIVSKSSCPYGLQSAEPVDAQDK
FLSIINIVGLRTNTLIIFNIDISYNVTITLFVKKLALESIDIQSKNYALADRNKAAEVDV
IQSTNSQIRIDDANEDIEVTTGPALYMGRANEVLNVTYKWTHDLSDNKFLIFDTQAAPEV
QLDIFIKLADVILAAKTISLERAQAAEGTVQLANDNKKHKLANHEIHVGHRKSIMRSAKQ
AYGIDKILDAGVAQSKVAFYAQDIEQITGADTKVAAVYSDQGNPLEKFAGEKMIEVTGWV
AQQADSQILLDRLSHFTVKD
>Tip_998
GQEIASDDHARADKVRRESLIVFIEKYEFVMVLVSYHHLILIYYLYSASVALDSTVETHK
IPQEIIQFQVSALQTVTDQVYLTVVRAGERHATVTKNDEAAPGDLVARQPLGAISSYVSR
VNENTQSGHIVEQKFSLILPLFASKAESCSSQEKLSLAAVYPAAQTMETVNNFQYQQIFD
TESSEQSPSLNLANTIVENNDKYYNHPEILDGKFEAKEIFSKSACTMGLQISGPMEAAEN
FLSIFQLAGKQTSAMILFNIDIEYTVTIVLFNKKLAIESVEIQNRNYALADKNKAAEIAI
IHGKNASIKLEDTAEDIEICIAPVDYISRDHDLSDISFEWIHDLVKNQLQAFETAEAVEC
QLEVFMRLAEALLACKTMSYAKGQAPTGSYQLAQDNRKYDLANSKVYIGKRKSILKGSKQ
AYGIHRVIDSGVARAKVAFFAHEIAQISPENMKIVAVHSSQTNPLEMYAAETLFDTTGWV
TQKGDKKILLSVMTSFTVQG
>Tip_999
GQEIASNDHARADKVRRESLIVFIEKYEFVMVLVSYQHLMLIYYLYSASVALESSVDTHK
IPQEIVQFQVSALQTVTDQIYLTVVRAGERHATVTKNDEAAPGDLVARQPLGAISSYVTR
VNENTQSGSLVEQKFSLILPLFASKSESCSSQEKLSLAAVYPAAQQMETVNNFQYQQIFD
TESSEQSPSLNLANTIVENNDKYYNHPEILSDKFEAKEIFSKSACTMGLQISEPMAAADN
FLSIFNLAGKQTSAMILFNIDIKYTVTIVLFNKKLSIESVEIQNRNYALADKNKAAEIEI
IHSKNASIRLEDTAEDIEICIAPVDYIARDHDLPDVSFEWIHDLVQNQLQAFETAEAVEV
QLEVFMRLAEALLACKTMSYAKGQAPTGTYQLAQDNQKYDLANSKVYIGKRKSILKGSKQ
AYGIQRTIDSGVARAKIAFFAHELAQISPEDMKIVAVHSDQTNPLEMYAAETLLDTTGWV
TQKGDKKILLSILTGFTVQG
>Tip_819
NQHIAAHEFLRAKFERRNSMVAYVELHELIMLLVAFQHLLLIYLLYSARVKLANVVDGHQ
VPESAVQFYVKALQTITEAIYLSLVKGKSRFATVAKKDHASPPDLIAKQKLAPISTYVCS
VEKDTESGNSITQNVTSVIPLHSSKQENCPSQVNLAVAAVYAAAASMRQVPNLAYKAVFN
SGTKERSVPLAFAQKQIYETGDYYNHPKVFGNEFNNHSVMGRSAATNDLQTAEQLGTADD
WISILTVVGKHTDAMVIFNLDVAFNAVVVLHVKKLAVRSVSVQDRNFALAKDNGGAQIQV
ITLSDAQIQFEDSDSDLEVEIAPVKYVSHDKDISDSALDWVHDLGKNQTMIFDKAAAAES
QFDVFIQLVETVLAQRNIEFQKAQAFDGSFESSQCSKKDNLANHGIYVSQRNSILRAKKQ
SYGINQALPSGVSRAKLAFFAEEMIQLTAYDMKVRTVYTHQVHPFDRISAEKLLEITGYA
IQKGDNKVLLHTMSNYTVYA
>Tip_820
DQQIAPHENLRADYKKRSSLIADVDKYEVLMLKVAYEYLLLMFFLYAANVKLANLIVAHA
IPEKKVQYSVQSLQSITQAVFVSVVRGKSRYAVVCKREDASPEDIVCQREFAEVETFTCT
METGVDSGGSINQDVTSVIPLHSAKSENCPSQLNLTIAAVYPTAGGLKRISELAYEAIFN
SSSQDTSGPLAMGQGQVRDTGRSFNRNNTLNDKFDAQSVLGRTKVTNSLQAADQLPTADD
YLSIMSVVGPFTSAIVIYNMDVEYAVVIIFYDQSLGVRSMKVQSRNYALASDNGGAQVQV
ITLRGGTINIGDAGAELEIDTASVTYITHKKAVNDAAIQWIHDLAKNRILIFDQAATTEK
QFEIFINIAEAVLAQRDIEFERAQAFEGNFEAAREKRKYAMANDNIYIGRRNGILRAKKQ
AFGIENLLSAGFNRPKVSFLAATMIQLEAYDMKVKTVYNDKAHPFARFDAEKMLEVTGYE
IQKGDKQIELHTQAGFTIHS
>Tip_95
DQEVKANEFMRAPNNRRSSFVGHVHKYEVIMVWIVYRHLIIVYYLYAALIDLDQVIPGHA
LEEKIMQFYITALQSITQAIYMSVVRGNATFKWIAKRHTAAPNTILTTLMLAAITYYMNK
IDEGGASGTLIDQDLSLILSLYAAQGHDCTTQKQLSWTAVGPTAGTMEEVGEFAFKAIFR
TNHVDRTANLSFANEKVCNTDVFYSHPGTLGGRFDKQYVVARTAVSLSLQTARAVETGDD
FLPILHLVNDWTTALIIYKIDINYNITALLFLKNIAVQHIEVNKKDFALATENDCIELQI
ILKQNSKIRTEDVQVEIEISIAPVLYASRDHNVPNVNFEWVHDLADSESVSYERSEASRK
QMVIFMELAEAIMGSKDIELNQGRCVAGAYTIAKAQHKYQLANNNFYVSRKKAILKPREQ
AFGVNCVLDAGVAKTAIAYLQSQLEQMQAANMKIHAVYTDQANPLDDLSAEQLFDVTGYV
PQKGDNKVMLDEINDYTIQS
>Tip_582
DQNVEGDDYSKNDSEQRGSLVENVARLELVMVRIAYAYLLIVYYIYVALVELKAFVEAHK
CEEKVIEYRVTSIKTVMSNVYVSVVQGDPTYETIGKTNTAVPKSIIAQVRLAQISTYMAE
VNDGTSSGSVIQQNVTVILSLSATQSKNCGSKHELSVLAVNASSASADSIGSFTWKTVFD
NDAFEKTSNLSFAERTVNNSDKYYAHPGTLSDRFPKKYVTANSAASLDLREAKVIEGEDD
FLPVMHVLASHTNSLLIFSIDIEYTRTAILFLKKFAVRRLEVQAKEFAMATENDTIQVQV
IYPRDTQIQTKDLELEVEINVAPVHYATRNRIIIDLSYTWIHQLAETDILMFEKAQSNRL
EFNIFVELAKSALGSQNMQLKKGRVVAGVISRAKKQKKYKLGDDNFSVAQKKSLLRAREQ
PYAITTRVNGGFAKSAVAFYSNDLKQLASSTMKLHTAFSQQFGPLPQMSVQEIMDITGYV
TQKADKQIVLETLADYSIRD
>Tip_583
NQNVEGDDYCRNQHEQRSSLVEHVRELELIMVRIAYHHLLMVYYIYSALVELGAIVPGHQ
CDENTVQYHVTSLQTVMNNIYVSIIRGDATFKTIAKSNSAVPSSIVAQLNLARVTAHMGE
VNQGTQSGSIIARDMTIILSLHASQSQDCSSKHELTIIAANANAVSMDEIGDFTYRAIFN
TDAYQKTSNLSFGERTIKNSKKYYAHPGTLGDRFRKKYVAAKTAFSINLRTAEPLEEEDD
FLPTAHILHSHTSCIIIYNIDIQYTVTAVLFVKNVAIKRVEVQNEDFAMATENDAIEIEV
ILPREGQIDTEDVDIEIEISVSPVLYASRDRIIVEFNYRWIHELADTNLLMFAKGEANKL
EMQLFVELAEAALGTEDEHMDRGRVVAGVFTRAKKQLKYRLANETFYVAQKKCLMRCNEQ
VYSITSRTSGGFAKTAVAFYANELRQLASSTMRIRTIFSSQVGPLPKFQAKKLFEITGYV
AQKGDRQIMLNELNNYSVKD
>Tip_538
DQNVDGNEYSKTELEERSSLISQIEKYEMIMVPVSYRHLMVVWYIYIALVQLEAMLAAHK
LDEEVVQYSVSSVQTVMQNLYVTIIEGDTTFQAIVKDYRAGPSSIIAKVRLARVSTHMSD
VNKGTQSGGVVDRNMTLVLSLTSSQSQDCKSKRELSITAANAAAASMKQVGGYNFQGVFD
TDTREKTANLSFADKLVDNSGRYYSRSATMGDRFESKHVTARTACTLNLQTGQEVERRDD
FLPVIHVLNKRTDTLIIFNIDIAYTVTAILFLDHISVKHVEVQTQDFAMASVNKAVEIQI
ILPQNPSVHTDDVETEIEISAAPVVYAARKRTVQELNWDWVHDLQQTKALVYERGQAKEL
EVELFIQMVHAALGNRSMEFQRGRATEGVYSRAKNQIKYKLANLNLYVGRQKSLMKAEEQ
AFCINLTVDTGFAESAIAYFGDEMEQMAMSTMKINATYSAQMGPLPKITSEKLLQVTGHV
AQKGDKKTMLNDLSNFSVTK
>Tip_656
DQNVEADDHVRNEKDDRNSVVEYIAALEIVMMAIAFKHLIITLFVYSASVDLQQTVPSHK
IEETIVAYLITSMQSVKKSVYVTIIGGHSTHKLIAQANRAAPGCVVTHGTFAEVTTFMAQ
MDDNAESGSLVAQNLTFILSIESAQDQDCSTQEALSMIAAHAAASTMKQIGEYGFKAIFE
TDTVERTASMSFANEKVHNAENWYSFPDFVGDRFATKYVVAKTAVEINLQAADTVDMQDD
FLPVLYILNKRTAAKVIFNIDVEYNLTAILLAKNVAIRHLEVQHSNFAMATNNRSIDVQV
IDTSNSQINTDNVNNEVELSTAPVMYLSRNRAVTDRSVDWIHELTATQVLLFDNIDARKK
AMAIFVHMADAVMGSDDIKVSQTRCVAGQYARAPDQMKYRLSNEDFYIACHNALVRATDE
GWGTDEELDTGVDRTAIAFYAHDLEQISASTMRIHAIFNRQKGPIRKLQAEKIMAITAFA
VGKGNKQMVLSTITNYSVSD
>Tip_657
DQNVEANEQARSRHEEQTSMVDYVEHLELVMMEVGFQHILLTYYVYGTLVELERVVSSHK
VDESIAQYLVTAMQTVTSTVYVTIIKGHSTFKLVTQSNEASPDLAVAHLKLAEVRTLMSR
LSEKVNSGDLVEHGFTIVLAVHASQEEDCSTQQALTLIAANASACTMRQIKGFVFASIFE
TDTVSKTANMSLAKESIYNTDNYFSFPNVLGDRMAAKYVNARTAVNVNLQSTQEAETPDD
FLPVLNFLDAHSSTIVIFNMDVDYSVTALLFSKKLSIQHVEIQSSNYATSTHNKAIDIEI
IHIQHAQIQTENVGEEVDLQCIPTLFLSRERTVHNEKVSWIQDLTETAVLMYERAKAKKK
AIDIFVQFTKAAMGPSNIKIACTRCVAGSYTRSPEKSRYALPNSNFYIYKHNSLVKAEDE
VWANDEEFGAGVDRSAIAFYAKEQQNLAADTMRILAIFTNQSDPVKQFATERLLTLTGFV
VGKGSSQTILSIISNFAVSE
>Tip_151
NQKIKAGEATRTNNDDRDGLCDFADTFELIMIDIAYQHVILIFYIYAVLVDIDTAIESHA
VEESVINYEVKGLQTITATCFVSVIASDFSLKNIVQHYNAAAKCVIAVLKFMEISSYKAA
VGAGYKSGNTIEYEITLVLSLQSNQNKDWESKAHLTRFQINAPSGEYSNIQRHAYKAVFG
NEIAEKTATLTMAEDRINETTKYYTRTDIVADQLDARENYAPTAIGLGLQSAQAIASRDE
FCPIINVLSRQTASIVIWNMKVEYSHMILYYVKRYAIVKVKVKGKDHAMAQQNRIVEVKI
IRSKDGNVEFTNVDLTVDVRVVPVVYLSRDADVKDECFEWLHDLAETNLLMFEQVEPTSK
EMALLVSMSDGLMGQDDPGMDQAKVFAGTYSEARNQLNYVLTKGEIYVAKKKALQRGKDE
AYADGETLQPGINLKAVAFWARGLSYLGAASQKIYAIFSDEQDPIEELAVRKLITIVAFC
AGKGEQRIFLNVMAHFSING
>Tip_237
NQKIDSDENARTAQADRNGLVKYAKDYEVTMIDVAFKHVVLIFFMYCVLFDLHRIVQAHS
IEENFLAYHVKALQSITENVYVDIVKSEFSFKYVFQDSKASANTIAAQDRLAEVSTYKVS
VGEETKSGNMMHYDLTLIMSLAVSQEQDYAIKDLLSRLAADTPAAEVKYIRKFAFESIVN
NTIAEKTAKLNLAEQNVQETSLYFSQTNLIADQTESKDSVAPTTVALGLQAPELLQEQDE
FCPLIHVLGRFTDALVILNMKVDYGKMILYYTKRYSIIKVQVKTTDFAMGSDNKVIEVKM
IKDKGNRIKTDNVEFTADIKVAPVLYVTRDSGLKDQSHEWIHALADTNILMYQQVEAASP
EMDVIVSLAEAIIGQEEPGMKSAKCYAGSYSAAANQKKYILTNDEIYVAKKKVLQRGRDE
GMADDKGLKSGIELKALKFWGRGTDQLGAASEKIGAIYTEELNTLAKLISRKLLSVVAFA
VGKSELGIFLQVMPHYSVQG
>Tip_915
NVKIQADESTRSDYEDRHGLVEFAALYELVMLEVSHKHILVVFFLYCVTVELRKTIRVHG
IEEHFINYVVNVLQTVTGSCYISVVRSEFCFKVASLKSNAGTECIVGKAKLMEVTSFKVQ
VGAEVKTGNVVQHDITVVLSLQVSNEKDFSAKKLLSKIAANCGTANVKYVEQFAWEAVFA
NGVGQRSATLALGDDKIFETARYFAMREVLTNQFDARADMSPTKVGVDLKSSEAVQTTDE
YCPILRVVNRFTQAFIMMNFKVEFGKMVLYYSNKYAIVRLRVKSQDYAISSDNRAVEIKV
IAAKNARIYTPNVDATVDVSVAPVVYLSRDSAIKNVTFEWAHAMPETSVLLYAEATATAQ
AVSIIVSLVKAVLGRADPGLEASRCHAGSYSESRQQKKYVLANHELYISPKKALQRGQDE
CFVESRLLNAGIDIRAVKFWARGLDVPGSESEKVQAIFCKEQQPIEKFGARKILVVVAYG
VGKGEQDVMLNSITEWSIVG
>Tip_916
NVKIQANESTRTDNEDRHDLVAFADMFEMVMIEVAHRHILIVFFLYAVVVDLEKTIQVHG
VAEHVVNYRVNVLQSITDSCYITVVKSNFCYKYAFQDSNACSDCIVGKERLMDISSFKAQ
VGAEMKTGDVTSHSVTIILSLRTSQSQDYSAKKLLSKVAANCPTAQVRKVEQYSYEAIFA
NAVVEKTSTLALADDAINETSRYFAMNGILANKLDTRADMSPTAVGMDIKTPDNIKSTEE
YCPILRIVNRQTNSLVMLNFKVDYGAMVLYYNNTYAVVKVRVKSTDYAMASDNRVVEIKI
IKWTGGRIDTENIDLTVDVPVSPVLYLTRDSEIKGVSYEWAHALADTNVLLYAEATATTK
EVKVVVKMVEAILGRPDPGIEAAKCHAGNFTESGSQRKYVLANNEIYVAKKKSLQRGADE
CWAEGRAMDSGIDLSAVKYWARGLEVLGTESEKILAIFSEEKDPIQRFASRKLLEVVAFA
CGKGERDVMLNVITNYSIRG
>Tip_356
GRKIQGDEKTRSALKDRGGLVEYVDRYEVTMLTVVHKHVVLVFFLYSVLIELDRTVAVHT
VEEHTLSYRVKVMQTITHSCYISMVRSDLSLKYTFQPSKAGAGCIVATLQLLEISSYKSE
VGAATRSGNLVRHNLTLVLSLQVSQEQDFSSKRLLSLIAANTPSTNAEFISEFAFESVFA
NSVADRTATLTFADDRVRETTLYFAQTDLISDELESRQSVAPTAVKLGLQNPDIVQNRDE
FCPVTHIVSRMTDGTVIFNFKVDFGSMVLFFTKQPAVVKAKIKDTDYAMSSENRIVEVKV
IKLKGARIKTQNVEVTIDLPAVPILFLTREGSITNETFQWVKALAETTILLYQEMESTHK
ELALIVRISRGLIGHGEPNMESAKCFGGNYSSAGAEKKYFLTNGEVNINKKKALQKGKDE
GFVDSKSIRTGATLKAIKLYAQGLDQVGSASKKIRAVYNNEMDPVTEITPRRILEVVAFA
AGKGERHILLDVLPDFSIRG
>Tip_853
DQKVESNESARTDYEARGGLCDYVQAFELTMVPIAYQAIIMVFYIYGVEVELKGIVAGHK
INEAVVEFGVTAMQTLTRTCFVTLIQSGSSSKVVSQDYQAPQKTIVGLLKLPKISTYKCE
IDANTETGNAAEYDLTIVLAIHSIQEQDCNSEDKLGAVAINSVTGTVQRVNNHVLEAVFT
NSPVDKTGSIMLANELIAEANRLYAQPNVLGDDLEASRAYAPAAAGVHLQSAEVCGVRDE
YCPVLSVLNKTTTAIIIYNLKIEYGRTILYFINQLAVKRIRIKAENFAMAAANKVVDVSI
ILRTEAKIETENVGQTVEVAIAPVICLSRQQAVAGRGFDWLPAFASTKILQFQRSASSEK
EMQLLVHMADGLRGEQSANVAQSKVMAGEYSDSQNQMKYQLTNRRISIPKKHGILKSKEE
VYAPEEVLNAGIGMSAMAFYAYALQNLEGASMELVAVFESENTPLEELKSRRLLAIVSYC
AGKGEQSILLEHLSGFAVKD
>Tip_854
NQKVESNESARTAYDARDGICDHAAAYELTMVTISYEAIIIVFYIYGVNVELKGIVAGHQ
INESLVEYKVTALQTITRTCFVSIINSATTLKLVSQDYNAAQGCIVGLLKLMEISTFKSQ
INANTETGNAIEYDLTLVLAIWSTQEQDCNSKGKLTAIAINAVAGAVQKVNNHVLDAVFT
NSPVDKTVTIMLANKLICEANQLYAQPDVFGDDLECRRAYAPAAVGIHLQSSEMIEAQDE
FCPVMSILNRTTAAIIIYNLKIDYMQTILYFMDKFAIRRVKVKSKNFAMGAANTVVEVSV
ILRSESKIKTTNVNQTVEVAISPVLYISREQAIAGRGYDWLPAFAETRLLQFQRSKPSER
EMQVLVNMADGLRGERAANVAKAKVMAGEWSEVKDQIKYALTNAKVHIPKKHNILKAADE
SFAPEEALEAGIGMTAIAFYSYALRHLDGATMKLVAIFTGENTPLEKMTVRRFLALVAWC
AGKGERSIILEHLSNYSVKG
>Tip_816
NQKVKSGEAARTESRARDGICDHAEALEMVMVDIAYRAILIVFFIYAVLVQLDGLAQGHR
VDESLLEYMVAALQSITRTAFVSVINTQTNLKVMGQNYKAARNCIVALCRLMEVSTFKAD
VDADKETGNALDYNFTLVLAIYSSQAQDCNSKQSLGRIAVNAPAGEVQRVNSHALGAIFT
NTPVDKTATIMFANGLIHEIGQLYAQPSIFGDDLDSKKAFAPTAVGLHLQTVKVIKVKDE
FCPILSLLSMHTAAIIIYNMKIDYAHTILFFLDRFGIRRIRVKTKNYAMGAENKAVEISL
ILNWDTKIRTENIDQTIEIAIGPVYYVSRQQSIAGHGFEWLPALSDTRILMFQSAKPSAR
ELQLLANMAEGLMGEQAPNVARAKIAAGEFTEAKHQIKYLLSNSKIYVARKHNLLRAKDE
AFAPDKGLNSGIGLTAIAFYTRAIQHIDAATMRLVAIFSNEMNPLEKLRARRLITLVAWC
SGTGNKKVLLETLSHYNVSN
>Tip_905
NNKIEIDEQARSNQKTRNGIVEQVVLYELVMVEVSYTHLIVVFFVYGALVELQQVILAHK
VEEDVVEYFVVCIQTVKEACFFTIIMSESAMKLISRDNRCSSSIIIANERLMDIRSFRSE
ADGRIDSGTTLQQQLNLVLSIFAGNQEDCKYKKALTRTATNPRAASMDNLKHYSFTAIFT
NTDNEQSVNASFADGLVSDANKYYTLPDIAGDDYEKKDYVAPAAVAVGLQSSENATSCED
LCPIIQILEQFTEAVVIYNIEITYNQTAVFFMKDFGVQRIRVKNQDFAMASDNSAIEVQI
INRTSAQIKTHNAKLTIEAQAAPVAYITREQQVVGSSSEWLHALTETKILMFDSEQPDDR
EMEVFLNLSQALVAAKALRLDQHRVLAGAYAQASCQEKYILANKNVDIGRKKGLLRGNDE
SYFEEQTLAAGIDMSAAQFYAHELSWVEAATMRVHAIISDKPSPLQHAKDEQFVAVTAYA
AGKGEKSVMANAFNDYSVKS
>Tip_906
DMKVETDENSRSKHDQRNGLVNYADAYELIMVTVAYQQLILIYLIYAALVELDGVIASHK
VEESIIEYYVSSLQTIKKAVFVKLIMSNSTFKTIGQDNNCAADTIISTLVLMDVHSFRSR
ANQNTDSGSQINQNMTLVLSINASNDHDCKFKEGLSRTAVNPPSCSMQPINNFSFEAIFT
NSAQHKATNLAFSKNLVWDAGHYYTLPDILGDDIEAKDDAAPTSVPLGLQACAEVKTQDD
LCPVFKLLDKYTTALIIYNIEIQYSKTAVFFIKKFALKRVKIDSENYAMGNENTGIELEI
INYTTAQIATENTQITVEISASPVLHIKRTDALVGVATEWMHALTQTQVMLFDNSQPSQK
DLDVFINMAEGLIGERALALSNSRCHAGNFSTCASQLKYKLVNENISIAKKKGLIKGRDD
QFSQNQILEAGWSMTAVQFFAMGLKYLESATIRVWAVFSKKVNPLPRVKAQRVLAITAFA
SGKGERKVMLRMFNNFSVKD
>Tip_631
EQKVEANETARAQQEQRNGLVDHAAKYELIMVEVSYRHLILIFLIYAALIELEGAVESHR
VEETVIEYRVTALQTVTPTCFLKIILSDSTLKVMGQNNRAAADTIIAEAKLMEVSTYRSK
ANEDTDSGSSIEQNLTLVLSILASQPNDCTSKKALTRTATNAPCGRMDFVNDYAYRAIFT
NAAAEKTANLTFADGLVHEAGHYYTLPNILGDDFETKDSTAPTAVTVGLQSSEEVTTEDD
LCPIISILDKHTSALIIFNIEIKYTQTAVFFMKKFAIKRIQVKSKDYAMGTNNKAVEVQV
ILSSNAQIRTKNTNLTLEVTASPVAYISRQNRVIGKTSNWMHALTETRTLLFDQSQPAEK
EMDVFINLAEGLIGEHALALEEARCLAGEYTTAQNQIKYILSNDNVYVGKKKGLLKGKDE
AFSEDQIIRAGIAMSALAFFSFGLEYLESATMRVYAIYSKQISPLPNMRDQKLVDITAYC
AGKGERSIVLRTFANYSVRN
>Tip_0
EQKVETNEGGRMKREERNGIIALATKHELIMVSVVYRQLLLIYFIYVALIDLDQIISSHS
IDESIVEYNVTALKTVTPQCFMLVIGTSATFKTVAQDNNAAADCIVTKKNLAELAAFAAR
ANLDVDNGDMIEKNLALVFTIQAAEEHDCSFTRALSLTAVNARCGKMEVVQNFSCRAIFN
QATLEKTANLSLGDGVVYNAGIYFAIPGIMGDDFDAKYASAPTAASLDLQAAEEVSAEEN
LCPVLSVLAKYVSVVILFNIEIKFSRTAIWYFKKMGIRRIRVKDRDFAMSTTNSGVTVDV
IFTTDGQVGVDNVNITIQVSVAPVAYLSRQSQLLNLTYDWIHALSAAKLLLFERAECPES
EIDIFVKLNEVVLGNGHVSMDHARCLAGKYAVVSDQIKYLLSNGNFYVGKKKSLLKGNDE
PYCDNQMMEAGFEMKALAFFAFGLEHIEAATMRFNAIFSTQGDPLSEMKAEKLIEITAFA
SARGNRQVKLRVLVDYSIQD
>Tip_11
DVHVETNEGGKPPYQDRGGLVEHVERYEIIMVGAAFHQSVIVFFVYAALVDLERLIKAHK
VNESQIEYEVTGLQSVTVTVYLSVITSDVSLKVRGQDSDAYANIIIVKAQFAKVSAYRSK
ADEGLQNGSMAQFDISMMFAINGSQEENCASNVSMSLTAINTVAATMHHIKHLPYQAIFN
TTEVEQANNLSVSDNLISSAGIYYTIPDIFTDDFQKKRRAAPAAASINLQAAYAIESQEN
LCPMLNILHKWVSAMVIYNIQIAYSLTVVFYFNRLGVKRVKVKEEDFAMASPNQLLSINI
VFDSKPQVTTENVNIAVEIQTAPIIHVTRDSPVMDVTYTWIHALTKPLTLLFETSRAKER
QLEVLISMMESILGNGDVSVKDARCYAGNYAAAKDKTKYSLTNDTVYVGKKKAILRAQDE
GFAESETLDAGFELKAIAFLVHDFVYVEKAPMRFQAVYSSQISPIKKMNSDKLTTLDAYA
GGRGNQKVVLDIFLDYNVKD
>Tip_176
DIHIQADEGAKPPNEERGGLIQHIQKFEIIMVNVSYKNSVLFYFVYAALVNLDKLVECHT
VDDSQVEYEVTGLRSVTVSIYLSIITSDVSLKIRGQGSDAYAHVVLSQQRFAELDSYRSK
ADEGLENGNVVEFNLSLMLTIEGSQKQNCTSNVHMNFLAINTVAAAMHWIRNLAYKAIFS
TAQVEQVNNLSIADNLVSSAGIFYTIPAIFSEDFEDKELQAPAACSLNLQAAYSVQNREN
LCPMVSILHKFVTALIIYNIDISYSLTVVFYIDQMCIKRMKVKDEDFAMSNPNRGLAANV
VFETEVQVRTENVNLAVEISTSPITHVARDTPVHDVTFTWVHALTDPAQVLFDTARSAQK
QLEILVTLMEGILGNEDVSVKQARCFSGYYNAVKNKRTYVLANETVYVGKKNAILKAKDE
AFAEEETINAGFELKAVKFLVYDMAYVEKAPMRFHAIFSDEISPLNKMTADKVTTIDAFS
GGRGNHQIMAEMFLDYNVSN
>Tip_177
DIHIQADEGAKPPNEERGGLIQHVQKFEIIMVNVSYKNSILFYYVYAALVNLDKLIECHT
VDDSQVEYEVTGLRSVTVSIYLSIIKSDVSLKVRGQGSDAYAHVILSQTRFAELDSYRSK
ADEGLENGNVVEFNLSLMLTLHGSQKQNCTSNVHMNFIAINTVAAAMHWIRNLAYRAIFS
TAEVEQANNLSMADNLVSSAGIFYTIPAIFTEDFEDKDLQAPAACALNLQAAYSVQNREN
LCPMVSILHRFVTALIIYNIDISYNLTVVFYIDQMCVKRMKVKDEDYAMSSPNQALAANV
VFETKVQVRTENVNLAIEISTSPITHVARDTPVHDITFTWIHALTDPAQVLFDTARSKDK
QLEVLVTLMEGILGNQNVSVKQARCFSGYYNASKHKRTYILANETVYVGKKNAILKARDE
AFAEEETINAGFEFKAVKFLVYDMAYVEKAPMRFHAIFSNEISPLNRVTSDKLTTVDAFA
GGRGNHQILAELFLDYNVSN
>Tip_170
DINVEANDGGKPPSEEKAGVIEFVERFEIIMVAASFKQSVLIFFVYGALVNLNRTVEAHR
VDETQVEYKVTGLQSVKSAIYLSIIASNVSLKYPVQQSDAAAKIVVAKVQFAEVNSFKAK
ADDDLENGGLIRYELSIILNIHAADTKNCPSDKEMDFTAIHTSAPVAQLVKDLCLRAIFN
KTTLDEATNLSISDDLILNAEIYYTISDVFSDDLETKERQAPAAHSLDLQSGYTLDPPEN
LCPVMDLLHAQVTSLVIYNIEIEYNQTIVFFFNKMAVKRVKVKSEDCAMSSPNHALSVHI
VLHTKASVTTDNVGIQVEVKTGPIIHVTKDSTITDTSFHWVHALSEARAMIFETVRSHER
QLEILVTLMQAVLGTGDVHVTDARCHSGTLSVARDKHSYALTNTTVYVSKKQSILRASDQ
CFSESELMNPGYDLAAIAFLVHQVVYLEKPPMRFAAIFSHQISPINQLHVDKLMTVDSFA
PGRGNNMIMLNVFTNFSVKE
>Tip_171
AIQVESNEGGKPPYAERGGVIEYISQYELIMVGASYQQSILLFFVYGALVNLEKVVEAHR
VDDSQVEYEVTGLRSVRVTAYLGIIESNVSLKYKGPQSDSNAQIVIARLRFAQIEAFRAK
AHDGLENGDLVRFNISLILTITAADSKNCPSNARMSLIAVHTTAPSMAFIRQLAFRGVFN
KTVLEEASNLSVANDRILNAEIFYTISNVFSDDFESKQRKAPAAASLDLQSGLVLESKEN
LCPMVSVLHRHVTKVVIYNIEISYKLTVVFYFNKMSIKRIKVKNEDCAMASPNHALSIHI
VLDTEASVRTDNVRIQIEIETGPIAYVPQDSSVIDVSFKWVHALTEATCLVFETSRASQQ
QLEVLVRLMAAVLGSGNVSVKDSRCYSGSFNVSNTKNSYMLTNSTVYVAKKQAILRAKDQ
CWSEHEIMDTGYELKAIAFLVHKLIYLEKAPMRFAAIWSEQASPIESLNVDQLLTIDAYA
GGRGNNMVILNMFTNFSIKE
>Tip_63
EVTVGCDPKSRPDYADKGGLMENIEQHSLAMIQAGFEFAVLIFYIYAALVEIERIISGHR
IKKDQVDYNVDALQSIMESVYLTIIGNSIPLKTRCQRQGSVTEMVVCPLQIREVSGHRAD
VDPNVDNGKVVAFEITLLMTITESHEENYASKENIAVVAINANAAAMRWVQRYAHDCVFN
TQKIVQAGNLPFANGVVHHVGRYFTLPHVLQDDFEEKASYAPSGIALNLQTTFVIDPREN
LCPIVNVLTKQVQAQILFNIQVGYRITAIFYRDALTIKRVKVQNDDYAMSSKNSAVSIEI
VQHQNSMVKTANADISIEVPNTPISYLERKRTLTQASYEWIHAVSNPSALAYRKAQSSEG
EVEVIVSLTKAAIAHGAVKFDRSRTAAAEWTACQGQKNNTMVKNIIRVTQRKALIKAQDE
SCADREVMGAGYEQSDVAYMSNQLAHLSASPVRFQAVFNGHVSPIEKIAVPAIVAITAFA
AGRSNQQVLLNVLVDLSVKS
>Tip_64
EVTVSADPNARPRHEEKGGLTEDVSKFSLAMVSAGYQHPILVYYLYTAKVKIDTLVQAHR
IKKDKLDYHITSLQSITETIYLSVIKSHIPFKIRAQKHNTFTDLITAPVKIASVNGLRAE
VRPNVDNGNVVEYKFTVMLTINASHEENYNSKQDIAMVAVHASSAQMRYVQDFVYECVFE
TQQIVQASNLPFANGLVQHMDNFLCLPDIFQDDFQKKSTVAPSGLKLDLQTTYALEPHEN
LCPVLPILTRKVPAQILFNLQVQYRITAIYYINRLAVQRLEVQTEDFAMASDNRAISVEV
VYDSDAMVETENANISVEVPNSPIIYLERKNSVIEATFQWIHAVSEPMILIYRQSRAAEA
ELAVIVSFSDTVLGHGNVRLEDSRTAAAAFSASRGKLNNTLVKDVLRITKRKGLLRARDE
GCSDAEALNAGYDQRDIAYMSEDVAHLSVSPKRFHAVFNGHLSPLNRLAAPSILAVTAFV
AGRSNARIILDTLGSFTIRN
>Tip_20
EVAVSGDPKPRPQEEDKGGLTEHVTIYSLIMVEASYKHAVLVFFIYPALVHIERAVEVHT
IQKDKIDFFVTALQSITQTLYLDVIRSGVNLKVRGQNNDAFTEVVTAQARIAEIDGFKSK
IDPEVDNGKIVQFGLSMMLTIYANNQDNYNSKEDIAFIAVNAQAAEMKDVRGYSFKAIFK
TETLVQAANLAFADDIIAHMGQYYCLPDIIQDDFECSQTEAPAGTKMDLQTAYTTDSSAN
LCPIINILDKKTQAQVLFNIQVAYRLTAMYYTNRVAIQRVRIKTEDFAMAARNSAISLDI
VFHKNPMVRTNNANLSTEISNAAIAHLHRDQSVMNCNYEWVHAISKPLQLLFRQGRASEA
QVEVLVSLVEALMGSGAVKLDEARTIAGAFSAISDQANEDLVKDVVRIAKRKGLLKSRDE
AFADEESSDAGFDQRDVAYLARSVSNIDGAPIRFSAVFNAHINPIDRLNSDSLLGVTAFA
AGRSNKRVILELFNDYTIHS
>Tip_324
DIQVKADEHGRSNCEERHGVTDHIEQYSMVMVEAAFKHMIILFYIYSVLVELEKTIDVHK
IEENSVEFHITALQSIEAAIYMAVIKSTIRYKPSAQDNNAFSEMVIANKRIAKVDSYKAR
VNADIDNGSLVKSKLAIMLTIYAEKDNNFSSKAKMNLIATNTRAGPMEEISNYSFEAVFE
TQDIVQATNLPLEDNSIHHLNTYFTLPNVLSDDITTKDDVAPAGMKLEFESTNKIDAQEN
YCQVINVLNRYVSSQIIFTIQINFRLTAVYYFNKLCIEHIRVDNADFAMSPANHAVSINV
VRSSDAQVQTDNITVTIDVATAPIYHLAREASVMNPNFEWLDRLVKPKISRFRRGSSSQA
QLSVLVSLASNVVGSKEVKLDDAYCVAGSFTPSTDRVKYVLTNNVINLAKKKCLLNSKDE
AYADNDTLKAGYERRTIAYFSFDFVYLDTEPVRFSAIFRCQASPFSNLQGPRLLEVTAYA
GGRANRRVILSSFLNFTVDT
>Tip_378
DVSVRGNEHPRPDFADRNGLTNHVEEFSLMMVSAAFRYMVMLYYVYAAEVELEKVVQAHK
IEKSTLEFAVTSLQSIRGAVYLSIIVSTVKLKQSTQNDDCTEKLIIAKTAIAKIESFKAR
INEDVDNGSVVRASTGIMLTILASQENNYESNAPLSLIAVNARMSSSESLSSYAYKAIFG
NQELIQASNLPFATNKIANMDTYFNHPNVVTDDITDREDIQPASMKIEFESSETVAVREN
FCPILYILSVYITCIVIYTIQITWRLTAVFYADRLSVKHIKVKEEDYALGTDNENVSVQI
VYNSDAPVKTDNVDITAQVHLSPLLFLNKERSVVSVNLQWIHQLVQPRFALFRKAKSTER
QCSVLMALGAPIIGTADVRYEKAHCVAGTYTPASSRVKYAFSDGVLDIAQRKMLLRARDE
AWADDHIWHAGYDHRMIAYYPITMAYFDSDPIKFHAIFRNQKSPFNGVSAPRMVDVTAFS
AGRASRTILSGALLNFTVQN
>Tip_379
NVSVRGGETPRPDQRDRNGLTNHIPRFSFMMVDAAFRYMACLYYLYAADVELEQTVRAHT
IEKSTIDFLVTGLKSIRGSVYMGVIVSNVKLKQHAQYDNCTENLIIASTTIAKIQSFEAR
VNDNVDNGNLVRSTLGIMLTILSTQDNNYASEGKMSMVAVNAKMSSSEHLSDFSCSAIFG
EQELIQSTNLPFATNQISHSDTYFSQPAIISDDLNDREEVQPANMSIEFEATEMVAAKEN
FCPIIHVLDVSIVTLIIYTIQIDFRLTVVFYADKLVYRHVKVKSENYTLGADNENVSLQI
VFHTDARVKTNNVHKTAQVKLSPLYFMAKDRSVASANYDWIQQLVSPDVALFRKAKSTER
QCSVLIRLGAPILGKADVHLEKAHCRAGTYSPGSRRQKYTFANGVVGITQRKMLLKARDE
SWADNERWSAGYDHNTIAWFPITFAYMESPPIKFRAIYRGQKSPFNMMSAARLMEVTAYA
GGRANRLVIAGALFSFTVRN
>Tip_486
DVEVQSDQKAKPQQQEREGLTDVLNHVDLVMVDAAVQRSVLVFFIYAVPVGLEKVIKTHR
VKDDRIDFSVEALQSIKETFYLSIVRSDSNVQVQAQNSNAATEVVTGRLRYARVSAWVAE
VDSKLENGSAVESKISLILSIYANGENNYVFKKSISMIAVNASTSSMHGLDNYLFQAIFE
KKKVSEAVNIQLASDVIPQVGQFFLYTHIMSDDLCSKETVAPSATRLDIQEADGVESKDN
FCPLANVLKRHVEALIIYNIQVVFSCVAIWFTGTLAIQRVRVKSRDFAMASKNHSISAEV
AMNSDSAVKTANRGFHVEVCTEPITHLSLNSSTLDVSFQWLHELCKPTVMIYDKARPTEV
QLGILITLAESIIGSVTVKIKKARSLAGQYGVSRHVEQNALANGIVEVARRNHLMQAKDE
NYAQKEVLHAGFQQRSIAYLAFNFEFLNKAPIRFFAVYGEQLNPIEQVVCPKFLEISGLA
AGRANKSVMVNTMMNYTIKK
>Tip_487
DLEVQADQKAKPENDNREGMTEEMDRVSMIMVRVGVQRSILIFFIYAVSVGLERTARTHR
IKENKIDFQVDALQSVKASFYLDVVDSESNVQVQAQKHNASTTVITGEVKFAEVTAWASK
IDSNIANGSNVDSNISIMLQIRTQANNNYVFKRSITIVALNATASSMHSIQNFVYRAIFE
KKVVSEGVNLQLANGVVPNVTRFFGYPNILADELSSKATLAPSRTRLEIQHADLISSREN
FCPLANILREHVEAIIIYNIDVAFSCVAVWFVGTIGVRRIRVKAEDFAMAAKNIAISIEV
AQNSEAQVRVTNIAFHIEITTEPIIHLNLETSTLDVNYEWIHELCKPRLMVYERANPLDK
QMGLLVRLAEAILGSVSAKIERARCMAGKYNVAYDLKQNSLSNRVINVARRNHLLKAKDE
AFAQHNILNSGFEQRSIAYLCFDFELLDKAPIRFFAIWGDQANPIEELSAPKVWEVSGYA
AGRANEKVVVTIMMKYTVKQ
>Tip_471
DVKVRADKRAKPAHEERNGLTEVIHQVSLVMVDAGFQRSLLIYLIYAILVGLQKVVETHR
VKKDRVDFHVDALQSVKATFYLNVIQSDQNVQMQSQNHNAASEIITGEIKIAEISAFIAK
VDPGLANGSNAEDDIAVMLSIKATQDENYVYKAGISIVAVNANSCTMHKLQDHVFQAIFG
KKVVSEGVNLQFASDILREIGKFFSFPDVLSDDLCNKETVAPSATRMDIQHGNGVENREN
YFPLINILKKYVSTLIIFNIQVEFSKVAMWFINTLAVQRIRVKSRDYAMASKNNTISIEI
ALTSDTQVETSNIDFTVEVATAPIIHVSQETGTLGISFEWIHELCEPTLMLYERGRACER
QMELLIVLADSLMGTATVRVKNARCFAGEWGVTAELAKNSLANAVVEVARRNCLLKAKDE
AFAQNELWDAAFEQKSIAYLCFNLEFVDKAPIRFYAVFGDQINPISKVISPKFLSISGLA
MGRANRKIFVTIFMNFTVKQ
>Tip_349
DVKVKCDQRARPGHMERNGVTDVVQKFSLVMVEAGFQRSMLVYFIYSALVGLSEVVQTHH
VKKDRVDFYVQALQSVTATVYLNVIKSDNNVQVQSQNQDAVADIITGQIHIAEIDAFKTR
VDPGLANGSEVEDEMATMLSLKSSQRDNYVYKEGITLIAINTSAGTMQQIPDFTWKAIFG
KTELGQGVNLQFANKLVSEVSMFFAYPNVLSDDLCNKDTVAPSGLRMDLQHGHGVETQEN
FCPLVNVLQGFVSSQVIYNIQIEFSLVAMWFVDALAIQRLRVKERDYAMASKNNSISIEV
AFLQDAQVRTADVNFTIEISTAPIIHLSQETSLVNVSLDWINELAEPAVLLYEKGKGAEK
QMQLLIVLADALLGTAEVQIERARCFAGKFGITDNQIKYKLANGVIKVSRRKALINGRDE
AFAQPELWAAGFKQKSIAFLAFDLPYVDKAPIRFLAIFGEQINPISAMIAPKFMAVSGYA
SARANRHVFVTSFMDYTIQK
>Tip_212
EVSVKANQRARPGQHERDGITNVLHQFSLIMVEALFRSSVLLFFIYSALVELKKLPDTHE
VEKDQIDFHVCALQSVTASLYLAVIRSNSNVQTRAQDAQAAAEIITPNTKIAQITAIKAL
VDPGIANGSNIKYKMALMLTIAASNGENFVSKKGITIMAINTSSVSMHHVPNFSFAAIFA
NSAFVQGVNLQFAEDLIEDLALYFTFPEVMNDDFTCKATVASSGMRMSLQTARITESQEN
FCPLMNILHKHVTSLVLYNIQIQFTLVAVFFFDRLALQRVKVKETDYAMASKNNAVSVNV
AYLADTQVQMTNVQVTIEITTAPILHLTQKESLINSSIEWIHELAEPQVLVFEKAKATEK
QLKLLLVLADSLLGTQSVNIEDTRCLAGTYSILEDQKKYALSNGAVRVSKRKSLIKGRDE
SFADAEVLDSGFKRRSIAYLSFDVPYLDKAPIRFFAIFGEQVNPIARLVSPVLMAVAGFG
AGRANRKVLVNIFTNYTISK
>Tip_10
DVHVEANEGSKPAHDERGGLTEHVQRFEVVMVDAGFQHAILIFFIYAALVELDRLIQAHR
VNEDQVEYQVTALQSVTVSLYLDVISSDVSLKQRSQNNNAYANIIVSKAKIAKVDAYKSK
ADLGVENGSLIKFSLALMLTITASQKENCNSKAAMSLVAINTVAGRMHLITGYAFKAIFN
TTELEQATNLTLSNDLVRNSGIYYTIPAILSDDFQSKQSIAPSAMSLNLQSGYEIEASEN
LCPILSVLHKHVAALVIYNIEIEYNLTAVFYFNKMAIQRIQVKTEDFAMASPNHAISVNI
VFDVDSQVRTQNVHITVEIHTAPILHLDKESPVFDITYEWVHQLTKPLTLLFENSKATER
QLEILVTLMESIIGHASVSVKDARCLAGGFAAGHSQIKYILTNNTVHVGKKKVILRGRDE
GYAENETLNAGFEMKAIAFLVFEVIHVEAAPMRFQAVWTGQVSPITAVTVDKLVSTTAYA
GGRGNRQVFLDMFLDYTVQH
>Tip_133
KVQVKQEDGARAKYGERNGYVVYVDRYQAVMVDIAFKQGLIIFYIYAAEIELARIMQGHK
IEEAIVDYYVTALQTVTQNTFITVIKSKTTAKTRTQGQDAASKVIIAQVRLASVKSFKAA
ADLQLHNGSIVETTMTVILTLYLTHADQCTYKNSMTVTDINTDAASMRDVNKIAYRGIFH
AASMERAANLSMPNNKVEDTAIHHSIPEILAHDFDKQEKEAPTPLTLGMKCGYEIKSLDN
FCPILFVLNNYVTAMIVFDIEIPWSKTAVYYTDNLSIQRVQVKSSDFAMAGDNKVVSVSI
VYYAAVNVDTSTAEITIEVERVPILYVARETSVLDVSFDWLNPLTDSQMVVYDRAKTSDM
ELEVFIQLGDAILGDRDAKIESARSFVGVYNTADDQMKYNVANTVIYITKKKALLMCEDQ
AYGGQAAINGGYEQKAAAFFVDHLLNLEAETMKFLAVIAKQNNPIRNVEADRLPQIYAHA
NGRGTKEMLCEVLLGYSINH
>Tip_834
KIQVEAEDQSKAQYEEHNGMIAHVRRYQVVMYDISYRQGVMMMFVYGAAIELDSALEGHK
VQESLLEYHLEGIKSVSEGVYIAVTHSNYTAKFRSQGYSAAARVIISSVALSAVKPFKTA
VDLNLHNGNIVETSVTLVLPVYASHAENCNAKANMSVPEINTSVVSAQQARSFGYSAVFD
TNTMKRAPQANAPHKCVYDVDLHHSIPGLMAHEFNKQEKAAPTPLGIKMQSAKKVSRKDN
FCPVVYILNRLVSAMIVFKIEIAWSRTALFYMNKLSIQRIKIDTGDFSLSSENLTVTVAQ
VHLGDATARTMNVDVEVDVTKAPAVYLRQETEIAARRFEWVDPLANYKLLVYDKGRGNEI
EMDVFLTLSAALMGSKNPRIKRARSSAGTFMSSRGKAKYMLALSVVHLSKRKFLLLAKEQ
VYAGNEIIMSGFEQQALAFFSQRVQSMKTETMRFNQMVNGQENPIEAIETERILTVTSYG
AGDGTARILLDTMLQYSVND
>Tip_835
KIQVQGDDGAKAERKERDSFISYVPQYQAVMYQITFQQGLMAFFVYAAEIELDRLIEGHK
TQETTIDYTLQGIQAVKHGVFIATVHSNYTAKIRTQGHSAATDILISKLTLADVEPYQTG
ADLNLHNGNVVETEMSIILSVYSSHEENCSYEENMKLPDINTQAVRSRSLRGFTYEAIFD
TNPVRKAGQLNTPQQAIVNIDLYHSIPEVLPHEFETQEKIAPTPLGLKMQTAKLVTEQDN
LCPILYVLNKLVSSLVVFKIEIRWARMVIYYMNRLGVQRIKVDSADYSLGAQNQAITIAQ
VLHNDTNVQTLNISVSIDIAKAPNMYLSQATKIAATSYDWINPLSNYQVMIYEKMRAQEI
ELELFLKIAAALVAGENPRLKAARSNAGHYTKCRSKAKEFLALDVIHIAKRNFLILAGEQ
SFAGDAIMAGDYAQDSIAYFTAQLPSIKSETMRFYQMVNNQEDPISQIDAERLFEVTSFG
TGRGTLHVILNAMLQFSVRN
>Tip_460
KIRIEASDASKNAPSERNGYVAYIERLQAIMYAIVFHHGLIIFFVYAAEIDLQKPADGHR
IEESLIDYHLQALQSVTKGTFIIIIVSSVTAKLRAQGHDAAENVLIAKTRLADVSGYKTA
APANLHNGNVVKTNLTTVLAVHSSHDENCTYKRGMKLVDVNVPVANMQLLQAYGFRAVFQ
TSTIKRAANQNTPDCQIHNTELHHSNPHILTHQFDKQEKEARTSLSLGMQTSTQIGSKEN
LCPILFILNAFVPQLIVWNIEIPWSKTAIFYINQLEVTRVKVDPEDFSMGSNNSSVTVAI
VHLADGNVKTTNANVSVEVSKVSTAYLCQDTSIINMSYEWVNPLTNYAKIVFEQAKANEI
DLELFIKLVDAVLGSKDPEVKGARSFAGSYSTCQSQLKYLLGLDTIYIAKKKFLMLCQDQ
VYGGNATIMGGFAQRAIAFFVNEMKNVKAVTMRFYAVVQEQMHPLEKMEGDRLFSVTSYA
SGRATQRIILDIFLEFSVQE
>Tip_461
KVKVEASDAGKSAPDERNGYVAYVDRLQAIMYEIVFHHGVIVFFVYAAEIELHRTAQGHR
IDETLIEYYLQALQSVTKGTFIIVIASSVTAKMRPQGHDAAADVLVARTQLADVSSYKSA
AELDLHNGNIVHTELTMVLAVHASHDDNCTYKKGMKLTDINVPVACMQLLQDFAFRAIFN
TTTAKRASNLNTPNCPINNTQLHHSYPEVLAHDFDKQEKEQATSLSLGMQNAHQVEGTEN
LCPILFVLDALVPQMVVYNIEIPWTKTAIFYLNQLEVTRIKVDPEDYSMGGDNSAVTVAV
VQLSDANVKTMNANISVEVNKVTTAYMCQNTSMIRWSYEWVNPLTNYASIVYQQGKATEI
DMELFIRLVNPILGSREPEIKGARSFAGSFQVAKNQLKYMLGLDTIYITKKKFLLLGRDQ
VYGGNATLMTGFAQRAVAFFVDRLRNLKTETMKFFAVVQNQAHPIRNLEGDRLLSVTSYA
SGRATQAIVLNIFLEFSVQE
>Tip_1004
KVNVSPDDQSRTQHGDNDGLVEFIEQYQALMLEIGYTQGVIIFFIYAAEVELNRLKDSHL
LEKAIIDYLVDALQTVTNNVFVAIINSDSTASIHAKQYSSGADVLVAKLRVADIETFKSA
AALKLTQGKKLDCNMVLLMSVFSAKDDNFAYKETMVLIDIETSAAPAKLVNDFAYQGVFQ
TNTEETAANLSMAESRAQSSNLHHSIPNVIRHDFGQHVEEAPTPASLMVRNANPVDTKDS
FCPIIHIMNFQVNPTAVYNIEIDYVRTAVYYTEKVVVKKVQVESNDYEMGKENRCVTVVV
VQKSEFPVKTKNAEVNINVSKASILILLRETDIVAVMFQWTNPLGESGSLTFEDSDSSDE
EFAVMLRLAPGILGSEDSRIEASRSYAGAFLIGRHTQKYDIAKSNLYLARKKSLFEAQRQ
GFLGGAVMNAGFNEAATAFFGHALQHTEVDHQHFMAIYTDQADSIEELSGERLLRVAAFS
GGKGTMNLLLGEIHDWSVRG
>Tip_1005
EVNVSSNDYTRTAKDDNHGLIEFLEKYQALMLEMGYRQGVFVYFFYAAEVDLQKVKDSHL
LDKAVVEYFVEAIRSVTDTTFISVIESDSTASMHVKKHDSGANALIARIKIAQIEPYKAT
AALGVTQGKTIDCDIVMLLSVGSVQAENCTFTSGMSLIDLETTPAGLQLVTKFVFQAIFD
TEIDETASNGALPEDRANSSDLHHSIPNVIRHDFGKQDEEAPTPLNLMVRAVEMVDQHDN
FCPVLNILDSLVAPLVVHNIEVKWVRTAVYYTEKAGIQKAQVEAEDYELGTDNQAVTISV
VYCAQAPVKTANVEVNINVSKAPIVILLRKTTIVSSMYTWISPLASSTILSFDRCESSDK
ELEIMLQMSAGIIGTENSKLDLVRSHAGRFLIARSTRKYPIVKDNVYLSKKKCLLEGARQ
SYLGAALTNSGFTESAIQFFVHNLQHMKANHMHFYAIFSKQTNPLERISGEHIVDIASFA
GGTGTVHAILSEVCDWSIRG
>Tip_791
KVQVKEDDNARSQLADKEGYVAYIHRFQAVMVEMAYHQGVILFFIYAAKIELDRTQQAHR
IDESAVDWVVDALQTVTRSVFLAVIASDTTAKRRPQEHNSGANVLVAETRVADIKSYKTA
ANLDLANGKMVDADLVIILSIGATHEDNCSFKEAMVMTDIETAAANMQQVTEWAWKGVFS
RTIRERAANLAMPSSRVSDTDLHHSIPEIITHDFNAQVKKAPTPLNFNVRNSDPIQSHDS
FCPILYVLNTYVQPLIVHNIEIPWNQTALYFTEKLVVQRVQVEPPDWEMGSENRTVTISL
VHNSEFAVHTNNADVTINVNKAPITYIPRDTAVVGAMWDWINPLANSSVLVFEQAEASDQ
EIQVMLKLGPGIAGEEEARVDHARSHAGSFTIATDTLKYIIAKNTVYLTRKKTLMTCKRQ
SYGGGEILGAGFEESAVAFMVYELHHLEMDHKHFLAVFTEQGDPVEQLAQERLLEIASWA
AGTGTESAMLGEILGFSVRD
>Tip_553
KVQVEEDDNSRSDKKERNGYVAYIEQFQAVMVEMSYHQGVIIFFIYAAEIELDRILEAHK
VDETVIDYAVAALQSVTESIFLTVIASHTTAKRRPQEQNSGASVLIAEAQIAQVKSFKTA
AEMNLANGSLIETNLTVILSVGATHADNCSFKKAMVITDVETTSVSMQTITKWCFRGIFD
TSVLERAANLSMPSNKIQNTDLHHSIPEIFAHDFNEQTKKAPTPLALSMQNSEEIEAKDN
LCPIIFILNSSVTPFVVYNIEIPWNKTALYYTEKLVAKRVQVEPPDFEMGSENRVVTVSI
VHYEQFNVRTTNANVTVEVAKCPILYLARDTTVVNVTFEWINPMANSKILVFPQVEAADK
ELNVFLELGDGILGAKKEKIKRSRSFAGNFTISSDQLKYIIGKETVYITRKKTLMMCKDQ
PYGGGAVFGAGFEQMAVAFMIYEVQHIEVEHMRFIAVVSEQGDPVTALEPERIPEITSFA
NGRGTQSVLLGKILGFSVRD
>Tip_59
KVKVEAEDGSRSRSEARNGFIPYINQYQAVMVEVAFNQGLLVFFIYAAKVELDKQMQGHR
IEQSVMEYNITSLQTVTAAIFMTVIASDVSAKQRIQGHDAATRVLIARCKLADVKSYKTR
AELDIDNGDTVEDNLTLILSIEATHDDNCTYKKTMSMTDINTSAANMRLIKNFTYKAIFH
TSKCERAANLTMPNEKVHNADVHHEVPNIIAHDFEKQEQSAPTPLSLSMQNADKIKSSDN
LCPILYILNTLVRALIILNIEIPWAKTAVFYSDQLVVKRIQVKQSDFAMATENSVVTINI
VYHPNSNVETTNAAQTIEVDKAPINYVTRTSTIITFTFEWVNALTDSRVLIYDTARATDK
ELNLFIRLSDAVLGSQEAKVKGTRCFAGSYNTAREQLKYTLALQAIYVSKKKSLMMGADE
AYGENQKLGGGYEQRAVAFYVDHTLNVETETMQFDAVYSNQSHPIKRLKSERVGEVTSYA
GGRGTQKILLNIFLDYTVKQ
>Tip_152
NLKVEADDGSRSSHHAANGIMTYIEEFDAIMVAIGFDQGMLIYLIYAVQVDLQRRVKEHS
VKENAVSYYVQALQSIKDAVFFTIVETDASAKSRSQGHNAVTNVLIAQNRLATIKTYVAE
AEDGMQNANMVDDNIQVVLSINASEDENCSYKSTMGLVEVNSAAVAARAIRNYVMTAIFH
MGTRESAANLSLPDEKIAELAVHHEAPEVIGHNFQVQDQIAPASLTIEMQSSDTVARGEN
LCPVFYLLDKLTARLVILTIEIQWVRTIVFFADQIAVRRAMVKSADFAMSDNNHSVTIDV
VQNAKTSVQTDEAERTVEVHKGPILYLARLNTVVSVSYNWLNALTNAKTFVYDKSKVAQE
ELDVFLQLPTAMVGNRDDKIECGKAFAGDDDMPVGTQKNRLSLDALYVCRKKGLFQGKND
ACGQNEILEAGYEFNAVAFYADQIDMVEADTMQLSAVYSNRLHPLEKMKGEKWGEITSYS
AGRGTEALVLCIILNYTLRG
>Tip_706
DLKVEADEGARGESEAASSLMSYVEEFDAIAVDVSFDCGIMIYLIYAIEVGLQHTAADHA
VKESAVSYAVEALNSIEESVFFSIVRTNSSAKRQAQEYKACNEFIVSKAKLSKVTTFVAE
ADDDMQSCDTVESELQIVIAVYSASNTNCTYKGDMAIIEVNSPSSTASCIRGFSYSNLFG
MGQIETASNLSFADNRVLNMDQHYEALNAIRNNFQNRKGIAPCATTMNLQSAKKLQVQEG
FCPVMRVLNRITSAIVVYAIDIEWSQTLIYFLSQCAVTKVKVKSADYAIGNHNKAITVQI
VRATQSSVNMTEADRTIEIGPAPIIYLPRKNSLVGMRWKWINALTDSVVLAYDRVKVTQN
EPDLFLQIAQAILGSATEQLDRGKAHDGNNNAVLDARKDELGLDALYVARKKGIFRTKND
PTGDTEVLETGYHFNAIAYFATYLQALAASTKQLQAIYNERTNKLEPITGKLIGEVTGYG
AGRGTRRLILCILLQYSVQG
>Tip_962
DLRVQGDEGARGDHQATNSLMTHIEALDAVAVAVGFEAGILIYIVYMIAVGLEREARDHA
IKLNAVSFTVEALKSIEESVFLSVVKSDSSAKIRTEDHKTTTNFIVAKLRLAKVDSMISR
INSDLQSADVITNDFQIILTILAKSDENCTYKANVTQIEIHSPSAHAQLVEKYAVKSLFD
MSTLETAVSLSLANEEVANVNAHYESSETVNNDLQHHEELAPCATTMNMQSASVIENKDG
YCPILHILDRYTSALVVYAIEIAWTRTIVLYIDQLAVKKILIRAADYTIGNKNRAVTIDI
VQAEGSSVETQDTQRTIEINPAPIIYLSRKNQIVTLRFAWLNALSGAALVTYDKSQATQR
EPEIFLQLPNPVLGSMTQRMGNGKAFSANDNEVKDGKNNELGLDVLYIARHKGIIQSQND
ARGEDEPLNAGFNFSALKFYCSYLEALASKTRQLTAVYNDRNHQLEQIKSDMMGEVTSFG
AGRGTKQLMLDTMLHYTVAG
>Tip_963
SQRVEAGQGSRGQMSSASSMMECIDSSDLLAIRVAFNAGIMVYFIYGITVGLHRTAADHT
VKKDAISFGVQGLHSIKDSIFMTVVRSNASLKILTQNHNAVTNFIVAKIRLAKVSTYILP
VNGELACADTMNDELRLIITIIAANEENCSYKAQLSQLEINSQATTAQLIEDFSVSSIFQ
MSHQETAANLSIANDRVTNMNAHYAASRTISHDFDTHEELAPAATNVNMQTTEMIDTDDG
LCSVINTLDKFTSAVVVFAIEIEWVKTLVLYINALPVKKVMVKAANYTIGDKNKSVTIDI
VHAKNTSVKTKEVDRTVEIGPAPIVYLSRANALMSADWSWINALSNAKIIAFERAQVSST
DPAVFLQLPKAMLGSDDQKLGAAKAYSATDNESENGRNNELGLDALCIARKKGVIETHND
RRGDDDALTAGFDFRAVKFYAHYVSAVAPNRMQLHAVFNDRSHQMEKITGQMMGEIQSYG
AGRGTRSLLLGTLLNFTLAD
>Tip_663
HLRVKGDEKIRTDKNAAESVLTYVEKYDAIAVTVAYQQGLMVYMIYAIEVGLEQVADAHS
IRDDSVSFTVQALHSIRQSVYFSVVHSNTSAKARAQDHKAAKSFIVATLELAKLTTFVAD
ANQDMQTANAVRNDLQLVITIHVASAQNCSFKNAISFIEVNAPTAGAQFVREFVWKAIFD
MGDTESAANLSLPDDQVKNMNAHYEESETLGNNFQTQAEVAPCAMTLEMQSPKQVQSREG
LCPVVNLTSSGTTSLIVYTLEIAWVKMVVYFYHRLSVEKTLIKSADFAMSNKNHSVTVEI
VQDVDSSIKTEEAERTIEVNPSPIVYFTRLNNISDVRYEWLNCLGNAGTLAYDRAQCQTN
EPSVFCKLPNAMLGSKNQKLARGKAMAGSDSAAKEAQKNMLALNPVYVARKKGLYQGHND
VTSAREMMQPAYDYNAAAYFASYLAAIEAQSMQLTAIYNNRVNQFDQLEHKTIGQISSFG
AGRGTQRLYLWIMLHYSVKG
>Tip_302
DLQVECDEGARSSKEAANGYMTYIKGWDAVAVAIAFDQGILIFYIYMVAVGLQNVAEEHT
IRDNAVSFYVQALQSIRAAVFFNIVSSNSSAKLRAQNHNAATDFVIAHSRLANVKPYFGD
ANENQQTSDMVEDEIQIVLSIRTTSEENCSYKEAVTLVEINATAIGAKFIQGFTMNAVFD
MGSAESAANLSIPNESISNLAVHFEAPNTIGHNFQPQDESAPCSMSFDMQSAETIDRKEN
LCPILSLLSRLTTAIVILPIEIQFVRLVVFFMEQLAIKKLMVKTADFALSDRNQAVKVDI
VHTSDRSKQTEEAERTVEVSKGPLMYLSRLHEALGTKWEWVNAMTNARRMAYQTSKTSKV
EPSLFLRLPTVILGNHNQKIALAKAHAGTDDVAVHTRKNQLSLTVLYVAKKKGLFTGAND
GTGDGEVMEAGYEHSATAYFADYLEMVEADTNQIHAVFDDRVQQFERVKSSKWVSITSFA
AGRGTASVLLCILLGFTIEG
>Tip_403
NLKVKEEDGSRSDHQAAGALVEYIERFNAIMLAIAFDQGLLMYFIYGIDVDLARQVTAHA
VPDSVVPYFVASLQTISTALFFSVVKTNSTAKAKAQGHDVKSDILIARNRLATVNSHVAA
IEVNMENSNEVQDGMSMVLMIRATNKENCSFKENMQLTDLNSPSVAASLVKSYSMHGVFS
MRQKEKAANLSLPSNQVPDIDVHYEATKIIAHDFEVQEQHAPANLAMGMQNTECVDRKDN
LLPVVQVTSRLTTALVILTIEIEWMKTILFFTDHLALRKIMVKKADFSMAAENHAVTVEL
VRYSKSNVRVDEVDRTIEVNKSSLQFISRDRALASLSFSWVNELSDAQLFVYDTARASQT
EMGVFVRLSDGILGASTDKLDRCRALAGASTLAHEITKYMLALEYVYVAKKKGLIKGKND
AYGSDEVMDGGYNRAAIAYFADHFQNLESENEQYTAIFTTRKQGIDKVIAEKFGEITSYA
GGRATQQVLLCIMTEYSVVA
>Tip_404
KLKVESEDGVRSAHNEAGAIVHYIEKYNAVMVKIKFDQGVLIYYIYSVEIELARKVDAHH
IEASVIPYWVASLQTATKCLFFNVVRSEVSAKTRAQNHGASTNILIAKAKLANVTSHIQT
VETSIDNSNQVDDDLTLVLTMTATDQEDCAWKDDMSLTDVNNPAVNAQILRSWSYRVVFD
MAKQERASNLSMPNKKITDVAVHHECPHILTHDYEPQEERAPASLALNVQNAECVRSKDN
LCPIFQVLNKLTAALVILTIEIRWMQTIVYFTDRLQIKKVQVKKADYSMASSNQAVEVKI
VRLSSAQVDVDDVRRTVEIGSAPLTYLTRNHGLANMSFSWVNELAQAQLFVYDTWRSGQA
EMDIFVKLQEGIVGAATDKIECCRAFAGTFSLCLNLKKYALSLEYVYVAKKKALLKGNNQ
AFGSDEVLNVGFNHTALGFFADHIQNLDAETEQFHEIYATRIHPIDRIRGEKYGDVASFV
AGRATQQLLLCLMSEFSVAA
>Tip_256
KLKVEAEDGARAEHNARNGFIEYVDTFDAVMVEVSFDQGILVYFIYAAEVELSRRMAPHK
IEQSLIEYRITSMQTITEAVYMNIIKTSASAKIRVQGHNAVSKALIAQKKLADVKSYTTR
AELNVENGNTVEDNLTIILAIDATHSENFSYKDIMTLTDINTPAANAQFINNYAFNAIFH
MSRCERATNLSLPNEKIRDVGVHHEAPGVIAHDFESQQQTAATKLSMEMQNSDTAEAADD
FCPIIYVLNTLLHALIILTIEIDWKKTVIYYTEQLMIKRLAIKAQDYAMATDNGCVTVDL
VQYSNSNVKTKDMDRTTEIDKAPIYYVSREETISNLAFRWLNALTDAKVFIYDKSKSSDK
ELDIFVKLADAIIAALDAKMNGTRCYAGNSSTQADQTKYGLGLSAIYICAKKALLRGVDE
AHGENHALKGGLTQRSVAFYCDHLLHIEAETMQMNAIFSHQVHPIQQMKAERCGEVTSHA
AGRGTEKVMLSTLLNYSIPQ
>Tip_257
NLKVEADDGGRSNHQARNGFVEFIEQYDAVMVEIVFDQGVMAYFIYPANVELTKRMPSHM
VEQSIVEFHITGLQTITAAIYMGVVNTRVSAKERCQGHNARSKALIAQRELGEVKAFTTN
AELEVENGNSISNELSMILDIDATHAQNCGHKASMALIDINSPGMTARDIRDFAYKALFH
MNKLEKAASLSMPNERIYHVGVHHEAPNILAHDFENQEEVAPTPLKLDMQNADPTNSAEN
LCPILYILNKLVTAMVLLTIEIPWAHTVVYYTTQLTIKRIAVKSGDYNMAQNNGTVTVDL
VFHTDGNVLTTDANRTTEVDKCPIPYLTRSEDIGTISFDWVNALTDAKVFMYDNGKSSDQ
ELSIFVQLSEAIIAAAEHKVDGTRCFAGESNTAAQQAKYTLGLKAIYVAQKKALLRARDE
SFGETEGMKSGYDQQAVAFWVNHTLHLEAETMQFEAIFSHQTHPLSRFKTERLGEVTSHA
AAKGTQAVILCTLLKYNIPQ
>Tip_15
KVKVQQEDGTRARYEQRDGFVAYVDKWQAIMVEVTYYQAIIVYFIYAALVELTKVMKGHA
IDNAVIEYHITSLQTVTVTIYLSVIHSNVSFKVRAQGNDAGAKVLIGKHKLADVKSYKSE
ADLSMENADVLETELSIVLSIHGTNKDNCTFKDSMSITDINVSLASARYVRRFTFKGVSG
TSKTQKAANLTLPSELIVNADLHYTYAAILAHDFDARPQLAPTPIGIQMQSAYSVESWDN
FCPIRSVVDQKVSARVIFNIDIEWGKTTIFYSDRLAVRRVKVKSEDFAMGSDNSVVTVSV
VTHKDVSVLTANSGQTIEVSQAPIGYLSQEAKVVEVTYEWVNALTGSKCWTYDTRKAWEM
DINLFLKLAEAVIGHQNADLPSSRCFSGDYNALENQKKGTLGNDAVNVTKRKSLLKSQDE
GFGDGQQLNTGFDQKAIAFYADDMDKLETETMRFYAVFSEQKSPIRKVSAERIPAMTSFA
GGRGTQQILLNNFLNYTIEN
>Tip_241
EVKVEGNEHARSAPDERNGLIARLEQYELLMVTVGYQQAILIYLIYPALVNLEKIIDGHK
IEEAVVEYQVTSMRTVTPTCYMNVIESDVTLKKRAQDNDAYTSVVIDRARLSRVSSFRSN
ADLGVDNGSTVAQNMTMMLTIRATQTANCTSKSAMSMTAVNTSASSTKRLRNYAWKGVFH
TQEIEEAANLTLANNLVRHANIYYSIPDVLSDDMQSKAALAPTALSIDLQSGYIVESDEN
LCPVISVMHRYVNAVVIFNIEIEWGNTAVYYSNQLGVDRIQIKDNDFAMASTNSVVTITI
VFDNNSSVKTSNASVTVEVATVPKIYLNRESDVLDVSFEWLNALTQSRVIMFDRPRSSES
ELDIFMQLAASVAGSASVSLRGAQCLAGTYAASKNLVKYVLSNDTINVGRKKGLIKGRDE
AYAEDQPMQAGYEMKVIAFFIYNMVHMEVATMRFHAVYTDQVDPITKVSTARLISVTAYA
AGRGNQQVFLELFLEYTIKN
>Tip_242
NVKVRENEFARSSTDERNGIIARLDRFELIMVAVGYQQAVLIYFIYAALVNMQKLVDGHK
VEEAVIEYMVTALRTVTPTCYMNVIDSDVCFKLKAQNNDAYSEVIIDDKKLAKVSSYRAN
ANLDVDNGSTLGQDMSLMLQINASQAENCNSKDAMSLVAIDSSSACTKWIKDFAWNAVFD
TQKIEQANNLALGNQMVHHASIYYSIPDVLTDDMQTKEAVAPTALNVDLQTGYEIESDEN
YCPVITVLHDHVSALVIFNIEIQWGKTAVYYANQIGVDRLQIKTDDFAMSTTNKVVTVEI
VFDNNGSVRTESASQTIEIDTVPRVYLSRDKSVLETSFEWINALTKSKLLMHDRPRTSEA
ELEVFMQLAASVAGSKNVSIKGAQCLAASFATSRNLMKYVLSNDTIDVGRKKGLIKGRDE
GYAETRPMQAGWEMTIVAFFIYNLVHLESETMRLKAVYTSQMNPIARVRADRLISVTAFA
AGRGNHQLFLSIFLDYTIKN
>Tip_455
DKRIKANEGQKTNWSEQNGIVSKARRLQIVMIDVAFKQLVFVYYLYAAGINFENQSVGHS
VDDGLIEYQVAAVQTVTAALYLSVIAAQLAYKSIPQDNETTSSTIVGEMTFARVPNYKSY
AQLSVDNEDMVQHKYTMVLNILATEADNCTGKEDLALIAVNATAAGMKYVTEFAEKAIFH
NTSLEKTANLSMSNGRLNDTARYYSIPGIIGDEMESRPGEAPTAIKTDLQSAREIDEKED
LCSICSIMNKVTASLILYNIEIKFGRTVVWYVQAFGISRIRVKGASAALRSDNKAVAVSI
INHVGMELTMANMGLTIDVSTAPVIYIKRRSSVVDQSFEWIHTLCESLSLMFLASGADEK
ELEVFIKMAEVVFGNRGVRLENTRCMSGKFKIGENEKKYYVSNKKIYVARKKGLVRAQEE
AHSDDAVLNAGFEMPSVTYYAYALIFLDTATSRIRAILTVQITPLHRMDTEKMKPLTAFG
ASRSSKEILEGVMVEYNIED
>Tip_976
NKRIRADEGARTPYTQRDGKVRRCSAWQLVMIKVTYRHLVFLFFLYGARLAFEKSAEAHE
VDAAVVEFQVAAVKTITQELFVSVIASDLTYKAMKRGQDTSANVIVGKIKYAQINSYKAH
AQLNLQNEDLIAHGLAMILNVHANRKENYTGKEGLQYIEINSAATSMKHIVDWAEHAVCR
HNAASQTVNLALADGRIDDVTRYYAIPDILGNDLQNRKGIAPTRYTLAFRTVRIVKNEED
WCSVCQILDAWSTALILFNLDIEFTRTIIFYTNGMCVERLKVKSAHAALASANKCVELDI
IYTLGGSLQLANANTTINVATSPVVYMNRHASVTNRVYEWVHTVVGSRSLRFLQVGASEL
QIQVFITMVDVVFGNEGVRLDQSRCAAGNFKAAKKTKKYAVTNAKVNLAHKKALLRARQE
ASAEDAMLNVGFQYCSLKFLALEIIYIEAAMTKVNAIYSEQYNQLEEWGAQKLMVLTAFV
ASRGSRNILEDKMSSYNVHE
>Tip_977
NKRIRSDEGQRTQSEQRDGRVRRATQFQIIMIKITYKHLFFVFFLYSANLAFAKGAEAHK
IDAGVIEFRVAAVQTITQEIFVTVIASDLTYKSIRRDQDTASDVIVGQVAYSQVKSYKAH
AQLDVQNEDLVIHNYSVILNVRANGEENYSGKDNLEYVEVNSAATTMQFIVSFAEKSVCR
HNAISQTANLALANDKIHDTMRYYSIPEIFNNDVESREGIAPTRYTLRFRAVEEMDKRED
WCSVFEILDKVTAGLVLYNLDIEFTRTVIFYVNKLCVQRVKVKTAHAALATENKCVELNL
VHHLGAELDLNNAAITVDIPTSPVIYISRTSSVLDKTFEWIHAVVASKILMYLTGGATAK
EIDVFIKMVDIVFGNKGVRLDGSRCAAGRWKAARKKEKYPVTNDKVYIAHKKALLRAQEE
VSAENAMLHVGFEYCSITYFSLELIYMEAAMTKVKAIYSNQHNQLDGWNAEKLQQLTALV
ASRGSRQVLEGTLNTFNVQD
>Tip_806
SKKIRTEEGQRTEYAQKNGVVSKADRFQLVMIKVALHYLVFVYYLYAAELDFESAIEAHR
IDASVIEFEVAALQTITEAIFVTVIRSQLAYKAVPQDNNTCTNTIIGHLHYSRVKSFRSH
AQLDVQNEDLVLQDYSIILAVLANGNENCAGKEHLEYVAVNADATKMKYVVDYAETAVFN
NNIVERTANLSIANGKVTDTMRYYSNPDVFGNDLANRQGTAPTKISLSLQATETVDTKED
MFSIMSILDPVTEGLVLFNLEIEFSQTVVFYADGMSIQRVQVKSANAALATENRAVELNV
IYSVGGSLQLSNVAVTIDVNTGPVLYLSRRSTTINKTFEWLHTVVESTLLLYLQTGATEK
EMEVFVRMADAVFGGKGVRLDASRCLAGAYKIAKDKEKYTVTNPQVYVAHKKALMRAREE
ASSENAMLDAGFQYTSITYFAYAVIFIEAAMSRVHAIWTGQANQLEEWTAERFKNITAFG
ASRGSKRVLEGVMKTYNIRN
>Tip_432
DKKIKANEGQRTHHKERDGLIDKARRLQLVMISVCFHQLILIFFLYAVMINFEGVVEGHE
LDEGSVEYLIAAIQTVNPSVYLKLIQTDLAFKSVSQGINSSSATLVAKTAFARISRFKLQ
AQLGVETEDMIRHNLSMVMTIMPGERQNCTGKKQLSFVAIHAAAAAMKYITELGEKAMFN
ANSVERTANLSLASGKVKDTSEYYAIPQLIGEDVQGKESVAPTAVSINLQSAEQVARKDD
LCPICQVMNRLVDSMVLYNIEIAFSKTVVWYFQAFALQRVRVKSAEAALAEENHAVAINL
INQVNAELKMSNMHLTVDVSTIPVAFVHRRAQVINSSWAWIHTLAESYNLMFDAAGAGDR
EVALFIKLCDAIVGNQGVRLEKVRCLAGGYSISHEERKYSVANHALNVPRKKGLLRGREE
AHATSELLDAGYELPSITYWSYALVYMEGATMRFKAVFSVQLTPLMEWTAERFKPVTAYG
ASRGSNKVIANLFCNYNIRD
>Tip_433
NKQIQSNEGGRTEEEDRNGLLPRADSIQIVMIAISFRQLLLVFWFYSVTIEFDGVMAGHN
LANNTVEYGVACLQTINDSFYLRLIATNLAYKMIAQEMNSAHRTLVGQRRFTAISRYKGK
AQIGIDTEDMTRQAISMLMTITPSEEENCAGKQQLELVAVHAGAASMRPVKSFTEQALFN
NNVLEKTAQLSLAEGEIIDTNSYFEIPSLLGEDMKAKDSLAPARVSTDLKPADPIKERDN
LCPVLSIMDQLVNALVLFNIEIQFTKTVVWYFEAFTVQRIRVKAADAHLASESQSVAVAI
INYSNAELEMNNLDITIDISTVPVLFVHRRAAILSASFDWIQHLAASRVLTFEAGGACDL
EVAVFVKLADAIIGNKGVNLERVRCMAGAYNVPTNETKYTVANKALNISKKKGLLRGKEE
KHADSQVLDAGYETSSITYFGHELAYIAAATMRFKAIYSMQLTPIEQWSAEHFKPLTAFG
ASRGSKRLLADMFQNYNLED
>Tip_543
DKKIRSTDGAKTDLDQRNGLVERVTPFQIIMVKVGFHHLILTFWLYTAAVEFEKLRDGHR
VQDAILDWYIDAFAVISACAYLHVIRTDPAFNQLGQNRDAASGVIVSELRLAQITAYKID
AQLNTENEDVVNTDLDILLTVLPHEQENWDGEQSINILAVHTRSGRASHLGNFGERTIVN
KATINRSANKTLARDKISDIERYFSISSLIGEDIESKEAAEPTRVAVSLRTVEIVESQDD
YCPILSVMNRKVTGLILYNLEIEFSKTIVWFADHFAITRVNVKATDFALTDDNSAVEVEI
IHYTDSSLNIANLNLTLDVASSPILYATRKRKVVSIAYKWVHTLAASSMLVFDQTGEEAQ
DLRALIQLAQAILGCKSARIDEGQCLDGNFKISKDGKKHLLANDAIYFTTKKTVLKGHDD
GYSPDQVMNAGYDLSSITYFCFNCDFMTAADMRFQAIFSAEVAPVDKLQSEQILAVTAWA
NGSGNAKILADTLSGFTIET
>Tip_544
DKKIRSTDGAKTDLEERNGLVEHIDPFQIVMVRVGFHHLVITFFLYAVEVEFKKLKTGIK
VINALLDWHVDALAVISACAYLHIIKTNPAFNQLGQTHNAGSNVVVSEEKYAQITAWKID
AQLATDNKDIVNTDCDLLLTVLPHEEENWDGKDSINLLHVHTRSGPASILGNYGEKSIVN
KATMNRTANKTLARDKIHNIDRYFSISSLLGEEIENKTGVEPTKVAASLRNVQVIESKDD
YCPILSVFNKTVTGLILFNVEIEFSKTIVWFVDHFAVTRINVKVDDFALTDDNKAVEIEV
IHYSESSLNIANLDLTLDVTFAPIVYAARKRHILNCAFKWIHTLAASTLLVFEQAGESDQ
DLGAMIQLALAILGCKDARIEKGKCLDGGFSVAKDGKKHALANDAIYFTRKKAVIKARDD
PYSPEKILDAGYDLSSITFYCFNCGYITGADMRFQAIFSSEVAPVERLQKDQLLAVTAYA
NGSGNTHVIPDTLTGYDIET
>Tip_623
DKKIKSDEYAKSQREERSSMVKRIERFQIIMVKVCFQQIVLIYYLYAVKIEVERASEGHQ
VAEAITDWAVEALGTITACVFLPLINTEDAFNRLAKNRNATGGVVVANVHLAQIAAFKIN
ADLDTQNEDVVETGCSLLLTVHTTENNNFSGKESLVLVAIHSRAGSADQIRNYAERSLVD
KSATDRTANKSLSRGRISNVQTYYSLSNLLGEDIESKEGAEPTAVSVNLRAADAIKERDN
YCPIFSVMNRNVAAMVLYNMDVDFHKTIVWYKDKFVITRVNVKSTDFALSDDNTAVEAEV
IFFIEAALDLKELKVTIDISAAPIVYANRKRDVIARTWDWIHKLTASQMIMFEKGGASTK
DMGVLVELADGILGSRNAKMDDTQCLEGSYTTVSNGQKHMLASAALYFARKKAALKANDD
AYSDNQLLNTGYSLDSATYIALSLAFRTAANQRFYAIFSDEMEPIEQMTSEQMVEITAFA
SGSGNRQILADVLGGYNIYN
>Tip_871
NKKIKSNESAKSAKKERSSLVAKIDDFQFIMVDVCFKQIIMIYFLHSIEVDVRNMTRAHT
VAEAIIDWQVEAMGTISECIFIALIHTEDTYNRLSKDMNASTGVVVSNVQVAKIMAYKSQ
ANLETANEDVVQTDHALIIAIMATDENNFSGKENLKTLAVHSAAGSADHIQKFAEGAIVD
HTPMEKTCNKSLAENNLVKVKSYYALEGVLSEDIGTKDGLEQTALSLTFRATEGLEERDT
YCPILHIMNQHVNSLVLYNMDVDFPQTVVWYINQFAMTRTQVKSTDYALATSNTAVEVQI
IYHIEAALNLEEVDITADINSSPISYANKKRCVVEQSYGWIHPLTASQTIVFEKAGGSTC
DLGILIELADAIMGTRDSRVDDSQCQEGGFAISEEAKKHVLSSGALHFARKKSALKSTHD
AHPNEQTLDSGYALDSATYICLSIDFMTADNKKFFAIFSDEENPLTKLAGDEIIELTAFG
GAASTRKLLADMMADYNIYE
>Tip_872
DKKIRTDEDAKSAHEERSSLVARVAQWQVVMVEIAFKQIILVYLLHGLEIKVRRRTRCHQ
IAQAATDWPVEAMGTISECIFIALIKSDAAFNRLAKGMGASSGVVVANLHLAKIMAFKTN
ANLDTQKEDVVSTDMSIIISIESTDDNNFNGKENLETIAVHSPADSADEIYDWAENALVD
KSPLERTTNKSLAQNQVVKVKSYHNQDTIINEDIQSKEGVEPTATSITLRAAEGMNAKQN
YCPILAMMNKHEGSLILFNMDVDFTETVIWYAKRFAITKINVKTDDFELTDSNTAVEVQT
IFHIDSALEMEEIDVTADIDSAPIGYANRKRDIIAQSYKWCHRLTSSKLIMFEKAGGSTR
DMAVLIELADAVMGSNNSKLDDAQCQAGGLNKAQDAKKHVLASDAVYFSNKKNALKVTDD
THGDDALIGADYELDSATYICLSVAFITVANKRFHAVFDDEEGPLAEVHTDRVIELTSFG
AAAASRRLLSNILGDYNVYD
>Tip_743
DKRIKSTQFAESKYVERSGMVKHIDDYQFIMVRVGFGQLVLIYFLYAIEVDVDKTSQGHR
IEEGAIDWHVEALATITNCIFLVIIATDPTFTKLTQDRDAGDDAIVARLTYSETTAFKIE
AELEGQNEHVIQTDLTRILTVHATAAENYAGKENLRVIVLHTKAGFAKFVKNFPEVSIVK
RNSIERTANESLAHNTVKDVDNYYSISSVLNEDLERKTGAEPTAVAMNFRAASDIESRDD
FCPIFSVMSRAISGLVLFNLEIDFAEVIIWFAQSFGVTRVNVKADDYALTDENQSSDIDL
IHHSESTLEIGELDLTIDIRSNPRAYMSRDKSICNLKYDWMHELSPTYCFVFDRAGAPTR
DMGILLELAAATIGTRQAKLDMSQCAEGEMSMAKDQCDDALGNSALDFARKKTVVTAADD
GFAPAAIMNSGHSLKSITYFTFSLDFVVSANLRFSEIFATESEPMDRMSAERILQITAFA
AGSANKNVIGGALNGYNIQN
>Tip_744
DKKVRAREHAQTAFEQKSGIIKHVEAFQLVMVQVSFAQLVLVYFLYAIQIEVPKEAQGHK
VEENTVDWQVEALATIRACVYLVVIFTEPAYSRLPQQDDAGTEVVVGHVTLAETTAYKID
AQLDTQNEQLINTDCSFLLTVYPTAEQNYHGKESLELIVIHTRAGSADRINSYSEVSIVN
KSTMDKTANKSLAREAIDNVDKYYSVSGLLGEDIDSKEGVEPTAVELGLRSADVVAEQDD
FFPVLSLMDKNVTGFVLYNMEIDFTRTIVWFAHSFVVTRINVKTEDYALTDDNSTTEIDI
IYHSNATLDMEELDVTVDIGNAPILYMTREKHVADVSFDWVHKLATTRTFIFEKGGVSTK
DMGVLLELSASILGAQNARMEQAQCMEGDYSIAENGQEHELANNALHFARKKGVIKAKDD
SFSPAEVMDTGYSLKSITYFCMSLDFLVAGSMRFYAIYAVEVEDIAQLDVDQMLDLTAYA
AGSANARLLAAGLTGFNVRD
>Tip_55
NKKIKATEGSKSKHEQRNGLIDQAEPYQIVMVEVSYKQLILVFFLYAADIAFEKLRKGHQ
LEEALVDWLVEALQTIDQCIYLPMIRTSQVYNKMAQNKNATTNILVSYVRLASIASYKIS
AQLATEKEDLVVTNISLLLTIQRQEEQNFSFKENLEAIAVHAKAADMNFVQNYAEKSIVY
KTAINETANSTLASNSLYNVDKYYTISNLFGEEIQDKEGFEPTAVATALRAAEQIDSQDD
FCPILSIMNRYVSALILFNLEIDFSRTIAYYTHKFLLQRIKVKDTNYALSSDNAAVAIEV
IHKEESSIQLATLDMSIEVSSSPITYATRKRVIANKSFQWIHQLAESKVMTFERAGAAQA
DLHVFIQLSDAILGNMGVRLQKAQCLKGLYKIGKAQHKHVVANGVVYIPRKKALLRAQDE
TYAPQKFLDAGFDLTSITFFALDLHHCDGEDMRFFAIHAVRAAPVAQLNAEKMIEITAHG
AGRGNCQILGDSMTNYNVRS
>Tip_181
NKQVTSDEGAKTDWEDRNSLVESVSVFQTIMFQLAFRKLLLILYLYAAPINFGKHRQGHK
LRDAKLDFHVSAVRTVTDSVYFRLINTSAAWTHVAQSKSSSGETMVARNKFAQISNFKTQ
AELAAEKETVIAQSLNIIMRLMTQESDNYTGKKGLAVLAIHSKASSSIFVGNFTENSILD
SKQLERTGNHSLQGDQLLGSESYFSLPNVIGEDVEGREDIAPAAMTLNLRTAELAISQDN
YCPVLDVMDESVSSITLYNLTIAYGQTVIYWTNSLAIRKVNVKYHDFALADANRGVAVRI
INYHKCEMKVTNRDVTIDISVGPVYYALHKNSIVDMSWDWVETIAESKCIAFDVAGKQEQ
QVEIFMDLTESIIGTTHKKRAKARVLKGLFRIGKERAKYCLPSSAIYLAKKDGLLLARDD
VFSTNQFLDGGLDMTNVTYFCYELSYLSAEDMKVLAIFEGKTSPMDGYTARRLKSIECFA
SSTGSRRIIGTRLDEYDLRG
>Tip_182
NKQITANEGAKTEHEDRHGLIAHIEQWQTLMVDLSFRNLILVYWLYGAPINFGQRRDGHR
LQDAKLDFNVAAIRTVTASIYFRVIRTNLAFTEVTQNKASPGNVMLAQNRYAEISNFRSQ
AELQSDRENIVECDITIIMSIYPQEEENFNGKESISVVAVHTAAASSIYIQTFSEKGVLD
SQTLERTANHTLTNDKLHGSKAFYNLPQALGEDVDGREDVAPAAMALDLREAKVIEAQDN
YCPIIDIMDKSVSGLVLHNLEIQFSRTVVYWVNELGIRKIQVKYKDFALADSNRGVAIRV
INFNHSELHVPNRDATVDINVSPVIYALHKRPLLGKAYSWIETLADSSTIAFETGGVRDR
QLEIFMDLSEAVFGSKGKKVEKSRALKGTYRCGTNESKYIVPSGAIYLTKKKTLLLAKDD
ANSSDEVIDSGLDQSNITYWGLAIAFISVEDMKISAVYDNRATPMGTLSADKLKNVEAFV
SSRGTRQVIGNRLDNFNLQG
>Tip_477
NKAVRTSEGAKTQRSQRDGIIAHLTAYQLVMVKLAFRHMVLVFYLYSADVAFDALRNAMR
LEQSKIDYFVGALRTVTRCVFFRIIRTDLAPTDMSQDRASCGSTMVGQITFAKVLTYNAD
AQLDTQRENLLLHNLSIVMAINSSNESNYTGKEELAYIAIHSDTASAINVESFGEAALFG
NRNVAKTANHSLVNRHMNNENSFFNLPGIGGEELNSRKEEAPSVTTIDLRESETVETEDN
FCSVFNVMDIYVAVLILYNLEIEFPRTVLYWINDLAIPKIRVKSEDLVLPDTNASIAIRV
ITHAEMEMSVINRSPTIDISTAPVTYALRQRAIVQTKYQWIQTIAESRQIIFDLVGNSQR
ELEIMVDLAESIMGGKDVQLERARAISGHFAVAGNQRKYVVPNDAIYLARKKVLFSGTDE
LYSRGGMFDAGLDHSNITYFVFALAYLDAENKKVQAVHSGREDPIDKLKADEALNVEAYA
ASSGPQQIIGGNFSGYAVKG
>Tip_478
HKAIQANEGSKSSLPERHDLIEYIQAFQLIIVKLAFKELVLVFFLYSAEVAFQASRHAMR
LEQSLVDFNVGAIRTVTRCIFFRIIKTQLAYTAMGKDRASAGDTMIGDARFAKVMSFNAE
ANLTTERENVVLHNLTMILALSGTQDESYHGKQDLSFLAVHSRSASAIKVKGFGEQAIVG
KRAMAKTANHSLVDDTLHNTNRFFSLPGILSEELDKRQEKSPSATGMSLKDSEVVASRDN
YCPVLHIMDKNAAVLVLYNLEIQFPRTIIYWMNDLGVPKVKVKAKNLVLPNENRSVALRV
ITETEAEMTVVNRNPTVDISTAPVIYATRQRNLVQTKHDWIETIADSKEVLFELCGNDQK
ELKIMVRLGEAILGSKPVQFDKARAYSGGYRVAEDDRKYLVPNNVVYLSRKKALMQGTDE
VYSRGEYLNAGMRLSQVTYFTHDLAYLEAEDKKVKAVFSNRPDPLEKLKADEMLDIESYA
SSRGPKAVFANDFCGYNVRC
>Tip_355
NKQIRGDEGAKAPQDERDGMVEYVDHYQALMVALSFNKLVLVYYLYTADVEFGATREGHK
LQDSKLDFRVASMRTVTKCVFFPIIKTDLAYSKTSQNKASAGDSMIAETRYANVTTFTAE
AQLSTEREDLINCDFSFVMSINGQEDQNWYGKADLSIIAIHSGTTSAIHIENYAERSIFG
NQALAKTGSNSMGDAKMGGEDSFYRLPQIMGEDLDARKGLAPSQTSLDLRQPAIVESEDN
FCPVVNLMDKLVVALVLFNLEIKFPKTVLYWQHDTSVKKVRVTYIDFALPESNQAVAIRV
IHDGQASMKVVNRGATIDISTAPVTYALREKSVIGSAWEWIQAVGESKNFAFESGGARSR
ELDVFIDLDQAVIGTNSVKLNKARAQSGTYKIAESERKYQVPNDEIYLAKKKVLIKGQDE
GYSDNEALGGGLRMNNVTFFSNTLVYMTAENMKILAVFSARMEPMDQVKAQRFLEIESFA
SSRGSEQVLSDQFCDFTVEN
>Tip_444
NKKIRGDEGSKSQQDDRNGFVEQITEYQALMCELGFSKLIMVYFMYAADLSFHASRHAHK
LDDSTIEFNVAALRTIQETIYFHVIATNLAYKKMAQNKASAGQSMVSKLQYAQLTTYRCD
VELDSAKEDVLKYDLTVVLAFYAQQNENASGKPDLSLVAIHTNSGKMISIANLGYKSIFD
NSVIQKTANHTMAENEVGETNQFYSLPTIMGEDFESKVGAAPSANSTNFQVSDMIESKDN
FCPVFDVFNRYVKCVVLWNLEIEFPKTVIYWIHEVVIKQITVKYNDFALADSNKAVAIQV
ITDANAELKINNASATVDISVGPVVFVSRRQSLLNAAFKWINTLTEAERVMFKRAGAGDK
ELNILMQLAKVIVGDSNVKFARSRALQGSFRIGEGEDKYVVPNRAVDITKKKALLRGRDD
SEAEAQFIEGGLKMNAITYYTYTLAHITAEDKKFTAVYAVRVNPIANIRGEKVKDVECFA
TAQGSRVILADSLAGYNVRG
>Tip_445
NKKIKGDEGTKSKQEQRDGFVEQITEFQALMCQLGFSKTVLMYYMYAAELSFHATRSAHA
LDDSTIDFYVAAIRTIQESVYLHIVATNLAFKKISQEKDSAGQSMVTKTQYAQLTTFRCE
VDLESAKEDVVEYGLTVVLAFMSKRYENAEGKPDLSLVAIHTQSGAMIGIADLGFKSIFD
NNVLQRTANETMAENEVGETNRFYSRPTLMGEDLETKEGAAPSSNSVNFQVADTVEGQDN
FCPVFDVFNENVKATLLWNLEIEFPKTIIYYVHEIGVKQITVKHDDFALADSNRAVAIEV
IVTVNAELKIENTDSTVDINVGPVVFTSRKKALINSGYAWINTLTEAERVMFERAGVSKR
ELNLLLQLAKVVVGDSHVKFAQSRALQGSYRIAEAEDKYVVPNTAVDISQKKALLRSRDD
SEAEGDLLEGGLKMNAITYFTYKVEHITCEDKKFTAIFSVRLNPIAKLTAERIKEAECFA
TAQGSQTIVVQKLADYNVKG
>Tip_505
DKKIKNGDGVKSQQDSRHSLTEHVKKFDAISVNLSYQKLVLPFFLYAADLAFVGVKESHK
VDKIPIQFNIASLKSVTEELFFMVITTHMNLKEVSQGNNSSSNVVVSRTRYAQITSYNTE
AQAESAKENQMEINLSLVLNLNAPKKENANGEEELSIIAVSAHAATMVYVANLAERAVFD
SRVIASTESRTLAKRKIKNENAFYARDNVLTEELKTKEQTSPTVNSIQLQIGDIISAHDN
YCPLMFVFDRKITELLMFNLEIQFKKVVIYWSDQLALRQLKIKNCDFALAPDNRAVAIRI
IYNTNAKLKIDKRNRTVDMSVSSVKWVHRKQSITRVSMQWLNNLHPQQIVVFQKAGATQT
EIDVFLDLAEGVVAVNSVEFAKSKSHQGWHAVTESEQKYLLPRRQVNIGKANVAMRADDS
AEATEQVLNSGFNASAITYYAHQFEYLQAEDKKFHEVFTDKIQPLDMLVADQTKTVDCYG
ATQGSATIISETLSHFNVRN
>Tip_935
DKEVRGGDGVRKDVESRHSLTERVEPFQALMVELSYAKLIIPYYLYAAELSFEGIKEAHK
LDKMVIQFAVATLKSVTERLYYVIIATNNDFKVVFQSNNSTSDTIVARTQYAQVTSFNGE
AQQLSDKENYVDINLAFLLTLSAPKKENATGEAELTVIAVSARAAAMVHLANLAEQAIFN
KSVCAQTLNRTLARREIHGDHRFYTRPQVLTEELQPKDQYAPSVNSLNLEIAQLVAGEDN
FCPLWLIFDNQVTEILLLNLEITFKSTVIYWANQLIIKRIKVKGCDFALLPTNRPVAVKV
IHRNNSKLKVDKRDRTIDMTVSSVRWVCREHTMSRATFQWLDDLHPSQVVVFRRAGSNER
EIDIFLRLSDAIVSVANVKFAEAKSHEGWYSVVQNERKYQLPKNEVNIGRANAALRAKDS
VETQAQLVGAGYEASAITYFAFQWAYMTAEDQKFIEIFSDALQPLEKLVITKLKSVDCYG
WTQGSLCVVADTLSNFNIKD
>Tip_936
DKEVRSGDGVKADVESRHSLTEHVNPLQALMVELAYKKLMIPYYLYAADLAFVAIKTAHY
LDKIPVQFFVAALKSVTERLYYVVISTHNNYKKVFQGNNSASEVIVAHTHYAQVTSFSTD
AQRLSDKENYIEIHIAFLLTLTAPKDENASGEADLTLIAISARAAAMRHVVDLGERAIFD
NHIVAQTLNRSLVKRRIKGDNEFYTRPEVLSEEIQSKQQYAPSVNTVELEIAKIVQTTDN
YCPLVFIFDRQCAEMLLLNLEIQFKQTVIFWCNPLAIKRVKVKKADFALLSSNKPVAIKV
IQRDNSKLQIKKRQRTIDMSVASVRWVCRRHTVTRATYQWVNDLHPSQVVVFRKGGPSER
EIEVFLDLCDAIVSVANAKFAPSKSYQGSWTVAESEQKYMLPKNQVDIGQANAALRANDS
GETQSQVIGGGYEASAETYFSYQWKFLTAEDQKFMEIFTDALQPMESLTATRMKSLDCHG
CTKGSAPVISETLSDYNIKN
>Tip_226
DKEIRAGDGSKTDLSSRNSMVDQIEKYQALMVQLAYQRLILPYFLYAAQLAFDGAKDAHK
VDKIKVEFFVASLRAVTASVYFMVIKTHGSYKTVAQGYYSAPGVVVSKALFANITCYSAE
AQDGSNKEDYLEIDLSLILSMTATKDTNASGEENLSVVAIHSHAAPMILVSDYSEESIFN
NECYAQTFNRTMSHGNMKSTGAYYARPDLLAEDLKTKAGVAPSINSVQLQSADVIQGRDD
FCPLFCIFSLKVSEMVLFNLEVRFAKTVVFWSDSLALKQIRIKECDYALAHKNRSVAIKI
IARADSKVEVKDRNRTVEMTVANIIWITRIQTITRPSYAWLNELADSGNVLFSKAGTTQQ
EMEIFMDLAPGIISVKNVQIAKPRSFQGWYGIRQSDRKYSLPREQLDLARAKAAVRAKDS
SESKHEVLDSGLDATAISYLAYRQDFLDAEDKKFYEIYNDKLEPMDQMTAERMKEIDCFG
ASQGSAHIIAETLPDYDVKQ
>Tip_227
DKEIRANDGSKAALDSRDSIVAQLARHQALMVEVSYNKLVLIYYLYAADLAFAGLKKAHR
VEKIPIELRVTSLRAVTDTVFLTVIKTHSNYKVVCQGHSSAPGVVIAKVQFAEVSCYSTE
AQRDSAKEDHLDVTLTIVLTLSAAKKSDATGEQNLAMIAVSSHTAPMIILQEFSEKAVFD
NTSYAKTSNRTIAKGEIHGTGALYARPELMSESAEDKRGMRPSTRSLGLESTELIAPADD
YCPIMYVFSLEVTALVLFNLEVKFAKTVVLWSNKLAINSVRIKATDFALATKNEGIAVKI
IVASQVEVKVQDRERTMEMAAASIRWITRILRIINEAYAWLNELAQSGEVLFTKCGTKQS
EIKIFLDLAPSVIAVTNEHLTRPRSFQGWYGIRYTDSKYFFPREQIELARAKGAVKAGDS
GEGKNELLDVGLEADAVSYYAWEMEYIDSRDKKFNDLFSYRASPMAKITAEKMKEIDAFG
CSQGSAKILSNELANYEVMD
>Tip_103
DKEIRAGESTKTDFEARNGLIDQIAKFQAIMVDLCFRKVILIYYLYGADLSFNGQRKSHH
LENTPIDFYVDTMRSLTETIYFMIILTDGTFKQVAQDQGSTGNIVVAQFRYARITSFAPN
VQQDSEKEQSVTIKMSLVLALYGGTDANANCEENLAIVAIHAHITSMVAIRDLSESSVFE
NRTSARTSNRSLGENNIPDTYAYYARPGIIAEDVDKKEGDAPSVNQLNMRTGEVATAQDN
FCPILSVFNNYVNNIILYNLEVKFRRTILYWSNRLAVKQIKIKRRDYALATANRTVAVDI
IQNSGLTLSVDNREQAVDVDTTPAEWLQRRTDVMNISFRWINELAAARIVQFEHTGCTEG
EIDVFIKLCDSVLGHQNSKLAEARAFAGSFSISRSKRKYTVPNRRVELVEKQAALKGRDP
AETATQTFNAGMDMTALTYLAYALDHYTGQDKKFSAVFAKQLNPLTKTPADRIVEIECYA
SSQASHHIMADMITGFNIKG
>Tip_218
NRQIKSNEQAKNSYDDRDGLIEQARKMQVVMVALTFLKLILVFFIYGAMVSFEARREGHK
LEEGKIDFRVAALQTVSPCVYLQIISTDLAYKRVAQNKNSAGATVVSQTRYATISSYRLP
AQLSRENEDIIKTDNSTILSILPREEANFSGKEDLSLIAVHTTAATAKEITQLGEKSVFD
NSTSDRTANLSMANGRLEETGAFYTIPGLLGEDLQSKAGRAPTAISMDLQSTEVVATKDD
FCPVVAIMGKTVAAMVIYNIDVNFPEFVVWYYREFVVQRVRVNYADYTLSETNRTVAVEI
IRRVEPELKMDNRGATVKVTTAPVIYVQRKRVITGANFDWAHTLANSYNLKFEASGAKDK
DLDAFMRLADAVLGSKNVKLQKARAWAGEFNVAKGDKKYTVANSAIYVARKKALYRTEDD
AHSPNQIMQCGFTMATVTYWAHAIVFIRTADLRFRAVFSDQQTPLGEMRADRLKPITAFC
SSQGSRQVVANVIGGFNVMD
>Tip_425
DRSIHGDQEMKTDSEDRNCIIDRVERLTLVMVELAFLKLVMMFFLYGAQVAFSAEQESHQ
IKENRVDYNVQALQTVNETVYIGIIKNELSYSCMVQDKHSAGATIVCRVNYAQLTTFTLE
AGLEIDNEDLIHTNRAFIMSIHAQEDDDFTGKDKLALVAMHAHSSSAQHVTHLSESALFD
SGAAGETANLTLADSAIHNAEGYFAIPDIMGEDLKSKGGVAPTRVGLKLQEAEQIQSKDD
YCPIIAIKSRDVAVIVMYNLDVEFQKTIVWFYQSIAVERVQVKSENHALAATNRTVAIEM
IGYANAEVPLENRNATINIVTAPSLFIERDKATLNPTFAWVHQLANSITMLFEASSGQDR
DAETFIRLASSILGSKNVKFAHAKVVAGPFTSAGEQHKHLIGNRVVFVMHRGGLIKTRDD
AYSAHEYLNCGFDLASITYYADTLTSLDTHDLKFDEIYSNQLTRVDTIKSEQIKPVNAYS
ASRGGKEVMAQSLTNFNIIA
>Tip_966
HRSVKASQEMKSQRGERSGMIEHVQRWTAMMVALTFLQLVLVYFLYAADVGFNATREAHT
IKEAKIDYIVAAIQTVNDTVYLSVIRNAHSFSAMGQDRESAGGTVVCTTEYADLCTFKLH
AELDAEDESIIKTNNTQIMSVVSTEAANYSGKESLAIIALHASGASSRKVAKLSETAAFD
PSSVERSGNLSISGDSVYSAGAYYNLARVLSEDLQTKDGLAPTRIHLNLQRCEAVEASEN
YCPVMAIKAPSVESLIIYNLEFQYPLTLVWFYSALVVERIQIKTENHALSEANKTVALAV
IHHKMAEVSMNERESTVDVATVPVVFIANDHSVLNINIDWVHELADSLTLLYSTCSPDEN
DATTFLRLATSVLGSKEVKLAQPKIMAGNWKVAANQKKHVISNAVIFVGHRGALVRAKDD
SFGTHELLKAGFKMASITYYAYVLTAVGGHDLKFTAIFSKQITPLAGLTNDQLKPVNAFA
VSRGSKRLLGEALDDYNVVG
>Tip_967
HRSIHGDQEMKTEKNERSGIIQRVRKFTAMMVDLAFLKLVFVFYLYSADVAFAAKKEAHA
IKETRVDYVVAALQTVNPTVYLGIIRNNLTFSCMVQDKNSGGATVVCKSKYADLSTFKLD
ADLSAENEDIVQTENSQIMTIVATEAADYSGKQKLALVALHASGSSAHRITKLSESAVFD
SNSAEKTANLSIANDRINNAAAYYAIENLLGEDLQAKSGVAPTRVALKLQKCELVDASDN
YCPVIAIKAKHVSVLIIYNLDVEFPQTVVWFYQALITERIQVKTENHALSETNRAVAVQM
INHKMVEVSMENRDSTININTAPVVFMTRDHSMLNQSFDWVHQLANSLTLLFEAVSSNEK
DANTFLRLGSSILGSSNVKLAQPKVMAGNYNTAGEQHKHLISNAVIFVSHRGGLYKAKDD
GFSTNELVDTGFDMASVTYFAYTITALEAHDLKFNAIFSKQRTPVETLKSEQLKPCNAFA
GSRGSRKVLSDVLSGFNIVG
>Tip_420
NRSIHANQESKTEGSDRSGLIQHVARYQVIMVKLAFLKLVLVFFLYAAQVAFNAKKESHQ
VKEGKIDYYVAALQTVNTAIYLGVIQNELAFSCIAQDKHSPGETIVTTVSYAQLSSYKLA
ANLGQENEEVIETNNTIIMSIISQEAANFTGKDHLSIIALHTNGASAREITNLSEKAIFE
SNRSEKTSNLSMAGARVHDAGQFYAIPNLLGEDLSSKTGDAPTAISFKLQESEVIEGQDD
YCPVLAAMGKHVSVLTLHNLDVEFPQTVVWFYQAVVTERVQVKYDNHALSEANRGVAIDM
IRNVKSRLRLENRDTTINLSTAPVCFMKDDHTMVNTSIEWVHQLAESIILLFEAVSATDR
DANTFLKLGNAVLGTSNVKIAQPKVMAGSYNEPGDETKHMIANQAIYVAHKGGLYKGKDD
GYSPNEMMDTGFEMSSITYFAYAMKAMESHDLKFHAIFSRELTPVAEMRAEQVKPVTAFA
GSRGSRQVLANLLVGFNIVE
>Tip_807
GRSLKANEEAKSQFEDRSGLIAQADKFQLVMVRLTFLKVVIIFFLYSASVSFRAVFEGHK
ITQSGVDFFVAAMETVDKCLFLTIIRTELAWSLVAQDADSSGETIVSATMFANVTSFKLP
ASLNTQNEDVIKTNMTLVLSLNPQDADGFSGKEDLTLIALHCTFASAKQIQKLSERGIFE
NQRIDQTANLALLNAAVHEANRFYSMPDLLTEDLEGKAGRAATAMTLNLQEADLIPSKDD
YCPVVAIMGTQVSVLVLYNLDVEFPETVVYFTQEFAVERIRVKHANYALSESNRAVAIDI
IMHSAPGLQLENRGVTCNTTNGPVSYLQRKQAVISQAYDWAENMADTYELTFEAGGAEDK
DLSIFLKLVDGIFGSRNARLDKAKAWASQYKMSGEQKKYKISNGMTGVARKKALYRTKDD
SYAPSQLLEAGYTMVSVTYYAWAISFFEASDLKFHATFTDQTTPVDKMAAERLKPITAYC
ASRGSSSILSSVLSGYNVKE
>Tip_808
NRQIKANEHSKSDYDDRTGLVDQATKYQLIMVELAFLKLLMIYFLYAAMVSFESIRAGHR
VEEGLIDFRVASCQTIRRCLFLNIIVSEITFSLVAQDKNSCGATVVSQTKYAEISTFKAE
ASLKTQNEEIIQTGNTLIMNFRAQQSENFVGKEHLPLVQLHTTAAAAQHVRELSYKAVFG
NQTTDRTINLAIANGRIYEVGAFYTIAGIIAEDLEGEAGRAPTASSMSLQEADTIDSKED
YCPVIAIMGKTVNAVVLYNLDVAFPETVIWFTQEFVVERVKVKQAEFALAESNKAVAVDI
INDVESSLQMSNRDATLQVSNSPVSYMERKQVIIDLAFEWAHNLASSYTLTFEAAGAKEQ
NLAIFLKLSDALLGTKNVKLQRAKAFSGKFKSVGDAKKYTVANEMVYVARSKALYRAQDD
GHAPTQWVQAGYTMTSITYWAWEMDFLEAKDLKFKAVFTDQITPIEKLRADKMKPITAYC
ASRGSRKVMSDILHGFNVQD
>Tip_175
GPKVKSESLQKNQDREKNGLVAHVARWQLVLIPIAYNHIVIVLWIYGTDIDLEKYTAAHT
VETSTIDFTIRGFQAIGKSVWISFIRTDSSYKIIAQQHSSSNDFIISMIEYAAVPQYEAG
VPSSADNENTIKYNIAFVMGIEAPQATNCMSDESLSLMTVHASTGAVNVVMGYNFDAVFA
DGVREKTANLNQADHRVHNVNVYFSAPDILQDQMKSRETIAQTTQRMGYQSAVMLNSGSD
FCRILHVMNREVAGLIMFNMEINFCKTMIFYIKLTGLRKIRINTNEFALNTDNASIALDV
VKHADANLQLGDAGTKLEISAAPLTYLKEAKYVTTVTYAWVHSLSAAHKVSFANAEAGDK
ELIIFIRLADYIMAERSVRMQEARLYDGSFRAASNERKYTIANGSLSVGPKDALAKGQDD
AFVDLENLSVGLEYSTVSFLAHNLKHIEADTRRVHAVFANQLNPLQRLAADMFLRIDSFV
AGRGSKKVIGPMITAFGVDE
>Tip_287
GPKVKAESLQKNPDRERKGVVAHVAQFELVLLEIAYRHIIIILWIYATNIDLQKYTNSHR
IERSSIDFSIKAFQAIGNSVWYTFILTNVSFKLATQQHGSASELVISKVEYAAIPTYRAD
VPSSADNENIVEYHIAFCMGIISPQVSNFMSDESLALMTVHASTGGVNIIMGFNHDAVFG
HGAREKTVNLNQADHRVYNVRVYFSAPDVIQDQMKARETTAQTTQSIGYQVCVSLDNGSD
FCRVTQVMNKYVVGIVMFNMEIQYDRTMVFYLKPSSVRKIRINTNEFALNVDNAAIALDL
ARESEASLRLQDASTKLEIAATPLVYLKETLYVTDVSYTWVHSLSAAKLITWANGEKTDK
DLMIFIRLTDYILAETGVRLEQARLADGMYKATKGERKYNIANDTVSIGPKDALAEGKDD
SFVELEHLGAGYTYNTLSFLAHNLKHFESDTQKVSAIYTDQLSPLEKFACDMILQVDSYV
AGRGSRKILGQLLNGFGVDE
>Tip_288
GPKVRSESLQKNDNRDKNGLVAHLANWQMVLIEIAYTHLVIVLWIYGTNIELEKHMDAHT
VETSTLDFSIRGFQAIGDSLWISFIKTCAKFKLVAQQNDSGNDFIVCMTEYAAVPQFEAG
VPSSTDNESVVEYDMALVMGIEAPQHENCMSDASLGLMTVHASTGRVCVIMDYAFDAIFQ
DGVREKTGNLNQADRRINDVDVYFSAPNALQDQMEPREALAQTTQRLGYQTGVLLDGGHD
FCRIVYVMNKVMASMIMFNMEVDFCKTMIYYIKLTAVRKIRISSNEFALNTDNASIALDI
VKYIDSNLKLEDSGMKLEITAAPLMYTKEAKYVTTVSFAWIHSLSAAQKVDFAKAEKGPK
ELIVFIRLSDAIMAEKSVRIQEARLYNGHFRASYQERKYTLAKSSLSIDPKDALSKGRDD
AYAELEIMNAGLEYTTVSFFAHNLKHIAVDTRRVRAVFANQLQPLARMPADMMLRIDAFC
AGKGSKRVIGPTISSYGIEN
>Tip_382
GPKVRGKSHQKSKLKEKDGLIARVYTFQIILVPITYDFILFILYIYSTEIDLDATTTGHI
VNDTNIDFLIRGLKQITLAIWMALMRSKASYKVMSQDHNATSKIVIARRSFASVPQFEAA
APEPVEKENSVAYRLAIIIQLQAPSEEDCSSEQELSIVTIHGSCADTRTIRGFSFNAVFP
DTVVTDTCNLNVADHKVDNFEVFYAVPEIMQDEIANREVAAKTTQSFSWQPPEPAASKQD
FCRIVNVMDRRVSSVVMFNIEINFCKTVVYYMRLIAVKKLKINAQDFALGTENLAIEINV
VKYINANLHIEDATTTVEVAAAPLVYFTDATYVLSISWDWVHSLAQAKSITFDNTEAGDR
EMIIFIQLEQSIVAERDVRIDQGRCEAGTWNIAVEENKYLVGNNTVQVAAKDTLVSGKDD
AYCDLQRIGAGLDYSTITFYSWTFGHLEATTKRVAAIFGDQINPLEHIDCDMMLKIEPFV
AGRGSRKIFSPILEGYSVRS
>Tip_383
GPKVKTNSHQKSTLQQKNGVISHVYQYQLILVPITYSHIIFVLFIYNTAIDLQAITSGHI
VEDHCVDFVIRGLQQITLSIWMTLMRSKSTYKVMAQEYNATSSFVIATRAYASVPQYEVS
APERAEKENTIAYRMALVMQLWAPSPSDFSSEEDLTIVTVHGAGASTRLIRQYAFNAVFP
DTLTEDTSNLNVADHKVSSMEIYFGVPQIMQDEVASRQVAAKTRQSFSWQPAAPIEAHQD
FCRVVDLMDRQVKSIIIFNIEIHFCKTVVYYIRLSEIKKLRINAEEFALGSENCAVEINI
VKHTDANLSIEDSQSTIEVSSAPLMYLNDAEYVLAVSWEWLEALGKDKTITFENTECVEQ
ELIVFLHLEQTILNTRDVRLDRARVEAGAWNIEQEPNKYIVSNNTIQVSVKDTLASGKDD
TFVDLQNLDAGLDYSTITFWCWTLQHLEATTKRVAAIFGDQTEPLQQLNCDMLLRIGPFV
AGRGSRKVISPVLQGYSLQN
>Tip_945
NPEVEGKSMEKTANKQKNGMIAHVYRYQLILVPISYSYIVFILFVYCTAIKLDKVTDGHL
VEESFVDFVIRGLQNITKAVWITLMQTNNSFKTMAQDHHAGKGVIIGNVRFAAVPNFEVC
APNKSEKENAVGHRLALIMQIFVPNPANCSSKENLSLVTVHAQAATTQIVKGFEFKAIFP
DRVAEETGNLNVCDHRVHDLNVFFNVPNVMQDEIQSRKVLEKTTKAFSWQSASVADQHQD
YCRVMNIMDKRVGCLVMFTIEITFTRTVVFYIRMAEVKKLRINQQEFALGSDNCAIEVDV
VKQNNSQLRCGDAASTVEITTVPLVYISEATYVLRVCFEWVHSLEQARVIVFEKEEAQQK
NLIIFLHLEDALVADRDDRLEKSRCEAGSYNVATNERKYMVANDIINIAAKDNLAKGRDD
AYVDLTALGGGLDYSTITFYGWDISHLDATTRRVFAMYGNQLNPIENVGADMLIDIGPFV
AGRGSKRVISPLLQGYSIQQ
>Tip_946
NPEVESKSMQKTEKEQKNGMIAHVYKFQLILVPIAYSYIVVILYVYATAIDLEAVTSGHI
VEENLVDFVVRGLQNISHAVWMSLMRTNNTYKTMAQDHNAVRHFIIAHRSFAAIPNFEVS
APSRSEKENATAYQMALIMQIHVPNPANCASKQSLPIVTVHANAASVKVIRGFDFKAVFP
DSVQEETGNLNVAHHRIHDMNVYFGVPQVLQDELQTRQVVAKTTKAFAWQQPATASERQD
FCRVMNVMDKKVGCLVMYNIEIEFAKTVIYYIRMVTIKSLRINTQEFALGSDNCAIEVDV
VKGTNASLRLGDAEATIEISTVPLVYIAEQTYILRVCWEWVHSLEKAASIVFENEEVQER
NMIVFLHLEDSILADHDVRLEKSRCQAGSYNVARDERKYMIANDIMNIAAKDSLARGKDD
AFVDLTMLASGLDYSTVTFFCWEMSHLEATTKRVMAMYGGQIDPLENISCDQLLTVGPFV
AGRGSRRVCSPLLQGYSVQQ
>Tip_110
DQQVKSKAKQKTKDKGKHGIIQNVARYQLVLVPVVFKQIIVVLYIYATQINLEKTTPSHV
LEDQFIDFGIQGQQSITKAIWISLMRTKTPYKVANEGQASASKLVLGKMCYSTITQYELT
APRNAENENPIEHAVTMIMSIQGGQPTNCAGRAGLTMLSIHATGAKARTCDGFAYRAVFS
DDKEEKTADLNVVEKKIYDMDVFFTLPEVLSNDIAKRVKRAKTSTSAGWRNCESMETQQE
YCRVLNIMNKAISAYVLFNMEVTFCSTVICYAKVVAARRLRINVDEFALGSENRALELEI
VANTQEKLSLANAGTTVNVAATPLQYIQEATYVLTVTFDWVHSRAESRHILFEHAEMPES
DLMLVLKIAEYLLGTEQKRLRKCRCHEGGYMISHSENKYLVANNAINVGRIDALIKSRDE
KHSEAEAIEGGYQYHSVRFYAWNIHLLDPETKKFQAVFADQIDPLARIAPDMILEIAPFS
SGRGAKGVLANLLTDFSVRS
>Tip_786
NQKVKSKAKSKSNHPGKSGVVESIFKFQFILVDVHYQHIILVLYIYSTGLNLEQLTETHA
LNDALVDFHILGLKNITSTVWLVLMRTDVSWKMQSRTHHSCTDFVVGRVRFSEIDQYEVA
APAKGEKEDVVDDGIALIMSISSDNTDNCSGKQDLSTISVNASGSTSRSVRDWGFKVIFS
ENMSEETNNLSVADKEVYEMSVYFSVPNVLTNEIPSRVTLARTSSTYDWKDAEIVQNRQN
FCRILTIMNRKVEHLVLFKMEIAFSHTLVYFTRIEEVSRLKIKSEEYALSEVNRAIKVEV
VHNVEATLAVENANMTIDIKAAPLCYLVESTYIVDAAFEWIHERAESKVIIFDASRLTQK
EVMVFLEIAEYVIGTLEVGLKRGRCVSGAHLVSREEPTSMVGQDIVEISRKDGLVRGQDD
AHSENEATGSGFDFTSITFYGYAYANIKPSTRRFLAIYADQAGPLAHINGDKLMQVDPFS
AGRGSKNVLAHTFNDFSLGS
>Tip_787
KQQVRTKARQKSDEAGTNGIIENIAEYQIILVSIHYRHIVIILYIYAVAINLPHLSKSHG
IDDSIVDFDIEGFQNITETLWLTCMKTNSSYKVQSQGNSAATEFLIGRVCFADISQFALS
APRGVQSEDVLEQGLAMIMAIPADEEANCQGKDGLGLVSLNSNGATSRAIKNFAFQVVYS
ETAVEKTQNLNVSNRHVCNMDVYFTVPNMTTDDVPSRQSTARTASSLDWRTSEIVEVTQD
YCRVMNVMNKTVTCMILFKMEIQFCQTLVYYTRLKALRRVRIKNAEYALSTINKAIEIDI
VSLQGSKLRVDNAGMTLDIPPAPLVYLAESTYILTTAFEWTHDRSDSKFLIYDKGKLSEQ
DIMIFLHIAEYVLGDKRVRLKKARCVSGKWLISRDEKTNTVGQDTLTVSRKDSLMQGKDD
PHSEGETLGSGYEFSSITYFCWQMEHLSPETRKFLAVYAGQVNPMERFTSQKMLHVSPFA
TGSGSRGIIATHMTNFSILE
>Tip_343
EQRVKSKARQKANDPGKNGIIENVYEFQLVLVPIHYQHIVLILYIYATAINLDRLTKTHA
LDDALVDFDIQGLQNITDTIWLNIMKTRVSYKQQTQSYHSPTNFIIGRAAFSEINQFELA
APQKAENEDTIDHGFAFIMSIPADQPTNCTGKKGLSTLSLNAEGATSRMVRGFGFEAVFT
EGASEKTANLNVADKKIHDMSVYFSVPAVLTDDIPARVTMAKTSSSINWRDTETVDSRQD
YCRVFHIMNKKVDCLILFKMEIQFCQTLVYYTRLTTVRRLRIKSQEYALSSINRAIELEV
VSFYNSKLQVKNAGMTVDVHAEPLIYMTESTYILTASYKWTHERTESRHMTFEKARLDEK
DVMVFLHISDYIMGARKVRFKRARCVSGDHLVAKGEKKYVVGQDVLTIGRKDSLVKGHDD
AHSEGESIGAGYDFNSVTFFGWELDNVEPETKRFLAIYADQTNPLARMNADMLLQISPFS
AGRGSQKVLANLISNFSVAA
>Tip_558
DQRVKAKSNAKSAREQKKGLVDSVARYSVVLVEIAFRTLIFILMLYSVAVKLSSSEQAHV
VEDSEVDWSVSCLQSIQASVFFTIIKSAVSYKVLSQDHNSASDAIVARLHMTDISGFQAQ
ASSQTDNENSVEYNVSFVMSLQASNQTDCTGKAGYTLISIHTTSGQAQIINDFAYRSVFD
DSTIERTSNLKLCTDQVEDANVYFAVPNFLTDEVAARETPAKTKMSLKWQSAEVVHDRQN
YCPIIQIMSKFACAIVLWNLEIRFSRTIIFWTKMCSIRQLRIKNEEFALKKQNHSVTIDL
VHFPECKIKLGNTGTTVEVSVSPLIYINEANTLAQIHFQWINSLLTSGIISFERAEGSEE
DLAVFLKLAHYVFGSKAERADRVRCHASRYCAIKDEKKNQIGNQRVSVTLKNGLLVATDE
IHGEQEIVEGGFKHKAVTFFAHQIHHLAAETHRFFEIFSQQTDPLGSMTADMLRAVDPYA
SGRGSKQVHADLIAQYNIQS
>Tip_559
NQKVKSESNSKTSYDQKKGLAHKVTEYSIILVEIAFQTLVFFVMLYAVNVKLATREKAHV
VEDTEVDWSVTCLQMINSSVFFGVIKTGTSYKVLAQSHDSASELIVARLKMTDISGYQAE
APQKMDNEDSIDYEIPIVMTLEASNETDCNGKDGYSMVSLHTNSGSAKMIKTYSWQSVFD
DSAIERSANLTLATGRIEDTNAYFAVPSLITDEVAERKTAARTNVTLDWQNCDIMHNQQN
YCPVLQVMSEFASALVLYNLEIQFCRTIIYFAKLMTIRRVRIKSQEWALKQENKCVTIDI
VHFPDSKLRLANTNTTIEISVSPLAYLSEATKLADIHYDWINSLLSSGPLSFETSEASQQ
DLMVFLRLSEYVYGRAAARAERVRCYASRRSASEDEKKYHIGNNRVCVGLKGALMRAQDE
IFASNELIDGGYKHTAITFYANQMAHMAAQTHRFFAIFSGQMSPLGTISVDMIRRVDPFA
AGRGSQDVHANLLSQFNIKD
>Tip_274
DQRVQVKAHAKSSMEQKSGIADAMRQFQLVLVEMAFRKLVFILLLYTVEVKLANAEGAHI
VEDSEIDWHVSCMQTITEAIFLSVIRTDVSFKILVQGHDAVTEYIVAKLKFTEIKAFQAE
APENVNNEDSVDFSLAVVLSIFQRNQEDCAGKNRLSLLSIHTKSAQAKQVKEFALRSVFD
DATLDKTANLTVSDDAVQDASVFFSVPKMISDDVQDRKARARTKVNLSWQNSDVVNTRAD
FCPVVDIMSGYAKSIVLYNLEIKFCRTIIYYTDLSAVRQIRIKSDEFALNTNNRAITVDI
VYNSDAKLRLQNVNTTVEVSVAPLVYLSETTSVAHVSFDWVHSLLASNLIVFDSGSSSEQ
DLMVFIKLTQYMFGSEAKKLDQARCIAGSFLSAKDERNYEISNSQVDVGKKNTLLQAQDE
SHAEDEMLEGGYKHKAATFFTHQYRHFESQTRRFYEIFSNKADPLDKFSAQMLRQVSPFA
SGRGSKNILANFLTTFNVKR
>Tip_611
DQKVKAKAHAKSSHEVKDGMAEKVELHQMLLIAIAYQTLVLLLYLYAVAVQLLKLEDCHQ
VDDSHVDWQVASLQTITEPIYVNLIESNASFKAIAQNYDSVTNHVIARTKMTAVTSFQSA
VPRDVPDEDALEYDVALVMSVYARNEANCTGKAELSLLSIRTSSARAKFVKGFGFKSIFD
DSSTQKTSNLTIASHELLDSNEYFSFPEIISDDIEAKNEIQKTHISIDWQAADTVASSQD
YCPIIRVMNKHAEAIILYNLQIEFYRTIVYYSGLSAIRQLRIRSEEFALTKENQTITVDV
VFQPEAKLALDDTTATIEIPIAPLVYLTEAKTCTNSTYQWVHSLSESGALVYDQAEATER
DIMVFLRLAEYILATKNERLEKVRCIGGSWLAAQGEQRYDVDNQRINVARKNSLMSSNDE
AHAENMVVEAGYKYKSITFFGYEFNHIDPPTRRFCAVFTDQTNPLDKISANRIMEVNPFA
AGKGSKQVLADLLNHFNIKA
>Tip_1014
DQRVQVKARAKSQNDEKDGLAEKIDKYQLLLVPICFKTLLFLLYLYAVAVELSRAEAAHI
VDDTEVDWSVAALQTITEAVYLSIIQTETSFKTVSQDSNSQSDYVVARVSMTAVKTYQSE
IPKHVPNEDSIKHDLSIVMSVFARNTENFSGKGELSILSIHSDSGSAKQIKAFAYKSIFD
DSSTDRAANLTIATNQILESNKYFTVPKLITDDVEGKKESARTQISLDWQPADLVSNEQD
FCPMLDVMNRYANAVVLYNLAIDFSRTVIYYTGLSAVRQIRIRKQEYALTKQNKGITVDV
VRQPNAKLQLENTTVTVEISISPLTYLKEASSIVNSAYEWLHSLLESDALVYERSESSER
DLMVFMRLSEYMMATESERLQKARCIGGVYLASRQEKKYEVDNQRIKVGRKNALLRSEDE
VYAEEKAVDAGYKRKAITFFGHAFENFEPPSRHFFAIFSGQVDPLKKLTVNKIRVINPYA
AGKGSRKVLADELSDYNVKA
>Tip_1015
DQRVQVKARGKSEYNTKDGLAEKIERFQLILVPIAFRTLVFLLYLYVVAVQLLRAEAAHI
VDDTEVEWSVAALQTITEAVYLSIIQTEASFKVMTQNSNSQTDYVVARVRMTAVKTYQSA
IPKQVPNEDSIEHDVAMVMSVFARNKQNCSGKAELTMLSVHTSSGRARHIKAFAHNSIFD
DSTVEKTANLTIATNQILDSDKYFSVPKLISDDVESRKESAKTQISLDWQAADLISKSQD
YCPVVDVMNRYASAVVLYNLQIQFCRTIIYYTGLSALRQIRVRDEEFALTKQNHSITVDV
VHHPNAKLQLENTTATVEIAIAPLTYIKEASTITNTAFQWVHSLLESDCIVYDRAESSEK
DLMIFMRLAEYMMATESERIQKVRCIGGTYLAAREERKYEVDNERIKVGRKNSLMRAEDE
VHAEDQTIGTGFKHKAVTFFGYAFQHLEPPTRRFCAIFSHQIDPLARLTTNKIRQINPYA
AGKGSRKVLADLLNQYNVQA
>Tip_8
EQKVKAKSRAKSQYEEQDGLIEHVNNFQIILVQVSFKTLVFVFWMYATSVKLSKMTQAHI
VEDTAIDWAVEALQNVEAAVFLSVIKSAVSFKTMAQQQDSTSEFIVAKTKMTEVRSYLAQ
APENVENEDSTAHAIPVIMSIYSRGRTDCSGKTNLSLMSVHSQSGNARELKAYGFKAIFN
KMVTDKTSNLTVITNQVADSSVYFSVPNLLSEDISNRDTEAKAKISIDFQTVDLILSKQD
FCPVLDIMSSLASALVLYNLEIDFTKTVMFYVKLTALRQVKIKREEFTLNPQNKGITVDV
VNYSDANLSLSNSSSTIEVSAAPKIYLQEATAVLGTHFSWIHSLLTSGDILFDKSETPEK
DLQLFMTLREYVLGSQSEKLEESRCIAGSLLMMRKQSKYTVSNNRIDMVRKNGVMRSRDE
THGEEQTLNGGFKQKAVTFFAWEFNRLEVDNKRFHAIYTNRLQPMARLNGNQLRRISPFA
AGRASKEVMANLLSNFNIKN
>Tip_6
EHAVRGSDYQKSAQDDKNGIIDHLELFQLILVPISFAWLIFVFYLYVTDIEFKQIAESAS
LQASTIDYYVTAMQNVRKAVYVNVICTKGCFKVMSKLHHSAPDALVARIDMTEVAQYKAD
MKENIDEEENIEHDLALVMRLHRTQAENFTGKEQLTIIALHASASEMHKLQRFAYQAIFD
SCSVDKTINLSLADGRLYESNAYYSISALLSNEVDAKQGTAPTEVGLDWQAAERLGGHQD
LCPILDVIARHVAALILFNIQVPYAHTVIYYVRLVAVRRTKIKSTDFAISPKHKGVTMTV
IAKPNAELKVENVGASLEVDSFPVSHLAKASSAKDISYAWIHAISAQRVMQYEAGAGHDM
EFEIFITIAEWVLANHDVKLSRARCVATDYTLTKNEEKYDVNGNTIYLVKKNGIIKSKDE
TYAQNQQIGGGYQVASITFYAYRVEYLKERTQRFNAVYEVQRTPYAKLNADMMMAVSPFA
VGRGSRQILLSVYDDYTISQ
>Tip_46
EHKIKVDDWSKSSSDKKHGMIDHIKRFQFILVEVVFHWLILVFHLYATEIQLSTRAQGHY
LPESTLDYFVAAMQNVKENIYIVITKTESAFKIVSQLHHSAPNAVVARASMTQISQYKLD
MAEDIEEEENVRYGLAMIMRLSANEQANYAGKEQLSLISVHARSAQMHKVNYYAFEAIFD
DCNVQRTINLPLADGQLKESDKYFSIPGVIVDDHETQKGVAPTKLKIGYQAAEMLESPQD
LCPVLNVIKQVVNVIIFYNIEINFNKTIVWYARTATIARFQIKSSDFEMSPNNRGITVTV
VSSSQAELKMNNIEITIEIKSSPVQFISKDAKALDETYIWVQTMCAQSRMHFESVESSEL
EIMVLLQLPEAIVASRQVRMGQARCIAAAFNVTQNEKKYDVNGDTVYLTKKDAILESRDE
AYTRNQVLSGGFKVTSVTFYAHQIDHWETRSQRFNAVYSKQKTPLPRLKVDMLLAISPFA
PGAGSRKLFAALYTRYNIKN
>Tip_423
DHRIQGDDHAKSAREKKNGLIDNVDTFQVILVEVAFQGLIMVYHLYNTAIDMNTSAEGHY
LPDSTSDYYVPMMQNVKGNVYLMITRTETAYKVAARLNNGAPNVLVGKVKITQINQYKLV
MAEKAEEERNVSYGIALIMALNANEDDNFTQKDMLTLVSIHCSAAEMHNINYYTYRAIIN
DSCCQKAANLPLSHGALKQSDRYFTMVHVIVDDLESQKGMAPTMLKMGYQSSDTVTNKQD
LCSIMDAIGQVVAVIVFYNLEIGYNKTVLWYSRTAAVAKIKIKTADFALRPHNKGLTIAV
VKHTSAELNMENVNTTIDVASAPVTFLSKQSHVIDESIVWVQTMAAQDRLHFQAADAPDS
EIMVLLRLSQWILASSDVRLEHTRCIAASFSIADGEEKYTVNGDTIYLSKKDAVLEARDE
SYSDGQVMDAGYTVASVTFFAHAIDYFDAQSRRFLAIWSGQRNPLPKLKAEILFKLSPFS
PGAGSRRILSAAFSRFNVQS
>Tip_424
DHRVQTEEHAKSMKDRKDGLIRNIDKYQIILIEISFHGLILLYFIYATAIDMETIAEGLL
IADGVSEYHVEMLQNIKEKVYIMVTNTETSWKVTSQLHNGPPDVLIVAIQYTSISQFKLG
IAQDAEEPENIDHNVALIMGLQANEEDNFTGKSMLSLVSVHCSAGEMSDINYYAYEAIFG
DSCAQRSASLPLGNSRLKQSSKFYEMVDVIVDDVATQSRTAPSELKMGYLTANAITSRQD
LCSILNAIGQEVLVMIFYNIEINFSNTVIWYAAQALIAKVKIKTADFQLATPNRSLTITV
VKQNGGQLHMRLISTTIELSKSPVMFLSKESSVANQNYVWLQKMGAQDRMHFHNSDGNDL
ELMILLLLADWVLASASVRLARARCIAAQLSVADGEEKYVVEGDAVYISKKDAVLRAQDE
SYVDDKIINSGYTVASVTFYAASIQHLEGRSRKVLAIYTGQVDPMPMLKAEMLLKVSSYS
ASAGSRRVLCGVFAGFNIRS
>Tip_567
NHRVKPNNHQKTSCAEKKGILDHVEQFAYVLIKVILRWLVLVYILYATEVEYEKTIDAHR
LNEMQVEFEIEGLQTVKARICLDVVDTPSGYKIKAQLQGTGTAALVAQIKYASISEWKSE
VAADLDQEESVARDFTVLLRLYATDNENFSGKKNLNLVDIDTSAGTMQAIADYSYPAIFD
DSITEQTSNVPLADGRIQDSTDYFTIPGVMSNDMDNQDGLASTKVTLHWQTGAAVKGTKN
FLPILLVISRHVSALVLFNIEINFTRTIVYFHNACGLTRIKVEQEDFAVTSQNKGITLTV
VHVKNASLILEDVDVTIEVSSSPTLFLTDGSTARSHPFKWLHRMAQQTTMQYERAHGQEM
ELMLMLRLADWVLAHKDQTIEDCKCLSSVFASAKDENKYRVNGNACYLSQKEAVMKARDE
LHAQDQHIDGDYPVNSLKFFANTIDDIQTKSERFYAVFTTQESPLSKITEDQILNLSPFA
PGRGTKAILSTIYQSYSIQN
>Tip_639
SHRVKANNQQANQLEEKKGLMESIAQFAFILIQIILHWLVIIYFLYTTDVEYEQVITAHK
LQETQLEYYVDGLQKIKTRICLNIVETPTGFKMRAQLSGTAKSSLVAHVRYATLSQWKAN
VDASLEQEDSVKHKISLLLRLHSTNSNNYTNKKNLNIVSVDTDSASMRKVADYGFRAVFN
DTVSERTAQVPLADGNIHESTDYFTISDILANDMEYQNALAQTKISMDGQTANGVDSKQN
YLPVLHVIHKYVSCTILYNIEIRFDRTILFFYNQCSVTNLKVESKDYALTAQNRTITLTI
VGANHSSFIFAEMDVTLEVSTSPTNFLANGSSIRNEPFEWVHRIAQQKSLQYEASEGSDK
EFMIMLKLNHWIIAHSGKKIESCKCLNATYATQRSEQKDKVNGETLTVAKKEAVLRAQDE
LFMEKQALSGDWRVASLKFYSRKLDDWKSKSNRFCAIYSVEVGPLSNFTARQLLNISPYA
ANRGTRRIMSSVYTRYSVHG
>Tip_640
SHKVSSSDQEANRCDDKKGLLEQIDEYAYILIEIILQWLVLVFYLYCTDVEYQQSIEGHK
LDENVLEYFVEGLQKIKARLCLAVVGTDAGYKAQAQLEGTAKDRLVCHSKLASITEWSAP
VNGSLEQEETIARELTFSLRLHGTDPKNFSGKEDLKQIAIDTTTSAMKHLANYGYKAVFD
EDVIEQTAQVPLSGGKIHEKTDYFTIARCLSNDLDNQGGITKTKVALDGQSAEGIAEREN
YLPVILIISQYVTCLVLYNIEITFDRTVLFYYDKCAITNVKVENEDYAMTSENKAITITI
VGHASASAILGEMETTVEVNTAPTNFLSDGSNLKEPPYDWIHQIASQKTLTYESAHGGDR
EFMVMLQLSHWLIAHHGKKLNSCKVLNATFATAKDEKKYRVHGDTLHLAKKESVLRGNDE
LWATKSLLDGEYEVSSLKFYCHRLQDWKSKSKRFEAVYSVEINPITLLTGRQIIDLTPYA
CGRGTKEVLADVYKAYSVHG
>Tip_563
DHQAKGNNHQKSMASQKDGLMDRVTLTALVLIQVIFRWLIFMYFLYHTDVEYQRVIKCHR
IDQMLVEWYIEALKTVKSSMCMDVVDTDSSYKEASQDSNTPSNALVAAPKFADVTNFKAE
LAVALQQENKISRALTMVLRLQSDNDENYAGKQSFNIVDIDVNAGAMQDVAQFSYKVIFS
DSALEKTANLPLADGKIKESKIYFTIPVIMTNDMESQSGIATTKISMHWQTGPAVQGQQD
FLPVLNVINRTIKAIILFNIEIDFDNTIIFFLNRCVLVRVKVKNGNFAIATQNRAITLAI
VYSSSGAVRLQDINLTLEVESAPHIFLCDGSTVKEPAYDWMHEMAKQLALAYETAHAQDS
DFMLMLRLTKAVLAHRNEKLQDCKCLNSAFRMSQNESKYLVTGNSVDVAQRESIFKSADE
AYAADKIVRTGYKMSSLKFWAKELGDIEARSKRFYAVLSVQKSPLARTSAEQLVDISSFA
AGRGTEKILSSVYKKFSVRH
>Tip_396
DHTVRANDYTKSEANQKDGVIEEIRPFQMVLVEIPFTWLILLFFLYSTPVEYERKARGHY
LEEAQPDYHVGGLKTVKTSLYLEVVTTEAGYKIVARLYNSTPEALVAKTQLADINTYKAE
LADSTEQEENTRRDMAVLMSLEASEAENFAGKRELNLLDVHASAGNMRAVGYHSFRVLFS
AEISKSTSNLPMANGTILAAHAFFNIPDVITNEVDTQAGVAPTRESLNWDSGPRVKTNQD
LCPILDVIDKNVVAVLLFNIEITFTETVVYFSNNNCVVRFQIKGSDFAISPENEGITISV
VRFAATELSLENINVTIEVPRAPVEFLSKDSAATDITYIWIHTMSNQCIMHFNQAESATI
EFMIFMTLANWILADAEVRYEEARCIQSSHQTAQGEQKYVVAGATVHLATKDAILKAKDE
AFCQEAVLKAGYQVASVTFWSKNIDRVEAKDRRFDAVFSNQMGPLEKTPVERLLATSSVA
PSSGAKSVLGQLYKEFNVSG
>Tip_87
NHQVKANDWAKSSPEQKNGMIEQVVPYQLVLVEVAFTWLVVVFFLYSTPVQYERVAQGHY
LDDMALDYFVGALQTVKSSIYLDVVTTESGYKLVSQLQASAPQALVAQSEFADVNQFKLD
MAASIDQEENVQKDMACLLRLHASEEENFSGKRHLNLIDVHVTAGTMRHIAYYAHKVVFS
DCCIERTTNLPMLSGNVSESNAFFTIPDLMTNDIETQAGLAPTQVGIHHQTSPRVDAKQD
LCPILDIIDRVVKVLLFFNIEIEFSRTVIFFCNTATVVRFKIKGSDFAITPENNGITMTI
VHNSNAELYLENINVTIEVASSPVRFLCKGNAAKNPSFIWIHTMAAQCVMHFESAEASQV
EFMLFMTLAEWILASGTVKFEVARCIQSSYQMSKSEKKYQVNGSTVYLPKKDSILKTQDE
MYAQDQIVNSGFKHASVTFWGKRLAHMEGKSKRFDAVLSVQRSPLAKTSADKFIETSPFA
PGRGSQSVLATVYKRYSVKN
>Tip_259
GQRVRPEEQCKSEYEERGGLIDHIRGFQMLLIEIAFKYLFLVMFLYATSINFTATTTPHK
LEQSLLEYKIKLLKNVSESVYVALVASASAWKATSQDHDSAPDSLIASIKLTRIASYKLE
AAMKIDNEDVVEHGMSVIMDIRLNREENCTGKLRLNVVGLHDNAGQMRFVENFCYRSIFT
DAEASQAPNLSLSEDRLQECNRYYNISSILSEDLSPKEGIAPASLGVHWQNSEAVPMTQD
FCPIMPIMDRQIRALLLLNMEVEYTETVIFYIREVALKRIKIKSTDWALSTDNKSVTINV
AHHTKPELRLKNIGITIEVSTAPVIYFERTSNVTDSSFKWVRDLGDSKSVTYAMAHCEER
EMTIFIKLLDTVVGDSTVRLEPARCRLGAYSIGKGDQKYLVANSAVYVGKKDALVKAKDE
AFAQNKVLQAGCKIEATTYYVQSVNSLDGRTVRFVAIFSDQSTPIGLLPSDSMLEVSPYS
CGRGSSTVFASPMSNYNVNN
>Tip_873
GQKVRVEEQCRSSTAERGGMVNHVAGFQLLLVDIAFQYLFILFFLYATHVDFAALNASHE
LEEALIEYHITVMKNITETIYVAIINSSTAFKISAQDQDSAPDSLIASVKLTRVSSYKLE
ASMNLENEDLIDHGVALVLDIHLNNSANFAGKQRLNLVGVHSQAGQMRFIESFCFESIFT
DSEISQAANLSLAEDKLNECGRYYNITDVITEDLTPKAGTAPASLGVHWQQTESVPMKQD
FCPILSLMDSHTPAILLINMEVDYTKTVMFYIRRCTLRRVRIKTEDFALATDNKTVTINI
GNNSKPELTLKNIGSTVEISTAPVLYFMRTSNIANTAYDWVRKLADSTTMTFARAQCEER
ELTVFIQLLESIVGTRTARIEAARCMLGSHTVGKDDQKYIVANDAIYVAKKDALVKTKDE
SHAQDQTFDCGFKIEAVTYFAQQLTHLDGRTVKFLAIYNSQINPIGRLGCESLLEISPYS
CGRGSDHVLSAAMSSYNITS
>Tip_874
GQKVRAEEQCRSDNGERGGIVDNIVGFQILLVDVSFKYLLLIYYLYATDVNFAPMNEAHK
LEQTLVEYKITKLKNVTESIYVAIVRSANTYKISASDQQATPNSLISRVSLTRVASYKLE
AGMDMKNEDLVEHDIAVVMSIALDNSNNCTGKEKITMIGIHSQAGHMLLIKDYAYESVFT
DSEIERAENLSLGEENIHDCSKYYNLSNIITDDLETKHGIADASLSLHWQRAEAIGMTQD
FCPVMAAMNGQTTALLLLNMEVQYSKTIVFYIRKCALRRVKIKTEDFALSTNNKAVTVNV
ANYSGPGLKLRTINITIDISTTPALYFMRQSALKKNAMEWVRKLGDSRVLAFARARSDEK
QLTLFIKLLAAILGTETVRLEPARCMLGEFSVEKGDKKYLVANEAINVSEKDGLIKCQDE
SYAKDAVMGCGCAIEAITYFVQDLAHLDARTVRFCAIFSKQITPIKKVGAESLLNLAPYS
CGRGSKRVLSNFMTSYNIRA
>Tip_529
GQRVKSQELARTNNQQRSGLIAQLSQYHLVLVLISFTFVFVVMFLYATEVAFAGSNESHM
LEETLIEYNVTGLRNITDTVYLTVIKAAAEWKAQVQDQKSCMNTIIGSVTLTKVTSFKGQ
VSMELENENVIERGITVVMDIQLNNMSNCSGKERLSLIGIHCSSVSMEFVEAWYWHAIFD
DAVLSQACNHSLANNDLYDCDRYYNIPGIMSEDLSRKAGYARAALGFDWQSAEIVQDPQD
YCPLLAIMDKRVTAMLLLNMDVSYNKTIIYFIRTCRIQRVKIKPSDFALASTNQVITINI
VTTAKPTLRIENLNITMEVTIVPVTYMNRVAAIINYSYDWVRKLGPSWVIVFAEAHAEEA
ELDVYLRLLEAVVGSMTVRLRKSRVMLGTLSKAQGERKYAVANSAVSVARKDELLRARDD
AYANPQVLNSGCAIEAITYYALTVEHMESKTERFIAVYSDQITPIDELNADSLWEVSPLA
CGRGNKRILSDLLDEFNLNG
>Tip_530
NQQVKPQEMARTSDDQRSGLIDNLRQMHLILVPISFKAVLVVMMLYSTDVKFGATNQSHM
LEETLVAYHVTGLKNITDTVYVSIIGAASAWKVAAQDQKSAPNTVIGEPQLTKVQTFKAK
VSMTLENENILPQAIAIVMDINCSNMNNCTGKDRLSIIGIHCCSVKMEYVEGYYFKCVFD
DSVVSQAANHSLADNRLYDCQRYYSISAILSEDLSHKDGYARASLGMNWQGAETIESPQD
YCPLLAVMDKRVRALLLLNMDISYNKTVIFFIRKCAVQRVKIKPSDYALATTNKVVTINV
AHTAKATLSIENIGVTIEVAIVPVCYFSRVASVVSYSFDWIRKLGPSRVLVFAQAQAEEA
ELTVMLKLLEAVVGARTVKLQKSRVMLGTYSKPQGEKKYSVANDAVDVGKKDELLRARDD
AHSNAQIIDAGCQIEAVTYYGLTIDHIDAKTERFLAVFSSQTTPIAELNSDSMWEVSPLA
CGRGSRMVLSNLLNEYNLHG
>Tip_448
GQRVRPEEMGRTEYGDKDGLINHIAGFHILLVEVSFEYLFFVMYLQVTAVNFAASNESHR
LEETLVEFHVAVMKNITDTIYVRIVKSNSAWKAPVQNQRAVPDTLIATVVLTRVSSFKLD
ASTSLDNENVIEHGIAIIIDIRLRAASDCSGKDKLNLVGVHAQAGQMADVEDFCFKSIFN
DSELSQSGNLSLSEDKINECQRFYNISGIVTEDLSPKEGMARASLGCNWKNADCVPTSSD
FLPILSVMDQHIRDFLLLNMEVDYTKTVLFYVRKCCVRRIKIKNAEFALASENKSVTVDV
VLNAKGELKLRNLGATLSVARAPVLYFMRTASIAGISFTWVRKLGETKQAVFAKVRSEES
ELDVLIKLLETIIGSKSVRIETSKCMLGAYTRGRGEKKHQVANHAIDIGKKDALVKAQDE
TYAEDQEITCGCTLEAVTYYSQQMKYLDTRTTRFLAIFNAQITPMGRVTSDSVIEIAPFS
CGRGSKRVITSTLTNFNVNT
>Tip_172
AVKVRAEEQCKTEHEAKSAIMDYIEGFQLLLVKIAFRYVVIVMFLYSTAVNFGAISDAHD
LDETLVEYQVTVLKSITENIYLALIRSDSAYKSSSKDQESARDALIASMKFTRVTDYKAD
ASMKLDNEDVVRHGMALVMDIQLNEESNCSGKEQLNLVGIHASAGSMRRISDFCFQSIFT
DCETSQAGNLTLASDKLQQCNKYYSISDIISEDITSKEGTARASLGVHWQNAATAPMRQD
FCPVISVMDLEIRALLLLNVEVEYGRTVIFYMRKCALRRVKIKSADYSLSTDNKTVTVNI
AMHTKCELKLENISITVEVSSAPVVFFSRRSDVKTFSLPWVRTLGESNLLTFAEIQAEEK
EITIFIKLLEGIVGTKTVRLAQSRCMLGIFTIGRSEQKHLISNYAVYIAKKDALIKTRDE
VHAQNALMGSGFDITATTYFAQKISHIDARTVRFLATYSNQVTPMGELTGEHLLEVRPFS
CGRGSNTVFASIMTSYNVKS
>Tip_173
AVQVRGEENTKTEKDAKNAIMDYLSKYQLLLVTIPFRYVILLMYLYMTDVKVESNSQVHS
IEETMTEYEITVLKSITENVYLTLIKSNSAYKQTGKDQESVPEAVIASIRFTEVSDYKMD
ASLDIDQEDRITHNMALVMDIDLNNEADCHGKAELSIIGVHAQAGSMDTANNFCFQSVFS
NTASSQAASLSVGSNKLYQANKYYNISDVLQEDLTTKHGVAKASLQLNWQSTSVRPAKEN
FCPVLNVMDLNIKALLLLNIAVQFSKTVIWYLRKCAIRKLKIKASDYSLSSENKAVVVGV
ALTMANELEFDNVGVTIEVTSSSVMYFDRRSGVSTFSVEWLRTLGESHILTFAKIQCSEG
EITIFIKLLDGVIGSKGVRIATLRCLLGMYSVAKTENKHQIANGAVYIAEKDALVLGQDE
SHCHHALIGAGFQITAVTYYAQLLSKMEVQTVRFHATYSQQSTPMGQFKADRLMEVSPFP
ASRGSRTVLGDVMTAYSIKS
>Tip_885
NQRVTGSEHLNSERNERNGVIDHIHRFQMVLVETAFDYLILIYWLYCVVIEFDASADSAK
VEEALIEYYITVLKNITDIMYLTLVRSNTAFKLNTQNKNAASPTMIASVSYTRVSTVKLG
AGMAIDNEDMITMDISVVMEIHETEDANCRGKRKLNVMGVQATASTMTRTTNFAFQAVVG
HCVPQRASNLTLADERIMEPNNFYNVPALISEDLDTKTGSAPPSAGYDWQSGDAAQASQD
FCPILSIMDKDIRGLLLLNIEVPFAKTIVFYATTVAIKRVRIKQEDFALAQDNRSVTIQI
VFNSKSDLHLEKLEITLEVGTAPVKYFARESTIMDMPYVWIRQLGNSQVMKFQQNESDEK
ELLVFIQLAKSIMGSRSVRLEAARCVLGSYGIAHEQRSYLVANATLDVIKKNALVKGRDE
VHSESDTLDAGFEIKAVTYYSYRFHYLDARTQKFNAIFSNQITPMERLQSEHAVNMSPYS
CGRGSKRILSCILGGLNVDG
>Tip_886
DQRVTASEHLNSDQGERNGVIEYIARYQFVLVATGYDYLVMMFYLYAVDIEFTASADSHR
IDDALIKFQITVLKNITKIMYLSLIESNTSYKMSKQNKNSSSSSLIASVQLTRVTTFKLQ
ASMAIDNEDVLEHHLTLVMNIRETEQSNCAGKSRLNIMGVQASAANMTRTTHFAYHSIVN
HCEPQRAANLTLADDQISEPSNFYNVPGILSENLTQKGGTAPPCAAYDWQSGDVLGSSQD
YCPILSIMDKDIQAILMLNIEVPFSRTVVFYLRTVPVRRVRIKTEDFALAADNRGVTIQI
VMNSKADLRLAKLEITVEVPISPVIYFPRESAVMDMAYDWVRQLGDAVALQFSESEVNEQ
ELLIFMKLASSIIGSRSVRLKRARCVLGNFSLCKEEKKYTVANATLDIVKKNSLIKAKDE
VYSEADMLTCGLEIKAITYFANRIQYLDATTRQFQAVYSSQVTPLGQLHSEHAMEISSYA
CGRGSAKVLASVMVALNVQS
>Tip_662
DQKVTGSEYLNSENDERNGTINYIDKYQMVLVDTGFKYLILVYFLYSVGIAFAAVAESHR
ISETIIEYHITVLRNITEIVYLSVIKSRSSFKAAKQNKGSCSDSLIAQVQLVQVTSFKAQ
AAMDTDNEDTVAHTLSMVMSLSATEQANCEGKNKLTLVGVHATSAPMRHTEDYCWRGVVS
HSEPRLAPNLTLGDERITQPSHFYNVPAILASELTTKSGAAPPSTGFNWHGGEIISTTQD
YCPLISVMSRSISAILILNIEVEFAQTIVFYVRTIAVKRVKIKSEDYALSTDNRAVTVQV
VLKGKCDLKLDKLNVTIEVDVSPVVYFSRTSGVLETSYEWMRRLGQTKEIAFARVQADTK
ELAVFFRLAETLLGTRGVRLNKARCVLGSYSLAKNQEKYAVANDTLGIAKRNALYKAKDE
AHSEGEALEAGFQVSALTYYAHRLQYIDPRTKRFYAIFSNQVTPIDNLTGEDLLRVSPYT
RGRGSQAVMSSIITALNLHN
>Tip_38
NQKVNGSEHLNSEFGERNGVIEHLAKFQMVLVATSFDYLLLVYWLYAIAIEFQKAVEAHS
VDEALVEFSITVLKNITDIIYLSLIKSESSFKTHKQNTGASSDTLIASLALTRVASFKLP
ASMDIDNEDALEHHLSVVMSIRSTEDANCAGKRDLNLIGVQASSAPMEMTNNFGFNSVFS
DCEPQQASNLTLGDDRIMEPDNFYNVPGIIAEDLTSKDGTAPPSVSLDWQGGEWVTATQD
YCPVLSIMNRKVAALLLLNIEVSFTRTIIFYIRTIPIKKIKVKNDNMALASDNKGVTVQI
VMHTKTDIELAKLTVTVEVTVSPALYFSRTSAILDISFDWIRQLADSRTMSFAQATPTER
ELLVFMQLGEAIIGNSTERLEKARCVLGSFNLSQERKKHQVANATLEITKKNTLVRANDE
GYAEDEVMDSGFEVKAITYWARRLDHFDARTKRFYAVYTDQLTPVAHLGGEHAFEISPYA
AGKGSREVLASVMDALNVRD
>Tip_50
DQRVRANEYLKADHGDRDGLLRYVAAFQMVLVAFGFRYLILVFFLYAISIELGASAETHN
VDEAVVTYEITVLKNITNIVYLSLIKSSNSFKPAKQDKGSAPNSLIGTLKMTRISAYKLE
ASMGVDNEKIVSHNMAIIMAIRANDDENCSGKTSLNLVGIYSESASMKLLKGFAFKAIFD
DGVTSQASNLSLADDKILEPNEFYNEPGILVEDLATKESAAPSSCSMHYQSGEIIDDEQD
YCPVLNIMNQKVPCAILLNMEVDFTKTLVFYASRAPVRRLKIKGDDFALANQNKGVTLKI
ACSSRADLALENINVTVELGATPVVFLDRDSGLLSITYESVQQMANSKVMSYSEAESNRN
EMLVFLRLCESVVGARTVDMETATCVLGTFRIAVEELKYTVANNAVKIAKKNGLLKSLDE
CFASREPLDCGFQISAIRFYAHALEYLPSRTKKFVAIHSNQTTPMDRVSADHALNISPWT
VGRGSQTVLSNLMTGMNVKN
>Tip_264
DQRIRAGEFLKTAYSERDGVIKYIDRFTVAPVAFALQYLILIFFLYAIKIELQAFAKSHK
IDEEVISFDITVFKNITTIVYLNLIQSDDSYKPAGQNNNSTPSMLIGNLRLTRVAQFKLD
ANMGTENEKVIEHALSLIMSIAASQKENCAGKEDLSIVGVNSKSSEMHRIHEYSFEALFT
DGAAQQAATDSIVADQISDPDEFYNESRMIHEDEADRESVAPASTSLQWQSCDVVELTQS
YCPILGAMARHVKALILLNIEVEFSQTVIYWSGRAGLQKIRIKNDDYALSNDNNAVTLLV
AATRDGDLSLDNIGTTMELSTAPVPFVPRDTGVTNEAFESVEHMVDAKIMSHLRAESNEQ
EFLVFMKLGECIIGSFNKDLSRTQCVLGNYSIACQTRKYSVANDAVDLSRKGGLIKVRDQ
VYASKKQLNGGCTIPAVRFYAHELDYVKADTKKFHAIYRAQNTPLRKIDADNLLEISPFA
VGRGQQKILSRVMGNLNIKY
>Tip_764
DQEIRSTELARCDWAEHDGIIDEIEKHQMAPVQFALKKVLMIYFLYAIEIQLNRVVDAHD
VENTLTSYHIEVFKHITEIVFLGLIKSVINYKESAKHSESAPDQLVADFRMTRITNWKLD
AQNNIENEQTVTLDITVVMTIYSADEDNCAGKDTLALIGINTTSSPMACIHNYAFHIIFS
DHVAQKARTSSLGESYVANPNSFYSATNVIHEDKNDKPDLALAQTSLQWQCTQLIDSKKK
YCALMNIMGRHINSLVLLNLKAEFDETLIYYTGKIVMHRVRIKGDDYAVTTSNKCGTILI
ALQRDADLTVPNVEITIELDVVPIQYMPRRRDACDESFGSIDEMCEVNFMIFRRAEADDE
EFLIFLQLAEAVIGNYHIRLERTSCVLGSYGAVESIKKYCITQQAVNVSRHGGLLRPRNQ
SFAFKKTVDSGYTIHSIRWYAFDVEFLESETKRFHAIYQGKNTPIEKLARDGLFEISPMP
LGRGQKAIITGLLNNLALND
>Tip_765
DQAIRSNECARCEHEERDGVIAEIDQFQLAPVTIGLDYITLVFFLYGIEIELGKVIANHD
IDDTLVDYQIEVFKNITEIVYLMIIRSVSDYKETKKNTDTAPAELVGRFKYTRLNSFKLE
AQMALDNETTIDHDITFIMSIFAASEENCSGKQTLMVVGIHSTCSSMSEMRDFGFTVLFS
DSRKEQATTSSVGGSRVTDPNSFYSSTDIMHEETKNKQDIALASTTMQWQTTDLVDHAKK
YCATMQVMGKHVRVWIMLNVKIDFDKTLVYFAGKVAVQKILIKEEDYAVASDNRCGTILV
ARQRNADMMIRNLNLTIELGIVPLTFLARQSTIMEKNFDSLDQMAQAKSIIFMQAESAEE
EFLIFVKLGEAVLGSFHIDLDRATAMEGAFGVGAHAKKYMISNESMAVFRKGGLVKTKSE
GFAFRKTVHSGFEIDSIKFFAHDFEYMEVSTKRFRAVYQDKSTPLEKLTADGALEVSPYA
SGRGQKEVLSDVLGNLNIKG
>Tip_607
NQKIRADEVLRGDSNSQSALIRHIAKFQMLAVNFALRYVVLIYYLYTMAVDLASASQAHK
VDDSVIDYRITVLRNVTAVIYLSIIDSNSAYKCAPQDKNSVPKALLSTSRMTRISQLKLD
ASNNVENEQLIDHDLSLIITIFSADEANFAGKDNLSLVGVYAPDGSMKHVLDFAYSAVFD
DTSGQEASTLALCGKAVLDPEEFYNEPKVVHEDTESKPAQAPASTALKFRAAELVEASQT
FCPIVGLMDRHVMAFVLLNIEVQFGQTVVYYASKVSLKKLAIKSKNYALADSNRAVTLMV
ANNRTATLNLGNVNITVELSVSSVSYLKQEAGLLNRTYSSVQEMCTSKFQTYVRAEAKER
EMLVFMELAETVLGTDKVDINRCTCLLGSFTVGNELRDYIVANSAINIGRKGALLRSDDE
AYSSDDLMHAGFLYSAIRFYGHSFENLASRTRKFTAIYTNQMNARIHLQADYAFQIAPYA
AGRSQQRIISDELTHLNLAE
>Tip_608
NQKIRTGEVLRSDYKSRSAIVRYVAHYQILAVEFGLQYLVLVYFLYSIAVDLASVAKAHH
IDDSLVDYRITVLRNVTRIVYLNLIASTSSYKPAAQDKNSAPNSLISKAAMTRLTQFKAD
ASMSVENEKLIDYKLSLIISILASDKQNCSGKENLSLVGVYSESAGMKSVLGYVFSALFD
DTSGQQACTLSICGNHVHDPEEFYTEPSVMHEDTVSKPALAPASTAVRYRAADIVHSQQS
YCPIMGVMDKHVMAFILLNIEVHFNRTVIYYAARAPVKKVRIKNNNYALADSNRVVTLMV
ANHRDADLMLANVELTVDLGVSPVSFLSQESGLVNLTFDSVQEMATSRVMTYVRNEANEE
EMLIFMRLADTIIGSKHVDIDKCTCVLGPYSIGRETTKYCVANNAIDIGRKGALLKAQDE
AYASDEVMDAGFLISAVRFFGYSLDNMPARTKKFNAVFTSQSNARVKLTGDNALELAPWA
TGRGQHQIMSDLFMHLNIAN
>Tip_811
HQRIKTNEHLKSDADERSAIVQYVRNYQILAVAFSLQYLILIWFLYAIEVELRALADSHR
IDEGTIDHRVTAIKNITQIIYMNLIRSATAYKPTNRDKDSPPHALVARTAMTRLSSYKLD
ASMDIENEAVVDYKLSMIMSIYASDTENFSGKDSLSLIGVYSQSTTMRNVLGFAYRAVFD
DSAREQASTLTLATDRIYDPDEFYSEPSIFHEETANKEGLAPAKTTVHYRTSDAIESSQS
FCPILGVMNRHMSAIILLNIEVHFERTVVYYASRSPIKKIRIKDSDFALAEDNRAVTLAV
ACQHDGDLRLSNVNLTLELGVAPVVYLSDESSFTDETYQSVQNMATSQKLTFMRSQSNEA
EMLVFLRLVESIVASRKVDMDWCTCLLGPFSIAKDTRKYSVATDAINVGRKGALLRAKDE
AYGAQEALQGGFAINAIRFFGYQIDHLPGRTKKFAAIFTNQEDARPRMASDTAMDLAPWS
VGRGQRRILANLMNNLNIRH
>Tip_812
HQKIKSGEFLKTEASERSALVDYVAKFQILSVAFALQYLILVWHLYGIKVELKATTETHM
ISESVLDYSITSLKNVQEIIYMNLIRSTTAFKPARQDKGAAPDALVARAAMTDVSQYKLE
ASMNVENEKVADYELTMIMAILASDEENCSGKESLSLIGVHSESTTMKHILGYAFKALFD
DSAAEQSATLSICADKIYDPDEIYSEPEIFHEDTANKDAMAPANTSLHYRTSEMVHGQRS
FCSVIGVMNRNVSAFILLNMEVQFNRMVIYYASRAPLKKVRIKDSDFAISEDNRSVTLMV
ACHHNGDLQLGNVSITVELGALPVVYMTRESGLTDETYESLQTMAKSKKLTFMRAETTER
ELLIFMRLVNSLIGSKSVDIEWCTCLLGPFTIGKDTRKYCVATSVVEVGRKGALLRAQDE
SYAAKETMEAGYAISAIRFFGWSMQHFPCRTKKFEAVYTNQQDARPKMSSDTAQDLAPWS
VGRGQRKVFANLMNNLNIKA
>Tip_108
DQQVRNNERQQSETDERDGIIENVEQYKIVLVQIIYQQILFIFYLYATAIAFQLIIDGHN
IEQGIIEFYVSALQNVTDSLYLSVIRTNSAWTVIAQSNDAASDSVISRARFTRVFAWKLE
ASMEIDNPNAVVHDLALVMTLFATDDADCPYRSDYALVAIHSSGANMEAIHDWSYRSVFD
NKSTEKTANLSLANGTLQETSVYYTVPNVLTDDAEAKDACAPTSTGMDLQPVEVVDNDED
LCPVISIMQGTISSLILFNIEVRYSRTIVFYEQLFAIRKVNIKPSDFALSSSNKTVSVEV
INKPNSNLRLQNTDKTVEVSTVPVAFITRESPAMDTKYRWIDEVAHNRKLPFRHCEAHSR
EMEVFIKLAENVVGARTVKLEKAKCLEGSYSSSREEKNYRVPNNLLYIGTKKALVKSEDE
AFAEDTSSNAGFSMNAVTFWALRVLSIEQATMRFMAVFSGKSTPMGKLHGDTIVKINPYA
SGRGSEPVVTELFKNYNIQG
>Tip_109
DQQVKNNERQQPETEERNGIVENIDRYKMILVKVIYEQVVIVYYLYVTSIDFDLILQAHT
INQGIIEFFVSALQNVSDSVYLAVIKTNTAWTIMAQSNNASSETIISQVQFTKVFAWKSD
IDMNIENPSPIVHNLALVMNLLTTDDTTYSFKEDYAAIAVHASAADMNVVHDYVYRSIFG
DKSIEKTGNLTLGTNMIHETAVYYTVPSILTDDSEAKDAMAPTRLGLDLQAASAIKSSED
LCPVMCIMHSQIPALILYNVEVQYSRTIVFYKELFVVRKVKIKTADYALASRNKTVSIEV
INKPDSELRLESTDKTIELSTSTVQFISRESAISNVKFEWIDEVAQRRRLPFRSCAAKSE
EMQIFLKLGQAVVGAAQVRLEKSQCLEGSYAIAKDERNYQIPNNVLDIGTKKSLIRSDDE
TYAENETSNAGFSLNAITFFGLELQKVEQATTRFRAILSGKMTPMERMSSSTIIKINPFS
SGRGSKPVVTDLLSEFNVSD
>Tip_36
NQRVRGNERAQTAFDARDGLLQQVQQFQLILVEIIYKQIIFIFFLYPTAIEFDLLVTAHK
LDQGIIEFKVSALENVTTSIYVSAISTNTAWTLVCQSHDAAVDSVVSRQKFTRIFAWKLQ
MSMDIDNPNLIELGLALVMTLLASNAGDCPYKEGYSLIAIHATGANMELVHRWAYKKVFD
KKSAEKTANLSVGDGTIREAATYYTTPDVLADDVDSKPGSAPTKKGFSLQTGHAVDTRKD
LCPVLSIMDQHLCSMILFNIEIRYAKTIVFATKLCAVEKINIKNDDYALASKNNTVTIDI
IQPTDRTLEMGNVGVTVEINTSPVLFVTRESSALDIKWDWIDDLGKSKRLPFDRARAHSR
EIQVMIKLSEGILGSEAVEVQGAKCYQGTFAVSKNEHKYAIPNELIYVAAKNALVKAQDE
AFAEDEVVDAGYQMKAVTFWCFRYLTLEQTTMRVEAVYSGRRDPLGHMKAETVTKVNPFA
GGRGSEPIITDILPGFSLQG
>Tip_903
EQKLRANEEQQSTLAEREGMVGHIELFQLVLVRVVYKEIVLVFLLYAVAIDYQLVIKVHR
LKETVIEFNVSTLRTITKNIYLNTINSDNAWTLVGQHKNAASSTVVARAKYADVLALTLD
MSIDIENTNIINFDLANVMTLVSSREEDFPYKDGYSMIDLHATGSNMENIHNWALQRVFD
DQVMEKADSLHLANDRLYDDTVFFSTPGIMTDQVETKGAIAPSQKALHLQKSEVMDREED
HCSVISIINRHVSALVIFNLNIQFHRTVVLWTKIINVEKISIKEENFALSNDNHALTVEV
IHEHNSALAMGNMGSTAEVTAAPVLFLARDPTVQDVRFEWIDDLSSSKALMFDKSKVHTN
EMNAMVELSEAMVAENKIEAQRGKAKAGGFTVGKSETKYVIANGLVYVAAKDALLRSRSE
AYAEDEVANAGWEMQALTFYAPELLTLDDANMRFRAIFSDRMNPVQRIQSETMLKLNAYA
AGRGSDTVLSDSMGDYTVQD
>Tip_904
EQKLRAREEAQSGHLEREGLVGQIELMQLVLVDVVYKEIVMIFFLYSIVVDYTLTIKVHR
LKETIVEFNISTLRTITEQLFLVTVNSDTAYTLVGQHYDAASDSVVATCRFAEVLSLTVD
MNIEIENTNVIEFDLNNIMTLLSTREANYPFKEQYTLVDLHATGATMEYAHAWAFQRVFD
DQSSEKAASENLSNHRLYDDHVFFNNPNLLTDEIEVKGALAPVQSGMGLQKVEMMSGQED
HCSVISVMSRHVTALVIFNLNIRFHKTVVFWVKIVAIEKINIKADNYALSSNNHCLTVDV
AHESNTTLVVGHMGSTIEVQAAPVIFLAREPSVEECSHEWVDDLTKSRALMFDKVKVQEA
EMEAMIELTQAILAEDKIEAQQGKAKAGGFTIAKSEKKYIIPNKLVYVGAKNAILQSRSD
GYAANEPANAGFQMQALTFYAPDVVTLDDANMRFRAILSDRANPIEKLSAESMIKLNAYA
VGRGSDRVLANCMKDYTVRN
>Tip_790
DQRVEGKEEQRSEHTERDGIVDQVTMFQLVLVEIIYKEIVLVFYLKSVHIDYRLYIQAHR
IEEACIEYHVGALRTITRNIYLTTIRSDTAWTVTSKNYNAASDTAVATSRFCRVLSYTLE
FSIHLENTNVLDFNMATVMTLSGSDAADYPYKKGYSMMRLHGTGAGMQHVHDWGFRRIFD
DQSIEKAANLSITDDRLKDDQVFFTTPEILTDEIEIKGDSAPSKSGLNLQQSDFVGSNED
VCTVLSIMNKTCGSLVIFNLDIDFHKTVFYWAKIISVQKLSIKEQDYALATDNHAITLEI
ISKSNPTLHIGNTGTTVEINADPVIFLARDPNVQEVQYEWIDDLSRSQTLAFDKQKLNSA
EMEPMLKLSEAVLGERKIELEKGKANAGGYTMARSHKKYAIPNNLIYIAKKNALMRSQSE
SFADNEAADAGFEHKAITFWAYELLEIKDANMRFKAIFSARNNPLQKAQASTLFRINAFT
AGRGSDPVVSGTLNEYNVQN
>Tip_76
SQKVRANERQQTELADRDGVVGQVERYQLTLVEVVYRQIIFVFYLYATKIDFQLTVAAHR
LDQGVIEFHVSALKNITRSVYLSAIQSQTAWTLVAQNYDAAKGSIISKTKFTRVFAFKLE
MSIDIDNPNLIEFGIATVMTLITSDQADYPFKKGYSLIEIHSAGGTMESVHKWGPKKVFD
DQSAEKTANLSIADSRVREATVFYSTPNILTDEVDTKGAAAPSKTGMSLQKGQTLNANED
LCPVMSIMNRNVCTVILFNIDIQFSKTVIFWTKLCSVEKVNIKNEDYALANDNNSVTIEI
INDEDPTLEMGNMGKTIEISASPVIFLARESAILNVKFTWIDDLGKSKSLPFDKAKAHSR
EMQLMVELSEGILGTADVEVQRAKSNAGGYSIAKDEKKYQIPNELIYIAAKNALIRSKSE
SFAEDEAANAGYQMKALTFWAFKFLTLDAATMRFQAIFSGRSHPIGKIQGETMIKVNAFA
AGRGSEPVISDNLQGYSIKN
>Tip_277
DAAVMAHKQGHTDKQERDGIIHAVQRVSLILVQVVYRQLILVFFLYSTELSLASMTESHQ
IEANTIEFFIEAFQNVTETLYITLIRSSSTTKIVSQYENSATNVICAELRLSAITAYRAD
ASQKEENPSRVDHDLKVVINVYASSKEDCTWKEGYALLVVSASSAAMERLHQLLFTGIFE
RQTAERSLALSLAQNKVQELNVYFTVPDILTNDTEAEQGTARSTLSLDLRTANIIDRKSD
YCSVLNVMNSHIDARILHTIQIDFSAMIIIFINRVAVDKISVKTDNWAVAAENKGVSVDV
IFHNAAALRIKNIGEEVEINESPIRYITRPQSLINLSYIWLEQLADSKMVVFIKARGKER
RMELLLKLAGSVLGNKSVNFRKAKSNTGSYKMWRNQKKYQIARNVVWIAAKQSILKTENQ
KYADHAKLAFAYEAQSITFFAHDLETVSVTTQKFWAVHGNQVNPTAKMSAARLVALEPYA
HGRGAENVLASILNAFNIID
>Tip_752
SSAIRGNTEGQSEHDGREGLIEAVSGVSIILVQVAWLHLIMIFYFYATDLALMQATASHR
IAAGILEFSIQALQSVTRSLYLDVIQSKNTYKAVSQAEEAFAETICAQVDYSAVTSFKAY
AATHVENPDRVQQQLQIVLAVRMSSEDDCNYKAGYSLIVIYANTANMDQIAHLLFRGAFE
RETADRSSGLALARDQVQDLGVYYSVANILTDETQTEQGDAKAKTALGLRTSQTIASRSD
YVSVVMVMDKHVNARILWTIQIAFTPLIVLFVNKITLDRINVKSNDYAIAAENKAISIEI
IYHTNIQLHLKNVSETIEVKKAPITYLKRDTSVINISFIWIDDLVETKLIVFIKARTAVW
RFDVLLKISHGVIGAQDVRMEKARTEEATFKIHRNQRKYVITRDLIWVAAKQSILKARNG
AYCAHGALSLAYELTSLTFYACEIDSMSTSTRRFHAIFGGKVKPMHRITSDRFVAVEPYA
HGRGANQIVLDALSGFNLKD
>Tip_753
SSAIMGNTEGQTENDGREGVIEAVDGVSLILLEVVWQQLVMIFFLYATDLALLQRTGAHK
IAAGVLEFKIQALQSVTRSIFLSVIRSNNTYKAVSQAEEAFAATICAQIDYSAITSFKAK
AATHVENPDRVKQQMQIVLAVHMSSKDDCSYKEGYHLVVVYANTAKMDQIAHYLFTGVFD
RESMDRSSGLALSRNKINDLGVYYSVSNVLTDETETEEGVAKVQTHVGLRTAQVVASRSD
YVSVIMIMDKHVSARILFTIQIAFSPLVILFVNRIVIDQINVKTSDYALASDNRAISVEV
IYFQNASLELANVNETVEVKKAPITYITRETAVINVGFLWVDELVETTVIVYIKAKANVW
RLEVLMRLSHAIIGAESVRMEQARTEEATFRVHKDQHKYAIARGLIWVTAKQSILRAQNG
AYCADGAMSLAFEMSSLTFYACQIESMSASTRRFYAIYGGQIKPMDHIACDRLVAVEPFA
HGRGANRILLNILSKFNLKD
>Tip_442
NQAIMPDTEGQTDTKERDGLIEAIEHVSLVLVEIVWEQLILIYFLYATELALLHTEQSHK
IEAGAVEFHIQGLQSVTRTVYLSIILSGSLFKTVAQDEEAGAQQVCAKTKFSGITAYNAN
AGEQMETPSHIAKSVKFVLSVRATTEDNCNVKDKYHLVVIYTSCARMETIAGLLFKGVFE
RKTVERSAGLAMSRDKMDELNIYYSQPEVITDDTDAEDGCAKAKIQFGLRSGHIVATDSD
YCSVMNVMDKQVTSRVLHTMQINFKPMVVLFINKLCVDRIHVNEKEFGVASDNAAVSVEI
VHNCNVSLKLKNLDETIEVSKAPIQYLRRETTVMDVAFIWIDDLVQTHIVTFISARASVR
RLEILLRLSDGVLGAADVRISEPRTEEAAYAICEDKRKYVIARHLLWIAAKEGIVRTKNG
SFCEDGEIGLAYQMASITFFAGELESLPTESRKFYAIYARQLKPLDQMDADRLLNVEPYA
YGRGANKVILNTLSGYNLKN
>Tip_443
NQAIMPDTESQTDNDERNGLVEAIDKVSLVLVEIVWEQIVLVFFLYSTDLNLLKIEQSHQ
IESGTIEFRIQGMQSVTRTTYFTVILSGSTFKVVAQGEDAGSSQVCARSRFSGISGFNAA
AGKDIETPSHVEKNIKLILSVFISSNEDCSVKEQYHLIVIYAMCVRMETIAGLLYEGVFD
RKTVEKSSGLALSRNHMDELGIYYQQPKVVSDDTDAEAGCAKAEIQLGLRSGRAVATESD
FCSIMNVMDRQYSARILHTMEIDFKSMVILFLNKLCVDKLHVNSKEYGVASENAAVSVEI
IHNGNGSVKIKNVNETIEVTRAPIEYMSRNTTMMDVSYIWVDELVDTEIVTFISSRTSVH
RMDVLLRLTHVVLGAADVRLSRPKTEEAAFHIAQDHRKYTIARDIIWIAAKQGIIRSSNG
SYCEYGELDLAYEMASLTFLGETLDSMSSQSRKFYAIFANQAKPLAKMDSDRLINVEPCT
YGRGANNVILGALSHFNLED
>Tip_219
GQAVMSHKQGATQMDDKDGLIQAVDKVSVVLVYIVWWQLVLIFFLYSTQLALDSATQAHQ
LEAQTVEFKLQSMQNITNAVFLNVIKSGSTFKIVTLGENSLANVICAAIRFSAIASFKLE
LNKDIENPSRARHGVKLVMSVHMAKKDDCQYKDGYNILVLFTHSATMKNLQSFLHHGIFD
ETKVDRSVGLSLTKQSVNELEQYYTVPNVISEDTRSKDGEALASTSLNLRSTHITQSKSD
YCSVVSIMNEHIDARVLYSLQIDFNRMVVLFVRRVGLDKINVKSENFALSAQHQTISIDI
IFRSNCSLQLDNIDETVEVNEAPIIYMTRPKSIVHVGYQWLDELAPSKIIAFIDGRAEAR
RLEVLLRLSQGVLGSQDVKVQESKSHAGAYKIWNRTNKYLVARNVVWIAAEQAIIKSRNQ
CFTEDAELSFAYTQTSITFYGSEYSTRAISNQRFFAIFGTQVKPMAKLRAAQVLATDPYA
HNRGANKVLADTLPGFNLID
>Tip_104
DQAVMAHKHQQSATSEKSGLIRAVQRIQIILIRVIWKQLVLLYFLYATDLALDSSTDAHR
LEDGIMDFYVSSLQNTTETVFLTVIKSNSTYKSVGQGEHSVSNVIIAAIQFSEVTAYKLD
ASHQVENPSRVRRQLKFIMTVQMADTQDCSHKASYAMLVVYSNSSKMDAIRNYAYNGVFN
EQREERSVGLALKKNKVQELTVYYNVPGILTEDHETKEGVAKANTTLNLRSAHVTESKSD
YCSLLSVINQKVQARVLFNLQINFNQMIIYFTRRIALDKISVKSQDFALSTNNQGISVDV
IHKDNAALRLANVNETVEIQEAPITYLGRPKNIVNADFEWIDELAPSKLVLFIEARSQGK
ELEILIVLGDAVLGSKEVKLQRAKCHAGSYDVFKKQRNYQVANTMLYIGAKDSILSTKDE
TFSESGKTNFGFTMSSITFFNYEWQTADVATQRFFAIFGDQVKPLEKMPSQQYLAVNPFA
HGRGASSILAEIFNGFNLIN
>Tip_282
DQSVQANKMQQTELDEKNSLLNKINQWQFLLIAVGWRQIIMVYHLYATEIELDQEFDALR
LKEGIIEYLVSALQNIKETIFMSIIDSEQNHKTIGQHDNSVSDHAVANVKYTKVFAYKLN
SNDQMANPNKVAQPISIVMEVHATDASDCSFKDNFHLLVVYASAGSMDQVRNHIYRGMFD
DDRVDRTSGLALGGGTVHDLDKYYTVSNIISEDHDGKEGAASSSTTVKLRSVELIDPSND
FCTIVSLMETQISMQVVFTLEINFNKMIVFFVRLCAVDKINVKQADFALSTRNAGLSIDI
VAQLNPGLKIDNVNETVEVSEGPAIYMTRADKLIDAEYAWTDELGESGTILYIQPKGAAK
ELKVMLTIGEAILGDKDVNVEKAKCYDGAYSAFRHEEKYTVPNDTVDIGAKNSIMSTKDE
AFAEGETTCAGFALHNITFYAHAVTVLDSATHRFKKVYGDQISPLGQFTAQQLLSLDPYA
AGRGASTVLEDVFTGFNLAN
>Tip_283
DQTVQANKIQQTKISQKDSLLRKVNNVQMLLIPVGWRQLLMVYYLYATEIELEAQFQAHK
LKEGVVEYLVSALQNINETVFLSIISSDSNHKMVGQGDNSVTNHVIAKSRFTQIFAFKLE
AQKDMENPDKIRHPISVVMSIHMANQSDCSYKENYHLLVIYATAGSMDEVHNHAYKGMFD
DQRRERTTGLAIAEQTVQDLSKYYSVPKVISEDHDGKQGAASSSTTLKLRSCNVTDPSND
FCTIISLMDTQVSSQVLFNLEINYNRMVVYFYRLCPVDKINVKNSNFALSSRNAAVSVDI
IHKLNAALKITNIQETLEVNDAPAIYMARADKLIDADFEWTDDLAESAVILYIQARGAAK
ELTVLLTLSNSIIGDKHVKVERAKCFEGTFETFNDQEKYAVPNDTVDIGAKNSVLTTKDE
SYSQKEDTCCGYALHNLTFYAYELDVADVATHRFKKVFGSQVSPLGKLNAQQFLALDPYA
SGRGASRVIADIFSSYNLRN
>Tip_54
EQHVNADEYQQTTHDEKDGLLRQVKKVQLILIPVIYRQLVMLFYLYSTVIELSAITKAHR
LKQGIIEFWVSSLQTITETVFMTVIRSDSSYKSIGQGDHSGTTSIIARVRYTRIFAYKLE
LSQDIENPSLIRHDMSFIMTILMSDEADCSYKQSYAILAVYASASRMERISDHAYKAIFN
EQQKSRTAGLTIADDTIRELTVYYSVPKVLTEDHETKEGVAPASTSVGLQTAQITERRND
YCSVLSIMNKRVTCLVLFNLEIRYGRTIVYFARLCPVKKISIKPADHALATKNQTVTVDI
IYSRDAELKLENIGETIEITESPILYMSRAEKLLEVDYGWLDDLAKAKVVMFIRGRARAQ
ELDIFLKLADAVIANKSVRVEQAKCYAGAWNAFKDETKYEVPNSTLYVGAKNAIVNTKDE
SFAEGELLGAGYSLDTVTFWSSDMITIDTASQRFEAVFGSQQKPLGRLEAEELVALNPFA
AGRGAKRVIAGSFDGYTLNN
>Tip_883
GLQIRGNEFPQTAVEEKESLLEHVQQVQLVLLEICYKQVIFVYHLYSTVIGFHAKRQAHR
LEMKMLEFWCSVFLNITHTVFISIIKSQSSYKVIARGDGCLAPNVISQVAYTKVYTFKAE
ASEAIENPSVVTFRFQMIMSVYASDTEDCNHDENYAIIAVFASCPQMKQINEFGYTAVFT
DTRLSQTPGLSLGNNEIGNRTVYYSVPGIITEDRDTKEDAAPASMQMGLQTASVTEREND
YCSVMNVMNSRVAAMVLFNLEIRFGKTVLFFTNLCGIKKINISSQDYALCTENRAVTVDI
IFNNNASLKLENTSRTVEVTKAPIVYLSNAKTLIDQQFEWVEELANSDHIMFDYARAQTC
ELDVFLKIVRGVIGSLSLNLDKAKCFASSFPESRDHTDYTVPNSTIYIGTRNAILKAEDE
THGDNDTLGAGFDLAAITFWAHDIVFFDGDSKRFGSAFGNQANPLGRLNRRETLGINSFT
SGRGAKTMLASEFAGYGVQE
>Tip_884
EQQVKGDEYQQSARNDKNGLLDQVKKWQMILIEIIYRQVIFLYFLYATVIGFRAKTQPHQ
LEQSMLEFWCSAMLNITATVFITIIRSESSYKTIAQGDHCLAPSVISRTKYTKIFAYKLE
ASSDIDNPGLLRYPLSMVMSVLMTDAEDCQHKDNYALLAIFSEAPAMQHVNDYAYQAIFN
DKQMSQTGGLSIGSEEVGNRTVYYSVPNIMTEDRESKQGIAPASVSLGLQDAKVTNREND
YCSIINVMNKRVTTFVLFNLEIKYGKTVVYFSKLCGVKKLSIKPEDHALCSQNRAVTVDV
IHSSDAELQLGNTERTMEVKKGPIVYLGRAKRLVDKDLEWLEDLAHSEHVMFEYVRARTM
ELDIFLRLSDGIIGSESLNMEKAKCFAGTWPIADNHSNYSVPNTTIYIGAKNAILKAQDE
AHADDEIMGAGFSLTAITFWGYELVCFDTDSQRFAAAYGNQQTPLGRLNRREVLEVNPFA
SGRGAHPMVANLFDGYNVKD
>Tip_1002
HQQVKANEYQQSQRSEKDGMIEHIERYQLVLIEVTYKQVVFVFILYATVIGLQARTEPHR
LKDTVIEFRCSLLQNIKETIFVRVIRTNSSFKVICQGDQCSANAVIAQLRYTQLFAFKIA
LSEGIDNPSIVAFPISFVLSVSASEGEDCSFKSNYALMEVFPASPSMRHIREYGYEALLN
DKQLSKTSGLGIGSKKVGNRAVYYNVAQIMSEDRQTKDETAPASITLGLQTARVLESRND
YCSILKVMNDQVSTFVLFNLEIEYSRTIIYFTKLCAIKKLNINPANYALSSENKAVTVDV
IHRRDGELRLGDAERTVEVSKGPTTYLGREKRVLNSDMEWVEELSHSYTLVFAYVKCRTR
ELEVFIRLAQGILGAESLQLECCKCHAGNWSAFDGHRNYKVPNSVIYIGGKNAIVKSEDE
VHGEKEVVDAGYALEAVTFFSYALICMDGDSRRVEAVFGNQNTPLSKLTRREVLQINPYS
TGRGARRIMADLFDGYNVDE
>Tip_1003
EQQVKEDEHSQAKHDERDGLIQQVDLYQLILMKLIYRQVILVFFLYSTAIAFNAKQEPHQ
IKQSVVEFLCSALQNVKATIFISVIRSETSLKMISQGDHCAANSVISKTAYTRIFAYTLA
ANQDLENPAMVEFQLSFLMSVLATNGEDCSYKDNYSILDLFCKSGDLQNVGSWPMHAIFD
DKQLSRTAGLGIASTQVANRTVYFCVSNLLTEDREVKGGLAPACVSVGLQTGKLINTRND
LCSIMYIVNQDVSSMVLYNLEIDYGRTVVYYSKLCAVKKLSIKPQDHALSCQNMAVAINV
IAQSQSELKLGNSDQTLEVSKGPMIFLGRAKSILNKDFSWIEDLAHSHGVLFAYSRGSTM
ELEVFIKLSEGIIGAESLSLATCKCYEGTLDVSRDHANYKVPNNTVYIAAKNAIIKAKDD
CHAASSVTSAGFSLAAVTFWGYELICLDNDSQRFYAVFGDQQIPLERLARREILELNPFA
CGRGAHPVFANMFTGYNVHD
>Tip_232
EQKIQADQDSKSEAVTRNSLIDKIMTFKIVTIEIQFRQLVMIHYLYGAGIKFAEVTQSHN
LQDSRIDLHIDANRSVKETIYMQVIRAANTFKALVKRRQAGTDTILAKIQLSSARTFACE
ANDDMVSNNIIEKDMSFVLAVQASEEEDCTFKEDLKLCAIHAAASKATMIANFSFKSAFD
SEPVEQAKKASVLKQNICNTNSFYTLASVIDEDILMYPEMAKGAVSLGLTGTKAIADLKG
FCPVPSITNRAVEALVLFNIKVNFETTSIFWAQEEAVDRTKIKSKEFAINSQNAAVTVEV
IFHPDATLRFEEQGYHIEVALAPQCFLFKEASVMNASYHWVHQMPESSAILLEKARSTEQ
ELLCFFRLTEAILGTLGARLSKARLREASFTAMRDEVKYIIVRGVLDTARKEAVLTAGDD
GYPEDEVRAAGFQHTAVAYYYPSLDIIQVTDRRVKSVFSVSLESLNRLSAEKILELTSHA
ATQSSARVIVRVLSNYHIRN
>Tip_869
EQKIKGNEDGRSQHVTKDSLIDKVMKYKLVTIEIVFNQLVLVHWLYAASIEFAEVAKAHR
LRDSRVDFEIDSNRSVEQNVYLDVIPATNTFKILSKKRNAATDSVLAKINLSSARTYACE
ANDDMVSNDVVKKELSVALAVDEADGEDCHGKENLKVCAVHANASTAEGLANYPFKAIFS
SKPVEESKKASVLKTNICNTDSFYTLAAIVDEDMLSYAELAQGRMSLGLTNSKSVADLKG
LCPILGITDTYITSIILFNIKVDYETTSIFYVQEASMERIRIKPKEFEIASKNTTVTIEV
IFHNDATLRFSEQGYHVEVTVAPQVFMFKDASIVNSSYQWVHQMPQSRVILLAQEKVSSG
ELLIFFRLADAVIGTLGATMDKSRLRKATYTSMRDEVKYTIARGLLDTAKKKAVLTASDD
SWPEGEVRSSGFEHTAVAYFCPAMEMLKISDRKVRSIFSDSIDSLEQMNGEKLLQVTSHT
PSQSRAEIIARMFANYHIKN
>Tip_870
EQKIQADQDAKSEHVTRDTLIEKVMAFKLVTIEISYKQLVLLHYLYGAAIKFTEAISAHN
LRDSRVDFYIDANRSVKDNAYMEVIRAANTFKSLVKRRNACTDTILSEVQLSSARTLACE
ADDNMVSNDIVEKNLSLVLAVQESEEDDCTGKADLKICAIHSSASSATAIANFSYKAAFS
SSPVERSTKASVLKQRICNTKSFYTLAAIVGEDVLSYTEMAQGAVALDLKGSKAVQDLKG
LCPVPGITDKAVKAVILFNIKVDYETTSIFWVQENAIDRARIKSQEFSINTENSAVTIQI
IFHPDATLKFDEQGYHVEVGIAPQSFLSKDAAIINVDFEWIHQMPESKIILLSKARSSSD
ELLVFFRLADAILGTLGARLKKARLREANYTSMQHEIKYYIVRGIINTAKKKAVMTSGDD
GYPENEVRSTGYQHSNIAYYYPAMEVLQVTDRRVQSIFSDSVESLARLNTDKLMEITSHT
ATQSSAHVLVQTLVNYHVKN
>Tip_130
EQRVQADQQARAEHATRNSLISKIDRFSALTIKVVFAQIVYVHFLYAAPIKFEEVTKSHR
ITESTIDYHIDANRSVKETVYLAIIRAACTFKTMAKSQNAATDAVLAEVRLAAATAYAVE
ASEDVVSNDVISHNVSIVLALGTANNDGCSGEKNLRFCAIHAFAASSTSIVDFNDKSIFD
RKPVDRSGKGSLLERKISNNDQFYSLADVLDEDVLAYDDRAKAAITMGLTGSEQIRTLNG
LCPVVGVTDAVVTKFIVWNIEIEYSDTIIFWLDEHSLDRARVKSAELSMAHGNEAVTIAL
ISLANATLKFDEAGYHIEIDIAPAWFHIKEASIVNIEFAWIHMMPTAKIMNLEDPRDSQH
ALIVFFRLTTAVLGSENANMERSRLREAQYSKARETIKYLIIQDVIDASKQKAVMRGNDE
CYTDNEIRDAGFANSAVSYYATTLTLMKTEDKRVNNVFTGQGGEIDKLTGEKLLEVESHG
GTSSNRRALVGTLKQFHIES
>Tip_658
DQEVRSDQQARTEYANRESLVSKVKQYKAITIQIAFAQLLYVHLLYCLNIKFAEKVAAHN
ISESRVDFCIDANRSVKETIYLAIIDRADTFKSMAKSQDAATNATLVSLSLAAVRAWAAE
ANDEVVSNDIVRRDMAIVLALGSAEEDGCDGEEDLRVCAIHSRAAAATEIANYSDRAAFQ
NSPLDRSAKGSVLEKRVLNTHNFYSLAQIFDEDVLSYQEMAEAAVGLSMKEGETIQNVKG
LCPIVGILDSYVSAVLVWNIDIEYDTTSVFWIDGHGVDRAKIKSAELSMGHSNKAVTVAI
IFYSDETLRLDEQGYHVDVSVAPAYFHIKEASLVGFTFTWVHMLPKARALWLECARSTDN
KLIIFFKLTTAILGSKGANLQKARLREASFACGADVRKYIIIQASVEASKQKAVIKASDE
AFASGELRQAGHDHTAVSFYAADVELFKVADRRIVNIFSNSGGELKKLSAENYIEISAHC
ATSSHARILVGAIRNYHIHE
>Tip_659
DQKVQSDQQARADRANRESLIAKVNQYKAITIQIAFAQLLYVHYLYCLDIKFEQKLAAHN
ISESRVDFYIDANRSVKQTIYLAIIDAADTYKSMAKSSDAATNAILVQISLAAARAWAAD
ANDEVVSNDIIRRDMAVILALGSAEEDGCSGEDNLRVCAIHSRAACATEIANYSDRAAFQ
NSPIDRSSKGSIAQKRVHNTDNFYSLAQIFDEDVLSYRELAEAAAGLGMKEGEMIENVKG
LCPIVGILDSYVNAVIVFNMEIDYDKTSVFWVDHHGVDRARIKSAELSMGHSNKCVTVAI
IFHSDGTLKVDEMGVHVDVSVAPAYFHIKEASLLGFSFTWVHMLPKAKALWLECAQSSSD
KLIIFFKLTTAVLGTRGANLQRSRLREANFACGSEVVKYMIVQDSVEASKQKCVIKANDE
TFAQNELRDAGHDHTAISFFATNIALMKVADRRIVNIFTDSGGELKRLSAENVIEISAHC
TTSSHARILVGAIRNYHLEE
>Tip_621
DQKVQADQQSRSDHDNRESLISKVKRHKAVSIEISFAQLLYVYFLYNVSIKFQETTAAHR
IAESRVDFHIDATRSVKESVYLSIIAAADTFKVMAKDHDAATSAILITLDLAAARTWAAE
ANDEVVSNKTVERELALVLALGSAEDDGCSGEADLRLIAIQSNAASARHIANFSDKVAFH
NSPTDSSAKGTVLQKRIHNTDNFYSLTQIVDEEVDCYEEQAEAATSLGLKEGEMVETLKG
FCPIVGVLDCYVSALVVWNIEIDFDSTSIYWIGGHGVDRAKLKTGELSIGHTNKSVTIAI
AYCMDATLQLDEAGWHLDVTVSPAHFHIKEASLLGKTFTWIHMLPDARVLWLECSKASGR
ALIIFFRLTTAVMGAQGANMQKLRLKEASWACGMDVVKYMIIQEVVDASQQKAVMKAADE
AYSQNELRTAGHEHSAVSYFAAGIALIKIADRRIVNIFTDSGGELDKLSAENLMAVSSHA
TTSSHAQLLVGVLRNYHIRG
>Tip_292
KQRIQGDQASRAKHDKRNSVIKNIKKWKVITIEVVFSQLMFIHFLYAAEIKFEKVTEAHK
ITESRVDFFIDANRSVKESVFLSVIHAANTFKALAKTQDAATNVVLVTMRLAAVRAHSVE
ATDDVVSNDIVSKNMEVVLALQTSEDDGCSGEDKLRLCAVHSSASTATGVGGFKDETAFE
NSPFDHSSKKSVLKRRIFNTHNFYMLAEIFDEDALAYEEKAEAAITLGLTAAEIVEQKKG
LCNILGITDTHVNKIIVWNIDITYDDTSIFWLNNHAVDRVKIKSTEFSMGHSNKAVTIEI
ITFPDAALLFAEVGYHIDITVAPAFFHIKEATVVKAEYEWLHMLPEARAVYLEASRATSE
ALIVFVRLATAILGSKSANLENARVKDATYAVAEDVIKYLIIQDTIEASEQKSVIKAADE
TFAEGEARDGGFEHTALSYFTAEMQLMKAANRRVVNVYTGSGGEIQQMGAERIIELTSHA
CTSANARVIAGCLNDFHIVG
>Tip_222
KQRIKAGQRAKAEHDPRNSLVAHIEKYQLVTLEVAFKQLVSVQYLYVVEIDFEKSTDVHI
VNESKIEFHIDAMRNLYVNIYLQIIDAGTLFKAKGKRRNASSNTVVGKRGYSHVRSWTAD
AKKDIESNDMVEKDLSIVLTIHATEEGDWTGKAGMSMCAINSPAATASSIAKFALSALFN
QTPLSKASKSAMGKNDIAKTDDFYQFNGVFNQDVLNYSEVAAPAASLGLTQAGIIESQKG
LCPVLGISDREVEAIILYSVEINFTTTSVYYLDKNVLEHAVVESSEYSMARDNRAVTVQI
IQQTGASIQFQESNVNLEVTIAPNVFMLKEATLADQAFGWLHAMVDSRVMRLEAAKSSET
ELAIMMNLATAVLGTRGAKIDTSKLRAATFSIANQEQKDIMVRHTVQTAKKKGIIKCAED
SYADGEIRSAGFQSTALSFWYSDLNALDWDDWKVASIFSTSVGEVERIQAEKMVDVTSYA
RTQASSTILVGTLSGYTLTG
>Tip_504
KQRISANQEGRSDWQSRDALVEQINEYQIISLEVAFKQLLSIQLLYAIKIEFAESIEAHL
VRKGKIEFSIDAIRNLKKNVYMKTIAANSLFKIKKKRRGAGNNTVLAEAQLSKVRGWTSD
AKDSIESTDVIQKGLTVVLSIHSSDTDDWEGKTGLTICAIHSPSSTAQHISDYAIRAVFD
NSPQEKSAKAAMGKDRLMKNGRFYQLSNIFNQGILTYADVAEPAASFGLTAAEVIESIKG
LCPVLGVTDDDVEAFILFSIEINFTQTSLYYFQHKALQQAVVKQQEYSLVSENRSVTIQV
IHRSGGSVQFKETNLNIEVTVPPIYFLMKAASIVDVNFGWLHMMAESKIMALDAATSGEP
EMVLMLSLSTAVMGKTGAQIDRARLQAASFSVSKNEANDIIIRYEIETARKKGIFKTKED
SHAEEELRDAGFEHTTISYFYHAIKAMDWQDWRVESVFNESAGELERTACEKLVEITSFG
RTQSSAKILIGILRGFTMKS
>Tip_622
NQRIQGKQGAQNGYASRDALVDQIAHYQLISLALSFKHFLLMQFLYTIDLSFTKVVAASM
VEKGEVEFKIEALNNLRDNVYLSMVRANATAKIKSKHTGAGNGVVLSESNLAEVRGWWAD
VKEALESTDLASKDITVVVTINATDTEDWEFREGLTLCAVHSSTALAKYVNEFALQSIFD
NTPLERAAKAALAKDSLNKHSLFYSLQPIFNQDRLTYADTAGPAAALWLISGEIVENLQN
FIPIFHVADAFVSSFIMYSIEIDFNDTTIYFLQRKSVKQLIVKESEYSMGNENKGVTVQV
ISSSGATVKFRETSLNIEVAGSPIKFLLKEAGVVALMLAWIHMMTDSTAVILDTGTSGDA
EIAVMLTLADPVMAHKNAQLHRSRLSEVSYNIARNEANDMIIKYEVHLCRKKGIFRAKEE
SFSEDEVRNSGYHHATVSYYYKELEALQWQNWRVRSMYNSSMGELKSVNAEKVLDVTSYA
RTQNSGKILVSQLSGYTVQD
>Tip_964
SQRISANQGSRTEWSSKSAMIDQISKYQIISLGLSLKQLLLIQHLYGIQITFAKSVPAVK
VRKGQVEFSIEAIKNLKNNVHIAMISAAKLAKVKKKRNSATNNVVLAQSRLSPVRGFMSS
IKNKMESTDTITKKLSIILTIRSIDEEDFEGKEEISICAIRAESAIAKHIKDFVYRSIFH
RGPSDKASKAALVKDQLLKNSRFYQLTDVMNQDKLTYAKIGGPRAELDLTAAEAVKTIQN
MCPVFGVTESYVKCLVLFSMEIRFERTTLFYTQRKAIQQAVVKETEYSMATQNRGVTVEV
IYRAGATTKFDEVDLNLEVSVPPIHFVLKQASLVDITWKWIHMMADSKLLIFDSATPGNE
ELAIMLRLADAVMGTVGAQFAKSKLSAVSYSVTKGEANDTFIKYEVTTGRKKGIFRAREE
NYAETELLNSGYDHASISFYYHALKNMQWENWKVESVFNESKGELHRTTCAKLINITSFG
RTQSSAEVLIGVLQAYTVKN
>Tip_965
SQKISTNQGGRNDYANKDAMIKQINEFQFISLTLMLERLIMVQYLYTVTIAFARNVPAIQ
VRKGHVNFSVEAVKNLKAKIHIDMIAASNLAKIKKKNQGATNNVVLSELRLSPVKRFLAE
VKNNLESTDIIAKHMSLILTIRGSDNVDFEGKAGISLCGIHAEASLAKFISNFTLNAIYN
NATFEQASKAALVRNQLYNSNKFYKLADVFNQDQLAYVEMGGPRASMDLTSTEEVMTIQS
MCPVFGITDTVVEASILYSVEIQFSQTTVYYHQRKAVQQVVVKATEYSMPSENHGVTVEV
IYRDKVTVRFEETDLNLNISVPPIFFLLKNADIVDTTWQWLHMMCDSKILLLATVTSTDS
DLALMLTLSDMILGQEGEQLAKAKMFAANYAVTKTVANDTFIKYEVDTGRKKGIFRYREE
AFSEGDLRDSGYPHNSISYYYRELTQVSWENWRVQSVFNGSAGQMQKTSAEKMLEVTSFG
RTQSSAKVLIGLLQGYTVRN
>Tip_236
KQRIRCSQQAKAEHESRDSLVEHINNFQMVSLEVAFKQMLSMQYLYAVRIEFDKSVTAHI
VREGKIEFDIDAVRNLNTTIYLQLVHSNSLYQSSVKRRGASNNTVLAEPKFSSTRTWTSD
AKQSIDSSDVISKHLSIILSIHQTEPGDWAWKQGLKQCAIHSRAGDAQSVSGFALKAIFN
SSPIGKAAKDSNGKHELLKNNRFYDLRKVFNQDTLSYTDLAEPAAALGLTTAGVLEGIEG
FCPIHGITEEHVEALILYSIEIGFTKTSLFYFEEQVLQKVVVKQAEYSMASQNRASTIDV
IGRMNSSIQLQESKLNIEVSIPPKAFILKEASIVNSSYTWVHMMAESEVMALAVAKATDR
EMIVMLQLSEAVMGSRGAKIEKTRLLAAAFSMAYKQGKDSIIRDTVQIARKKAIIKLSEE
TYAEDEARNSGYEFSTLTYVYVTLKALDWQDWKVHSIYSVSHGQLDRISADKVVDTTSYA
RSQTSARILVGVLDNFTMTN
>Tip_865
KQRIQADQRSKSPYQTKDSIIAHMDRFQIITVDVAFKQLLSIQYLYTIQIDFDQTVEAHQ
VEETQMEFLIDAVRNVQQSIYFSLIKSRDSFKTTCKRRKGASSKILSKVKLSAITTYTAD
VNDNIKSNDAVRQNISQLLTIESSGEGDCTGKEQLGLCAIYATAADVRAVRDFAYRAVFN
HGPMDRSSKETLIENEVHRQNRFYSLSHILSQNMKNYAEVAEPALSMNLARAEVVETKKG
LCPVYGLTQAEASPLLLFSIEIEYESTSIWYINRNSADHIVIKKTAYSLACENRSVTVQV
IHKGNSTARIEEAANNVEVAVSPRTFLQEDAGLVNLEFTWIHTLSTEQQLTLARLQASQN
NLIILFKLATPILGTLEQKISGTKIEDAEFSTSRGESKNFVARSQVNTAKKKAILKGGEK
AFSQSRTRSAGFPSVSVSFYYQTLDAIEVQDRQAHQIFSVKLGPMQEIDADRLLSITSYA
RSQSSRMVLINMLQNYSIHG
>Tip_866
EEKIQGDQKVKAQYQQKSSMIDHVQQFQLVTVEVPFPQMVSIQFIYAITIGFEQIINAHA
IEEAQIEFLIDAVKNVTLALYFSVIKSKASFKVSGKDRKGSTNRIVSNSLLSAIRTFSAD
ADDDTRSNDAVENDLSMILSIEATGEKDTNGKDDLGLVAIYATAANVRHVQEYAFTGLFE
HSPADTAGKESVLEDELAGQGRFYTLSDVFSQNWADYEEIAKPAISLQLARSDLIESKKG
LCPVYGLTQANTAAILLFSISIEYSSTSVWYVNKMAIEQISIKTSAYSLACANKSVTIAI
INLMNANANMNEANHNVEVQVTPKNFLAEAAKVTSTNFSWVHALSREKHMILAQAQARQA
NLIILLQLATSVLGSRDQKMNSSKIKAASCSTAKGEKNDTVARSQINTTKKKGIAKGNEK
AYSEGKVRNCGFPNASVSFFYRTIDAIEAENHQAFSIFTLSAGPLENMASERLLSVTSWA
ASQSSHKILIDLMLDFSLND
>Tip_228
KQKVLSNQNTEAPYNTQYSLVEQMQRFQLITVDLPFQQLVSVQYLYPVDIEFDNKIAAHE
VQEGQIEFKIEVLRNVQENIYLTVIRSKQSYKISAKKRSGANNKILAKNKLAAVTSWAAD
ADQKVKSNDALAKNVTLVLSIYRTGDADCAGKQSLSLCALYGSPATAKDLKTYAFKAIFD
KTTFDRSAKSTLLRDHVAKMNKLYSLSDVFAQDVANYEEIARPAVSVDLARPDMIETRKG
LCNIIGITDKYVPVIVLFSIEIKYKETSIWYFDKNAPDHAVIKSAEHSMSTDNHAVTVQI
IYRAGGNARMDEANVNIEITIGPRIFFIESATVSDNSYDWIHMLSNSREMTLAHGEAEQK
EFIILLKLATSILGNSRSKVDRARVVAATFSSSKNQAKDLIVRDTVNIMRQKGIIRSQED
GYADNQKRNIGYPLSAVAFFYHVQEALEWSDKQVDSVYSVSPGELKKVTQDRLPDITSMA
ATQANVRVFIDVMREFTAAD
>Tip_229
KQRIQADQKSEAPYNTKNSFVENMERYQLVTVDIPFKQLISIQFLYAIEIEFAQEIEAHE
IQEGQIEFKIDSIRNVQENLYLAVISSKNSYKTSSQARGGANKKILAKNKLAAVRSWTMD
ARHSVKSNDALTKNLTLILTIFRTGDGDCAGKENLSLCALYASPSPAKDLKDYGFRAIFD
HTTIDKSSKATLLKDTLEKMSKFYSLSDVLNQDVATYGEIAEPAVTLNLARAEIIERRKG
LCSVIGVTDRQVSILVLFSIEIHYQRTSLWYLDRNALDHAVIKNAEHSMSSENHTVTVQV
IHRTSGGAKMEEANVNLEVSVAPRLFLLEDASVVDNSWEWVHMLSSNRLLVLAKCEAEQQ
EMIVLLRLATAVVGTTNAKIARAKAKAASYTFAKAQKKDLIVRETIDVAKKKGIIKSRED
SFAETEHRDAGFPYAAVSFHYWTLDALNYQDHQIRSVFTVSPGELHKICGDKIADTTSFA
ATQVNARVLIDLLSEFTAQS
>Tip_72
EQRIRADQNSKTNFDAKDSIVDRIEVWQIVTIKVAFKTLVTVHYLYAAKIEFEIVQASHR
ITEHRVDFYIDAVRSVKSNVYLHVIQSSDTYKLCCKRRGAANNSILAKKQLSEVRTYTAE
AKDDLVSNDVVDKGVSVVLSIHVSDEGDCNGKADLTLCAIHSPPASAKHISSFNFNAAFD
SSPVDQSAKATILDSHVEKSNKFYSYSDIFNQDILEYEECAEPAVSLGLTAAEAIERLKG
LCPILGLTDDLVRKVILFNIEIYYAKMSVYFIERQGVDRAKVKDTEFSMCSKNRAVTIAA
IYPHAGTARFEEADFHTEVNIAPRLFLLKAASCLNVTFEWVHMLASSKNLRLAAWQSMDK
ELIIMFQLARPVLGTRDSKVEKARLHAASFAGSSDEAKSLIIRGTVNTATKKAIMHSKED
AFAEEESRNGGHPYSAVSYYAASTPRMEMSDWRVMSIFSVSSGELEDITSDKLVETTSLG
RSQSNAQVIANTFRNYEIRG
>Tip_61
DQQVQCDENAKATYVPKNSFVHQVTKYQLITIKVAFRQLTVVHYLYGAAIKFARAAKSHK
ITEARIDFNIDAVRSVQDNVYLEIIQANDTFKVMAKHRGAANNSILARLRLSQARAHTAQ
ARDDLASNDIVDKGISLVLTINESEQGDCTGKDGLKVCAVHSPVASAKHVSTFNFRSAFN
NAPLEQSKKASILDNNIKNSDRFYTLSDVFSEDILSYNEIATPGVTIGLTASEAVDSLKG
LCPILGMTDRHVGKVVLFNIEIEYNQTSVFWISKYGVDRAKVKSEEFSMASANSAVTVAI
IFPTDATLKLTEADFHMDIAIAPKVFLLKDATVLDHTYTWVHMLASSQAMMLARAQANAT
ELIVFFKLPQPILGARGAKVQKARLNAAAYSGTAKEAKYVIIRGTVNTAQKKAILKARDD
AYADEEKMDAGYEYAAISHFAATLPALKMTDWRIASIYSVSAGEITDLAADRLLEITSFA
ATQSNRKVFSGLFKQYNTTD
>Tip_186
NQKVRGDSQAKSKVNNKKSFIAQVDRFQLLTIEVSYKQLLVMYWLYAAKVEFERPVASHS
ITETIVDWQIDAVHSVQENLYLNLIKSGDTFKAMAKHRGAPNDSIIARSKLSKVGGYSSS
ARQNLASNELIEKGISVVLTLSEAEQGDCSGKNNIKLCAVHANVSSARHVSSYQYRGVFS
NSPLDEAKKQSILDSAVTNSSRFYSLNNIFTDDTLKYQAFATPAITLKLTSCELIGRLKG
FLPIMAVTDKYVTKLVLFNIKILYEKTSVFWAQKYSIDRIRVGSDDFSMATSNSSVTMAI
ILQRNASLRLEEAEKHVDINISPKLYLLETSVIIDYSFTWVHMLATSTALILAESKVSAA
ELIVFLRLPESVMGSQGAKMERAQLKSAVHTGARQERKYQIIRGTVDTGPKKAIFRAADD
GHADDEKLNGGFEYSAVSFYALSLSALKSTDWRIFSIYSVSLGEIAKLSSDKFMVVTSFA
ATQSNDKVMSSHFSEFNTND
>Tip_187
NQKVQGDAHSKTPAVNRNSFVAQIEQYQLITMDVAFKQIMVIHFLYAAAIKFERQAKSHT
VTEARIDFHIDAVRSVQENIYLEIIQAANSFKVMSKHRGAVNDSILAKVKLSGARAFTAS
ARKNLASNEMVEKQFSIVLTLYEAEEGDCTGKEGLKLCAVHASVTNAKAVSSYNYKAAFN
NAPYEESKKASILDNSVKNSSQFYTLSQVFTEDILSYDEFATPAVALKLTSCETVDSLKG
FLPIFGVTDRWVAKVVLFNIEINYNKTSVFWVQKYGVTRVKVGSDDFSMSTSNSSVTVAI
IMPKNSSLKLTEANFHVDVSLSPKTFLLKQATILDYSYTWVHMLASSKPMMLARGRADAA
ELIVFLRLPEPILGTKDAKLERAQLNAAGFTGTQNEKKYRIIRGTIDTSPKKSIFKAKDD
CHADEEKLSSGFEYAAVSFHVLTISAFKSTDWRIASIYSVSLGQVANLCGDRLVEITSFA
CTSSNQKILFGLFSEFNTTD
>Tip_132
DQEVRPDEKSRARYEQREALIAQAEQFQVVTIHVVFNQYIVIFYLYAAAVKFDHQIEAHK
VTETFVQFRIQAFRSVSQNSYLSIAKKGPRYKTLSKNDGSCSNTILGKTQLSEATACLAH
VRDKLISNHTVERDSSLILSILENQVGTCTGADNLPICALHGAAATARLVQDYAVSVAFD
GPTYEQAQKLSILGGKILESGQFFTISNVMADDALSYERYATPKVGLNLTPCAVVAAQKG
LCAIIMVTSNYVNSFVIFNLEIEFTQTSVFFVQRYGVSKARVKANEFSLASVNKAIQIEM
VFPTNGTLQMDESGYDLDVVIDPKAFMTELETIAGYSLPWVHLLAESQTMLLAPVATNAQ
ELVVFLQLPGVLLGDVNAKAERPQLHESKFLGSQREQNYIIIRNTIGTTRKKAILKTQDE
AYVEGDALDADFQHSAVTYFAWSLKALQASDWRLTAVFNVNAGEVSKFTAESLIAVTSYA
ATQSNARVYFGLHAKYNAAN
>Tip_475
NQNVTADDKPRSARAARDALISHVCKFSLISLDVVFRQAIVMYMLYAAIVKFLKILEAHK
LTEAALQFQIQAFRSIKKPVWLQVAKKDPSMKILGKDHKSVNDNVLAQMRLSEANAAVVD
AWEDIISNHEIARNLKLVLSIAATNADTCSGKEGLTLCALHASGACARAVKNYAVAVLFH
QGATDRSMAAALLNEKIHEINKFFTMTKLIEEDILSYGELAMPRVSLHLTTCELIVGKKG
LCAIIMVTDEYVSKIVLFNLEIAFRQTSVFFLQKYAINKVRVKSAEFSLAGANKAIQVAM
VTPSNDTLAMAEVDTQISVPIDKKIFLTELETIANFNYDWVHLLAESVEMVLAPAATNAE
ELVVFFKLPQSVVGSKNAKIAKARLTASSFCAAKKEPKYPIVRRAVGTAEKKSILKAKDE
CYAQDNSLNAGYDYTAVTYFAWNLETVKASDWRVNAIFSGSTNELELLCSATIIAVTAYA
TSQSNRRVFAGIHAKYNAQD
>Tip_476
DQKVTVDDKARSEYSARDAIVAYVDRFSLVSLEVVFQQAAILYYLYVAAVQFLRVLEAHK
ITEAHLQFYIQAFRSLQHPVFLQVAKKDPAMKLVAKDHKSSNDHILAKCNLSDAGACRVN
AWQGVIKNHALERNINLVLSILESNRGTCSGKEDLPLCALHTPGACAKGIRNYSVAVVLN
QGAVERSAALALLSQHIFDIDKFFTMEKIIAEDILHYGDRAMPKCPLNLTTAQVVAKRKG
LCAILLVTDSYVRKVVLLNLEIRFNQTSVYFLQKYGLNKARVKTEEYSLAGANNAIQIAM
VYPGNDNLAMNEVNAQVSVAIDKKQFMTELETVADITYQWIHLLSESVVMVLAPAATTAE
ELVIFFKLPEAVVGTKDAKLQNPRLHASAFCAAAKEPKYRIVRNTIGIAEKKAIIKAEDE
GFADDDIVEAGFEYSAVTYFAMSVDTIKASDWRVSAIYSRSVNELALIATETLLATTAHA
ATQSNQEVIAGVHSKYNAKD
>Tip_632
EMQVRANEMGRAEWQARNALVEQVALFQLVSIRVVFRQLIIIYWLYVAIIKLKRDQESHH
IPETAIAYYIEAIRNVQDNMYIEIVTTAPSYKALGKNYDSSSNTVVTKASYSEARAYSAK
AEEEIVSDQQLQRGSDIVLTLHEMQEESCSGKVNLPLCAVHSTAAPAQYVKNYAYSVLLQ
DDMADKSSAATIVGEKIFDTNQFFSYKGVLAEEALSYQKFATPAVGLNLTSADHIAKKKG
LCPVVHITDAHVARLILHNLEIKFNKTSIYFLHQYATNKVRVKSEEYEIAPNNSAIQIDI
IWHSDCTLKLEEVSVQIDVSINPRKFMSEQQTVKNRWFAWVHLFSRSEAMILKPTASPTR
ELIVFLKLAQAVVSSQGAKLQNPKLTSSAFSAARKESENLIIRDAVETARQKSITRGNDE
AFAEDSTMDAGFAFHAVTFYAWQQAALEGSDWQVEAIYSDNEGDLERLTADTLLQTTSFL
ATQANQQVYFGLFAKLNMQD
>Tip_633
EMQVRSNEFARADREARDALVDQLALFQAVTIKVVFKQLVIVYFLYTAVIELKRDQKSHN
VPESQIAYQIAGLRNVQQNIYVQIVTTAPSFKVLGKNYDSASDTIVSKPTLSRARSFTTD
ADENVVSDQILHRGVDLVLTLLESQNDSCNGKADLPLCAIHSTVKPAQFVRDYTYCVILQ
EDLISKSAAATIVGNRVDNTDQFFPYKGILAEDALAYEELATPALGINLTSVDHIPSNKG
LCPILHVTDARVAKLLLHNLEIKFSKTSIYFLHQLATNKVRVKEDEYELASDNQAIQIAT
IWHTNASLKLQEVNVQVDVSTDPKSFLTEMQAIKDGTFDWIHLFTKTHAMVLKPCAGGTR
ELIIFLELAQGIVSSTSAKIEEAKLNASAFSASKQEEENGIIRRAVETAQQKSIIESRDE
SYAEGQKLNAGYAFHAVTFFAGQLGAMKVSDQQVHAIFSNNTGDLQAFSLDTLFQTTSFA
ATQANKQIYFGLFSDYNTED
>Tip_328
DMSVHTNERARTNWEARDAFVDQVEKFQIITIDVVFKQLIVIFFLYTAIIELGKEQESHA
VSDSEVQFYIEALRSVQENIFMEVILTSPSFKVASKDSNSAGASIIPKIHLSDARAFTAR
ARDEVVSDHTITRGSSVVLPLLESQQASCNSKENLPICAIHSPSADAQGVQDYAYSVIMT
HSALAQSAKATIADENVRNSDKFFSISEIISEDALRYDKYATPALSLNLTTAQTTPGGKG
LCPVLSITDKYVTKLLLYNLEIKVNRTSVYFLHRYSANRARIKNEEYNLAGDNDGIQIEV
IWNDDSTLRLEEADLQLDVSIGPKRFLSELQTIHNGNYDWLHLFAQSKSMPLEPAAACAA
ELIILIKLCESIVACRGARVRRPRLYAASYSGANEEEEYLIIRNSIETGEQKAIMEPQDE
CHAEGQAINAGYEFTAVTHFSWTVKAIKTSDWRVAAIFSGNEGQLADLNVDTLLQTTSWG
ATQANQKVYFNVFTNYNIGD
>Tip_386
DQSVRYNESARAEWYDRAAFIDRIDKYQVVTIDVVYRQMVIVFYLYAAIIQLEKIQETHS
VSSSSCQFKIEALRSVQKNLFVTVIDTGPNFKLVTKNKNSSGNALVSREHLTAAKAYHSQ
AKDEVVSDDTIQRNTHFVLAMCESQKANCASNSSLSVCEIHSTSSSAQYVRGFAFQLVFN
HAALAQSSKAALGDEKIDDTPRFFTVTAILADNVLRYEQYATAAINCDLSSAQMIPGGKG
FCPIVSMTDQIVSKRLLYNLEIDVTETSIYFIHRYAINRVRIKNDEFNLGGENDAIQVEV
IWTTTATQCLQEANVQVDVSITPKVFLSKLKSITNGSYEWVHLFAESQTCMLEPAAARSR
ELIMFIKLSDAIIACNGARIRKPRLQASKFSASKHKAEYTIVRNSVEAGKQKSILRPRDE
PFAEAQNLNADFEFAAVTFFAFAMESMEGSNWRYAAIFNGNEGQMSKIGSEAILDLYSWG
ATQANQPIMANVFAHFNTED
>Tip_725
DQTVFYNECSRTGHWARDALINRVDANQLVTIEIAFKQMILIYFLYAAEIKLEHDQPAHK
IRSDTLKFRIASLRTVEVNVFVEIIKTTPSYKNSKHNRNSGGAAIVAQTRFSDAATYHAQ
AKQDSVSDNMIARDINMVLSMDPSQEANFDSNDELTICALHSACSSAQQVRGFVFKLVFK
STSRAQSLKEAIGDERVADTPRFFNVDGVMTDNVQSYKARASGEVSLELSSTEAIATQKG
YCPLMSVANDLMTKRVLFNLEIEVCKTSAFYMHQHPLNRLRIKSNEFNLGSSNEAIQVEV
IWHSTGSQQTDETDSQLDMGISPQSFLGREKVIVDMNYEWIHAFSQSRRLMLEPGAAKSN
KLICFIALGDSFLASQGSRLRRARLQDSHFCITNGKHEYTIVRSSIELGKQKAILRADEE
AFSSGNELHADFDFTSITFFGHELDAIEAKNWKYLAVYTANLNQMRALGAATLLEITSFG
ASQANQPALAKTLTDFNVPD
>Tip_726
DQTVFYDENSRATHYARDSMIERVKANQLVSIEVSFSQMVVIYFLYAAAIKLNKTQSAHK
IRSTIIKFTIPTLRTIQQSVFVSTICTGPNYKSTKKYKDSSSDTVVAQTDFTDARSFHAS
AKSDAVSDDQTQRHVNIILSMNESQKLNFTSNTSMSVVAIHTACGSAQVVINFAFNLLFH
HTASARSTKEALAENQIINSPKFFNVDEVLTDNILGYQQMAGGAVSVNLSNATIVPKRKG
FCPLIAVANRHMGKRILYNMEIEVRKTSVFYIHRHLVNRLRIKTNEYELGASNKAIQIEI
IWLATSNQAMKETETQVDMSVAPHVFMNRKQSVVNNTYAWIHAFGESRPLALEPPATASK
KLAIFLRLSDAFLACRDSRLQTARLMASTLSVSKGKSEYLIVRHSVEIMKKKCIAKSGEE
ALGDTERFDTDFNFSAITFYVQSLDMVEAKNWQYHAVFTGNIDQLTSMATEALIQVTSFG
AAEANRPLMARSLHGFNIPS
>Tip_654
EQSVKYDEHARSQHYARDAFIEHVDRNQLVSIDMVYKQTIVVYALYAALIKLDREKPAYR
IRGTACKFKIESVRTVREPVFVEAIKTGPSYKAAKNYKEAAGDIVISKASLTNARDYQSQ
AKDDAVSDDTVDRNLKLVLSMSEDQSDNYSSNGNMAVCAIHSASCAGHFVKAFAFKLIFK
HSGTAQTAKETLADERIHGSPRFFNITYLVADTLLSYKEHANAAISFDLSSAKMAAGRKG
FIPLLTVANQYMNKRLLFNIEIEVTETSIFFIHKHLINRIRIKANEFNLGGDNHSIQIEI
IFYQDASQRLNEASEQVDITIAPKVFLSRRRGVVGSSFDWVHLFSQSRCLVLEPMGATSE
KLVVFVTLSSAFLAPASSKVAQPRLKESAFTATRNRKEYSIVKNFIEAGKQKAILRAKDE
AMAADELLNADYEFTSVTFFGHELEAYEGENWQYHAVFSGNTDQMETFSEESFFEVTSFG
TSQANHPVLAQVMNNYNVEE
>Tip_655
DQSVKYDEYARAEHWARDAFIEKVDTNQMISIKMVYRQMLLVFFLYSAQIKLERRKPGYR
IKAAACKFKIESLRTIQEPTFVEIIRTGPTFKAARKYRDASGKVIIAQVALSNAHDYMSQ
AKEDAVSDDTIERDFSLILSMREDQEDDYSSDENMTICAVHSTSAASHFLKAFAWKLLFS
HSGSAQAAKEVFAAEQVRGSPEFFNITYLVADTLMTYKDHANAAITFALSTSKMIDAQKG
FIPILTIADRIMSKRLLFNIDIEVSETSIFFMHKHIINKVRIKNEEFNLGGANHGIQIEI
IQFNNASQELDDAGTQVDITIVPKLYLSRQRNIVGVSFKWTHLFAESKCLILEPSGTSSK
KIVIFITLSSAFLAPASSKVAVPRLEESTYSSAKNRTENCIVKSFIDAGKQKAILKAPDE
AMAANELLNADFEFSSITFYGNEVEAIQGKNWQYHAVFGENEDQVENLSAESFFEITSFG
TSQANKPVMAEILNNFNIQE
>Tip_333
GQKIKGNQHAKTAVQARAAYIGKIEEYQIMSIDVTFKHLVIVFYLYAAELKVDAVSEAHK
VEGSMLQFDVESLKSIDGNIYMEIVETDPNFKILLQGSQSASDEIIARQDLAECRAFVAD
APADGVASHVIQRDVSLILSLMSSASGGFNSKHNISLVAVHGTAVTARHVSEYAHKAVLG
NSANDRAAKATILDNQVKNNDKFYTISDLLSDDAETVDEVATPAAKIHLTSNPSVPGRKG
FCPLLHVTATYVQKLILFNLDITFRGTSMFFQHKMAIVRVQIKAEEYDLSESYRAIQVAI
VAGTNSSLKADETNHEMDVTLAPRHYFTELRTVTEITFDWVHVLAKARMFLLGASKTNEQ
EFAIFLRMPEAVLGGRGARIEKPRLKSASFSGSRGERKYIIIRNSINIAHSNTILKIASE
AFGDSQLLHAGFAHTAINYYALTLQHIKYDHWKILAIYQIWTSEVSLLTAECLLVITSHT
STTSNRRILTGAFEKYNISE
>Tip_334
GQRIQANEHAQNEEEARDALIQQIDEYQMMSIDVCFEQLIVAYLLYAAEVKLEAVQEGHK
VEDTVVQFHVEAFKSINDNLYLEVVDTDNNYKQQLQNAESASNEIIARQRLAECRAFNAD
APAGGIASHVIDRALALILSIAASAGGGYSSKNNISLLAVHGRAVTARHIQGFAYEVVLG
NSAIKRSPKASILDSRIFSNNKFYTMTEVVSDDSASWKEIASPAVGIDLTSSNFLEPKKG
LCPLLYVSAKFVHKFILFNLDIAFRKTSILFQSKIAVRRIRIKPEEYDLSESYRAIQVAI
VNRSSASLRAEEVGHEMDIKAATRRYVSELRTVTETHFNWIHKLAKAEGFLLGSGKTKEK
EIAVFLKMGAAVLGHKGAKLDQPRLMSAHYAGVRDEEKYTIIRDTVEITTANTILKTTSE
VFADTQILQAGYAHSAMNYFGWTLDKIKSEHWKVIAIFQIWNDEVDFIKSECMVVITGFS
ATTSNRNILSGDFSKYNVEE
>Tip_737
HQRIKPEDHGKHGFQARQAFVEKVAPFQILSISVTMQHLIMVFYLYSIALKFESQSEAAR
IEEKQLQFMVESMKSVETNVYIEVIQTDTTFKAVSKHAKSAHRLILSTMRLATCRAFTSP
IPAEEVASSVVENNLTRVLNVTPNANGGYSSKDNLTLCEIHLVAGSAKHVESHSYEMVFE
GNVVERSAKASLLNNKVVNTDKFYSMSNLLSEDSEIYGRTATPVIKIDLTDAQVLQVAKG
FCTLLSVTAYYVVKIVLFNLNIQYRGTVVFIRAQAAIKRLRIKTTEFEIADTFKTIQITI
VLVEDSTRKATEERVQVDIAIHPRYYFHELSEVSNASFSWIHVLSQSIAMALGASVATQE
DFCIFLRIPEAILGTPGARMDKPRVQAGEWSGAKAETNYVLIKNTINMASKDAILKAEKD
GYADQQVLKTEIDYSAVTYFSWTLESLKGEHWKIEAVFSHSTNEIELIKSACVINLTTFA
CTTSNRQILTDVFSTFSLSD
>Tip_738
HQRIQPEDYAKTSQDARQAFVKKIDPYQIVSITVSFRHLILVFFLYAVDLRFDSPTEAHK
IDQTWLQFMIETLRSVEENVYMEIVHTKTTFKAVAQTAKSAHHLIVAQVAFANCRSFTAA
IPEEEVASGIIEHKLSRILSVRASADGGFGSKKNLSFCSIHVNASTAQEVTDFAYKAIFD
NSTVEKSAKQSILDNKIVNTDEFYSMSDVLSEDSEIYARIATPVIKVDLTDGQLMDARKG
FCTILSATAYQVVKMILYNMNIDFRGTVVFFRAEAAVRRVRIKSEEFELGESFQSIQITV
VIVTDASLRAAEERYQIDINIHPRQFFQELSKLTNVTFEWLHVLSASVLFVLGAAVGTQK
DLCIFLKMPESVLACDGARMKKPRVEAGEYTGAKEEAKYLLVKNVINIASKDAILRVEKD
CYADQQTYNSEVNHSAMTYYSWTFASLKSEHWKVEAVFSASASEVEIIKNACVMEVTSYS
CTTSNRKVMTNQFRTYNLQD
>Tip_594
EQNIKAEEHTRTALAERQAMVAKVNRYQTITIDVSYRYLILIYFLYAVDLDFNQVAEGHN
IDESTIQYVVDSLRSVEKDIFMTLIKTDSSFKTLAKNADSRHRLIIATVKLADCRAWIAS
IPDNETASGQVDHLTARVLAVHAAATTGWTSKENLSFCSIHLGPTTATEIQGIAFLAIFG
NGLLERSGKDAMLDSSIMGTRRFYNLSNVLTEEVSHYGRVATPVIRMSITSSDPLETTKG
FCSVLNTTARLVSKFLLYNMNIEFRETAVFFTAKAAIRKIRIKADEWDLAGEWQAIQVTV
VTVGNASVKAEEKNYEADVAVHPKIYLHERSSALDISYNWVHTLGATLMLILGTSVASQK
DMCMFIEMPEAVMGAKNARLNEARVQAGEYSGARHERKYTLIKETVNVSAKDAIYQTRKD
AYSDREIINGEAQYSSITYFVWSLTSMNAEHWRVYAAFSISKDEVEALPAACMVNVTSFA
SSTSNNRLITDLFREFNLRD
>Tip_595
NQKIKSGEHPKTEHNDKHAMVRKMEKYQLLDIEVGYKYMVLVYYLYVVEIQLERSSNIHK
IDEDTAQFLIQSLRSVREDFYMTFISNNTSYKQLSKNANSSHKMIVARTRLAACRSWTSA
IPDGEVASGALYHNMSRILSVDCAATAGYASKPELSICSVHLIATSANEIEQFAFRAIFN
NNVFDKSAKDALMKDRVQGTNTFYTLSKVFSEESTRYGRVAMAVISISVTTADEVDCTEG
YCTLISITAAYITALLLYNMNIVFRKTAVYFLAGASTRKVRIKQEDYDLAAAFNAVQITV
IFHNDTSVTAEEKGWELDVSVHPGIYLQDRSSATRLSHAWVHTLSTSSELVLGACVATAH
DLCVFLQMADAVFGTTRDRLNQARVAEGDYNGGKDEKKYTLARDTVDIAAKDVIFQAKHD
CFTDGELFDAEVNYSAVTYFVFTVASLEADHWRVLAAYAISADEIAFLPVACALELTSYS
ASTSNSQLFSNVITSFNVRD
>Tip_255
DQTVKANENARSDQAARKALVQEIPAIQMVSIAIVFRQLILIYFMYNAAITFPHLAAAHK
VDTAHIQFHVNALRSVEEGIFLALIETKSSFTVVAKNANSANKAILGENKYSDAQSYASQ
APENTAANHELERNLAMVISIRKGQTANCSGKDDLAFCAVHAPSSTAKAIQQFNFQALSG
NTTLEKSAKASILENELHHSAKFFSITDVVAEDALGYDPQARPALKLNLTSAELIDAQKG
FCPLFAVTNRTVSKMILFNLKARYNRTSIYFKEHYAVRKIRVKAHEYALGQENKAIQIAA
VYNGDAELHFAETTYEVDISVYPRQFLGELSSVTSSNVEWVHMVATSETLVLAPAVATAK
EFEMFLQMADALVSSRAGKLTMSRMHAADFGTGKSEKSYAVVRKTIDVTHKSAIVKASSE
AFANRATLQAGVEHSAIAYFSNTVPQIQGEHLRVWAIFENSDREIKELSAACIISITSFA
STQSSKRVIFSTLVNFNVTN
>Tip_766
SQTVKANDTARSRYNDQDPIVTKVQIIQIVSIKVAFMHLVLVHFLYAADITLPYIAAAHS
IQRAAIQFMIDGLRAIEDSIFIAVIESKSTYSQVAKNHRSSSGAILPRLAYSEAQAYTAA
VPENIGKNNAITKNLSVIMCIEKSRSNEFPGRVDLNIVAVQSSAGEAKDLRDFALDAITD
ATVMEKGAKGALAESEAFDSRTWYAITELMAEDVAAYAARAEPKITVELATSKVVTEPKR
FCPVFVMTDDFISALILYNLKAKFNATSVHFVDHFALRKVRVKAREFSLAQQNDAITIEV
VHGCDVTLQFQETQYEVEIAVYPQIFFAELTTVVDLDFNWVHMLSQSSCVALAPAVSSTA
EWQTFMRMAECICGKGNGRFEEAKMRAATFSFAKDQQSYGVVREIIDVANKNSVVASRSE
AIGASSVLQAGFEYPAIKYFMHDIDQIAANNLRVNSVFPNSSEEIESFASACVLRITSFE
ATQGNREIMATLFADFNVSN
>Tip_767
DQTVRNDETARSTYDDQKPVVQEVQLIQLVSIHIVFMQLIFAHFLYTAEISLPYVAAAHT
VERAAVQFHIDGLRAVEEGVFIPIIKSKTTFTMAGKNADSASNAILPRQEFSEAAAYTAS
IPSQVGKNHVLDRDLALIMCIYKGHDAEYPGKNNLSLCAVQAPAAEARHIKKYNLRALSG
NAVLEKAGKGNITSNRAHDSAKWFAITCVMAEDVANYPPRAHPRVKFELAASNIIQCSKG
FCPIFVVADDYITKIIMFNIKAHFGATSVWFANRYTIQKIRVKGREFSLAEDNSGITIEI
VHTSGVTLKFEETNYEVEITIYPQQFFSELTSVTDATFEWLHMLAASKLLSLAPAVSSTA
EWSVFMRMTDAILGSAAGRLEAAKMYASSNSFPKDELSYCLVRDVLNVGNKNAVLSSKSE
AIGEEQQISSGFEYTAVTYFAYALNQISADHLRVNSVYPDSVDEIQDLTGACILKITSFE
ATQGNRRILATALVDFNVSK
>Tip_452
DQTVKGNEHARSDYQSRKPLVEEVHLFQVISIQIAFKQLIFFYYLYSAQITFPKGAKAHK
VDESVVQFYIDAFQSVEAGIFMSIIKTKGSFTTVGKNASSANKAILARREFSEAQAYTAA
IPMKTAQNHVLEREFALIISIKKGHDGDCPGKKDLTLCALQASAANAKEVQDFNCKAVAG
NSTIDKAAKASLLSNKLFDASQHFSITAVLQEDTLSYNPRARPALKMELTSVNLVHTRKG
FCPLLVITDRHVNKFILFNLKAHYARTSVYFKEHYSLRKIKVKSAEFSLAQDNQGIEIAV
VRSSDATLRFKETDYEIDVSAYPHQFLTELSSLARTAVAWIHMLATSQMIVLAPSVGEAQ
EFSTFLRMAEAIVGSEAGEFAEARLNASDFSAPRDEQSYLIVRRILDIAHKNAIISSRSE
AFANSQQINSGVDYRAISYFAFTINQLTADHLRIRAVFRDASRDIERLTGACFFSVTSCS
ATQGNRQVISSAFENFNVRN
>Tip_85
EQHIRSEENSRSEHVARNALIQQIRAFQIVNIEIAFQQMILVYFLYFAEIEFEHTADAHK
IENSILQFLVEALRSVEASLYMNIIRTAPSFTTLPRDADSASGTILAIQTYSQVRAYTAS
VPESSVANKIVGRKLSILISIQKGQAADCSGKHSLAMVAVHSPAANAKEIQTYSFQVASG
NTVLEKSAKASVLNEKINNSKQFFNISDILAESVLSYSEQAEPAVQLHLTSAEVAASRKG
FCPILTTTDQAITKLIVYNLKVEYTKTSLYFVGQYAIKKIQVKSQEFSLCNENHNIQVTI
VFTSDATLRLSETQYQVDVPVYPNAYLDELTHVTNRSYEWIHMLSDSPQIVFTPSVAASR
EFSIFLNHPKSLLSTRGDKLEECRLKAAEYGFSRGEQGYAVVRDKVEVSQKDSILRSRSE
AFGDGQVLGTGVEFTALSYFARSVPHMQAQHLRVRAIFESSERELTDLRGACLIVVTSFA
GTQSNRKVYFDVFSNFNVNR
>Tip_303
HQKVKPDERPRSEVVARKAMVEEVKEQQVISIDIAFRQLIFVYYLYGAEVAFEKSTNAHR
IDESVVQFNIEALRSVEESIFIEIIHNGSNYKYQVKHANSSSNALLALVQLSKAKTFSSD
APESKAANEVVNRSTARVIAIKSSEQGNCGGKASLTFCPIYASASRAKYIQSFAFSIIFN
NTVMEQSAKEGVLNDNIRDSHQFFTITKIVADDALAYLSLAAPAISVDLTTADVARAQKG
LCPVLTVTGKHVGEIILFNLEIAFSKTSVFFVNRYGVKRVRVKSEEFSLSSHNQSIQIAI
VFAADATLAFQESDYEIDIAIHPRTFFKELATLVKVSYVWMHMLASSKTPVLGPAVSHAK
EMCIFINMGATIMGCEGAKFDHSKAFGAEYSGGKKETNHQIVRDTVKLAHKNSIMKAQSE
GCADNQTLEQGVDSNAVTYFGMALTYLQSTHLRIYAIFHVSQTEIEDLSGACLIKITSYT
ATQSNSKILFDNFSNYNTTS
>Tip_982
HQEVKCDERAKSKNTARNALISEIEKYQMVSIQVAFKQLIFIYYLYGAAIAFENTTKAHK
VDDRAVSFSIESLRSIKDSAFVEVIKNASTFKNQGKHAHSANEQLLAVCTFSKAKKFKAE
APEGKDANDMTEHSAAMIVDLVASEDGSCSAKCDLTLCQVHSNAASARFLQNYTYQVIFH
NNVTHEAASVGLPNDRIRQSHQFFTITKVLSENFLNYLPIAAPTINVNLTTANINDSHKG
LCPVMNITNRHVSALILFNLKIGYSKTSVFFTNKHGVKNVRVKDDEFSLASDNREIQVAI
AFKSKATAQFSETNYEIDIGLHPRVYLAELATITRVAYVWIHMLAASSAIILGPAVASAR
ELAVFINMPSAVMGCKGSNMERSKAYGADYFATEDALNNTVVRDTINLAQKAAILKMPSE
SYSEDRVIGQGLNSSAVTYYPYSLQYLQGTNLRIFAVWHVSIAELEAITAACLLNMTSHA
ATQSNRKVIFDIFGEYNVQD
>Tip_983
NQRVKADEKPRAKEADRNALIEEMERFQIISIDISYRQILFIFFLYAAKIQFQNATEAHK
IEERAVQFKIEVFKSVRRSIFVTIIHNGANFKHQANHANAASEALIAIQELSEAHKFTSD
VPDSKGANKMVDRDVALIVSIATTEAGSCGAKSQMGFCPVYSTASSGKYFEEFTFNIIFD
NSMLHMACKVGVLQESIFDSHQFFTLTNVLSEDVTSYLPTANPSVKVSLTKAELAQAKKG
LCPVITITDRHMSSLILYNLAVAYTTTSIFYQNKYGLRNIAVKNKEFSIAAENRGIQIQI
AFREDVTLKIKETTYEVDLTIHPKAYLADLANITHIAFTWVHMLGASAKMLLGPSLSNAQ
ELCILINMPEGLLGTLGAKFQSSKAFGAEYTAGSNELNKVIVRHTVDLAQKDAILRTASE
SYSEEESLNQGLTSSAFTYFSFDLDYIQATDLRINAIFHVSKAELDSMSAACLVKTTSHA
ATQANTEVLFNSFNDYNTKS
>Tip_127
HQKIKADEEPRSDHAAKKAIVRETDRQQVISIEIAFKQIIMMYFLYTAAIEFKHATAAHR
IEDTHIQFYIETMRSVETNIYITIIHNGSNYSWLPKHANSADEALLALTQLSKVRTFTTD
APDDKVANEVVQRDVAFVISIVEGEDGACTGKDSLTLLAVYAPASSAEQVENWAYKIVFG
NKVVEQSAKDSVLQNQIYNTNQFFTITDIVSEDVLSYDPMAAPAVKFGLTQSDIAPTKKG
LCPVLNVTGKSVGKIILFNLKINFSQTSIFFLNQYAVHKVRVKTEEFSLSSQNQSIQIAV
AFRTDASLKFYETPYQLDVSIHPRRFLEELRNVTKLAFVWIHMLASSCGMMLGPGVSTAK
QFCLFLNMTQSILACSNAKLDQSKLFGAEFTGGKHENNYAIVRDVVNVGHKNSIMKSKSE
SCGDKQLMEAGVESSAITYYCFTIDHIKSTHLRILALFHVSQRELEDFNAACILKATSFT
VTQSNRIIIFDTFSNFNTQS
>Tip_342
DQHIKSDEHGKSRTVARKAFVEEIQAFQVISIEVSFRQLLVVLVLYGAKIEFEHEQDAHK
IEDTNIQFDIEALRSVEKNVFISIIRTSPNFKICSKHADSANDAILSLVKLSKARAYTAE
APNNKVANDIITRNLALVLSILRGQPDNCGGKENLNMCAVHSPAARGKEVEDYTFKVIFG
NTTIEQSGKASVLNDQINNTNQFFSISNVLAEDVLSYEPVATPAVKMNLTTNELIPARKG
LCPIITVTGHHVNSMLLFNLEIEFTRTSVFFAQQYAVRKVRVKNEEFSMSTRNQTIQIAL
VYATDQSLHFAETDYQLDVSIHPKRYLNELSPITHLTFPWVHLLAQSRTMALGPAVATAK
EFCVFLKMPEAVMGSPGAKLESSRLFASSFSGSRRERKYYIIRNTIDLAHKNSILKAQSE
VYCNAETLHSGVDHQALTFYAWTMHHLKGTHWRVSAIFQVNRKEIDDLTAACVMEATSFG
ATQSNRSILFNTFSSFNTQE
>Tip_788
DKEIKADEYAKAEYRARKAFVKEVDTFNIISLKIVFRQIVIVYIMYSAQIEFASTEEAHE
VDDSRVQFTIAALRQVRENVYMTILKTNPTYKSLSRNVSSANATLVAKAPLSEANAYAAD
ANTDKVVNDMVERNLSMVLSIIRGQDDNSGGKPNLDLVAVHASTGRGRQVKHFCLQIAFD
RTFAERSVKASVLSNNVYDRGQFFTIHAVLAEEALHYDPIAQPVIRLDLTTARLVPSEKG
MCPLMTVTDMYVSKLIFFPLEIKFSKTSIFFLEKYDVKKVKVKMQEFGLASKNRAIVIEI
VHAVPATLTFEETDYQLDISIHPKKFVTELSPLTDFSWGMIHMLATSHAMMLGPTAGGAH
ELCIYVRMPNAVLGRPGMKINDSRLYQASFSGAQREHKYAVIKKVIDVTHKNSILKSKSE
AFGENATLNGGVQFSSTTFYGWELERIKSSHWRILAVFQVSRVEISELTAACLLDATAFA
VTQSNESILFDTFTSFNVED
>Tip_789
NQHIKTDERSKAKFIARKAFVEEVKAYQAVSLNIAFEQIIIIYIMYSAKVEFSHAQEAHQ
IDDNYIQFMIEALRSVEEEIYIEVIMTEPNWKALTKHTNSANDTLLSETKLADAKAHSSE
APNHKVANGVVERSLALVISIARGQEENCNGKENLSVCAVHGCEAKGKEVRDYSFQIIFS
NPFIPKSGKESVLSEKIHNRGKFFNVGAVLAEEALSYDPAAKPAARIHLTTNKLVPCHKG
MCPLLDVTGRRVSKLILFNLEISFTRTSVFYQQRYSIRRVRVKSEEFSLADENRAIEIAI
VYASELTLKFNDTNIQIDVRIHPRRYLTELSPITHTTFTWVHMLSQSRSLVLGPGVGNAT
ELCVFIQMPDGVLGQNGAKMERYRLNASSFGGGQRESKYAIIRSTIQVAHKNGILKARSE
SYGNSQMLNSGVDYSAITFYAWNLERLKTTHWRIQAIYQVTVREIEEVSCACLQEATAFA
STQSNRAIFFQAFGSFNLAS
>Tip_47
DQKVQGHEDAKEAMVERNSLVAQIERFRPVTIRVIFQQLVIVFYLYAALIEFERSQPAHK
ITDSHIQFFIDGTRSVQVAIYLTVINPAPSWKDLAKTYQSKNNVILARVQLSDVHSFTAQ
ARKNAVSNNTVQNDSALVLSLLVSEGEDYSGKQNLELCALHAPVCGSKGVHNFSFIAVFN
NQMVKQAPKEAIGDNLMMDSDSFFTLTQILSDDLKNEEEVATPAVGLSLSADEVVEGQKG
FVAIISLTNEIVNSLVLFNIEIDYSATSVFYVEQFAIKRVKVKGEEFDLSNPHNPVQMAM
IYWANTTIRMDNADYEAHVGVDTKVFLLKQSTVVERSFKWVHMLAENKILVLAPAQASAR
ELIVFFQLPQGILGSRNARVTKPQLNEADFCVAKREKKYQIIQDTVGTMQNKTIVKSRDE
AFGDDTSIDVGFEFTAITYFAWTTTAMQSSNWRISAVYASSQGQVAQMSTATIIETTAYA
ATQSNHEVLFGVFNGFNTRN
>Tip_1020
DRKIKSNDLTKDGYDPRNSLIDSVAEWRPIPIKAVFAQLILIFFLYAASINFSETNQYAE
ISDSFVEFVVDGTRAIKPSCYLTVIKPSAAWKRTAKNYNSSKNKVLSRASLAQIASFVAN
ARADTVSNHTVQQNRSLVLSMSSSEDHDFKGKIEIKVAAIYCTVASPEMVKEMVHRLIFQ
KSTLKRSSKAGFAAHSVADGDTFFSHTNVMSEETTSYTELSSAQASINLSTDEVVEFNKN
FCTIIGATTRLVNVLVLHNIEIEYTKTSAFYLQKIGIQRIHVKEDEYELACPHRKVQMEV
IYETGATIELASSNFQMHIVRDSKNFLLKEMPIVTISFTWVHMLTDNKVLILAPAMCAQL
QIDIFFQLVGSVRGAANARIDKSQLTEADLSVARSNKRNTLIQTMIGTMKKKCIFQALGQ
SYAESKQLGATFEETSLTYLAYELTTADPSTWRITEIFADGVDQMQTLHGATVLDLTSFA
ATSANRTVYFSELANFNVAQ
>Tip_1021
DRRIKQDDFAKDEHDPRNSLIDTVSEFRPVPIKAVFAQLLMIFFLYAATIDFSESNRYAA
ISDSYIEFVVDGMRAIKDSIFLTIIKPSSAFKRTTADYGSAKDLILSRTELSEVCSYVGN
ARATTVSNQLLDYGRSLVLSMDGTEEHDYKGKIEIKIAAVHCIVAAPKQVREMVYRLVFE
KNVLKRSAKAGFTTNAVSDGQAFFTHANVLSEETTTYPDCSRAQASISLSTDEVVPLNKN
FCTVLGATTELVSAIILHNIEIAYHKTSAFFMQRIAAHRIHVKEDEYELACPHKKIKVEV
IYQSGVVIELASKNFQVHVVRDSRCFLIKDMTVLTIAYKWVHMLVDNRILVLAPAMCAQL
QIDIFLELVSSIRGTKHARIDTAQLAQADLTIARNNKRNALIQTMIGTMRKKAIFQALGQ
SYVEQETLGATFEQTSISYLAYDVESADPSNWRIDAVFSEGVDQLEKLHSSQVMNLTSYA
ATSANKDVYFDEVAKFNVTQ
>Tip_235
NRKVKSHDFSNDRKDPRHSVVESVGVYRPIPIKAVFRQLVMVYYLYAAEIEFQRLKKYIA
ITKSYIQFVIEGTRAIKPSVYLTLIRPAPSYKSTSKNYNSSKAVILARVHLSQVASYLAK
VRANCVSNHIVEDNMDMVLTMMATESEDHKGKLEIKFIAVYCIVSSPHYIKDMVFQFLFQ
QSTIKSSAKAGFAADSVQDGDQFFSRTGCLADDSKAYDQIAKGAASFDLNTGALTEFNKG
YCSVLGATTKLVSNLILYNIEIEYSKTSVFFLQKFAAQRVHVKTREFELACNHQKIQLEV
IQKSGGTIQLKSARYQIHITKDSQDFLLKKLTIVTVAFSWFHMLAENEQLVLEPSMAAQE
KQKLFFEMCHSVMGTNQARLDTSQLTKANFAVVRNNKRNTLIQAMMGTIRKKAIFQAKNQ
AYAEQRQMGAGWADKSLTYLGYAFSSLDSSNWRIYAIYADGLDQLDRITVATLLEVTSYT
GTSSNKCILFNQLNHFNLTQ
>Tip_223
NRKIKANDFGKDRHEPRHSLIDSVEKYRPIQIQAIFKQLLIVFHLYAASIEFDKVQKYHD
ISDSYVQFVVDGTRAVRASQYLSVIKPGPAWKTIAKNYSSGKNIILGLAKLSKVNSFVAD
ARADMVSNHIVDQDRSLVLSMHASEDEDYKGKLEIEFVAVYSIVSSPKFVENMVYEFVFQ
KTILKRSAKAAFAANEINNTDSFFTYNNVLSDDAKAYNEIASAAAGLHLSTDQVTDTKKG
YCSILSITTQIVASLILINIEIAYAATSAFFLQKFGIARIHVKVEEHELACPHRKIQLEV
IHKTGATVQLSSARYQIHISKDSRDFMLKEHSIVTVAYAWLHMLAENLLLILAPAMASKR
KMHVFFELVHSVVGTKNARLEKSQLQEADYAVVGNNKRDTLIQEMVGTVKKKPILQASNQ
AFAQDQTMGAGFDETSVTYFAHALEQMEPNNWRVHAIYANGVSQLEKVMVATMIDLTSFA
GTSSNQQIMFNMLANCNIAQ
>Tip_307
NRKVKALDNAKDAQPQRHSLITKVDNQRPVPIQAIFRQLLMQYFLHSVDIEFNRAIPYHL
VTECQIQFLIEGTRAVRENIYMAIIKPTPAYQLLERNHGSSKDTILGHVKLSRVMTYVVE
MHAQVVSNRVVDQAFSLVLTMHTSDEKEYKGKSNLKLIAIHTAVGSPQAIKNFAFSVLFQ
KSILERSAKAAFAGDSLVETSSFFVYTSIVTDETQNYDNIAQPATSMHLSADDAISVRKG
FCPIISTTNKSITALILFNMEIEFSKTSAYFTNKFAVQRVRVNMEEFELAAPHKNLEVEV
IFNNNSSVRLKNTACQLHVQKDSSTFLLQAHSVLDRSYEWLHALVENVLLVLAPAMRTAE
KLAIFLRLVHSLMGSRDARMEKPQINETEYAISKDDQRYVMIQDAIKTMQKKAILHALNQ
CFADDEMMKSGFDESSITYFAFEIDSPNSHHWKVYALYNDGANEITRIHAAPLIDVTSYA
SSSSNRVVLFDLMEDYNIHS
>Tip_308
NRKVKAHEHAKSNAQQRHSLVKKVQIFRPIPVTAIFKQMVVIYYLYAIQIVFDKGVDYHM
VKECKLQFAIEGVKAVKENVYMSVIRPETAWVFIARDFGSAMNTLLGTISLSRVMTFVVS
AHDTIVSNRMLKQNMSMILTMSVTNTKEFKGKLNLKPIALHSPVSTPKQIRNLTYKVIFN
RSQLEKAAKASFEADEMIDSSNFFAYSNIVTDDTPVYANLAEPACSLHLSQDESVPFQKG
YCPVFSVTNRAISAVVLYNFEIEYAQTSVFYVNRFTIQMIRVNTEEYELAAPHQAMEIEI
IHKAKSAITLQSGSCQLHVTKNSTVFMLEEHTIIEASLNWIHALVKSVELLLSHAMARAM
KIEVFVRLSNGILGAQDDRIEQPQLYETEYAIANNDRQYILIQNAIDIIKNKVLIRSENQ
GYSDDDTFSSGFDEKSLTFFVYEIKSVNINHWRIKALYCTGENEIKMMNADPMLQMTSFA
SSSSNRKINFDVLSDYNVKS
>Tip_636
GRRVKSHDFSRDAYAERHSMVSNLKKFRPIPIEIAFKQLVMVYYLYGIAIEFQRTMKCHL
IEESQIQFHIQGTKAVRETIFIQVITPSPTYKIVAKSHGSAKDVVLGRNTLGEIDSYIVA
AREGAESSHAIAQNLSLVLQLYATDEKEYKGKLNLALIAMHSVVGCPKLVESWSYKVVFN
RTLVARSSKAAFVNNEMQDTARFFVKTDILANDTKNYKELAKPAAALNLSSSDVINTQKG
YCPIISVTDSTLSPIVIFNIEIDYGEVSSYFVQKVPIQKIHVTTADFQLAGPHKKIEVEV
IHANSAAVRLQAASYQVHVAKESRIFMAKNHGVSETSFKWLHAMSQNLTMSLAPGKSGPA
KIKVFFKLCGGVPGNKGARFDNPQLAEAAFTVAHQDGRNVLIQGAINTMKQKDILKSRNQ
AFAQNHILKSGFDEPSLTYYAYEIQTLEMNNWKIHAILTEGVEELREISLETILEVTAHA
ASSSNRRVVFDMLKEFNIEN
>Tip_637
HRKVQADDHGQDAYDDKDSMVTKIDSTRPVPIDISFRQLILLFFLYGILIEFKRHAEYHN
IKEGAVNFVIQGTKAVKHSLYLSVIHPAATWKTMAKSHGSASNVVLGRVELGDIDSFVTN
ARPDTVSNNVLDQNFSLVLSMNVTDAKEYSGKLDLKVVAVHSIAGGPKFIRDFGFAVILH
KSMLQKSAKASFADNRMHDTNSFFAHTSIMTNDTKQYTEVAKAAAVADLSSGQLVEFKKG
FCPVLSVTGKYVEAIVIYNLEIQYSKTTAYFCERISIQRIHVNSEEFELANPYQKIEADV
IFGEDASVRLRSADYEVDVGKDAKTFMLKDHSVIDEAFTWIHAMAESASIVLAPRMAGQA
KISIFFRLSHGIMGTNNSRLQDPQLHEATFSICRDDRRYTLVQQAINTMKRKAILKGRNE
HFGQDEVQKVGYEESSVTYFAYEVESIKSNNWKIHAVYTNGVNELDRFTLQTILEITSWA
GSSSNRQVFFGVLMDFNVRN
>Tip_446
NRKVRGHSKGKDEHEERHSFVTKTEKWRPVDIAAVFRQLLVVFYLYAVLIEFERLAAYIL
MDANAVEFVIEGTRAVRTSVYLKIINPATSYKLVSRQHGSAKEVILGRASYSEVSSFVVN
AREDAVSNHIIDQALTLVLTMSAADLRDFEGSRDLKFIGIHAVVAKPRYIKDYVYKVLFQ
KSLKQRSCKAAFSSSGVYDSSKFFAYTDVISNDTSQYDERARPGVPLNLSADQQVEFKKG
YCPVFSITNNAVSGLVLYNIEVEYAATSAYFAQKFAIQRVHVSREEFELACPHKKIEAEI
IYHNNASVNLSSADFQIHVVKDSQPFVLKKHTVVEEGLEWIHALAENVKFVLEPAMASAK
KVTVFFKLSHGVLGKSDSRLERPQLRDAAFTIAKDDKRYELIQDAINTMKKNAIIQGLNQ
CYAQDQIAESGIDETSITYFVFEIQSTKSNNWKVHALYSEGINELEQCSVATIFDVTSHA
ASSSNQRIMFDALMDFNVKN
>Tip_526
DRKVNACEQSKAKRDHRTSFVESVDAFRPLTITVIYQQLSIILFLYSALIQLVRSQPAHR
VKRNIIEFFIECTRSVKKAVFLSIISPDTSLKSIGQSFNGANNTLLGRCQLSEIASFMAM
AKTETVSNKQVEKSVALMLSMAATNDDDFSGKQGLKFCAIHSKASTPKRLQDFAYLIIFS
NSTIRKSTKASLVSSKVHTSGNFFSLSGILNGEVHNYSDCESTATGMSVGSAATTKAQKG
NCPVLHVTDRRVNAFILFNIEVLYTYTSAYFLDHVGINNTRVKSSELELGSLHDKSQIVI
ILYPGPAVKLKNADEEIKIGIGSKIFILEDQKLLKKGYPWIHMLSESKHLCLQPALASVS
ELELFFKLVEVLLGGRNARLARAQLFEASCTICRAERKYILMQSVISTGAKKAIFRAADD
PYGENEKIDAGYEHASVQFYSYEYITLEAAGWKMPAVFAAGANEVKRLTSGTFFDISSFA
ASASHRRLMCDVLNDFNVKD
>Tip_527
ARRVNACENSKDMQDHRTSIVARIGSFNPLTIEVAYRQLVMILFLYAALITLNRWIDVHK
VARAVIQFLIKCTRSVRDPVYLAIVAPNSTIKSVAKGYKAANNALVGEVKLSDVSQYITM
AKSNMVSNKQTNKKLSMMIAMEGTNDEDYTGKKTLKFLAIQAAAASPKHIENFAYHIIFD
KSVSRRSCKATMAQGQIWTAGEYFTRSGILTDEVDHYTDTESTATGQGVSKGKAIPTRKG
NCPVVHITNNFTNAMILYNIEIMYSYTSVFFMHQVVVRNTRVKGAELELASAHQKIQIVV
ILYARGAVRLADADAEVHIGTGSKVFMLEERWVLDAGYTWIHMLSDNSQMLLDPTLAEVK
ELQIFLRLAPALMGGKDARLKMAHLFEAQYCIGKDEDKYVLAQEEIHTGAKKAIFRGGDD
SYGDREELEAGFEQSSVQFYSREFVTMESSGWKMPSVYAEGANEVEHMSGGTIFPVSSYA
SSSSNQNVICGSLHNFNIRK
>Tip_398
NRKVQSGEHAKDERDARTSFVNTVGGYRPLTIVVIFQQLSLILFLYSALIEFARAQPSHK
IANQYIQFYIESTRSVENTVYLSVITPHTSLKAIAKTYDSGNGAILGKIQLGEVASFMAM
ARSETVSNNAVDKGMAYMLSMTATSADDFNGKKDLKLCALHSPAATPKTLQDFAFIVVFE
NTLMKRSPKAALANEEVHNSNNFFTLSDVFSDDVQNYNEQETTAVGQGVSSDKTVQTQKG
NCPIVNVTNKKVSGLILYNIEILYSYTSAFFLHAFCLKNTRVKSAEFELGTPHNKIQIVV
ILHTGGNVQLNNANCEFHVAAGSKKFMLKESSLLDASYEWIHMLSENVSMVLAPAMASVH
EMDIFFRLAEALLGSRKARVTNPQLHEATFAVSKSESKYTLIQSAVDTAAKKAILRAADE
AFGEGEELKAGYDQTSVQYYSYELMTLEANNWRMPAVFATGENEMQSITGATILDLSSFA
ASSSNRTLIANILSNFNIQN
>Tip_159
DRNVMSHEHGKDAETARESFIATIDRFRPVTISLVFTQLLLTFLLYAAGIQFETKKQALK
IEDGRLQYLIEATRTVRAKVHMPFICKAASWKDLAKDYGTSSDVVLSRLSLSDLSAHVPE
ARDSTASNGAVKRNTGLMLQMAVSDDENFTYKRDLKMCALHASAEKPTKVRKYAYKLIFH
NNRIKRSSKTAFSQDHLYNSNHFFTLGGLVSDDVREKHDVAAPDIGINLSAASVIRHRKG
FCPVIQATDKEINALILFNVDIAYTETSIFFLDKFGARRIKVKSDDYQLANPYNSIQVAI
IHGRGATVRMDRAQYQIHISASTRLFLLKKASVIDSAFKWLHMLVANVYLALAPAAVSEK
KLLTFLELSEGLLGTDQAQMPQPQLDEASYAMSRNDKKYFIVKGTVGTAQKKAILQAADD
SFGDTEEIHADYAQTAITYFVRTFDAYRAHNWRVFEVWSVSSNQLEKTDSATLVQTESFA
STSSDQKVLLDVLSNFTVES
>Tip_875
ERNVMADEYTKTNYSVRSSFVDSVETYRPITIELAFNQLLLLFYLYGVDIQFRRTKAALK
VEQGRIPFTIEATRTVRKQVHLTVIQKAPTWKDLAKNNGSKSNIVLAQLRWSELSSHVPE
ARTNTCSNGMVEHKIGMMLQMMVSETANLGYEEDMRICELHASSISPARIRDYGYKLMFH
QNRFERSCKTALAPETLKNSDRFYKLGNILTDELTNKGQKAAPQVTFNLSSVKTIESQRG
LCPVFYATDKHINAQVLYNVDIEYTKTSVYFEESFAVHRMKIKDQDFQLASPYKSVQVRV
VQAAGTSVKLARRNMQVQISIANKVFVLKNSPVVKMSSEWVHMLVQNENLCLAPISASER
RLLVILELSPVILSSREQQLQQPKLDDCSFFAVHADSKYAIAKGTIGTNQKECIMKHEDD
SWSDEEKMDPDYEESAISYVAKTFNTLRAANARVNEVFAGSSNQMQRVSVATLLEIQAHT
ATSSDKKVLLGITTDFSVKK
>Tip_876
DKNVEAHERTKDETDARDSFIESVDSYRPVTIGLAFNQLVLTFYLYAADIQFEKKKASLL
VDNGRVPYYIEATRSVRAKVHMSFIAKAGSWKTVAKNYATASSIILSRLKYSELSAHVPD
ARTKICSNDALNHDLGIMLQMEISDEDNLSFRDDMRLCALQATSAKPTRINDYSFRLMFH
KNRAERSAKTGLADEQLFDTNRFYTLGNILTDEVESKEEAAAPSIGMNLSAIKSIQNPKG
LCPILQATNVEIATQILFNVDITYTKTSIYFIERFAANRVRVKAGDWRLAAPYRAIQVRI
VQHQGPTVEMERRDFQIQISTANRSFILKKSSLIATGPQWLHMLVPNKRFCLAPNAGTEY
RLLIFLELSPALLGTDETQLRRPKLEDCKFFIVKADKKYIIARGTVRTTQKDGILQHSDD
SFGDDEQLDPEYAETAISYYAKTMNAFRAHNMRVREVWTSSSNQMKKLDCATVVEIESYS
STSSDRHVMLGMTSNFTVKR
>Tip_135
DRRVQCNEDSKDARVARDSFVASIERYRPITIELVFRQLILVYVLYGAAISFDTSQDAHN
IEEGRLQYGIDGTRTVKNKVFLSFICKTASYKDLAKNHGSSSTVVLGKIQLSEISAFIAN
ARKKTASNGAVKHSTAIMLQMSVSDGEDYTYKGDLKLCALHATVAHPKRINQFVYVVVFD
ETRGKKSAKTAFAADHVYNSTKFFTMTEIMSDDVQEKHEVAAPGIGLNLSSDTIVRHEKG
YCPITSVTDKFIQALILFNTEIAYSATSVYFLNKFAVRRTRVKDADYDLSTPHRPVQIAM
IHGHGSSLNLTKASIQVHVTADTRMFLLKKYSVVDTEYEWIHMLCPNRFLALAPAKAAER
ELLTFLQLAEGLLGTRHAQLREPHLNDASFCCSQKDKKYLLPRGTVGTMQKKGILKAEDE
AFAEDEVLDAGYEDGAVSYYVRTLEALREHDWRISEVFSGSQNQMERLDAATLLDVESFA
STSSNQEVLFEILTNFNVQS
>Tip_24
DQHVKSNENGKNDIRARHSFVAQLEHFRLITIEVIFRHLILVLFLYGVQIKFEKSQEAHK
ITEATVQFEIDALRSVQDNLFVSVIKPAPSYKFTAKHHDACSNTILAKRELSQAHSYVAR
ARKKIVSNNAVHKASTIILSIFTNDDEDCTGKEDLTLCALHAPSGTAKLVQDYNYEVAFS
NTTVEQSSKTSIGGDRIADSDSFFTITNVLSEDILPYEEVATPVVGLALTSGEVMEGLKG
FCPILAVTDSEVSAVVLFNIAIDFGETSIYFVERYSIRRIKVKNDEFDLASPNKAIQIAM
IFSNDATLKLNDADYQIHVTVDSKIFLLRQSVITSTGFEWVHMLAQNKVMLLARTKATNR
ELIIFFMLPQSILGSDNAKVEAQRLNEANLSQAQNEPNKVIIRDTINTAQHKAVVKARDE
VHANNESLNAGYQHSALTYYSWSLQAVKEDDWRIGAVFAVTRGEVEQITTDTLMEITSYA
STQSNRKVMFGAFANYNVQN
>Tip_160
KQKVKANEEGKGTYQSRDAFVDLVPRFTLISIEICFRQLVLCFYLPAAEIEYQQKASAHN
LTEAHIQFLITSLRSIKANVYVSCVETQPVINLLAKSQNSANDSIIGRRRLSNIRSFKLT
AEQNLTKTDIIERGLTLVLAINDSQDGDCNGKKKLEIIAAQSTTNAARHCRSYSFKMVMD
DTKLKKSAKLRLITSAIVNSDRYFTMSTILSEDFISYSAIAQAATALALTTANRVAHQKD
FCSLLNVTNRYASALVLFNIEIAFTWTSIFFVHRVAVKRVKVNAAEYSLAKDNKAIEVPL
IHYSNSTLKVEDAKYQVDVNLAPKHFMIKETSLANLSYSWIHELSDSSVLALANIRSNER
EMIVFLRLAEALIGKQGEEVAEPKLNSAGYCGVQNERKYRIVRATVDVSQRNAILRSNEE
YYADKDALEAGFDFNTVTYYPAIIRFLNVTDLRVSAVLSQQLGSAEALDGERWKQITGYA
STSSSRKILFGVFSNYQTQD
>Tip_830
NQHVKTDAKAQAKHHARSSLVDYIHHYSLVSVKISFKQLVVIYILYSVQIEYNRLVRAHK
IEEDRIQFHVTPLESVRDNVYVPCLSSETAVKTLARSHEAASDSLLSRVSYSEVRTFQLE
ADESLVKNNIIDRNVALVLSVYDSTQGDCSGKNNLELIAIHSSASSAKPIRNYAFRKIMN
DSRADQSCKAHLLDSHLNNTDKYFSHMDVVTEDTLKYSAAARAPQPLGLTTADVIDTRND
LCPATTITSASVVSIILFNLEIDFTWTSIFFIHQTAVKRIKVKTEEYSLATSNRAIEIAL
INHSDPSLTIEEAKIQADIGLTPKNFISKQTSIANVCYDWIHMLTESANFSLEESRASEL
ELIVFLNLSHTVVGNSDQRLRKPQLADADFTGSSEAAKYAIVRGTVNTAQRNAVLRAKED
TFSEEEVLNAGYEFTSVTFHPKSVEFLELRDLKVHAVLSSQIDTAEKLNADGLKDLTGFT
ASQTTRDILFAKFTNFNTKR
>Tip_831
NQHVKSEEEARSKGDARSSIVEHVNRFSIVSIKIAFKQLIVIYYLYSVDIDYERSAEAHS
ITADHIQFYITALKSVRENLYVACLSSDTAIKLLSRSHDSASESLLARVALSEVKTYKLA
AEQTLVKNNIIERHIALVLSVADPAAGDCAGKQDLEVVAVHANASDARSVKGYNYRKVMD
DSVKEKSAKAQLSHSRLHNTDRYFSATTVISEDVLKYEALAQAAESLGLTTAESIDSRNE
LCPVISVTNQNVIALILFNLEIDFSWTSVFFIKNTVIKRVKVKSSEYSLATSNRAIEVAL
INPTDATLKLNETDVDVDVSLTPKEFMIKQTSIADICFNWIHMLSHSQVFALARMKATEL
ELIIFLRLAHTIIGNQSAELRSPRLADAAYSGAGDEAKYIIVRDTVSTANRNSVFRCSEE
TFSDAEVLDSGFEFVSVTFYPTSLDFVEATDLKVKAILTRQSSTAERLDSERIKDLTGFS
ASQSTKNVIFAMFNNYNTTR
>Tip_1008
NQQVRCNEESEGDQDARDSFVDQIGKYSFINILISFQQLILIFFVYAAEIDYDRRAKSHT
VAESRVQFHIEALNSVQDNIYITCLRTNSAIKELSRSANSAKDSLLAKSRYADVRSYALA
AKKDLEKNNVVEREQTLVLSIHDTQGGDFSGKTGLDLVAVHPTANSSKNIRDHSFQKVMN
EGATDECAKASLLEGHIVHSDRYFSMAGILSEDFLSYEAVAKAATSLELTDADCVDSNQG
FCPLPNVTNHFSVAVVLFNIDTPFEKTAVYFAHNTSVKRVKVKAPEYSLASENRGIELAL
IHATDATLQIDDARFQADITLAPTAFIIRETNIKTMNLDWVHMLSPSSKMALNEAKGTEQ
ELIIFLRLGHALVGTKGEQFDKPRLHSAGFSGSSDEEKYILINALADTASRNYILRVREE
SYTDKDILEAGFAYQSVTYHGAIFEFVKIKDLRIHAILASQRGGASEITSDRLKQLTGFA
TNQATRAILFGVFTNFNTQN
>Tip_1009
NQQVHSNDAGEGNFEARNSLIEHIDEFSYINIDVSFQHLLLCFYVYGAEIDYEHQAQSHQ
VAESRIEFQIEALKSVKSNVYITCLRTNSTVKALPRTAESAKNSLLADQHFADVRSYALE
ADKGLQRNTLVVHELSVVLNLQDSQEANFTGKEDLTVVAVHAPANAACNVKNFAHKKIMD
DSVIEESTKASLLESRVYNSREYFATTNILSEDFLSYNALARVATALELTDVKILEAAQG
FCPLPNITNKFSIAIILYNIDIEFNKTVILFAHQTVIKRLKVKTPEYSLSCQNRALELAL
IYQNTGKLRIEEVRQEVEVTLAPTTFISRKVQVKSQNLDWIHMLSESTEMVLGPSQGSEK
DLIIFLKLAHAIIGSEGAQLQRARVESAGVAGPGDERKYIIINSLIDTSSRNYIMKVKEE
AFMDEDVLQAGYESNSVTYWGYIIDWLKLTDLRVYAILTNQTGGAQKFQADRLKNLAGFA
TTQATRSVLFGVFTHYNTQD
>Tip_464
NQQVQVNEGTEGEFQTRNSYIGRVRHYSLMSIPIAFKQIILCFSIYGARIEYAKTLNAHG
VTETRVQFHIEALQSVQGGIYITCLKTDTAIKTLARNHDSAADSLLTRNRLPDIRTFTIS
AEEELEKNNTVALSVNFVFAIQDTQTSDCSGKGKLDMCAVHNAAGSSKLVNNFDFKKAME
DTMVNRAATKSLLGDHVHNTDQYFSMSEIITNDFLQYKDIAQADTTIDLTDADQTHAEKG
LCPIPQVTNQLTAALALFNIEIAYSNTSVYFSHKTVIQHVNVKNPEWSLAPSNRAVEIKV
IHHLDNSLKIQDTKLQFDLSLLPKVFLIRETNLVDKTLEWLHLLSESTQISLEDGRGKDK
QLIVFIELAHSLLGSRGAEFAGPKLDQSNLCDSRNEQKYRIVRNIVQTARSNAIMRCRQE
AFGNHEEINGGFEFVSVTYHTAILQFMKMTDLRVHAVLTNQVDGATRMNGDRLLQLTGFA
ASQSTSRLVFGLLRQYNTKG
>Tip_465
NQQVKGNDGTEGEHRARDSYIDRVGRYSFISIEVSFKHLVLCFSIYAAEIDYEKSADAHS
VTDARIQFEIEALQSVQGGVYVACLRTGNTIKLLSRDHDSPTDRLLAQQELSDVRTFTLA
AESGVEKNNVVKRDQTLVFAIKDSQEGDCHGKGGLDLCAVHNRAGNARLLKGHDFSKIIE
DTMIDRSAKESLLGNRITNSNKYFSMTEVLSDDFLRYEDTAQADTTVNLTAAEQVETHKG
LCPTPNITNKWVVALALYNIEIEYTQTSIYFAHRTGIKHIKVKSPEYSLSSANRTVEIKL
IHRTSSSLRIKDARFQLDVDLPPKEFLIRETQVMDKALDWVHLLADSKMIALADARGTDK
QLIVFVRLAHSLLGSRGAEMAKPKLHSAAICDARGEDKYKIINSVVDTAQTHCILRCKQE
AFAENEVLHGGFEFVSITYHTQIFKFIKATELRVCAVLTEQRGGAAELNAERLMELTGFS
STQSSSEVMFGLFHHYNTKS
>Tip_363
HQTIKVGEAARGQAAARDPMIDYVAQYQCITISVAFPYLAFIFFIYLAQIDYERRVRSHK
VTENHLQFNINAIKSIRENVYLQVITTKSSIKLIARGYGPAGDEVLGRMRFAEVQGYSAD
ANENTIKNDKIERHVALVLSIADPSDPDCSGKNGLEFCAIHTEATSSQHVNAYGWRKVFG
RKLVEKSSKSSLLGEKIRDSNKWYSVINLLTEELLAYKKMATAAQSLDLTTAATISQKKG
FCAVIQVVSQHVESMVLYNMEIEFERTAILYSKKWAIRRLRVKTPDFSLVSANKATDVDV
ISHESASLRLSDANVRLDVSIAPIEFLSKQQSIREQSYNYLEELADSRMADLAQTAGNPR
ELEVFLHLGETVLGSSGEQFKESRLKAANACAAKHEEKYEIARNSIGTSNKNPIILADEE
VFGDGDPIAAKFGHSAITFYPMVCQRLEATNWKITAVHPNQYGGLREISGEKLKGLTSGA
ATQSNKKILFSHLQGYNTQH
>Tip_364
HQMIRAGEEARGASDQRNTIIDFVSKFQCVTIEVSFPHLVLVYFLYGAHIDFEKIGESHQ
VTDVHLQFYINAIKSIKDNIYLGVIRTKNSVKLLARNYGPANDVLISRANLAEVSSHAGK
ANDNTVNNDVVQKNITMVLTISSPQNGDCAGKNGLAFCAAHSTAATASFVREFGYNKLFG
KRECEKSPKSGLLGSSVEDTHMWFNLINIMTEEILTYEKTATAAQNLDLTKAALVADQKG
FCAIIHVVASHVSTIILMNMEIEFPRTALLYTDKYAIKRIQVKTPNYSLTTANKAIDIAI
IRAKKGSLRLEDARTELDVSVAPNVFLPKDQPVRKVSWNYIHEIGDSQQAALARTAATPR
QFELFLQLCETILGTQGQEFARARLKAASYSGGANERKYEISRGIVDTAAKNRILRSKEE
GLADDERLNPGYAFTSITFYPWVIDNYQATNWKVHAVFPDQCGGLDDLACEQQKGITAGA
ATQSNRSILFDHFAKYNVNH
>Tip_652
DQQVQNDEEARGEKKERNQLVGHIKQQQILSIDIAFKHMIMIFYIYAASIEYERRTQMHK
ISDIQIQFHIDSLQTIQANIFVTIVRTQSAIKLLVRGHSSGHDAALAKAELSEIASWPSD
[truncated: 130,384 more chars]
