# Supplementary material for: Phylograd: fast column-specific calculation of substitution model gradients
Source: BMC Bioinformatics. 2025 Dec 23;27:20. doi: 10.1186/s12859-025-06353-4 (PMC12836810; doi:10.1186/s12859-025-06353-4)
Supplement: Supplementary file 1 — (zip 4800 KB) [file 12859_2025_6353_MOESM1_ESM.zip › alignment_1024_50_1.phylograd.log]

GradientTime=455191
Likelihood=-123042.36503300299
Iteration 0: 123042.36503300299
Iteration 1: 123042.36503300299
GradientTime=378999
Likelihood=-121682.42407224006
Iteration 2: 121682.42407224006
GradientTime=400867
Likelihood=-120486.82193673943
Iteration 3: 120486.82193673943
GradientTime=381615
Likelihood=-119324.92923170353
GradientTime=381390
Likelihood=-116482.19740375469
Iteration 4: 116482.19740375469
GradientTime=388406
Likelihood=-115763.7252606659
Iteration 5: 115763.7252606659
GradientTime=385890
Likelihood=-114992.13696818
Iteration 6: 114992.13696818
GradientTime=381143
Likelihood=-114219.87466664398
Iteration 7: 114219.87466664398
GradientTime=381537
Likelihood=-113555.0197141252
Iteration 8: 113555.0197141252
GradientTime=382214
Likelihood=-113099.93392513004
Iteration 9: 113099.93392513004
GradientTime=381147
Likelihood=-112775.16623646975
Iteration 10: 112775.16623646975
GradientTime=385043
Likelihood=-112599.67838957396
Iteration 11: 112599.67838957396
GradientTime=382468
Likelihood=-112466.75149747804
Iteration 12: 112466.75149747804
GradientTime=406900
Likelihood=-112336.6976746866
Iteration 13: 112336.6976746866
GradientTime=382536
Likelihood=-112220.44922405107
Iteration 14: 112220.44922405107
GradientTime=384787
Likelihood=-112119.5843391227
Iteration 15: 112119.5843391227
GradientTime=388023
Likelihood=-112037.14528096831
Iteration 16: 112037.14528096831
GradientTime=391769
Likelihood=-111981.90348544171
Iteration 17: 111981.90348544171
GradientTime=383533
Likelihood=-111934.90464678907
Iteration 18: 111934.90464678907
GradientTime=384283
Likelihood=-111897.86517041153
Iteration 19: 111897.86517041153
GradientTime=384402
Likelihood=-111875.67534879407
Iteration 20: 111875.67534879407
GradientTime=408584
Likelihood=-111853.28511552507
Iteration 21: 111853.28511552507
GradientTime=383265
Likelihood=-111851.6870707826
GradientTime=383209
Likelihood=-111838.90292913486
Iteration 22: 111838.90292913486
GradientTime=383162
Likelihood=-111823.72612991954
Iteration 23: 111823.72612991954
GradientTime=384939
Likelihood=-111816.26321861126
Iteration 24: 111816.26321861126
GradientTime=393802
Likelihood=-111795.5061349235
Iteration 25: 111795.5061349235
GradientTime=387087
Likelihood=-111791.04693315175
Iteration 26: 111791.04693315175
GradientTime=383746
Likelihood=-111781.28776768045
Iteration 27: 111781.28776768045
GradientTime=383700
Likelihood=-111775.21211549181
Iteration 28: 111775.21211549181
GradientTime=383707
Likelihood=-111770.93749703499
Iteration 29: 111770.93749703499
GradientTime=384054
Likelihood=-111765.22840863388
Iteration 30: 111765.22840863388
GradientTime=408129
Likelihood=-111759.45647164779
Iteration 31: 111759.45647164779
GradientTime=384328
Likelihood=-111755.62590623437
Iteration 32: 111755.62590623437
GradientTime=384828
Likelihood=-111752.10939744873
Iteration 33: 111752.10939744873
GradientTime=383459
Likelihood=-111749.7221729363
Iteration 34: 111749.7221729363
GradientTime=385424
Likelihood=-111746.86455237822
Iteration 35: 111746.86455237822
GradientTime=384588
Likelihood=-111743.16312821794
Iteration 36: 111743.16312821794
GradientTime=385525
Likelihood=-111741.93260049992
Iteration 37: 111741.93260049992
GradientTime=396635
Likelihood=-111740.43217717746
Iteration 38: 111740.43217717746
GradientTime=384030
Likelihood=-111738.00680740128
Iteration 39: 111738.00680740128
GradientTime=385039
Likelihood=-111736.69492275093
Iteration 40: 111736.69492275093
GradientTime=383822
Likelihood=-111734.74096457462
Iteration 41: 111734.74096457462
GradientTime=385412
Likelihood=-111732.6794169724
Iteration 42: 111732.6794169724
GradientTime=384966
Likelihood=-111730.62800279961
Iteration 43: 111730.62800279961
GradientTime=383558
Likelihood=-111729.3028814676
Iteration 44: 111729.3028814676
GradientTime=395552
Likelihood=-111728.07391607297
Iteration 45: 111728.07391607297
GradientTime=398143
Likelihood=-111727.23788676041
Iteration 46: 111727.23788676041
GradientTime=383727
Likelihood=-111725.85231590405
Iteration 47: 111725.85231590405
GradientTime=385956
Likelihood=-111726.43558713705
GradientTime=387893
Likelihood=-111725.08973902394
Iteration 48: 111725.08973902394
GradientTime=383996
Likelihood=-111724.1315310955
Iteration 49: 111724.1315310955
GradientTime=385110
Likelihood=-111723.16815532242
Iteration 50: 111723.16815532242
GradientTime=386688
Likelihood=-111722.70307950558
Iteration 51: 111722.70307950558
GradientTime=385263
Likelihood=-111722.23196044147
Iteration 52: 111722.23196044147
GradientTime=398480
Likelihood=-111720.99194033312
Iteration 53: 111720.99194033312
GradientTime=384426
Likelihood=-111720.23724235932
Iteration 54: 111720.23724235932
GradientTime=384169
Likelihood=-111719.76531127705
Iteration 55: 111719.76531127705
GradientTime=383989
Likelihood=-111718.39016439077
Iteration 56: 111718.39016439077
GradientTime=386180
Likelihood=-111717.89018211843
Iteration 57: 111717.89018211843
GradientTime=383665
Likelihood=-111717.14887263466
Iteration 58: 111717.14887263466
GradientTime=385685
Likelihood=-111716.22975972574
Iteration 59: 111716.22975972574
GradientTime=386284
Likelihood=-111716.42614753413
GradientTime=384773
Likelihood=-111715.74215297613
Iteration 60: 111715.74215297613
GradientTime=385310
Likelihood=-111715.28080435496
Iteration 61: 111715.28080435496
GradientTime=408458
Likelihood=-111714.82621273544
Iteration 62: 111714.82621273544
GradientTime=385742
Likelihood=-111714.27914005029
Iteration 63: 111714.27914005029
GradientTime=385289
Likelihood=-111713.96291849158
Iteration 64: 111713.96291849158
GradientTime=385323
Likelihood=-111713.6487297359
Iteration 65: 111713.6487297359
GradientTime=384176
Likelihood=-111713.43342929888
Iteration 66: 111713.43342929888
GradientTime=383806
Likelihood=-111713.18482315754
Iteration 67: 111713.18482315754
GradientTime=386170
Likelihood=-111712.72103417403
Iteration 68: 111712.72103417403
GradientTime=384085
Likelihood=-111712.39024116666
Iteration 69: 111712.39024116666
GradientTime=384309
Likelihood=-111712.09360493263
Iteration 70: 111712.09360493263
GradientTime=384775
Likelihood=-111711.82224770717
Iteration 71: 111711.82224770717
GradientTime=389412
Likelihood=-111711.56471714278
Iteration 72: 111711.56471714278
GradientTime=393919
Likelihood=-111711.45079806261
Iteration 73: 111711.45079806261
GradientTime=384200
Likelihood=-111711.07874746056
Iteration 74: 111711.07874746056
GradientTime=384542
Likelihood=-111710.94746191868
Iteration 75: 111710.94746191868
GradientTime=384791
Likelihood=-111710.75619180273
Iteration 76: 111710.75619180273
GradientTime=383666
Likelihood=-111710.42796504301
Iteration 77: 111710.42796504301
GradientTime=385809
Likelihood=-111710.55749458799
GradientTime=385162
Likelihood=-111710.21311350162
Iteration 78: 111710.21311350162
GradientTime=385030
Likelihood=-111709.95049549302
Iteration 79: 111709.95049549302
GradientTime=385524
Likelihood=-111709.73396527748
Iteration 80: 111709.73396527748
GradientTime=383943
Likelihood=-111709.47706793217
Iteration 81: 111709.47706793217
GradientTime=384746
Likelihood=-111709.42201556305
Iteration 82: 111709.42201556305
BEST SCORE FOUND : -111709.42201556305
	Command being timed: "../target/release/gtr_optimize data/random/tree_1024.nwk data/sim/alignment_1024_50.fasta global"
	User time (seconds): 33.23
	System time (seconds): 0.29
	Percent of CPU this job got: 99%
	Elapsed (wall clock) time (h:mm:ss or m:ss): 0:33.76
	Average shared text size (kbytes): 0
	Average unshared data size (kbytes): 0
	Average stack size (kbytes): 0
	Average total size (kbytes): 0
	Maximum resident set size (kbytes): 360068
	Average resident set size (kbytes): 0
	Major (requiring I/O) page faults: 0
	Minor (reclaiming a frame) page faults: 220293
	Voluntary context switches: 273
	Involuntary context switches: 12818
	Swaps: 0
	File system inputs: 0
	File system outputs: 64
	Socket messages sent: 0
	Socket messages received: 0
	Signals delivered: 0
	Page size (bytes): 4096
	Exit status: 0
