# Supplementary material for: Phylograd: fast column-specific calculation of substitution model gradients
Source: BMC Bioinformatics. 2025 Dec 23;27:20. doi: 10.1186/s12859-025-06353-4 (PMC12836810; doi:10.1186/s12859-025-06353-4)
Supplement: Supplementary file 1 — (zip 4800 KB) [file 12859_2025_6353_MOESM1_ESM.zip › alignment_1024_50_1.raxml.log]

RAxML-NG v. 1.2.2 released on 11.04.2024 by The Exelixis Lab.
Developed by: Alexey M. Kozlov and Alexandros Stamatakis.
Contributors: Diego Darriba, Tomas Flouri, Benoit Morel, Sarah Lutteropp, Ben Bettisworth, Julia Haag, Anastasis Togkousidis.
Latest version: https://github.com/amkozlov/raxml-ng
Questions/problems/suggestions? Please visit: https://groups.google.com/forum/#!forum/raxml

System: AMD EPYC 7742 64-Core Processor, 128 cores, 1007 GB RAM (allocated: 1 physical cores)

RAxML-NG was called at 08-Nov-2025 04:51:42 as follows:

raxml-ng --msa data/sim/alignment_1024_50.fasta --model PROTGTR+FO --tree data/random/tree_1024.nwk --evaluate --opt-branches off --threads 1 --redo --prefix data/sim/alignment_1024_50_1.raxml.log

Analysis options:
  run mode: Evaluate tree likelihood
  start tree(s): user
  random seed: 1762573902
  tip-inner: OFF
  pattern compression: ON
  per-rate scalers: OFF
  site repeats: ON
  logLH epsilon: general: 0.100000, brlen-triplet: 1000.000000
  branch lengths: proportional (user-specified)
  SIMD kernels: AVX2
  parallelization: coarse-grained (auto), NONE/sequential

WARNING: Running in REDO mode: existing checkpoints are ignored, and all result files will be overwritten!

[00:00:00] Reading alignment from file: data/sim/alignment_1024_50.fasta
[00:00:00] Loaded alignment with 1024 taxa and 50 sites

Alignment comprises 1 partitions and 50 patterns

Partition 0: noname
Model: PROTGTR+FO
Alignment sites / patterns: 50 / 50
Gaps: 0.00 %
Invariant sites: 0.00 %


NOTE: Binary MSA file created: data/sim/alignment_1024_50_1.raxml.log.raxml.rba

Parallelization scheme autoconfig: 1 worker(s) x 1 thread(s)

[00:00:00] Loading user starting tree(s) from: data/random/tree_1024.nwk
Parallel reduction/worker buffer size: 1 KB  / 0 KB

[00:00:00] Data distribution: max. partitions/sites/weight per thread: 1 / 50 / 1000
[00:00:00] Data distribution: max. searches per worker: 1

Evaluating 1 trees

[00:00:00] Tree #1, initial LogLikelihood: -126317.905444

[00:00:00 -126317.905444] Initial branch length optimization
[00:00:00 -126317.905444] Model parameter optimization (eps = 0.100000)

[00:44:29] Tree #1, final logLikelihood: -111701.804202


Optimized model parameters:

   Partition 0: noname
   Rate heterogeneity: NONE
   Base frequencies (ML): 0.080340 0.054841 0.041880 0.056638 0.013517 0.041090 0.072634 0.061320 0.022012 0.060682 0.096656 0.064222 0.023417 0.040754 0.043570 0.059499 0.054593 0.011279 0.035452 0.065603 
   Substitution rates (ML): 25.021647 5.732971 6.204658 130.003303 50.536656 56.801934 105.922751 20.783687 4.218175 19.065247 25.330308 39.811989 12.996015 61.713481 261.825142 106.875615 18.449373 10.875563 121.179575 42.744012 4.782497 36.549999 124.340743 11.830995 16.219294 128.621091 4.833733 16.570869 277.683089 16.720693 0.001000 13.170248 43.404283 28.911958 17.009699 14.301866 8.515713 243.863771 30.023657 86.957465 34.148883 76.222180 225.112926 0.001000 0.001000 116.755922 27.067248 0.001000 1.872372 184.862714 109.618187 0.001000 28.643191 8.741592 0.001000 23.883488 254.924366 42.914869 53.709533 0.001000 1.749171 11.375908 0.001000 1.407014 18.167918 56.417231 21.286528 0.076771 10.569222 0.856600 5.421969 0.001000 28.209665 24.565401 5.201200 28.603005 0.001000 55.381118 73.511129 1.626856 117.521588 51.055756 0.001000 37.172280 88.539485 199.883287 6.476469 215.875084 0.001000 28.221236 148.507977 81.535970 0.001000 30.879918 51.913683 42.983887 6.028413 15.259873 11.436484 12.414592 31.903671 5.522183 1.832180 80.437409 15.342347 0.001000 18.626682 27.894070 27.228858 9.959822 3.608014 6.361407 7.567717 0.001000 1.406348 6.886238 7.200298 5.300139 9.314687 76.570992 5.277893 11.961273 4.057834 4.268196 5.523328 24.609958 11.194526 30.248938 32.404591 26.515316 38.635754 31.580491 60.231534 260.295393 0.001000 199.631605 9.480518 181.648242 46.610913 3.246463 12.838857 40.570558 6.096499 35.101143 534.242326 5.678160 267.914456 128.071878 13.556281 7.564400 11.034393 33.769826 19.565141 84.799877 33.216912 3.417238 21.553712 26.414340 61.328965 0.627901 1.216594 11.763295 113.847023 4.506515 12.706941 99.427168 5.166875 0.330119 119.660503 3.362870 15.510728 11.174557 134.432670 330.554237 27.601664 54.232947 31.430358 11.502568 5.340336 12.544265 319.565121 0.001000 17.756352 6.309926 3.012322 9.606280 115.475371 150.404054 0.001000 1.000000 


Final LogLikelihood: -111701.804202

AIC score: 227909.608404 / AICc score: 10384433.608404 / BIC score: 232217.396235
Free parameters (model + branch lengths): 2253

WARNING: Number of free parameters (K=2253) is larger than alignment size (n=50).
         This might lead to overfitting and compromise tree inference results!


Best ML tree saved to: /mnt/vast-standard/home/blieser/u14285/phylo_grad_new/phylo_grad/benchmark_test/data/sim/alignment_1024_50_1.raxml.log.raxml.bestTree
Optimized model saved to: /mnt/vast-standard/home/blieser/u14285/phylo_grad_new/phylo_grad/benchmark_test/data/sim/alignment_1024_50_1.raxml.log.raxml.bestModel

Execution log saved to: /mnt/vast-standard/home/blieser/u14285/phylo_grad_new/phylo_grad/benchmark_test/data/sim/alignment_1024_50_1.raxml.log.raxml.log

Analysis started: 08-Nov-2025 04:51:42 / finished: 08-Nov-2025 05:36:12

Elapsed time: 2669.323 seconds

Consumed energy: 121.125 Wh

	Command being timed: "raxml-ng --msa data/sim/alignment_1024_50.fasta --model PROTGTR+FO --tree data/random/tree_1024.nwk --evaluate --opt-branches off --threads 1 --redo --prefix data/sim/alignment_1024_50_1.raxml.log"
	User time (seconds): 2651.87
	System time (seconds): 0.09
	Percent of CPU this job got: 99%
	Elapsed (wall clock) time (h:mm:ss or m:ss): 44:29.36
	Average shared text size (kbytes): 0
	Average unshared data size (kbytes): 0
	Average stack size (kbytes): 0
	Average total size (kbytes): 0
	Maximum resident set size (kbytes): 33432
	Average resident set size (kbytes): 0
	Major (requiring I/O) page faults: 23
	Minor (reclaiming a frame) page faults: 4877
	Voluntary context switches: 388
	Involuntary context switches: 1020971
	Swaps: 0
	File system inputs: 0
	File system outputs: 1080
	Socket messages sent: 0
	Socket messages received: 0
	Signals delivered: 0
	Page size (bytes): 4096
	Exit status: 0
