# Supplementary material for: Phylograd: fast column-specific calculation of substitution model gradients
Source: BMC Bioinformatics. 2025 Dec 23;27:20. doi: 10.1186/s12859-025-06353-4 (PMC12836810; doi:10.1186/s12859-025-06353-4)
Supplement: Supplementary file 1 — (zip 4800 KB) [file 12859_2025_6353_MOESM1_ESM.zip › alignment_1024_50_32.phylograd.log]

GradientTime=156912
Likelihood=-123042.36503300299
Iteration 0: 123042.36503300299
Iteration 1: 123042.36503300299
GradientTime=65921
Likelihood=-121682.4240722402
Iteration 2: 121682.4240722402
GradientTime=67995
Likelihood=-120486.82193673917
Iteration 3: 120486.82193673917
GradientTime=66314
Likelihood=-119324.92923170353
GradientTime=67638
Likelihood=-116482.19740375473
Iteration 4: 116482.19740375473
GradientTime=67637
Likelihood=-115763.72526066595
Iteration 5: 115763.72526066595
GradientTime=67641
Likelihood=-114992.13696818014
Iteration 6: 114992.13696818014
GradientTime=66449
Likelihood=-114219.87466664407
Iteration 7: 114219.87466664407
GradientTime=68337
Likelihood=-113555.01971412532
Iteration 8: 113555.01971412532
GradientTime=66981
Likelihood=-113099.93392512998
Iteration 9: 113099.93392512998
GradientTime=70280
Likelihood=-112775.1662364698
Iteration 10: 112775.1662364698
GradientTime=67097
Likelihood=-112599.67838957396
Iteration 11: 112599.67838957396
GradientTime=69299
Likelihood=-112466.75149747786
Iteration 12: 112466.75149747786
GradientTime=67911
Likelihood=-112336.69767468663
Iteration 13: 112336.69767468663
GradientTime=67702
Likelihood=-112220.44922405104
Iteration 14: 112220.44922405104
GradientTime=67820
Likelihood=-112119.58433912272
Iteration 15: 112119.58433912272
GradientTime=70003
Likelihood=-112037.14528096837
Iteration 16: 112037.14528096837
GradientTime=69176
Likelihood=-111981.90348544139
Iteration 17: 111981.90348544139
GradientTime=68277
Likelihood=-111934.90464678933
Iteration 18: 111934.90464678933
GradientTime=67499
Likelihood=-111897.86517041147
Iteration 19: 111897.86517041147
GradientTime=67865
Likelihood=-111875.67534879412
Iteration 20: 111875.67534879412
GradientTime=68648
Likelihood=-111853.28511552516
Iteration 21: 111853.28511552516
GradientTime=70361
Likelihood=-111851.68707078265
GradientTime=68711
Likelihood=-111838.90292913481
Iteration 22: 111838.90292913481
GradientTime=69012
Likelihood=-111823.72612991935
Iteration 23: 111823.72612991935
GradientTime=66665
Likelihood=-111816.26321861122
Iteration 24: 111816.26321861122
GradientTime=68855
Likelihood=-111795.50613492339
Iteration 25: 111795.50613492339
GradientTime=68921
Likelihood=-111791.04693315172
Iteration 26: 111791.04693315172
GradientTime=69312
Likelihood=-111781.2877676803
Iteration 27: 111781.2877676803
GradientTime=66737
Likelihood=-111775.21211549171
Iteration 28: 111775.21211549171
GradientTime=68879
Likelihood=-111770.93749703528
Iteration 29: 111770.93749703528
GradientTime=70366
Likelihood=-111765.22840863392
Iteration 30: 111765.22840863392
GradientTime=69629
Likelihood=-111759.45647164773
Iteration 31: 111759.45647164773
GradientTime=70038
Likelihood=-111755.62590623414
Iteration 32: 111755.62590623414
GradientTime=68994
Likelihood=-111752.1093974488
Iteration 33: 111752.1093974488
GradientTime=68178
Likelihood=-111749.7221729366
Iteration 34: 111749.7221729366
GradientTime=68185
Likelihood=-111746.86455237826
Iteration 35: 111746.86455237826
GradientTime=69449
Likelihood=-111743.16312821784
Iteration 36: 111743.16312821784
GradientTime=70216
Likelihood=-111741.93260049968
Iteration 37: 111741.93260049968
GradientTime=67103
Likelihood=-111740.43217717744
Iteration 38: 111740.43217717744
GradientTime=69134
Likelihood=-111738.00680740121
Iteration 39: 111738.00680740121
GradientTime=69256
Likelihood=-111736.69492275137
Iteration 40: 111736.69492275137
GradientTime=68733
Likelihood=-111734.7409645748
Iteration 41: 111734.7409645748
GradientTime=67889
Likelihood=-111732.67941697243
Iteration 42: 111732.67941697243
GradientTime=70135
Likelihood=-111730.62800280045
Iteration 43: 111730.62800280045
GradientTime=67340
Likelihood=-111729.30288146803
Iteration 44: 111729.30288146803
GradientTime=67983
Likelihood=-111728.07391607297
Iteration 45: 111728.07391607297
GradientTime=69557
Likelihood=-111727.2378867608
Iteration 46: 111727.2378867608
GradientTime=68588
Likelihood=-111725.85231590342
Iteration 47: 111725.85231590342
GradientTime=69590
Likelihood=-111726.43558713757
GradientTime=70240
Likelihood=-111725.08973902318
Iteration 48: 111725.08973902318
GradientTime=70489
Likelihood=-111724.13153109608
Iteration 49: 111724.13153109608
GradientTime=71480
Likelihood=-111723.16815532172
Iteration 50: 111723.16815532172
GradientTime=67845
Likelihood=-111722.70307950543
Iteration 51: 111722.70307950543
GradientTime=72151
Likelihood=-111722.23196044183
Iteration 52: 111722.23196044183
GradientTime=69175
Likelihood=-111720.99194033288
Iteration 53: 111720.99194033288
GradientTime=70111
Likelihood=-111720.23724235968
Iteration 54: 111720.23724235968
GradientTime=68191
Likelihood=-111719.76531129522
Iteration 55: 111719.76531129522
GradientTime=69425
Likelihood=-111718.39016439198
Iteration 56: 111718.39016439198
GradientTime=67354
Likelihood=-111717.89018212157
Iteration 57: 111717.89018212157
GradientTime=68638
Likelihood=-111717.14887263803
Iteration 58: 111717.14887263803
GradientTime=67457
Likelihood=-111716.22975973523
Iteration 59: 111716.22975973523
GradientTime=70399
Likelihood=-111716.42614750969
GradientTime=69057
Likelihood=-111715.74215298283
Iteration 60: 111715.74215298283
GradientTime=71098
Likelihood=-111715.28080436353
Iteration 61: 111715.28080436353
GradientTime=68415
Likelihood=-111714.82621274317
Iteration 62: 111714.82621274317
GradientTime=69403
Likelihood=-111714.27914005514
Iteration 63: 111714.27914005514
GradientTime=68531
Likelihood=-111713.96291850338
Iteration 64: 111713.96291850338
GradientTime=68986
Likelihood=-111713.6487297383
Iteration 65: 111713.6487297383
GradientTime=67671
Likelihood=-111713.43342930722
Iteration 66: 111713.43342930722
GradientTime=69125
Likelihood=-111713.18482316786
Iteration 67: 111713.18482316786
GradientTime=67094
Likelihood=-111712.72103415961
Iteration 68: 111712.72103415961
GradientTime=70232
Likelihood=-111712.39024123726
Iteration 69: 111712.39024123726
GradientTime=69548
Likelihood=-111712.09360493535
Iteration 70: 111712.09360493535
GradientTime=70732
Likelihood=-111711.82224778767
Iteration 71: 111711.82224778767
GradientTime=68284
Likelihood=-111711.56471719647
Iteration 72: 111711.56471719647
GradientTime=70289
Likelihood=-111711.45079863456
Iteration 73: 111711.45079863456
GradientTime=68231
Likelihood=-111711.07874757976
Iteration 74: 111711.07874757976
GradientTime=68666
Likelihood=-111710.94746210819
Iteration 75: 111710.94746210819
GradientTime=69266
Likelihood=-111710.7561919577
Iteration 76: 111710.7561919577
GradientTime=70207
Likelihood=-111710.42796539908
Iteration 77: 111710.42796539908
GradientTime=69713
Likelihood=-111710.55749736531
GradientTime=69119
Likelihood=-111710.21311417823
Iteration 78: 111710.21311417823
GradientTime=70107
Likelihood=-111709.95049585248
Iteration 79: 111709.95049585248
GradientTime=68773
Likelihood=-111709.73396567772
Iteration 80: 111709.73396567772
GradientTime=68434
Likelihood=-111709.47706816765
Iteration 81: 111709.47706816765
GradientTime=69516
Likelihood=-111709.422013744
Iteration 82: 111709.422013744
BEST SCORE FOUND : -111709.422013744
	Command being timed: "../target/release/gtr_optimize data/random/tree_1024.nwk data/sim/alignment_1024_50.fasta global"
	User time (seconds): 102.18
	System time (seconds): 1.91
	Percent of CPU this job got: 1696%
	Elapsed (wall clock) time (h:mm:ss or m:ss): 0:06.13
	Average shared text size (kbytes): 0
	Average unshared data size (kbytes): 0
	Average stack size (kbytes): 0
	Average total size (kbytes): 0
	Maximum resident set size (kbytes): 599844
	Average resident set size (kbytes): 0
	Major (requiring I/O) page faults: 0
	Minor (reclaiming a frame) page faults: 159604
	Voluntary context switches: 18404
	Involuntary context switches: 45702
	Swaps: 0
	File system inputs: 0
	File system outputs: 32
	Socket messages sent: 0
	Socket messages received: 0
	Signals delivered: 0
	Page size (bytes): 4096
	Exit status: 0
