# Supplementary material for: Phylograd: fast column-specific calculation of substitution model gradients
Source: BMC Bioinformatics. 2025 Dec 23;27:20. doi: 10.1186/s12859-025-06353-4 (PMC12836810; doi:10.1186/s12859-025-06353-4)
Supplement: Supplementary file 1 — (zip 4800 KB) [file 12859_2025_6353_MOESM1_ESM.zip › alignment_1024_50_32.raxml.log]

RAxML-NG v. 1.2.2 released on 11.04.2024 by The Exelixis Lab.
Developed by: Alexey M. Kozlov and Alexandros Stamatakis.
Contributors: Diego Darriba, Tomas Flouri, Benoit Morel, Sarah Lutteropp, Ben Bettisworth, Julia Haag, Anastasis Togkousidis.
Latest version: https://github.com/amkozlov/raxml-ng
Questions/problems/suggestions? Please visit: https://groups.google.com/forum/#!forum/raxml

System: AMD EPYC 7742 64-Core Processor, 128 cores, 1007 GB RAM (allocated: 16 physical cores)

RAxML-NG was called at 07-Nov-2025 17:18:50 as follows:

raxml-ng --msa data/sim/alignment_1024_50.fasta --model PROTGTR+FO --tree data/random/tree_1024.nwk --evaluate --opt-branches off --threads 32 --redo --prefix data/sim/alignment_1024_50_32.raxml.log

Analysis options:
  run mode: Evaluate tree likelihood
  start tree(s): user
  random seed: 1762532330
  tip-inner: OFF
  pattern compression: ON
  per-rate scalers: OFF
  site repeats: ON
  logLH epsilon: general: 0.100000, brlen-triplet: 1000.000000
  branch lengths: proportional (user-specified)
  SIMD kernels: AVX2
  parallelization: coarse-grained (auto), PTHREADS (32 threads), thread pinning: OFF

WARNING: Running in REDO mode: existing checkpoints are ignored, and all result files will be overwritten!

[00:00:00] Reading alignment from file: data/sim/alignment_1024_50.fasta
[00:00:00] Loaded alignment with 1024 taxa and 50 sites

Alignment comprises 1 partitions and 50 patterns

Partition 0: noname
Model: PROTGTR+FO
Alignment sites / patterns: 50 / 50
Gaps: 0.00 %
Invariant sites: 0.00 %


NOTE: Binary MSA file created: data/sim/alignment_1024_50_32.raxml.log.raxml.rba

Parallelization scheme autoconfig: 1 worker(s) x 32 thread(s)

[00:00:00] Loading user starting tree(s) from: data/random/tree_1024.nwk
Parallel reduction/worker buffer size: 1 KB  / 0 KB

[00:00:00] Data distribution: max. partitions/sites/weight per thread: 1 / 16 / 320
[00:00:00] Data distribution: max. searches per worker: 1

Evaluating 1 trees

[00:00:00] Tree #1, initial LogLikelihood: -126317.905444

[00:00:00 -126317.905444] Initial branch length optimization
[00:00:00 -126317.905444] Model parameter optimization (eps = 0.100000)

[01:15:18] Tree #1, final logLikelihood: -111701.775822


Optimized model parameters:

   Partition 0: noname
   Rate heterogeneity: NONE
   Base frequencies (ML): 0.080343 0.054859 0.041889 0.056660 0.013512 0.041101 0.072661 0.061323 0.022005 0.060699 0.096667 0.064242 0.023412 0.040715 0.043577 0.059506 0.054601 0.011219 0.035395 0.065615 
   Substitution rates (ML): 25.112214 5.786740 6.262095 130.591052 50.696367 56.974512 106.264618 20.864873 4.266680 19.146052 25.420437 39.949635 13.032509 61.918976 262.536718 107.342729 18.534046 10.902175 121.544223 42.886563 4.812892 36.675721 124.656419 11.920902 16.261223 129.055475 4.848520 16.624005 278.267138 16.778413 0.001000 13.217184 43.539325 29.024498 17.117025 14.326350 8.542991 244.346880 30.154289 87.170274 34.320609 76.423829 225.874617 0.001000 0.001000 117.039308 27.152700 0.001000 1.879241 185.267077 109.933455 0.001000 28.746577 8.769580 0.001000 24.013990 255.403426 43.052556 53.898065 0.001000 1.747047 11.471112 0.001000 1.414550 18.218018 56.606415 21.380654 0.069009 10.617083 0.851586 5.427531 0.001000 28.313774 24.638183 5.246439 28.667559 0.001000 55.605029 73.973158 1.617928 117.987423 51.332905 0.001000 37.402562 88.870695 200.309632 6.497503 216.629608 0.001000 28.299900 148.879138 81.779169 0.001000 30.971576 52.080872 43.122384 6.045181 15.300996 11.475716 12.447149 32.006627 5.536411 1.839764 80.669695 15.399950 0.001000 18.680700 28.013467 27.328011 9.983211 3.636323 6.377757 7.600232 0.001000 1.439598 6.892585 7.225954 5.336970 9.340765 76.804215 5.309128 12.007987 4.083651 4.284495 5.537403 24.666478 11.258753 30.377323 32.334111 26.609439 38.775303 31.717417 60.987913 261.944154 0.001000 200.259335 9.502865 182.251992 46.736169 3.260754 12.879734 40.727069 5.983089 35.187750 535.579983 5.695697 268.898873 128.634724 13.595964 7.602579 11.078576 33.957435 19.468406 85.147071 33.324583 3.436140 21.623153 26.545283 61.526002 0.582522 1.249903 11.797417 114.484500 4.517864 12.775120 99.740439 5.136805 0.211251 120.087341 3.379955 15.549266 11.210934 136.417126 333.260230 27.689505 54.401472 31.538351 11.551056 5.371635 12.584364 320.273947 0.001000 17.813426 6.383561 2.965908 9.627829 115.774788 152.743204 0.001000 1.000000 


Final LogLikelihood: -111701.775822

AIC score: 227909.551644 / AICc score: 10384433.551644 / BIC score: 232217.339475
Free parameters (model + branch lengths): 2253

WARNING: Number of free parameters (K=2253) is larger than alignment size (n=50).
         This might lead to overfitting and compromise tree inference results!


Best ML tree saved to: /mnt/vast-standard/home/blieser/u14285/phylo_grad_new/phylo_grad/benchmark_test/data/sim/alignment_1024_50_32.raxml.log.raxml.bestTree
Optimized model saved to: /mnt/vast-standard/home/blieser/u14285/phylo_grad_new/phylo_grad/benchmark_test/data/sim/alignment_1024_50_32.raxml.log.raxml.bestModel

Execution log saved to: /mnt/vast-standard/home/blieser/u14285/phylo_grad_new/phylo_grad/benchmark_test/data/sim/alignment_1024_50_32.raxml.log.raxml.log

Analysis started: 07-Nov-2025 17:18:50 / finished: 07-Nov-2025 18:34:08

Elapsed time: 4518.053 seconds

Consumed energy: 321.061 Wh (= 2 km in an electric car, or 8 km with an e-scooter!)

	Command being timed: "raxml-ng --msa data/sim/alignment_1024_50.fasta --model PROTGTR+FO --tree data/random/tree_1024.nwk --evaluate --opt-branches off --threads 32 --redo --prefix data/sim/alignment_1024_50_32.raxml.log"
	User time (seconds): 141653.44
	System time (seconds): 5.47
	Percent of CPU this job got: 3135%
	Elapsed (wall clock) time (h:mm:ss or m:ss): 1:15:18
	Average shared text size (kbytes): 0
	Average unshared data size (kbytes): 0
	Average stack size (kbytes): 0
	Average total size (kbytes): 0
	Maximum resident set size (kbytes): 258932
	Average resident set size (kbytes): 0
	Major (requiring I/O) page faults: 58
	Minor (reclaiming a frame) page faults: 1239179
	Voluntary context switches: 11397
	Involuntary context switches: 56888074
	Swaps: 0
	File system inputs: 0
	File system outputs: 1080
	Socket messages sent: 0
	Socket messages received: 0
	Signals delivered: 0
	Page size (bytes): 4096
	Exit status: 0
