# Supplementary material for: Phylograd: fast column-specific calculation of substitution model gradients
Source: BMC Bioinformatics. 2025 Dec 23;27:20. doi: 10.1186/s12859-025-06353-4 (PMC12836810; doi:10.1186/s12859-025-06353-4)
Supplement: Supplementary file 1 — (zip 4800 KB) [file 12859_2025_6353_MOESM1_ESM.zip › alignment_1024_50_5.single_phylograd.log]

Likelihood=-2528.885405219289
Iteration 0: 2528.885405219289
Iteration 1: 2528.885405219289
Likelihood=-2562.8957268116715
Iteration 0: 2562.8957268116715
Iteration 1: 2562.8957268116715
Likelihood=-2567.0777124557417
Iteration 0: 2567.0777124557417
Iteration 1: 2567.0777124557417
Likelihood=-2560.971484367299
Iteration 0: 2560.971484367299
Iteration 1: 2560.971484367299
Likelihood=-2463.480244056289
Iteration 0: 2463.480244056289
Iteration 1: 2463.480244056289
Likelihood=-2467.505700560988
Iteration 2: 2467.505700560988
Likelihood=-2496.1678584551746
Iteration 2: 2496.1678584551746
Likelihood=-2401.418000905886
Iteration 2: 2401.418000905886
Likelihood=-2500.5665022558746
Likelihood=-2495.3387865534896
Iteration 2: 2495.3387865534896
Iteration 2: 2500.5665022558746
Likelihood=-2425.758329954158
Iteration 3: 2425.758329954158
Likelihood=-2393.215267187929
Iteration 4: 2393.215267187929
Likelihood=-2448.0058485009235
Iteration 3: 2448.0058485009235
Likelihood=-2455.6559260958206
Likelihood=-2448.743779607874
Iteration 3: 2455.6559260958206
Iteration 3: 2448.743779607874
Likelihood=-2360.1625711810143
Iteration 3: 2360.1625711810143
Likelihood=-2364.5109258364732
Iteration 5: 2364.5109258364732
Likelihood=-2408.877903985939
Iteration 4: 2408.877903985939
Likelihood=-2411.773637973082
Iteration 4: 2411.773637973082
Likelihood=-2422.5619170944397
Iteration 4: 2422.5619170944397
Likelihood=-2330.8438225289115
Iteration 4: 2330.8438225289115
Likelihood=-2338.2225717479837
Iteration 6: 2338.2225717479837
Likelihood=-2314.9866700038087
Iteration 7: 2314.9866700038087
Likelihood=-2374.03946275688
Iteration 5: 2374.03946275688
Likelihood=-2395.132110896809
Iteration 5: 2395.132110896809
Likelihood=-2379.7191640993515
Iteration 5: 2379.7191640993515
Likelihood=-2306.193264625343
Iteration 5: 2306.193264625343
Likelihood=-2294.0541377100476
Iteration 8: 2294.0541377100476
Likelihood=-2342.366533233316
Iteration 6: 2342.366533233316
Likelihood=-2371.366258952172
Iteration 6: 2371.366258952172
Likelihood=-2351.2618995981456
Iteration 6: 2351.2618995981456
Likelihood=-2284.510376674492
Iteration 6: 2284.510376674492
Likelihood=-2276.470721838913
Iteration 9: 2276.470721838913
Likelihood=-2314.20613958715
Iteration 7: 2314.20613958715
Likelihood=-2326.722669038384
Iteration 7: 2326.722669038384
Likelihood=-2351.2242664378573
Iteration 7: 2351.2242664378573
Likelihood=-2264.7324686710913
Iteration 7: 2264.7324686710913
Likelihood=-2260.404137411641
Iteration 10: 2260.404137411641
Likelihood=-2246.6563816538815
Iteration 11: 2246.6563816538815
Likelihood=-2290.7169741462717
Iteration 8: 2290.7169741462717
Likelihood=-2247.6593102362244
Iteration 8: 2247.6593102362244
Likelihood=-2333.311634654045
Iteration 8: 2333.311634654045
Likelihood=-2304.875409809744
Iteration 8: 2304.875409809744
Likelihood=-2235.4978805672995
Iteration 12: 2235.4978805672995
Likelihood=-2270.3188781176013
Iteration 9: 2270.3188781176013
Likelihood=-2232.6179079646568
Iteration 9: 2232.6179079646568
Likelihood=-2318.4990803014643
Iteration 9: 2318.4990803014643
Likelihood=-2286.947044352631
Iteration 9: 2286.947044352631
Likelihood=-2226.0716798428675
Iteration 13: 2226.0716798428675
Likelihood=-2218.0390217526888
Iteration 14: 2218.0390217526888
Likelihood=-2254.130087181556
Iteration 10: 2254.130087181556
Likelihood=-2305.8976685652283
Iteration 10: 2305.8976685652283
Likelihood=-2219.3719379611634
Iteration 10: 2219.3719379611634
Likelihood=-2272.162965564976
Iteration 10: 2272.162965564976
Likelihood=-2211.3743747242524
Iteration 15: 2211.3743747242524
Likelihood=-2241.730717143665
Iteration 11: 2241.730717143665
Likelihood=-2294.5952054793615
Iteration 11: 2294.5952054793615
Likelihood=-2207.3096949136507
Iteration 11: 2207.3096949136507
Likelihood=-2259.7969831078835
Iteration 11: 2259.7969831078835
Likelihood=-2205.502338510243
Iteration 16: 2205.502338510243
Likelihood=-2230.8444738870076
Iteration 12: 2230.8444738870076
Likelihood=-2200.6993420073254
Iteration 17: 2200.6993420073254
Likelihood=-2284.475170711213
Iteration 12: 2284.475170711213
Likelihood=-2196.624358091728
Iteration 12: 2196.624358091728
Likelihood=-2249.734139350192
Iteration 12: 2249.734139350192
Likelihood=-2196.885856643337
Iteration 18: 2196.885856643337
Likelihood=-2222.6577599792654
Iteration 13: 2222.6577599792654
Likelihood=-2275.7487388153804
Iteration 13: 2275.7487388153804
Likelihood=-2187.5025526171717
Iteration 13: 2187.5025526171717
Likelihood=-2241.311923449722
Iteration 13: 2241.311923449722
Likelihood=-2193.6659197534836
Iteration 19: 2193.6659197534836
Likelihood=-2216.340659027115
Iteration 14: 2216.340659027115
Likelihood=-2268.112201453134
Iteration 14: 2268.112201453134
Likelihood=-2179.1980881540653
Iteration 14: 2179.1980881540653
Likelihood=-2233.9753214090692
Iteration 14: 2233.9753214090692
Likelihood=-2190.8975862767643
Iteration 20: 2190.8975862767643
Likelihood=-2188.555452002681
Iteration 21: 2188.555452002681
Likelihood=-2210.8373962053092
Iteration 15: 2210.8373962053092
Likelihood=-2172.6375966146184
Iteration 15: 2172.6375966146184
Likelihood=-2261.746271643449
Iteration 15: 2261.746271643449
Likelihood=-2227.961697690797
Iteration 15: 2227.961697690797
Likelihood=-2186.340032403766
Iteration 22: 2186.340032403766
Likelihood=-2206.638427524389
Iteration 16: 2206.638427524389
Likelihood=-2167.157291385433
Iteration 16: 2167.157291385433
Likelihood=-2255.985568816352
Iteration 16: 2255.985568816352
Likelihood=-2222.9062268292223
Iteration 16: 2222.9062268292223
Likelihood=-2184.2441337265814
Iteration 23: 2184.2441337265814
Likelihood=-2202.807218629565
Iteration 17: 2202.807218629565
Likelihood=-2182.522365953577
Iteration 24: 2182.522365953577
Likelihood=-2162.3971982451676
Iteration 17: 2162.3971982451676
Likelihood=-2251.1429824900642
Iteration 17: 2251.1429824900642
Likelihood=-2218.5520413290733
Iteration 17: 2218.5520413290733
Likelihood=-2181.0450937380137
Iteration 25: 2181.0450937380137
Likelihood=-2199.6019163848705
Iteration 18: 2199.6019163848705
Likelihood=-2158.5626311403607
Iteration 18: 2158.5626311403607
Likelihood=-2247.51404047003
Iteration 18: 2247.51404047003
Likelihood=-2215.1909065577734
Iteration 18: 2215.1909065577734
Likelihood=-2179.907917058843
Iteration 26: 2179.907917058843
Likelihood=-2196.7628625215652
Iteration 19: 2196.7628625215652
Likelihood=-2155.5130671256343
Iteration 19: 2155.5130671256343
Likelihood=-2244.046143206812
Iteration 19: 2244.046143206812
Likelihood=-2212.1931707583776
Iteration 19: 2212.1931707583776
Likelihood=-2178.9913978762233
Iteration 27: 2178.9913978762233
Likelihood=-2194.1715178066106
Iteration 20: 2194.1715178066106
Likelihood=-2178.072699898908
Iteration 28: 2178.072699898908
Likelihood=-2153.019400233607
Iteration 20: 2153.019400233607
Likelihood=-2241.2805557392926
Iteration 20: 2241.2805557392926
Likelihood=-2209.7009187123485
Iteration 20: 2209.7009187123485
Likelihood=-2176.9751842510836
Iteration 29: 2176.9751842510836
Likelihood=-2191.8870013679607
Iteration 21: 2191.8870013679607
Likelihood=-2150.9213063184907
Iteration 21: 2150.9213063184907
Likelihood=-2238.8764842348623
Iteration 21: 2238.8764842348623
Likelihood=-2207.6045428916987
Iteration 21: 2207.6045428916987
Likelihood=-2176.0355885286517
Iteration 30: 2176.0355885286517
Likelihood=-2189.783213694537
Iteration 22: 2189.783213694537
Likelihood=-2149.0816549473616
Iteration 22: 2149.0816549473616
Likelihood=-2236.976957263725
Iteration 22: 2236.976957263725
Likelihood=-2205.672877086671
Iteration 22: 2205.672877086671
Likelihood=-2175.294106625861
Iteration 31: 2175.294106625861
Likelihood=-2174.7424230243437
Iteration 32: 2174.7424230243437
Likelihood=-2187.9546049864366
Iteration 23: 2187.9546049864366
Likelihood=-2147.3525273214786
Iteration 23: 2147.3525273214786
Likelihood=-2235.430795140376
Iteration 23: 2235.430795140376
Likelihood=-2203.870465980067
Iteration 23: 2203.870465980067
Likelihood=-2174.2147397196886
Iteration 33: 2174.2147397196886
Likelihood=-2186.3947740246726
Iteration 24: 2186.3947740246726
Likelihood=-2145.695545191663
Iteration 24: 2145.695545191663
Likelihood=-2234.067905387152
Iteration 24: 2234.067905387152
Likelihood=-2202.2043846338815
Iteration 24: 2202.2043846338815
Likelihood=-2173.5438944444713
Iteration 34: 2173.5438944444713
Likelihood=-2185.03929919875
Iteration 25: 2185.03929919875
Likelihood=-2172.7355588582545
Iteration 35: 2172.7355588582545
Likelihood=-2144.1636224174954
Iteration 25: 2144.1636224174954
Likelihood=-2232.910261126621
Iteration 25: 2232.910261126621
Likelihood=-2200.535546406877
Iteration 25: 2200.535546406877
Likelihood=-2171.9201485336926
Iteration 36: 2171.9201485336926
Likelihood=-2183.878137792227
Iteration 26: 2183.878137792227
Likelihood=-2231.9060234198205
Iteration 26: 2231.9060234198205
Likelihood=-2142.7169229548485
Iteration 26: 2142.7169229548485
Likelihood=-2199.0491079603084
Iteration 26: 2199.0491079603084
Likelihood=-2171.30259167284
Iteration 37: 2171.30259167284
Likelihood=-2182.8094424659835
Iteration 27: 2182.8094424659835
Likelihood=-2230.979194670573
Iteration 27: 2230.979194670573
Likelihood=-2141.432286523115
Iteration 27: 2141.432286523115
Likelihood=-2197.6195991270374
Iteration 27: 2197.6195991270374
Likelihood=-2170.791409390709
Iteration 38: 2170.791409390709
Likelihood=-2181.809763228231
Iteration 28: 2181.809763228231
Likelihood=-2170.3356357299413
Iteration 39: 2170.3356357299413
Likelihood=-2229.9513522537864
Iteration 28: 2229.9513522537864
Likelihood=-2140.2038295374696
Iteration 28: 2140.2038295374696
Likelihood=-2196.3587709151566
Iteration 28: 2196.3587709151566
Likelihood=-2169.969945123947
Iteration 40: 2169.969945123947
Likelihood=-2180.70532802262
Iteration 29: 2180.70532802262
Likelihood=-2228.8452733778336
Iteration 29: 2228.8452733778336
Likelihood=-2139.101291453948
Iteration 29: 2139.101291453948
Likelihood=-2195.2907161969024
Iteration 29: 2195.2907161969024
Likelihood=-2169.6040738698334
Iteration 41: 2169.6040738698334
Likelihood=-2180.0467549129285
Iteration 30: 2180.0467549129285
Likelihood=-2228.2002730016675
Iteration 30: 2228.2002730016675
Likelihood=-2138.684898937098
Iteration 30: 2138.684898937098
Likelihood=-2169.3620568815345
Iteration 42: 2169.3620568815345
Likelihood=-2194.532429613381
Iteration 30: 2194.532429613381
Likelihood=-2169.1377549650015
Iteration 43: 2169.1377549650015
Likelihood=-2179.6099705747033
Iteration 31: 2179.6099705747033
Likelihood=-2227.6454786526874
Iteration 31: 2227.6454786526874
Likelihood=-2137.5471682831108
Iteration 31: 2137.5471682831108
Likelihood=-2193.9072497002658
Iteration 31: 2193.9072497002658
Likelihood=-2168.887718366043
Iteration 44: 2168.887718366043
Likelihood=-2179.1875410717084
Iteration 32: 2179.1875410717084
Likelihood=-2227.2771542125943
Iteration 32: 2227.2771542125943
Likelihood=-2137.1949093863122
Iteration 32: 2137.1949093863122
Likelihood=-2193.119950902929
Iteration 32: 2193.119950902929
Likelihood=-2168.8026975020093
Iteration 45: 2168.8026975020093
Likelihood=-2178.433008493996
Iteration 33: 2178.433008493996
Likelihood=-2168.5017597488118
Iteration 46: 2168.5017597488118
Likelihood=-2226.8651032622174
Iteration 33: 2226.8651032622174
Likelihood=-2136.7764739631007
Iteration 33: 2136.7764739631007
Likelihood=-2192.7517032439278
Iteration 33: 2192.7517032439278
Likelihood=-2168.415653683099
Iteration 47: 2168.415653683099
Likelihood=-2177.8307327580737
Iteration 34: 2177.8307327580737
Likelihood=-2226.3147426938185
Iteration 34: 2226.3147426938185
Likelihood=-2136.2600744332162
Iteration 34: 2136.2600744332162
Likelihood=-2192.188189813175
Iteration 34: 2192.188189813175
Likelihood=-2168.2803669412674
Iteration 48: 2168.2803669412674
Likelihood=-2177.4194553836983
Iteration 35: 2177.4194553836983
Likelihood=-2225.836381747972
Iteration 35: 2225.836381747972
Likelihood=-2135.7048467129534
Iteration 35: 2135.7048467129534
Likelihood=-2191.7827814497264
Iteration 35: 2191.7827814497264
Likelihood=-2168.216340415066
Iteration 49: 2168.216340415066
Likelihood=-2176.8574151817484
Iteration 36: 2176.8574151817484
Likelihood=-2168.038695342477
Iteration 50: 2168.038695342477
Likelihood=-2225.3199410471357
Iteration 36: 2225.3199410471357
Likelihood=-2135.1722597334424
Iteration 36: 2135.1722597334424
Likelihood=-2191.4259577910534
Iteration 36: 2191.4259577910534
Likelihood=-2167.971051606363
Iteration 51: 2167.971051606363
Likelihood=-2176.463367642719
Iteration 37: 2176.463367642719
Likelihood=-2224.8716327258226
Iteration 37: 2224.8716327258226
Likelihood=-2134.6732486046512
Iteration 37: 2134.6732486046512
Likelihood=-2190.8383237747075
Iteration 37: 2190.8383237747075
Likelihood=-2167.918754326717
Iteration 52: 2167.918754326717
Likelihood=-2176.1071814833845
Iteration 38: 2176.1071814833845
Likelihood=-2167.7935345902997
Iteration 53: 2167.7935345902997
Likelihood=-2224.4204901647972
Iteration 38: 2224.4204901647972
Likelihood=-2134.2825657802828
Iteration 38: 2134.2825657802828
Likelihood=-2190.3508347115617
Iteration 38: 2190.3508347115617
Likelihood=-2175.7739017797253
Iteration 39: 2175.7739017797253
Likelihood=-2167.6773008014356
Iteration 54: 2167.6773008014356
Likelihood=-2224.040699476006
Iteration 39: 2224.040699476006
Likelihood=-2133.9514304574313
Iteration 39: 2133.9514304574313
Likelihood=-2189.930363406915
Iteration 39: 2189.930363406915
Likelihood=-2167.5635255797947
Iteration 55: 2167.5635255797947
Likelihood=-2175.4725929550114
Iteration 40: 2175.4725929550114
Likelihood=-2223.7279940906487
Iteration 40: 2223.7279940906487
Likelihood=-2133.550337335309
Iteration 40: 2133.550337335309
Likelihood=-2189.624397328853
Iteration 40: 2189.624397328853
Likelihood=-2167.5053392836962
Iteration 56: 2167.5053392836962
Likelihood=-2175.1002671360225
Iteration 41: 2175.1002671360225
Likelihood=-2167.39873323291
Iteration 57: 2167.39873323291
Likelihood=-2223.3837704053644
Iteration 41: 2223.3837704053644
Likelihood=-2133.1237457974494
Iteration 41: 2133.1237457974494
Likelihood=-2189.3311711240285
Iteration 41: 2189.3311711240285
Likelihood=-2167.372283366731
Iteration 58: 2167.372283366731
Likelihood=-2174.8411123988953
Iteration 42: 2174.8411123988953
Likelihood=-2223.067921294726
Iteration 42: 2223.067921294726
Likelihood=-2132.7692378554834
Iteration 42: 2132.7692378554834
Likelihood=-2189.1259430325863
Iteration 42: 2189.1259430325863
Likelihood=-2167.2499134216896
Iteration 59: 2167.2499134216896
Likelihood=-2174.518194477154
Iteration 43: 2174.518194477154
Likelihood=-2222.793793194509
Iteration 43: 2222.793793194509
Likelihood=-2132.429309747771
Iteration 43: 2132.429309747771
Likelihood=-2167.191629603619
Iteration 60: 2167.191629603619
Likelihood=-2188.8547745567616
Iteration 43: 2188.8547745567616
Likelihood=-2174.2581275935268
Iteration 44: 2174.2581275935268
Likelihood=-2167.142443489102
Iteration 61: 2167.142443489102
Likelihood=-2132.194108894876
Iteration 44: 2132.194108894876
Likelihood=-2222.5716973424896
Iteration 44: 2222.5716973424896
Likelihood=-2188.612788296075
Iteration 44: 2188.612788296075
Likelihood=-2167.0481357869658
Iteration 62: 2167.0481357869658
Likelihood=-2174.0166421311583
Iteration 45: 2174.0166421311583
Likelihood=-2131.940854732289
Iteration 45: 2131.940854732289
Likelihood=-2222.4345927687195
Iteration 45: 2222.4345927687195
Likelihood=-2188.380957557472
Iteration 45: 2188.380957557472
Likelihood=-2166.9933074391924
Iteration 63: 2166.9933074391924
Likelihood=-2173.8780943898737
Iteration 46: 2173.8780943898737
Likelihood=-2166.878117229104
Iteration 64: 2166.878117229104
Likelihood=-2131.7122274996
Iteration 46: 2131.7122274996
Likelihood=-2222.249955594927
Iteration 46: 2222.249955594927
Likelihood=-2188.2234531868476
Iteration 46: 2188.2234531868476
Likelihood=-2173.723434001442
Iteration 47: 2173.723434001442
Likelihood=-2166.8413135926744
Iteration 65: 2166.8413135926744
Likelihood=-2131.6104535887
Iteration 47: 2131.6104535887
Likelihood=-2222.0965348117106
Iteration 47: 2222.0965348117106
Likelihood=-2188.1609191433386
Iteration 47: 2188.1609191433386
Likelihood=-2166.7858461492287
Iteration 66: 2166.7858461492287
Likelihood=-2173.592101790346
Iteration 48: 2173.592101790346
Likelihood=-2131.427423763643
Iteration 48: 2131.427423763643
Likelihood=-2222.007799467359
Iteration 48: 2222.007799467359
Likelihood=-2188.019764558518
Iteration 48: 2188.019764558518
Likelihood=-2166.72785077887
Iteration 67: 2166.72785077887
Likelihood=-2173.45833462612
Iteration 49: 2173.45833462612
Likelihood=-2166.6641630630857
Iteration 68: 2166.6641630630857
Likelihood=-2131.2990983232016
Iteration 49: 2131.2990983232016
Likelihood=-2221.902314869057
Iteration 49: 2221.902314869057
Likelihood=-2187.970549786572
Iteration 49: 2187.970549786572
Likelihood=-2173.3860754799653
Iteration 50: 2173.3860754799653
Likelihood=-2166.623125271024
Iteration 69: 2166.623125271024
Likelihood=-2131.1751419869415
Iteration 50: 2131.1751419869415
Likelihood=-2221.826092311175
Iteration 50: 2221.826092311175
Likelihood=-2187.89581045841
Iteration 50: 2187.89581045841
Likelihood=-2166.5954165560133
Iteration 70: 2166.5954165560133
Likelihood=-2173.225549590681
Iteration 51: 2173.225549590681
Likelihood=-2131.1772695838786
Likelihood=-2166.5734978436008
Iteration 71: 2166.5734978436008
Likelihood=-2187.842086878672
Iteration 51: 2187.842086878672
Likelihood=-2221.704056595292
Iteration 51: 2221.704056595292
Likelihood=-2173.114237111467
Iteration 52: 2173.114237111467
Likelihood=-2166.5540454647976
Iteration 72: 2166.5540454647976
Likelihood=-2131.0991932287175
Iteration 51: 2131.0991932287175
Likelihood=-2187.7809523754077
Iteration 52: 2187.7809523754077
Likelihood=-2221.6389423411106
Iteration 52: 2221.6389423411106
Likelihood=-2166.5076455852522
Iteration 73: 2166.5076455852522
Likelihood=-2173.012041962959
Iteration 53: 2173.012041962959
Likelihood=-2130.9808346408754
Iteration 52: 2130.9808346408754
Likelihood=-2187.714906563254
Iteration 53: 2187.714906563254
Likelihood=-2221.5373182417875
Iteration 53: 2221.5373182417875
Likelihood=-2166.4854642238447
Iteration 74: 2166.4854642238447
Likelihood=-2172.9280953506786
Iteration 54: 2172.9280953506786
Likelihood=-2166.4447120026607
Iteration 75: 2166.4447120026607
Likelihood=-2130.9040602522427
Iteration 53: 2130.9040602522427
Likelihood=-2187.6421841213873
Iteration 54: 2187.6421841213873
Likelihood=-2221.4597458026888
Iteration 54: 2221.4597458026888
Likelihood=-2172.853521972943
Iteration 55: 2172.853521972943
Likelihood=-2166.4411105460495
Likelihood=-2130.823136623953
Iteration 54: 2130.823136623953
Likelihood=-2187.5816840205043
Iteration 55: 2187.5816840205043
Likelihood=-2221.3860958853993
Iteration 55: 2221.3860958853993
Likelihood=-2166.424593204654
Iteration 76: 2166.424593204654
Likelihood=-2172.7664118490043
Iteration 56: 2172.7664118490043
Likelihood=-2130.7450633773174
Iteration 55: 2130.7450633773174
Likelihood=-2187.480195572657
Iteration 56: 2187.480195572657
Likelihood=-2221.291810916591
Iteration 56: 2221.291810916591
Likelihood=-2166.3972045009295
Iteration 77: 2166.3972045009295
Likelihood=-2172.6584242243594
Iteration 57: 2172.6584242243594
Likelihood=-2166.3680888414788
Iteration 78: 2166.3680888414788
Likelihood=-2130.621099886249
Iteration 56: 2130.621099886249
Likelihood=-2187.4212314473193
Iteration 57: 2187.4212314473193
Likelihood=-2221.203458222945
Iteration 57: 2221.203458222945
Likelihood=-2172.5823928884333
Iteration 58: 2172.5823928884333
Likelihood=-2166.330985369419
Iteration 79: 2166.330985369419
Likelihood=-2130.5008307192147
Iteration 57: 2130.5008307192147
Likelihood=-2187.37221225902
Iteration 58: 2187.37221225902
Likelihood=-2221.151075992143
Iteration 58: 2221.151075992143
Likelihood=-2166.364603501934
Likelihood=-2172.460360269529
Iteration 59: 2172.460360269529
Likelihood=-2130.405904484726
Iteration 58: 2130.405904484726
Likelihood=-2187.309718546732
Iteration 59: 2187.309718546732
Likelihood=-2166.3124079875547
Iteration 80: 2166.3124079875547
Likelihood=-2221.0925345074834
Iteration 59: 2221.0925345074834
Likelihood=-2172.458647756336
Likelihood=-2166.280852199118
Iteration 81: 2166.280852199118
Likelihood=-2130.2632595049267
Iteration 59: 2130.2632595049267
Likelihood=-2187.2820817975603
Iteration 60: 2187.2820817975603
Likelihood=-2221.052305558536
Iteration 60: 2221.052305558536
Likelihood=-2172.4041911595787
Iteration 60: 2172.4041911595787
Likelihood=-2166.2560441842847
Iteration 82: 2166.2560441842847
Likelihood=-2130.238937333823
Iteration 60: 2130.238937333823
Likelihood=-2187.241630754604
Iteration 61: 2187.241630754604
Likelihood=-2221.0074347945315
Iteration 61: 2221.0074347945315
Likelihood=-2166.238275383862
Iteration 83: 2166.238275383862
Likelihood=-2172.340501254097
Iteration 61: 2172.340501254097
Likelihood=-2130.1814255936533
Iteration 61: 2130.1814255936533
Likelihood=-2166.2099657782096
Iteration 84: 2166.2099657782096
Likelihood=-2187.2072045413347
Iteration 62: 2187.2072045413347
Likelihood=-2220.946925011088
Iteration 62: 2220.946925011088
Likelihood=-2172.2941946443493
Iteration 62: 2172.2941946443493
Likelihood=-2166.181555995491
Iteration 85: 2166.181555995491
Likelihood=-2130.154521951541
Iteration 62: 2130.154521951541
Likelihood=-2187.16642178511
Iteration 63: 2187.16642178511
Likelihood=-2220.9165021102185
Iteration 63: 2220.9165021102185
Likelihood=-2172.2494503984217
Iteration 63: 2172.2494503984217
Likelihood=-2166.156245118627
Iteration 86: 2166.156245118627
Likelihood=-2130.110786636531
Iteration 63: 2130.110786636531
Likelihood=-2187.128075466292
Iteration 64: 2187.128075466292
Likelihood=-2166.1315168272786
Iteration 87: 2166.1315168272786
Likelihood=-2220.889469927672
Iteration 64: 2220.889469927672
Likelihood=-2172.189050189586
Iteration 64: 2172.189050189586
Likelihood=-2166.1151250425905
Likelihood=-2130.0788793195698
Iteration 88: 2166.1151250425905
Iteration 64: 2130.0788793195698
Likelihood=-2187.0911379946106
Iteration 65: 2187.0911379946106
Likelihood=-2220.849000216765
Iteration 65: 2220.849000216765
Likelihood=-2172.110543525543
Iteration 65: 2172.110543525543
Likelihood=-2166.0898761796007
Iteration 89: 2166.0898761796007
Likelihood=-2130.037716497093
Iteration 65: 2130.037716497093
Likelihood=-2187.0533997569282
Iteration 66: 2187.0533997569282
Likelihood=-2220.8333141793137
Iteration 66: 2220.8333141793137
Likelihood=-2166.0800860502854
Iteration 90: 2166.0800860502854
Likelihood=-2172.023076193645
Iteration 66: 2172.023076193645
Likelihood=-2130.004360754032
Iteration 66: 2130.004360754032
Likelihood=-2187.028100751919
Iteration 67: 2187.028100751919
Likelihood=-2166.063543628174
Iteration 91: 2166.063543628174
Likelihood=-2220.8057819556193
Iteration 67: 2220.8057819556193
Likelihood=-2171.9858175320046
Iteration 67: 2171.9858175320046
Likelihood=-2166.055257843199
Iteration 92: 2166.055257843199
Likelihood=-2129.9770622027545
Iteration 67: 2129.9770622027545
Likelihood=-2187.002297117218
Iteration 68: 2187.002297117218
Likelihood=-2220.7916262323747
Iteration 68: 2220.7916262323747
Likelihood=-2171.9255338708654
Iteration 68: 2171.9255338708654
Likelihood=-2166.0427137047427
Iteration 93: 2166.0427137047427
Likelihood=-2129.9489084622787
Iteration 68: 2129.9489084622787
Likelihood=-2186.977693783413
Iteration 69: 2186.977693783413
Likelihood=-2220.749999790864
Iteration 69: 2220.749999790864
Likelihood=-2166.0244657524327
Iteration 94: 2166.0244657524327
Likelihood=-2171.9244210582438
Likelihood=-2129.921976454121
Iteration 69: 2129.921976454121
Likelihood=-2186.959907756635
Iteration 70: 2186.959907756635
Likelihood=-2166.054622793359
Likelihood=-2220.733427378863
Iteration 70: 2220.733427378863
Likelihood=-2171.8926720796403
Iteration 69: 2171.8926720796403
Likelihood=-2166.0143615192906
Iteration 95: 2166.0143615192906
Likelihood=-2129.8933147000785
Iteration 70: 2129.8933147000785
Likelihood=-2186.9247648156174
Iteration 71: 2186.9247648156174
Likelihood=-2220.7179194461114
Iteration 71: 2220.7179194461114
Likelihood=-2171.861830179462
Iteration 70: 2171.861830179462
Likelihood=-2165.9979722774688
Iteration 96: 2165.9979722774688
Likelihood=-2129.8708122287667
Iteration 71: 2129.8708122287667
Likelihood=-2186.893549561383
Iteration 72: 2186.893549561383
Likelihood=-2220.688234485137
Iteration 72: 2220.688234485137
Likelihood=-2165.985640213351
Iteration 97: 2165.985640213351
Likelihood=-2171.8279125992576
Iteration 71: 2171.8279125992576
Likelihood=-2129.846798187265
Iteration 72: 2129.846798187265
Likelihood=-2186.8715177293398
Iteration 73: 2186.8715177293398
Likelihood=-2165.9742584453475
Iteration 98: 2165.9742584453475
Likelihood=-2220.680521035702
Iteration 73: 2220.680521035702
Likelihood=-2171.7998975530354
Iteration 72: 2171.7998975530354
Likelihood=-2165.9636670123195
Iteration 99: 2165.9636670123195
Likelihood=-2186.844798801912
Iteration 74: 2186.844798801912
Likelihood=-2129.8285308472236
Iteration 73: 2129.8285308472236
Likelihood=-2220.634967936889
Iteration 74: 2220.634967936889
Likelihood=-2171.767160668814
Iteration 73: 2171.767160668814
Likelihood=-2165.9563743592935
Iteration 100: 2165.9563743592935
Likelihood=-2186.8259794723335
Iteration 75: 2186.8259794723335
Likelihood=-2129.810734888359
Iteration 74: 2129.810734888359
Likelihood=-2165.9492115306093
Iteration 101: 2165.9492115306093
Likelihood=-2220.6207961156697
Iteration 75: 2220.6207961156697
Likelihood=-2171.7317293754054
Iteration 74: 2171.7317293754054
Likelihood=-2165.9428848393773
Iteration 102: 2165.9428848393773
Likelihood=-2186.801704162794
Iteration 76: 2186.801704162794
Likelihood=-2129.7904157077814
Iteration 75: 2129.7904157077814
Likelihood=-2220.5996515418715
Iteration 76: 2220.5996515418715
Likelihood=-2171.7063123600765
Iteration 75: 2171.7063123600765
Likelihood=-2165.933950867426
Iteration 103: 2165.933950867426
Likelihood=-2186.77185588373
Iteration 77: 2186.77185588373
Likelihood=-2129.780850566534
Iteration 76: 2129.780850566534
Likelihood=-2220.583179713234
Iteration 77: 2220.583179713234
Likelihood=-2171.6797432996323
Iteration 76: 2171.6797432996323
Likelihood=-2165.9269522475097
Iteration 104: 2165.9269522475097
Likelihood=-2186.747186584878
Iteration 78: 2186.747186584878
Likelihood=-2129.7536970922242
Iteration 77: 2129.7536970922242
Likelihood=-2165.9233219124076
Iteration 105: 2165.9233219124076
Likelihood=-2220.5597121349724
Iteration 78: 2220.5597121349724
Likelihood=-2171.6614104861414
Iteration 77: 2171.6614104861414
Likelihood=-2165.9136336776032
Iteration 106: 2165.9136336776032
Likelihood=-2186.71930247785
Iteration 79: 2186.71930247785
Likelihood=-2129.7408749519623
Iteration 78: 2129.7408749519623
Likelihood=-2220.546179411526
Iteration 79: 2220.546179411526
Likelihood=-2171.6328141086315
Iteration 78: 2171.6328141086315
Likelihood=-2165.9082196791796
Iteration 107: 2165.9082196791796
Likelihood=-2186.682350708519
Iteration 80: 2186.682350708519
Likelihood=-2129.7268908741544
Iteration 79: 2129.7268908741544
Likelihood=-2220.5321957144615
Iteration 80: 2220.5321957144615
Likelihood=-2165.902118103393
Iteration 108: 2165.902118103393
Likelihood=-2171.6031945828363
Iteration 79: 2171.6031945828363
Likelihood=-2186.6687170234304
Iteration 81: 2186.6687170234304
Likelihood=-2129.7016645776207
Iteration 80: 2129.7016645776207
Likelihood=-2165.8976845708735
Iteration 109: 2165.8976845708735
Likelihood=-2220.5176462489526
Iteration 81: 2220.5176462489526
Likelihood=-2171.5697936446754
Iteration 80: 2171.5697936446754
Likelihood=-2165.8925597324023
Iteration 110: 2165.8925597324023
Likelihood=-2186.6454706400186
Iteration 82: 2186.6454706400186
Likelihood=-2129.686276858949
Iteration 81: 2129.686276858949
Likelihood=-2220.4989572095633
Iteration 82: 2220.4989572095633
Likelihood=-2171.5371274787612
Iteration 81: 2171.5371274787612
Likelihood=-2165.888284824921
Iteration 111: 2165.888284824921
Likelihood=-2186.633369112648
Iteration 83: 2186.633369112648
Likelihood=-2129.66506853422
Iteration 82: 2129.66506853422
Likelihood=-2220.481868835571
Iteration 83: 2220.481868835571
Likelihood=-2165.884705576032
Iteration 112: 2165.884705576032
Likelihood=-2171.489525142868
Iteration 82: 2171.489525142868
Likelihood=-2186.6227055088925
Iteration 84: 2186.6227055088925
Likelihood=-2129.652722328846
Iteration 83: 2129.652722328846
Likelihood=-2165.8814292840502
Iteration 113: 2165.8814292840502
Likelihood=-2220.463142288758
Iteration 84: 2220.463142288758
Likelihood=-2171.471804456124
Iteration 83: 2171.471804456124
Likelihood=-2165.8777912744627
Iteration 114: 2165.8777912744627
Likelihood=-2186.602739265488
Iteration 85: 2186.602739265488
Likelihood=-2129.634996810057
Iteration 84: 2129.634996810057
Likelihood=-2220.450529238239
Iteration 85: 2220.450529238239
Likelihood=-2171.424724502366
Iteration 84: 2171.424724502366
Likelihood=-2165.8729755271984
Iteration 115: 2165.8729755271984
Likelihood=-2186.6192009664696
Likelihood=-2129.606928037931
Iteration 85: 2129.606928037931
Likelihood=-2165.867048301331
Iteration 116: 2165.867048301331
Likelihood=-2220.429365978719
Iteration 86: 2220.429365978719
Likelihood=-2171.437792588692
Likelihood=-2186.59076237038
Iteration 86: 2186.59076237038
Likelihood=-2165.8623223726368
Iteration 117: 2165.8623223726368
Likelihood=-2129.585584860933
Iteration 86: 2129.585584860933
Likelihood=-2220.4198521154467
Iteration 87: 2220.4198521154467
Likelihood=-2171.406631400846
Iteration 85: 2171.406631400846
Likelihood=-2165.8583486001835
Iteration 118: 2165.8583486001835
Likelihood=-2186.5741620811536
Iteration 87: 2186.5741620811536
Likelihood=-2129.5703819172927
Iteration 87: 2129.5703819172927
Likelihood=-2220.4083554390054
Iteration 88: 2220.4083554390054
Likelihood=-2171.3875629848503
Iteration 86: 2171.3875629848503
Likelihood=-2165.8627155642657
Likelihood=-2186.562472038231
Iteration 88: 2186.562472038231
Likelihood=-2129.556709530487
Iteration 88: 2129.556709530487
Likelihood=-2165.8563621954295
Iteration 119: 2165.8563621954295
Likelihood=-2220.3974869073004
Iteration 89: 2220.3974869073004
Likelihood=-2171.3616752620637
Iteration 87: 2171.3616752620637
Likelihood=-2560.7882616184056
Iteration 0: 2560.7882616184056
Iteration 1: 2560.7882616184056
Likelihood=-2186.554558748964
Iteration 89: 2186.554558748964
Likelihood=-2129.541491881182
Iteration 89: 2129.541491881182
Likelihood=-2220.3846796024623
Iteration 90: 2220.3846796024623
Likelihood=-2171.3448836710286
Iteration 88: 2171.3448836710286
Likelihood=-2488.4611149124235
Iteration 2: 2488.4611149124235
Likelihood=-2186.5470966032976
Iteration 90: 2186.5470966032976
Likelihood=-2129.526883463311
Iteration 90: 2129.526883463311
Likelihood=-2436.422090633205
Iteration 3: 2436.422090633205
Likelihood=-2220.372549857822
Iteration 91: 2220.372549857822
Likelihood=-2171.3282366155536
Iteration 89: 2171.3282366155536
Likelihood=-2186.540809814758
Iteration 91: 2186.540809814758
Likelihood=-2396.211286118694
Iteration 4: 2396.211286118694
Likelihood=-2129.5106565941096
Iteration 91: 2129.5106565941096
Likelihood=-2220.362597858191
Iteration 92: 2220.362597858191
Likelihood=-2171.3127035446946
Iteration 90: 2171.3127035446946
Likelihood=-2362.909792631892
Iteration 5: 2362.909792631892
Likelihood=-2186.532943084913
Iteration 92: 2186.532943084913
Likelihood=-2129.5021190848342
Iteration 92: 2129.5021190848342
Likelihood=-2220.3568887694505
Iteration 93: 2220.3568887694505
Likelihood=-2334.7274955807534
Iteration 6: 2334.7274955807534
Likelihood=-2171.3026236868386
Iteration 91: 2171.3026236868386
Likelihood=-2186.5268218381725
Iteration 93: 2186.5268218381725
Likelihood=-2129.4919977343498
Iteration 93: 2129.4919977343498
Likelihood=-2311.1631479558982
Iteration 7: 2311.1631479558982
Likelihood=-2220.338912100024
Iteration 94: 2220.338912100024
Likelihood=-2171.289825425957
Iteration 92: 2171.289825425957
Likelihood=-2186.520661227133
Iteration 94: 2186.520661227133
Likelihood=-2291.5141600212387
Iteration 8: 2291.5141600212387
Likelihood=-2129.4821217128692
Iteration 94: 2129.4821217128692
Likelihood=-2220.332371045156
Iteration 95: 2220.332371045156
Likelihood=-2171.2767563801312
Iteration 93: 2171.2767563801312
Likelihood=-2275.019023095797
Iteration 9: 2275.019023095797
Likelihood=-2186.5151892078957
Iteration 95: 2186.5151892078957
Likelihood=-2129.4639187952116
Iteration 95: 2129.4639187952116
Likelihood=-2262.0958311353215
Iteration 10: 2262.0958311353215
Likelihood=-2220.3223750069615
Iteration 96: 2220.3223750069615
Likelihood=-2171.265571574476
Iteration 94: 2171.265571574476
Likelihood=-2186.511436895357
Iteration 96: 2186.511436895357
Likelihood=-2251.0180379901776
Iteration 11: 2251.0180379901776
Likelihood=-2129.455241564494
Iteration 96: 2129.455241564494
Likelihood=-2220.3137301148813
Iteration 97: 2220.3137301148813
Likelihood=-2171.254748452462
Iteration 95: 2171.254748452462
Likelihood=-2241.9262117394337
Iteration 12: 2241.9262117394337
Likelihood=-2186.5060693850733
Iteration 97: 2186.5060693850733
Likelihood=-2129.4432390088646
Iteration 97: 2129.4432390088646
Likelihood=-2220.3056786878615
Iteration 98: 2220.3056786878615
Likelihood=-2171.2497020541055
Iteration 96: 2171.2497020541055
Likelihood=-2234.023079564355
Iteration 13: 2234.023079564355
Likelihood=-2186.4962887143456
Iteration 98: 2186.4962887143456
Likelihood=-2129.441434507677
Iteration 98: 2129.441434507677
Likelihood=-2227.059282682893
Iteration 14: 2227.059282682893
Likelihood=-2220.3008863730265
Iteration 99: 2220.3008863730265
Likelihood=-2171.240328226889
Iteration 97: 2171.240328226889
Likelihood=-2186.4914968958847
Iteration 99: 2186.4914968958847
Likelihood=-2524.05573332105
Iteration 0: 2524.05573332105
Iteration 1: 2524.05573332105
Likelihood=-2221.6072135897043
Iteration 15: 2221.6072135897043
Likelihood=-2220.2937451361317
Iteration 100: 2220.2937451361317
Likelihood=-2171.2359545763024
Iteration 98: 2171.2359545763024
Likelihood=-2217.026975934234
Iteration 16: 2217.026975934234
Likelihood=-2186.4837079580816
Iteration 100: 2186.4837079580816
Likelihood=-2471.7059178868512
Iteration 2: 2471.7059178868512
Likelihood=-2220.289960868292
Iteration 101: 2220.289960868292
Likelihood=-2171.2315195106617
Iteration 99: 2171.2315195106617
Likelihood=-2213.486151063874
Iteration 17: 2213.486151063874
Likelihood=-2186.4754779289624
Iteration 101: 2186.4754779289624
Likelihood=-2434.213310276816
Iteration 3: 2434.213310276816
Likelihood=-2210.6803155950806
Iteration 18: 2210.6803155950806
Likelihood=-2220.2852101172302
Iteration 102: 2220.2852101172302
Likelihood=-2171.2223393904387
Iteration 100: 2171.2223393904387
Likelihood=-2186.465690208926
Iteration 102: 2186.465690208926
Likelihood=-2402.7394582299717
Iteration 4: 2402.7394582299717
Likelihood=-2208.324703191773
Iteration 19: 2208.324703191773
Likelihood=-2220.2809384873267
Iteration 103: 2220.2809384873267
Likelihood=-2171.2102750621784
Iteration 101: 2171.2102750621784
Likelihood=-2206.154751360207
Iteration 20: 2206.154751360207
Likelihood=-2186.4584814832306
Iteration 103: 2186.4584814832306
Likelihood=-2373.894729056539
Likelihood=-2220.2784344906
Iteration 104: 2220.2784344906
Likelihood=-2171.1988660752627
Iteration 102: 2171.1988660752627
Likelihood=-2204.1678459419645
Iteration 21: 2204.1678459419645
Likelihood=-2186.4500492228076
Iteration 104: 2186.4500492228076
Likelihood=-2294.4943735319225
Iteration 5: 2294.4943735319225
Likelihood=-2202.2028181442847
Iteration 22: 2202.2028181442847
Likelihood=-2220.274418681894
Iteration 105: 2220.274418681894
Likelihood=-2171.184022668613
Iteration 103: 2171.184022668613
Likelihood=-2186.447809920281
Iteration 105: 2186.447809920281
Likelihood=-2279.177363238178
Iteration 6: 2279.177363238178
Likelihood=-2200.2934450686976
Iteration 23: 2200.2934450686976
Likelihood=-2220.268821874207
Iteration 106: 2220.268821874207
Likelihood=-2171.1744814932244
Iteration 104: 2171.1744814932244
Likelihood=-2198.4130197820286
Iteration 24: 2198.4130197820286
Likelihood=-2186.438599537652
Iteration 106: 2186.438599537652
Likelihood=-2265.0524644311345
Iteration 7: 2265.0524644311345
Likelihood=-2220.267240470479
Iteration 107: 2220.267240470479
Likelihood=-2171.1647392286195
Iteration 105: 2171.1647392286195
Likelihood=-2196.6290205438722
Iteration 25: 2196.6290205438722
Likelihood=-2186.4327517143643
Iteration 107: 2186.4327517143643
Likelihood=-2251.802921758086
Iteration 8: 2251.802921758086
Likelihood=-2525.379379203425
Iteration 0: 2525.379379203425
Iteration 1: 2525.379379203425
Likelihood=-2194.6953896004025
Iteration 26: 2194.6953896004025
Likelihood=-2171.146200776339
Iteration 106: 2171.146200776339
Likelihood=-2186.426508940818
Iteration 108: 2186.426508940818
Likelihood=-2240.337835130218
Iteration 9: 2240.337835130218
Likelihood=-2192.8831196027163
Iteration 27: 2192.8831196027163
Likelihood=-2465.131631364737
Iteration 2: 2465.131631364737
Likelihood=-2171.1365610940575
Iteration 107: 2171.1365610940575
Likelihood=-2191.3407086775414
Iteration 28: 2191.3407086775414
Likelihood=-2186.4179302093894
Iteration 109: 2186.4179302093894
Likelihood=-2230.82469621942
Iteration 10: 2230.82469621942
Likelihood=-2423.5047368418195
Iteration 3: 2423.5047368418195
Likelihood=-2189.804777125591
Likelihood=-2171.1268339617877
Iteration 29: 2189.804777125591
Iteration 108: 2171.1268339617877
Likelihood=-2186.416683926107
Iteration 110: 2186.416683926107
Likelihood=-2222.068968885905
Iteration 11: 2222.068968885905
Likelihood=-2390.5336834136324
Iteration 4: 2390.5336834136324
Likelihood=-2188.619359993897
Iteration 30: 2188.619359993897
Likelihood=-2171.115080047659
Iteration 109: 2171.115080047659
Likelihood=-2558.4083417171014
Iteration 0: 2558.4083417171014
Iteration 1: 2558.4083417171014
Likelihood=-2187.6337240791518
Iteration 31: 2187.6337240791518
Likelihood=-2213.8276791459934
Iteration 12: 2213.8276791459934
Likelihood=-2361.351910051287
Iteration 5: 2361.351910051287
Likelihood=-2171.105328998881
Iteration 110: 2171.105328998881
Likelihood=-2498.242221728182
Iteration 2: 2498.242221728182
Likelihood=-2186.7901095268694
Iteration 32: 2186.7901095268694
Likelihood=-2206.8522345118618
Iteration 13: 2206.8522345118618
Likelihood=-2334.687864684521
Likelihood=-2186.2346829707003
Iteration 33: 2186.2346829707003
Likelihood=-2171.1003894209102
Iteration 111: 2171.1003894209102
Likelihood=-2454.9099185985997
Iteration 3: 2454.9099185985997
Likelihood=-2200.635288357804
Iteration 14: 2200.635288357804
Likelihood=-2185.5670183798243
Iteration 34: 2185.5670183798243
Likelihood=-2267.029881251647
Iteration 6: 2267.029881251647
Likelihood=-2171.0861346493384
Iteration 112: 2171.0861346493384
Likelihood=-2419.3694384968458
Iteration 4: 2419.3694384968458
Likelihood=-2185.215365308473
Iteration 35: 2185.215365308473
Likelihood=-2195.607820283158
Iteration 15: 2195.607820283158
Likelihood=-2254.4920722531565
Iteration 7: 2254.4920722531565
Likelihood=-2171.077657932302
Iteration 113: 2171.077657932302
Likelihood=-2387.7109557212316
Iteration 5: 2387.7109557212316
Likelihood=-2184.8761790681247
Iteration 36: 2184.8761790681247
Likelihood=-2192.3349157278153
Iteration 16: 2192.3349157278153
Likelihood=-2244.434965535945
Iteration 8: 2244.434965535945
Likelihood=-2184.9971143601847
Likelihood=-2171.066497464714
Iteration 114: 2171.066497464714
Likelihood=-2358.859711194636
Likelihood=-2189.9916095641784
Iteration 17: 2189.9916095641784
Likelihood=-2184.6020883159863
Iteration 37: 2184.6020883159863
Likelihood=-2234.5115063955645
Iteration 9: 2234.5115063955645
Likelihood=-2171.0505860660505
Iteration 115: 2171.0505860660505
Likelihood=-2283.8548436806514
Iteration 6: 2283.8548436806514
Likelihood=-2184.2024552087014
Iteration 38: 2184.2024552087014
Likelihood=-2188.1217600595955
Iteration 18: 2188.1217600595955
Likelihood=-2224.4558110474786
Iteration 10: 2224.4558110474786
Likelihood=-2171.076575689322
Likelihood=-2183.857458499495
Iteration 39: 2183.857458499495
Likelihood=-2268.9139654086457
Iteration 7: 2268.9139654086457
Likelihood=-2186.1489458355054
Iteration 19: 2186.1489458355054
Likelihood=-2216.4184305053955
Iteration 11: 2216.4184305053955
Likelihood=-2183.5725725994785
Iteration 40: 2183.5725725994785
Likelihood=-2171.0422091901173
Iteration 116: 2171.0422091901173
Likelihood=-2257.7558156007863
Iteration 8: 2257.7558156007863
Likelihood=-2184.132223812365
Iteration 20: 2184.132223812365
Likelihood=-2183.284765256486
Iteration 41: 2183.284765256486
Likelihood=-2209.6868957583147
Iteration 12: 2209.6868957583147
Likelihood=-2171.0266690730014
Iteration 117: 2171.0266690730014
Likelihood=-2245.9581180018426
Iteration 9: 2245.9581180018426
Likelihood=-2183.0641195846474
Iteration 42: 2183.0641195846474
Likelihood=-2182.1911952410337
Iteration 21: 2182.1911952410337
Likelihood=-2203.4014289907777
Iteration 13: 2203.4014289907777
Likelihood=-2171.02118562827
Iteration 118: 2171.02118562827
Likelihood=-2182.8310739838994
Iteration 43: 2182.8310739838994
Likelihood=-2235.0137114811864
Iteration 10: 2235.0137114811864
Likelihood=-2180.5197304525336
Iteration 22: 2180.5197304525336
Likelihood=-2198.245397506446
Iteration 14: 2198.245397506446
Likelihood=-2182.6120292850806
Iteration 44: 2182.6120292850806
Likelihood=-2171.0171489218565
Iteration 119: 2171.0171489218565
Likelihood=-2226.2219033999572
Iteration 11: 2226.2219033999572
Likelihood=-2179.11017244645
Iteration 23: 2179.11017244645
Likelihood=-2182.401901043146
Iteration 45: 2182.401901043146
Likelihood=-2193.8063536188997
Iteration 15: 2193.8063536188997
Likelihood=-2171.0127857766415
Iteration 120: 2171.0127857766415
Likelihood=-2219.179406996156
Iteration 12: 2219.179406996156
Likelihood=-2182.2549722720496
Iteration 46: 2182.2549722720496
Likelihood=-2177.9336236961035
Iteration 24: 2177.9336236961035
Likelihood=-2189.8956833338357
Iteration 16: 2189.8956833338357
Likelihood=-2171.0139517348016
Likelihood=-2182.2098701165487
Iteration 47: 2182.2098701165487
Likelihood=-2212.911274580023
Iteration 13: 2212.911274580023
Likelihood=-2177.0009822361403
Iteration 25: 2177.0009822361403
Likelihood=-2182.0469831377695
Iteration 48: 2182.0469831377695
Likelihood=-2186.7251819276553
Iteration 17: 2186.7251819276553
Likelihood=-2171.0091653660306
Iteration 121: 2171.0091653660306
Likelihood=-2208.1125903126313
Iteration 14: 2208.1125903126313
Likelihood=-2181.9608361608985
Iteration 49: 2181.9608361608985
Likelihood=-2176.3156422716534
Iteration 26: 2176.3156422716534
Likelihood=-2183.7131635436867
Iteration 18: 2183.7131635436867
Likelihood=-2171.003660374536
Iteration 122: 2171.003660374536
Likelihood=-2204.5003436396473
Iteration 15: 2204.5003436396473
Likelihood=-2181.868860393027
Iteration 50: 2181.868860393027
Likelihood=-2175.6157739317805
Iteration 27: 2175.6157739317805
Likelihood=-2181.0634619930056
Iteration 19: 2181.0634619930056
Likelihood=-2181.743175214414
Iteration 51: 2181.743175214414
Likelihood=-2170.9999661733013
Iteration 123: 2170.9999661733013
Likelihood=-2200.88871567928
Iteration 16: 2200.88871567928
Likelihood=-2174.8575834012754
Iteration 28: 2174.8575834012754
Likelihood=-2181.6285927679132
Iteration 52: 2181.6285927679132
Likelihood=-2178.866922095992
Iteration 20: 2178.866922095992
Likelihood=-2170.996906788592
Iteration 124: 2170.996906788592
Likelihood=-2197.5364264418786
Iteration 17: 2197.5364264418786
Likelihood=-2181.487714861963
Iteration 53: 2181.487714861963
Likelihood=-2174.5288936771394
Iteration 29: 2174.5288936771394
Likelihood=-2176.945076648612
Iteration 21: 2176.945076648612
Likelihood=-2170.993266795483
Iteration 125: 2170.993266795483
Likelihood=-2181.387137173458
Iteration 54: 2181.387137173458
Likelihood=-2194.5486500240536
Iteration 18: 2194.5486500240536
Likelihood=-2174.0219355189593
Iteration 30: 2174.0219355189593
Likelihood=-2175.473529584587
Iteration 22: 2175.473529584587
Likelihood=-2181.2845848862557
Iteration 55: 2181.2845848862557
Likelihood=-2170.989869538974
Iteration 126: 2170.989869538974
Likelihood=-2191.5972909961743
Iteration 19: 2191.5972909961743
Likelihood=-2173.693349092045
Iteration 31: 2173.693349092045
Likelihood=-2181.1958166286695
Iteration 56: 2181.1958166286695
Likelihood=-2174.108407587277
Iteration 23: 2174.108407587277
Likelihood=-2170.987578427561
Iteration 127: 2170.987578427561
Likelihood=-2189.090972062497
Iteration 20: 2189.090972062497
Likelihood=-2181.14137873223
Iteration 57: 2181.14137873223
Likelihood=-2173.296094152469
Iteration 32: 2173.296094152469
Likelihood=-2172.7981418586273
Iteration 24: 2172.7981418586273
Likelihood=-2170.9860614429517
Iteration 128: 2170.9860614429517
Likelihood=-2181.0836432189376
Iteration 58: 2181.0836432189376
Likelihood=-2186.7340219970183
Iteration 21: 2186.7340219970183
Likelihood=-2172.746957437476
Iteration 33: 2172.746957437476
Likelihood=-2171.607144586759
Iteration 25: 2171.607144586759
Likelihood=-2552.675355877054
Iteration 0: 2552.675355877054
Iteration 1: 2552.675355877054
Likelihood=-2181.0328295708164
Iteration 59: 2181.0328295708164
Likelihood=-2184.685757526127
Iteration 22: 2184.685757526127
Likelihood=-2172.2237902839042
Iteration 34: 2172.2237902839042
Likelihood=-2180.9715134404864
Iteration 60: 2180.9715134404864
Likelihood=-2170.54986538155
Iteration 26: 2170.54986538155
Likelihood=-2492.551572784257
Iteration 2: 2492.551572784257
Likelihood=-2182.859669858807
Iteration 23: 2182.859669858807
Likelihood=-2180.9249352086013
Iteration 61: 2180.9249352086013
Likelihood=-2171.7652136007737
Iteration 35: 2171.7652136007737
Likelihood=-2169.779871900195
Iteration 27: 2169.779871900195
Likelihood=-2453.8374799002986
Iteration 3: 2453.8374799002986
Likelihood=-2180.870031847157
Iteration 62: 2180.870031847157
Likelihood=-2181.267365242169
Iteration 24: 2181.267365242169
Likelihood=-2171.394846880706
Iteration 36: 2171.394846880706
Likelihood=-2168.9582595654633
Iteration 28: 2168.9582595654633
Likelihood=-2425.643502421677
Iteration 4: 2425.643502421677
Likelihood=-2180.829073590072
Iteration 63: 2180.829073590072
Likelihood=-2180.000179668227
Iteration 25: 2180.000179668227
Likelihood=-2180.7880231551035
Iteration 64: 2180.7880231551035
Likelihood=-2171.0763636088377
Iteration 37: 2171.0763636088377
Likelihood=-2168.326134514352
Iteration 29: 2168.326134514352
Likelihood=-2401.607558106571
Iteration 5: 2401.607558106571
Likelihood=-2178.757950194163
Iteration 26: 2178.757950194163
Likelihood=-2180.723433626067
Iteration 65: 2180.723433626067
Likelihood=-2170.7741376079857
Iteration 38: 2170.7741376079857
Likelihood=-2167.7215337555986
Iteration 30: 2167.7215337555986
Likelihood=-2380.162789051913
Iteration 6: 2380.162789051913
Likelihood=-2180.6809791837613
Iteration 66: 2180.6809791837613
Likelihood=-2177.635302700679
Iteration 27: 2177.635302700679
Likelihood=-2170.4158302719056
Iteration 39: 2170.4158302719056
Likelihood=-2167.252927179369
Iteration 31: 2167.252927179369
Likelihood=-2180.6322125177444
Iteration 67: 2180.6322125177444
Likelihood=-2361.3250712311087
Iteration 7: 2361.3250712311087
Likelihood=-2176.6290062557455
Iteration 28: 2176.6290062557455
Likelihood=-2180.578795549809
Iteration 68: 2180.578795549809
Likelihood=-2170.122454451857
Iteration 40: 2170.122454451857
Likelihood=-2166.690491522966
Iteration 32: 2166.690491522966
Likelihood=-2345.155590509195
Iteration 8: 2345.155590509195
Likelihood=-2180.5316239347267
Iteration 69: 2180.5316239347267
Likelihood=-2175.54657856561
Iteration 29: 2175.54657856561
Likelihood=-2169.8656896546454
Iteration 41: 2169.8656896546454
Likelihood=-2166.1758939841043
Iteration 33: 2166.1758939841043
Likelihood=-2330.852232891508
Iteration 9: 2330.852232891508
Likelihood=-2180.502572683782
Iteration 70: 2180.502572683782
Likelihood=-2174.6147552205293
Iteration 30: 2174.6147552205293
Likelihood=-2169.673796934114
Iteration 42: 2169.673796934114
Likelihood=-2165.8097709421068
Iteration 34: 2165.8097709421068
Likelihood=-2180.447089907307
Iteration 71: 2180.447089907307
Likelihood=-2318.2513036120563
Iteration 10: 2318.2513036120563
Likelihood=-2173.6432556676664
Iteration 31: 2173.6432556676664
Likelihood=-2180.4487750249164
Likelihood=-2169.47598388359
Iteration 43: 2169.47598388359
Likelihood=-2165.535712878231
Iteration 35: 2165.535712878231
Likelihood=-2307.011867513163
Iteration 11: 2307.011867513163
Likelihood=-2180.423464016303
Iteration 72: 2180.423464016303
Likelihood=-2172.6659242251894
Iteration 32: 2172.6659242251894
Likelihood=-2169.309136148066
Iteration 44: 2169.309136148066
Likelihood=-2165.1250955610176
Iteration 36: 2165.1250955610176
Likelihood=-2297.506157146418
Iteration 12: 2297.506157146418
Likelihood=-2180.3988120387144
Iteration 73: 2180.3988120387144
Likelihood=-2172.193665083361
Iteration 33: 2172.193665083361
Likelihood=-2180.3496856008023
Iteration 74: 2180.3496856008023
Likelihood=-2169.1656612963866
Iteration 45: 2169.1656612963866
Likelihood=-2164.8300973559926
Iteration 37: 2164.8300973559926
Likelihood=-2288.848933765516
Iteration 13: 2288.848933765516
Likelihood=-2171.721153690638
Iteration 34: 2171.721153690638
Likelihood=-2180.313714642269
Iteration 75: 2180.313714642269
Likelihood=-2164.4316115270576
Iteration 38: 2164.4316115270576
Likelihood=-2168.987021245694
Iteration 46: 2168.987021245694
Likelihood=-2281.9738009106895
Iteration 14: 2281.9738009106895
Likelihood=-2180.265825156141
Iteration 76: 2180.265825156141
Likelihood=-2171.4483473698137
Iteration 35: 2171.4483473698137
Likelihood=-2163.9913986918286
Iteration 39: 2163.9913986918286
Likelihood=-2168.8533504950565
Iteration 47: 2168.8533504950565
Likelihood=-2180.223231254819
Iteration 77: 2180.223231254819
Likelihood=-2275.837181278984
Iteration 15: 2275.837181278984
Likelihood=-2170.8523067948363
Iteration 36: 2170.8523067948363
Likelihood=-2180.1777847817666
Iteration 78: 2180.1777847817666
Likelihood=-2163.636802017413
Iteration 40: 2163.636802017413
Likelihood=-2168.7372151970985
Iteration 48: 2168.7372151970985
Likelihood=-2270.7142789791073
Iteration 16: 2270.7142789791073
Likelihood=-2170.4090866713177
Iteration 37: 2170.4090866713177
Likelihood=-2180.119849840836
Iteration 79: 2180.119849840836
Likelihood=-2163.3285010963928
Iteration 41: 2163.3285010963928
Likelihood=-2168.6257595151883
Iteration 49: 2168.6257595151883
Likelihood=-2266.5635697760276
Iteration 17: 2266.5635697760276
Likelihood=-2180.0894278370965
Iteration 80: 2180.0894278370965
Likelihood=-2169.8876946180394
Iteration 38: 2169.8876946180394
Likelihood=-2163.0540210632453
Iteration 42: 2163.0540210632453
Likelihood=-2168.5121172946256
Iteration 50: 2168.5121172946256
Likelihood=-2180.062286703523
Iteration 81: 2180.062286703523
Likelihood=-2262.66848344084
Iteration 18: 2262.66848344084
Likelihood=-2169.577200756549
Iteration 39: 2169.577200756549
Likelihood=-2180.0405649430672
Iteration 82: 2180.0405649430672
Likelihood=-2162.7392846275966
Iteration 43: 2162.7392846275966
Likelihood=-2168.3453696013594
Iteration 51: 2168.3453696013594
Likelihood=-2259.261292085784
Iteration 19: 2259.261292085784
Likelihood=-2169.3252256057103
Iteration 40: 2169.3252256057103
Likelihood=-2180.019362057912
Iteration 83: 2180.019362057912
Likelihood=-2162.481444544369
Iteration 44: 2162.481444544369
Likelihood=-2168.2307738643717
Iteration 52: 2168.2307738643717
Likelihood=-2256.279387519857
Iteration 20: 2256.279387519857
Likelihood=-2179.9970837609617
Iteration 84: 2179.9970837609617
Likelihood=-2169.0311325815956
Iteration 41: 2169.0311325815956
Likelihood=-2162.207419572048
Iteration 45: 2162.207419572048
Likelihood=-2168.146996095709
Iteration 53: 2168.146996095709
Likelihood=-2179.9553235035946
Iteration 85: 2179.9553235035946
Likelihood=-2253.771134023383
Iteration 21: 2253.771134023383
Likelihood=-2168.73307114402
Iteration 42: 2168.73307114402
Likelihood=-2179.940978377302
Iteration 86: 2179.940978377302
Likelihood=-2161.972080983097
Iteration 46: 2161.972080983097
Likelihood=-2168.063627631287
Iteration 54: 2168.063627631287
Likelihood=-2251.502096999927
Iteration 22: 2251.502096999927
Likelihood=-2168.2525305515665
Iteration 43: 2168.2525305515665
Likelihood=-2179.918376028879
Iteration 87: 2179.918376028879
Likelihood=-2161.7565116214573
Iteration 47: 2161.7565116214573
Likelihood=-2168.0349076474336
Iteration 55: 2168.0349076474336
Likelihood=-2179.900461691339
Likelihood=-2249.7440519923157
Iteration 88: 2179.900461691339
Iteration 23: 2249.7440519923157
Likelihood=-2168.115614436703
Iteration 44: 2168.115614436703
Likelihood=-2161.5899212093627
Iteration 48: 2161.5899212093627
Likelihood=-2179.8751425347377
Iteration 89: 2179.8751425347377
Likelihood=-2167.9971148604363
Iteration 56: 2167.9971148604363
Likelihood=-2248.180102262197
Iteration 24: 2248.180102262197
Likelihood=-2167.9246336559936
Iteration 45: 2167.9246336559936
Likelihood=-2179.8612298774456
Iteration 90: 2179.8612298774456
Likelihood=-2161.4867838415753
Iteration 49: 2161.4867838415753
Likelihood=-2167.894569875729
Iteration 57: 2167.894569875729
Likelihood=-2246.8362081193604
Iteration 25: 2246.8362081193604
Likelihood=-2167.8056933303387
Iteration 46: 2167.8056933303387
Likelihood=-2179.8461447342206
Iteration 91: 2179.8461447342206
Likelihood=-2161.3947026959377
Iteration 50: 2161.3947026959377
Likelihood=-2167.860605540438
Iteration 58: 2167.860605540438
Likelihood=-2179.83962637201
Iteration 92: 2179.83962637201
Likelihood=-2245.5771085665256
Iteration 26: 2245.5771085665256
Likelihood=-2167.686728244449
Iteration 47: 2167.686728244449
Likelihood=-2161.318482665353
Iteration 51: 2161.318482665353
Likelihood=-2179.821620339225
Iteration 93: 2179.821620339225
Likelihood=-2167.8237633958124
Iteration 59: 2167.8237633958124
Likelihood=-2244.3501267835672
Iteration 27: 2244.3501267835672
Likelihood=-2167.517033577747
Iteration 48: 2167.517033577747
Likelihood=-2179.8143422106077
Iteration 94: 2179.8143422106077
Likelihood=-2161.2537479239295
Iteration 52: 2161.2537479239295
Likelihood=-2167.7662165395823
Iteration 60: 2167.7662165395823
Likelihood=-2243.4744022345253
Iteration 28: 2243.4744022345253
Likelihood=-2167.5306305851527
Likelihood=-2179.806282554923
Iteration 95: 2179.806282554923
Likelihood=-2161.1651387648812
Iteration 53: 2161.1651387648812
Likelihood=-2167.7392222734265
Iteration 61: 2167.7392222734265
Likelihood=-2179.8037513981767
Iteration 96: 2179.8037513981767
Likelihood=-2242.6951051220326
Iteration 29: 2242.6951051220326
Likelihood=-2167.3949377408894
Iteration 49: 2167.3949377408894
Likelihood=-2179.7952491670526
Iteration 97: 2179.7952491670526
Likelihood=-2161.072929027018
Iteration 54: 2161.072929027018
Likelihood=-2167.6983003780247
Iteration 62: 2167.6983003780247
Likelihood=-2242.334106581816
Iteration 30: 2242.334106581816
Likelihood=-2167.2615851752093
Iteration 50: 2167.2615851752093
Likelihood=-2179.791317971056
Iteration 98: 2179.791317971056
Likelihood=-2160.99371560987
Iteration 55: 2160.99371560987
Likelihood=-2167.6925319073243
Iteration 63: 2167.6925319073243
Likelihood=-2241.7946714058176
Iteration 31: 2241.7946714058176
Likelihood=-2179.7861151640645
Iteration 99: 2179.7861151640645
Likelihood=-2167.1649975570126
Iteration 51: 2167.1649975570126
Likelihood=-2160.920128009775
Iteration 56: 2160.920128009775
Likelihood=-2167.637322756551
Iteration 64: 2167.637322756551
Likelihood=-2179.777789215359
Iteration 100: 2179.777789215359
Likelihood=-2241.2338167888843
Iteration 32: 2241.2338167888843
Likelihood=-2167.0659395382795
Iteration 52: 2167.0659395382795
Likelihood=-2179.7814651582758
Likelihood=-2160.8018139331334
Iteration 57: 2160.8018139331334
Likelihood=-2167.6131533769544
Iteration 65: 2167.6131533769544
Likelihood=-2240.737375309599
Iteration 33: 2240.737375309599
Likelihood=-2166.971584478068
Iteration 53: 2166.971584478068
Likelihood=-2179.7724689380443
Iteration 101: 2179.7724689380443
Likelihood=-2160.7550294257753
Iteration 58: 2160.7550294257753
Likelihood=-2167.5712411898658
Iteration 66: 2167.5712411898658
Likelihood=-2240.0985013805257
Iteration 34: 2240.0985013805257
Likelihood=-2179.7630181049826
Iteration 102: 2179.7630181049826
Likelihood=-2166.893198199453
Iteration 54: 2166.893198199453
Likelihood=-2160.6984882221286
Iteration 59: 2160.6984882221286
Likelihood=-2179.7580138300605
Iteration 103: 2179.7580138300605
Likelihood=-2167.523713127402
Iteration 67: 2167.523713127402
Likelihood=-2239.5538434280984
Iteration 35: 2239.5538434280984
Likelihood=-2166.828400658642
Iteration 55: 2166.828400658642
Likelihood=-2179.7518539316875
Iteration 104: 2179.7518539316875
Likelihood=-2160.644445739747
Iteration 60: 2160.644445739747
Likelihood=-2167.537084279716
Likelihood=-2239.1675808295954
Iteration 36: 2239.1675808295954
Likelihood=-2166.769972362699
Iteration 56: 2166.769972362699
Likelihood=-2179.7473670994714
Iteration 105: 2179.7473670994714
Likelihood=-2160.618826924506
Iteration 61: 2160.618826924506
Likelihood=-2167.5008441254
Iteration 68: 2167.5008441254
Likelihood=-2179.742539441753
Iteration 106: 2179.742539441753
Likelihood=-2238.7600543882104
Iteration 37: 2238.7600543882104
Likelihood=-2166.6938218221344
Iteration 57: 2166.6938218221344
Likelihood=-2160.580526122006
Iteration 62: 2160.580526122006
Likelihood=-2179.737006425855
Iteration 107: 2179.737006425855
Likelihood=-2167.463348438459
Iteration 69: 2167.463348438459
Likelihood=-2166.632267898903
Iteration 58: 2166.632267898903
Likelihood=-2238.3072938670207
Iteration 38: 2238.3072938670207
Likelihood=-2179.733198518606
Iteration 108: 2179.733198518606
Likelihood=-2160.536448114517
Iteration 63: 2160.536448114517
Likelihood=-2167.438376607646
Iteration 70: 2167.438376607646
Likelihood=-2166.5810511038812
Iteration 59: 2166.5810511038812
Likelihood=-2237.871806995612
Iteration 39: 2237.871806995612
Likelihood=-2179.7273298707873
Iteration 109: 2179.7273298707873
Likelihood=-2160.515496736566
Iteration 64: 2160.515496736566
Likelihood=-2167.409295671326
Iteration 71: 2167.409295671326
Likelihood=-2179.721724340833
Iteration 110: 2179.721724340833
Likelihood=-2166.503573062346
Iteration 60: 2166.503573062346
Likelihood=-2237.528040025554
Iteration 40: 2237.528040025554
Likelihood=-2160.481982848034
Iteration 65: 2160.481982848034
Likelihood=-2179.7159115479312
Iteration 111: 2179.7159115479312
Likelihood=-2167.3985455435136
Iteration 72: 2167.3985455435136
Likelihood=-2166.410560595713
Iteration 61: 2166.410560595713
Likelihood=-2237.2261814557783
Iteration 41: 2237.2261814557783
Likelihood=-2179.711703938224
Iteration 112: 2179.711703938224
Likelihood=-2160.4744767136476
Iteration 66: 2160.4744767136476
Likelihood=-2167.3754248088926
Iteration 73: 2167.3754248088926
Likelihood=-2166.3289615630915
Iteration 62: 2166.3289615630915
Likelihood=-2237.025542802302
Iteration 42: 2237.025542802302
Likelihood=-2179.7056584187753
Iteration 113: 2179.7056584187753
Likelihood=-2160.4415317433427
Iteration 67: 2160.4415317433427
Likelihood=-2179.7006950740088
Iteration 114: 2179.7006950740088
Likelihood=-2167.3583906847107
Iteration 74: 2167.3583906847107
Likelihood=-2166.2350175036127
Iteration 63: 2166.2350175036127
Likelihood=-2236.803362467184
Iteration 43: 2236.803362467184
Likelihood=-2160.4280894820868
Iteration 68: 2160.4280894820868
Likelihood=-2179.6952570587873
Iteration 115: 2179.6952570587873
Likelihood=-2167.33748951482
Iteration 75: 2167.33748951482
Likelihood=-2166.1789403944545
Iteration 64: 2166.1789403944545
Likelihood=-2236.589490570956
Iteration 44: 2236.589490570956
Likelihood=-2179.688678201522
Iteration 116: 2179.688678201522
Likelihood=-2160.4101194495333
Iteration 69: 2160.4101194495333
Likelihood=-2167.3098682133827
Iteration 76: 2167.3098682133827
Likelihood=-2166.130299812831
Iteration 65: 2166.130299812831
Likelihood=-2179.683801051382
Iteration 117: 2179.683801051382
Likelihood=-2236.405554989438
Iteration 45: 2236.405554989438
Likelihood=-2160.383859276816
Iteration 70: 2160.383859276816
Likelihood=-2179.676545654102
Iteration 118: 2179.676545654102
Likelihood=-2166.070744915198
Iteration 66: 2166.070744915198
Likelihood=-2167.3118383368123
Likelihood=-2236.2295650644396
Iteration 46: 2236.2295650644396
Likelihood=-2160.3913797427867
Likelihood=-2179.669684450471
Iteration 119: 2179.669684450471
Likelihood=-2166.015790219198
Iteration 67: 2166.015790219198
Likelihood=-2167.2952383764264
Iteration 77: 2167.2952383764264
Likelihood=-2236.0194692572354
Iteration 47: 2236.0194692572354
Likelihood=-2179.665911188513
Iteration 120: 2179.665911188513
Likelihood=-2160.3705522604273
Iteration 71: 2160.3705522604273
Likelihood=-2165.9198736391836
Iteration 68: 2165.9198736391836
Likelihood=-2179.6567797763105
Iteration 121: 2179.6567797763105
Likelihood=-2167.278910975509
Iteration 78: 2167.278910975509
Likelihood=-2235.8736073460677
Iteration 48: 2235.8736073460677
Likelihood=-2160.3533285760986
Iteration 72: 2160.3533285760986
Likelihood=-2179.654838846434
Iteration 122: 2179.654838846434
Likelihood=-2165.8560777359594
Iteration 69: 2165.8560777359594
Likelihood=-2167.267115605118
Iteration 79: 2167.267115605118
Likelihood=-2235.7176281976654
Iteration 49: 2235.7176281976654
Likelihood=-2455.8979858745047
Iteration 0: 2455.8979858745047
Iteration 1: 2455.8979858745047
Likelihood=-2160.3411411134625
Iteration 73: 2160.3411411134625
Likelihood=-2165.8081855414925
Iteration 70: 2165.8081855414925
Likelihood=-2386.490120959502
Iteration 2: 2386.490120959502
Likelihood=-2167.2549117017575
Iteration 80: 2167.2549117017575
Likelihood=-2235.5710737929035
Iteration 50: 2235.5710737929035
Likelihood=-2160.327489873085
Iteration 74: 2160.327489873085
Likelihood=-2337.589283900914
Iteration 3: 2337.589283900914
Likelihood=-2165.7765364052043
Iteration 71: 2165.7765364052043
Likelihood=-2167.2411004708592
Iteration 81: 2167.2411004708592
Likelihood=-2235.43869953084
Iteration 51: 2235.43869953084
Likelihood=-2300.6221595046
Iteration 4: 2300.6221595046
Likelihood=-2160.3185136807433
Iteration 75: 2160.3185136807433
Likelihood=-2165.7416353336325
Iteration 72: 2165.7416353336325
Likelihood=-2167.2286130454595
Iteration 82: 2167.2286130454595
Likelihood=-2235.356956788407
Iteration 52: 2235.356956788407
Likelihood=-2269.992989181774
Iteration 5: 2269.992989181774
Likelihood=-2160.31082209515
Iteration 76: 2160.31082209515
Likelihood=-2243.5042228392517
Iteration 6: 2243.5042228392517
Likelihood=-2165.712306884003
Iteration 73: 2165.712306884003
Likelihood=-2167.216389552482
Iteration 83: 2167.216389552482
Likelihood=-2235.276625916352
Iteration 53: 2235.276625916352
Likelihood=-2160.3017005457114
Iteration 77: 2160.3017005457114
Likelihood=-2220.578818133417
Iteration 7: 2220.578818133417
Likelihood=-2165.656473032806
Iteration 74: 2165.656473032806
Likelihood=-2235.1711580708534
Iteration 54: 2235.1711580708534
Likelihood=-2167.210986739446
Iteration 84: 2167.210986739446
Likelihood=-2199.9385112132973
Iteration 8: 2199.9385112132973
Likelihood=-2160.2939274220353
Iteration 78: 2160.2939274220353
Likelihood=-2165.633920951231
Iteration 75: 2165.633920951231
Likelihood=-2182.5916123856277
Iteration 9: 2182.5916123856277
Likelihood=-2235.0761469900135
Iteration 55: 2235.0761469900135
Likelihood=-2167.2061061042605
Iteration 85: 2167.2061061042605
Likelihood=-2160.2838347155357
Iteration 79: 2160.2838347155357
Likelihood=-2168.3705905066
Iteration 10: 2168.3705905066
Likelihood=-2165.5982092329145
Iteration 76: 2165.5982092329145
Likelihood=-2234.9900488880185
Iteration 56: 2234.9900488880185
Likelihood=-2167.198352062395
Iteration 86: 2167.198352062395
Likelihood=-2160.274507250712
Iteration 80: 2160.274507250712
Likelihood=-2156.2272692082042
Iteration 11: 2156.2272692082042
Likelihood=-2165.569957030837
Iteration 77: 2165.569957030837
Likelihood=-2234.948127285907
Iteration 57: 2234.948127285907
Likelihood=-2167.1915551222187
Iteration 87: 2167.1915551222187
Likelihood=-2146.6244005063068
Iteration 12: 2146.6244005063068
Likelihood=-2160.265580033321
Iteration 81: 2160.265580033321
Likelihood=-2165.530730048992
Iteration 78: 2165.530730048992
Likelihood=-2138.791364188751
Iteration 13: 2138.791364188751
Likelihood=-2234.908236300284
Iteration 58: 2234.908236300284
Likelihood=-2167.1840499963473
Iteration 88: 2167.1840499963473
Likelihood=-2160.2532640274017
Iteration 82: 2160.2532640274017
Likelihood=-2132.0036749849837
Iteration 14: 2132.0036749849837
Likelihood=-2165.508356033738
Iteration 79: 2165.508356033738
Likelihood=-2234.8781326893977
Iteration 59: 2234.8781326893977
Likelihood=-2167.174079384534
Iteration 89: 2167.174079384534
Likelihood=-2160.245503288412
Iteration 83: 2160.245503288412
Likelihood=-2126.1676575225288
Iteration 15: 2126.1676575225288
Likelihood=-2165.489309427953
Iteration 80: 2165.489309427953
Likelihood=-2120.851895727417
Iteration 16: 2120.851895727417
Likelihood=-2234.8362569870956
Iteration 60: 2234.8362569870956
Likelihood=-2167.1660113705316
Iteration 90: 2167.1660113705316
Likelihood=-2160.229349426396
Iteration 84: 2160.229349426396
Likelihood=-2165.462427612479
Iteration 81: 2165.462427612479
Likelihood=-2116.2373117202346
Iteration 17: 2116.2373117202346
Likelihood=-2234.8073980544277
Iteration 61: 2234.8073980544277
Likelihood=-2160.2216898098336
Iteration 85: 2160.2216898098336
Likelihood=-2167.1593525958724
Iteration 91: 2167.1593525958724
Likelihood=-2112.4814862373123
Iteration 18: 2112.4814862373123
Likelihood=-2165.4318873767133
Iteration 82: 2165.4318873767133
Likelihood=-2234.7632828574683
Iteration 62: 2234.7632828574683
Likelihood=-2160.213953273162
Iteration 86: 2160.213953273162
Likelihood=-2167.1443332996055
Iteration 92: 2167.1443332996055
Likelihood=-2109.1006880296704
Iteration 19: 2109.1006880296704
Likelihood=-2165.4129605295866
Iteration 83: 2165.4129605295866
Likelihood=-2106.407494125639
Iteration 20: 2106.407494125639
Likelihood=-2234.6946655038732
Iteration 63: 2234.6946655038732
Likelihood=-2160.2028973300476
Iteration 87: 2160.2028973300476
Likelihood=-2167.1360242665232
Iteration 93: 2167.1360242665232
Likelihood=-2165.3897313213406
Iteration 84: 2165.3897313213406
Likelihood=-2104.1036542311326
Iteration 21: 2104.1036542311326
Likelihood=-2234.640457451044
Iteration 64: 2234.640457451044
Likelihood=-2160.1919471382525
Iteration 88: 2160.1919471382525
Likelihood=-2167.12547854445
Iteration 94: 2167.12547854445
Likelihood=-2102.1681254683194
Iteration 22: 2102.1681254683194
Likelihood=-2165.37542437637
Iteration 85: 2165.37542437637
Likelihood=-2234.604231138823
Iteration 65: 2234.604231138823
Likelihood=-2160.18548303709
Iteration 89: 2160.18548303709
Likelihood=-2100.523029488922
Iteration 23: 2100.523029488922
Likelihood=-2167.114382990631
Iteration 95: 2167.114382990631
Likelihood=-2165.359652840841
Iteration 86: 2165.359652840841
Likelihood=-2098.9021204377905
Iteration 24: 2098.9021204377905
Likelihood=-2234.580910101158
Iteration 66: 2234.580910101158
Likelihood=-2160.1735445725253
Iteration 90: 2160.1735445725253
Likelihood=-2167.1080285570524
Iteration 96: 2167.1080285570524
Likelihood=-2165.3444077862814
Iteration 87: 2165.3444077862814
Likelihood=-2097.3565867032494
Iteration 25: 2097.3565867032494
Likelihood=-2234.559355010822
Iteration 67: 2234.559355010822
Likelihood=-2160.1661559374384
Iteration 91: 2160.1661559374384
Likelihood=-2167.094761423047
Iteration 97: 2167.094761423047
Likelihood=-2095.8745302536877
Iteration 26: 2095.8745302536877
Likelihood=-2165.3332192072
Iteration 88: 2165.3332192072
Likelihood=-2234.5331851187943
Iteration 68: 2234.5331851187943
Likelihood=-2160.157627323101
Iteration 92: 2160.157627323101
Likelihood=-2094.4153807979824
Iteration 27: 2094.4153807979824
Likelihood=-2167.085389987417
Iteration 98: 2167.085389987417
Likelihood=-2165.3297495453567
Iteration 89: 2165.3297495453567
Likelihood=-2093.151742387486
Iteration 28: 2093.151742387486
Likelihood=-2234.486628127639
Iteration 69: 2234.486628127639
Likelihood=-2160.149801951457
Iteration 93: 2160.149801951457
Likelihood=-2167.0781488940024
Iteration 99: 2167.0781488940024
Likelihood=-2165.2999866847085
Iteration 90: 2165.2999866847085
Likelihood=-2092.0344725996392
Iteration 29: 2092.0344725996392
Likelihood=-2234.4604166111385
Iteration 70: 2234.4604166111385
Likelihood=-2160.1442823898105
Iteration 94: 2160.1442823898105
Likelihood=-2167.0721219426655
Iteration 100: 2167.0721219426655
Likelihood=-2091.0703218707936
Iteration 30: 2091.0703218707936
Likelihood=-2165.2922686045636
Iteration 91: 2165.2922686045636
Likelihood=-2234.4404880135894
Iteration 71: 2234.4404880135894
Likelihood=-2160.1342044897865
Iteration 95: 2160.1342044897865
Likelihood=-2090.197393458509
Iteration 31: 2090.197393458509
Likelihood=-2167.065558305931
Iteration 101: 2167.065558305931
Likelihood=-2165.2788703384936
Iteration 92: 2165.2788703384936
Likelihood=-2089.498404433237
Iteration 32: 2089.498404433237
Likelihood=-2234.401584260886
Iteration 72: 2234.401584260886
Likelihood=-2160.1269721804706
Iteration 96: 2160.1269721804706
Likelihood=-2167.0565991748877
Iteration 102: 2167.0565991748877
Likelihood=-2165.263059784417
Iteration 93: 2165.263059784417
Likelihood=-2088.8370500713163
Iteration 33: 2088.8370500713163
Likelihood=-2234.393505519888
Iteration 73: 2234.393505519888
Likelihood=-2160.122223222941
Iteration 97: 2160.122223222941
Likelihood=-2167.048617718335
Iteration 103: 2167.048617718335
Likelihood=-2088.2383786929613
Iteration 34: 2088.2383786929613
Likelihood=-2165.248266437305
Iteration 94: 2165.248266437305
Likelihood=-2234.3643736495405
Iteration 74: 2234.3643736495405
Likelihood=-2160.116826621179
Iteration 98: 2160.116826621179
Likelihood=-2087.699019746668
Iteration 35: 2087.699019746668
Likelihood=-2167.0418323393665
Iteration 104: 2167.0418323393665
Likelihood=-2165.237193554777
Iteration 95: 2165.237193554777
Likelihood=-2087.1774505813296
Iteration 36: 2087.1774505813296
Likelihood=-2234.351708131306
Iteration 75: 2234.351708131306
Likelihood=-2160.1113167969206
Iteration 99: 2160.1113167969206
Likelihood=-2167.035273133636
Iteration 105: 2167.035273133636
Likelihood=-2165.2238933138497
Iteration 96: 2165.2238933138497
Likelihood=-2087.0145520926353
Iteration 37: 2087.0145520926353
Likelihood=-2234.3145940776963
Iteration 76: 2234.3145940776963
Likelihood=-2160.1058784710476
Iteration 100: 2160.1058784710476
Likelihood=-2086.757436549406
Iteration 38: 2086.757436549406
Likelihood=-2167.024968609935
Iteration 106: 2167.024968609935
Likelihood=-2165.2112085604203
Iteration 97: 2165.2112085604203
Likelihood=-2234.2765161626276
Iteration 77: 2234.2765161626276
Likelihood=-2160.1014370469184
Iteration 101: 2160.1014370469184
Likelihood=-2086.50941684573
Iteration 39: 2086.50941684573
Likelihood=-2167.013093926695
Iteration 107: 2167.013093926695
Likelihood=-2165.1956032797275
Iteration 98: 2165.1956032797275
Likelihood=-2086.1445890719665
Iteration 40: 2086.1445890719665
Likelihood=-2234.323626235627
Likelihood=-2160.096648762831
Iteration 102: 2160.096648762831
Likelihood=-2167.0001259719684
Iteration 108: 2167.0001259719684
Likelihood=-2165.183445884208
Iteration 99: 2165.183445884208
Likelihood=-2085.8026425207736
Iteration 41: 2085.8026425207736
Likelihood=-2234.2633852085505
Iteration 78: 2234.2633852085505
Likelihood=-2160.0903025485995
Iteration 103: 2160.0903025485995
Likelihood=-2085.829679097064
Likelihood=-2166.9878709193868
Iteration 109: 2166.9878709193868
Likelihood=-2165.174395371843
Iteration 100: 2165.174395371843
Likelihood=-2234.249618067731
Iteration 79: 2234.249618067731
Likelihood=-2085.649414710984
Iteration 42: 2085.649414710984
Likelihood=-2160.0887460323443
Iteration 104: 2160.0887460323443
Likelihood=-2166.9761166347043
Iteration 110: 2166.9761166347043
Likelihood=-2165.1614860368386
Iteration 101: 2165.1614860368386
Likelihood=-2085.3130751743333
Iteration 43: 2085.3130751743333
Likelihood=-2519.314009186777
Iteration 0: 2519.314009186777
Iteration 1: 2519.314009186777
Likelihood=-2234.2408690908155
Iteration 80: 2234.2408690908155
Likelihood=-2166.965977963895
Iteration 111: 2166.965977963895
Likelihood=-2165.1537603931556
Iteration 102: 2165.1537603931556
Likelihood=-2085.032703830353
Iteration 44: 2085.032703830353
Likelihood=-2446.944083775841
Iteration 2: 2446.944083775841
Likelihood=-2234.229592481776
Iteration 81: 2234.229592481776
Likelihood=-2084.7794308149464
Iteration 45: 2084.7794308149464
Likelihood=-2166.957515639144
Iteration 112: 2166.957515639144
Likelihood=-2165.1436628904867
Iteration 103: 2165.1436628904867
Likelihood=-2398.6196155968496
Iteration 3: 2398.6196155968496
Likelihood=-2234.2126355899936
Iteration 82: 2234.2126355899936
Likelihood=-2084.586512033342
Iteration 46: 2084.586512033342
Likelihood=-2166.951019513746
Iteration 113: 2166.951019513746
Likelihood=-2165.13655664935
Iteration 104: 2165.13655664935
Likelihood=-2084.4535856305583
Iteration 47: 2084.4535856305583
Likelihood=-2366.258287344132
Iteration 4: 2366.258287344132
Likelihood=-2234.20247469744
Iteration 83: 2234.20247469744
Likelihood=-2084.2202252957613
Iteration 48: 2084.2202252957613
Likelihood=-2166.9431824344147
Iteration 114: 2166.9431824344147
Likelihood=-2165.128392822753
Iteration 105: 2165.128392822753
Likelihood=-2340.5125157883217
Iteration 5: 2340.5125157883217
Likelihood=-2234.1850545880598
Iteration 84: 2234.1850545880598
Likelihood=-2084.1344687485575
Iteration 49: 2084.1344687485575
Likelihood=-2166.9334939464284
Iteration 115: 2166.9334939464284
Likelihood=-2165.1204197105394
Iteration 106: 2165.1204197105394
Likelihood=-2318.043425337584
Iteration 6: 2318.043425337584
Likelihood=-2083.876085736731
Iteration 50: 2083.876085736731
Likelihood=-2234.1777320232954
Iteration 85: 2234.1777320232954
Likelihood=-2165.1091684519088
Iteration 107: 2165.1091684519088
Likelihood=-2166.9277761098497
Iteration 116: 2166.9277761098497
Likelihood=-2083.7893679684653
Iteration 51: 2083.7893679684653
Likelihood=-2297.634074647719
Iteration 7: 2297.634074647719
Likelihood=-2234.1714230679795
Iteration 86: 2234.1714230679795
Likelihood=-2083.694241442437
Iteration 52: 2083.694241442437
Likelihood=-2165.1045821067737
Iteration 108: 2165.1045821067737
Likelihood=-2166.9232858169084
Iteration 117: 2166.9232858169084
Likelihood=-2279.55559751862
Iteration 8: 2279.55559751862
Likelihood=-2234.1783967321535
Likelihood=-2083.6013373339406
Iteration 53: 2083.6013373339406
Likelihood=-2165.0978111192344
Iteration 109: 2165.0978111192344
Likelihood=-2166.9178493710647
Iteration 118: 2166.9178493710647
Likelihood=-2083.4868591410436
Iteration 54: 2083.4868591410436
Likelihood=-2263.4735119416437
Iteration 9: 2263.4735119416437
Likelihood=-2234.167923949995
Iteration 87: 2234.167923949995
Likelihood=-2165.0922168063566
Iteration 110: 2165.0922168063566
Likelihood=-2166.914068428224
Iteration 119: 2166.914068428224
Likelihood=-2083.38364325426
Iteration 55: 2083.38364325426
Likelihood=-2249.2666966248917
Iteration 10: 2249.2666966248917
Likelihood=-2234.1630073200067
Iteration 88: 2234.1630073200067
Likelihood=-2083.2808872250034
Iteration 56: 2083.2808872250034
Likelihood=-2165.0837199216535
Iteration 111: 2165.0837199216535
Likelihood=-2166.907554362889
Iteration 120: 2166.907554362889
Likelihood=-2234.1584601539025
Iteration 89: 2234.1584601539025
Likelihood=-2236.4408498543976
Iteration 11: 2236.4408498543976
Likelihood=-2083.2193252547595
Iteration 57: 2083.2193252547595
Likelihood=-2165.077281118491
Iteration 112: 2165.077281118491
Likelihood=-2166.897932092868
Iteration 121: 2166.897932092868
Likelihood=-2083.1317545249735
Iteration 58: 2083.1317545249735
Likelihood=-2234.1531952444957
Iteration 90: 2234.1531952444957
Likelihood=-2224.378301164085
Iteration 12: 2224.378301164085
Likelihood=-2165.0716828078716
Iteration 113: 2165.0716828078716
Likelihood=-2166.891877551008
Iteration 122: 2166.891877551008
Likelihood=-2083.089752548217
Iteration 59: 2083.089752548217
Likelihood=-2234.1484000992928
Iteration 91: 2234.1484000992928
Likelihood=-2214.3733582878767
Iteration 13: 2214.3733582878767
Likelihood=-2083.0312752061027
Iteration 60: 2083.0312752061027
Likelihood=-2165.0637223392064
Iteration 114: 2165.0637223392064
Likelihood=-2166.8853932291945
Iteration 123: 2166.8853932291945
Likelihood=-2234.141909211311
Iteration 92: 2234.141909211311
Likelihood=-2205.083927456803
Iteration 14: 2205.083927456803
Likelihood=-2082.9270559192696
Iteration 61: 2082.9270559192696
Likelihood=-2165.0586621837856
Iteration 115: 2165.0586621837856
Likelihood=-2166.8791709458615
Iteration 124: 2166.8791709458615
Likelihood=-2082.843600274268
Iteration 62: 2082.843600274268
Likelihood=-2234.13646951161
Iteration 93: 2234.13646951161
Likelihood=-2197.1260278109307
Iteration 15: 2197.1260278109307
Likelihood=-2165.0553475927272
Iteration 116: 2165.0553475927272
Likelihood=-2082.699201580681
Iteration 63: 2082.699201580681
Likelihood=-2166.8734620225187
Iteration 125: 2166.8734620225187
Likelihood=-2234.1317528978016
Iteration 94: 2234.1317528978016
Likelihood=-2190.6715726378093
Iteration 16: 2190.6715726378093
Likelihood=-2082.6036395987257
Iteration 64: 2082.6036395987257
Likelihood=-2165.052260315504
Iteration 117: 2165.052260315504
Likelihood=-2166.869164265595
Iteration 126: 2166.869164265595
Likelihood=-2234.127040669445
Iteration 95: 2234.127040669445
Likelihood=-2082.524623385522
Iteration 65: 2082.524623385522
Likelihood=-2184.5314522103745
Iteration 17: 2184.5314522103745
Likelihood=-2165.04831151377
Iteration 118: 2165.04831151377
Likelihood=-2166.8644412431854
Iteration 127: 2166.8644412431854
Likelihood=-2082.5027948882766
Iteration 66: 2082.5027948882766
Likelihood=-2234.1194956273225
Iteration 96: 2234.1194956273225
Likelihood=-2179.7229243922275
Iteration 18: 2179.7229243922275
Likelihood=-2082.398372703708
Iteration 67: 2082.398372703708
Likelihood=-2165.046316450279
Iteration 119: 2165.046316450279
Likelihood=-2166.8604326266095
Iteration 128: 2166.8604326266095
Likelihood=-2234.1162064033933
Iteration 97: 2234.1162064033933
Likelihood=-2175.7992979561795
Iteration 19: 2175.7992979561795
Likelihood=-2082.364436300585
Iteration 68: 2082.364436300585
Likelihood=-2571.442611296421
Iteration 0: 2571.442611296421
Iteration 1: 2571.442611296421
Likelihood=-2166.854946342029
Iteration 129: 2166.854946342029
Likelihood=-2082.3217460840947
Iteration 69: 2082.3217460840947
Likelihood=-2234.11193141566
Iteration 98: 2234.11193141566
Likelihood=-2172.5641080145374
Iteration 20: 2172.5641080145374
Likelihood=-2502.5979430894577
Iteration 2: 2502.5979430894577
Likelihood=-2166.8515243657876
Iteration 130: 2166.8515243657876
Likelihood=-2082.266006766614
Iteration 70: 2082.266006766614
Likelihood=-2234.1097212488908
Iteration 99: 2234.1097212488908
Likelihood=-2169.878155150518
Iteration 21: 2169.878155150518
Likelihood=-2454.675161505328
Iteration 3: 2454.675161505328
Likelihood=-2082.2137323993993
Iteration 71: 2082.2137323993993
Likelihood=-2166.8488057909044
Iteration 131: 2166.8488057909044
Likelihood=-2527.700150433173
Iteration 0: 2527.700150433173
Iteration 1: 2527.700150433173
Likelihood=-2167.558129207556
Iteration 22: 2167.558129207556
Likelihood=-2082.176796972034
Iteration 72: 2082.176796972034
Likelihood=-2418.15676869769
Iteration 4: 2418.15676869769
Likelihood=-2166.8466732788393
Iteration 132: 2166.8466732788393
Likelihood=-2450.338794410622
Iteration 2: 2450.338794410622
Likelihood=-2082.1329628480544
Iteration 73: 2082.1329628480544
Likelihood=-2165.515697923248
Iteration 23: 2165.515697923248
Likelihood=-2387.0594081800946
Iteration 5: 2387.0594081800946
Likelihood=-2542.4770651243784
Iteration 0: 2542.4770651243784
Iteration 1: 2542.4770651243784
Likelihood=-2082.108295038942
Iteration 74: 2082.108295038942
Likelihood=-2397.871631296256
Iteration 3: 2397.871631296256
Likelihood=-2163.653585905107
Iteration 24: 2163.653585905107
Likelihood=-2359.48736804839
Iteration 6: 2359.48736804839
Likelihood=-2082.0842093449437
Iteration 75: 2082.0842093449437
Likelihood=-2475.496560899427
Iteration 2: 2475.496560899427
Likelihood=-2361.5917062824697
Iteration 4: 2361.5917062824697
Likelihood=-2161.91131992198
Iteration 25: 2161.91131992198
Likelihood=-2082.0586554678666
Iteration 76: 2082.0586554678666
Likelihood=-2335.333168553596
Iteration 7: 2335.333168553596
Likelihood=-2430.6435777990814
Iteration 3: 2430.6435777990814
Likelihood=-2333.752255295244
Iteration 5: 2333.752255295244
Likelihood=-2082.0399801091235
Iteration 77: 2082.0399801091235
Likelihood=-2160.2150536624395
Iteration 26: 2160.2150536624395
Likelihood=-2313.9230331425015
Iteration 8: 2313.9230331425015
Likelihood=-2397.485299282001
Iteration 4: 2397.485299282001
Likelihood=-2082.015029062832
Iteration 78: 2082.015029062832
Likelihood=-2310.939051031535
Iteration 6: 2310.939051031535
Likelihood=-2158.704546590577
Iteration 27: 2158.704546590577
Likelihood=-2081.989868254533
Iteration 79: 2081.989868254533
Likelihood=-2296.630731391363
Iteration 9: 2296.630731391363
Likelihood=-2369.0926113234086
Iteration 5: 2369.0926113234086
Likelihood=-2291.4836750415216
Iteration 7: 2291.4836750415216
Likelihood=-2157.2074037490747
Iteration 28: 2157.2074037490747
Likelihood=-2081.9756847645326
Iteration 80: 2081.9756847645326
Likelihood=-2281.316898646155
Iteration 10: 2281.316898646155
Likelihood=-2343.3525922136446
Iteration 6: 2343.3525922136446
Likelihood=-2081.9547274226557
Iteration 81: 2081.9547274226557
Likelihood=-2275.3862532771145
Iteration 8: 2275.3862532771145
Likelihood=-2155.820040014366
Iteration 29: 2155.820040014366
Likelihood=-2268.8300807306573
Iteration 11: 2268.8300807306573
Likelihood=-2319.9298945786127
Iteration 7: 2319.9298945786127
Likelihood=-2081.9249258641526
Iteration 82: 2081.9249258641526
Likelihood=-2261.439237230571
Iteration 9: 2261.439237230571
Likelihood=-2154.569955273147
Iteration 30: 2154.569955273147
Likelihood=-2081.9228014122277
Likelihood=-2299.7269268000664
Likelihood=-2257.858307469648
Iteration 8: 2299.7269268000664
Iteration 12: 2257.858307469648
Likelihood=-2249.0679544846885
Iteration 10: 2249.0679544846885
Likelihood=-2081.9068846600767
Iteration 83: 2081.9068846600767
Likelihood=-2153.602380875912
Iteration 31: 2153.602380875912
Likelihood=-2281.7246457878555
Iteration 9: 2281.7246457878555
Likelihood=-2248.4894502262964
Iteration 13: 2248.4894502262964
Likelihood=-2081.8885990745007
Iteration 84: 2081.8885990745007
Likelihood=-2237.9267439813934
Iteration 11: 2237.9267439813934
Likelihood=-2152.6824584456867
Iteration 32: 2152.6824584456867
Likelihood=-2241.071806737139
Iteration 14: 2241.071806737139
Likelihood=-2266.4360496980535
Iteration 10: 2266.4360496980535
Likelihood=-2081.867487235021
Iteration 85: 2081.867487235021
Likelihood=-2227.82630676908
Iteration 12: 2227.82630676908
Likelihood=-2151.431977796611
Iteration 33: 2151.431977796611
Likelihood=-2081.847805973308
Iteration 86: 2081.847805973308
Likelihood=-2234.503520872509
Iteration 15: 2234.503520872509
Likelihood=-2253.831967604631
Iteration 11: 2253.831967604631
Likelihood=-2218.860778681795
Iteration 13: 2218.860778681795
Likelihood=-2081.825076298297
Iteration 87: 2081.825076298297
Likelihood=-2151.070951445323
Iteration 34: 2151.070951445323
Likelihood=-2229.2689885859227
Iteration 16: 2229.2689885859227
Likelihood=-2241.864972714609
Iteration 12: 2241.864972714609
Likelihood=-2081.8052311794263
Iteration 88: 2081.8052311794263
Likelihood=-2211.295706633289
Iteration 14: 2211.295706633289
Likelihood=-2150.107400070792
Iteration 35: 2150.107400070792
Likelihood=-2081.792602282414
Iteration 89: 2081.792602282414
Likelihood=-2225.410632901128
Iteration 17: 2225.410632901128
Likelihood=-2232.259204031812
Iteration 13: 2232.259204031812
Likelihood=-2205.084553647167
Iteration 15: 2205.084553647167
Likelihood=-2149.613755777586
Iteration 36: 2149.613755777586
Likelihood=-2081.7781731616337
Iteration 90: 2081.7781731616337
Likelihood=-2222.0959173387287
Iteration 18: 2222.0959173387287
Likelihood=-2223.483720988288
Iteration 14: 2223.483720988288
Likelihood=-2081.7655820205987
Iteration 91: 2081.7655820205987
Likelihood=-2199.8409881444227
Iteration 16: 2199.8409881444227
Likelihood=-2149.03250763376
Iteration 37: 2149.03250763376
Likelihood=-2219.4905961211525
Iteration 19: 2219.4905961211525
Likelihood=-2216.146139312967
Iteration 15: 2216.146139312967
Likelihood=-2081.748007240159
Iteration 92: 2081.748007240159
Likelihood=-2195.881793013865
Iteration 17: 2195.881793013865
Likelihood=-2148.262661290953
Iteration 38: 2148.262661290953
Likelihood=-2081.73911150381
Iteration 93: 2081.73911150381
Likelihood=-2217.1378001919934
Iteration 20: 2217.1378001919934
Likelihood=-2210.4810150639396
Iteration 16: 2210.4810150639396
Likelihood=-2192.798179386063
Iteration 18: 2192.798179386063
Likelihood=-2147.684460779428
Iteration 39: 2147.684460779428
Likelihood=-2081.726884996914
Iteration 94: 2081.726884996914
Likelihood=-2215.064574782231
Iteration 21: 2215.064574782231
Likelihood=-2205.389926539911
Iteration 17: 2205.389926539911
Likelihood=-2081.7255881847104
Likelihood=-2147.215214070138
Iteration 40: 2147.215214070138
Likelihood=-2190.1182842198905
Iteration 19: 2190.1182842198905
Likelihood=-2213.186972698916
Iteration 22: 2213.186972698916
Likelihood=-2201.4741188095345
Iteration 18: 2201.4741188095345
Likelihood=-2081.7179087306895
Iteration 95: 2081.7179087306895
Likelihood=-2146.9228559815074
Iteration 41: 2146.9228559815074
Likelihood=-2187.9133957057256
Iteration 20: 2187.9133957057256
Likelihood=-2081.706380617739
Iteration 96: 2081.706380617739
Likelihood=-2211.442256016492
Iteration 23: 2211.442256016492
Likelihood=-2198.2141356035013
Iteration 19: 2198.2141356035013
Likelihood=-2146.5817782973377
Iteration 42: 2146.5817782973377
Likelihood=-2185.7681158733394
Iteration 21: 2185.7681158733394
Likelihood=-2081.6937545380483
Iteration 97: 2081.6937545380483
Likelihood=-2209.889591927465
Iteration 24: 2209.889591927465
Likelihood=-2195.459018189486
Iteration 20: 2195.459018189486
Likelihood=-2081.6832780791183
Iteration 98: 2081.6832780791183
Likelihood=-2146.083214890635
Iteration 43: 2146.083214890635
Likelihood=-2183.71075171177
Iteration 22: 2183.71075171177
Likelihood=-2208.3870054018694
Iteration 25: 2208.3870054018694
Likelihood=-2081.6701170043357
Iteration 99: 2081.6701170043357
Likelihood=-2193.108997022087
Iteration 21: 2193.108997022087
Likelihood=-2145.839835248205
Iteration 44: 2145.839835248205
Likelihood=-2181.8853602099207
Iteration 23: 2181.8853602099207
Likelihood=-2081.6565258617184
Iteration 100: 2081.6565258617184
Likelihood=-2206.9280338385015
Iteration 26: 2206.9280338385015
Likelihood=-2190.927168722353
Iteration 22: 2190.927168722353
Likelihood=-2145.502894897385
Iteration 45: 2145.502894897385
Likelihood=-2081.6393440480515
Iteration 101: 2081.6393440480515
Likelihood=-2180.0866759183027
Iteration 24: 2180.0866759183027
Likelihood=-2205.5145628700475
Iteration 27: 2205.5145628700475
Likelihood=-2189.071094457906
Iteration 23: 2189.071094457906
Likelihood=-2081.6305989715124
Iteration 102: 2081.6305989715124
Likelihood=-2145.2148418266834
Iteration 46: 2145.2148418266834
Likelihood=-2178.507591424108
Iteration 25: 2178.507591424108
Likelihood=-2204.5254394149665
Iteration 28: 2204.5254394149665
Likelihood=-2081.623012317463
Iteration 103: 2081.623012317463
Likelihood=-2187.3631203507052
Iteration 24: 2187.3631203507052
Likelihood=-2144.8887351416547
Iteration 47: 2144.8887351416547
Likelihood=-2177.079303277919
Iteration 26: 2177.079303277919
Likelihood=-2081.6148672812874
Iteration 104: 2081.6148672812874
Likelihood=-2203.5989383474753
Iteration 29: 2203.5989383474753
Likelihood=-2185.854177907953
Iteration 25: 2185.854177907953
Likelihood=-2144.660499386971
Iteration 48: 2144.660499386971
Likelihood=-2081.608010633547
Iteration 105: 2081.608010633547
Likelihood=-2175.809409283815
Iteration 27: 2175.809409283815
Likelihood=-2202.884443781662
Iteration 30: 2202.884443781662
Likelihood=-2081.603330878291
Iteration 106: 2081.603330878291
Likelihood=-2184.3978095266903
Iteration 26: 2184.3978095266903
Likelihood=-2144.350339297424
Iteration 49: 2144.350339297424
Likelihood=-2174.7705746591414
Iteration 28: 2174.7705746591414
Likelihood=-2202.195098220491
Iteration 31: 2202.195098220491
Likelihood=-2081.5904889018575
Iteration 107: 2081.5904889018575
Likelihood=-2183.1247103910437
Iteration 27: 2183.1247103910437
Likelihood=-2144.1855326538134
Iteration 50: 2144.1855326538134
Likelihood=-2173.7871499221737
Iteration 29: 2173.7871499221737
Likelihood=-2081.5873855404393
Iteration 108: 2081.5873855404393
Likelihood=-2201.073638987016
Iteration 32: 2201.073638987016
Likelihood=-2182.027486088753
Iteration 28: 2182.027486088753
Likelihood=-2081.580857491336
Iteration 109: 2081.580857491336
Likelihood=-2144.029502591912
Iteration 51: 2144.029502591912
Likelihood=-2172.9068036952267
Iteration 30: 2172.9068036952267
Likelihood=-2200.1851849476607
Iteration 33: 2200.1851849476607
Likelihood=-2081.575049896444
Iteration 110: 2081.575049896444
Likelihood=-2180.983092245319
Iteration 29: 2180.983092245319
Likelihood=-2143.8668670385982
Iteration 52: 2143.8668670385982
Likelihood=-2171.9345984399256
Iteration 31: 2171.9345984399256
Likelihood=-2199.4744780674496
Iteration 34: 2199.4744780674496
Likelihood=-2081.5701969789393
Iteration 111: 2081.5701969789393
Likelihood=-2180.057301826311
Iteration 30: 2180.057301826311
Likelihood=-2143.736085527806
Iteration 53: 2143.736085527806
Likelihood=-2170.8796869953844
Iteration 32: 2170.8796869953844
Likelihood=-2081.565241104946
Iteration 112: 2081.565241104946
Likelihood=-2198.9259237944834
Iteration 35: 2198.9259237944834
Likelihood=-2179.491548974433
Iteration 31: 2179.491548974433
Likelihood=-2081.561251503558
Iteration 113: 2081.561251503558
Likelihood=-2143.605169613537
Iteration 54: 2143.605169613537
Likelihood=-2169.867223743489
Iteration 33: 2169.867223743489
Likelihood=-2198.415416850226
Iteration 36: 2198.415416850226
Likelihood=-2081.5576495627233
Iteration 114: 2081.5576495627233
Likelihood=-2178.7234689335237
Iteration 32: 2178.7234689335237
Likelihood=-2143.619556727052
Likelihood=-2168.9980625995945
Iteration 34: 2168.9980625995945
Likelihood=-2197.894280032743
Iteration 37: 2197.894280032743
Likelihood=-2081.549680587298
Iteration 115: 2081.549680587298
Likelihood=-2177.6539057445557
Iteration 33: 2177.6539057445557
Likelihood=-2143.525133680782
Iteration 55: 2143.525133680782
Likelihood=-2081.5584731338713
Likelihood=-2168.737470990986
Iteration 35: 2168.737470990986
Likelihood=-2197.3621775476827
Iteration 38: 2197.3621775476827
Likelihood=-2081.547219522821
Iteration 116: 2081.547219522821
Likelihood=-2143.4092731482756
Iteration 56: 2143.4092731482756
Likelihood=-2176.9261592879075
Iteration 34: 2176.9261592879075
Likelihood=-2168.27429869082
Iteration 36: 2168.27429869082
Likelihood=-2196.9305555057776
Iteration 39: 2196.9305555057776
Likelihood=-2081.5444908491913
Iteration 117: 2081.5444908491913
Likelihood=-2143.292917135716
Iteration 57: 2143.292917135716
Likelihood=-2176.158209469774
Iteration 35: 2176.158209469774
Likelihood=-2168.0615530619484
Iteration 37: 2168.0615530619484
Likelihood=-2081.541840193912
Iteration 118: 2081.541840193912
Likelihood=-2196.5448909703464
Iteration 40: 2196.5448909703464
Likelihood=-2143.216533497083
Iteration 58: 2143.216533497083
Likelihood=-2175.460687111953
Iteration 36: 2175.460687111953
Likelihood=-2081.5388099330758
Iteration 119: 2081.5388099330758
Likelihood=-2167.7801285006008
Iteration 38: 2167.7801285006008
Likelihood=-2196.126928319313
Iteration 41: 2196.126928319313
Likelihood=-2081.5353934793516
Iteration 120: 2081.5353934793516
Likelihood=-2143.158399804155
Iteration 59: 2143.158399804155
Likelihood=-2174.7943524923585
Iteration 37: 2174.7943524923585
Likelihood=-2167.603994430074
Iteration 39: 2167.603994430074
Likelihood=-2195.8757915761325
Iteration 42: 2195.8757915761325
Likelihood=-2081.531499696946
Iteration 121: 2081.531499696946
Likelihood=-2143.1054336998077
Iteration 60: 2143.1054336998077
Likelihood=-2174.4789259042914
Iteration 38: 2174.4789259042914
Likelihood=-2167.247958556722
Iteration 40: 2167.247958556722
Likelihood=-2081.5292202728147
Iteration 122: 2081.5292202728147
Likelihood=-2195.5808874168174
Iteration 43: 2195.5808874168174
Likelihood=-2143.0041893809034
Iteration 61: 2143.0041893809034
Likelihood=-2081.525948750019
Iteration 123: 2081.525948750019
Likelihood=-2174.1796932316906
Iteration 39: 2174.1796932316906
Likelihood=-2167.114753466392
Iteration 41: 2167.114753466392
Likelihood=-2195.2269038593836
Iteration 44: 2195.2269038593836
Likelihood=-2081.5230260415356
Iteration 124: 2081.5230260415356
Likelihood=-2142.935538040103
Iteration 62: 2142.935538040103
Likelihood=-2173.9776209543516
Iteration 40: 2173.9776209543516
Likelihood=-2166.9897398744265
Iteration 42: 2166.9897398744265
Likelihood=-2195.103810996784
Iteration 45: 2195.103810996784
Likelihood=-2081.5204770368778
Iteration 125: 2081.5204770368778
Likelihood=-2142.86227304553
Iteration 63: 2142.86227304553
Likelihood=-2173.6135195474412
Iteration 41: 2173.6135195474412
Likelihood=-2166.7811054911817
Iteration 43: 2166.7811054911817
Likelihood=-2081.5175246901927
Iteration 126: 2081.5175246901927
Likelihood=-2194.8974637631995
Iteration 46: 2194.8974637631995
Likelihood=-2142.785744483967
Iteration 64: 2142.785744483967
Likelihood=-2081.5149623851917
Iteration 127: 2081.5149623851917
Likelihood=-2166.5123534402524
Iteration 44: 2166.5123534402524
Likelihood=-2173.511673706719
Iteration 42: 2173.511673706719
Likelihood=-2194.6291658115924
Iteration 47: 2194.6291658115924
Likelihood=-2081.51232120841
Iteration 128: 2081.51232120841
Likelihood=-2142.7013837359577
Iteration 65: 2142.7013837359577
Likelihood=-2166.2018722418147
Iteration 45: 2166.2018722418147
Likelihood=-2173.1071745402865
Iteration 43: 2173.1071745402865
Likelihood=-2194.4849688871227
Iteration 48: 2194.4849688871227
Likelihood=-2081.5061020375965
Iteration 129: 2081.5061020375965
Likelihood=-2142.636988409494
Iteration 66: 2142.636988409494
Likelihood=-2081.503768959808
Iteration 130: 2081.503768959808
Likelihood=-2166.036771007032
Iteration 46: 2166.036771007032
Likelihood=-2172.8851951195443
Iteration 44: 2172.8851951195443
Likelihood=-2194.123897614425
Iteration 49: 2194.123897614425
Likelihood=-2081.5000135817004
Iteration 131: 2081.5000135817004
Likelihood=-2142.565716774278
Iteration 67: 2142.565716774278
Likelihood=-2165.878285777005
Iteration 47: 2165.878285777005
Likelihood=-2193.8403159269246
Iteration 50: 2193.8403159269246
Likelihood=-2172.6422024811063
Iteration 45: 2172.6422024811063
Likelihood=-2081.498272226107
Iteration 132: 2081.498272226107
Likelihood=-2142.516207261516
Iteration 68: 2142.516207261516
Likelihood=-2544.385023177114
Iteration 0: 2544.385023177114
Iteration 1: 2544.385023177114
Likelihood=-2165.7811629168637
Iteration 48: 2165.7811629168637
Likelihood=-2193.591874877299
Iteration 51: 2193.591874877299
Likelihood=-2172.35876047846
Iteration 46: 2172.35876047846
Likelihood=-2142.45544745521
Iteration 69: 2142.45544745521
Likelihood=-2481.5855341980573
Iteration 2: 2481.5855341980573
Likelihood=-2165.701130280481
Iteration 49: 2165.701130280481
Likelihood=-2193.4574100864224
Iteration 52: 2193.4574100864224
Likelihood=-2172.115227921393
Iteration 47: 2172.115227921393
Likelihood=-2440.040072190365
Iteration 3: 2440.040072190365
Likelihood=-2142.4890102888103
Likelihood=-2165.6006368147196
Iteration 50: 2165.6006368147196
Likelihood=-2409.6593931115513
Iteration 4: 2409.6593931115513
Likelihood=-2193.3370241758544
Iteration 53: 2193.3370241758544
Likelihood=-2171.8630686766355
Iteration 48: 2171.8630686766355
Likelihood=-2142.412408421691
Iteration 70: 2142.412408421691
Likelihood=-2384.0367024691964
Iteration 5: 2384.0367024691964
Likelihood=-2165.54312793626
Iteration 51: 2165.54312793626
Likelihood=-2193.1183292005476
Iteration 54: 2193.1183292005476
Likelihood=-2171.6667943942725
Iteration 49: 2171.6667943942725
Likelihood=-2361.0908855473795
Iteration 6: 2361.0908855473795
Likelihood=-2142.362400913632
Iteration 71: 2142.362400913632
Likelihood=-2165.450160815661
Iteration 52: 2165.450160815661
Likelihood=-2193.0624137120294
Iteration 55: 2193.0624137120294
Likelihood=-2171.474199297652
Iteration 50: 2171.474199297652
Likelihood=-2340.852117252437
Iteration 7: 2340.852117252437
Likelihood=-2142.341698598812
Iteration 72: 2142.341698598812
Likelihood=-2165.355509628752
Iteration 53: 2165.355509628752
Likelihood=-2322.540062998289
Iteration 8: 2322.540062998289
Likelihood=-2192.923475680557
Iteration 56: 2192.923475680557
Likelihood=-2171.2913066540546
Iteration 51: 2171.2913066540546
Likelihood=-2142.275081904049
Iteration 73: 2142.275081904049
Likelihood=-2307.043090770044
Iteration 9: 2307.043090770044
Likelihood=-2165.2766304358424
Iteration 54: 2165.2766304358424
Likelihood=-2192.8833036048222
Iteration 57: 2192.8833036048222
Likelihood=-2171.1184158360447
Iteration 52: 2171.1184158360447
Likelihood=-2293.2365843253447
Iteration 10: 2293.2365843253447
Likelihood=-2142.21379578158
Iteration 74: 2142.21379578158
Likelihood=-2165.1454735335897
Iteration 55: 2165.1454735335897
Likelihood=-2192.834349588196
Iteration 58: 2192.834349588196
Likelihood=-2281.223449258629
Iteration 11: 2281.223449258629
Likelihood=-2170.9927159732947
Iteration 53: 2170.9927159732947
Likelihood=-2142.1386472461586
Iteration 75: 2142.1386472461586
Likelihood=-2165.1397269924246
Likelihood=-2270.5166181451946
Iteration 12: 2270.5166181451946
Likelihood=-2192.7828103590905
Iteration 59: 2192.7828103590905
Likelihood=-2170.8777306943766
Iteration 54: 2170.8777306943766
Likelihood=-2142.081978489152
Iteration 76: 2142.081978489152
Likelihood=-2261.320283746689
Iteration 13: 2261.320283746689
Likelihood=-2165.0760587135496
Iteration 56: 2165.0760587135496
Likelihood=-2192.726807482966
Iteration 60: 2192.726807482966
Likelihood=-2170.7358238045695
Iteration 55: 2170.7358238045695
Likelihood=-2253.2549315408487
Iteration 14: 2253.2549315408487
Likelihood=-2142.057115377832
Iteration 77: 2142.057115377832
Likelihood=-2165.017306603176
Iteration 57: 2165.017306603176
Likelihood=-2192.6762833067323
Iteration 61: 2192.6762833067323
Likelihood=-2246.5425356383976
Iteration 15: 2246.5425356383976
Likelihood=-2170.592153141391
Iteration 56: 2170.592153141391
Likelihood=-2142.038780602566
Iteration 78: 2142.038780602566
Likelihood=-2164.962102492269
Iteration 58: 2164.962102492269
Likelihood=-2240.9831777703794
Iteration 16: 2240.9831777703794
Likelihood=-2192.6406270321004
Iteration 62: 2192.6406270321004
Likelihood=-2170.469452491849
Iteration 57: 2170.469452491849
Likelihood=-2142.0259056569885
Iteration 79: 2142.0259056569885
Likelihood=-2236.208565081464
Iteration 17: 2236.208565081464
Likelihood=-2164.8865624644545
Iteration 59: 2164.8865624644545
Likelihood=-2192.5656762452477
Iteration 63: 2192.5656762452477
Likelihood=-2170.3654388132736
Iteration 58: 2170.3654388132736
Likelihood=-2232.089051311785
Iteration 18: 2232.089051311785
Likelihood=-2142.005836500407
Iteration 80: 2142.005836500407
Likelihood=-2164.8088771619464
Iteration 60: 2164.8088771619464
Likelihood=-2192.492206323884
Iteration 64: 2192.492206323884
Likelihood=-2228.3226510201334
Iteration 19: 2228.3226510201334
Likelihood=-2170.258903359287
Iteration 59: 2170.258903359287
Likelihood=-2141.9901984498033
Iteration 81: 2141.9901984498033
Likelihood=-2164.7085221446523
Iteration 61: 2164.7085221446523
Likelihood=-2225.0567212512233
Iteration 20: 2225.0567212512233
Likelihood=-2192.457451572734
Iteration 65: 2192.457451572734
Likelihood=-2170.1774907427944
Iteration 60: 2170.1774907427944
Likelihood=-2141.97334938241
Iteration 82: 2141.97334938241
Likelihood=-2222.167971526429
Iteration 21: 2222.167971526429
Likelihood=-2164.66057083835
Iteration 62: 2164.66057083835
Likelihood=-2192.4102914149184
Iteration 66: 2192.4102914149184
Likelihood=-2219.7810289387876
Iteration 22: 2219.7810289387876
Likelihood=-2170.108121700385
Iteration 61: 2170.108121700385
Likelihood=-2141.95605656471
Iteration 83: 2141.95605656471
Likelihood=-2164.6063266733213
Iteration 63: 2164.6063266733213
Likelihood=-2192.3600146448434
Iteration 67: 2192.3600146448434
Likelihood=-2217.860491903391
Iteration 23: 2217.860491903391
Likelihood=-2170.066752551265
Iteration 62: 2170.066752551265
Likelihood=-2141.9394452240267
Iteration 84: 2141.9394452240267
Likelihood=-2164.5764830346016
Iteration 64: 2164.5764830346016
Likelihood=-2216.220337694508
Iteration 24: 2216.220337694508
Likelihood=-2192.3013902404023
Iteration 68: 2192.3013902404023
Likelihood=-2170.0237921375337
Iteration 63: 2170.0237921375337
Likelihood=-2141.9200923446338
Iteration 85: 2141.9200923446338
Likelihood=-2214.9050419178284
Iteration 25: 2214.9050419178284
Likelihood=-2164.495326457595
Iteration 65: 2164.495326457595
Likelihood=-2192.267467814013
Iteration 69: 2192.267467814013
Likelihood=-2213.7245276821222
Iteration 26: 2213.7245276821222
Likelihood=-2141.9093958279736
Iteration 86: 2141.9093958279736
Likelihood=-2169.993554528521
Iteration 64: 2169.993554528521
Likelihood=-2164.4556864940205
Iteration 66: 2164.4556864940205
Likelihood=-2192.2395828219383
Iteration 70: 2192.2395828219383
Likelihood=-2212.5889414010703
Iteration 27: 2212.5889414010703
Likelihood=-2141.8960083228512
Iteration 87: 2141.8960083228512
Likelihood=-2169.9544356397823
Iteration 65: 2169.9544356397823
Likelihood=-2164.4177348343055
Iteration 67: 2164.4177348343055
Likelihood=-2211.610525627753
Iteration 28: 2211.610525627753
Likelihood=-2192.213507204719
Iteration 71: 2192.213507204719
Likelihood=-2141.891422090042
Iteration 88: 2141.891422090042
Likelihood=-2169.8933572235705
Iteration 66: 2169.8933572235705
Likelihood=-2210.7900009343093
Iteration 29: 2210.7900009343093
Likelihood=-2164.361797561579
Iteration 68: 2164.361797561579
Likelihood=-2192.1812806774974
Iteration 72: 2192.1812806774974
Likelihood=-2210.0612103196736
Iteration 30: 2210.0612103196736
Likelihood=-2141.883366574613
Iteration 89: 2141.883366574613
Likelihood=-2169.884382972712
Iteration 67: 2169.884382972712
Likelihood=-2164.3382058503025
Iteration 69: 2164.3382058503025
Likelihood=-2192.1445677449865
Iteration 73: 2192.1445677449865
Likelihood=-2209.3977122262286
Iteration 31: 2209.3977122262286
Likelihood=-2141.8725025586523
Iteration 90: 2141.8725025586523
Likelihood=-2169.8127496434254
Iteration 68: 2169.8127496434254
Likelihood=-2164.274226072887
Iteration 70: 2164.274226072887
Likelihood=-2208.7268831070514
Iteration 32: 2208.7268831070514
Likelihood=-2192.1070810977253
Iteration 74: 2192.1070810977253
Likelihood=-2141.8635594881102
Iteration 91: 2141.8635594881102
Likelihood=-2208.0960356352484
Iteration 33: 2208.0960356352484
Likelihood=-2169.7943776842963
Iteration 69: 2169.7943776842963
Likelihood=-2192.0676702114397
Iteration 75: 2192.0676702114397
Likelihood=-2164.2498168164443
Iteration 71: 2164.2498168164443
Likelihood=-2207.3911320474695
Iteration 34: 2207.3911320474695
Likelihood=-2141.8543180938686
Iteration 92: 2141.8543180938686
Likelihood=-2169.7700987180547
Iteration 70: 2169.7700987180547
Likelihood=-2192.025263987386
Iteration 76: 2192.025263987386
Likelihood=-2164.1965936866222
Iteration 72: 2164.1965936866222
Likelihood=-2206.9640421348527
Iteration 35: 2206.9640421348527
Likelihood=-2141.8380812125492
Iteration 93: 2141.8380812125492
Likelihood=-2169.739627062216
Iteration 71: 2169.739627062216
Likelihood=-2206.51109517223
Iteration 36: 2206.51109517223
Likelihood=-2191.9976943035404
Iteration 77: 2191.9976943035404
Likelihood=-2164.1371754697
Iteration 73: 2164.1371754697
Likelihood=-2141.83542365689
Iteration 94: 2141.83542365689
Likelihood=-2206.143612229374
Iteration 37: 2206.143612229374
Likelihood=-2169.774856794556
Likelihood=-2191.936697939524
Iteration 78: 2191.936697939524
Likelihood=-2164.0839230376764
Iteration 74: 2164.0839230376764
Likelihood=-2205.7898743916653
Iteration 38: 2205.7898743916653
Likelihood=-2141.811704035989
Iteration 95: 2141.811704035989
Likelihood=-2169.722932380647
Iteration 72: 2169.722932380647
Likelihood=-2191.9866515544713
Likelihood=-2164.053050144588
Iteration 75: 2164.053050144588
Likelihood=-2205.397860840891
Iteration 39: 2205.397860840891
Likelihood=-2141.8053384554846
Iteration 96: 2141.8053384554846
Likelihood=-2169.6997675033467
Iteration 73: 2169.6997675033467
Likelihood=-2205.071590625717
Iteration 40: 2205.071590625717
Likelihood=-2191.9178964499843
Iteration 79: 2191.9178964499843
Likelihood=-2164.024209457069
Iteration 76: 2164.024209457069
Likelihood=-2141.7918039004167
Iteration 97: 2141.7918039004167
Likelihood=-2204.743861469631
Iteration 41: 2204.743861469631
Likelihood=-2169.681705347097
Iteration 74: 2169.681705347097
Likelihood=-2191.8935681260355
Iteration 80: 2191.8935681260355
Likelihood=-2163.9947372795746
Iteration 77: 2163.9947372795746
Likelihood=-2204.5023353467855
Iteration 42: 2204.5023353467855
Likelihood=-2141.801275470496
Likelihood=-2191.8694445524966
Iteration 81: 2191.8694445524966
Likelihood=-2169.664524649797
Iteration 75: 2169.664524649797
Likelihood=-2163.951323447114
Iteration 78: 2163.951323447114
Likelihood=-2204.2092145146553
Iteration 43: 2204.2092145146553
Likelihood=-2141.784618004059
Iteration 98: 2141.784618004059
Likelihood=-2203.9173353102774
Iteration 44: 2203.9173353102774
Likelihood=-2191.851600060366
Iteration 82: 2191.851600060366
Likelihood=-2169.643134013311
Iteration 76: 2169.643134013311
Likelihood=-2163.911947074704
Iteration 79: 2163.911947074704
Likelihood=-2141.7725880613957
Iteration 99: 2141.7725880613957
Likelihood=-2203.7415543334273
Iteration 45: 2203.7415543334273
Likelihood=-2191.83288981498
Iteration 83: 2191.83288981498
Likelihood=-2169.626061147785
Iteration 77: 2169.626061147785
Likelihood=-2163.873452857317
Iteration 80: 2163.873452857317
Likelihood=-2203.5715171725074
Iteration 46: 2203.5715171725074
Likelihood=-2141.762231432209
Iteration 100: 2141.762231432209
Likelihood=-2191.803896940896
Iteration 84: 2191.803896940896
Likelihood=-2169.6145974759133
Iteration 78: 2169.6145974759133
Likelihood=-2163.849505128089
Iteration 81: 2163.849505128089
Likelihood=-2203.4309052904473
Iteration 47: 2203.4309052904473
Likelihood=-2141.751348623453
Iteration 101: 2141.751348623453
Likelihood=-2191.7827463012195
Iteration 85: 2191.7827463012195
Likelihood=-2203.230741905498
Iteration 48: 2203.230741905498
Likelihood=-2169.603919940389
Iteration 79: 2169.603919940389
Likelihood=-2163.8216164480896
Iteration 82: 2163.8216164480896
Likelihood=-2141.7393098765424
Iteration 102: 2141.7393098765424
Likelihood=-2203.151492283312
Iteration 49: 2203.151492283312
Likelihood=-2191.751304397355
Iteration 86: 2191.751304397355
Likelihood=-2163.8064279931477
Iteration 83: 2163.8064279931477
Likelihood=-2169.5936432697895
Iteration 80: 2169.5936432697895
Likelihood=-2202.92322056302
Iteration 50: 2202.92322056302
Likelihood=-2141.718664380741
Iteration 103: 2141.718664380741
Likelihood=-2191.7440438883154
Iteration 87: 2191.7440438883154
Likelihood=-2163.7864532224594
Iteration 84: 2163.7864532224594
Likelihood=-2202.76041439319
Iteration 51: 2202.76041439319
Likelihood=-2169.578699916737
Iteration 81: 2169.578699916737
Likelihood=-2141.7071395256844
Iteration 104: 2141.7071395256844
Likelihood=-2191.725397009941
Iteration 88: 2191.725397009941
Likelihood=-2202.6389736376277
Iteration 52: 2202.6389736376277
Likelihood=-2163.7777017126436
Iteration 85: 2163.7777017126436
Likelihood=-2169.5676036451227
Iteration 82: 2169.5676036451227
Likelihood=-2141.6774410672356
Iteration 105: 2141.6774410672356
Likelihood=-2202.46248608874
Iteration 53: 2202.46248608874
Likelihood=-2191.719153878294
Iteration 89: 2191.719153878294
Likelihood=-2163.755725603689
Iteration 86: 2163.755725603689
Likelihood=-2169.559888853458
Iteration 83: 2169.559888853458
Likelihood=-2202.343095326808
Iteration 54: 2202.343095326808
Likelihood=-2141.6595612773835
Iteration 106: 2141.6595612773835
Likelihood=-2191.705805186217
Iteration 90: 2191.705805186217
Likelihood=-2202.187791273853
Iteration 55: 2202.187791273853
Likelihood=-2163.744082328139
Iteration 87: 2163.744082328139
Likelihood=-2169.5525803421324
Iteration 84: 2169.5525803421324
Likelihood=-2141.6345436267206
Iteration 107: 2141.6345436267206
Likelihood=-2191.691732561036
Iteration 91: 2191.691732561036
Likelihood=-2202.008399104942
Iteration 56: 2202.008399104942
Likelihood=-2163.7306209650123
Iteration 88: 2163.7306209650123
Likelihood=-2169.5427699626325
Iteration 85: 2169.5427699626325
Likelihood=-2141.6080214431154
Iteration 108: 2141.6080214431154
Likelihood=-2201.9340331663434
Iteration 57: 2201.9340331663434
Likelihood=-2191.679536677055
Iteration 92: 2191.679536677055
Likelihood=-2163.7064636250507
Iteration 89: 2163.7064636250507
Likelihood=-2169.531912621588
Iteration 86: 2169.531912621588
Likelihood=-2201.8535835012094
Iteration 58: 2201.8535835012094
Likelihood=-2141.5790272421905
Iteration 109: 2141.5790272421905
Likelihood=-2191.670886502835
Iteration 93: 2191.670886502835
Likelihood=-2201.7885413420845
Iteration 59: 2201.7885413420845
Likelihood=-2163.7344583988415
Likelihood=-2169.5229428402854
Iteration 87: 2169.5229428402854
Likelihood=-2141.5578985211955
Iteration 110: 2141.5578985211955
Likelihood=-2191.660146657125
Iteration 94: 2191.660146657125
Likelihood=-2201.7233701308223
Iteration 60: 2201.7233701308223
Likelihood=-2163.6932783138427
Iteration 90: 2163.6932783138427
Likelihood=-2169.5128019920735
Iteration 88: 2169.5128019920735
Likelihood=-2141.5376007618534
Iteration 111: 2141.5376007618534
Likelihood=-2201.6922601890515
Iteration 61: 2201.6922601890515
Likelihood=-2191.6460108948513
Iteration 95: 2191.6460108948513
Likelihood=-2163.670971019295
Iteration 91: 2163.670971019295
Likelihood=-2201.613717773893
Iteration 62: 2201.613717773893
Likelihood=-2141.521401394854
Likelihood=-2169.5024359690915
Iteration 112: 2141.521401394854
Iteration 89: 2169.5024359690915
Likelihood=-2191.632493569616
Iteration 96: 2191.632493569616
Likelihood=-2201.6292692345114
Likelihood=-2163.657250542344
Iteration 92: 2163.657250542344
Likelihood=-2141.5007803900066
Iteration 113: 2141.5007803900066
Likelihood=-2169.5033754936508
Likelihood=-2191.6219608426163
Iteration 97: 2191.6219608426163
Likelihood=-2201.583301299313
Iteration 63: 2201.583301299313
Likelihood=-2163.6406578594297
Iteration 93: 2163.6406578594297
Likelihood=-2141.4940394221385
Iteration 114: 2141.4940394221385
Likelihood=-2169.494599726349
Iteration 90: 2169.494599726349
Likelihood=-2201.5550412141365
Iteration 64: 2201.5550412141365
Likelihood=-2191.6137179289763
Iteration 98: 2191.6137179289763
Likelihood=-2163.6263430476547
Iteration 94: 2163.6263430476547
Likelihood=-2201.514223383478
Iteration 65: 2201.514223383478
Likelihood=-2141.4744667066966
Iteration 115: 2141.4744667066966
Likelihood=-2169.4823207316176
Iteration 91: 2169.4823207316176
Likelihood=-2191.603924888145
Iteration 99: 2191.603924888145
Likelihood=-2201.495730895447
Iteration 66: 2201.495730895447
Likelihood=-2163.611159488057
Iteration 95: 2163.611159488057
Likelihood=-2141.468395045993
Iteration 116: 2141.468395045993
Likelihood=-2169.472179777645
Iteration 92: 2169.472179777645
Likelihood=-2191.5898359304974
Iteration 100: 2191.5898359304974
Likelihood=-2201.4663919067316
Iteration 67: 2201.4663919067316
Likelihood=-2163.59462891823
Iteration 96: 2163.59462891823
Likelihood=-2141.461157695007
Iteration 117: 2141.461157695007
Likelihood=-2169.4568895118045
Iteration 93: 2169.4568895118045
Likelihood=-2201.4340168721114
Iteration 68: 2201.4340168721114
Likelihood=-2191.5805982759143
Iteration 101: 2191.5805982759143
Likelihood=-2163.581125693458
Iteration 97: 2163.581125693458
Likelihood=-2201.4023693479044
Iteration 69: 2201.4023693479044
Likelihood=-2141.453551388593
Iteration 118: 2141.453551388593
Likelihood=-2169.4396099380356
Iteration 94: 2169.4396099380356
Likelihood=-2191.572827515943
Iteration 102: 2191.572827515943
Likelihood=-2163.5727702495037
Iteration 98: 2163.5727702495037
Likelihood=-2201.3514638390675
Iteration 70: 2201.3514638390675
Likelihood=-2141.4456992625305
Iteration 119: 2141.4456992625305
Likelihood=-2169.4201835771282
Iteration 95: 2169.4201835771282
Likelihood=-2191.5630895205854
Iteration 103: 2191.5630895205854
Likelihood=-2201.3302261410986
Iteration 71: 2201.3302261410986
Likelihood=-2163.563687886231
Iteration 99: 2163.563687886231
Likelihood=-2141.4412640835976
Iteration 120: 2141.4412640835976
Likelihood=-2201.2948949262086
Iteration 72: 2201.2948949262086
Likelihood=-2169.404539885104
Iteration 96: 2169.404539885104
Likelihood=-2191.5581374475164
Iteration 104: 2191.5581374475164
Likelihood=-2163.552563533635
Iteration 100: 2163.552563533635
Likelihood=-2201.2814058012154
Iteration 73: 2201.2814058012154
Likelihood=-2141.437756761892
Iteration 121: 2141.437756761892
Likelihood=-2169.388186194175
Iteration 97: 2169.388186194175
Likelihood=-2191.5486271454383
Iteration 105: 2191.5486271454383
Likelihood=-2163.544043148909
Iteration 101: 2163.544043148909
Likelihood=-2201.2573606075334
Iteration 74: 2201.2573606075334
Likelihood=-2141.4326558506295
Iteration 122: 2141.4326558506295
Likelihood=-2169.375256627997
Iteration 98: 2169.375256627997
Likelihood=-2191.54296175528
Iteration 106: 2191.54296175528
Likelihood=-2201.217926029513
Iteration 75: 2201.217926029513
Likelihood=-2163.5390515520808
Iteration 102: 2163.5390515520808
Likelihood=-2141.431836193628
Likelihood=-2201.2204436054612
Likelihood=-2169.3574318391
Iteration 99: 2169.3574318391
Likelihood=-2191.537900876363
Iteration 107: 2191.537900876363
Likelihood=-2163.5359131708124
Iteration 103: 2163.5359131708124
Likelihood=-2201.195760654376
Iteration 76: 2201.195760654376
Likelihood=-2141.427611522693
Iteration 123: 2141.427611522693
Likelihood=-2169.349505483144
Iteration 100: 2169.349505483144
Likelihood=-2191.527735503425
Iteration 108: 2191.527735503425
Likelihood=-2163.52947137514
Iteration 104: 2163.52947137514
Likelihood=-2201.16261819441
Iteration 77: 2201.16261819441
Likelihood=-2141.4208690724467
Iteration 124: 2141.4208690724467
Likelihood=-2169.331002761412
Iteration 101: 2169.331002761412
Likelihood=-2191.5235314194365
Iteration 109: 2191.5235314194365
Likelihood=-2201.1329001174536
Iteration 78: 2201.1329001174536
Likelihood=-2163.5229417527894
Iteration 105: 2163.5229417527894
Likelihood=-2141.418365519943
Iteration 125: 2141.418365519943
Likelihood=-2201.106272687841
Iteration 79: 2201.106272687841
Likelihood=-2169.3229351312293
Iteration 102: 2169.3229351312293
Likelihood=-2191.5101231755893
Iteration 110: 2191.5101231755893
Likelihood=-2163.5140838756147
Iteration 106: 2163.5140838756147
Likelihood=-2201.1024494126036
Iteration 80: 2201.1024494126036
Likelihood=-2141.4151561695835
Iteration 126: 2141.4151561695835
Likelihood=-2169.3094757306094
Iteration 103: 2169.3094757306094
Likelihood=-2191.504459226655
Iteration 111: 2191.504459226655
Likelihood=-2163.510393610228
Iteration 107: 2163.510393610228
Likelihood=-2201.075549943398
Iteration 81: 2201.075549943398
Likelihood=-2141.412360459273
Iteration 127: 2141.412360459273
Likelihood=-2191.4966673461727
Iteration 112: 2191.4966673461727
Likelihood=-2169.3047544080723
Iteration 104: 2169.3047544080723
Likelihood=-2201.066215756178
Iteration 82: 2201.066215756178
Likelihood=-2163.5055563296632
Iteration 108: 2163.5055563296632
Likelihood=-2141.4097400264027
Iteration 128: 2141.4097400264027
Likelihood=-2201.051655212486
Iteration 83: 2201.051655212486
Likelihood=-2191.494306456872
Iteration 113: 2191.494306456872
Likelihood=-2169.296125740254
Iteration 105: 2169.296125740254
Likelihood=-2163.501233841252
Iteration 109: 2163.501233841252
Likelihood=-2201.0327810688527
Iteration 84: 2201.0327810688527
Likelihood=-2141.4068186903455
Iteration 129: 2141.4068186903455
Likelihood=-2191.486908184171
Iteration 114: 2191.486908184171
Likelihood=-2169.292371025534
Iteration 106: 2169.292371025534
Likelihood=-2163.496120414085
Iteration 110: 2163.496120414085
Likelihood=-2201.0393531680566
Likelihood=-2141.4046380751365
Iteration 130: 2141.4046380751365
Likelihood=-2191.4837582649134
Iteration 115: 2191.4837582649134
Likelihood=-2169.287404804138
Iteration 107: 2169.287404804138
Likelihood=-2201.0202362849527
Iteration 85: 2201.0202362849527
Likelihood=-2163.4911691897596
Iteration 111: 2163.4911691897596
Likelihood=-2141.4026321488295
Iteration 131: 2141.4026321488295
Likelihood=-2201.002770355891
Iteration 86: 2201.002770355891
Likelihood=-2191.4781105010798
Iteration 116: 2191.4781105010798
Likelihood=-2169.282209428814
Iteration 108: 2169.282209428814
Likelihood=-2163.4862554766523
Iteration 112: 2163.4862554766523
Likelihood=-2482.5356118846394
Iteration 0: 2482.5356118846394
Iteration 1: 2482.5356118846394
Likelihood=-2200.9929453667546
Iteration 87: 2200.9929453667546
Likelihood=-2191.4701971476034
Iteration 117: 2191.4701971476034
Likelihood=-2169.277088721111
Iteration 109: 2169.277088721111
Likelihood=-2163.482576099442
Iteration 113: 2163.482576099442
Likelihood=-2200.9854969166663
Iteration 88: 2200.9854969166663
Likelihood=-2412.525156571008
Iteration 2: 2412.525156571008
Likelihood=-2191.4730422267044
Likelihood=-2200.9769514962322
Iteration 89: 2200.9769514962322
Likelihood=-2169.273709676157
Iteration 110: 2169.273709676157
Likelihood=-2362.4144341277747
Iteration 3: 2362.4144341277747
Likelihood=-2163.479040905604
Iteration 114: 2163.479040905604
Likelihood=-2200.962776862784
Iteration 90: 2200.962776862784
Likelihood=-2191.4653299701667
Iteration 118: 2191.4653299701667
Likelihood=-2169.2703271636606
Iteration 111: 2169.2703271636606
Likelihood=-2323.4712059170406
Iteration 4: 2323.4712059170406
Likelihood=-2163.4760058924026
Iteration 115: 2163.4760058924026
Likelihood=-2200.955659974821
Iteration 91: 2200.955659974821
Likelihood=-2191.458394144801
Iteration 119: 2191.458394144801
Likelihood=-2169.2672944617802
Iteration 112: 2169.2672944617802
Likelihood=-2200.9407542022714
Iteration 92: 2200.9407542022714
Likelihood=-2290.4423977445554
Iteration 5: 2290.4423977445554
Likelihood=-2163.473593579712
Iteration 116: 2163.473593579712
Likelihood=-2191.4529340720896
Iteration 120: 2191.4529340720896
Likelihood=-2200.936502030096
Iteration 93: 2200.936502030096
Likelihood=-2169.2633303898388
Iteration 113: 2169.2633303898388
Likelihood=-2261.5749127640775
Iteration 6: 2261.5749127640775
Likelihood=-2163.469105610551
Iteration 117: 2163.469105610551
Likelihood=-2200.9291914051064
Iteration 94: 2200.9291914051064
Likelihood=-2191.44490263015
Iteration 121: 2191.44490263015
Likelihood=-2169.2593731128
Iteration 114: 2169.2593731128
Likelihood=-2236.9355837143316
Iteration 7: 2236.9355837143316
Likelihood=-2163.4639279654884
Iteration 118: 2163.4639279654884
Likelihood=-2200.9221929647706
Iteration 95: 2200.9221929647706
Likelihood=-2191.4415702458896
Iteration 122: 2191.4415702458896
Likelihood=-2169.2551061580543
Iteration 115: 2169.2551061580543
Likelihood=-2200.9134355170886
Iteration 96: 2200.9134355170886
Likelihood=-2215.4734246510534
Iteration 8: 2215.4734246510534
Likelihood=-2163.4610957586683
Iteration 119: 2163.4610957586683
Likelihood=-2191.4309187622694
Iteration 123: 2191.4309187622694
Likelihood=-2200.9067580884334
Iteration 97: 2200.9067580884334
Likelihood=-2169.251245628245
Iteration 116: 2169.251245628245
Likelihood=-2197.7966862810035
Iteration 9: 2197.7966862810035
Likelihood=-2163.4574444539257
Iteration 120: 2163.4574444539257
Likelihood=-2200.9014765226457
Iteration 98: 2200.9014765226457
Likelihood=-2191.426009055651
Iteration 124: 2191.426009055651
Likelihood=-2169.24861531103
Iteration 117: 2169.24861531103
Likelihood=-2182.244749743215
Iteration 10: 2182.244749743215
Likelihood=-2163.454447508134
Iteration 121: 2163.454447508134
Likelihood=-2200.895780898407
Iteration 99: 2200.895780898407
Likelihood=-2191.4214869959283
Iteration 125: 2191.4214869959283
Likelihood=-2200.889710993989
Iteration 100: 2200.889710993989
Likelihood=-2169.012897882302
Iteration 11: 2169.012897882302
Likelihood=-2169.245836672734
Iteration 118: 2169.245836672734
Likelihood=-2163.4517958375877
Iteration 122: 2163.4517958375877
Likelihood=-2191.422443256725
Likelihood=-2200.8838910737263
Iteration 101: 2200.8838910737263
Likelihood=-2158.0660134369687
Iteration 12: 2158.0660134369687
Likelihood=-2169.24297980924
Iteration 119: 2169.24297980924
Likelihood=-2163.4475140480004
Iteration 123: 2163.4475140480004
Likelihood=-2200.8769234967235
Iteration 102: 2200.8769234967235
Likelihood=-2191.419317507601
Iteration 126: 2191.419317507601
Likelihood=-2148.679779540018
Iteration 13: 2148.679779540018
Likelihood=-2163.446464843335
Iteration 124: 2163.446464843335
Likelihood=-2169.2397309083576
Iteration 120: 2169.2397309083576
Likelihood=-2200.8712901059525
Iteration 103: 2200.8712901059525
Likelihood=-2538.5613278627407
Iteration 0: 2538.5613278627407
Iteration 1: 2538.5613278627407
Likelihood=-2499.2136016836716
Iteration 0: 2499.2136016836716
Iteration 1: 2499.2136016836716
Likelihood=-2200.868245261377
Iteration 104: 2200.868245261377
Likelihood=-2140.879690164598
Iteration 14: 2140.879690164598
Likelihood=-2169.2410943568725
Likelihood=-2479.4328228578165
Iteration 2: 2479.4328228578165
Likelihood=-2200.864385269723
Iteration 105: 2200.864385269723
Likelihood=-2422.0106507811984
Iteration 2: 2422.0106507811984
Likelihood=-2134.8739884446036
Iteration 15: 2134.8739884446036
Likelihood=-2169.237445224948
Iteration 121: 2169.237445224948
Likelihood=-2438.7610655106096
Iteration 3: 2438.7610655106096
Likelihood=-2200.859809412071
Iteration 106: 2200.859809412071
Likelihood=-2369.065616341424
Iteration 3: 2369.065616341424
Likelihood=-2129.5307986279045
Iteration 16: 2129.5307986279045
Likelihood=-2169.233815829473
Iteration 122: 2169.233815829473
Likelihood=-2200.8537231796427
Iteration 107: 2200.8537231796427
Likelihood=-2406.41593576729
Iteration 4: 2406.41593576729
Likelihood=-2332.323999671959
Iteration 4: 2332.323999671959
Likelihood=-2200.8497080906527
Iteration 108: 2200.8497080906527
Likelihood=-2124.9036939909092
Iteration 17: 2124.9036939909092
Likelihood=-2169.231305173521
Iteration 123: 2169.231305173521
Likelihood=-2377.767831214895
Iteration 5: 2377.767831214895
Likelihood=-2200.8461150223175
Iteration 109: 2200.8461150223175
Likelihood=-2303.616529815612
Iteration 5: 2303.616529815612
Likelihood=-2121.0029267875693
Iteration 18: 2121.0029267875693
Likelihood=-2169.2286876333796
Iteration 124: 2169.2286876333796
Likelihood=-2351.7549383361898
Iteration 6: 2351.7549383361898
Likelihood=-2200.8414031770017
Iteration 110: 2200.8414031770017
Likelihood=-2279.6417576439844
Iteration 6: 2279.6417576439844
Likelihood=-2117.276064840562
Iteration 19: 2117.276064840562
Likelihood=-2200.835666594555
Iteration 111: 2200.835666594555
Likelihood=-2169.2259762835997
Iteration 125: 2169.2259762835997
Likelihood=-2328.755872531556
Iteration 7: 2328.755872531556
Likelihood=-2259.23301147797
Iteration 7: 2259.23301147797
Likelihood=-2200.827816276139
Iteration 112: 2200.827816276139
Likelihood=-2113.8987310633484
Iteration 20: 2113.8987310633484
Likelihood=-2169.2222652847563
Iteration 126: 2169.2222652847563
Likelihood=-2307.3391415568713
Iteration 8: 2307.3391415568713
Likelihood=-2200.816233463418
Iteration 113: 2200.816233463418
Likelihood=-2241.093440138841
Iteration 8: 2241.093440138841
Likelihood=-2110.9319137492043
Iteration 21: 2110.9319137492043
Likelihood=-2169.2181153453034
Iteration 127: 2169.2181153453034
Likelihood=-2289.046438824978
Iteration 9: 2289.046438824978
Likelihood=-2200.8105375745163
Iteration 114: 2200.8105375745163
Likelihood=-2226.191388229659
Iteration 9: 2226.191388229659
Likelihood=-2108.2513077665117
Iteration 22: 2108.2513077665117
Likelihood=-2200.801015063864
Iteration 115: 2200.801015063864
Likelihood=-2169.2148509278354
Iteration 128: 2169.2148509278354
Likelihood=-2272.422860164422
Iteration 10: 2272.422860164422
Likelihood=-2212.867347563283
Iteration 10: 2212.867347563283
Likelihood=-2200.7939871560566
Iteration 116: 2200.7939871560566
Likelihood=-2105.7675674346706
Iteration 23: 2105.7675674346706
Likelihood=-2169.2121467413112
Iteration 129: 2169.2121467413112
Likelihood=-2257.9421067315566
Iteration 11: 2257.9421067315566
Likelihood=-2200.7860217027815
Iteration 117: 2200.7860217027815
Likelihood=-2201.4130970549513
Iteration 11: 2201.4130970549513
Likelihood=-2103.6058098277454
Iteration 24: 2103.6058098277454
Likelihood=-2169.2094689427977
Iteration 130: 2169.2094689427977
Likelihood=-2200.78164445624
Iteration 118: 2200.78164445624
Likelihood=-2245.872809415041
Iteration 12: 2245.872809415041
Likelihood=-2191.2548419984773
Iteration 12: 2191.2548419984773
Likelihood=-2101.643873948976
Iteration 25: 2101.643873948976
Likelihood=-2200.770709385666
Iteration 119: 2200.770709385666
Likelihood=-2169.20625343803
Iteration 131: 2169.20625343803
Likelihood=-2235.29852140446
Iteration 13: 2235.29852140446
Likelihood=-2182.490088097671
Iteration 13: 2182.490088097671
Likelihood=-2200.763341387552
Iteration 120: 2200.763341387552
Likelihood=-2100.10410164405
Iteration 26: 2100.10410164405
Likelihood=-2169.201281696457
Iteration 132: 2169.201281696457
Likelihood=-2226.564737294284
Iteration 14: 2226.564737294284
Likelihood=-2200.7534609432782
Iteration 121: 2200.7534609432782
Likelihood=-2174.811301972112
Iteration 14: 2174.811301972112
Likelihood=-2099.110984303613
Iteration 27: 2099.110984303613
Likelihood=-2169.1960897199865
Iteration 133: 2169.1960897199865
Likelihood=-2200.738387592481
Iteration 122: 2200.738387592481
Likelihood=-2220.057569010283
Iteration 15: 2220.057569010283
Likelihood=-2168.4340446209635
Iteration 15: 2168.4340446209635
Likelihood=-2098.125129719263
Iteration 28: 2098.125129719263
Likelihood=-2200.7276703447715
Iteration 123: 2200.7276703447715
Likelihood=-2169.1933692148687
Iteration 134: 2169.1933692148687
Likelihood=-2214.1776856306733
Iteration 16: 2214.1776856306733
Likelihood=-2162.692665580608
Iteration 16: 2162.692665580608
Likelihood=-2200.709654706848
Iteration 124: 2200.709654706848
Likelihood=-2097.3563149698007
Iteration 29: 2097.3563149698007
Likelihood=-2169.1902362140904
Iteration 135: 2169.1902362140904
Likelihood=-2209.892001180656
Iteration 17: 2209.892001180656
Likelihood=-2200.697596959108
Iteration 125: 2200.697596959108
Likelihood=-2158.11368592548
Iteration 17: 2158.11368592548
Likelihood=-2096.239117910782
Iteration 30: 2096.239117910782
Likelihood=-2169.187323836544
Iteration 136: 2169.187323836544
Likelihood=-2200.6797652822947
Iteration 126: 2200.6797652822947
Likelihood=-2206.442405095719
Iteration 18: 2206.442405095719
Likelihood=-2154.2710834090226
Iteration 18: 2154.2710834090226
Likelihood=-2094.986161838168
Iteration 31: 2094.986161838168
Likelihood=-2200.6829490850605
Likelihood=-2169.1835979235398
Iteration 137: 2169.1835979235398
Likelihood=-2203.335632288549
Iteration 19: 2203.335632288549
Likelihood=-2151.092084225171
Iteration 19: 2151.092084225171
Likelihood=-2200.6663011535106
Iteration 127: 2200.6663011535106
Likelihood=-2094.1133095283376
Iteration 32: 2094.1133095283376
Likelihood=-2169.1793695260176
Iteration 138: 2169.1793695260176
Likelihood=-2200.425675762357
Iteration 20: 2200.425675762357
Likelihood=-2200.64834459965
Iteration 128: 2200.64834459965
Likelihood=-2148.3739741090913
Iteration 20: 2148.3739741090913
Likelihood=-2093.229756541406
Iteration 33: 2093.229756541406
Likelihood=-2200.633273457593
Iteration 129: 2200.633273457593
Likelihood=-2169.176713517164
Iteration 139: 2169.176713517164
Likelihood=-2197.740789106591
Iteration 21: 2197.740789106591
Likelihood=-2145.954083917699
Iteration 21: 2145.954083917699
Likelihood=-2092.4826595213167
Iteration 34: 2092.4826595213167
Likelihood=-2200.62145676063
Iteration 130: 2200.62145676063
Likelihood=-2195.321307074861
Iteration 22: 2195.321307074861
Likelihood=-2169.1740691594778
Iteration 140: 2169.1740691594778
Likelihood=-2143.6574246395357
Iteration 22: 2143.6574246395357
Likelihood=-2200.6090374426653
Iteration 131: 2200.6090374426653
Likelihood=-2091.745348528887
Iteration 35: 2091.745348528887
Likelihood=-2193.0908131784327
Iteration 23: 2193.0908131784327
Likelihood=-2169.170740084546
Iteration 141: 2169.170740084546
Likelihood=-2200.5934428800083
Iteration 132: 2200.5934428800083
Likelihood=-2141.599615943814
Iteration 23: 2141.599615943814
Likelihood=-2091.047622120321
Iteration 36: 2091.047622120321
Likelihood=-2200.57798147482
Iteration 133: 2200.57798147482
Likelihood=-2191.2065848206653
Iteration 24: 2191.2065848206653
Likelihood=-2169.1685077432617
Iteration 142: 2169.1685077432617
Likelihood=-2139.8767607025743
Iteration 24: 2139.8767607025743
Likelihood=-2090.3671678206424
Iteration 37: 2090.3671678206424
Likelihood=-2200.5653346044933
Iteration 134: 2200.5653346044933
Likelihood=-2189.562813027578
Iteration 25: 2189.562813027578
Likelihood=-2169.165093133474
Iteration 143: 2169.165093133474
Likelihood=-2138.3843510809834
Iteration 25: 2138.3843510809834
Likelihood=-2200.559028782669
Iteration 135: 2200.559028782669
Likelihood=-2089.8138794878023
Iteration 38: 2089.8138794878023
Likelihood=-2188.2701263643758
Iteration 26: 2188.2701263643758
Likelihood=-2169.161710250677
Iteration 144: 2169.161710250677
Likelihood=-2200.553195741448
Iteration 136: 2200.553195741448
Likelihood=-2137.0407014695766
Iteration 26: 2137.0407014695766
Likelihood=-2089.442960266618
Iteration 39: 2089.442960266618
Likelihood=-2200.5459853640054
Iteration 137: 2200.5459853640054
Likelihood=-2186.9043734362876
Iteration 27: 2186.9043734362876
Likelihood=-2169.1588191365795
Iteration 145: 2169.1588191365795
Likelihood=-2135.8684277397724
Iteration 27: 2135.8684277397724
Likelihood=-2089.0740754664034
Iteration 40: 2089.0740754664034
Likelihood=-2200.5387952891942
Iteration 138: 2200.5387952891942
Likelihood=-2185.635271505606
Iteration 28: 2185.635271505606
Likelihood=-2169.1556838435613
Iteration 146: 2169.1556838435613
Likelihood=-2134.4469596474637
Iteration 28: 2134.4469596474637
Likelihood=-2200.5317617376177
Iteration 139: 2200.5317617376177
Likelihood=-2088.6681752867707
Iteration 41: 2088.6681752867707
Likelihood=-2184.3126297590393
Iteration 29: 2184.3126297590393
Likelihood=-2169.1528185210123
Iteration 147: 2169.1528185210123
Likelihood=-2200.5279673979107
Iteration 140: 2200.5279673979107
Likelihood=-2132.7435517877825
Iteration 29: 2132.7435517877825
Likelihood=-2088.321139532038
Iteration 42: 2088.321139532038
Likelihood=-2200.521687344296
Iteration 141: 2200.521687344296
Likelihood=-2183.3993390901187
Iteration 30: 2183.3993390901187
Likelihood=-2169.150113636341
Iteration 148: 2169.150113636341
Likelihood=-2131.7090542611736
Iteration 30: 2131.7090542611736
Likelihood=-2088.030842623856
Iteration 43: 2088.030842623856
Likelihood=-2200.5189640546637
Iteration 142: 2200.5189640546637
Likelihood=-2182.4330421720347
Iteration 31: 2182.4330421720347
Likelihood=-2169.14687412244
Iteration 149: 2169.14687412244
Likelihood=-2130.6272730320093
Iteration 31: 2130.6272730320093
Likelihood=-2200.5119985008932
Iteration 143: 2200.5119985008932
Likelihood=-2087.8057215677713
Iteration 44: 2087.8057215677713
Likelihood=-2181.936167992664
Iteration 32: 2181.936167992664
Likelihood=-2169.1440470070224
Iteration 150: 2169.1440470070224
Likelihood=-2200.5091276543435
Iteration 144: 2200.5091276543435
Likelihood=-2129.7278981784434
Iteration 32: 2129.7278981784434
Likelihood=-2087.6142546788146
Iteration 45: 2087.6142546788146
Likelihood=-2200.504798405063
Iteration 145: 2200.504798405063
Likelihood=-2181.323076131433
Iteration 33: 2181.323076131433
Likelihood=-2169.1389943165846
Iteration 151: 2169.1389943165846
Likelihood=-2129.1199066269596
Iteration 33: 2129.1199066269596
Likelihood=-2087.492638196518
Iteration 46: 2087.492638196518
Likelihood=-2200.4982758862666
Iteration 146: 2200.4982758862666
Likelihood=-2180.8743118843927
Iteration 34: 2180.8743118843927
Likelihood=-2169.1345851523524
Iteration 152: 2169.1345851523524
Likelihood=-2128.509860277551
Iteration 34: 2128.509860277551
Likelihood=-2200.5012203293873
Likelihood=-2087.395320262031
Iteration 47: 2087.395320262031
Likelihood=-2180.369855101732
Iteration 35: 2180.369855101732
Likelihood=-2200.4942208366024
Iteration 147: 2200.4942208366024
Likelihood=-2169.130412033095
Iteration 153: 2169.130412033095
Likelihood=-2127.864689746762
Iteration 35: 2127.864689746762
Likelihood=-2087.2743185777867
Iteration 48: 2087.2743185777867
Likelihood=-2200.4880279304975
Iteration 148: 2200.4880279304975
Likelihood=-2179.8921313498913
Iteration 36: 2179.8921313498913
Likelihood=-2169.127224419382
Iteration 154: 2169.127224419382
Likelihood=-2127.5572861284772
Iteration 36: 2127.5572861284772
Likelihood=-2087.098461169503
Iteration 49: 2087.098461169503
Likelihood=-2200.4847992648824
Iteration 149: 2200.4847992648824
Likelihood=-2179.4757506863634
Iteration 37: 2179.4757506863634
Likelihood=-2169.11982868443
Iteration 155: 2169.11982868443
Likelihood=-2127.2060016560145
Iteration 37: 2127.2060016560145
Likelihood=-2200.48150408932
Iteration 150: 2200.48150408932
Likelihood=-2086.945518786313
Iteration 50: 2086.945518786313
Likelihood=-2179.145966738388
Iteration 38: 2179.145966738388
Likelihood=-2200.4782068617005
Iteration 151: 2200.4782068617005
Likelihood=-2169.1155985725673
Iteration 156: 2169.1155985725673
Likelihood=-2126.291330753877
Iteration 38: 2126.291330753877
Likelihood=-2086.836668416785
Iteration 51: 2086.836668416785
Likelihood=-2200.4745806000806
Iteration 152: 2200.4745806000806
Likelihood=-2178.757162100519
Iteration 39: 2178.757162100519
Likelihood=-2169.110449200343
Iteration 157: 2169.110449200343
Likelihood=-2125.6939087806245
Iteration 39: 2125.6939087806245
Likelihood=-2086.662721660367
Iteration 52: 2086.662721660367
Likelihood=-2200.471016980071
Iteration 153: 2200.471016980071
Likelihood=-2178.4156194590996
Iteration 40: 2178.4156194590996
Likelihood=-2169.1048145184795
Iteration 158: 2169.1048145184795
Likelihood=-2125.1671449396736
Iteration 40: 2125.1671449396736
Likelihood=-2200.4682456315363
Iteration 154: 2200.4682456315363
Likelihood=-2086.5487154451857
Iteration 53: 2086.5487154451857
Likelihood=-2178.1272836891194
Iteration 41: 2178.1272836891194
Likelihood=-2200.4653270615013
Iteration 155: 2200.4653270615013
Likelihood=-2169.100334934596
Iteration 159: 2169.100334934596
Likelihood=-2124.7874514486243
Iteration 41: 2124.7874514486243
Likelihood=-2086.4657985469166
Iteration 54: 2086.4657985469166
Likelihood=-2200.4628352562145
Iteration 156: 2200.4628352562145
Likelihood=-2177.8691514958573
Iteration 42: 2177.8691514958573
Likelihood=-2124.4476383868164
Iteration 42: 2124.4476383868164
Likelihood=-2169.0956783253573
Iteration 160: 2169.0956783253573
Likelihood=-2086.3566398763955
Iteration 55: 2086.3566398763955
Likelihood=-2200.4612949461957
Iteration 157: 2200.4612949461957
Likelihood=-2177.6761910619757
Iteration 43: 2177.6761910619757
Likelihood=-2516.550311692347
Iteration 0: 2516.550311692347
Iteration 1: 2516.550311692347
Likelihood=-2124.049307380342
Iteration 43: 2124.049307380342
Likelihood=-2169.087365303662
Iteration 161: 2169.087365303662
Likelihood=-2086.3027243889737
Iteration 56: 2086.3027243889737
Likelihood=-2453.9905678610007
Iteration 2: 2453.9905678610007
Likelihood=-2177.4509943924872
Iteration 44: 2177.4509943924872
Likelihood=-2123.858876665445
Iteration 44: 2123.858876665445
Likelihood=-2086.234823495479
Iteration 57: 2086.234823495479
Likelihood=-2169.0848640695817
Iteration 162: 2169.0848640695817
Likelihood=-2409.17998397786
Iteration 3: 2409.17998397786
Likelihood=-2177.256212157002
Iteration 45: 2177.256212157002
Likelihood=-2373.3451540902884
Iteration 4: 2373.3451540902884
Likelihood=-2123.538036887935
Iteration 45: 2123.538036887935
Likelihood=-2086.1460799149268
Iteration 58: 2086.1460799149268
Likelihood=-2169.0798062410595
Iteration 163: 2169.0798062410595
Likelihood=-2177.0696879941083
Iteration 46: 2177.0696879941083
Likelihood=-2342.15223191645
Iteration 5: 2342.15223191645
Likelihood=-2086.0953564716365
Iteration 59: 2086.0953564716365
Likelihood=-2123.507978569876
Iteration 46: 2123.507978569876
Likelihood=-2169.080367312803
Likelihood=-2314.2436823786225
Iteration 6: 2314.2436823786225
Likelihood=-2176.8898276170003
Iteration 47: 2176.8898276170003
Likelihood=-2086.034391070632
Iteration 60: 2086.034391070632
Likelihood=-2123.2277168362593
Iteration 47: 2123.2277168362593
Likelihood=-2289.4949834842064
Iteration 7: 2289.4949834842064
Likelihood=-2169.0773208105566
Iteration 164: 2169.0773208105566
Likelihood=-2176.734822015166
Iteration 48: 2176.734822015166
Likelihood=-2268.5296199212303
Iteration 8: 2268.5296199212303
Likelihood=-2085.9928589425285
Iteration 61: 2085.9928589425285
Likelihood=-2123.1413776832806
Iteration 48: 2123.1413776832806
Likelihood=-2169.0739944085676
Iteration 165: 2169.0739944085676
Likelihood=-2176.5914112031824
Iteration 49: 2176.5914112031824
Likelihood=-2249.4726340296143
Iteration 9: 2249.4726340296143
Likelihood=-2085.9630229169334
Iteration 62: 2085.9630229169334
Likelihood=-2122.915869057889
Iteration 49: 2122.915869057889
Likelihood=-2169.0721921273453
Iteration 166: 2169.0721921273453
Likelihood=-2234.1882919441314
Iteration 10: 2234.1882919441314
Likelihood=-2176.4843868120365
Iteration 50: 2176.4843868120365
Likelihood=-2085.9325629782757
Iteration 63: 2085.9325629782757
Likelihood=-2122.6454845617172
Iteration 50: 2122.6454845617172
Likelihood=-2221.455781879972
Iteration 11: 2221.455781879972
Likelihood=-2607.791614143169
Iteration 0: 2607.791614143169
Iteration 1: 2607.791614143169
Likelihood=-2176.418783578528
Iteration 51: 2176.418783578528
Likelihood=-2210.909562191194
Iteration 12: 2210.909562191194
Likelihood=-2085.901079982896
Iteration 64: 2085.901079982896
Likelihood=-2533.333704663483
Iteration 2: 2533.333704663483
Likelihood=-2122.4335878664933
Iteration 51: 2122.4335878664933
Likelihood=-2176.3806116212136
Iteration 52: 2176.3806116212136
Likelihood=-2202.14858630084
Iteration 13: 2202.14858630084
Likelihood=-2085.861667729054
Iteration 65: 2085.861667729054
Likelihood=-2484.1110152186243
Iteration 3: 2484.1110152186243
Likelihood=-2122.2686780870963
Iteration 52: 2122.2686780870963
Likelihood=-2194.7322530525803
Iteration 14: 2194.7322530525803
Likelihood=-2176.2975885045475
Iteration 53: 2176.2975885045475
Likelihood=-2085.8259351098227
Iteration 66: 2085.8259351098227
Likelihood=-2188.3879426579133
Iteration 15: 2188.3879426579133
Likelihood=-2449.560017656249
Iteration 4: 2449.560017656249
Likelihood=-2122.1497676636313
Iteration 53: 2122.1497676636313
Likelihood=-2176.243700598255
Iteration 54: 2176.243700598255
Likelihood=-2183.357654293853
Iteration 16: 2183.357654293853
Likelihood=-2085.783296788584
Iteration 67: 2085.783296788584
Likelihood=-2421.649452856286
Iteration 5: 2421.649452856286
Likelihood=-2122.034070454209
Iteration 54: 2122.034070454209
Likelihood=-2176.1690029060173
Iteration 55: 2176.1690029060173
Likelihood=-2178.513268126459
Iteration 17: 2178.513268126459
Likelihood=-2085.7808113939504
Likelihood=-2121.848953699377
Iteration 55: 2121.848953699377
Likelihood=-2397.891107950691
Iteration 6: 2397.891107950691
Likelihood=-2174.5092540957376
Iteration 18: 2174.5092540957376
Likelihood=-2176.1238522721824
Iteration 56: 2176.1238522721824
Likelihood=-2085.756790358687
Iteration 68: 2085.756790358687
Likelihood=-2171.1035249392003
Iteration 19: 2171.1035249392003
Likelihood=-2121.762703674795
Iteration 56: 2121.762703674795
Likelihood=-2378.7874637133505
Iteration 7: 2378.7874637133505
Likelihood=-2176.0596305327767
Iteration 57: 2176.0596305327767
Likelihood=-2168.139045731482
Iteration 20: 2168.139045731482
Likelihood=-2085.716536108326
Iteration 69: 2085.716536108326
Likelihood=-2121.670373743379
Iteration 57: 2121.670373743379
Likelihood=-2362.0911942545586
Iteration 8: 2362.0911942545586
Likelihood=-2165.5254840749567
Iteration 21: 2165.5254840749567
Likelihood=-2176.0105002047126
Iteration 58: 2176.0105002047126
Likelihood=-2085.677728415542
Iteration 70: 2085.677728415542
Likelihood=-2121.6231743523326
Iteration 58: 2121.6231743523326
Likelihood=-2348.70508868762
Iteration 9: 2348.70508868762
Likelihood=-2163.298832111732
Iteration 22: 2163.298832111732
Likelihood=-2175.9151602909947
Iteration 59: 2175.9151602909947
Likelihood=-2085.6407769834445
Iteration 71: 2085.6407769834445
Likelihood=-2161.242965176234
Iteration 23: 2161.242965176234
Likelihood=-2121.5617956795436
Iteration 59: 2121.5617956795436
Likelihood=-2337.248440386874
Iteration 10: 2337.248440386874
Likelihood=-2175.8711330148485
Iteration 60: 2175.8711330148485
Likelihood=-2159.5382302529574
Iteration 24: 2159.5382302529574
Likelihood=-2085.6079649336616
Iteration 72: 2085.6079649336616
Likelihood=-2121.495866819891
Iteration 60: 2121.495866819891
Likelihood=-2326.631275282984
Iteration 11: 2326.631275282984
Likelihood=-2158.0976559979586
Iteration 25: 2158.0976559979586
Likelihood=-2175.81371950819
Iteration 61: 2175.81371950819
Likelihood=-2085.5759308531956
Iteration 73: 2085.5759308531956
Likelihood=-2121.447151095817
Iteration 61: 2121.447151095817
Likelihood=-2156.8376080761573
Iteration 26: 2156.8376080761573
Likelihood=-2317.994028006408
Iteration 12: 2317.994028006408
Likelihood=-2175.9197682988915
Likelihood=-2085.542539039514
Iteration 74: 2085.542539039514
Likelihood=-2155.715063889351
Iteration 27: 2155.715063889351
Likelihood=-2121.3695095544144
Iteration 62: 2121.3695095544144
Likelihood=-2310.052433523272
Iteration 13: 2310.052433523272
Likelihood=-2175.7818801511903
Iteration 62: 2175.7818801511903
Likelihood=-2154.733958975791
Iteration 28: 2154.733958975791
Likelihood=-2085.5075001227756
Iteration 75: 2085.5075001227756
Likelihood=-2121.276460926192
Iteration 63: 2121.276460926192
Likelihood=-2303.23498932772
Iteration 14: 2303.23498932772
Likelihood=-2153.87120996321
Iteration 29: 2153.87120996321
Likelihood=-2175.7313553162644
Iteration 63: 2175.7313553162644
Likelihood=-2085.483183168568
Iteration 76: 2085.483183168568
Likelihood=-2121.18207639061
Iteration 64: 2121.18207639061
Likelihood=-2153.162285872299
Iteration 30: 2153.162285872299
Likelihood=-2298.1647842441466
Iteration 15: 2298.1647842441466
Likelihood=-2175.6948785702048
Iteration 64: 2175.6948785702048
Likelihood=-2085.462753063208
Iteration 77: 2085.462753063208
Likelihood=-2152.517598629702
Iteration 31: 2152.517598629702
Likelihood=-2121.0806773803906
Iteration 65: 2121.0806773803906
Likelihood=-2293.2542281844862
Iteration 16: 2293.2542281844862
Likelihood=-2175.6808318710737
Iteration 65: 2175.6808318710737
Likelihood=-2151.9200400976724
Iteration 32: 2151.9200400976724
Likelihood=-2085.4431322933447
Iteration 78: 2085.4431322933447
Likelihood=-2120.9962503007464
Iteration 66: 2120.9962503007464
Likelihood=-2151.990039339189
Likelihood=-2289.460004395302
Iteration 17: 2289.460004395302
Likelihood=-2175.6648334944994
Iteration 66: 2175.6648334944994
Likelihood=-2085.414133452351
Iteration 79: 2085.414133452351
Likelihood=-2120.8890768008614
Iteration 67: 2120.8890768008614
Likelihood=-2151.6110086829194
Iteration 33: 2151.6110086829194
Likelihood=-2286.510914270717
Iteration 18: 2286.510914270717
Likelihood=-2175.64858595366
Iteration 67: 2175.64858595366
Likelihood=-2085.3899409944997
Iteration 80: 2085.3899409944997
Likelihood=-2151.341247312114
Iteration 34: 2151.341247312114
Likelihood=-2120.848978480264
Iteration 68: 2120.848978480264
Likelihood=-2175.6288697674277
Iteration 68: 2175.6288697674277
Likelihood=-2283.880458584568
Iteration 19: 2283.880458584568
Likelihood=-2150.711352722177
Iteration 35: 2150.711352722177
Likelihood=-2085.3789703597085
Iteration 81: 2085.3789703597085
Likelihood=-2120.729174451127
Iteration 69: 2120.729174451127
Likelihood=-2150.1804014640984
Iteration 36: 2150.1804014640984
Likelihood=-2175.590411971684
Iteration 69: 2175.590411971684
Likelihood=-2281.6009908785627
Iteration 20: 2281.6009908785627
Likelihood=-2085.356940996304
Iteration 82: 2085.356940996304
Likelihood=-2120.6790750117093
Iteration 70: 2120.6790750117093
Likelihood=-2149.735028062347
Iteration 37: 2149.735028062347
Likelihood=-2175.5574415665455
Iteration 70: 2175.5574415665455
Likelihood=-2279.541352989074
Iteration 21: 2279.541352989074
Likelihood=-2149.364752232993
Likelihood=-2085.3343289427853
Iteration 38: 2149.364752232993
Iteration 83: 2085.3343289427853
Likelihood=-2120.630132610242
Iteration 71: 2120.630132610242
Likelihood=-2175.5143175360363
Iteration 71: 2175.5143175360363
Likelihood=-2277.568732266831
Iteration 22: 2277.568732266831
Likelihood=-2149.0601160064507
Iteration 39: 2149.0601160064507
Likelihood=-2085.3049862070247
Iteration 84: 2085.3049862070247
Likelihood=-2120.535523718446
Iteration 72: 2120.535523718446
Likelihood=-2148.7034125305727
Iteration 40: 2148.7034125305727
Likelihood=-2175.5009934068044
Iteration 72: 2175.5009934068044
Likelihood=-2275.731135757233
Iteration 23: 2275.731135757233
Likelihood=-2085.2802390401534
Iteration 85: 2085.2802390401534
Likelihood=-2120.4342165001326
Iteration 73: 2120.4342165001326
Likelihood=-2148.22551749454
Iteration 41: 2148.22551749454
Likelihood=-2175.486931645321
Iteration 73: 2175.486931645321
Likelihood=-2274.0499848337518
Iteration 24: 2274.0499848337518
Likelihood=-2147.925584265259
Iteration 42: 2147.925584265259
Likelihood=-2085.2525142224404
Iteration 86: 2085.2525142224404
Likelihood=-2120.350472760151
Iteration 74: 2120.350472760151
Likelihood=-2175.475594679057
Iteration 74: 2175.475594679057
Likelihood=-2272.394592153851
Iteration 25: 2272.394592153851
Likelihood=-2147.6700863838305
Iteration 43: 2147.6700863838305
Likelihood=-2085.221601881613
Iteration 87: 2085.221601881613
Likelihood=-2120.2772502495495
Iteration 75: 2120.2772502495495
Likelihood=-2147.4628680820465
Iteration 44: 2147.4628680820465
Likelihood=-2175.453892066125
Iteration 75: 2175.453892066125
Likelihood=-2271.0767015383285
Iteration 26: 2271.0767015383285
Likelihood=-2085.184017809447
Iteration 88: 2085.184017809447
Likelihood=-2120.2276128061653
Iteration 76: 2120.2276128061653
Likelihood=-2147.1272013711923
Iteration 45: 2147.1272013711923
Likelihood=-2175.434420672029
Iteration 76: 2175.434420672029
Likelihood=-2269.821768898707
Iteration 27: 2269.821768898707
Likelihood=-2147.0184316653467
Iteration 46: 2147.0184316653467
Likelihood=-2085.103707364026
Iteration 89: 2085.103707364026
Likelihood=-2120.186541748254
Iteration 77: 2120.186541748254
Likelihood=-2175.4227917600406
Iteration 77: 2175.4227917600406
Likelihood=-2268.763286611714
Iteration 28: 2268.763286611714
Likelihood=-2146.894057764447
Iteration 47: 2146.894057764447
Likelihood=-2085.1006313093594
Likelihood=-2120.1475349222337
Iteration 78: 2120.1475349222337
Likelihood=-2146.795923179491
Iteration 48: 2146.795923179491
Likelihood=-2175.405081966635
Iteration 78: 2175.405081966635
Likelihood=-2268.1018108278445
Iteration 29: 2268.1018108278445
Likelihood=-2085.069863517021
Iteration 90: 2085.069863517021
Likelihood=-2120.1303637918327
Iteration 79: 2120.1303637918327
Likelihood=-2146.6864294454945
Iteration 49: 2146.6864294454945
Likelihood=-2175.3854715909874
Iteration 79: 2175.3854715909874
Likelihood=-2267.0632737653996
Iteration 30: 2267.0632737653996
Likelihood=-2146.577578107801
Iteration 50: 2146.577578107801
Likelihood=-2085.0187377381963
Iteration 91: 2085.0187377381963
Likelihood=-2120.103749838623
Iteration 80: 2120.103749838623
Likelihood=-2175.3751903334755
Iteration 80: 2175.3751903334755
Likelihood=-2266.8415524793395
Iteration 31: 2266.8415524793395
Likelihood=-2146.426994539637
Iteration 51: 2146.426994539637
Likelihood=-2084.976198822157
Iteration 92: 2084.976198822157
Likelihood=-2120.065855638587
Iteration 81: 2120.065855638587
Likelihood=-2146.2555749709013
Iteration 52: 2146.2555749709013
Likelihood=-2175.363408438339
Iteration 81: 2175.363408438339
Likelihood=-2266.186750645126
Iteration 32: 2266.186750645126
Likelihood=-2084.9518332939047
Iteration 93: 2084.9518332939047
Likelihood=-2120.0523795259587
Iteration 82: 2120.0523795259587
Likelihood=-2146.121411756694
Iteration 53: 2146.121411756694
Likelihood=-2175.3513207650926
Iteration 82: 2175.3513207650926
Likelihood=-2265.52078047922
Iteration 33: 2265.52078047922
Likelihood=-2146.0151812119957
Iteration 54: 2146.0151812119957
Likelihood=-2084.9367769317455
Iteration 94: 2084.9367769317455
Likelihood=-2120.0213604560477
Iteration 83: 2120.0213604560477
Likelihood=-2175.337298433838
Iteration 83: 2175.337298433838
Likelihood=-2264.9315263459584
Iteration 34: 2264.9315263459584
Likelihood=-2145.90533750424
Iteration 55: 2145.90533750424
Likelihood=-2084.9061657701573
Iteration 95: 2084.9061657701573
Likelihood=-2119.986663714232
Iteration 84: 2119.986663714232
Likelihood=-2145.853323700358
Iteration 56: 2145.853323700358
Likelihood=-2175.3259849917345
Iteration 84: 2175.3259849917345
Likelihood=-2264.286909096998
Iteration 35: 2264.286909096998
Likelihood=-2084.890260741683
Iteration 96: 2084.890260741683
Likelihood=-2119.9571955659744
Iteration 85: 2119.9571955659744
Likelihood=-2145.8109504872723
Iteration 57: 2145.8109504872723
Likelihood=-2175.3122804019517
Iteration 85: 2175.3122804019517
Likelihood=-2263.701833254414
Iteration 36: 2263.701833254414
Likelihood=-2145.774229617073
Iteration 58: 2145.774229617073
Likelihood=-2084.868875339712
Iteration 97: 2084.868875339712
Likelihood=-2119.9286397653764
Iteration 86: 2119.9286397653764
Likelihood=-2175.306067122744
Iteration 86: 2175.306067122744
Likelihood=-2263.2108827420043
Iteration 37: 2263.2108827420043
Likelihood=-2145.7331860147456
Iteration 59: 2145.7331860147456
Likelihood=-2084.8668968944985
Likelihood=-2119.909469961597
Iteration 87: 2119.909469961597
Likelihood=-2145.6719412281136
Iteration 60: 2145.6719412281136
Likelihood=-2175.2934475931943
Iteration 87: 2175.2934475931943
Likelihood=-2262.7700536429993
Iteration 38: 2262.7700536429993
Likelihood=-2084.857924070424
Iteration 98: 2084.857924070424
Likelihood=-2119.881861266267
Iteration 88: 2119.881861266267
Likelihood=-2145.6283037100748
Iteration 61: 2145.6283037100748
Likelihood=-2175.2810446502926
Iteration 88: 2175.2810446502926
Likelihood=-2262.4369088911244
Iteration 39: 2262.4369088911244
Likelihood=-2145.594016026635
Iteration 62: 2145.594016026635
Likelihood=-2084.8440598723596
Iteration 99: 2084.8440598723596
Likelihood=-2119.8607047297987
Iteration 89: 2119.8607047297987
Likelihood=-2262.0585809252175
Iteration 40: 2262.0585809252175
Likelihood=-2175.2613126055876
Iteration 89: 2175.2613126055876
Likelihood=-2145.5402079129267
Iteration 63: 2145.5402079129267
Likelihood=-2084.837781691366
Iteration 100: 2084.837781691366
Likelihood=-2119.8374472050987
Iteration 90: 2119.8374472050987
Likelihood=-2145.5008938500823
Iteration 64: 2145.5008938500823
Likelihood=-2261.7442719961205
Iteration 41: 2261.7442719961205
Likelihood=-2175.2412011380925
Iteration 90: 2175.2412011380925
Likelihood=-2084.8296168930033
Iteration 101: 2084.8296168930033
Likelihood=-2119.8215522577884
Iteration 91: 2119.8215522577884
Likelihood=-2145.4641678299745
Iteration 65: 2145.4641678299745
Likelihood=-2261.499643089321
Iteration 42: 2261.499643089321
Likelihood=-2175.2188249027527
Iteration 91: 2175.2188249027527
Likelihood=-2145.4118616414653
Iteration 66: 2145.4118616414653
Likelihood=-2084.8208456522293
Iteration 102: 2084.8208456522293
Likelihood=-2119.8014514862352
Iteration 92: 2119.8014514862352
Likelihood=-2261.3253277369236
Iteration 43: 2261.3253277369236
Likelihood=-2175.1993620170124
Iteration 92: 2175.1993620170124
Likelihood=-2145.386376608218
Iteration 67: 2145.386376608218
Likelihood=-2084.808641093092
Iteration 103: 2084.808641093092
Likelihood=-2119.79167500823
Iteration 93: 2119.79167500823
Likelihood=-2145.353139499917
Iteration 68: 2145.353139499917
Likelihood=-2261.2076601534754
Iteration 44: 2261.2076601534754
Likelihood=-2175.185204533319
Iteration 93: 2175.185204533319
Likelihood=-2084.8075950216175
Likelihood=-2119.7835811448485
Iteration 94: 2119.7835811448485
Likelihood=-2145.3367965817743
Iteration 69: 2145.3367965817743
Likelihood=-2261.017969556409
Iteration 45: 2261.017969556409
Likelihood=-2175.165426066858
Iteration 94: 2175.165426066858
Likelihood=-2145.305302791322
Iteration 70: 2145.305302791322
Likelihood=-2084.8019809351767
Iteration 104: 2084.8019809351767
Likelihood=-2119.7689423133966
Iteration 95: 2119.7689423133966
Likelihood=-2260.871511744231
Iteration 46: 2260.871511744231
Likelihood=-2175.1480448236816
Iteration 95: 2175.1480448236816
Likelihood=-2145.2839443147313
Iteration 71: 2145.2839443147313
Likelihood=-2084.7936707914655
Iteration 105: 2084.7936707914655
Likelihood=-2119.753176786267
Iteration 96: 2119.753176786267
Likelihood=-2145.2619289856716
Iteration 72: 2145.2619289856716
Likelihood=-2260.6361152389213
Iteration 47: 2260.6361152389213
Likelihood=-2175.1376100834937
Iteration 96: 2175.1376100834937
Likelihood=-2084.789307568931
Iteration 106: 2084.789307568931
Likelihood=-2119.743715889615
Iteration 97: 2119.743715889615
Likelihood=-2145.2329690756005
Iteration 73: 2145.2329690756005
Likelihood=-2260.502353631424
Iteration 48: 2260.502353631424
Likelihood=-2175.1300730343423
Iteration 97: 2175.1300730343423
Likelihood=-2145.204634312454
Iteration 74: 2145.204634312454
Likelihood=-2084.7844414350943
Iteration 107: 2084.7844414350943
Likelihood=-2119.7274941897526
Iteration 98: 2119.7274941897526
Likelihood=-2260.395437433995
Iteration 49: 2260.395437433995
Likelihood=-2175.1175021333684
Iteration 98: 2175.1175021333684
Likelihood=-2145.184900818813
Iteration 75: 2145.184900818813
Likelihood=-2084.7807598745894
Iteration 108: 2084.7807598745894
Likelihood=-2119.71506322444
Iteration 99: 2119.71506322444
Likelihood=-2145.149047311187
Iteration 76: 2145.149047311187
Likelihood=-2260.2921390042065
Iteration 50: 2260.2921390042065
Likelihood=-2175.1072787922026
Iteration 99: 2175.1072787922026
Likelihood=-2084.7772280198624
Iteration 109: 2084.7772280198624
Likelihood=-2119.7013786566818
Iteration 100: 2119.7013786566818
Likelihood=-2145.1215250771497
Iteration 77: 2145.1215250771497
Likelihood=-2260.151564427921
Iteration 51: 2260.151564427921
Likelihood=-2175.0932194190027
Iteration 100: 2175.0932194190027
Likelihood=-2145.0865293735105
Iteration 78: 2145.0865293735105
Likelihood=-2084.7735146264786
Iteration 110: 2084.7735146264786
Likelihood=-2119.684020915889
Iteration 101: 2119.684020915889
Likelihood=-2260.0353821040276
Iteration 52: 2260.0353821040276
Likelihood=-2175.086240506629
Iteration 101: 2175.086240506629
Likelihood=-2145.056246732563
Iteration 79: 2145.056246732563
Likelihood=-2084.7703072317577
Iteration 111: 2084.7703072317577
Likelihood=-2119.6708110050454
Iteration 102: 2119.6708110050454
Likelihood=-2145.0340667262285
Iteration 80: 2145.0340667262285
Likelihood=-2259.918168809164
Iteration 53: 2259.918168809164
Likelihood=-2175.0770213669753
Iteration 102: 2175.0770213669753
Likelihood=-2084.7676732103946
Iteration 112: 2084.7676732103946
Likelihood=-2119.653143604136
Iteration 103: 2119.653143604136
Likelihood=-2145.0171653387492
Iteration 81: 2145.0171653387492
Likelihood=-2259.831467324232
Iteration 54: 2259.831467324232
Likelihood=-2175.0683486563585
Iteration 103: 2175.0683486563585
Likelihood=-2144.988133876043
Iteration 82: 2144.988133876043
Likelihood=-2084.7647721805556
Iteration 113: 2084.7647721805556
Likelihood=-2119.6410499390568
Iteration 104: 2119.6410499390568
Likelihood=-2259.7343164450376
Iteration 55: 2259.7343164450376
Likelihood=-2175.058501547267
Iteration 104: 2175.058501547267
Likelihood=-2144.96430911485
Iteration 83: 2144.96430911485
Likelihood=-2084.762458386348
Iteration 114: 2084.762458386348
Likelihood=-2119.6296741047477
Iteration 105: 2119.6296741047477
Likelihood=-2144.9511427572256
Iteration 84: 2144.9511427572256
Likelihood=-2259.6506203819135
Iteration 56: 2259.6506203819135
Likelihood=-2175.0517540140027
Iteration 105: 2175.0517540140027
Likelihood=-2084.760136203218
Iteration 115: 2084.760136203218
Likelihood=-2119.614971666775
Iteration 106: 2119.614971666775
Likelihood=-2144.925263408836
Iteration 85: 2144.925263408836
Likelihood=-2259.5819123335623
Iteration 57: 2259.5819123335623
Likelihood=-2175.042441052638
Iteration 106: 2175.042441052638
Likelihood=-2144.918293613407
Iteration 86: 2144.918293613407
Likelihood=-2084.754862319895
Iteration 116: 2084.754862319895
Likelihood=-2119.603778946488
Iteration 107: 2119.603778946488
Likelihood=-2259.5762164702596
Likelihood=-2175.0385258475867
Iteration 107: 2175.0385258475867
Likelihood=-2144.9095185938404
Iteration 87: 2144.9095185938404
Likelihood=-2084.753220026295
Likelihood=-2119.592254065942
Iteration 117: 2084.753220026295
Iteration 108: 2119.592254065942
Likelihood=-2144.900749901383
Iteration 88: 2144.900749901383
Likelihood=-2259.531760228953
Iteration 58: 2259.531760228953
Likelihood=-2175.0230742025715
Iteration 108: 2175.0230742025715
Likelihood=-2478.4616512358075
Iteration 0: 2478.4616512358075
Iteration 1: 2478.4616512358075
Likelihood=-2119.585467582191
Iteration 109: 2119.585467582191
Likelihood=-2144.891041880753
Iteration 89: 2144.891041880753
Likelihood=-2259.4602859580846
Iteration 59: 2259.4602859580846
Likelihood=-2175.018495504188
Iteration 109: 2175.018495504188
Likelihood=-2395.102350196699
Iteration 2: 2395.102350196699
Likelihood=-2144.883702827939
Iteration 90: 2144.883702827939
Likelihood=-2119.5785893498473
Iteration 110: 2119.5785893498473
Likelihood=-2259.418532801536
Iteration 60: 2259.418532801536
Likelihood=-2175.0138305743685
Iteration 110: 2175.0138305743685
Likelihood=-2144.876370174929
Iteration 91: 2144.876370174929
Likelihood=-2338.969432034872
Iteration 3: 2338.969432034872
Likelihood=-2119.569592482127
Iteration 111: 2119.569592482127
Likelihood=-2144.872298689818
Iteration 92: 2144.872298689818
Likelihood=-2259.3833027045366
Iteration 61: 2259.3833027045366
Likelihood=-2175.0083038257217
Iteration 111: 2175.0083038257217
Likelihood=-2304.4481073334396
Iteration 4: 2304.4481073334396
Likelihood=-2119.5602089310864
Iteration 112: 2119.5602089310864
Likelihood=-2144.8622638930215
Iteration 93: 2144.8622638930215
Likelihood=-2259.3489811085074
Iteration 62: 2259.3489811085074
Likelihood=-2175.0054282927345
Iteration 112: 2175.0054282927345
Likelihood=-2279.634973616741
Iteration 5: 2279.634973616741
Likelihood=-2144.8568673801424
Iteration 94: 2144.8568673801424
Likelihood=-2119.5528578622843
Iteration 113: 2119.5528578622843
Likelihood=-2259.326145389495
Iteration 63: 2259.326145389495
Likelihood=-2175.0002891994154
Iteration 113: 2175.0002891994154
Likelihood=-2144.8520354914176
Iteration 95: 2144.8520354914176
Likelihood=-2259.940931076337
Iteration 6: 2259.940931076337
Likelihood=-2119.5448000898514
Iteration 114: 2119.5448000898514
Likelihood=-2144.8418638005696
Iteration 96: 2144.8418638005696
Likelihood=-2259.29010654306
Iteration 64: 2259.29010654306
Likelihood=-2174.9976880873064
Iteration 114: 2174.9976880873064
Likelihood=-2242.436767477665
Iteration 7: 2242.436767477665
Likelihood=-2119.539000306914
Iteration 115: 2119.539000306914
Likelihood=-2144.849424746762
Likelihood=-2259.2643885175885
Iteration 65: 2259.2643885175885
Likelihood=-2174.993174823998
Iteration 115: 2174.993174823998
Likelihood=-2227.0527050137234
Iteration 8: 2227.0527050137234
Likelihood=-2144.8356559579674
Iteration 97: 2144.8356559579674
Likelihood=-2119.5280814328894
Iteration 116: 2119.5280814328894
Likelihood=-2259.223851688277
Iteration 66: 2259.223851688277
Likelihood=-2174.9881868207126
Iteration 116: 2174.9881868207126
Likelihood=-2144.824722151807
Iteration 98: 2144.824722151807
Likelihood=-2213.130483645327
Iteration 9: 2213.130483645327
Likelihood=-2119.5226414699923
Iteration 117: 2119.5226414699923
Likelihood=-2144.816051113412
Iteration 99: 2144.816051113412
Likelihood=-2259.197999318231
Iteration 67: 2259.197999318231
Likelihood=-2174.9837130340957
Iteration 117: 2174.9837130340957
Likelihood=-2200.130142062026
Iteration 10: 2200.130142062026
Likelihood=-2119.514458995664
Iteration 118: 2119.514458995664
Likelihood=-2144.8055400303692
Iteration 100: 2144.8055400303692
Likelihood=-2259.174772163322
Iteration 68: 2259.174772163322
Likelihood=-2174.9805045627836
Iteration 118: 2174.9805045627836
Likelihood=-2144.7988082118045
Iteration 101: 2144.7988082118045
Likelihood=-2188.419795823501
Iteration 11: 2188.419795823501
Likelihood=-2119.5039239375355
Iteration 119: 2119.5039239375355
Likelihood=-2259.1437209432524
Iteration 69: 2259.1437209432524
Likelihood=-2174.975381487579
Iteration 119: 2174.975381487579
Likelihood=-2144.790576924196
Iteration 102: 2144.790576924196
Likelihood=-2119.519907193476
Likelihood=-2177.5137061183636
Iteration 12: 2177.5137061183636
Likelihood=-2144.778770847128
Iteration 103: 2144.778770847128
Likelihood=-2259.1056658524267
Iteration 70: 2259.1056658524267
Likelihood=-2174.9718316469102
Iteration 120: 2174.9718316469102
Likelihood=-2119.498358793377
Iteration 120: 2119.498358793377
Likelihood=-2167.777826541334
Iteration 13: 2167.777826541334
Likelihood=-2144.769033832823
Iteration 104: 2144.769033832823
Likelihood=-2259.070706996744
Iteration 71: 2259.070706996744
Likelihood=-2174.9667868042143
Iteration 121: 2174.9667868042143
Likelihood=-2144.763585395991
Iteration 105: 2144.763585395991
Likelihood=-2119.487351701249
Iteration 121: 2119.487351701249
Likelihood=-2159.8885511004455
Iteration 14: 2159.8885511004455
Likelihood=-2259.0356567203876
Iteration 72: 2259.0356567203876
Likelihood=-2174.963287967574
Iteration 122: 2174.963287967574
Likelihood=-2144.7506760550896
Iteration 106: 2144.7506760550896
Likelihood=-2119.480472207216
Iteration 122: 2119.480472207216
Likelihood=-2152.4490498992286
Iteration 15: 2152.4490498992286
Likelihood=-2144.7474477000064
Iteration 107: 2144.7474477000064
Likelihood=-2259.0118457247513
Iteration 73: 2259.0118457247513
Likelihood=-2174.9605530693275
Iteration 123: 2174.9605530693275
Likelihood=-2119.4701981848402
Iteration 123: 2119.4701981848402
Likelihood=-2146.794031794245
Iteration 16: 2146.794031794245
Likelihood=-2144.7420210131686
Iteration 108: 2144.7420210131686
Likelihood=-2258.9886840239024
Iteration 74: 2258.9886840239024
Likelihood=-2174.9578283350984
Iteration 124: 2174.9578283350984
Likelihood=-2144.7385287346615
Iteration 109: 2144.7385287346615
Likelihood=-2119.461325837917
Iteration 124: 2119.461325837917
Likelihood=-2142.385961771477
Iteration 17: 2142.385961771477
Likelihood=-2258.9565353237654
Iteration 75: 2258.9565353237654
Likelihood=-2174.955290449619
Iteration 125: 2174.955290449619
Likelihood=-2144.7323592473304
Iteration 110: 2144.7323592473304
Likelihood=-2119.4510009631463
Iteration 125: 2119.4510009631463
Likelihood=-2138.342898962115
Iteration 18: 2138.342898962115
Likelihood=-2144.729683427809
Iteration 111: 2144.729683427809
Likelihood=-2258.9286111177166
Iteration 76: 2258.9286111177166
Likelihood=-2174.952129215404
Iteration 126: 2174.952129215404
Likelihood=-2119.442953117462
Iteration 126: 2119.442953117462
Likelihood=-2135.324372438055
Iteration 19: 2135.324372438055
Likelihood=-2144.7269907310733
Iteration 112: 2144.7269907310733
Likelihood=-2258.9086301239
Iteration 77: 2258.9086301239
Likelihood=-2174.9493275669906
Iteration 127: 2174.9493275669906
Likelihood=-2144.722284412147
Iteration 113: 2144.722284412147
Likelihood=-2119.4362853609214
Iteration 127: 2119.4362853609214
Likelihood=-2132.9547857260095
Iteration 20: 2132.9547857260095
Likelihood=-2258.854359188162
Iteration 78: 2258.854359188162
Likelihood=-2174.946961037348
Iteration 128: 2174.946961037348
Likelihood=-2144.721807574537
Likelihood=-2119.4293274381403
Iteration 128: 2119.4293274381403
Likelihood=-2130.499835737794
Iteration 21: 2130.499835737794
Likelihood=-2144.7185349296024
Iteration 114: 2144.7185349296024
Likelihood=-2258.831789336041
Iteration 79: 2258.831789336041
Likelihood=-2174.944794956908
Iteration 129: 2174.944794956908
Likelihood=-2119.4181400228817
Iteration 129: 2119.4181400228817
Likelihood=-2128.1188658872425
Iteration 22: 2128.1188658872425
Likelihood=-2144.7139778322785
Iteration 115: 2144.7139778322785
Likelihood=-2492.6032922375125
Iteration 0: 2492.6032922375125
Iteration 1: 2492.6032922375125
Likelihood=-2258.7933788554315
Iteration 80: 2258.7933788554315
Likelihood=-2144.7111180351376
Iteration 116: 2144.7111180351376
Likelihood=-2119.4163150179575
Iteration 130: 2119.4163150179575
Likelihood=-2125.9682832127896
Iteration 23: 2125.9682832127896
Likelihood=-2431.739119221744
Iteration 2: 2431.739119221744
Likelihood=-2258.7673159579
Iteration 81: 2258.7673159579
Likelihood=-2144.7083180541476
Iteration 117: 2144.7083180541476
Likelihood=-2556.0856627587086
Iteration 0: 2556.0856627587086
Iteration 1: 2556.0856627587086
Likelihood=-2123.956958598742
Iteration 24: 2123.956958598742
Likelihood=-2388.6179885700176
Iteration 3: 2388.6179885700176
Likelihood=-2144.7069633112524
Iteration 118: 2144.7069633112524
Likelihood=-2258.7282956123913
Iteration 82: 2258.7282956123913
Likelihood=-2494.249399977984
Iteration 2: 2494.249399977984
Likelihood=-2519.29959273535
Iteration 0: 2519.29959273535
Iteration 1: 2519.29959273535
Likelihood=-2122.3075363599314
Iteration 25: 2122.3075363599314
Likelihood=-2353.954958482311
Iteration 4: 2353.954958482311
Likelihood=-2258.70477998426
Iteration 83: 2258.70477998426
Likelihood=-2429.5484130205377
Iteration 2: 2429.5484130205377
Likelihood=-2452.4900580061044
Iteration 3: 2452.4900580061044
Likelihood=-2120.5889467403877
Iteration 26: 2120.5889467403877
Likelihood=-2323.2091453281428
Iteration 5: 2323.2091453281428
Likelihood=-2367.4862799949274
Iteration 3: 2367.4862799949274
Likelihood=-2258.6836150090535
Iteration 84: 2258.6836150090535
Likelihood=-2420.5596838296137
Iteration 4: 2420.5596838296137
Likelihood=-2119.7013669319936
Iteration 27: 2119.7013669319936
Likelihood=-2325.7675559918316
Iteration 4: 2325.7675559918316
Likelihood=-2295.3297277696133
Iteration 6: 2295.3297277696133
Likelihood=-2258.670276941428
Iteration 85: 2258.670276941428
Likelihood=-2392.783332653166
Iteration 5: 2392.783332653166
Likelihood=-2294.8988591643097
Iteration 5: 2294.8988591643097
Likelihood=-2118.2413268244372
Iteration 28: 2118.2413268244372
Likelihood=-2271.2280228182576
Iteration 7: 2271.2280228182576
Likelihood=-2258.6441588518755
Iteration 86: 2258.6441588518755
Likelihood=-2270.2213410885647
Iteration 6: 2270.2213410885647
Likelihood=-2367.4701212561936
Iteration 6: 2367.4701212561936
Likelihood=-2117.430361347815
Iteration 29: 2117.430361347815
Likelihood=-2250.307018986904
Iteration 7: 2250.307018986904
Likelihood=-2251.410985694159
Iteration 8: 2251.410985694159
Likelihood=-2258.627571197566
Iteration 87: 2258.627571197566
Likelihood=-2344.9715469417597
Iteration 7: 2344.9715469417597
Likelihood=-2116.3280102845997
Iteration 30: 2116.3280102845997
Likelihood=-2233.198776915982
Iteration 8: 2233.198776915982
Likelihood=-2235.2351067596887
Iteration 9: 2235.2351067596887
Likelihood=-2258.6049448376352
Iteration 88: 2258.6049448376352
Likelihood=-2219.467250466478
Iteration 9: 2219.467250466478
Likelihood=-2324.060918464976
Iteration 8: 2324.060918464976
Likelihood=-2115.7544106628484
Iteration 31: 2115.7544106628484
Likelihood=-2258.575848154343
Iteration 89: 2258.575848154343
Likelihood=-2221.1501405558365
Iteration 10: 2221.1501405558365
Likelihood=-2207.51387157982
Iteration 10: 2207.51387157982
Likelihood=-2306.076783094298
Iteration 9: 2306.076783094298
Likelihood=-2114.9528956526697
Iteration 32: 2114.9528956526697
Likelihood=-2196.6276261353696
Iteration 11: 2196.6276261353696
Likelihood=-2258.5558916247273
Iteration 90: 2258.5558916247273
Likelihood=-2208.4274981142357
Iteration 11: 2208.4274981142357
Likelihood=-2289.9957643326516
Iteration 10: 2289.9957643326516
Likelihood=-2186.617985483662
Iteration 12: 2186.617985483662
Likelihood=-2114.480728210013
Iteration 33: 2114.480728210013
Likelihood=-2258.5361484418113
Iteration 91: 2258.5361484418113
Likelihood=-2197.565589579425
Iteration 12: 2197.565589579425
Likelihood=-2176.65213917245
Iteration 13: 2176.65213917245
Likelihood=-2276.0593201270203
Iteration 11: 2276.0593201270203
Likelihood=-2113.823195711224
Iteration 34: 2113.823195711224
Likelihood=-2258.5201871594522
Iteration 92: 2258.5201871594522
Likelihood=-2167.707526675783
Likelihood=-2187.6199803470054
Iteration 14: 2167.707526675783
Iteration 13: 2187.6199803470054
Likelihood=-2263.777220358151
Iteration 12: 2263.777220358151
Likelihood=-2113.411679120766
Iteration 35: 2113.411679120766
Likelihood=-2160.358694251742
Iteration 15: 2160.358694251742
Likelihood=-2258.5009837871485
Iteration 93: 2258.5009837871485
Likelihood=-2179.4422781764156
Iteration 14: 2179.4422781764156
Likelihood=-2253.213697798047
Iteration 13: 2253.213697798047
Likelihood=-2153.2690899448185
Iteration 16: 2153.2690899448185
Likelihood=-2112.733776260405
Iteration 36: 2112.733776260405
Likelihood=-2258.4691508171063
Iteration 94: 2258.4691508171063
Likelihood=-2171.7872814109296
Iteration 15: 2171.7872814109296
Likelihood=-2147.6974202017846
Iteration 17: 2147.6974202017846
Likelihood=-2243.5273490634067
Iteration 14: 2243.5273490634067
Likelihood=-2112.2149443575618
Iteration 37: 2112.2149443575618
Likelihood=-2258.4328631489952
Iteration 95: 2258.4328631489952
Likelihood=-2143.0386286304283
Iteration 18: 2143.0386286304283
Likelihood=-2165.8168058663073
Iteration 16: 2165.8168058663073
Likelihood=-2235.7777362952197
Iteration 15: 2235.7777362952197
Likelihood=-2111.7822474500913
Iteration 38: 2111.7822474500913
Likelihood=-2139.1528743839754
Iteration 19: 2139.1528743839754
Likelihood=-2258.4139691647865
Iteration 96: 2258.4139691647865
Likelihood=-2161.47195186446
Iteration 17: 2161.47195186446
Likelihood=-2135.9999835007197
Iteration 20: 2135.9999835007197
Likelihood=-2228.62571411205
Iteration 16: 2228.62571411205
Likelihood=-2111.4208920604574
Iteration 39: 2111.4208920604574
Likelihood=-2258.3879719838988
Iteration 97: 2258.3879719838988
Likelihood=-2157.506799322603
Iteration 18: 2157.506799322603
Likelihood=-2133.2186902205644
Iteration 21: 2133.2186902205644
Likelihood=-2222.915639157242
Likelihood=-2110.843254542897
Iteration 17: 2222.915639157242
Iteration 40: 2110.843254542897
Likelihood=-2258.3772782070378
Iteration 98: 2258.3772782070378
Likelihood=-2130.6226936746875
Iteration 22: 2130.6226936746875
Likelihood=-2154.3186759185423
Iteration 19: 2154.3186759185423
Likelihood=-2110.3519523201903
Iteration 41: 2110.3519523201903
Likelihood=-2218.6126379142265
Iteration 18: 2218.6126379142265
Likelihood=-2128.8155840382556
Iteration 23: 2128.8155840382556
Likelihood=-2258.357359346317
Iteration 99: 2258.357359346317
Likelihood=-2151.599154357205
Iteration 20: 2151.599154357205
Likelihood=-2126.6024681678423
Iteration 24: 2126.6024681678423
Likelihood=-2109.9688892190456
Iteration 42: 2109.9688892190456
Likelihood=-2214.7647868272597
Iteration 19: 2214.7647868272597
Likelihood=-2258.3337508345594
Iteration 100: 2258.3337508345594
Likelihood=-2149.333765560287
Iteration 21: 2149.333765560287
Likelihood=-2124.546787479035
Iteration 25: 2124.546787479035
Likelihood=-2109.7006214269386
Iteration 43: 2109.7006214269386
Likelihood=-2211.824028508374
Iteration 20: 2211.824028508374
Likelihood=-2123.058190396712
Iteration 26: 2123.058190396712
Likelihood=-2258.314959571533
Iteration 101: 2258.314959571533
Likelihood=-2146.998590497145
Iteration 22: 2146.998590497145
Likelihood=-2109.438553377828
Iteration 44: 2109.438553377828
Likelihood=-2209.4618801464258
Iteration 21: 2209.4618801464258
Likelihood=-2121.415584238748
Iteration 27: 2121.415584238748
Likelihood=-2258.282807399933
Iteration 102: 2258.282807399933
Likelihood=-2144.747019778102
Iteration 23: 2144.747019778102
Likelihood=-2119.8301728193073
Iteration 28: 2119.8301728193073
Likelihood=-2109.0144059823424
Iteration 45: 2109.0144059823424
Likelihood=-2207.5952338824
Iteration 22: 2207.5952338824
Likelihood=-2258.2581091946313
Iteration 103: 2258.2581091946313
Likelihood=-2142.584039289294
Iteration 24: 2142.584039289294
Likelihood=-2118.607279017208
Iteration 29: 2118.607279017208
Likelihood=-2108.746206507915
Iteration 46: 2108.746206507915
Likelihood=-2206.1249725037287
Iteration 23: 2206.1249725037287
Likelihood=-2117.2856241874188
Iteration 30: 2117.2856241874188
Likelihood=-2258.241730867755
Iteration 104: 2258.241730867755
Likelihood=-2140.737311912289
Iteration 25: 2140.737311912289
Likelihood=-2108.461577934316
Iteration 47: 2108.461577934316
Likelihood=-2116.6852288193577
Iteration 31: 2116.6852288193577
Likelihood=-2204.963673636088
Iteration 24: 2204.963673636088
Likelihood=-2258.2252290220667
Iteration 105: 2258.2252290220667
Likelihood=-2139.0058514129987
Iteration 26: 2139.0058514129987
Likelihood=-2115.975979495757
Iteration 32: 2115.975979495757
Likelihood=-2108.2221423775336
Iteration 48: 2108.2221423775336
Likelihood=-2203.877381316233
Iteration 25: 2203.877381316233
Likelihood=-2258.2114633348733
Iteration 106: 2258.2114633348733
Likelihood=-2115.1274880671695
Iteration 33: 2115.1274880671695
Likelihood=-2137.4049461334357
Iteration 27: 2137.4049461334357
Likelihood=-2108.071798281375
Iteration 49: 2108.071798281375
Likelihood=-2202.7850326110693
Iteration 26: 2202.7850326110693
Likelihood=-2114.376877843782
Iteration 34: 2114.376877843782
Likelihood=-2258.1992978986336
Iteration 107: 2258.1992978986336
Likelihood=-2136.1298000912593
Iteration 28: 2136.1298000912593
Likelihood=-2113.7365044971884
Iteration 35: 2113.7365044971884
Likelihood=-2107.9475619439845
Iteration 50: 2107.9475619439845
Likelihood=-2201.5640821804327
Iteration 27: 2201.5640821804327
Likelihood=-2258.1745842489922
Iteration 108: 2258.1745842489922
Likelihood=-2135.064641632395
Iteration 29: 2135.064641632395
Likelihood=-2112.9355014159837
Iteration 36: 2112.9355014159837
Likelihood=-2107.7862082413735
Iteration 51: 2107.7862082413735
Likelihood=-2200.2268438025885
Iteration 28: 2200.2268438025885
Likelihood=-2258.163482356702
Iteration 109: 2258.163482356702
Likelihood=-2112.1711584069903
Iteration 37: 2112.1711584069903
Likelihood=-2134.327494357093
Iteration 30: 2134.327494357093
Likelihood=-2107.615789706826
Iteration 52: 2107.615789706826
Likelihood=-2198.8848898145816
Iteration 29: 2198.8848898145816
Likelihood=-2111.4304217390404
Iteration 38: 2111.4304217390404
Likelihood=-2258.152090653517
Iteration 110: 2258.152090653517
Likelihood=-2133.48215932159
Iteration 31: 2133.48215932159
Likelihood=-2110.8768351552735
Iteration 39: 2110.8768351552735
Likelihood=-2107.4620320538106
Iteration 53: 2107.4620320538106
Likelihood=-2197.894524352853
Iteration 30: 2197.894524352853
Likelihood=-2258.1346885923326
Iteration 111: 2258.1346885923326
Likelihood=-2132.834870640326
Iteration 32: 2132.834870640326
Likelihood=-2110.439834830612
Iteration 40: 2110.439834830612
Likelihood=-2107.3217697777573
Iteration 54: 2107.3217697777573
Likelihood=-2196.923329493452
Iteration 31: 2196.923329493452
Likelihood=-2258.1114711332093
Iteration 112: 2258.1114711332093
Likelihood=-2110.1955631913593
Iteration 41: 2110.1955631913593
Likelihood=-2132.1371863185163
Iteration 33: 2132.1371863185163
Likelihood=-2107.2265438589225
Iteration 55: 2107.2265438589225
Likelihood=-2196.2336120545515
Iteration 32: 2196.2336120545515
Likelihood=-2109.9188115299708
Iteration 42: 2109.9188115299708
Likelihood=-2258.0903321400606
Iteration 113: 2258.0903321400606
Likelihood=-2132.130037694163
Likelihood=-2109.7383355651705
Iteration 43: 2109.7383355651705
Likelihood=-2107.1674072538567
Iteration 56: 2107.1674072538567
Likelihood=-2195.9253626083955
Iteration 33: 2195.9253626083955
Likelihood=-2258.0683893956057
Iteration 114: 2258.0683893956057
Likelihood=-2131.802187586597
Iteration 34: 2131.802187586597
Likelihood=-2109.4108971379537
Iteration 44: 2109.4108971379537
Likelihood=-2107.0305043454214
Iteration 57: 2107.0305043454214
Likelihood=-2195.4294742315765
Iteration 34: 2195.4294742315765
Likelihood=-2258.053201491229
Iteration 115: 2258.053201491229
Likelihood=-2109.124030398515
Iteration 45: 2109.124030398515
Likelihood=-2131.3806373259386
Iteration 35: 2131.3806373259386
Likelihood=-2107.0087216200495
Iteration 58: 2107.0087216200495
Likelihood=-2194.9493941960354
Iteration 35: 2194.9493941960354
Likelihood=-2108.8276923896365
Iteration 46: 2108.8276923896365
Likelihood=-2258.0415880660216
Iteration 116: 2258.0415880660216
Likelihood=-2130.5302202512685
Iteration 36: 2130.5302202512685
Likelihood=-2108.5614042975835
Iteration 47: 2108.5614042975835
Likelihood=-2106.8878292241457
Iteration 59: 2106.8878292241457
Likelihood=-2194.3686986316557
Iteration 36: 2194.3686986316557
Likelihood=-2258.0188159553827
Iteration 117: 2258.0188159553827
Likelihood=-2130.1005371124734
Iteration 37: 2130.1005371124734
Likelihood=-2108.3030226304563
Iteration 48: 2108.3030226304563
Likelihood=-2106.8140167012107
Iteration 60: 2106.8140167012107
Likelihood=-2193.9251210687444
Iteration 37: 2193.9251210687444
Likelihood=-2108.156562070007
Iteration 49: 2108.156562070007
Likelihood=-2258.0074048967153
Iteration 118: 2258.0074048967153
Likelihood=-2129.7591172550847
Iteration 38: 2129.7591172550847
Likelihood=-2106.7504953113494
Iteration 61: 2106.7504953113494
Likelihood=-2108.016867227402
Iteration 50: 2108.016867227402
Likelihood=-2193.479006699928
Iteration 38: 2193.479006699928
Likelihood=-2257.9952715643494
Iteration 119: 2257.9952715643494
Likelihood=-2129.41722312196
Iteration 39: 2129.41722312196
Likelihood=-2107.8094549363577
Iteration 51: 2107.8094549363577
Likelihood=-2106.6672032935608
Iteration 62: 2106.6672032935608
Likelihood=-2193.1415973910507
Iteration 39: 2193.1415973910507
Likelihood=-2257.9833467332865
Iteration 120: 2257.9833467332865
Likelihood=-2128.985455370386
Iteration 40: 2128.985455370386
Likelihood=-2107.6046679611327
Iteration 52: 2107.6046679611327
Likelihood=-2106.708675538434
Likelihood=-2192.8243670320367
Iteration 40: 2192.8243670320367
Likelihood=-2107.4404456852358
Iteration 53: 2107.4404456852358
Likelihood=-2257.9709221938774
Iteration 121: 2257.9709221938774
Likelihood=-2128.495260393943
Iteration 41: 2128.495260393943
Likelihood=-2106.6261741611556
Iteration 63: 2106.6261741611556
Likelihood=-2107.3237721483342
Iteration 54: 2107.3237721483342
Likelihood=-2192.5346989141235
Iteration 41: 2192.5346989141235
Likelihood=-2257.9564686288395
Iteration 122: 2257.9564686288395
Likelihood=-2128.1150340339555
Iteration 42: 2128.1150340339555
Likelihood=-2107.1443092369427
Iteration 55: 2107.1443092369427
Likelihood=-2106.5571279090445
Iteration 64: 2106.5571279090445
Likelihood=-2192.2418560439232
Iteration 42: 2192.2418560439232
Likelihood=-2257.945577489802
Iteration 123: 2257.945577489802
Likelihood=-2106.9720282270014
Iteration 56: 2106.9720282270014
Likelihood=-2127.857028111971
Iteration 43: 2127.857028111971
Likelihood=-2106.5092833252497
Iteration 65: 2106.5092833252497
Likelihood=-2191.9661508517966
Iteration 43: 2191.9661508517966
Likelihood=-2106.8700069486194
Iteration 57: 2106.8700069486194
Likelihood=-2257.936798223097
Iteration 124: 2257.936798223097
Likelihood=-2127.690474676961
Iteration 44: 2127.690474676961
Likelihood=-2106.4575839338236
Iteration 66: 2106.4575839338236
Likelihood=-2106.7530845866727
Iteration 58: 2106.7530845866727
Likelihood=-2191.7091449086192
Iteration 44: 2191.7091449086192
Likelihood=-2257.928276285532
Iteration 125: 2257.928276285532
Likelihood=-2127.3504987504048
Iteration 45: 2127.3504987504048
Likelihood=-2106.670401281374
Iteration 59: 2106.670401281374
Likelihood=-2106.4246965766665
Iteration 67: 2106.4246965766665
Likelihood=-2191.450855225802
Iteration 45: 2191.450855225802
Likelihood=-2257.9253764385776
Iteration 126: 2257.9253764385776
Likelihood=-2106.625826975632
Iteration 60: 2106.625826975632
Likelihood=-2127.200281337786
Iteration 46: 2127.200281337786
Likelihood=-2106.4060136694434
Iteration 68: 2106.4060136694434
Likelihood=-2191.246025381661
Iteration 46: 2191.246025381661
Likelihood=-2106.575785674287
Iteration 61: 2106.575785674287
Likelihood=-2257.914517062522
Iteration 127: 2257.914517062522
Likelihood=-2127.1251792908038
Iteration 47: 2127.1251792908038
Likelihood=-2106.5161528623994
Iteration 62: 2106.5161528623994
Likelihood=-2106.382428843433
Iteration 69: 2106.382428843433
Likelihood=-2191.055946895363
Iteration 47: 2191.055946895363
Likelihood=-2257.9103308432304
Iteration 128: 2257.9103308432304
Likelihood=-2126.947187265791
Iteration 48: 2126.947187265791
Likelihood=-2106.455800821056
Iteration 63: 2106.455800821056
Likelihood=-2106.383148439277
Likelihood=-2190.898453401879
Iteration 48: 2190.898453401879
Likelihood=-2257.9043051868102
Iteration 129: 2257.9043051868102
Likelihood=-2106.396537379424
Iteration 64: 2106.396537379424
Likelihood=-2126.894156883176
Iteration 49: 2126.894156883176
Likelihood=-2106.371024340298
Iteration 70: 2106.371024340298
Likelihood=-2106.363381729161
Iteration 65: 2106.363381729161
Likelihood=-2190.718165316278
Iteration 49: 2190.718165316278
Likelihood=-2257.8947184332387
Iteration 130: 2257.8947184332387
Likelihood=-2126.7698443238774
Iteration 50: 2126.7698443238774
Likelihood=-2106.3411351669665
Iteration 66: 2106.3411351669665
Likelihood=-2106.360997297593
Iteration 71: 2106.360997297593
Likelihood=-2190.490043071909
Iteration 50: 2190.490043071909
Likelihood=-2257.886890299837
Iteration 131: 2257.886890299837
Likelihood=-2126.7214026997904
Iteration 51: 2126.7214026997904
Likelihood=-2106.305998852404
Iteration 67: 2106.305998852404
Likelihood=-2106.3372276742907
Iteration 72: 2106.3372276742907
Likelihood=-2190.3954523545417
Iteration 51: 2190.3954523545417
Likelihood=-2106.2748687979342
Iteration 68: 2106.2748687979342
Likelihood=-2257.8809744042856
Iteration 132: 2257.8809744042856
Likelihood=-2126.6234651431046
Iteration 52: 2126.6234651431046
Likelihood=-2106.317575965394
Iteration 73: 2106.317575965394
Likelihood=-2106.250874820215
Iteration 69: 2106.250874820215
Likelihood=-2190.250445328331
Iteration 52: 2190.250445328331
Likelihood=-2257.877003708955
Iteration 133: 2257.877003708955
Likelihood=-2126.5777681760187
Iteration 53: 2126.5777681760187
Likelihood=-2106.224667600468
Iteration 70: 2106.224667600468
Likelihood=-2106.294234818011
Iteration 74: 2106.294234818011
Likelihood=-2190.1001312620206
Iteration 53: 2190.1001312620206
Likelihood=-2257.873516359947
Iteration 134: 2257.873516359947
Likelihood=-2126.526053282034
Iteration 54: 2126.526053282034
Likelihood=-2106.2049902651465
Iteration 71: 2106.2049902651465
Likelihood=-2106.2776757026522
Iteration 75: 2106.2776757026522
Likelihood=-2190.0109282927756
Iteration 54: 2190.0109282927756
Likelihood=-2106.189844268061
Iteration 72: 2106.189844268061
Likelihood=-2257.867958296412
Iteration 135: 2257.867958296412
Likelihood=-2126.477036351114
Iteration 55: 2126.477036351114
Likelihood=-2106.2620092547577
Iteration 76: 2106.2620092547577
Likelihood=-2106.174558696958
Iteration 73: 2106.174558696958
Likelihood=-2189.9202049825244
Iteration 55: 2189.9202049825244
Likelihood=-2257.8611200341984
Iteration 136: 2257.8611200341984
Likelihood=-2126.3950204957673
Iteration 56: 2126.3950204957673
Likelihood=-2106.158925488816
Iteration 74: 2106.158925488816
Likelihood=-2106.251351206559
Iteration 77: 2106.251351206559
Likelihood=-2189.817164994947
Iteration 56: 2189.817164994947
Likelihood=-2257.855272107227
Iteration 137: 2257.855272107227
Likelihood=-2106.1229181613135
Iteration 75: 2106.1229181613135
Likelihood=-2126.3170370379494
Iteration 57: 2126.3170370379494
Likelihood=-2106.239834212654
Iteration 78: 2106.239834212654
Likelihood=-2189.7059797549564
Iteration 57: 2189.7059797549564
Likelihood=-2106.135486360715
Likelihood=-2257.850225665566
Iteration 138: 2257.850225665566
Likelihood=-2126.2608906033784
Iteration 58: 2126.2608906033784
Likelihood=-2106.2255582318435
Iteration 79: 2106.2255582318435
Likelihood=-2106.104400500371
Iteration 76: 2106.104400500371
Likelihood=-2189.591256888161
Iteration 58: 2189.591256888161
Likelihood=-2257.8443210916953
Iteration 139: 2257.8443210916953
Likelihood=-2126.170755630973
Iteration 59: 2126.170755630973
Likelihood=-2106.0829231007383
Iteration 77: 2106.0829231007383
Likelihood=-2106.2106735716125
Iteration 80: 2106.2106735716125
Likelihood=-2189.5044496974724
Iteration 59: 2189.5044496974724
Likelihood=-2257.839753018228
Iteration 140: 2257.839753018228
Likelihood=-2106.0667969428596
Iteration 78: 2106.0667969428596
Likelihood=-2126.0931404827356
Iteration 60: 2126.0931404827356
Likelihood=-2106.1830208858305
Iteration 81: 2106.1830208858305
Likelihood=-2106.0544582724447
Iteration 79: 2106.0544582724447
Likelihood=-2189.4074507481437
Iteration 60: 2189.4074507481437
Likelihood=-2257.837249640579
Iteration 141: 2257.837249640579
Likelihood=-2126.0374644613134
Iteration 61: 2126.0374644613134
Likelihood=-2106.174699079173
Iteration 82: 2106.174699079173
Likelihood=-2106.0460528360345
Iteration 80: 2106.0460528360345
Likelihood=-2189.3345720824964
Iteration 61: 2189.3345720824964
Likelihood=-2257.832773812922
Iteration 142: 2257.832773812922
Likelihood=-2125.94780260219
Iteration 62: 2125.94780260219
Likelihood=-2106.0314800716224
Iteration 81: 2106.0314800716224
Likelihood=-2106.1522320502595
Iteration 83: 2106.1522320502595
Likelihood=-2189.273861463422
Iteration 62: 2189.273861463422
Likelihood=-2257.8281484933027
Iteration 143: 2257.8281484933027
Likelihood=-2106.0246223504487
Iteration 82: 2106.0246223504487
Likelihood=-2125.8653292811064
Iteration 63: 2125.8653292811064
Likelihood=-2106.1424173692963
Iteration 84: 2106.1424173692963
Likelihood=-2106.018128877895
Iteration 83: 2106.018128877895
Likelihood=-2189.2253829958945
Iteration 63: 2189.2253829958945
Likelihood=-2257.822506246709
Iteration 144: 2257.822506246709
Likelihood=-2125.7962905478284
Iteration 64: 2125.7962905478284
Likelihood=-2106.0037606373116
Iteration 84: 2106.0037606373116
Likelihood=-2106.127178668914
Iteration 85: 2106.127178668914
Likelihood=-2189.178130251487
Iteration 64: 2189.178130251487
Likelihood=-2257.817391952875
Iteration 145: 2257.817391952875
Likelihood=-2125.7360171145274
Iteration 65: 2125.7360171145274
Likelihood=-2106.0085178209793
Likelihood=-2106.1409592045507
Likelihood=-2189.1228696492253
Iteration 65: 2189.1228696492253
Likelihood=-2105.993813213246
Iteration 85: 2105.993813213246
Likelihood=-2257.8124416572705
Iteration 146: 2257.8124416572705
Likelihood=-2125.698480014862
Iteration 66: 2125.698480014862
Likelihood=-2106.1185799071004
Iteration 86: 2106.1185799071004
Likelihood=-2105.9795335487406
Iteration 86: 2105.9795335487406
Likelihood=-2189.0715613449674
Iteration 66: 2189.0715613449674
Likelihood=-2257.808772222859
Iteration 147: 2257.808772222859
Likelihood=-2125.6333558627257
Iteration 67: 2125.6333558627257
Likelihood=-2105.966676639937
Iteration 87: 2105.966676639937
Likelihood=-2106.101568325794
Iteration 87: 2106.101568325794
Likelihood=-2189.0371290913017
Iteration 67: 2189.0371290913017
Likelihood=-2257.8054639187753
Iteration 148: 2257.8054639187753
Likelihood=-2125.7346174646486
Likelihood=-2105.9537088286565
Iteration 88: 2105.9537088286565
Likelihood=-2106.086675805858
Iteration 88: 2106.086675805858
Likelihood=-2105.9432557537257
Iteration 89: 2105.9432557537257
Likelihood=-2188.991008202692
Iteration 68: 2188.991008202692
Likelihood=-2257.801807369236
Iteration 149: 2257.801807369236
Likelihood=-2125.600522470565
Iteration 68: 2125.600522470565
Likelihood=-2106.0745178292373
Iteration 89: 2106.0745178292373
Likelihood=-2105.932701104713
Iteration 90: 2105.932701104713
Likelihood=-2188.9732523463526
Iteration 69: 2188.9732523463526
Likelihood=-2257.799315198402
Iteration 150: 2257.799315198402
Likelihood=-2125.542335716358
Iteration 69: 2125.542335716358
Likelihood=-2105.924963943633
Iteration 91: 2105.924963943633
Likelihood=-2106.060096529104
Iteration 90: 2106.060096529104
Likelihood=-2188.9065455624586
Iteration 70: 2188.9065455624586
Likelihood=-2257.794391996402
Iteration 151: 2257.794391996402
Likelihood=-2125.4984312551796
Iteration 70: 2125.4984312551796
Likelihood=-2105.911675450129
Iteration 92: 2105.911675450129
Likelihood=-2106.0424923578826
Iteration 91: 2106.0424923578826
Likelihood=-2105.902243834082
Iteration 93: 2105.902243834082
Likelihood=-2188.8792846877413
Iteration 71: 2188.8792846877413
Likelihood=-2257.791538192376
Iteration 152: 2257.791538192376
Likelihood=-2125.441777840727
Iteration 71: 2125.441777840727
Likelihood=-2106.0252844391907
Iteration 92: 2106.0252844391907
Likelihood=-2105.8906439346442
Iteration 94: 2105.8906439346442
Likelihood=-2188.841672891703
Iteration 72: 2188.841672891703
Likelihood=-2125.403023282856
Likelihood=-2257.789449194792
Iteration 72: 2125.403023282856
Iteration 153: 2257.789449194792
Likelihood=-2105.8807344985507
Iteration 95: 2105.8807344985507
Likelihood=-2106.0113956180544
Iteration 93: 2106.0113956180544
Likelihood=-2452.3460890092238
Iteration 0: 2452.3460890092238
Iteration 1: 2452.3460890092238
Likelihood=-2188.7879586366303
Iteration 73: 2188.7879586366303
Likelihood=-2125.3617001240436
Iteration 73: 2125.3617001240436
Likelihood=-2105.8695859735894
Iteration 96: 2105.8695859735894
Likelihood=-2105.998549287071
Iteration 94: 2105.998549287071
Likelihood=-2105.8579057240054
Iteration 97: 2105.8579057240054
Likelihood=-2392.327598351019
Iteration 2: 2392.327598351019
Likelihood=-2188.792516619758
Likelihood=-2125.3307125440124
Iteration 74: 2125.3307125440124
Likelihood=-2105.9899551905783
Iteration 95: 2105.9899551905783
Likelihood=-2105.845873115124
Iteration 98: 2105.845873115124
Likelihood=-2351.1860670907727
Iteration 3: 2351.1860670907727
Likelihood=-2188.763491100447
Iteration 74: 2188.763491100447
Likelihood=-2125.3069029127278
Iteration 75: 2125.3069029127278
Likelihood=-2105.832347967731
Iteration 99: 2105.832347967731
Likelihood=-2105.9743127386237
Iteration 96: 2105.9743127386237
Likelihood=-2319.5235413058076
Iteration 4: 2319.5235413058076
Likelihood=-2105.8249676126475
Iteration 100: 2105.8249676126475
Likelihood=-2125.2837797275133
Iteration 76: 2125.2837797275133
Likelihood=-2188.740584159437
Iteration 75: 2188.740584159437
Likelihood=-2105.9656962832332
Iteration 97: 2105.9656962832332
Likelihood=-2105.8051044061626
Iteration 101: 2105.8051044061626
Likelihood=-2292.221913142417
Iteration 5: 2292.221913142417
Likelihood=-2125.2698914841685
Iteration 77: 2125.2698914841685
Likelihood=-2188.7200182965425
Iteration 76: 2188.7200182965425
Likelihood=-2105.9551548606423
Iteration 98: 2105.9551548606423
Likelihood=-2105.79757434268
Iteration 102: 2105.79757434268
Likelihood=-2267.8061491768667
Iteration 6: 2267.8061491768667
Likelihood=-2125.253552033608
Iteration 78: 2125.253552033608
Likelihood=-2188.700882281083
Iteration 77: 2188.700882281083
Likelihood=-2105.779477046397
Iteration 103: 2105.779477046397
Likelihood=-2105.9401564181962
Iteration 99: 2105.9401564181962
Likelihood=-2246.4745083531716
Iteration 7: 2246.4745083531716
Likelihood=-2105.7696238385815
Iteration 104: 2105.7696238385815
Likelihood=-2125.227652291827
Iteration 79: 2125.227652291827
Likelihood=-2188.6818238276965
Iteration 78: 2188.6818238276965
Likelihood=-2105.9293353419835
Iteration 100: 2105.9293353419835
Likelihood=-2105.7555635175495
Iteration 105: 2105.7555635175495
Likelihood=-2226.711628968851
Iteration 8: 2226.711628968851
Likelihood=-2125.2005312419174
Iteration 80: 2125.2005312419174
Likelihood=-2188.664131829819
Iteration 79: 2188.664131829819
Likelihood=-2105.738095353473
Iteration 106: 2105.738095353473
Likelihood=-2105.9091410435885
Iteration 101: 2105.9091410435885
Likelihood=-2209.718794451269
Iteration 9: 2209.718794451269
Likelihood=-2125.187464449326
Iteration 81: 2125.187464449326
Likelihood=-2188.6485931998554
Iteration 80: 2188.6485931998554
Likelihood=-2105.729956327853
Iteration 107: 2105.729956327853
Likelihood=-2105.8917994174717
Iteration 102: 2105.8917994174717
Likelihood=-2195.506961627821
Iteration 10: 2195.506961627821
Likelihood=-2105.7104564454357
Iteration 108: 2105.7104564454357
Likelihood=-2125.1794161455537
Iteration 82: 2125.1794161455537
Likelihood=-2188.6329659005783
Iteration 81: 2188.6329659005783
Likelihood=-2105.876662662821
Iteration 103: 2105.876662662821
Likelihood=-2105.699571273515
Iteration 109: 2105.699571273515
Likelihood=-2184.439527706064
Iteration 11: 2184.439527706064
Likelihood=-2125.1715407947668
Iteration 83: 2125.1715407947668
Likelihood=-2188.623107755985
Iteration 82: 2188.623107755985
Likelihood=-2105.6891054999687
Iteration 110: 2105.6891054999687
Likelihood=-2105.8627190506895
Iteration 104: 2105.8627190506895
Likelihood=-2174.949373765856
Iteration 12: 2174.949373765856
Likelihood=-2125.1635700172583
Iteration 84: 2125.1635700172583
Likelihood=-2188.6113896692336
Iteration 83: 2188.6113896692336
Likelihood=-2105.6765942083066
Iteration 111: 2105.6765942083066
Likelihood=-2105.8500506677087
Iteration 105: 2105.8500506677087
Likelihood=-2105.670983399135
Iteration 112: 2105.670983399135
Likelihood=-2167.4350410468724
Iteration 13: 2167.4350410468724
Likelihood=-2125.1524038236935
Iteration 85: 2125.1524038236935
Likelihood=-2188.59616959838
Iteration 84: 2188.59616959838
Likelihood=-2105.862169732195
Likelihood=-2105.659030586798
Iteration 113: 2105.659030586798
Likelihood=-2160.484535398264
Iteration 14: 2160.484535398264
Likelihood=-2125.1489118033
Iteration 86: 2125.1489118033
Likelihood=-2188.575166506968
Iteration 85: 2188.575166506968
Likelihood=-2105.6542342496887
Iteration 114: 2105.6542342496887
Likelihood=-2105.837935405326
Iteration 106: 2105.837935405326
Likelihood=-2155.0568302197007
Iteration 15: 2155.0568302197007
Likelihood=-2125.1435135961924
Iteration 87: 2125.1435135961924
Likelihood=-2105.645647696898
Iteration 115: 2105.645647696898
Likelihood=-2188.553603752084
Iteration 86: 2188.553603752084
Likelihood=-2105.824352782845
Iteration 107: 2105.824352782845
Likelihood=-2105.6314212068864
Iteration 116: 2105.6314212068864
Likelihood=-2150.6448230329697
Iteration 16: 2150.6448230329697
Likelihood=-2125.134541031727
Iteration 88: 2125.134541031727
Likelihood=-2188.5358892048125
Iteration 87: 2188.5358892048125
Likelihood=-2105.818471299854
Iteration 108: 2105.818471299854
Likelihood=-2105.619125504858
Iteration 117: 2105.619125504858
Likelihood=-2146.484525802431
Iteration 17: 2146.484525802431
Likelihood=-2125.134782078362
Likelihood=-2188.5194927759853
Iteration 88: 2188.5194927759853
Likelihood=-2105.6002713911353
Iteration 118: 2105.6002713911353
Likelihood=-2105.809736166639
Iteration 109: 2105.809736166639
Likelihood=-2142.7743379389567
Iteration 18: 2142.7743379389567
Likelihood=-2105.592609821145
Iteration 119: 2105.592609821145
Likelihood=-2125.1292417172003
Iteration 89: 2125.1292417172003
Likelihood=-2188.503610780508
Iteration 89: 2188.503610780508
Likelihood=-2105.8014106644905
Iteration 110: 2105.8014106644905
Likelihood=-2105.58760671435
Iteration 120: 2105.58760671435
Likelihood=-2139.569704990296
Iteration 19: 2139.569704990296
Likelihood=-2125.121635326835
Iteration 90: 2125.121635326835
Likelihood=-2188.48870221537
Iteration 90: 2188.48870221537
Likelihood=-2105.7926438400063
Iteration 111: 2105.7926438400063
Likelihood=-2105.5836987040852
Iteration 121: 2105.5836987040852
Likelihood=-2136.577090234181
Iteration 20: 2136.577090234181
Likelihood=-2125.116231381622
Iteration 91: 2125.116231381622
Likelihood=-2188.4735395051785
Iteration 91: 2188.4735395051785
Likelihood=-2105.5794910548584
Iteration 122: 2105.5794910548584
Likelihood=-2105.7811234637693
Iteration 112: 2105.7811234637693
Likelihood=-2134.35448004792
Iteration 21: 2134.35448004792
Likelihood=-2105.572960293477
Iteration 123: 2105.572960293477
Likelihood=-2125.1099450389434
Iteration 92: 2125.1099450389434
Likelihood=-2188.450957286006
Iteration 92: 2188.450957286006
Likelihood=-2105.7742259739293
Iteration 113: 2105.7742259739293
Likelihood=-2105.562998979818
Iteration 124: 2105.562998979818
Likelihood=-2132.209007376679
Iteration 22: 2132.209007376679
Likelihood=-2125.1047593611206
Iteration 93: 2125.1047593611206
Likelihood=-2188.4430392804416
Iteration 93: 2188.4430392804416
Likelihood=-2105.7705677337904
Iteration 114: 2105.7705677337904
Likelihood=-2105.5599932013065
Iteration 125: 2105.5599932013065
Likelihood=-2130.447531071747
Iteration 23: 2130.447531071747
Likelihood=-2125.100643299706
Iteration 94: 2125.100643299706
Likelihood=-2105.5465054550277
Iteration 126: 2105.5465054550277
Likelihood=-2188.43339868152
Iteration 94: 2188.43339868152
Likelihood=-2105.7628036907795
Iteration 115: 2105.7628036907795
Likelihood=-2105.5427338092686
Iteration 127: 2105.5427338092686
Likelihood=-2128.93639696394
Iteration 24: 2128.93639696394
Likelihood=-2125.096300208169
Iteration 95: 2125.096300208169
Likelihood=-2188.42067817386
Iteration 95: 2188.42067817386
Likelihood=-2105.7720572128515
Likelihood=-2105.5345199330754
Iteration 128: 2105.5345199330754
Likelihood=-2127.57835150069
Iteration 25: 2127.57835150069
Likelihood=-2125.087456383014
Iteration 96: 2125.087456383014
Likelihood=-2188.4044565061477
Iteration 96: 2188.4044565061477
Likelihood=-2105.540531901886
Likelihood=-2105.758732029553
Iteration 116: 2105.758732029553
Likelihood=-2126.3628491510613
Iteration 26: 2126.3628491510613
Likelihood=-2125.079555780615
Iteration 97: 2125.079555780615
Likelihood=-2105.5303713875787
Iteration 129: 2105.5303713875787
Likelihood=-2188.390922101333
Iteration 97: 2188.390922101333
Likelihood=-2105.7536381132054
Iteration 117: 2105.7536381132054
Likelihood=-2105.522152659285
Iteration 130: 2105.522152659285
Likelihood=-2125.2144364043797
Iteration 27: 2125.2144364043797
Likelihood=-2125.0723197964912
Iteration 98: 2125.0723197964912
Likelihood=-2188.3796042435856
Iteration 98: 2188.3796042435856
Likelihood=-2105.7464782532043
Iteration 118: 2105.7464782532043
Likelihood=-2105.5155871282864
Iteration 131: 2105.5155871282864
Likelihood=-2124.0841389107877
Iteration 28: 2124.0841389107877
Likelihood=-2125.063780327494
Iteration 99: 2125.063780327494
Likelihood=-2188.371787878915
Iteration 99: 2188.371787878915
Likelihood=-2105.5070535552663
Iteration 132: 2105.5070535552663
Likelihood=-2105.741526484744
Iteration 119: 2105.741526484744
Likelihood=-2122.841302326615
Iteration 29: 2122.841302326615
Likelihood=-2125.056988298833
Iteration 100: 2125.056988298833
Likelihood=-2105.4982939902266
Iteration 133: 2105.4982939902266
Likelihood=-2188.3658769969747
Iteration 100: 2188.3658769969747
Likelihood=-2105.7358293957677
Iteration 120: 2105.7358293957677
Likelihood=-2105.488573049494
Iteration 134: 2105.488573049494
Likelihood=-2121.6623007544476
Iteration 30: 2121.6623007544476
Likelihood=-2125.050051607015
Iteration 101: 2125.050051607015
Likelihood=-2188.3572099193457
Iteration 101: 2188.3572099193457
Likelihood=-2105.724132091988
Iteration 121: 2105.724132091988
Likelihood=-2105.4808709033946
Iteration 135: 2105.4808709033946
Likelihood=-2120.9153099470386
Iteration 31: 2120.9153099470386
Likelihood=-2125.0434488653627
Iteration 102: 2125.0434488653627
Likelihood=-2105.4704724756125
Iteration 136: 2105.4704724756125
Likelihood=-2188.352013581486
Iteration 102: 2188.352013581486
Likelihood=-2105.7231987215714
Likelihood=-2120.3152706555534
Iteration 32: 2120.3152706555534
Likelihood=-2125.0354573471022
Iteration 103: 2125.0354573471022
Likelihood=-2105.4698464601906
Likelihood=-2188.3442968292225
Iteration 103: 2188.3442968292225
Likelihood=-2105.716317899196
Iteration 122: 2105.716317899196
Likelihood=-2105.4665599512796
Iteration 137: 2105.4665599512796
Likelihood=-2119.952584641895
Iteration 33: 2119.952584641895
Likelihood=-2125.02899206665
Iteration 104: 2125.02899206665
Likelihood=-2188.3382500153093
Iteration 104: 2188.3382500153093
Likelihood=-2105.7076944486757
Iteration 123: 2105.7076944486757
Likelihood=-2105.4623452132023
Iteration 138: 2105.4623452132023
Likelihood=-2119.524195811751
Iteration 34: 2119.524195811751
Likelihood=-2125.0194466719445
Iteration 105: 2125.0194466719445
Likelihood=-2105.454336352394
Iteration 139: 2105.454336352394
Likelihood=-2188.3349232988667
Iteration 105: 2188.3349232988667
Likelihood=-2105.6993476009284
Iteration 124: 2105.6993476009284
Likelihood=-2119.013812672808
Iteration 35: 2119.013812672808
Likelihood=-2105.447516752311
Iteration 140: 2105.447516752311
Likelihood=-2125.014125814118
Iteration 106: 2125.014125814118
Likelihood=-2188.3281246524107
Iteration 106: 2188.3281246524107
Likelihood=-2105.6994753395556
Likelihood=-2105.438173197815
Iteration 141: 2105.438173197815
Likelihood=-2118.5625464768254
Iteration 36: 2118.5625464768254
Likelihood=-2125.006922873087
Iteration 107: 2125.006922873087
Likelihood=-2188.3222117841065
Iteration 107: 2188.3222117841065
Likelihood=-2105.6958360052954
Iteration 125: 2105.6958360052954
Likelihood=-2105.4390772237457
Likelihood=-2118.0495070508964
Iteration 37: 2118.0495070508964
Likelihood=-2125.003321234967
Iteration 108: 2125.003321234967
Likelihood=-2105.4339417502288
Iteration 142: 2105.4339417502288
Likelihood=-2188.3156627646504
Iteration 108: 2188.3156627646504
Likelihood=-2105.691079600574
Iteration 126: 2105.691079600574
Likelihood=-2117.7827937281604
Iteration 38: 2117.7827937281604
Likelihood=-2105.4284785106443
Iteration 143: 2105.4284785106443
Likelihood=-2124.9942634065965
Iteration 109: 2124.9942634065965
Likelihood=-2188.3110828689773
Iteration 109: 2188.3110828689773
Likelihood=-2105.682442570162
Iteration 127: 2105.682442570162
Likelihood=-2105.4251118214347
Iteration 144: 2105.4251118214347
Likelihood=-2117.5156308348714
Iteration 39: 2117.5156308348714
Likelihood=-2124.989143601079
Iteration 110: 2124.989143601079
Likelihood=-2188.3075876972616
Iteration 110: 2188.3075876972616
Likelihood=-2105.6759629694516
Iteration 128: 2105.6759629694516
Likelihood=-2105.4203031387724
Iteration 145: 2105.4203031387724
Likelihood=-2117.2331999481808
Iteration 40: 2117.2331999481808
Likelihood=-2124.984891680384
Iteration 111: 2124.984891680384
Likelihood=-2105.415982702171
Iteration 146: 2105.415982702171
Likelihood=-2188.3045588929917
Iteration 111: 2188.3045588929917
Likelihood=-2105.6682451916636
Iteration 129: 2105.6682451916636
Likelihood=-2116.9683263678508
Iteration 41: 2116.9683263678508
Likelihood=-2105.412882893858
Iteration 147: 2105.412882893858
Likelihood=-2124.9852990535505
Likelihood=-2188.2999677793805
Iteration 112: 2188.2999677793805
Likelihood=-2105.6625647656415
Iteration 130: 2105.6625647656415
Likelihood=-2105.4090455483574
Iteration 148: 2105.4090455483574
Likelihood=-2116.7473145433214
Iteration 42: 2116.7473145433214
Likelihood=-2124.9818991891093
Iteration 112: 2124.9818991891093
Likelihood=-2105.4056289889027
Iteration 149: 2105.4056289889027
Likelihood=-2105.658100789412
Iteration 131: 2105.658100789412
Likelihood=-2188.294175766035
Iteration 113: 2188.294175766035
Likelihood=-2116.4064133568922
Iteration 43: 2116.4064133568922
Likelihood=-2124.977000307183
Iteration 113: 2124.977000307183
Likelihood=-2105.398688590579
Iteration 150: 2105.398688590579
Likelihood=-2105.6534457976973
Iteration 132: 2105.6534457976973
Likelihood=-2188.291119478329
Iteration 114: 2188.291119478329
Likelihood=-2116.249490734246
Iteration 44: 2116.249490734246
Likelihood=-2105.391843651021
Iteration 151: 2105.391843651021
Likelihood=-2124.9718020749697
Iteration 114: 2124.9718020749697
Likelihood=-2105.6462150527145
Iteration 133: 2105.6462150527145
Likelihood=-2188.281130573585
Iteration 115: 2188.281130573585
Likelihood=-2105.4170150565824
Likelihood=-2116.05050960818
Iteration 45: 2116.05050960818
Likelihood=-2124.9665770747943
Iteration 115: 2124.9665770747943
Likelihood=-2105.388432697368
Iteration 152: 2105.388432697368
Likelihood=-2105.6454473323142
Iteration 134: 2105.6454473323142
Likelihood=-2188.2763692335297
Iteration 116: 2188.2763692335297
Likelihood=-2115.797979907945
Iteration 46: 2115.797979907945
Likelihood=-2124.961019304782
Iteration 116: 2124.961019304782
Likelihood=-2105.382859432221
Iteration 153: 2105.382859432221
Likelihood=-2455.3703741220393
Iteration 0: 2455.3703741220393
Iteration 1: 2455.3703741220393
Likelihood=-2188.271375903573
Iteration 117: 2188.271375903573
Likelihood=-2115.615128430167
Iteration 47: 2115.615128430167
Likelihood=-2105.3784368536803
Iteration 154: 2105.3784368536803
Likelihood=-2124.955636905933
Iteration 117: 2124.955636905933
Likelihood=-2370.38571903972
Iteration 2: 2370.38571903972
Likelihood=-2188.264272561964
Iteration 118: 2188.264272561964
Likelihood=-2105.3745792843088
Iteration 155: 2105.3745792843088
Likelihood=-2115.3348692263794
Iteration 48: 2115.3348692263794
Likelihood=-2124.951926927912
Iteration 118: 2124.951926927912
Likelihood=-2311.6391044879274
Iteration 3: 2311.6391044879274
Likelihood=-2105.371401116442
Iteration 156: 2105.371401116442
Likelihood=-2188.2671404091166
Likelihood=-2115.1308417609475
Iteration 49: 2115.1308417609475
Likelihood=-2105.366779614818
Iteration 157: 2105.366779614818
Likelihood=-2124.947108454232
Iteration 119: 2124.947108454232
Likelihood=-2274.0292513663953
Iteration 4: 2274.0292513663953
Likelihood=-2188.2586755167117
Iteration 119: 2188.2586755167117
Likelihood=-2114.9525065721436
Likelihood=-2105.362473883452
Iteration 50: 2114.9525065721436
Iteration 158: 2105.362473883452
Likelihood=-2124.943597906277
Iteration 120: 2124.943597906277
Likelihood=-2246.4382467879745
Iteration 5: 2246.4382467879745
Likelihood=-2188.2497690701834
Iteration 120: 2188.2497690701834
Likelihood=-2105.355818073338
Iteration 159: 2105.355818073338
Likelihood=-2114.930728482947
Iteration 51: 2114.930728482947
Likelihood=-2124.9397600587677
Iteration 121: 2124.9397600587677
Likelihood=-2225.6217856074372
Iteration 6: 2225.6217856074372
Likelihood=-2105.350301810811
Iteration 160: 2105.350301810811
Likelihood=-2188.2417591849744
Iteration 121: 2188.2417591849744
Likelihood=-2114.6843103812716
Iteration 52: 2114.6843103812716
Likelihood=-2105.346941186842
Iteration 161: 2105.346941186842
Likelihood=-2124.948650227326
Likelihood=-2209.3389658130022
Iteration 7: 2209.3389658130022
Likelihood=-2188.2319743151165
Iteration 122: 2188.2319743151165
Likelihood=-2105.340682614214
Iteration 162: 2105.340682614214
Likelihood=-2114.6155995139197
Iteration 53: 2114.6155995139197
Likelihood=-2124.9383167252417
Iteration 122: 2124.9383167252417
Likelihood=-2195.1385186222724
Iteration 8: 2195.1385186222724
Likelihood=-2188.224945450669
Iteration 123: 2188.224945450669
Likelihood=-2105.3357277607793
Iteration 163: 2105.3357277607793
Likelihood=-2114.517340767999
Iteration 54: 2114.517340767999
Likelihood=-2631.6620902938675
Iteration 0: 2631.6620902938675
Iteration 1: 2631.6620902938675
Likelihood=-2105.328603150397
Iteration 164: 2105.328603150397
Likelihood=-2182.5545775128026
Iteration 9: 2182.5545775128026
Likelihood=-2188.2115667319376
Iteration 124: 2188.2115667319376
Likelihood=-2114.3821168218788
Iteration 55: 2114.3821168218788
Likelihood=-2105.3227809657324
Iteration 165: 2105.3227809657324
Likelihood=-2556.4303439273704
Iteration 2: 2556.4303439273704
Likelihood=-2170.8433845226073
Iteration 10: 2170.8433845226073
Likelihood=-2188.2037733944217
Iteration 125: 2188.2037733944217
Likelihood=-2105.3189656126447
Iteration 166: 2105.3189656126447
Likelihood=-2114.228810195495
Iteration 56: 2114.228810195495
Likelihood=-2504.7922478433725
Iteration 3: 2504.7922478433725
Likelihood=-2159.9496644877727
Iteration 11: 2159.9496644877727
Likelihood=-2105.312147345798
Iteration 167: 2105.312147345798
Likelihood=-2188.195207669191
Iteration 126: 2188.195207669191
Likelihood=-2114.1094444817463
Iteration 57: 2114.1094444817463
Likelihood=-2467.1127961170196
Iteration 4: 2467.1127961170196
Likelihood=-2105.313049638354
Likelihood=-2150.0154476966422
Iteration 12: 2150.0154476966422
Likelihood=-2188.184648327465
Iteration 127: 2188.184648327465
Likelihood=-2114.0010797427954
Iteration 58: 2114.0010797427954
Likelihood=-2105.3081948673685
Iteration 168: 2105.3081948673685
Likelihood=-2436.4601353819908
Iteration 5: 2436.4601353819908
Likelihood=-2140.3707673766394
Iteration 13: 2140.3707673766394
Likelihood=-2188.1805449865537
Iteration 128: 2188.1805449865537
Likelihood=-2105.303488310577
Iteration 169: 2105.303488310577
Likelihood=-2113.922707497798
Iteration 59: 2113.922707497798
Likelihood=-2410.300544712271
Iteration 6: 2410.300544712271
Likelihood=-2132.5470813181414
Iteration 14: 2132.5470813181414
Likelihood=-2105.297873179029
Iteration 170: 2105.297873179029
Likelihood=-2188.171531523033
Iteration 129: 2188.171531523033
Likelihood=-2113.8247048906433
Iteration 60: 2113.8247048906433
Likelihood=-2388.1671005889007
Iteration 7: 2388.1671005889007
Likelihood=-2105.2941534372144
Iteration 171: 2105.2941534372144
Likelihood=-2124.831576462651
Iteration 15: 2124.831576462651
Likelihood=-2188.168080861348
Iteration 130: 2188.168080861348
Likelihood=-2113.7499426107124
Iteration 61: 2113.7499426107124
Likelihood=-2105.29001821988
Iteration 172: 2105.29001821988
Likelihood=-2369.361027559587
Iteration 8: 2369.361027559587
Likelihood=-2119.0745232869267
Iteration 16: 2119.0745232869267
Likelihood=-2188.162860966216
Iteration 131: 2188.162860966216
Likelihood=-2105.2840005093176
Iteration 173: 2105.2840005093176
Likelihood=-2113.693115400699
Iteration 62: 2113.693115400699
Likelihood=-2353.6712340230474
Iteration 9: 2353.6712340230474
Likelihood=-2105.2798843754595
Iteration 174: 2105.2798843754595
Likelihood=-2113.8872534331317
Iteration 17: 2113.8872534331317
Likelihood=-2188.15415500996
Iteration 132: 2188.15415500996
Likelihood=-2113.62756518026
Iteration 63: 2113.62756518026
Likelihood=-2340.902578299638
Iteration 10: 2340.902578299638
Likelihood=-2105.273852502788
Iteration 175: 2105.273852502788
Likelihood=-2109.2149635172436
Iteration 18: 2109.2149635172436
Likelihood=-2188.1464813512066
Iteration 133: 2188.1464813512066
Likelihood=-2113.5582324307697
Iteration 64: 2113.5582324307697
Likelihood=-2105.266973366608
Iteration 176: 2105.266973366608
Likelihood=-2330.0480893051613
Iteration 11: 2330.0480893051613
Likelihood=-2105.524711963611
Iteration 19: 2105.524711963611
Likelihood=-2188.1395351674832
Iteration 134: 2188.1395351674832
Likelihood=-2105.263985160796
Iteration 177: 2105.263985160796
Likelihood=-2113.503468526603
Iteration 65: 2113.503468526603
Likelihood=-2320.78286648056
Iteration 12: 2320.78286648056
Likelihood=-2105.258504213432
Iteration 178: 2105.258504213432
Likelihood=-2102.5849724711097
Iteration 20: 2102.5849724711097
Likelihood=-2188.1319819507953
Iteration 135: 2188.1319819507953
Likelihood=-2113.4496632119717
Iteration 66: 2113.4496632119717
Likelihood=-2105.253308696975
Iteration 179: 2105.253308696975
Likelihood=-2313.339235742128
Iteration 13: 2313.339235742128
Likelihood=-2099.889441495627
Iteration 21: 2099.889441495627
Likelihood=-2188.127025521871
Iteration 136: 2188.127025521871
Likelihood=-2113.3899552245643
Iteration 67: 2113.3899552245643
Likelihood=-2105.2522995846416
Iteration 180: 2105.2522995846416
Likelihood=-2306.3789823094626
Iteration 14: 2306.3789823094626
Likelihood=-2485.2151657317454
Iteration 0: 2485.2151657317454
Iteration 1: 2485.2151657317454
Likelihood=-2097.419629998317
Iteration 22: 2097.419629998317
Likelihood=-2188.1197934209818
Iteration 137: 2188.1197934209818
Likelihood=-2113.3348621905993
Iteration 68: 2113.3348621905993
Likelihood=-2418.0409831212382
Iteration 2: 2418.0409831212382
Likelihood=-2300.6367446967333
Iteration 15: 2300.6367446967333
Likelihood=-2095.2503764441726
Iteration 23: 2095.2503764441726
Likelihood=-2188.1125130572073
Iteration 138: 2188.1125130572073
Likelihood=-2113.2809035957603
Iteration 69: 2113.2809035957603
Likelihood=-2372.5177612322236
Iteration 3: 2372.5177612322236
Likelihood=-2295.4321312198813
Iteration 16: 2295.4321312198813
Likelihood=-2092.9904051177687
Iteration 24: 2092.9904051177687
Likelihood=-2338.198082359747
Iteration 4: 2338.198082359747
Likelihood=-2188.1065819148853
Iteration 139: 2188.1065819148853
Likelihood=-2113.23329812935
Iteration 70: 2113.23329812935
Likelihood=-2291.0440653072264
Iteration 17: 2291.0440653072264
Likelihood=-2309.2905820918854
Iteration 5: 2309.2905820918854
Likelihood=-2091.2332724076396
Iteration 25: 2091.2332724076396
Likelihood=-2188.097566730037
Iteration 140: 2188.097566730037
Likelihood=-2113.171658256144
Iteration 71: 2113.171658256144
Likelihood=-2283.573091448492
Iteration 6: 2283.573091448492
Likelihood=-2287.404861103391
Iteration 18: 2287.404861103391
Likelihood=-2089.5542150070546
Iteration 26: 2089.5542150070546
Likelihood=-2260.957246528008
Iteration 7: 2260.957246528008
Likelihood=-2188.0946015254026
Iteration 141: 2188.0946015254026
Likelihood=-2113.102209101489
Iteration 72: 2113.102209101489
Likelihood=-2284.1562133871257
Iteration 19: 2284.1562133871257
Likelihood=-2088.172076604547
Iteration 27: 2088.172076604547
Likelihood=-2240.781158053732
Iteration 8: 2240.781158053732
Likelihood=-2188.08332747482
Iteration 142: 2188.08332747482
Likelihood=-2113.0512393923786
Iteration 73: 2113.0512393923786
Likelihood=-2281.379113754639
Iteration 20: 2281.379113754639
Likelihood=-2223.434267654208
Iteration 9: 2223.434267654208
Likelihood=-2087.6093878585416
Iteration 28: 2087.6093878585416
Likelihood=-2188.0794045619887
Iteration 143: 2188.0794045619887
Likelihood=-2112.9990075608666
Iteration 74: 2112.9990075608666
Likelihood=-2208.7068565357085
Iteration 10: 2208.7068565357085
Likelihood=-2278.985155797575
Iteration 21: 2278.985155797575
Likelihood=-2086.4523870304715
Iteration 29: 2086.4523870304715
Likelihood=-2195.6464078242025
Iteration 11: 2195.6464078242025
Likelihood=-2188.074856495911
Iteration 144: 2188.074856495911
Likelihood=-2112.9372098487943
Iteration 75: 2112.9372098487943
Likelihood=-2276.997731207427
Iteration 22: 2276.997731207427
Likelihood=-2185.408526833276
Iteration 12: 2185.408526833276
Likelihood=-2085.663352399374
Iteration 30: 2085.663352399374
Likelihood=-2112.9275471492524
Iteration 76: 2112.9275471492524
Likelihood=-2188.0688627298123
Iteration 145: 2188.0688627298123
Likelihood=-2176.2503385381433
Iteration 13: 2176.2503385381433
Likelihood=-2275.198343169468
Iteration 23: 2275.198343169468
Likelihood=-2084.5539293620373
Iteration 31: 2084.5539293620373
Likelihood=-2112.8688624078504
Iteration 77: 2112.8688624078504
Likelihood=-2188.069051556995
Likelihood=-2168.996960777012
Iteration 14: 2168.996960777012
Likelihood=-2273.3919515754696
Iteration 24: 2273.3919515754696
Likelihood=-2083.5440749941417
Iteration 32: 2083.5440749941417
Likelihood=-2163.1972202336474
Iteration 15: 2163.1972202336474
Likelihood=-2112.8549173179795
Iteration 78: 2112.8549173179795
Likelihood=-2188.0647800798856
Iteration 146: 2188.0647800798856
Likelihood=-2271.7815065970176
Iteration 25: 2271.7815065970176
Likelihood=-2157.8504302680517
Iteration 16: 2157.8504302680517
Likelihood=-2082.729024606697
Iteration 33: 2082.729024606697
Likelihood=-2112.8323339371614
Iteration 79: 2112.8323339371614
Likelihood=-2188.060240104955
Iteration 147: 2188.060240104955
Likelihood=-2153.5765655714454
Iteration 17: 2153.5765655714454
Likelihood=-2270.4389180417415
Iteration 26: 2270.4389180417415
Likelihood=-2081.995023572201
Iteration 34: 2081.995023572201
Likelihood=-2112.801616526497
Likelihood=-2149.5663668059
Iteration 80: 2112.801616526497
Iteration 18: 2149.5663668059
Likelihood=-2188.057580385444
Iteration 148: 2188.057580385444
Likelihood=-2269.196426655027
Iteration 27: 2269.196426655027
Likelihood=-2081.5067432083733
Iteration 35: 2081.5067432083733
Likelihood=-2146.306051594309
Iteration 19: 2146.306051594309
Likelihood=-2112.7700076724805
Iteration 81: 2112.7700076724805
Likelihood=-2188.053190758287
Iteration 149: 2188.053190758287
Likelihood=-2268.0892675169084
Iteration 28: 2268.0892675169084
Likelihood=-2143.418976035131
Iteration 20: 2143.418976035131
Likelihood=-2080.998996823692
Iteration 36: 2080.998996823692
Likelihood=-2112.7435812838703
Iteration 82: 2112.7435812838703
Likelihood=-2188.048814703991
Iteration 150: 2188.048814703991
Likelihood=-2140.971170190586
Iteration 21: 2140.971170190586
Likelihood=-2266.986903180335
Iteration 29: 2266.986903180335
Likelihood=-2080.4849270086247
Iteration 37: 2080.4849270086247
Likelihood=-2139.074628259381
Iteration 22: 2139.074628259381
Likelihood=-2112.7156886540856
Iteration 83: 2112.7156886540856
Likelihood=-2188.0445674733396
Iteration 151: 2188.0445674733396
Likelihood=-2265.824004106601
Iteration 30: 2265.824004106601
Likelihood=-2079.9916391161782
Iteration 38: 2079.9916391161782
Likelihood=-2137.205939091306
Iteration 23: 2137.205939091306
Likelihood=-2112.710378786132
Iteration 84: 2112.710378786132
Likelihood=-2188.0400026823527
Iteration 152: 2188.0400026823527
Likelihood=-2264.5046216047817
Iteration 31: 2264.5046216047817
Likelihood=-2135.2404866951197
Iteration 24: 2135.2404866951197
Likelihood=-2079.4212454434683
Iteration 39: 2079.4212454434683
Likelihood=-2112.695189565408
Iteration 85: 2112.695189565408
Likelihood=-2133.5521854018166
Iteration 25: 2133.5521854018166
Likelihood=-2188.0363687480735
Iteration 153: 2188.0363687480735
Likelihood=-2263.8161037810587
Iteration 32: 2263.8161037810587
Likelihood=-2078.970713155009
Iteration 40: 2078.970713155009
Likelihood=-2132.0440558616506
Iteration 26: 2132.0440558616506
Likelihood=-2112.6872040548283
Iteration 86: 2112.6872040548283
Likelihood=-2188.031761202178
Iteration 154: 2188.031761202178
Likelihood=-2263.2742653443624
Iteration 33: 2263.2742653443624
Likelihood=-2078.442777890925
Iteration 41: 2078.442777890925
Likelihood=-2130.67003897342
Iteration 27: 2130.67003897342
Likelihood=-2112.675318194592
Iteration 87: 2112.675318194592
Likelihood=-2188.02793115431
Iteration 155: 2188.02793115431
Likelihood=-2262.7913342982556
Iteration 34: 2262.7913342982556
Likelihood=-2129.462232038831
Iteration 28: 2129.462232038831
Likelihood=-2077.9961661288894
Iteration 42: 2077.9961661288894
Likelihood=-2112.6559215832713
Iteration 88: 2112.6559215832713
Likelihood=-2128.4459774337715
Iteration 29: 2128.4459774337715
Likelihood=-2188.023079326184
Iteration 156: 2188.023079326184
Likelihood=-2262.329877349869
Iteration 35: 2262.329877349869
Likelihood=-2077.8192769321895
Iteration 43: 2077.8192769321895
Likelihood=-2127.622338854304
Iteration 30: 2127.622338854304
Likelihood=-2112.6461912869304
Iteration 89: 2112.6461912869304
Likelihood=-2188.019534037495
Iteration 157: 2188.019534037495
Likelihood=-2261.918495607889
Iteration 36: 2261.918495607889
Likelihood=-2077.572521383954
Iteration 44: 2077.572521383954
Likelihood=-2126.714245087872
Iteration 31: 2126.714245087872
Likelihood=-2112.6256209608227
Iteration 90: 2112.6256209608227
Likelihood=-2188.0137326720533
Iteration 158: 2188.0137326720533
Likelihood=-2261.5244822249765
Iteration 37: 2261.5244822249765
Likelihood=-2126.0951543292663
Iteration 32: 2126.0951543292663
Likelihood=-2077.392065190668
Iteration 45: 2077.392065190668
Likelihood=-2112.6185775256295
Iteration 91: 2112.6185775256295
Likelihood=-2125.2431543989924
Iteration 33: 2125.2431543989924
Likelihood=-2261.2064386184898
Likelihood=-2188.0208068570187
Iteration 38: 2261.2064386184898
Likelihood=-2077.2400681237673
Iteration 46: 2077.2400681237673
Likelihood=-2124.6928845672683
Iteration 34: 2124.6928845672683
Likelihood=-2112.6075897951387
Iteration 92: 2112.6075897951387
Likelihood=-2260.7234415778507
Iteration 39: 2260.7234415778507
Likelihood=-2188.0110185472636
Iteration 159: 2188.0110185472636
Likelihood=-2124.40661567165
Iteration 35: 2124.40661567165
Likelihood=-2077.0104165177495
Iteration 47: 2077.0104165177495
Likelihood=-2112.588121497559
Iteration 93: 2112.588121497559
Likelihood=-2260.337796471863
Iteration 40: 2260.337796471863
Likelihood=-2123.9805189886783
Iteration 36: 2123.9805189886783
Likelihood=-2188.0071154051593
Iteration 160: 2188.0071154051593
Likelihood=-2076.8107120961818
Iteration 48: 2076.8107120961818
Likelihood=-2112.5910101515055
Likelihood=-2123.6842229805475
Iteration 37: 2123.6842229805475
Likelihood=-2259.8994232362356
Iteration 41: 2259.8994232362356
Likelihood=-2188.0031927942073
Iteration 161: 2188.0031927942073
Likelihood=-2076.6032816204624
Iteration 49: 2076.6032816204624
Likelihood=-2123.109085758803
Iteration 38: 2123.109085758803
Likelihood=-2112.5759824079723
Iteration 94: 2112.5759824079723
Likelihood=-2259.4052710502738
Iteration 42: 2259.4052710502738
Likelihood=-2188.00036196288
Iteration 162: 2188.00036196288
Likelihood=-2122.6545788128974
Iteration 39: 2122.6545788128974
Likelihood=-2076.4203907629944
Iteration 50: 2076.4203907629944
Likelihood=-2112.557812028397
Iteration 95: 2112.557812028397
Likelihood=-2122.328577853319
Iteration 40: 2122.328577853319
Likelihood=-2259.2622703409684
Iteration 43: 2259.2622703409684
Likelihood=-2187.996423219031
Iteration 163: 2187.996423219031
Likelihood=-2076.227197117692
Iteration 51: 2076.227197117692
Likelihood=-2112.5424224503563
Iteration 96: 2112.5424224503563
Likelihood=-2122.0560907024164
Iteration 41: 2122.0560907024164
Likelihood=-2259.0583577687257
Iteration 44: 2259.0583577687257
Likelihood=-2187.9937909732935
Iteration 164: 2187.9937909732935
Likelihood=-2076.1054791048327
Iteration 52: 2076.1054791048327
Likelihood=-2121.7899057540226
Iteration 42: 2121.7899057540226
Likelihood=-2112.5301027897926
Iteration 97: 2112.5301027897926
Likelihood=-2258.955099941468
Iteration 45: 2258.955099941468
Likelihood=-2187.9901844841515
Iteration 165: 2187.9901844841515
Likelihood=-2121.4534176654174
Iteration 43: 2121.4534176654174
Likelihood=-2075.9872228044305
Iteration 53: 2075.9872228044305
Likelihood=-2112.518106800235
Iteration 98: 2112.518106800235
Likelihood=-2121.2274127448654
Iteration 44: 2121.2274127448654
Likelihood=-2258.7730832405055
Iteration 46: 2258.7730832405055
Likelihood=-2187.985017543132
Iteration 166: 2187.985017543132
Likelihood=-2075.9181109795636
Iteration 54: 2075.9181109795636
Likelihood=-2112.505717327957
Iteration 99: 2112.505717327957
Likelihood=-2120.8662703517152
Iteration 45: 2120.8662703517152
Likelihood=-2258.5838157544795
Iteration 47: 2258.5838157544795
Likelihood=-2187.9819931254083
Iteration 167: 2187.9819931254083
Likelihood=-2075.8048161041256
Iteration 55: 2075.8048161041256
Likelihood=-2120.6917548280044
Iteration 46: 2120.6917548280044
Likelihood=-2112.4898399147683
Iteration 100: 2112.4898399147683
Likelihood=-2258.420131165336
Iteration 48: 2258.420131165336
Likelihood=-2187.976730779902
Iteration 168: 2187.976730779902
Likelihood=-2120.550168846181
Iteration 47: 2120.550168846181
Likelihood=-2075.7409001690808
Iteration 56: 2075.7409001690808
Likelihood=-2112.472107848983
Iteration 101: 2112.472107848983
Likelihood=-2258.1943027171314
Iteration 49: 2258.1943027171314
Likelihood=-2120.2907846842836
Iteration 48: 2120.2907846842836
Likelihood=-2187.9752129814774
Iteration 169: 2187.9752129814774
Likelihood=-2075.6980917404862
Iteration 57: 2075.6980917404862
Likelihood=-2112.4565346607446
Iteration 102: 2112.4565346607446
Likelihood=-2120.1066342334225
Iteration 49: 2120.1066342334225
Likelihood=-2541.3163619872603
Iteration 0: 2541.3163619872603
Iteration 1: 2541.3163619872603
Likelihood=-2258.0633640800843
Iteration 50: 2258.0633640800843
Likelihood=-2075.662575840749
Iteration 58: 2075.662575840749
Likelihood=-2119.9218921729903
Iteration 50: 2119.9218921729903
Likelihood=-2112.444398294021
Iteration 103: 2112.444398294021
Likelihood=-2460.0264611392467
Iteration 2: 2460.0264611392467
Likelihood=-2257.9097633621923
Iteration 51: 2257.9097633621923
Likelihood=-2119.8240748967187
Iteration 51: 2119.8240748967187
Likelihood=-2075.6277916866684
Iteration 59: 2075.6277916866684
Likelihood=-2112.4353554218924
Iteration 104: 2112.4353554218924
Likelihood=-2405.8271414135074
Iteration 3: 2405.8271414135074
Likelihood=-2257.7885418971578
Iteration 52: 2257.7885418971578
Likelihood=-2119.7039887209494
Iteration 52: 2119.7039887209494
Likelihood=-2075.722256180256
Likelihood=-2112.4232284632258
Iteration 105: 2112.4232284632258
Likelihood=-2119.5497320090267
Iteration 53: 2119.5497320090267
Likelihood=-2369.931714765511
Iteration 4: 2369.931714765511
Likelihood=-2257.5435127394794
Iteration 53: 2257.5435127394794
Likelihood=-2075.612430113131
Iteration 60: 2075.612430113131
Likelihood=-2119.400131550301
Iteration 54: 2119.400131550301
Likelihood=-2112.4116403713288
Iteration 106: 2112.4116403713288
Likelihood=-2257.4182496020553
Iteration 54: 2257.4182496020553
Likelihood=-2342.1808605223705
Iteration 5: 2342.1808605223705
Likelihood=-2119.2936319866676
Iteration 55: 2119.2936319866676
Likelihood=-2075.5891340830476
Iteration 61: 2075.5891340830476
Likelihood=-2112.4018732034474
Iteration 107: 2112.4018732034474
Likelihood=-2257.3078126110177
Iteration 55: 2257.3078126110177
Likelihood=-2119.1969052990353
Iteration 56: 2119.1969052990353
Likelihood=-2318.3236873837495
Iteration 6: 2318.3236873837495
Likelihood=-2075.5614487295497
Iteration 62: 2075.5614487295497
Likelihood=-2112.3910837723142
Iteration 108: 2112.3910837723142
Likelihood=-2119.065372022899
Iteration 57: 2119.065372022899
Likelihood=-2257.100990352098
Iteration 56: 2257.100990352098
Likelihood=-2297.1003271114705
Iteration 7: 2297.1003271114705
Likelihood=-2075.5062358546625
Iteration 63: 2075.5062358546625
Likelihood=-2118.9414153862244
Iteration 58: 2118.9414153862244
Likelihood=-2112.3781975446404
Iteration 109: 2112.3781975446404
Likelihood=-2257.137466375902
Likelihood=-2278.413328405973
Iteration 8: 2278.413328405973
Likelihood=-2118.8387952089797
Iteration 59: 2118.8387952089797
Likelihood=-2075.47696776771
Iteration 64: 2075.47696776771
Likelihood=-2112.3672796685005
Iteration 110: 2112.3672796685005
Likelihood=-2257.020101194871
Iteration 57: 2257.020101194871
Likelihood=-2118.7498542174503
Iteration 60: 2118.7498542174503
Likelihood=-2262.1623970113033
Iteration 9: 2262.1623970113033
Likelihood=-2075.4480509118475
Iteration 65: 2075.4480509118475
Likelihood=-2112.355098275413
Iteration 111: 2112.355098275413
Likelihood=-2118.6815007218684
Iteration 61: 2118.6815007218684
Likelihood=-2256.863775778213
Iteration 58: 2256.863775778213
Likelihood=-2247.717134477709
Iteration 10: 2247.717134477709
Likelihood=-2075.4359073768032
Iteration 66: 2075.4359073768032
Likelihood=-2118.6267317925945
Iteration 62: 2118.6267317925945
Likelihood=-2112.3475515400187
Iteration 112: 2112.3475515400187
Likelihood=-2256.761007049075
Iteration 59: 2256.761007049075
Likelihood=-2235.478953821877
Iteration 11: 2235.478953821877
Likelihood=-2118.5661886838743
Iteration 63: 2118.5661886838743
Likelihood=-2075.4287684590868
Iteration 67: 2075.4287684590868
Likelihood=-2112.3329938458096
Iteration 113: 2112.3329938458096
Likelihood=-2256.652139463243
Iteration 60: 2256.652139463243
Likelihood=-2118.5106000749415
Iteration 64: 2118.5106000749415
Likelihood=-2224.778569011075
Iteration 12: 2224.778569011075
Likelihood=-2075.4124344760367
Iteration 68: 2075.4124344760367
Likelihood=-2112.319745945986
Iteration 114: 2112.319745945986
Likelihood=-2118.4520249920706
Iteration 65: 2118.4520249920706
Likelihood=-2256.5742257934858
Iteration 61: 2256.5742257934858
Likelihood=-2215.515710071742
Iteration 13: 2215.515710071742
Likelihood=-2075.39893720058
Iteration 69: 2075.39893720058
Likelihood=-2118.409771095557
Iteration 66: 2118.409771095557
Likelihood=-2112.3062557053104
Iteration 115: 2112.3062557053104
Likelihood=-2256.50965244151
Iteration 62: 2256.50965244151
Likelihood=-2207.772586266461
Iteration 14: 2207.772586266461
Likelihood=-2118.3793291605134
Iteration 67: 2118.3793291605134
Likelihood=-2075.3760085022163
Iteration 70: 2075.3760085022163
Likelihood=-2112.294267619789
Iteration 116: 2112.294267619789
Likelihood=-2256.4465302849476
Iteration 63: 2256.4465302849476
Likelihood=-2118.350688583749
Iteration 68: 2118.350688583749
Likelihood=-2201.6621904564563
Iteration 15: 2201.6621904564563
Likelihood=-2075.3561571358837
Iteration 71: 2075.3561571358837
Likelihood=-2112.2824656412445
Iteration 117: 2112.2824656412445
Likelihood=-2118.3264313038885
Iteration 69: 2118.3264313038885
Likelihood=-2256.4033612659427
Iteration 64: 2256.4033612659427
Likelihood=-2196.946368352314
Iteration 16: 2196.946368352314
Likelihood=-2075.338089648924
Iteration 72: 2075.338089648924
Likelihood=-2118.2998821083547
Iteration 70: 2118.2998821083547
Likelihood=-2112.2700098886125
Iteration 118: 2112.2700098886125
Likelihood=-2256.347494548559
Iteration 65: 2256.347494548559
Likelihood=-2192.8931706936805
Iteration 17: 2192.8931706936805
Likelihood=-2118.281623356489
Iteration 71: 2118.281623356489
Likelihood=-2075.315153969584
Iteration 73: 2075.315153969584
Likelihood=-2112.261294219593
Iteration 119: 2112.261294219593
Likelihood=-2256.3105534544075
Iteration 66: 2256.3105534544075
Likelihood=-2118.2700978211465
Iteration 72: 2118.2700978211465
Likelihood=-2189.4137045135867
Iteration 18: 2189.4137045135867
Likelihood=-2075.2968846618282
Iteration 74: 2075.2968846618282
Likelihood=-2118.243195580495
Iteration 73: 2118.243195580495
Likelihood=-2112.2479516223607
Iteration 120: 2112.2479516223607
Likelihood=-2256.2584865417434
Iteration 67: 2256.2584865417434
Likelihood=-2186.259405575654
Iteration 19: 2186.259405575654
Likelihood=-2075.2880286286854
Iteration 75: 2075.2880286286854
Likelihood=-2118.221804291425
Iteration 74: 2118.221804291425
Likelihood=-2112.245112006688
Iteration 121: 2112.245112006688
Likelihood=-2256.230138137728
Iteration 68: 2256.230138137728
Likelihood=-2118.1983381452687
Iteration 75: 2118.1983381452687
Likelihood=-2183.117170755357
Iteration 20: 2183.117170755357
Likelihood=-2075.279250524276
Iteration 76: 2075.279250524276
Likelihood=-2112.237354491312
Iteration 122: 2112.237354491312
Likelihood=-2256.1533529955123
Iteration 69: 2256.1533529955123
Likelihood=-2118.164292147411
Iteration 76: 2118.164292147411
Likelihood=-2180.252978604203
Iteration 21: 2180.252978604203
Likelihood=-2075.269530070312
Iteration 77: 2075.269530070312
Likelihood=-2118.1397500786743
Iteration 77: 2118.1397500786743
Likelihood=-2112.2315682394674
Iteration 123: 2112.2315682394674
Likelihood=-2256.077855861376
Iteration 70: 2256.077855861376
Likelihood=-2177.8143844618035
Iteration 22: 2177.8143844618035
Likelihood=-2075.257506619374
Iteration 78: 2075.257506619374
Likelihood=-2118.1103009199123
Iteration 78: 2118.1103009199123
Likelihood=-2112.226712358255
Iteration 124: 2112.226712358255
Likelihood=-2255.9941421041203
Iteration 71: 2255.9941421041203
Likelihood=-2118.1076101770773
Likelihood=-2175.8466542198985
Iteration 23: 2175.8466542198985
Likelihood=-2075.247711977312
Iteration 79: 2075.247711977312
Likelihood=-2112.2195158253962
Iteration 125: 2112.2195158253962
Likelihood=-2255.943187967897
Iteration 72: 2255.943187967897
Likelihood=-2118.09329653995
Iteration 79: 2118.09329653995
Likelihood=-2174.0996351110066
Iteration 24: 2174.0996351110066
Likelihood=-2075.2318362779797
Iteration 80: 2075.2318362779797
Likelihood=-2118.0723689982733
Iteration 80: 2118.0723689982733
Likelihood=-2112.2188901151417
Likelihood=-2255.8739270535034
Iteration 73: 2255.8739270535034
Likelihood=-2172.5492878880636
Iteration 25: 2172.5492878880636
Likelihood=-2075.223197489298
Iteration 81: 2075.223197489298
Likelihood=-2118.0486870133923
Iteration 81: 2118.0486870133923
Likelihood=-2112.21510829081
Iteration 126: 2112.21510829081
Likelihood=-2255.8705215847303
Likelihood=-2118.0422527718847
Iteration 82: 2118.0422527718847
Likelihood=-2170.9631029505713
Iteration 26: 2170.9631029505713
Likelihood=-2075.2127100497605
Iteration 82: 2075.2127100497605
Likelihood=-2112.2111036871647
Iteration 127: 2112.2111036871647
Likelihood=-2255.8382564395383
Iteration 74: 2255.8382564395383
Likelihood=-2118.027942799508
Iteration 83: 2118.027942799508
Likelihood=-2169.9089928068875
Iteration 27: 2169.9089928068875
Likelihood=-2075.197880687156
Iteration 83: 2075.197880687156
Likelihood=-2118.0233969392384
Iteration 84: 2118.0233969392384
Likelihood=-2112.2078456885047
Iteration 128: 2112.2078456885047
Likelihood=-2255.788280961935
Iteration 75: 2255.788280961935
Likelihood=-2169.0528536126462
Iteration 28: 2169.0528536126462
Likelihood=-2075.216295096132
Likelihood=-2118.015743873871
Iteration 85: 2118.015743873871
Likelihood=-2112.2034211290625
Iteration 129: 2112.2034211290625
Likelihood=-2255.735197459167
Iteration 76: 2255.735197459167
Likelihood=-2118.0008066047594
Iteration 86: 2118.0008066047594
Likelihood=-2168.2351370229135
Iteration 29: 2168.2351370229135
Likelihood=-2075.187894327236
Iteration 84: 2075.187894327236
Likelihood=-2112.199181058178
Iteration 130: 2112.199181058178
Likelihood=-2255.693515865747
Iteration 77: 2255.693515865747
Likelihood=-2118.000387376574
Likelihood=-2167.0129678896187
Iteration 30: 2167.0129678896187
Likelihood=-2075.1723382111454
Iteration 85: 2075.1723382111454
Likelihood=-2117.9899672193387
Iteration 87: 2117.9899672193387
Likelihood=-2112.1954420253646
Iteration 131: 2112.1954420253646
Likelihood=-2255.6504401168927
Iteration 78: 2255.6504401168927
Likelihood=-2075.161950748668
Iteration 86: 2075.161950748668
Likelihood=-2166.014575451352
Iteration 31: 2166.014575451352
Likelihood=-2117.9708274311847
Iteration 88: 2117.9708274311847
Likelihood=-2112.19194159803
Iteration 132: 2112.19194159803
Likelihood=-2255.613921011358
Iteration 79: 2255.613921011358
Likelihood=-2117.958926953435
Iteration 89: 2117.958926953435
Likelihood=-2075.151557156411
Iteration 87: 2075.151557156411
Likelihood=-2165.0415786168796
Iteration 32: 2165.0415786168796
Likelihood=-2112.1886854453724
Iteration 133: 2112.1886854453724
Likelihood=-2255.590667213892
Iteration 80: 2255.590667213892
Likelihood=-2117.9515623208563
Iteration 90: 2117.9515623208563
Likelihood=-2075.143696443124
Iteration 88: 2075.143696443124
Likelihood=-2164.240102757656
Iteration 33: 2164.240102757656
Likelihood=-2117.9418331183947
Iteration 91: 2117.9418331183947
Likelihood=-2112.1859251053006
Iteration 134: 2112.1859251053006
Likelihood=-2255.5765913520963
Iteration 81: 2255.5765913520963
Likelihood=-2075.1322906997207
Iteration 89: 2075.1322906997207
Likelihood=-2163.5226134872464
Iteration 34: 2163.5226134872464
Likelihood=-2117.934030879862
Iteration 92: 2117.934030879862
Likelihood=-2112.1825140142423
Iteration 135: 2112.1825140142423
Likelihood=-2255.560555646741
Iteration 82: 2255.560555646741
Likelihood=-2117.9221652114525
Iteration 93: 2117.9221652114525
Likelihood=-2075.1263035298653
Iteration 90: 2075.1263035298653
Likelihood=-2162.9648733805266
Iteration 35: 2162.9648733805266
Likelihood=-2112.1807572869866
Iteration 136: 2112.1807572869866
Likelihood=-2255.539903572718
Iteration 83: 2255.539903572718
Likelihood=-2117.9150058424616
Iteration 94: 2117.9150058424616
Likelihood=-2075.1173619585065
Iteration 91: 2075.1173619585065
Likelihood=-2162.539473290974
Iteration 36: 2162.539473290974
Likelihood=-2618.0258456109464
Iteration 0: 2618.0258456109464
Iteration 1: 2618.0258456109464
Likelihood=-2117.906150807099
Iteration 95: 2117.906150807099
Likelihood=-2255.518750923687
Iteration 84: 2255.518750923687
Likelihood=-2075.1132530916534
Iteration 92: 2075.1132530916534
Likelihood=-2162.1176551302224
Iteration 37: 2162.1176551302224
Likelihood=-2117.8945147567615
Iteration 96: 2117.8945147567615
Likelihood=-2551.7548953306487
Iteration 2: 2551.7548953306487
Likelihood=-2255.4979204623137
Iteration 85: 2255.4979204623137
Likelihood=-2117.8792894836515
Iteration 97: 2117.8792894836515
Likelihood=-2075.1061354931403
Iteration 93: 2075.1061354931403
Likelihood=-2161.7570348992485
Iteration 38: 2161.7570348992485
Likelihood=-2509.582239560533
Iteration 3: 2509.582239560533
Likelihood=-2255.4860600582383
Iteration 86: 2255.4860600582383
Likelihood=-2117.869825406591
Iteration 98: 2117.869825406591
Likelihood=-2075.098187252972
Iteration 94: 2075.098187252972
Likelihood=-2161.3978933016615
Iteration 39: 2161.3978933016615
Likelihood=-2480.0011600943726
Iteration 4: 2480.0011600943726
Likelihood=-2117.8588784828044
Iteration 99: 2117.8588784828044
Likelihood=-2255.4726413958706
Iteration 87: 2255.4726413958706
Likelihood=-2075.0921319319573
Iteration 95: 2075.0921319319573
Likelihood=-2117.845682845431
Iteration 100: 2117.845682845431
Likelihood=-2160.985253015047
Iteration 40: 2160.985253015047
Likelihood=-2455.393040243737
Iteration 5: 2455.393040243737
Likelihood=-2255.4647165521483
Iteration 88: 2255.4647165521483
Likelihood=-2117.832384971893
Iteration 101: 2117.832384971893
Likelihood=-2075.082003299654
Iteration 96: 2075.082003299654
Likelihood=-2160.720610521036
Iteration 41: 2160.720610521036
Likelihood=-2433.561619210609
Iteration 6: 2433.561619210609
Likelihood=-2255.4527876497064
Iteration 89: 2255.4527876497064
Likelihood=-2117.820493498942
Iteration 102: 2117.820493498942
Likelihood=-2075.0765010048185
Iteration 97: 2075.0765010048185
Likelihood=-2160.4118238724564
Iteration 42: 2160.4118238724564
Likelihood=-2414.4467114116064
Iteration 7: 2414.4467114116064
Likelihood=-2117.808913140654
Iteration 103: 2117.808913140654
Likelihood=-2255.445251933199
Iteration 90: 2255.445251933199
Likelihood=-2075.0723801478052
Iteration 98: 2075.0723801478052
Likelihood=-2117.8013802945593
Iteration 104: 2117.8013802945593
Likelihood=-2160.254531533691
Iteration 43: 2160.254531533691
Likelihood=-2397.1777256549267
Iteration 8: 2397.1777256549267
Likelihood=-2255.4381332276553
Iteration 91: 2255.4381332276553
Likelihood=-2117.7921657389898
Iteration 105: 2117.7921657389898
Likelihood=-2075.066157942578
Iteration 99: 2075.066157942578
Likelihood=-2160.1125384654647
Iteration 44: 2160.1125384654647
Likelihood=-2382.3451738162576
Iteration 9: 2382.3451738162576
Likelihood=-2255.429156789793
Iteration 92: 2255.429156789793
Likelihood=-2117.7849397622417
Iteration 106: 2117.7849397622417
Likelihood=-2075.070907657116
Likelihood=-2159.9152759595386
Iteration 45: 2159.9152759595386
Likelihood=-2117.7794472059463
Iteration 107: 2117.7794472059463
Likelihood=-2369.057068398414
Iteration 10: 2369.057068398414
Likelihood=-2255.4167799322013
Iteration 93: 2255.4167799322013
Likelihood=-2075.061372870658
Iteration 100: 2075.061372870658
Likelihood=-2117.7697147946137
Iteration 108: 2117.7697147946137
Likelihood=-2159.6412173043627
Iteration 46: 2159.6412173043627
Likelihood=-2357.5810701977734
Iteration 11: 2357.5810701977734
Likelihood=-2255.4110120482183
Iteration 94: 2255.4110120482183
Likelihood=-2117.7657378333824
Iteration 109: 2117.7657378333824
Likelihood=-2075.053707867602
Iteration 101: 2075.053707867602
Likelihood=-2159.5110069613966
Iteration 47: 2159.5110069613966
Likelihood=-2255.4026837944125
Iteration 95: 2255.4026837944125
Likelihood=-2348.026121860805
Iteration 12: 2348.026121860805
Likelihood=-2117.760157652907
Iteration 110: 2117.760157652907
Likelihood=-2075.045340281989
Iteration 102: 2075.045340281989
Likelihood=-2159.3530130378167
Iteration 48: 2159.3530130378167
Likelihood=-2117.7568018452203
Iteration 111: 2117.7568018452203
Likelihood=-2255.393476126861
Iteration 96: 2255.393476126861
Likelihood=-2338.763135956833
Iteration 13: 2338.763135956833
Likelihood=-2075.0390691817543
Iteration 103: 2075.0390691817543
Likelihood=-2117.751989588202
Iteration 112: 2117.751989588202
Likelihood=-2159.1883882643306
Iteration 49: 2159.1883882643306
Likelihood=-2255.382293318224
Iteration 97: 2255.382293318224
Likelihood=-2331.926154806055
Iteration 14: 2331.926154806055
Likelihood=-2117.7457414348687
Iteration 113: 2117.7457414348687
Likelihood=-2075.032223122561
Iteration 104: 2075.032223122561
Likelihood=-2159.0142557981335
Iteration 50: 2159.0142557981335
Likelihood=-2255.371201497356
Iteration 98: 2255.371201497356
Likelihood=-2326.1227747005937
Iteration 15: 2326.1227747005937
Likelihood=-2117.743435916988
Iteration 114: 2117.743435916988
Likelihood=-2075.0234574192937
Iteration 105: 2075.0234574192937
Likelihood=-2158.8423003018574
Iteration 51: 2158.8423003018574
Likelihood=-2117.7368408404845
Iteration 115: 2117.7368408404845
Likelihood=-2255.3622969349954
Iteration 99: 2255.3622969349954
Likelihood=-2321.1689458055907
Iteration 16: 2321.1689458055907
Likelihood=-2075.0160949147507
Iteration 106: 2075.0160949147507
Likelihood=-2117.7340601675473
Iteration 116: 2117.7340601675473
Likelihood=-2158.630953499403
Iteration 52: 2158.630953499403
Likelihood=-2255.3550305251074
Iteration 100: 2255.3550305251074
Likelihood=-2317.194144784713
Iteration 17: 2317.194144784713
Likelihood=-2117.7289402028114
Iteration 117: 2117.7289402028114
Likelihood=-2075.008355613774
Iteration 107: 2075.008355613774
Likelihood=-2158.4588020510623
Iteration 53: 2158.4588020510623
Likelihood=-2255.349419368825
Iteration 101: 2255.349419368825
Likelihood=-2313.5855545785353
Iteration 18: 2313.5855545785353
Likelihood=-2117.723398556522
Iteration 118: 2117.723398556522
Likelihood=-2075.0013841291716
Iteration 108: 2075.0013841291716
Likelihood=-2158.296749721076
Iteration 54: 2158.296749721076
Likelihood=-2117.717978606319
Iteration 119: 2117.717978606319
Likelihood=-2255.342281493162
Iteration 102: 2255.342281493162
Likelihood=-2310.350546228184
Iteration 19: 2310.350546228184
Likelihood=-2074.993988687525
Iteration 109: 2074.993988687525
Likelihood=-2117.710925351301
Iteration 120: 2117.710925351301
Likelihood=-2158.1534761244284
Iteration 55: 2158.1534761244284
Likelihood=-2255.33741386546
Iteration 103: 2255.33741386546
Likelihood=-2307.449889073126
Iteration 20: 2307.449889073126
Likelihood=-2117.7050358954575
Iteration 121: 2117.7050358954575
Likelihood=-2074.9897902453677
Iteration 110: 2074.9897902453677
Likelihood=-2158.0755580660816
Iteration 56: 2158.0755580660816
Likelihood=-2255.3311895824613
Iteration 104: 2255.3311895824613
Likelihood=-2305.0246362540684
Iteration 21: 2305.0246362540684
Likelihood=-2117.7005166594445
Iteration 122: 2117.7005166594445
Likelihood=-2074.9838355974475
Iteration 111: 2074.9838355974475
Likelihood=-2157.964369606688
Iteration 57: 2157.964369606688
Likelihood=-2117.6955671293995
Iteration 123: 2117.6955671293995
Likelihood=-2255.327904303497
Iteration 105: 2255.327904303497
Likelihood=-2302.961556972091
Iteration 22: 2302.961556972091
Likelihood=-2074.9789422686827
Iteration 112: 2074.9789422686827
Likelihood=-2117.691870432171
Iteration 124: 2117.691870432171
Likelihood=-2157.9151488668667
Iteration 58: 2157.9151488668667
Likelihood=-2255.322984342172
Iteration 106: 2255.322984342172
Likelihood=-2301.015068263517
Iteration 23: 2301.015068263517
Likelihood=-2117.686626249511
Iteration 125: 2117.686626249511
Likelihood=-2074.9736619116984
Iteration 113: 2074.9736619116984
Likelihood=-2157.801871636042
Iteration 59: 2157.801871636042
Likelihood=-2255.3177171716193
Iteration 107: 2255.3177171716193
Likelihood=-2117.6871249468772
Likelihood=-2299.3340956873853
Iteration 24: 2299.3340956873853
Likelihood=-2074.9646742771256
Iteration 114: 2074.9646742771256
Likelihood=-2157.7152260770517
Iteration 60: 2157.7152260770517
Likelihood=-2117.682368227683
Iteration 126: 2117.682368227683
Likelihood=-2255.312504648264
Iteration 108: 2255.312504648264
Likelihood=-2297.766729202387
Iteration 25: 2297.766729202387
Likelihood=-2074.9725718065533
Likelihood=-2117.6753003474964
Iteration 127: 2117.6753003474964
Likelihood=-2157.6541734761645
Iteration 61: 2157.6541734761645
Likelihood=-2255.311500181738
Iteration 109: 2255.311500181738
Likelihood=-2296.47221574765
Iteration 26: 2296.47221574765
Likelihood=-2117.671117693745
Iteration 128: 2117.671117693745
Likelihood=-2074.959071528787
Iteration 115: 2074.959071528787
Likelihood=-2157.5515301955743
Iteration 62: 2157.5515301955743
Likelihood=-2522.179583381066
Iteration 0: 2522.179583381066
Iteration 1: 2522.179583381066
Likelihood=-2117.6663765098797
Iteration 129: 2117.6663765098797
Likelihood=-2295.494096034628
Iteration 27: 2295.494096034628
Likelihood=-2074.950707139527
Iteration 116: 2074.950707139527
Likelihood=-2157.4585618098035
Iteration 63: 2157.4585618098035
Likelihood=-2468.568989040142
Iteration 2: 2468.568989040142
Likelihood=-2117.66216925346
Iteration 130: 2117.66216925346
Likelihood=-2294.5469233002527
Iteration 28: 2294.5469233002527
Likelihood=-2074.942232303671
Iteration 117: 2074.942232303671
Likelihood=-2117.6572633121064
Iteration 131: 2117.6572633121064
Likelihood=-2157.3630832478543
Iteration 64: 2157.3630832478543
Likelihood=-2432.747486149122
Iteration 3: 2432.747486149122
Likelihood=-2293.7970452330533
Iteration 29: 2293.7970452330533
Likelihood=-2117.653394090166
Iteration 132: 2117.653394090166
Likelihood=-2074.935551216133
Iteration 118: 2074.935551216133
Likelihood=-2157.2868824798497
Iteration 65: 2157.2868824798497
Likelihood=-2404.190965064768
Iteration 4: 2404.190965064768
Likelihood=-2117.650504490352
Iteration 133: 2117.650504490352
Likelihood=-2293.2982108378224
Iteration 30: 2293.2982108378224
Likelihood=-2074.9322693043073
Iteration 119: 2074.9322693043073
Likelihood=-2157.1843395061037
Iteration 66: 2157.1843395061037
Likelihood=-2378.3935252024594
Likelihood=-2117.6484329519226
Iteration 134: 2117.6484329519226
Likelihood=-2292.7691630280374
Iteration 31: 2292.7691630280374
Likelihood=-2522.927822482782
Iteration 0: 2522.927822482782
Iteration 1: 2522.927822482782
Likelihood=-2074.9255786547706
Iteration 120: 2074.9255786547706
Likelihood=-2157.095671691409
Iteration 67: 2157.095671691409
Likelihood=-2307.3860241147713
Iteration 5: 2307.3860241147713
Likelihood=-2292.2797723268254
Iteration 32: 2292.2797723268254
Likelihood=-2455.8737102930136
Iteration 2: 2455.8737102930136
Likelihood=-2074.9223278720297
Iteration 121: 2074.9223278720297
Likelihood=-2157.0219184734865
Iteration 68: 2157.0219184734865
Likelihood=-2412.1078693638037
Iteration 3: 2412.1078693638037
Likelihood=-2293.1375494917793
Iteration 6: 2293.1375494917793
Likelihood=-2291.851707586026
Iteration 33: 2291.851707586026
Likelihood=-2074.9174064762715
Iteration 122: 2074.9174064762715
Likelihood=-2381.2602054105682
Iteration 4: 2381.2602054105682
Likelihood=-2156.927205625172
Iteration 69: 2156.927205625172
Likelihood=-2280.409269393145
Iteration 7: 2280.409269393145
Likelihood=-2291.3203418106705
Iteration 34: 2291.3203418106705
Likelihood=-2356.0851685249177
Iteration 5: 2356.0851685249177
Likelihood=-2074.914655577664
Iteration 123: 2074.914655577664
Likelihood=-2156.869647714643
Iteration 70: 2156.869647714643
Likelihood=-2268.3096660118326
Iteration 8: 2268.3096660118326
Likelihood=-2334.4938547696956
Iteration 6: 2334.4938547696956
Likelihood=-2290.70878935263
Iteration 35: 2290.70878935263
Likelihood=-2074.909606255265
Iteration 124: 2074.909606255265
Likelihood=-2156.800022792555
Iteration 71: 2156.800022792555
Likelihood=-2316.139440163556
Iteration 7: 2316.139440163556
Likelihood=-2257.2765668709058
Iteration 9: 2257.2765668709058
Likelihood=-2290.450050536749
Iteration 36: 2290.450050536749
Likelihood=-2074.907964975965
Iteration 125: 2074.907964975965
Likelihood=-2300.5194281841036
Iteration 8: 2300.5194281841036
Likelihood=-2156.727466216165
Iteration 72: 2156.727466216165
Likelihood=-2247.7489848415003
Iteration 10: 2247.7489848415003
Likelihood=-2290.0901519006147
Iteration 37: 2290.0901519006147
Likelihood=-2437.201808237467
Iteration 0: 2437.201808237467
Iteration 1: 2437.201808237467
Likelihood=-2287.1366052951494
Iteration 9: 2287.1366052951494
Likelihood=-2156.687973293401
Iteration 73: 2156.687973293401
Likelihood=-2239.060140168619
Iteration 11: 2239.060140168619
Likelihood=-2275.309380227821
Iteration 10: 2275.309380227821
Likelihood=-2289.7714363598357
Iteration 38: 2289.7714363598357
Likelihood=-2373.180981895082
Iteration 2: 2373.180981895082
Likelihood=-2156.6075847408006
Iteration 74: 2156.6075847408006
Likelihood=-2264.5023910716354
Iteration 11: 2264.5023910716354
Likelihood=-2231.539815753888
Iteration 12: 2231.539815753888
Likelihood=-2289.423524886564
Iteration 39: 2289.423524886564
Likelihood=-2327.303240668424
Iteration 3: 2327.303240668424
Likelihood=-2255.058024546903
Iteration 12: 2255.058024546903
Likelihood=-2156.5694439773238
Iteration 75: 2156.5694439773238
Likelihood=-2225.8574563073926
Iteration 13: 2225.8574563073926
Likelihood=-2288.7903850871735
Iteration 40: 2288.7903850871735
Likelihood=-2291.4783697129847
Iteration 4: 2291.4783697129847
Likelihood=-2246.2947066519337
Iteration 13: 2246.2947066519337
Likelihood=-2156.5276520943503
Iteration 76: 2156.5276520943503
Likelihood=-2238.5924535719278
Iteration 14: 2238.5924535719278
Likelihood=-2220.8007027400954
Iteration 14: 2220.8007027400954
Likelihood=-2288.393607645052
Iteration 41: 2288.393607645052
Likelihood=-2261.3928521231064
Iteration 5: 2261.3928521231064
Likelihood=-2156.5038479539885
Iteration 77: 2156.5038479539885
Likelihood=-2232.8429146861986
Iteration 15: 2232.8429146861986
Likelihood=-2216.778104054028
Iteration 15: 2216.778104054028
Likelihood=-2288.084003233249
Iteration 42: 2288.084003233249
Likelihood=-2235.5791247926604
Iteration 6: 2235.5791247926604
Likelihood=-2227.024902498105
Iteration 16: 2227.024902498105
Likelihood=-2156.477762666499
Iteration 78: 2156.477762666499
Likelihood=-2213.4931473250276
Iteration 16: 2213.4931473250276
Likelihood=-2287.7246244869884
Iteration 43: 2287.7246244869884
Likelihood=-2222.3105789495667
Iteration 17: 2222.3105789495667
Likelihood=-2213.4177240202284
Iteration 7: 2213.4177240202284
Likelihood=-2156.461456931447
Iteration 79: 2156.461456931447
Likelihood=-2218.6529175188875
Iteration 18: 2218.6529175188875
Likelihood=-2287.3800882325095
Iteration 44: 2287.3800882325095
Likelihood=-2210.597055329759
Iteration 17: 2210.597055329759
Likelihood=-2194.3010468893826
Iteration 8: 2194.3010468893826
Likelihood=-2156.4319823126775
Iteration 80: 2156.4319823126775
Likelihood=-2215.597689470633
Iteration 19: 2215.597689470633
Likelihood=-2287.0288157423706
Iteration 45: 2287.0288157423706
Likelihood=-2208.0688867989556
Iteration 18: 2208.0688867989556
Likelihood=-2178.4975388664866
Iteration 9: 2178.4975388664866
Likelihood=-2213.198155246231
Iteration 20: 2213.198155246231
Likelihood=-2156.418168571149
Iteration 81: 2156.418168571149
Likelihood=-2286.7861341119396
Iteration 46: 2286.7861341119396
Likelihood=-2205.717434476588
Iteration 19: 2205.717434476588
Likelihood=-2211.051018661733
Iteration 21: 2211.051018661733
Likelihood=-2165.556974606807
Iteration 10: 2165.556974606807
Likelihood=-2156.400699759625
Iteration 82: 2156.400699759625
Likelihood=-2209.04518848011
Iteration 22: 2209.04518848011
Likelihood=-2286.5748722276703
Iteration 47: 2286.5748722276703
Likelihood=-2203.5403811794417
Iteration 20: 2203.5403811794417
Likelihood=-2154.0210219649953
Iteration 11: 2154.0210219649953
Likelihood=-2156.3772773963065
Iteration 83: 2156.3772773963065
Likelihood=-2207.181212755617
Iteration 23: 2207.181212755617
Likelihood=-2286.4345110996533
Iteration 48: 2286.4345110996533
Likelihood=-2201.5095149173026
Iteration 21: 2201.5095149173026
Likelihood=-2144.0962459951656
Iteration 12: 2144.0962459951656
Likelihood=-2205.203746840701
Iteration 24: 2205.203746840701
Likelihood=-2156.3762080091747
Likelihood=-2286.185280511185
Iteration 49: 2286.185280511185
Likelihood=-2199.657643561032
Iteration 22: 2199.657643561032
Likelihood=-2203.328122210765
Iteration 25: 2203.328122210765
Likelihood=-2135.3694103697194
Iteration 13: 2135.3694103697194
Likelihood=-2156.3634675266717
Iteration 84: 2156.3634675266717
Likelihood=-2201.596988867209
Iteration 26: 2201.596988867209
Likelihood=-2286.2055831609514
Likelihood=-2197.920441542118
Iteration 23: 2197.920441542118
Likelihood=-2127.3258933136703
Iteration 14: 2127.3258933136703
Likelihood=-2156.35343088146
Iteration 85: 2156.35343088146
Likelihood=-2199.8856532265577
Iteration 27: 2199.8856532265577
Likelihood=-2286.07574137931
Iteration 50: 2286.07574137931
Likelihood=-2196.3840676122245
Iteration 24: 2196.3840676122245
Likelihood=-2198.456879293753
Iteration 28: 2198.456879293753
Likelihood=-2120.541405628322
Iteration 15: 2120.541405628322
Likelihood=-2156.34409926009
Iteration 86: 2156.34409926009
Likelihood=-2285.970391009701
Iteration 51: 2285.970391009701
Likelihood=-2197.2500590050895
Iteration 29: 2197.2500590050895
Likelihood=-2194.969479955218
Iteration 25: 2194.969479955218
Likelihood=-2114.03514153338
Iteration 16: 2114.03514153338
Likelihood=-2156.3351691668863
Iteration 87: 2156.3351691668863
Likelihood=-2196.48581432847
Iteration 30: 2196.48581432847
Likelihood=-2285.767685192844
Iteration 52: 2285.767685192844
Likelihood=-2193.6715675370715
Iteration 26: 2193.6715675370715
Likelihood=-2108.4746534094106
Iteration 17: 2108.4746534094106
Likelihood=-2156.3319647271906
Iteration 88: 2156.3319647271906
Likelihood=-2195.881441605986
Iteration 31: 2195.881441605986
Likelihood=-2285.626514897605
Iteration 53: 2285.626514897605
Likelihood=-2192.2689874822036
Iteration 27: 2192.2689874822036
Likelihood=-2195.27341134402
Iteration 32: 2195.27341134402
Likelihood=-2103.9856816816637
Iteration 18: 2103.9856816816637
Likelihood=-2156.3163498724634
Iteration 89: 2156.3163498724634
Likelihood=-2285.4493489154665
Iteration 54: 2285.4493489154665
Likelihood=-2194.7696981525173
Iteration 33: 2194.7696981525173
Likelihood=-2191.0078192461874
Iteration 28: 2191.0078192461874
Likelihood=-2099.7399401086504
Iteration 19: 2099.7399401086504
Likelihood=-2156.3107680887542
Iteration 90: 2156.3107680887542
Likelihood=-2194.1933120172125
Iteration 34: 2194.1933120172125
Likelihood=-2285.287550889382
Iteration 55: 2285.287550889382
Likelihood=-2189.7106567723845
Iteration 29: 2189.7106567723845
Likelihood=-2096.2777443923474
Iteration 20: 2096.2777443923474
Likelihood=-2193.4521343434303
Iteration 35: 2193.4521343434303
Likelihood=-2156.301361438326
Iteration 91: 2156.301361438326
Likelihood=-2285.201901682051
Iteration 56: 2285.201901682051
Likelihood=-2188.5266851513707
Iteration 30: 2188.5266851513707
Likelihood=-2192.9556856738877
Iteration 36: 2192.9556856738877
Likelihood=-2093.4092048600696
Iteration 21: 2093.4092048600696
Likelihood=-2156.2901797086115
Iteration 92: 2156.2901797086115
Likelihood=-2285.0985129135142
Iteration 57: 2285.0985129135142
Likelihood=-2192.5125726366127
Iteration 37: 2192.5125726366127
Likelihood=-2187.509014193547
Iteration 31: 2187.509014193547
Likelihood=-2090.904059455616
Iteration 22: 2090.904059455616
Likelihood=-2156.294555766866
Likelihood=-2192.085203324971
Iteration 38: 2192.085203324971
Likelihood=-2284.9749910413875
Iteration 58: 2284.9749910413875
Likelihood=-2186.713493987686
Iteration 32: 2186.713493987686
Likelihood=-2088.9931512076564
Iteration 23: 2088.9931512076564
Likelihood=-2191.4976724991384
Iteration 39: 2191.4976724991384
Likelihood=-2156.284143360256
Iteration 93: 2156.284143360256
Likelihood=-2284.8715531657604
Iteration 59: 2284.8715531657604
Likelihood=-2186.1631417918743
Iteration 33: 2186.1631417918743
Likelihood=-2190.9490796174673
Iteration 40: 2190.9490796174673
Likelihood=-2087.3008524117063
Iteration 24: 2087.3008524117063
Likelihood=-2156.278108655218
Iteration 94: 2156.278108655218
Likelihood=-2284.7608552317165
Iteration 60: 2284.7608552317165
Likelihood=-2190.5056196875853
Iteration 41: 2190.5056196875853
Likelihood=-2185.9179035038674
Iteration 34: 2185.9179035038674
Likelihood=-2085.9035461542844
Iteration 25: 2085.9035461542844
Likelihood=-2156.2716318423695
Iteration 95: 2156.2716318423695
Likelihood=-2190.264972324267
Iteration 42: 2190.264972324267
Likelihood=-2284.7036376379915
Iteration 61: 2284.7036376379915
Likelihood=-2185.6511595723714
Iteration 35: 2185.6511595723714
Likelihood=-2084.5409534178098
Iteration 26: 2084.5409534178098
Likelihood=-2189.987016095203
Iteration 43: 2189.987016095203
Likelihood=-2156.263159046022
Iteration 96: 2156.263159046022
Likelihood=-2284.654964868511
Iteration 62: 2284.654964868511
Likelihood=-2185.3433646034327
Iteration 36: 2185.3433646034327
Likelihood=-2189.5844288518765
Iteration 44: 2189.5844288518765
Likelihood=-2083.1446100490075
Iteration 27: 2083.1446100490075
Likelihood=-2156.263149794731
Likelihood=-2284.600214944631
Iteration 63: 2284.600214944631
Likelihood=-2189.236819797206
Iteration 45: 2189.236819797206
Likelihood=-2185.046150157341
Iteration 37: 2185.046150157341
Likelihood=-2081.720611952853
Iteration 28: 2081.720611952853
Likelihood=-2156.2583079476613
Iteration 97: 2156.2583079476613
Likelihood=-2188.942116717267
Iteration 46: 2188.942116717267
Likelihood=-2284.553793192156
Iteration 64: 2284.553793192156
Likelihood=-2184.8479061828853
Iteration 38: 2184.8479061828853
Likelihood=-2080.387947337835
Iteration 29: 2080.387947337835
Likelihood=-2188.694194939148
Iteration 47: 2188.694194939148
Likelihood=-2156.252118123027
Iteration 98: 2156.252118123027
Likelihood=-2284.483187615738
Iteration 65: 2284.483187615738
Likelihood=-2188.467877109258
Iteration 48: 2188.467877109258
Likelihood=-2184.6974900943565
Iteration 39: 2184.6974900943565
Likelihood=-2079.237728291125
Iteration 30: 2079.237728291125
Likelihood=-2156.245290742771
Iteration 99: 2156.245290742771
Likelihood=-2284.4527268664488
Iteration 66: 2284.4527268664488
Likelihood=-2188.3570499641532
Iteration 49: 2188.3570499641532
Likelihood=-2184.4881588084454
Iteration 40: 2184.4881588084454
Likelihood=-2156.2393934632146
Iteration 100: 2156.2393934632146
Likelihood=-2078.124651895829
Iteration 31: 2078.124651895829
Likelihood=-2188.222402505337
Iteration 50: 2188.222402505337
Likelihood=-2284.4072097274498
Iteration 67: 2284.4072097274498
Likelihood=-2184.281999879427
Iteration 41: 2184.281999879427
Likelihood=-2188.0470305644103
Iteration 51: 2188.0470305644103
Likelihood=-2156.2353156341687
Iteration 101: 2156.2353156341687
Likelihood=-2077.2670697665126
Iteration 32: 2077.2670697665126
Likelihood=-2284.40058627329
Iteration 68: 2284.40058627329
Likelihood=-2187.9338193610956
Iteration 52: 2187.9338193610956
Likelihood=-2184.1050331057713
Iteration 42: 2184.1050331057713
Likelihood=-2156.231386913233
Iteration 102: 2156.231386913233
Likelihood=-2076.5276099305734
Iteration 33: 2076.5276099305734
Likelihood=-2284.342958963165
Iteration 69: 2284.342958963165
Likelihood=-2187.753489784024
Iteration 53: 2187.753489784024
Likelihood=-2183.8939942668503
Iteration 43: 2183.8939942668503
Likelihood=-2156.2271881520082
Iteration 103: 2156.2271881520082
Likelihood=-2076.088239488973
Iteration 34: 2076.088239488973
Likelihood=-2187.600129460801
Iteration 54: 2187.600129460801
Likelihood=-2284.3240299597155
Iteration 70: 2284.3240299597155
Likelihood=-2183.7994062969137
Iteration 44: 2183.7994062969137
Likelihood=-2187.506027039359
Iteration 55: 2187.506027039359
Likelihood=-2156.2235562330006
Iteration 104: 2156.2235562330006
Likelihood=-2075.529719148163
Iteration 35: 2075.529719148163
Likelihood=-2284.2986083947953
Iteration 71: 2284.2986083947953
Likelihood=-2187.435978037612
Iteration 56: 2187.435978037612
Likelihood=-2183.683471158881
Iteration 45: 2183.683471158881
Likelihood=-2156.213447130584
Iteration 105: 2156.213447130584
Likelihood=-2075.2731921677614
Iteration 36: 2075.2731921677614
Likelihood=-2284.25367251365
Iteration 72: 2284.25367251365
Likelihood=-2187.3385768631047
Iteration 57: 2187.3385768631047
Likelihood=-2183.405985273866
Iteration 46: 2183.405985273866
Likelihood=-2156.221940111764
Likelihood=-2074.788180551367
Iteration 37: 2074.788180551367
Likelihood=-2187.279508330415
Iteration 58: 2187.279508330415
Likelihood=-2284.2063152542632
Iteration 73: 2284.2063152542632
Likelihood=-2187.1898942602743
Iteration 59: 2187.1898942602743
Likelihood=-2183.264007865041
Iteration 47: 2183.264007865041
Likelihood=-2156.2101925988063
Iteration 106: 2156.2101925988063
Likelihood=-2074.3769834779578
Iteration 38: 2074.3769834779578
Likelihood=-2284.1640161948035
Iteration 74: 2284.1640161948035
Likelihood=-2187.145123454513
Iteration 60: 2187.145123454513
Likelihood=-2183.130925576253
Iteration 48: 2183.130925576253
Likelihood=-2156.203563800446
Iteration 107: 2156.203563800446
Likelihood=-2074.1160611099026
Iteration 39: 2074.1160611099026
Likelihood=-2284.145074448294
Iteration 75: 2284.145074448294
Likelihood=-2187.0882983873744
Iteration 61: 2187.0882983873744
Likelihood=-2156.196788326424
Iteration 108: 2156.196788326424
Likelihood=-2182.863223848608
Iteration 49: 2182.863223848608
Likelihood=-2073.738936309874
Iteration 40: 2073.738936309874
Likelihood=-2187.0520183701415
Iteration 62: 2187.0520183701415
Likelihood=-2284.125733442792
Iteration 76: 2284.125733442792
Likelihood=-2186.979179211045
Iteration 63: 2186.979179211045
Likelihood=-2156.186717789338
Iteration 109: 2156.186717789338
Likelihood=-2182.7242321852104
Iteration 50: 2182.7242321852104
Likelihood=-2073.264617299046
Iteration 41: 2073.264617299046
Likelihood=-2284.101073701014
Iteration 77: 2284.101073701014
Likelihood=-2186.9383943352723
Iteration 64: 2186.9383943352723
Likelihood=-2156.1843635910727
Iteration 110: 2156.1843635910727
Likelihood=-2182.6312089522416
Iteration 51: 2182.6312089522416
Likelihood=-2072.8371998141774
Iteration 42: 2072.8371998141774
Likelihood=-2284.0698676240104
Iteration 78: 2284.0698676240104
Likelihood=-2186.8819319979766
Iteration 65: 2186.8819319979766
Likelihood=-2156.1762118058314
Iteration 111: 2156.1762118058314
Likelihood=-2182.501842161521
Iteration 52: 2182.501842161521
Likelihood=-2186.9308516364044
Likelihood=-2072.5692144418804
Iteration 43: 2072.5692144418804
Likelihood=-2284.052959886804
Iteration 79: 2284.052959886804
Likelihood=-2186.846984821508
Iteration 66: 2186.846984821508
Likelihood=-2156.173150170667
Iteration 112: 2156.173150170667
Likelihood=-2182.400087220054
Iteration 53: 2182.400087220054
Likelihood=-2072.2979555009942
Iteration 44: 2072.2979555009942
Likelihood=-2284.0357940523786
Iteration 80: 2284.0357940523786
Likelihood=-2186.7892285871176
Iteration 67: 2186.7892285871176
Likelihood=-2156.1661584429908
Iteration 113: 2156.1661584429908
Likelihood=-2182.276948821816
Iteration 54: 2182.276948821816
Likelihood=-2072.005279128139
Iteration 45: 2072.005279128139
Likelihood=-2284.0254042422966
Iteration 81: 2284.0254042422966
Likelihood=-2186.7357327240807
Iteration 68: 2186.7357327240807
Likelihood=-2156.1569974774843
Iteration 114: 2156.1569974774843
Likelihood=-2186.705577833577
Iteration 69: 2186.705577833577
Likelihood=-2182.2798795438766
Likelihood=-2071.7866110478208
Iteration 46: 2071.7866110478208
Likelihood=-2284.0130951129586
Iteration 82: 2284.0130951129586
Likelihood=-2186.6761777876804
Iteration 70: 2186.6761777876804
Likelihood=-2156.146310475275
Iteration 115: 2156.146310475275
Likelihood=-2182.2133950213515
Iteration 55: 2182.2133950213515
Likelihood=-2071.5660350967373
Iteration 47: 2071.5660350967373
Likelihood=-2283.984408314488
Iteration 83: 2283.984408314488
Likelihood=-2186.640228753127
Iteration 71: 2186.640228753127
Likelihood=-2156.1362851228223
Iteration 116: 2156.1362851228223
Likelihood=-2182.115998902586
Iteration 56: 2182.115998902586
Likelihood=-2071.34189407946
Iteration 48: 2071.34189407946
Likelihood=-2284.024576900439
Likelihood=-2186.603113410106
Iteration 72: 2186.603113410106
Likelihood=-2156.124279307905
Iteration 117: 2156.124279307905
Likelihood=-2186.5369184652473
Iteration 73: 2186.5369184652473
Likelihood=-2182.03335582667
Iteration 57: 2182.03335582667
Likelihood=-2071.161614526506
Iteration 49: 2071.161614526506
Likelihood=-2283.971833125759
Iteration 84: 2283.971833125759
Likelihood=-2186.4777750516623
Iteration 74: 2186.4777750516623
Likelihood=-2156.1145570674967
Iteration 118: 2156.1145570674967
Likelihood=-2181.9536419237825
Iteration 58: 2181.9536419237825
Likelihood=-2070.950538734419
Iteration 50: 2070.950538734419
Likelihood=-2283.949478098386
Iteration 85: 2283.949478098386
Likelihood=-2186.433714394775
Iteration 75: 2186.433714394775
Likelihood=-2156.109134403633
Iteration 119: 2156.109134403633
Likelihood=-2181.8936672749924
Iteration 59: 2181.8936672749924
Likelihood=-2070.7652091304476
Iteration 51: 2070.7652091304476
Likelihood=-2283.9338558963655
Iteration 86: 2283.9338558963655
Likelihood=-2186.383100332363
Iteration 76: 2186.383100332363
Likelihood=-2156.100447237412
Iteration 120: 2156.100447237412
Likelihood=-2186.3422385793415
Iteration 77: 2186.3422385793415
Likelihood=-2181.8328982994944
Iteration 60: 2181.8328982994944
Likelihood=-2283.919256088775
Iteration 87: 2283.919256088775
Likelihood=-2070.622632018337
Iteration 52: 2070.622632018337
Likelihood=-2186.2809146292116
Iteration 78: 2186.2809146292116
Likelihood=-2156.0955849833113
Iteration 121: 2156.0955849833113
Likelihood=-2283.908435356689
Iteration 88: 2283.908435356689
Likelihood=-2181.7800013803308
Iteration 61: 2181.7800013803308
Likelihood=-2070.508540941936
Iteration 53: 2070.508540941936
Likelihood=-2186.193073683351
Iteration 79: 2186.193073683351
Likelihood=-2156.0904582282333
Iteration 122: 2156.0904582282333
Likelihood=-2283.897582899135
Iteration 89: 2283.897582899135
Likelihood=-2186.191015919825
Likelihood=-2070.4278509288392
Iteration 54: 2070.4278509288392
Likelihood=-2181.737673313724
Iteration 62: 2181.737673313724
Likelihood=-2156.085456915609
Iteration 123: 2156.085456915609
Likelihood=-2186.1630463855067
Iteration 80: 2186.1630463855067
Likelihood=-2283.8798192825043
Iteration 90: 2283.8798192825043
Likelihood=-2070.364553635205
Iteration 55: 2070.364553635205
Likelihood=-2181.6866382668986
Iteration 63: 2181.6866382668986
Likelihood=-2186.1376187635265
Iteration 81: 2186.1376187635265
Likelihood=-2156.082071855128
Iteration 124: 2156.082071855128
Likelihood=-2283.8748600086624
Iteration 91: 2283.8748600086624
Likelihood=-2070.2703089467736
Iteration 56: 2070.2703089467736
Likelihood=-2181.6489382118957
Iteration 64: 2181.6489382118957
Likelihood=-2186.110463805434
Iteration 82: 2186.110463805434
Likelihood=-2156.077985616563
Iteration 125: 2156.077985616563
Likelihood=-2283.8626405991804
Iteration 92: 2283.8626405991804
Likelihood=-2186.0896716611023
Iteration 83: 2186.0896716611023
Likelihood=-2070.1931611903665
Iteration 57: 2070.1931611903665
Likelihood=-2181.6293309601397
Iteration 65: 2181.6293309601397
Likelihood=-2156.073800147638
Iteration 126: 2156.073800147638
Likelihood=-2186.0580562888713
Iteration 84: 2186.0580562888713
Likelihood=-2283.855407641435
Iteration 93: 2283.855407641435
Likelihood=-2070.077417185346
Iteration 58: 2070.077417185346
Likelihood=-2181.6093716767546
Iteration 66: 2181.6093716767546
Likelihood=-2186.0444841450153
Iteration 85: 2186.0444841450153
Likelihood=-2156.0708921756345
Iteration 127: 2156.0708921756345
Likelihood=-2283.8505048478055
Iteration 94: 2283.8505048478055
Likelihood=-2069.9625862057624
Iteration 59: 2069.9625862057624
Likelihood=-2181.579824639081
Iteration 67: 2181.579824639081
Likelihood=-2186.029176806949
Iteration 86: 2186.029176806949
Likelihood=-2156.069133799965
Iteration 128: 2156.069133799965
Likelihood=-2283.838236597279
Iteration 95: 2283.838236597279
Likelihood=-2186.0084329263236
Iteration 87: 2186.0084329263236
Likelihood=-2069.8908634835075
Iteration 60: 2069.8908634835075
Likelihood=-2181.5458104337627
Iteration 68: 2181.5458104337627
Likelihood=-2501.9020782743905
Iteration 0: 2501.9020782743905
Iteration 1: 2501.9020782743905
Likelihood=-2185.9957072263187
Iteration 88: 2185.9957072263187
Likelihood=-2283.8332557279964
Iteration 96: 2283.8332557279964
Likelihood=-2069.8259942968416
Iteration 61: 2069.8259942968416
Likelihood=-2181.5062147039525
Iteration 69: 2181.5062147039525
Likelihood=-2430.1010656683425
Iteration 2: 2430.1010656683425
Likelihood=-2185.9848161109608
Iteration 89: 2185.9848161109608
Likelihood=-2283.808437534106
Iteration 97: 2283.808437534106
Likelihood=-2069.7335246127163
Iteration 62: 2069.7335246127163
Likelihood=-2185.9784796349263
Iteration 90: 2185.9784796349263
Likelihood=-2181.4770933214045
Iteration 70: 2181.4770933214045
Likelihood=-2382.358322320929
Iteration 3: 2382.358322320929
Likelihood=-2283.801986174604
Iteration 98: 2283.801986174604
Likelihood=-2185.969869410589
Iteration 91: 2185.969869410589
Likelihood=-2069.659900142338
Iteration 63: 2069.659900142338
Likelihood=-2181.4567170182663
Iteration 71: 2181.4567170182663
Likelihood=-2349.586150076091
Iteration 4: 2349.586150076091
Likelihood=-2185.9627958820483
Iteration 92: 2185.9627958820483
Likelihood=-2283.794974161704
Iteration 99: 2283.794974161704
Likelihood=-2069.5756044515942
Iteration 64: 2069.5756044515942
Likelihood=-2181.426299556832
Iteration 72: 2181.426299556832
Likelihood=-2324.521308505766
Iteration 5: 2324.521308505766
Likelihood=-2185.9555341340347
Iteration 93: 2185.9555341340347
Likelihood=-2283.789200094007
Iteration 100: 2283.789200094007
Likelihood=-2069.55821509813
Iteration 65: 2069.55821509813
Likelihood=-2185.9516892433767
Iteration 94: 2185.9516892433767
Likelihood=-2181.4106933129483
Iteration 73: 2181.4106933129483
Likelihood=-2304.3222133016197
Iteration 6: 2304.3222133016197
Likelihood=-2283.7849563490954
Iteration 101: 2283.7849563490954
Likelihood=-2185.945575857221
Iteration 95: 2185.945575857221
Likelihood=-2069.441005795362
Iteration 66: 2069.441005795362
Likelihood=-2181.3902094043174
Iteration 74: 2181.3902094043174
Likelihood=-2287.1505788729614
Iteration 7: 2287.1505788729614
Likelihood=-2185.9395329419463
Iteration 96: 2185.9395329419463
Likelihood=-2283.78252656988
Iteration 102: 2283.78252656988
Likelihood=-2069.40901632185
Iteration 67: 2069.40901632185
Likelihood=-2181.3715469961935
Iteration 75: 2181.3715469961935
Likelihood=-2185.931142594794
Iteration 97: 2185.931142594794
Likelihood=-2272.6938364354646
Iteration 8: 2272.6938364354646
Likelihood=-2283.7804093145014
Iteration 103: 2283.7804093145014
Likelihood=-2069.371484388865
Iteration 68: 2069.371484388865
Likelihood=-2185.9262324013516
Iteration 98: 2185.9262324013516
Likelihood=-2181.356252907221
Iteration 76: 2181.356252907221
Likelihood=-2260.315675760177
Iteration 9: 2260.315675760177
Likelihood=-2523.097653473016
Iteration 0: 2523.097653473016
Iteration 1: 2523.097653473016
Likelihood=-2185.9205567513277
Iteration 99: 2185.9205567513277
Likelihood=-2069.328262257636
Iteration 69: 2069.328262257636
Likelihood=-2181.3380775980368
Iteration 77: 2181.3380775980368
Likelihood=-2249.5774615372593
Iteration 10: 2249.5774615372593
Likelihood=-2185.9179319309496
Iteration 100: 2185.9179319309496
Likelihood=-2460.865710712608
Iteration 2: 2460.865710712608
Likelihood=-2069.3073628178718
Iteration 70: 2069.3073628178718
Likelihood=-2185.9121823087066
Iteration 101: 2185.9121823087066
Likelihood=-2181.317035769429
Iteration 78: 2181.317035769429
Likelihood=-2239.7605703666286
Iteration 11: 2239.7605703666286
Likelihood=-2418.1460527488525
Iteration 3: 2418.1460527488525
Likelihood=-2069.243138597667
Iteration 71: 2069.243138597667
Likelihood=-2185.9095921528206
Iteration 102: 2185.9095921528206
Likelihood=-2181.3047420331422
Iteration 79: 2181.3047420331422
Likelihood=-2231.590259767736
Iteration 12: 2231.590259767736
Likelihood=-2385.243871119735
Iteration 4: 2385.243871119735
Likelihood=-2185.906187398669
Iteration 103: 2185.906187398669
Likelihood=-2069.2202191745732
Iteration 72: 2069.2202191745732
Likelihood=-2181.279005442749
Iteration 80: 2181.279005442749
Likelihood=-2185.9009151120777
Iteration 104: 2185.9009151120777
Likelihood=-2224.0089005022073
Iteration 13: 2224.0089005022073
Likelihood=-2356.9387910382584
Iteration 5: 2356.9387910382584
Likelihood=-2069.186933594263
Iteration 73: 2069.186933594263
Likelihood=-2185.8958245176905
Iteration 105: 2185.8958245176905
Likelihood=-2181.261854746285
Iteration 81: 2181.261854746285
Likelihood=-2217.2881597941155
Iteration 14: 2217.2881597941155
Likelihood=-2331.7742515384352
Iteration 6: 2331.7742515384352
Likelihood=-2069.144207987015
Iteration 74: 2069.144207987015
Likelihood=-2185.8898475325122
Iteration 106: 2185.8898475325122
Likelihood=-2181.2481232741457
Iteration 82: 2181.2481232741457
Likelihood=-2211.6153043039453
Iteration 15: 2211.6153043039453
Likelihood=-2309.8634224709854
Iteration 7: 2309.8634224709854
Likelihood=-2185.885137449955
Iteration 107: 2185.885137449955
Likelihood=-2069.1152777515895
Iteration 75: 2069.1152777515895
Likelihood=-2181.234984692748
Iteration 83: 2181.234984692748
Likelihood=-2185.8805332616485
Iteration 108: 2185.8805332616485
Likelihood=-2206.9362995889396
Iteration 16: 2206.9362995889396
Likelihood=-2289.5590401410373
Iteration 8: 2289.5590401410373
Likelihood=-2069.0869675386143
Iteration 76: 2069.0869675386143
Likelihood=-2185.8678230776604
Iteration 109: 2185.8678230776604
Likelihood=-2181.2233851184205
Iteration 84: 2181.2233851184205
Likelihood=-2203.00269778948
Iteration 17: 2203.00269778948
Likelihood=-2272.0368611320787
Iteration 9: 2272.0368611320787
Likelihood=-2069.062725513376
Iteration 77: 2069.062725513376
Likelihood=-2185.8731851860084
Likelihood=-2181.2107956494683
Iteration 85: 2181.2107956494683
Likelihood=-2199.7949019567022
Iteration 18: 2199.7949019567022
Likelihood=-2185.861677455422
Iteration 110: 2185.861677455422
Likelihood=-2257.6736834711637
Iteration 10: 2257.6736834711637
Likelihood=-2069.0363952409716
Iteration 78: 2069.0363952409716
Likelihood=-2181.199131814698
Iteration 86: 2181.199131814698
Likelihood=-2185.8497373284486
Iteration 111: 2185.8497373284486
Likelihood=-2196.8999314682733
Iteration 19: 2196.8999314682733
Likelihood=-2069.027841145833
Iteration 79: 2069.027841145833
Likelihood=-2245.6049329169596
Iteration 11: 2245.6049329169596
Likelihood=-2185.8391234767596
Iteration 112: 2185.8391234767596
Likelihood=-2181.1931276985133
Iteration 87: 2181.1931276985133
Likelihood=-2194.4975493923853
Iteration 20: 2194.4975493923853
Likelihood=-2068.9832496626123
Iteration 80: 2068.9832496626123
Likelihood=-2235.6508230168192
Iteration 12: 2235.6508230168192
Likelihood=-2185.832218646923
Iteration 113: 2185.832218646923
Likelihood=-2181.181022950932
Iteration 88: 2181.181022950932
Likelihood=-2192.3578045598274
Iteration 21: 2192.3578045598274
Likelihood=-2185.8267896719667
Iteration 114: 2185.8267896719667
Likelihood=-2068.9694529368653
Iteration 81: 2068.9694529368653
Likelihood=-2227.1555974793528
Iteration 13: 2227.1555974793528
Likelihood=-2181.1803574117375
Likelihood=-2185.821957564263
Iteration 115: 2185.821957564263
Likelihood=-2190.3312789408906
Iteration 22: 2190.3312789408906
Likelihood=-2068.945873360955
Iteration 82: 2068.945873360955
Likelihood=-2219.788912915342
Iteration 14: 2219.788912915342
Likelihood=-2185.815830297563
Iteration 116: 2185.815830297563
Likelihood=-2181.174729833667
Iteration 89: 2181.174729833667
Likelihood=-2188.5784368264103
Iteration 23: 2188.5784368264103
Likelihood=-2068.9147703182207
Iteration 83: 2068.9147703182207
Likelihood=-2185.8087825706875
Iteration 117: 2185.8087825706875
Likelihood=-2213.559787223643
Iteration 15: 2213.559787223643
Likelihood=-2181.1665391162883
Iteration 90: 2181.1665391162883
Likelihood=-2186.861573262493
Iteration 24: 2186.861573262493
Likelihood=-2185.8025075403243
Iteration 118: 2185.8025075403243
Likelihood=-2068.909077976089
Iteration 84: 2068.909077976089
Likelihood=-2207.875875677758
Iteration 16: 2207.875875677758
Likelihood=-2181.160560106364
Iteration 91: 2181.160560106364
Likelihood=-2185.7953843989917
Iteration 119: 2185.7953843989917
Likelihood=-2185.1932530275317
Iteration 25: 2185.1932530275317
Likelihood=-2068.8648795378676
Iteration 85: 2068.8648795378676
Likelihood=-2203.2906762347975
Iteration 17: 2203.2906762347975
Likelihood=-2185.791881571309
Iteration 120: 2185.791881571309
Likelihood=-2181.156000739102
Iteration 92: 2181.156000739102
Likelihood=-2183.607188933679
Iteration 26: 2183.607188933679
Likelihood=-2068.850091097827
Iteration 86: 2068.850091097827
Likelihood=-2185.788045440867
Iteration 121: 2185.788045440867
Likelihood=-2199.4006424454324
Iteration 18: 2199.4006424454324
Likelihood=-2181.1510668310693
Iteration 93: 2181.1510668310693
Likelihood=-2185.7827659415807
Iteration 122: 2185.7827659415807
Likelihood=-2182.0907314856668
Iteration 27: 2182.0907314856668
Likelihood=-2068.827164983606
Iteration 87: 2068.827164983606
Likelihood=-2196.0574115151576
Iteration 19: 2196.0574115151576
Likelihood=-2185.779725446927
Iteration 123: 2185.779725446927
Likelihood=-2181.144516169169
Iteration 94: 2181.144516169169
Likelihood=-2180.659286259221
Iteration 28: 2180.659286259221
Likelihood=-2068.8023008843584
Iteration 88: 2068.8023008843584
Likelihood=-2193.339338048567
Iteration 20: 2193.339338048567
Likelihood=-2185.7747557576163
Iteration 124: 2185.7747557576163
Likelihood=-2181.1379368504417
Iteration 95: 2181.1379368504417
Likelihood=-2179.360947554787
Iteration 29: 2179.360947554787
Likelihood=-2068.7697103778164
Iteration 89: 2068.7697103778164
Likelihood=-2185.7727516320506
Iteration 125: 2185.7727516320506
Likelihood=-2191.0206984232054
Iteration 21: 2191.0206984232054
Likelihood=-2181.1310707554962
Iteration 96: 2181.1310707554962
Likelihood=-2522.686078648703
Iteration 0: 2522.686078648703
Iteration 1: 2522.686078648703
Likelihood=-2178.432521584415
Iteration 30: 2178.432521584415
Likelihood=-2068.7458575232777
Iteration 90: 2068.7458575232777
Likelihood=-2189.2087709224897
Iteration 22: 2189.2087709224897
Likelihood=-2423.5319426165315
Iteration 2: 2423.5319426165315
Likelihood=-2181.125110373025
Iteration 97: 2181.125110373025
Likelihood=-2177.8478426676115
Iteration 31: 2177.8478426676115
Likelihood=-2068.717006623186
Iteration 91: 2068.717006623186
Likelihood=-2353.975765036096
Iteration 3: 2353.975765036096
Likelihood=-2187.593427417589
Iteration 23: 2187.593427417589
Likelihood=-2181.119617618556
Iteration 98: 2181.119617618556
Likelihood=-2310.275280143921
Iteration 4: 2310.275280143921
Likelihood=-2068.6967652522594
Iteration 92: 2068.6967652522594
Likelihood=-2177.052853121927
Iteration 32: 2177.052853121927
Likelihood=-2186.15162436616
Iteration 24: 2186.15162436616
Likelihood=-2280.59898158688
Iteration 5: 2280.59898158688
Likelihood=-2181.1123869997236
Iteration 99: 2181.1123869997236
Likelihood=-2068.68009345793
Iteration 93: 2068.68009345793
Likelihood=-2176.1181873587984
Iteration 33: 2176.1181873587984
Likelihood=-2260.0794230860006
Iteration 6: 2260.0794230860006
Likelihood=-2184.6248846801764
Iteration 25: 2184.6248846801764
Likelihood=-2181.1050154419154
Iteration 100: 2181.1050154419154
Likelihood=-2243.814370994392
Iteration 7: 2243.814370994392
Likelihood=-2068.6603814958507
Iteration 94: 2068.6603814958507
Likelihood=-2175.6967288080386
Iteration 34: 2175.6967288080386
Likelihood=-2183.15767115716
Iteration 26: 2183.15767115716
Likelihood=-2229.1550367432574
Iteration 8: 2229.1550367432574
Likelihood=-2181.096067641719
Iteration 101: 2181.096067641719
Likelihood=-2068.643965478171
Iteration 95: 2068.643965478171
Likelihood=-2175.152520720775
Iteration 35: 2175.152520720775
Likelihood=-2215.945717937804
Iteration 9: 2215.945717937804
Likelihood=-2181.6919711981727
Iteration 27: 2181.6919711981727
Likelihood=-2181.0888591912276
Iteration 102: 2181.0888591912276
Likelihood=-2068.6207535452186
Iteration 96: 2068.6207535452186
Likelihood=-2174.5076376859515
Iteration 36: 2174.5076376859515
Likelihood=-2203.549389046245
Iteration 10: 2203.549389046245
Likelihood=-2180.411635235447
Iteration 28: 2180.411635235447
Likelihood=-2181.0804304949024
Iteration 103: 2181.0804304949024
Likelihood=-2192.8805375013617
Iteration 11: 2192.8805375013617
Likelihood=-2068.613946821984
Iteration 97: 2068.613946821984
Likelihood=-2174.0583715134067
Iteration 37: 2174.0583715134067
Likelihood=-2179.5132769280144
Iteration 29: 2179.5132769280144
Likelihood=-2183.249746792247
Iteration 12: 2183.249746792247
Likelihood=-2181.073082190545
Iteration 104: 2181.073082190545
Likelihood=-2068.596544300684
Iteration 98: 2068.596544300684
Likelihood=-2173.613651043979
Iteration 38: 2173.613651043979
Likelihood=-2173.487917600575
Iteration 13: 2173.487917600575
Likelihood=-2178.7678076919997
Iteration 30: 2178.7678076919997
Likelihood=-2181.0670525306055
Iteration 105: 2181.0670525306055
Likelihood=-2166.2282850295783
Iteration 14: 2166.2282850295783
Likelihood=-2068.585472494545
Iteration 99: 2068.585472494545
Likelihood=-2173.197954713903
Iteration 39: 2173.197954713903
Likelihood=-2178.336484123971
Iteration 31: 2178.336484123971
Likelihood=-2159.2701825091963
Iteration 15: 2159.2701825091963
Likelihood=-2181.062910586658
Iteration 106: 2181.062910586658
Likelihood=-2068.5736101011016
Likelihood=-2172.831458699301
Iteration 100: 2068.5736101011016
Iteration 40: 2172.831458699301
Likelihood=-2153.8501041357617
Iteration 16: 2153.8501041357617
Likelihood=-2177.8657397685492
Iteration 32: 2177.8657397685492
Likelihood=-2181.056171556683
Iteration 107: 2181.056171556683
Likelihood=-2172.5728428086313
Iteration 41: 2172.5728428086313
Likelihood=-2068.564831403337
Iteration 101: 2068.564831403337
Likelihood=-2150.202537953818
Iteration 17: 2150.202537953818
Likelihood=-2177.264564175329
Iteration 33: 2177.264564175329
Likelihood=-2181.053863353142
Iteration 108: 2181.053863353142
Likelihood=-2146.8655354098028
Iteration 18: 2146.8655354098028
Likelihood=-2172.3313388826623
Iteration 42: 2172.3313388826623
Likelihood=-2068.5523788574615
Iteration 102: 2068.5523788574615
Likelihood=-2176.6898784677524
Iteration 34: 2176.6898784677524
Likelihood=-2144.0444312314075
Iteration 19: 2144.0444312314075
Likelihood=-2181.0449136268344
Iteration 109: 2181.0449136268344
Likelihood=-2172.0797054015716
Iteration 43: 2172.0797054015716
Likelihood=-2068.5445162701953
Iteration 103: 2068.5445162701953
Likelihood=-2141.199804080202
Iteration 20: 2141.199804080202
Likelihood=-2176.2195717225045
Iteration 35: 2176.2195717225045
Likelihood=-2181.041241553733
Iteration 110: 2181.041241553733
Likelihood=-2171.8773496675008
Iteration 44: 2171.8773496675008
Likelihood=-2068.5376491992843
Iteration 104: 2068.5376491992843
Likelihood=-2138.231284744375
Iteration 21: 2138.231284744375
Likelihood=-2175.72479919836
Iteration 36: 2175.72479919836
Likelihood=-2181.037725381279
Iteration 111: 2181.037725381279
Likelihood=-2135.469592246994
Iteration 22: 2135.469592246994
Likelihood=-2171.901877234291
Likelihood=-2068.5327912717617
Iteration 105: 2068.5327912717617
Likelihood=-2175.1790440451223
Iteration 37: 2175.1790440451223
Likelihood=-2133.7581917340744
Iteration 23: 2133.7581917340744
Likelihood=-2181.0313477791206
Iteration 112: 2181.0313477791206
Likelihood=-2171.7754805493596
Iteration 45: 2171.7754805493596
Likelihood=-2068.5230707837736
Iteration 106: 2068.5230707837736
Likelihood=-2131.6844448543716
Iteration 24: 2131.6844448543716
Likelihood=-2174.6902106632824
Iteration 38: 2174.6902106632824
Likelihood=-2181.0238329671215
Iteration 113: 2181.0238329671215
Likelihood=-2171.638097442149
Iteration 46: 2171.638097442149
Likelihood=-2068.5173381599598
Iteration 107: 2068.5173381599598
Likelihood=-2130.0921146387955
Iteration 25: 2130.0921146387955
Likelihood=-2174.2093904907497
Iteration 39: 2174.2093904907497
Likelihood=-2128.1837033117863
Iteration 26: 2128.1837033117863
Likelihood=-2181.0171102381178
Iteration 114: 2181.0171102381178
Likelihood=-2171.510746370131
Iteration 47: 2171.510746370131
Likelihood=-2068.512240962624
Iteration 108: 2068.512240962624
Likelihood=-2126.5093858847026
Iteration 27: 2126.5093858847026
Likelihood=-2173.840199829706
Iteration 40: 2173.840199829706
Likelihood=-2181.009150662417
Iteration 115: 2181.009150662417
Likelihood=-2171.3696696249813
Iteration 48: 2171.3696696249813
Likelihood=-2068.510482869054
Iteration 109: 2068.510482869054
Likelihood=-2125.776248980703
Iteration 28: 2125.776248980703
Likelihood=-2173.5609682716718
Iteration 41: 2173.5609682716718
Likelihood=-2553.722558053553
Iteration 0: 2553.722558053553
Iteration 1: 2553.722558053553
Likelihood=-2181.0019409861875
Iteration 116: 2181.0019409861875
Likelihood=-2171.1662519728616
Iteration 49: 2171.1662519728616
Likelihood=-2124.6668894063255
Iteration 29: 2124.6668894063255
Likelihood=-2173.2885983679066
Iteration 42: 2173.2885983679066
Likelihood=-2123.9282645724466
Iteration 30: 2123.9282645724466
Likelihood=-2483.7971621425536
Iteration 2: 2483.7971621425536
Likelihood=-2180.9994327229883
Iteration 117: 2180.9994327229883
Likelihood=-2171.056204325591
Iteration 50: 2171.056204325591
Likelihood=-2122.754088446935
Iteration 31: 2122.754088446935
Likelihood=-2172.9390218501558
Iteration 43: 2172.9390218501558
Likelihood=-2435.2555661902584
Iteration 3: 2435.2555661902584
Likelihood=-2180.9927183290974
Iteration 118: 2180.9927183290974
Likelihood=-2170.8967691391586
Iteration 51: 2170.8967691391586
Likelihood=-2121.7189109583064
Iteration 32: 2121.7189109583064
Likelihood=-2172.6571122134483
Iteration 44: 2172.6571122134483
Likelihood=-2398.626378861152
Iteration 4: 2398.626378861152
Likelihood=-2170.796804261466
Iteration 52: 2170.796804261466
Likelihood=-2180.9902783833395
Iteration 119: 2180.9902783833395
Likelihood=-2120.879809217243
Iteration 33: 2120.879809217243
Likelihood=-2172.4650014412086
Iteration 45: 2172.4650014412086
Likelihood=-2120.0420277740036
Iteration 34: 2120.0420277740036
Likelihood=-2367.972198137056
Iteration 5: 2367.972198137056
Likelihood=-2170.692026981009
Iteration 53: 2170.692026981009
Likelihood=-2180.986049528558
Iteration 120: 2180.986049528558
Likelihood=-2119.327819202777
Iteration 35: 2119.327819202777
Likelihood=-2172.2673633749973
Iteration 46: 2172.2673633749973
Likelihood=-2341.2839534522163
Iteration 6: 2341.2839534522163
Likelihood=-2170.5734729647156
Iteration 54: 2170.5734729647156
Likelihood=-2180.9789231497984
Iteration 121: 2180.9789231497984
Likelihood=-2118.677340811146
Iteration 36: 2118.677340811146
Likelihood=-2172.067979376984
Iteration 47: 2172.067979376984
Likelihood=-2318.496324443231
Iteration 7: 2318.496324443231
Likelihood=-2118.1219396849806
Iteration 37: 2118.1219396849806
Likelihood=-2170.4602803632774
Iteration 55: 2170.4602803632774
Likelihood=-2180.9735300174298
Iteration 122: 2180.9735300174298
Likelihood=-2117.4938792525013
Iteration 38: 2117.4938792525013
Likelihood=-2171.886093141292
Iteration 48: 2171.886093141292
Likelihood=-2299.042647311241
Iteration 8: 2299.042647311241
Likelihood=-2170.37387797133
Iteration 56: 2170.37387797133
Likelihood=-2180.9664986666685
Iteration 123: 2180.9664986666685
Likelihood=-2116.813811963325
Iteration 39: 2116.813811963325
Likelihood=-2171.804943160729
Iteration 49: 2171.804943160729
Likelihood=-2282.9910952064133
Iteration 9: 2282.9910952064133
Likelihood=-2170.316857374511
Iteration 57: 2170.316857374511
Likelihood=-2180.9610826768258
Iteration 124: 2180.9610826768258
Likelihood=-2116.197309248793
Iteration 40: 2116.197309248793
Likelihood=-2171.693833134643
Iteration 50: 2171.693833134643
Likelihood=-2115.958206710374
Iteration 41: 2115.958206710374
Likelihood=-2170.2263429680074
Iteration 58: 2170.2263429680074
Likelihood=-2270.356451350081
Iteration 10: 2270.356451350081
Likelihood=-2180.955215666673
Iteration 125: 2180.955215666673
Likelihood=-2115.275296704612
Iteration 42: 2115.275296704612
Likelihood=-2171.6671700415714
Iteration 51: 2171.6671700415714
Likelihood=-2170.1609905183604
Iteration 59: 2170.1609905183604
Likelihood=-2260.375286658536
Iteration 11: 2260.375286658536
Likelihood=-2180.954480172523
Likelihood=-2115.0715910510667
Iteration 43: 2115.0715910510667
Likelihood=-2171.5960912780406
Iteration 52: 2171.5960912780406
Likelihood=-2170.1081714860507
Iteration 60: 2170.1081714860507
Likelihood=-2252.0352450720275
Iteration 12: 2252.0352450720275
Likelihood=-2180.95041828558
Iteration 126: 2180.95041828558
Likelihood=-2114.813329827437
Iteration 44: 2114.813329827437
Likelihood=-2115.8495334287145
Likelihood=-2171.4944056705854
Iteration 53: 2171.4944056705854
Likelihood=-2170.025033826358
Iteration 61: 2170.025033826358
Likelihood=-2245.1359175417138
Iteration 13: 2245.1359175417138
Likelihood=-2180.9446265325855
Iteration 127: 2180.9446265325855
Likelihood=-2114.6749742545003
Iteration 45: 2114.6749742545003
Likelihood=-2171.4371315905983
Iteration 54: 2171.4371315905983
Likelihood=-2169.9994069907825
Iteration 62: 2169.9994069907825
Likelihood=-2180.940858132064
Iteration 128: 2180.940858132064
Likelihood=-2238.9738348193955
Iteration 14: 2238.9738348193955
Likelihood=-2114.487451454467
Iteration 46: 2114.487451454467
Likelihood=-2171.338336642616
Iteration 55: 2171.338336642616
Likelihood=-2169.954262534594
Iteration 63: 2169.954262534594
Likelihood=-2114.125801369076
Iteration 47: 2114.125801369076
Likelihood=-2180.936575010408
Iteration 129: 2180.936575010408
Likelihood=-2233.6455116782627
Iteration 15: 2233.6455116782627
Likelihood=-2113.906377173443
Iteration 48: 2113.906377173443
Likelihood=-2171.2833395366506
Iteration 56: 2171.2833395366506
Likelihood=-2169.919578343173
Iteration 64: 2169.919578343173
Likelihood=-2180.931897291081
Iteration 130: 2180.931897291081
Likelihood=-2229.330509090771
Iteration 16: 2229.330509090771
Likelihood=-2113.695298960922
Iteration 49: 2113.695298960922
Likelihood=-2171.2216954493274
Iteration 57: 2171.2216954493274
Likelihood=-2169.899501087768
Iteration 65: 2169.899501087768
Likelihood=-2180.9267160012814
Iteration 131: 2180.9267160012814
Likelihood=-2113.5328868766433
Iteration 50: 2113.5328868766433
Likelihood=-2225.3302264415815
Iteration 17: 2225.3302264415815
Likelihood=-2171.1559106649634
Iteration 58: 2171.1559106649634
Likelihood=-2113.44197552191
Iteration 51: 2113.44197552191
Likelihood=-2169.8866864611723
Iteration 66: 2169.8866864611723
Likelihood=-2180.9214413188306
Iteration 132: 2180.9214413188306
Likelihood=-2222.0464066119803
Iteration 18: 2222.0464066119803
Likelihood=-2113.366503628448
Iteration 52: 2113.366503628448
Likelihood=-2171.1068730086063
Iteration 59: 2171.1068730086063
Likelihood=-2169.843690766704
Iteration 67: 2169.843690766704
Likelihood=-2180.916242929335
Iteration 133: 2180.916242929335
Likelihood=-2219.111813015003
Iteration 19: 2219.111813015003
Likelihood=-2113.2547973090986
Iteration 53: 2113.2547973090986
Likelihood=-2171.036920588822
Iteration 60: 2171.036920588822
Likelihood=-2169.816479682409
Iteration 68: 2169.816479682409
Likelihood=-2113.104847535104
Iteration 54: 2113.104847535104
Likelihood=-2180.9132054575093
Iteration 134: 2180.9132054575093
Likelihood=-2216.6428725894834
Iteration 20: 2216.6428725894834
Likelihood=-2113.0060084438555
Iteration 55: 2113.0060084438555
Likelihood=-2170.968751227017
Iteration 61: 2170.968751227017
Likelihood=-2169.7923675605093
Iteration 69: 2169.7923675605093
Likelihood=-2180.9065809665003
Iteration 135: 2180.9065809665003
Likelihood=-2214.4438379343846
Iteration 21: 2214.4438379343846
Likelihood=-2112.9158044414307
Iteration 56: 2112.9158044414307
Likelihood=-2170.929960363116
Iteration 62: 2170.929960363116
Likelihood=-2169.757890821119
Iteration 70: 2169.757890821119
Likelihood=-2180.9126567877256
Likelihood=-2112.8603826542826
Iteration 57: 2112.8603826542826
Likelihood=-2212.505778390083
Iteration 22: 2212.505778390083
Likelihood=-2112.7976928157773
Iteration 58: 2112.7976928157773
Likelihood=-2170.857074299082
Iteration 63: 2170.857074299082
Likelihood=-2169.7786160491128
Likelihood=-2180.904092029538
Iteration 136: 2180.904092029538
Likelihood=-2210.7536792961305
Iteration 23: 2210.7536792961305
Likelihood=-2112.678779517658
Iteration 59: 2112.678779517658
Likelihood=-2170.9050139790297
Likelihood=-2169.7378243810667
Iteration 71: 2169.7378243810667
Likelihood=-2180.901529738348
Iteration 137: 2180.901529738348
Likelihood=-2209.2316117553364
Iteration 24: 2209.2316117553364
Likelihood=-2112.754622210275
Likelihood=-2170.828040907238
Iteration 64: 2170.828040907238
Likelihood=-2169.707009683354
Iteration 72: 2169.707009683354
Likelihood=-2112.627285902258
Iteration 60: 2112.627285902258
Likelihood=-2180.8969563189826
Iteration 138: 2180.8969563189826
Likelihood=-2207.93009317725
Iteration 25: 2207.93009317725
Likelihood=-2112.5872655595417
Iteration 61: 2112.5872655595417
Likelihood=-2170.7932698680133
Likelihood=-2169.682462100635
Iteration 65: 2170.7932698680133
Iteration 73: 2169.682462100635
Likelihood=-2180.893077991043
Iteration 139: 2180.893077991043
Likelihood=-2206.656124947134
Iteration 26: 2206.656124947134
Likelihood=-2112.5608311991828
Iteration 62: 2112.5608311991828
Likelihood=-2169.649324221129
Iteration 74: 2169.649324221129
Likelihood=-2170.751475319264
Iteration 66: 2170.751475319264
Likelihood=-2180.8883579629974
Iteration 140: 2180.8883579629974
Likelihood=-2112.532083201851
Iteration 63: 2112.532083201851
Likelihood=-2205.4410707983916
Iteration 27: 2205.4410707983916
Likelihood=-2112.467709386876
Iteration 64: 2112.467709386876
Likelihood=-2169.625578883246
Iteration 75: 2169.625578883246
Likelihood=-2170.7066607438346
Iteration 67: 2170.7066607438346
Likelihood=-2180.8833109077787
Iteration 141: 2180.8833109077787
Likelihood=-2204.4008104557806
Iteration 28: 2204.4008104557806
Likelihood=-2112.4130626871133
Iteration 65: 2112.4130626871133
Likelihood=-2169.594031763368
Iteration 76: 2169.594031763368
Likelihood=-2170.680221932351
Iteration 68: 2170.680221932351
Likelihood=-2180.8779926656207
Iteration 142: 2180.8779926656207
Likelihood=-2203.573637194449
Iteration 29: 2203.573637194449
Likelihood=-2112.362003956864
Iteration 66: 2112.362003956864
Likelihood=-2169.5656158742713
Iteration 77: 2169.5656158742713
Likelihood=-2112.317515588556
Iteration 67: 2112.317515588556
Likelihood=-2180.8722073224476
Iteration 143: 2180.8722073224476
Likelihood=-2170.6328425351944
Iteration 69: 2170.6328425351944
Likelihood=-2202.835782300245
Iteration 30: 2202.835782300245
Likelihood=-2112.27474850982
Iteration 68: 2112.27474850982
Likelihood=-2169.545499183481
Iteration 78: 2169.545499183481
Likelihood=-2180.8667619646303
Iteration 144: 2180.8667619646303
Likelihood=-2170.6096882254396
Iteration 70: 2170.6096882254396
Likelihood=-2202.2077040978143
Iteration 31: 2202.2077040978143
Likelihood=-2112.3291743208515
Likelihood=-2169.5180556862883
Iteration 79: 2169.5180556862883
Likelihood=-2180.862965206891
Iteration 145: 2180.862965206891
Likelihood=-2170.5905950161077
Iteration 71: 2170.5905950161077
Likelihood=-2112.2379149118005
Iteration 69: 2112.2379149118005
Likelihood=-2201.8113033819586
Iteration 32: 2201.8113033819586
Likelihood=-2112.182883764406
Iteration 70: 2112.182883764406
Likelihood=-2169.491822264746
Iteration 80: 2169.491822264746
Likelihood=-2180.8600511102486
Iteration 146: 2180.8600511102486
Likelihood=-2170.568991734551
Iteration 72: 2170.568991734551
Likelihood=-2200.716835572362
Iteration 33: 2200.716835572362
Likelihood=-2112.152359232198
Iteration 71: 2112.152359232198
Likelihood=-2169.4623104112247
Iteration 81: 2169.4623104112247
Likelihood=-2180.8579618105905
Iteration 147: 2180.8579618105905
Likelihood=-2170.5482898704217
Iteration 73: 2170.5482898704217
Likelihood=-2200.152886295133
Iteration 34: 2200.152886295133
Likelihood=-2112.1297976741917
Iteration 72: 2112.1297976741917
Likelihood=-2487.602499333035
Iteration 0: 2487.602499333035
Iteration 1: 2487.602499333035
Likelihood=-2169.410113389517
Iteration 82: 2169.410113389517
Likelihood=-2112.106054765784
Iteration 73: 2112.106054765784
Likelihood=-2170.5378498123537
Iteration 74: 2170.5378498123537
Likelihood=-2199.4908663035817
Iteration 35: 2199.4908663035817
Likelihood=-2112.0745522060083
Iteration 74: 2112.0745522060083
Likelihood=-2403.6489126367273
Iteration 2: 2403.6489126367273
Likelihood=-2169.426219622981
Likelihood=-2170.5218117451973
Iteration 75: 2170.5218117451973
Likelihood=-2198.9035175272984
Iteration 36: 2198.9035175272984
Likelihood=-2112.0390307457824
Iteration 75: 2112.0390307457824
Likelihood=-2344.852199371377
Iteration 3: 2344.852199371377
Likelihood=-2169.387694579679
Iteration 83: 2169.387694579679
Likelihood=-2170.506774381587
Iteration 76: 2170.506774381587
Likelihood=-2198.3160621258858
Iteration 37: 2198.3160621258858
Likelihood=-2112.003681782139
Iteration 76: 2112.003681782139
Likelihood=-2305.0813421576954
Iteration 4: 2305.0813421576954
Likelihood=-2169.3569723526534
Iteration 84: 2169.3569723526534
Likelihood=-2111.9507333073825
Iteration 77: 2111.9507333073825
Likelihood=-2197.831067285352
Iteration 38: 2197.831067285352
Likelihood=-2170.493079665509
Iteration 77: 2170.493079665509
Likelihood=-2111.9436413782846
Iteration 78: 2111.9436413782846
Likelihood=-2273.933249329213
Iteration 5: 2273.933249329213
Likelihood=-2169.330939296204
Iteration 85: 2169.330939296204
Likelihood=-2197.413900923872
Iteration 39: 2197.413900923872
Likelihood=-2170.481799255988
Iteration 78: 2170.481799255988
Likelihood=-2111.9044306944215
Iteration 79: 2111.9044306944215
Likelihood=-2248.2420964889593
Iteration 6: 2248.2420964889593
Likelihood=-2169.302889305646
Iteration 86: 2169.302889305646
Likelihood=-2111.890909199801
Iteration 80: 2111.890909199801
Likelihood=-2196.9627547867267
Iteration 40: 2196.9627547867267
Likelihood=-2170.472628140002
Iteration 79: 2170.472628140002
Likelihood=-2226.1329408323377
Iteration 7: 2226.1329408323377
Likelihood=-2111.865027164056
Iteration 81: 2111.865027164056
Likelihood=-2169.2680679587415
Iteration 87: 2169.2680679587415
Likelihood=-2196.512294072091
Iteration 41: 2196.512294072091
Likelihood=-2170.4608226866076
Iteration 80: 2170.4608226866076
Likelihood=-2111.8396316022595
Iteration 82: 2111.8396316022595
Likelihood=-2207.9335480731243
Iteration 8: 2207.9335480731243
Likelihood=-2169.2384428083765
Iteration 88: 2169.2384428083765
Likelihood=-2196.1033253720548
Iteration 42: 2196.1033253720548
Likelihood=-2170.4493485558073
Iteration 81: 2170.4493485558073
Likelihood=-2111.8116325271276
Iteration 83: 2111.8116325271276
Likelihood=-2192.7230695473622
Iteration 9: 2192.7230695473622
Likelihood=-2169.2168818421314
Iteration 89: 2169.2168818421314
Likelihood=-2111.7965209113127
Iteration 84: 2111.7965209113127
Likelihood=-2195.6860535201754
Iteration 43: 2195.6860535201754
Likelihood=-2170.4428809095994
Iteration 82: 2170.4428809095994
Likelihood=-2179.154421912639
Iteration 10: 2179.154421912639
Likelihood=-2111.7793411818316
Iteration 85: 2111.7793411818316
Likelihood=-2169.195512783768
Iteration 90: 2169.195512783768
Likelihood=-2195.5103403716944
Iteration 44: 2195.5103403716944
Likelihood=-2170.4374251102754
Iteration 83: 2170.4374251102754
Likelihood=-2111.75881716733
Iteration 86: 2111.75881716733
Likelihood=-2166.9677284314157
Iteration 11: 2166.9677284314157
Likelihood=-2169.170531877279
Iteration 91: 2169.170531877279
Likelihood=-2195.2404408782154
Iteration 45: 2195.2404408782154
Likelihood=-2111.7707679240925
Likelihood=-2170.4339534764717
Iteration 84: 2170.4339534764717
Likelihood=-2154.2693502565207
Iteration 12: 2154.2693502565207
Likelihood=-2169.155185046814
Iteration 92: 2169.155185046814
Likelihood=-2111.744712530722
Iteration 87: 2111.744712530722
Likelihood=-2195.0490664842573
Iteration 46: 2195.0490664842573
Likelihood=-2170.427435371827
Iteration 85: 2170.427435371827
Likelihood=-2111.723330748582
Iteration 88: 2111.723330748582
Likelihood=-2143.6137424795506
Iteration 13: 2143.6137424795506
Likelihood=-2169.145670107136
Iteration 93: 2169.145670107136
Likelihood=-2194.870101751358
Iteration 47: 2194.870101751358
Likelihood=-2170.4195456625944
Iteration 86: 2170.4195456625944
Likelihood=-2111.7077059316757
Iteration 89: 2111.7077059316757
Likelihood=-2135.0247507674835
Iteration 14: 2135.0247507674835
Likelihood=-2169.133580159622
Iteration 94: 2169.133580159622
Likelihood=-2195.0583676036636
Likelihood=-2111.6905794446584
Iteration 90: 2111.6905794446584
Likelihood=-2170.4108287454724
Iteration 87: 2170.4108287454724
Likelihood=-2126.3977580970713
Iteration 15: 2126.3977580970713
Likelihood=-2169.117131298622
Iteration 95: 2169.117131298622
Likelihood=-2111.6711019019726
Iteration 91: 2111.6711019019726
Likelihood=-2194.7782724658973
Iteration 48: 2194.7782724658973
Likelihood=-2170.4031501240192
Iteration 88: 2170.4031501240192
Likelihood=-2111.6519112247875
Iteration 92: 2111.6519112247875
Likelihood=-2120.1472353541453
Iteration 16: 2120.1472353541453
Likelihood=-2169.104943150663
Iteration 96: 2169.104943150663
Likelihood=-2194.665994088426
Iteration 49: 2194.665994088426
Likelihood=-2170.394040894259
Iteration 89: 2170.394040894259
Likelihood=-2111.627302328281
Iteration 93: 2111.627302328281
Likelihood=-2114.7844934133677
Iteration 17: 2114.7844934133677
Likelihood=-2169.0913082653133
Iteration 97: 2169.0913082653133
Likelihood=-2111.618909317744
Iteration 94: 2111.618909317744
Likelihood=-2194.5654810839974
Iteration 50: 2194.5654810839974
Likelihood=-2170.3895280291413
Iteration 90: 2170.3895280291413
Likelihood=-2110.100243936696
Iteration 18: 2110.100243936696
Likelihood=-2169.078239892987
Iteration 98: 2169.078239892987
Likelihood=-2111.602575708415
Iteration 95: 2111.602575708415
Likelihood=-2194.4753991492644
Iteration 51: 2194.4753991492644
Likelihood=-2170.384471139202
Iteration 91: 2170.384471139202
Likelihood=-2111.5921466150735
Iteration 96: 2111.5921466150735
Likelihood=-2106.1421523822532
Iteration 19: 2106.1421523822532
Likelihood=-2169.068150211271
Iteration 99: 2169.068150211271
Likelihood=-2194.414930542908
Iteration 52: 2194.414930542908
Likelihood=-2111.580148907263
Iteration 97: 2111.580148907263
Likelihood=-2170.3770775518005
Iteration 92: 2170.3770775518005
Likelihood=-2103.1063012863024
Iteration 20: 2103.1063012863024
Likelihood=-2169.054826118207
Iteration 100: 2169.054826118207
Likelihood=-2111.559932854026
Iteration 98: 2111.559932854026
Likelihood=-2194.3143066663706
Iteration 53: 2194.3143066663706
Likelihood=-2170.3717821485598
Iteration 93: 2170.3717821485598
Likelihood=-2100.448029254263
Iteration 21: 2100.448029254263
Likelihood=-2111.5506466645843
Iteration 99: 2111.5506466645843
Likelihood=-2169.0405529320274
Iteration 101: 2169.0405529320274
Likelihood=-2194.2466127031053
Iteration 54: 2194.2466127031053
Likelihood=-2170.365199970178
Iteration 94: 2170.365199970178
Likelihood=-2111.5263248853753
Iteration 100: 2111.5263248853753
Likelihood=-2098.1660266494814
Iteration 22: 2098.1660266494814
Likelihood=-2169.0352267731214
Iteration 102: 2169.0352267731214
Likelihood=-2194.1782177131404
Iteration 55: 2194.1782177131404
Likelihood=-2111.5172111081124
Iteration 101: 2111.5172111081124
Likelihood=-2170.355312304466
Iteration 95: 2170.355312304466
Likelihood=-2095.9428306086493
Iteration 23: 2095.9428306086493
Likelihood=-2169.027429793123
Iteration 103: 2169.027429793123
Likelihood=-2111.508390293882
Iteration 102: 2111.508390293882
Likelihood=-2194.1202384107673
Iteration 56: 2194.1202384107673
Likelihood=-2170.352306581882
Iteration 96: 2170.352306581882
Likelihood=-2111.4919635259553
Iteration 103: 2111.4919635259553
Likelihood=-2093.682066127284
Iteration 24: 2093.682066127284
Likelihood=-2169.019426212857
Iteration 104: 2169.019426212857
Likelihood=-2194.022715880717
Iteration 57: 2194.022715880717
Likelihood=-2111.486770911625
Iteration 104: 2111.486770911625
Likelihood=-2170.348556019548
Iteration 97: 2170.348556019548
Likelihood=-2091.6610222475597
Iteration 25: 2091.6610222475597
Likelihood=-2169.0109902878
Iteration 105: 2169.0109902878
Likelihood=-2111.4572486951834
Iteration 105: 2111.4572486951834
Likelihood=-2193.9643011367366
Iteration 58: 2193.9643011367366
Likelihood=-2170.3435479947684
Iteration 98: 2170.3435479947684
Likelihood=-2090.1280984866253
Iteration 26: 2090.1280984866253
Likelihood=-2169.0007808276014
Iteration 106: 2169.0007808276014
Likelihood=-2111.443655090953
Iteration 106: 2111.443655090953
Likelihood=-2193.8917574578218
Iteration 59: 2193.8917574578218
Likelihood=-2170.336504276766
Iteration 99: 2170.336504276766
Likelihood=-2111.428804523383
Iteration 107: 2111.428804523383
Likelihood=-2088.6964375969683
Iteration 27: 2088.6964375969683
Likelihood=-2168.995158057923
Iteration 107: 2168.995158057923
Likelihood=-2193.9556548601454
Likelihood=-2111.413334893856
Iteration 108: 2111.413334893856
Likelihood=-2170.3287354642894
Iteration 100: 2170.3287354642894
Likelihood=-2087.752978138848
Iteration 28: 2087.752978138848
Likelihood=-2168.983698122925
Iteration 108: 2168.983698122925
Likelihood=-2111.409461048917
Iteration 109: 2111.409461048917
Likelihood=-2193.8536735972684
Iteration 60: 2193.8536735972684
Likelihood=-2170.322997391579
Iteration 101: 2170.322997391579
Likelihood=-2086.861213848099
Iteration 29: 2086.861213848099
Likelihood=-2111.389065066375
Iteration 110: 2111.389065066375
Likelihood=-2168.9720552684307
Iteration 109: 2168.9720552684307
Likelihood=-2193.7920700431196
Iteration 61: 2193.7920700431196
Likelihood=-2170.3182191523447
Iteration 102: 2170.3182191523447
Likelihood=-2111.3813294977426
Iteration 111: 2111.3813294977426
Likelihood=-2086.069416647297
Iteration 30: 2086.069416647297
Likelihood=-2168.958536510792
Iteration 110: 2168.958536510792
Likelihood=-2193.7140546124906
Iteration 62: 2193.7140546124906
Likelihood=-2111.370001612107
Iteration 112: 2111.370001612107
Likelihood=-2170.314134500989
Iteration 103: 2170.314134500989
Likelihood=-2085.1785925570953
Iteration 31: 2085.1785925570953
Likelihood=-2168.9488333676786
Iteration 111: 2168.9488333676786
Likelihood=-2111.3532506606007
Iteration 113: 2111.3532506606007
Likelihood=-2193.670254759798
Iteration 63: 2193.670254759798
Likelihood=-2170.310017326891
Iteration 104: 2170.310017326891
Likelihood=-2084.40989360901
Iteration 32: 2084.40989360901
Likelihood=-2111.3533807765484
Likelihood=-2168.9415891788394
Iteration 112: 2168.9415891788394
Likelihood=-2193.6261010138323
Iteration 64: 2193.6261010138323
Likelihood=-2111.3434509834556
Iteration 114: 2111.3434509834556
Likelihood=-2170.305867976743
Iteration 105: 2170.305867976743
Likelihood=-2083.314329264673
Iteration 33: 2083.314329264673
Likelihood=-2168.9334920446677
Iteration 113: 2168.9334920446677
Likelihood=-2193.586545501171
Iteration 65: 2193.586545501171
Likelihood=-2111.3324984164974
Iteration 115: 2111.3324984164974
Likelihood=-2170.29869783207
Iteration 106: 2170.29869783207
Likelihood=-2082.5064821966193
Iteration 34: 2082.5064821966193
Likelihood=-2168.92600967676
Iteration 114: 2168.92600967676
Likelihood=-2111.321587487962
Iteration 116: 2111.321587487962
Likelihood=-2193.5348808252966
Iteration 66: 2193.5348808252966
Likelihood=-2170.2921971298306
Iteration 107: 2170.2921971298306
Likelihood=-2111.307613113141
Iteration 117: 2111.307613113141
Likelihood=-2081.5767311549334
Iteration 35: 2081.5767311549334
Likelihood=-2168.9164621821365
Iteration 115: 2168.9164621821365
Likelihood=-2193.535015771052
Likelihood=-2111.2982361676236
Iteration 118: 2111.2982361676236
Likelihood=-2170.286650486668
Iteration 108: 2170.286650486668
Likelihood=-2080.8444969114025
Iteration 36: 2080.8444969114025
Likelihood=-2168.90730033857
Iteration 116: 2168.90730033857
Likelihood=-2111.281167082213
Iteration 119: 2111.281167082213
Likelihood=-2193.5075597044724
Iteration 67: 2193.5075597044724
Likelihood=-2170.2824174994676
Iteration 109: 2170.2824174994676
Likelihood=-2080.176125516556
Iteration 37: 2080.176125516556
Likelihood=-2111.272443700081
Iteration 120: 2111.272443700081
Likelihood=-2168.8913399323933
Iteration 117: 2168.8913399323933
Likelihood=-2193.4759507351155
Iteration 68: 2193.4759507351155
Likelihood=-2111.256985774733
Iteration 121: 2111.256985774733
Likelihood=-2170.279414518884
Iteration 110: 2170.279414518884
Likelihood=-2079.5966070895265
Iteration 38: 2079.5966070895265
Likelihood=-2168.881214771506
Iteration 118: 2168.881214771506
Likelihood=-2193.44925246463
Iteration 69: 2193.44925246463
Likelihood=-2111.2450330927345
Iteration 122: 2111.2450330927345
Likelihood=-2170.2723876128393
Iteration 111: 2170.2723876128393
Likelihood=-2079.0901148786875
Iteration 39: 2079.0901148786875
Likelihood=-2168.8670830257365
Iteration 119: 2168.8670830257365
Likelihood=-2111.226482968973
Iteration 123: 2111.226482968973
Likelihood=-2193.434959788634
Iteration 70: 2193.434959788634
Likelihood=-2078.6391944815036
Likelihood=-2170.266940501182
Iteration 40: 2078.6391944815036
Iteration 112: 2170.266940501182
Likelihood=-2111.2153321273468
Iteration 124: 2111.2153321273468
Likelihood=-2168.852760534125
Iteration 120: 2168.852760534125
Likelihood=-2193.4172358527244
Iteration 71: 2193.4172358527244
Likelihood=-2111.203313297386
Iteration 125: 2111.203313297386
Likelihood=-2078.3637838983536
Iteration 41: 2078.3637838983536
Likelihood=-2170.260409457461
Iteration 113: 2170.260409457461
Likelihood=-2168.8364848752312
Iteration 121: 2168.8364848752312
Likelihood=-2193.3941634454636
Iteration 72: 2193.3941634454636
Likelihood=-2111.2100046416176
Likelihood=-2077.818217239508
Iteration 42: 2077.818217239508
Likelihood=-2170.255718586606
Iteration 114: 2170.255718586606
Likelihood=-2168.8130182411005
Iteration 122: 2168.8130182411005
Likelihood=-2111.1977031984134
Iteration 126: 2111.1977031984134
Likelihood=-2193.3811602549067
Iteration 73: 2193.3811602549067
Likelihood=-2077.200052422358
Iteration 43: 2077.200052422358
Likelihood=-2111.1887670578226
Iteration 127: 2111.1887670578226
Likelihood=-2170.251240496007
Iteration 115: 2170.251240496007
Likelihood=-2168.7866463793926
Iteration 123: 2168.7866463793926
Likelihood=-2193.367189202809
Iteration 74: 2193.367189202809
Likelihood=-2111.178648848479
Iteration 128: 2111.178648848479
Likelihood=-2077.0133124856657
Iteration 44: 2077.0133124856657
Likelihood=-2170.246876596854
Iteration 116: 2170.246876596854
Likelihood=-2168.755699151532
Iteration 124: 2168.755699151532
Likelihood=-2111.1630943090613
Iteration 129: 2111.1630943090613
Likelihood=-2193.348152684074
Iteration 75: 2193.348152684074
Likelihood=-2076.6867064120574
Iteration 45: 2076.6867064120574
Likelihood=-2170.2426118939056
Iteration 117: 2170.2426118939056
Likelihood=-2111.155575939193
Iteration 130: 2111.155575939193
Likelihood=-2168.7292315560517
Iteration 125: 2168.7292315560517
Likelihood=-2193.3327588229563
Iteration 76: 2193.3327588229563
Likelihood=-2111.1395627476095
Iteration 131: 2111.1395627476095
Likelihood=-2076.5035159197923
Iteration 46: 2076.5035159197923
Likelihood=-2170.2378535647536
Iteration 118: 2170.2378535647536
Likelihood=-2168.7107035743334
Iteration 126: 2168.7107035743334
Likelihood=-2193.31471716403
Iteration 77: 2193.31471716403
Likelihood=-2111.1306058419395
Iteration 132: 2111.1306058419395
Likelihood=-2076.2592131844403
Iteration 47: 2076.2592131844403
Likelihood=-2170.233717930627
Iteration 119: 2170.233717930627
Likelihood=-2168.6899270994663
Iteration 127: 2168.6899270994663
Likelihood=-2111.120825098277
Iteration 133: 2111.120825098277
Likelihood=-2193.282483297681
Iteration 78: 2193.282483297681
Likelihood=-2076.0679137461484
Iteration 48: 2076.0679137461484
Likelihood=-2170.2250398013575
Iteration 120: 2170.2250398013575
Likelihood=-2111.1110390497106
Iteration 134: 2111.1110390497106
Likelihood=-2168.6796602068002
Iteration 128: 2168.6796602068002
Likelihood=-2193.25864617281
Iteration 79: 2193.25864617281
Likelihood=-2111.0989975769203
Iteration 135: 2111.0989975769203
Likelihood=-2075.8988264751697
Iteration 49: 2075.8988264751697
Likelihood=-2170.2200226724067
Iteration 121: 2170.2200226724067
Likelihood=-2168.6660065092
Iteration 129: 2168.6660065092
Likelihood=-2193.226898560088
Iteration 80: 2193.226898560088
Likelihood=-2111.083397461375
Iteration 136: 2111.083397461375
Likelihood=-2075.6463427088033
Iteration 50: 2075.6463427088033
Likelihood=-2170.2157837449236
Iteration 122: 2170.2157837449236
Likelihood=-2111.0671695770843
Iteration 137: 2111.0671695770843
Likelihood=-2168.651713421196
Iteration 130: 2168.651713421196
Likelihood=-2193.2013881070557
Iteration 81: 2193.2013881070557
Likelihood=-2075.4379433085783
Iteration 51: 2075.4379433085783
Likelihood=-2111.075878967642
Likelihood=-2170.2127111548116
Iteration 123: 2170.2127111548116
Likelihood=-2168.641500938372
Iteration 131: 2168.641500938372
Likelihood=-2193.172494229728
Iteration 82: 2193.172494229728
Likelihood=-2111.0579396416483
Iteration 138: 2111.0579396416483
Likelihood=-2075.260125560212
Iteration 52: 2075.260125560212
Likelihood=-2170.209351837828
Iteration 124: 2170.209351837828
Likelihood=-2168.635396112569
Iteration 132: 2168.635396112569
Likelihood=-2111.043218930685
Iteration 139: 2111.043218930685
Likelihood=-2193.1551159698606
Iteration 83: 2193.1551159698606
Likelihood=-2075.1528372327866
Iteration 53: 2075.1528372327866
Likelihood=-2170.207792961786
Iteration 125: 2170.207792961786
Likelihood=-2111.032316414939
Iteration 140: 2111.032316414939
Likelihood=-2168.627127239601
Iteration 133: 2168.627127239601
Likelihood=-2193.135644168209
Iteration 84: 2193.135644168209
Likelihood=-2075.0408890459435
Iteration 54: 2075.0408890459435
Likelihood=-2111.0190003090925
Iteration 141: 2111.0190003090925
Likelihood=-2476.6465288581853
Iteration 0: 2476.6465288581853
Iteration 1: 2476.6465288581853
Likelihood=-2168.625265416212
Iteration 134: 2168.625265416212
Likelihood=-2193.12532887219
Iteration 85: 2193.12532887219
Likelihood=-2111.009698171408
Iteration 142: 2111.009698171408
Likelihood=-2074.9361940684876
Iteration 55: 2074.9361940684876
Likelihood=-2412.16601949823
Iteration 2: 2412.16601949823
Likelihood=-2505.563979454104
Iteration 0: 2505.563979454104
Iteration 1: 2505.563979454104
Likelihood=-2110.9995633264784
Iteration 143: 2110.9995633264784
Likelihood=-2193.1046064911316
Iteration 86: 2193.1046064911316
Likelihood=-2074.8529935559886
Iteration 56: 2074.8529935559886
Likelihood=-2368.4996736564785
Iteration 3: 2368.4996736564785
Likelihood=-2110.988673009891
Iteration 144: 2110.988673009891
Likelihood=-2436.1011086754065
Iteration 2: 2436.1011086754065
Likelihood=-2193.0939035732695
Iteration 87: 2193.0939035732695
Likelihood=-2110.980101677735
Iteration 145: 2110.980101677735
Likelihood=-2074.7964750757137
Iteration 57: 2074.7964750757137
Likelihood=-2335.488224143899
Iteration 4: 2335.488224143899
Likelihood=-2390.796730880093
Iteration 3: 2390.796730880093
Likelihood=-2193.082463625371
Iteration 88: 2193.082463625371
Likelihood=-2110.9721862145634
Iteration 146: 2110.9721862145634
Likelihood=-2074.6828290749004
Iteration 58: 2074.6828290749004
Likelihood=-2307.380415978653
Iteration 5: 2307.380415978653
Likelihood=-2359.471153953747
Iteration 4: 2359.471153953747
Likelihood=-2110.9598058072534
Iteration 147: 2110.9598058072534
Likelihood=-2193.0706470627633
Iteration 89: 2193.0706470627633
Likelihood=-2074.690170226045
Likelihood=-2282.67290172868
Iteration 6: 2282.67290172868
Likelihood=-2110.951192661477
Iteration 148: 2110.951192661477
Likelihood=-2334.607391809968
Iteration 5: 2334.607391809968
Likelihood=-2193.0542587614614
Iteration 90: 2193.0542587614614
Likelihood=-2110.9374091246946
Iteration 149: 2110.9374091246946
Likelihood=-2074.6335653185415
Iteration 59: 2074.6335653185415
Likelihood=-2261.425876495654
Iteration 7: 2261.425876495654
Likelihood=-2312.850931511597
Iteration 6: 2312.850931511597
Likelihood=-2110.9513972114123
Likelihood=-2193.0449694079
Iteration 91: 2193.0449694079
Likelihood=-2074.577056009584
Iteration 60: 2074.577056009584
Likelihood=-2243.305813366035
Iteration 8: 2243.305813366035
Likelihood=-2293.3980303349786
Iteration 7: 2293.3980303349786
Likelihood=-2110.9322992418015
Iteration 150: 2110.9322992418015
Likelihood=-2193.035584424284
Iteration 92: 2193.035584424284
Likelihood=-2074.5004789986474
Iteration 61: 2074.5004789986474
Likelihood=-2110.9238374784627
Iteration 151: 2110.9238374784627
Likelihood=-2228.588064451315
Iteration 9: 2228.588064451315
Likelihood=-2276.455875635418
Iteration 8: 2276.455875635418
Likelihood=-2193.021198838819
Iteration 93: 2193.021198838819
Likelihood=-2110.914944812725
Iteration 152: 2110.914944812725
Likelihood=-2074.4010532084526
Iteration 62: 2074.4010532084526
Likelihood=-2216.158844075969
Iteration 10: 2216.158844075969
Likelihood=-2261.21018265658
Iteration 9: 2261.21018265658
Likelihood=-2110.9034139776522
Iteration 153: 2110.9034139776522
Likelihood=-2193.0052624658138
Iteration 94: 2193.0052624658138
Likelihood=-2074.3396922198262
Iteration 63: 2074.3396922198262
Likelihood=-2204.9174572578504
Iteration 11: 2204.9174572578504
Likelihood=-2110.894588104557
Iteration 154: 2110.894588104557
Likelihood=-2248.489812956482
Iteration 10: 2248.489812956482
Likelihood=-2192.9930294833944
Iteration 95: 2192.9930294833944
Likelihood=-2110.8876101895503
Iteration 155: 2110.8876101895503
Likelihood=-2074.265180058376
Iteration 64: 2074.265180058376
Likelihood=-2195.7576422700718
Iteration 12: 2195.7576422700718
Likelihood=-2237.689003734872
Iteration 11: 2237.689003734872
Likelihood=-2192.973660338999
Iteration 96: 2192.973660338999
Likelihood=-2110.878652242601
Iteration 156: 2110.878652242601
Likelihood=-2074.2249148823826
Iteration 65: 2074.2249148823826
Likelihood=-2187.0485767349387
Iteration 13: 2187.0485767349387
Likelihood=-2228.2204474390514
Iteration 12: 2228.2204474390514
Likelihood=-2110.872898248136
Iteration 157: 2110.872898248136
Likelihood=-2192.962534125636
Iteration 97: 2192.962534125636
Likelihood=-2074.1586758062244
Iteration 66: 2074.1586758062244
Likelihood=-2110.8674176304407
Iteration 158: 2110.8674176304407
Likelihood=-2179.759943325677
Iteration 14: 2179.759943325677
Likelihood=-2221.0203739965414
Iteration 13: 2221.0203739965414
Likelihood=-2192.948058666651
Iteration 98: 2192.948058666651
Likelihood=-2110.8620415558153
Iteration 159: 2110.8620415558153
Likelihood=-2074.1234351423263
Iteration 67: 2074.1234351423263
Likelihood=-2173.765670769518
Iteration 15: 2173.765670769518
Likelihood=-2214.4522244940576
Iteration 14: 2214.4522244940576
Likelihood=-2192.921949148667
Iteration 99: 2192.921949148667
Likelihood=-2110.8542748859154
Iteration 160: 2110.8542748859154
Likelihood=-2074.043736879559
Iteration 68: 2074.043736879559
Likelihood=-2167.9390236192494
Iteration 16: 2167.9390236192494
Likelihood=-2110.8487831573184
Iteration 161: 2110.8487831573184
Likelihood=-2209.382950210955
Iteration 15: 2209.382950210955
Likelihood=-2192.906506879627
Iteration 100: 2192.906506879627
Likelihood=-2074.010847463146
Iteration 69: 2074.010847463146
Likelihood=-2110.843582923296
Iteration 162: 2110.843582923296
Likelihood=-2162.706995562904
Iteration 17: 2162.706995562904
Likelihood=-2205.4765846293
Iteration 16: 2205.4765846293
Likelihood=-2192.892148156107
Iteration 101: 2192.892148156107
Likelihood=-2110.8416755797675
Iteration 163: 2110.8416755797675
Likelihood=-2073.957516769049
Iteration 70: 2073.957516769049
Likelihood=-2157.8511797489805
Iteration 18: 2157.8511797489805
Likelihood=-2201.9268201743407
Iteration 17: 2201.9268201743407
Likelihood=-2518.531102418093
Iteration 0: 2518.531102418093
Iteration 1: 2518.531102418093
Likelihood=-2192.844714297699
Iteration 102: 2192.844714297699
Likelihood=-2073.9181437126267
Iteration 71: 2073.9181437126267
Likelihood=-2447.467771577863
Iteration 2: 2447.467771577863
Likelihood=-2153.8403479308295
Iteration 19: 2153.8403479308295
Likelihood=-2199.2621311238486
Iteration 18: 2199.2621311238486
Likelihood=-2192.8299447994914
Iteration 103: 2192.8299447994914
Likelihood=-2398.877049332181
Iteration 3: 2398.877049332181
Likelihood=-2073.8763858613183
Iteration 72: 2073.8763858613183
Likelihood=-2150.0743881573117
Iteration 20: 2150.0743881573117
Likelihood=-2196.765355829367
Iteration 19: 2196.765355829367
Likelihood=-2363.2919929251725
Iteration 4: 2363.2919929251725
Likelihood=-2192.806144599576
Iteration 104: 2192.806144599576
Likelihood=-2073.8591314672435
Iteration 73: 2073.8591314672435
Likelihood=-2333.8792308683737
Iteration 5: 2333.8792308683737
Likelihood=-2147.078634173
Iteration 21: 2147.078634173
Likelihood=-2194.4546639027844
Iteration 20: 2194.4546639027844
Likelihood=-2192.762415524098
Iteration 105: 2192.762415524098
Likelihood=-2308.0245567264174
Iteration 6: 2308.0245567264174
Likelihood=-2073.8311799280273
Iteration 74: 2073.8311799280273
Likelihood=-2144.743658624304
Iteration 22: 2144.743658624304
Likelihood=-2192.4737818621156
Iteration 21: 2192.4737818621156
Likelihood=-2192.7201537919404
Iteration 106: 2192.7201537919404
Likelihood=-2285.3709863603417
Iteration 7: 2285.3709863603417
Likelihood=-2073.794264878243
Iteration 75: 2073.794264878243
Likelihood=-2265.897141118748
Iteration 8: 2265.897141118748
Likelihood=-2142.8125612407175
Iteration 23: 2142.8125612407175
Likelihood=-2190.4228466595255
Iteration 22: 2190.4228466595255
Likelihood=-2192.666072994309
Iteration 107: 2192.666072994309
Likelihood=-2073.8007192624596
Likelihood=-2249.9531013350934
Iteration 9: 2249.9531013350934
Likelihood=-2141.2879886634864
Iteration 24: 2141.2879886634864
Likelihood=-2188.495931712716
Iteration 23: 2188.495931712716
Likelihood=-2192.604519180325
Iteration 108: 2192.604519180325
Likelihood=-2237.5252353522333
Iteration 10: 2237.5252353522333
Likelihood=-2073.7746756299066
Iteration 76: 2073.7746756299066
Likelihood=-2139.9221152179516
Iteration 25: 2139.9221152179516
Likelihood=-2186.6490844229143
Iteration 24: 2186.6490844229143
Likelihood=-2227.298398207623
Iteration 11: 2227.298398207623
Likelihood=-2192.542880482474
Iteration 109: 2192.542880482474
Likelihood=-2073.747476184491
Iteration 77: 2073.747476184491
Likelihood=-2218.8753238811823
Iteration 12: 2218.8753238811823
Likelihood=-2138.658891270877
Iteration 26: 2138.658891270877
Likelihood=-2184.9445493111543
Iteration 25: 2184.9445493111543
Likelihood=-2192.504137723566
Iteration 110: 2192.504137723566
Likelihood=-2211.900015063205
Iteration 13: 2211.900015063205
Likelihood=-2073.7308240812467
Iteration 78: 2073.7308240812467
Likelihood=-2137.5660648560524
Iteration 27: 2137.5660648560524
Likelihood=-2183.8441803974556
Iteration 26: 2183.8441803974556
Likelihood=-2192.4631011823035
Iteration 111: 2192.4631011823035
Likelihood=-2205.527499875706
Iteration 14: 2205.527499875706
Likelihood=-2073.7062525722927
Iteration 79: 2073.7062525722927
Likelihood=-2200.1943820773517
Iteration 15: 2200.1943820773517
Likelihood=-2136.661522031933
Iteration 28: 2136.661522031933
Likelihood=-2182.5191528077016
Iteration 27: 2182.5191528077016
Likelihood=-2192.433135060673
Iteration 112: 2192.433135060673
Likelihood=-2073.693115330388
Iteration 80: 2073.693115330388
Likelihood=-2195.3384470044593
Iteration 16: 2195.3384470044593
Likelihood=-2135.871928768212
Iteration 29: 2135.871928768212
Likelihood=-2181.595258193347
Iteration 28: 2181.595258193347
Likelihood=-2192.406520890468
Iteration 113: 2192.406520890468
Likelihood=-2191.0492412324743
Iteration 17: 2191.0492412324743
Likelihood=-2073.662480103797
Iteration 81: 2073.662480103797
Likelihood=-2135.1707341738993
Iteration 30: 2135.1707341738993
Likelihood=-2180.5714525022854
Iteration 29: 2180.5714525022854
Likelihood=-2187.302192443995
Iteration 18: 2187.302192443995
Likelihood=-2192.393515207395
Iteration 114: 2192.393515207395
Likelihood=-2073.643994217826
Iteration 82: 2073.643994217826
Likelihood=-2184.1085126877138
Iteration 19: 2184.1085126877138
Likelihood=-2134.6526417654604
Iteration 31: 2134.6526417654604
Likelihood=-2179.5636565982713
Iteration 30: 2179.5636565982713
Likelihood=-2192.368518994133
Iteration 115: 2192.368518994133
Likelihood=-2181.464881465021
Iteration 20: 2181.464881465021
Likelihood=-2073.624231598454
Iteration 83: 2073.624231598454
Likelihood=-2133.834847190069
Iteration 32: 2133.834847190069
Likelihood=-2178.7546711237633
Iteration 31: 2178.7546711237633
Likelihood=-2192.356426027086
Iteration 116: 2192.356426027086
Likelihood=-2179.188089124021
Iteration 21: 2179.188089124021
Likelihood=-2073.5911224839124
Iteration 84: 2073.5911224839124
Likelihood=-2177.2478649072714
Iteration 22: 2177.2478649072714
Likelihood=-2133.3744111376486
Iteration 33: 2133.3744111376486
Likelihood=-2178.085772236747
Iteration 32: 2178.085772236747
Likelihood=-2192.3401242725467
Iteration 117: 2192.3401242725467
Likelihood=-2073.6124842060117
Likelihood=-2175.6209290221127
Iteration 23: 2175.6209290221127
Likelihood=-2133.038026801001
Iteration 34: 2133.038026801001
Likelihood=-2177.497672165511
Iteration 33: 2177.497672165511
Likelihood=-2192.3197621610334
Iteration 118: 2192.3197621610334
Likelihood=-2174.118428615624
Iteration 24: 2174.118428615624
Likelihood=-2073.578997985241
Iteration 85: 2073.578997985241
Likelihood=-2132.80485141498
Iteration 35: 2132.80485141498
Likelihood=-2176.688524062791
Iteration 34: 2176.688524062791
Likelihood=-2172.640841758332
Iteration 25: 2172.640841758332
Likelihood=-2192.3083920988934
Iteration 119: 2192.3083920988934
Likelihood=-2073.5632397275294
Iteration 86: 2073.5632397275294
Likelihood=-2171.267857374722
Iteration 26: 2171.267857374722
Likelihood=-2132.3624165811516
Iteration 36: 2132.3624165811516
Likelihood=-2176.0066675210637
Iteration 35: 2176.0066675210637
Likelihood=-2192.306541597384
Likelihood=-2073.5567087817917
Iteration 87: 2073.5567087817917
Likelihood=-2169.86945761667
Iteration 27: 2169.86945761667
Likelihood=-2131.7124536407487
Iteration 37: 2131.7124536407487
Likelihood=-2175.413453602976
Iteration 36: 2175.413453602976
Likelihood=-2192.2962095241473
Iteration 120: 2192.2962095241473
Likelihood=-2168.7078325536254
Iteration 28: 2168.7078325536254
Likelihood=-2073.5431194990847
Iteration 88: 2073.5431194990847
Likelihood=-2168.0715842951954
Iteration 29: 2168.0715842951954
Likelihood=-2131.2932969005037
Iteration 38: 2131.2932969005037
Likelihood=-2174.926728446766
Iteration 37: 2174.926728446766
Likelihood=-2192.2791484974796
Iteration 121: 2192.2791484974796
Likelihood=-2073.5271899436743
Iteration 89: 2073.5271899436743
Likelihood=-2167.220365790186
Iteration 30: 2167.220365790186
Likelihood=-2130.8800509417924
Iteration 39: 2130.8800509417924
Likelihood=-2174.5459103976273
Iteration 38: 2174.5459103976273
Likelihood=-2192.268868991725
Iteration 122: 2192.268868991725
Likelihood=-2166.8330281155268
Iteration 31: 2166.8330281155268
Likelihood=-2073.523809263675
Iteration 90: 2073.523809263675
Likelihood=-2130.4347904203905
Iteration 40: 2130.4347904203905
Likelihood=-2174.2967627694593
Iteration 39: 2174.2967627694593
Likelihood=-2192.255785480078
Iteration 123: 2192.255785480078
Likelihood=-2166.322830327991
Iteration 32: 2166.322830327991
Likelihood=-2073.5026767513514
Iteration 91: 2073.5026767513514
Likelihood=-2165.8376114275634
Iteration 33: 2165.8376114275634
Likelihood=-2130.1161854828324
Iteration 41: 2130.1161854828324
Likelihood=-2174.0244662129326
Iteration 40: 2174.0244662129326
Likelihood=-2192.245947748069
Iteration 124: 2192.245947748069
Likelihood=-2073.498097392211
Iteration 92: 2073.498097392211
Likelihood=-2165.3868102358247
Iteration 34: 2165.3868102358247
Likelihood=-2129.942679881953
Iteration 42: 2129.942679881953
Likelihood=-2192.2388934303317
Iteration 125: 2192.2388934303317
Likelihood=-2173.761625695649
Iteration 41: 2173.761625695649
Likelihood=-2164.762775634482
Iteration 35: 2164.762775634482
Likelihood=-2073.493465156735
Iteration 93: 2073.493465156735
Likelihood=-2164.2936591035523
Iteration 36: 2164.2936591035523
Likelihood=-2129.804038250368
Iteration 43: 2129.804038250368
Likelihood=-2192.2344980654275
Iteration 126: 2192.2344980654275
Likelihood=-2173.537140801937
Iteration 42: 2173.537140801937
Likelihood=-2073.483880583156
Iteration 94: 2073.483880583156
Likelihood=-2163.8128243146607
Iteration 37: 2163.8128243146607
Likelihood=-2192.22849932887
Iteration 127: 2192.22849932887
Likelihood=-2129.5934467612683
Iteration 44: 2129.5934467612683
Likelihood=-2173.3743168982064
Iteration 43: 2173.3743168982064
Likelihood=-2163.456364486869
Iteration 38: 2163.456364486869
Likelihood=-2073.47440767499
Iteration 95: 2073.47440767499
Likelihood=-2192.221125405786
Iteration 128: 2192.221125405786
Likelihood=-2173.0984091125524
Iteration 44: 2173.0984091125524
Likelihood=-2129.4304538554425
Iteration 45: 2129.4304538554425
Likelihood=-2163.2150560638056
Iteration 39: 2163.2150560638056
Likelihood=-2073.462515538725
Iteration 96: 2073.462515538725
Likelihood=-2162.9832641651838
Iteration 40: 2162.9832641651838
Likelihood=-2192.2138969642547
Iteration 129: 2192.2138969642547
Likelihood=-2172.9794455632937
Iteration 45: 2172.9794455632937
Likelihood=-2129.282294068207
Iteration 46: 2129.282294068207
Likelihood=-2073.4574013948836
Iteration 97: 2073.4574013948836
Likelihood=-2162.5369032256813
Iteration 41: 2162.5369032256813
Likelihood=-2192.2084212907425
Iteration 130: 2192.2084212907425
Likelihood=-2172.864752987487
Iteration 46: 2172.864752987487
Likelihood=-2129.074090176059
Iteration 47: 2129.074090176059
Likelihood=-2162.2677888054473
Iteration 42: 2162.2677888054473
Likelihood=-2073.4499710279156
Iteration 98: 2073.4499710279156
Likelihood=-2162.0266682271877
Iteration 43: 2162.0266682271877
Likelihood=-2192.2045036611
Iteration 131: 2192.2045036611
Likelihood=-2172.733026417837
Iteration 47: 2172.733026417837
Likelihood=-2128.9535869926117
Iteration 48: 2128.9535869926117
Likelihood=-2073.4359639318786
Iteration 99: 2073.4359639318786
Likelihood=-2161.6153360814124
Iteration 44: 2161.6153360814124
Likelihood=-2192.202170656975
Iteration 132: 2192.202170656975
Likelihood=-2172.597656361411
Iteration 48: 2172.597656361411
Likelihood=-2128.814295571084
Iteration 49: 2128.814295571084
Likelihood=-2073.4214081831865
Iteration 100: 2073.4214081831865
Likelihood=-2161.331859282243
Iteration 45: 2161.331859282243
Likelihood=-2192.199220333948
Iteration 133: 2192.199220333948
Likelihood=-2172.44958075723
Iteration 49: 2172.44958075723
Likelihood=-2161.0419537638327
Iteration 46: 2161.0419537638327
Likelihood=-2128.6695650478355
Iteration 50: 2128.6695650478355
Likelihood=-2073.4069389281676
Iteration 101: 2073.4069389281676
Likelihood=-2160.7451942628477
Iteration 47: 2160.7451942628477
Likelihood=-2192.196705430269
Iteration 134: 2192.196705430269
Likelihood=-2172.282663079762
Iteration 50: 2172.282663079762
Likelihood=-2128.5157443696203
Iteration 51: 2128.5157443696203
Likelihood=-2073.3914388040107
Iteration 102: 2073.3914388040107
Likelihood=-2160.4736748483488
Iteration 48: 2160.4736748483488
Likelihood=-2192.1942512307173
Iteration 135: 2192.1942512307173
Likelihood=-2172.1943282437683
Iteration 51: 2172.1943282437683
Likelihood=-2128.3996116978733
Iteration 52: 2128.3996116978733
Likelihood=-2160.2748126372057
Iteration 49: 2160.2748126372057
Likelihood=-2073.380163716864
Iteration 103: 2073.380163716864
Likelihood=-2192.191923909759
Iteration 136: 2192.191923909759
Likelihood=-2160.199186288733
Iteration 50: 2160.199186288733
Likelihood=-2172.1116406931847
Iteration 52: 2172.1116406931847
Likelihood=-2128.3002139838045
Iteration 53: 2128.3002139838045
Likelihood=-2073.367475875564
Iteration 104: 2073.367475875564
Likelihood=-2160.1127256717136
Iteration 51: 2160.1127256717136
Likelihood=-2192.190523895379
Iteration 137: 2192.190523895379
Likelihood=-2172.041680104631
Iteration 53: 2172.041680104631
Likelihood=-2128.181058310607
Iteration 54: 2128.181058310607
Likelihood=-2073.3587111014403
Iteration 105: 2073.3587111014403
Likelihood=-2160.029494099248
Iteration 52: 2160.029494099248
Likelihood=-2541.2812699345704
Iteration 0: 2541.2812699345704
Iteration 1: 2541.2812699345704
Likelihood=-2171.971192466348
Iteration 54: 2171.971192466348
Likelihood=-2159.942483587241
Iteration 53: 2159.942483587241
Likelihood=-2128.0811851018498
Iteration 55: 2128.0811851018498
Likelihood=-2073.3432410962773
Iteration 106: 2073.3432410962773
Likelihood=-2488.812706755378
Iteration 2: 2488.812706755378
Likelihood=-2159.911534257326
Iteration 54: 2159.911534257326
Likelihood=-2171.8716429648307
Iteration 55: 2171.8716429648307
Likelihood=-2127.988540175501
Iteration 56: 2127.988540175501
Likelihood=-2073.3345612866974
Iteration 107: 2073.3345612866974
Likelihood=-2159.754026610662
Iteration 55: 2159.754026610662
Likelihood=-2455.4146250088857
Iteration 3: 2455.4146250088857
Likelihood=-2171.79606143722
Iteration 56: 2171.79606143722
Likelihood=-2127.9436046865926
Iteration 57: 2127.9436046865926
Likelihood=-2073.3269818303
Likelihood=-2159.701915831152
Iteration 108: 2073.3269818303
Iteration 56: 2159.701915831152
Likelihood=-2430.1541041075966
Iteration 4: 2430.1541041075966
Likelihood=-2171.75748300113
Iteration 57: 2171.75748300113
Likelihood=-2159.6465129897956
Iteration 57: 2159.6465129897956
Likelihood=-2127.88844804814
Iteration 58: 2127.88844804814
Likelihood=-2073.306419718243
Iteration 109: 2073.306419718243
Likelihood=-2407.756767377579
Iteration 5: 2407.756767377579
Likelihood=-2159.5692054217193
Iteration 58: 2159.5692054217193
Likelihood=-2171.6534057952913
Iteration 58: 2171.6534057952913
Likelihood=-2127.8215644793854
Iteration 59: 2127.8215644793854
Likelihood=-2073.357132719897
Likelihood=-2159.5506806130898
Iteration 59: 2159.5506806130898
Likelihood=-2386.958569632063
Iteration 6: 2386.958569632063
Likelihood=-2171.653157978707
Likelihood=-2159.431430352736
Iteration 60: 2159.431430352736
Likelihood=-2127.747127173318
Iteration 60: 2127.747127173318
Likelihood=-2073.300839253403
Iteration 110: 2073.300839253403
Likelihood=-2368.1509785520766
Iteration 7: 2368.1509785520766
Likelihood=-2171.619521010416
Iteration 59: 2171.619521010416
Likelihood=-2159.395699368865
Iteration 61: 2159.395699368865
Likelihood=-2127.706966151341
Iteration 61: 2127.706966151341
Likelihood=-2073.2880778561826
Iteration 111: 2073.2880778561826
Likelihood=-2159.3249768133796
Iteration 62: 2159.3249768133796
Likelihood=-2350.5144623443216
Iteration 8: 2350.5144623443216
Likelihood=-2171.577192364601
Iteration 60: 2171.577192364601
Likelihood=-2127.672387055028
Iteration 62: 2127.672387055028
Likelihood=-2073.279117732495
Iteration 112: 2073.279117732495
Likelihood=-2159.2616322928698
Iteration 63: 2159.2616322928698
Likelihood=-2334.8114663724464
Iteration 9: 2334.8114663724464
Likelihood=-2171.518724683323
Iteration 61: 2171.518724683323
Likelihood=-2159.2088027319305
Iteration 64: 2159.2088027319305
Likelihood=-2127.6616989592917
Iteration 63: 2127.6616989592917
Likelihood=-2073.2644269766765
Iteration 113: 2073.2644269766765
Likelihood=-2159.1756791535913
Likelihood=-2320.2028930299007
Iteration 65: 2159.1756791535913
Iteration 10: 2320.2028930299007
Likelihood=-2171.4789145560494
Iteration 62: 2171.4789145560494
Likelihood=-2127.6155454539567
Iteration 64: 2127.6155454539567
Likelihood=-2073.2523781286845
Iteration 114: 2073.2523781286845
Likelihood=-2159.1312288104054
Iteration 66: 2159.1312288104054
Likelihood=-2171.434623887504
Iteration 63: 2171.434623887504
Likelihood=-2307.1960192207694
Iteration 11: 2307.1960192207694
Likelihood=-2127.5846586928906
Iteration 65: 2127.5846586928906
Likelihood=-2073.240483315068
Iteration 115: 2073.240483315068
Likelihood=-2159.0960820554596
Iteration 67: 2159.0960820554596
Likelihood=-2171.3683521000535
Iteration 64: 2171.3683521000535
Likelihood=-2296.132863263687
Iteration 12: 2296.132863263687
Likelihood=-2159.048148995341
Iteration 68: 2159.048148995341
Likelihood=-2127.552564354157
Iteration 66: 2127.552564354157
Likelihood=-2073.2338318637253
Iteration 116: 2073.2338318637253
Likelihood=-2158.982504100862
Iteration 69: 2158.982504100862
Likelihood=-2171.339924009755
Iteration 65: 2171.339924009755
Likelihood=-2286.1060600483756
Iteration 13: 2286.1060600483756
Likelihood=-2127.4968898240095
Iteration 67: 2127.4968898240095
Likelihood=-2073.2259773323603
Iteration 117: 2073.2259773323603
Likelihood=-2158.974483848476
Iteration 70: 2158.974483848476
Likelihood=-2171.314297176208
Iteration 66: 2171.314297176208
Likelihood=-2277.6654465630654
Iteration 14: 2277.6654465630654
Likelihood=-2158.900351730303
Iteration 71: 2158.900351730303
Likelihood=-2127.435232883894
Iteration 68: 2127.435232883894
Likelihood=-2073.218054805612
Iteration 118: 2073.218054805612
Likelihood=-2171.276780412681
Iteration 67: 2171.276780412681
Likelihood=-2158.875049823052
Iteration 72: 2158.875049823052
Likelihood=-2270.6538328933534
Iteration 15: 2270.6538328933534
Likelihood=-2073.2088957099145
Iteration 119: 2073.2088957099145
Likelihood=-2127.336282840024
Iteration 69: 2127.336282840024
Likelihood=-2158.833001659141
Iteration 73: 2158.833001659141
Likelihood=-2171.254131152273
Iteration 68: 2171.254131152273
Likelihood=-2264.607787681894
Iteration 16: 2264.607787681894
Likelihood=-2073.20124674056
Iteration 120: 2073.20124674056
Likelihood=-2127.2927458287777
Iteration 70: 2127.2927458287777
Likelihood=-2158.801321520761
Iteration 74: 2158.801321520761
Likelihood=-2171.218214237781
Iteration 69: 2171.218214237781
Likelihood=-2259.733517983293
Iteration 17: 2259.733517983293
Likelihood=-2158.754930384376
Iteration 75: 2158.754930384376
Likelihood=-2073.1947748767884
Iteration 121: 2073.1947748767884
Likelihood=-2127.2499012044073
Iteration 71: 2127.2499012044073
Likelihood=-2171.194073535938
Iteration 70: 2171.194073535938
Likelihood=-2158.713899451863
Iteration 76: 2158.713899451863
Likelihood=-2255.7765962821036
Iteration 18: 2255.7765962821036
Likelihood=-2127.1985578646863
Iteration 72: 2127.1985578646863
Likelihood=-2073.1858786990088
Iteration 122: 2073.1858786990088
Likelihood=-2158.6869350719526
Iteration 77: 2158.6869350719526
Likelihood=-2171.1694869450534
Iteration 71: 2171.1694869450534
Likelihood=-2252.5241512978637
Iteration 19: 2252.5241512978637
Likelihood=-2158.6778950514145
Iteration 78: 2158.6778950514145
Likelihood=-2127.1999306393304
Likelihood=-2073.198011951595
Likelihood=-2171.1494176602246
Iteration 72: 2171.1494176602246
Likelihood=-2158.6315584234726
Iteration 79: 2158.6315584234726
Likelihood=-2249.7156595066695
Iteration 20: 2249.7156595066695
Likelihood=-2127.1457165089546
Iteration 73: 2127.1457165089546
Likelihood=-2073.182954127382
Iteration 123: 2073.182954127382
Likelihood=-2158.610756219833
Iteration 80: 2158.610756219833
Likelihood=-2171.1339590465955
Iteration 73: 2171.1339590465955
Likelihood=-2247.164657619499
Iteration 21: 2247.164657619499
Likelihood=-2127.072282100791
Iteration 74: 2127.072282100791
Likelihood=-2073.1802126720527
Iteration 124: 2073.1802126720527
Likelihood=-2158.5823160463765
Iteration 81: 2158.5823160463765
Likelihood=-2171.107726564498
Iteration 74: 2171.107726564498
Likelihood=-2244.806929844703
Iteration 22: 2244.806929844703
Likelihood=-2158.5494909977915
Iteration 82: 2158.5494909977915
Likelihood=-2127.012768247849
Iteration 75: 2127.012768247849
Likelihood=-2073.1778727569867
Iteration 125: 2073.1778727569867
Likelihood=-2171.07674779615
Iteration 75: 2171.07674779615
Likelihood=-2158.5265240099625
Iteration 83: 2158.5265240099625
Likelihood=-2242.6232971833933
Iteration 23: 2242.6232971833933
Likelihood=-2126.9760508106688
Iteration 76: 2126.9760508106688
Likelihood=-2073.176233813635
Iteration 126: 2073.176233813635
Likelihood=-2158.4955835963406
Iteration 84: 2158.4955835963406
Likelihood=-2171.049200152857
Iteration 76: 2171.049200152857
Likelihood=-2240.6393762732323
Iteration 24: 2240.6393762732323
Likelihood=-2482.763367232847
Iteration 0: 2482.763367232847
Iteration 1: 2482.763367232847
Likelihood=-2126.9263605902647
Iteration 77: 2126.9263605902647
Likelihood=-2158.476252959641
Iteration 85: 2158.476252959641
Likelihood=-2171.0216600312315
Iteration 77: 2171.0216600312315
Likelihood=-2158.444631182145
Iteration 86: 2158.444631182145
Likelihood=-2238.817672043277
Iteration 25: 2238.817672043277
Likelihood=-2418.192289060717
Iteration 2: 2418.192289060717
Likelihood=-2126.8339672688367
Iteration 78: 2126.8339672688367
Likelihood=-2171.0168344474414
Iteration 78: 2171.0168344474414
Likelihood=-2158.3909309105547
Iteration 87: 2158.3909309105547
Likelihood=-2373.516985379014
Iteration 3: 2373.516985379014
Likelihood=-2237.262826007823
Iteration 26: 2237.262826007823
Likelihood=-2126.978016632821
Likelihood=-2158.3434418971065
Iteration 88: 2158.3434418971065
Likelihood=-2170.99141670942
Iteration 79: 2170.99141670942
Likelihood=-2339.9566485851515
Iteration 4: 2339.9566485851515
Likelihood=-2235.941641419966
Iteration 27: 2235.941641419966
Likelihood=-2158.314525341844
Iteration 89: 2158.314525341844
Likelihood=-2126.8078443389595
Iteration 79: 2126.8078443389595
Likelihood=-2170.97819414885
Iteration 80: 2170.97819414885
Likelihood=-2158.2945218394157
Iteration 90: 2158.2945218394157
Likelihood=-2311.742386669882
Iteration 5: 2311.742386669882
Likelihood=-2234.854608195295
Iteration 28: 2234.854608195295
Likelihood=-2126.771549168956
Iteration 80: 2126.771549168956
Likelihood=-2170.959998401248
Likelihood=-2158.2808960538214
Iteration 81: 2170.959998401248
Iteration 91: 2158.2808960538214
Likelihood=-2286.827705882976
Iteration 6: 2286.827705882976
Likelihood=-2233.935974893086
Iteration 29: 2233.935974893086
Likelihood=-2126.739622319944
Iteration 81: 2126.739622319944
Likelihood=-2158.2627201522396
Iteration 92: 2158.2627201522396
Likelihood=-2170.937166925543
Iteration 82: 2170.937166925543
Likelihood=-2158.2256445532844
Iteration 93: 2158.2256445532844
Likelihood=-2264.5680690299123
Iteration 7: 2264.5680690299123
Likelihood=-2233.166956973
Iteration 30: 2233.166956973
Likelihood=-2126.6986372076976
Iteration 82: 2126.6986372076976
Likelihood=-2170.9509515022723
Likelihood=-2158.195701978605
Iteration 94: 2158.195701978605
Likelihood=-2244.4348830199124
Iteration 8: 2244.4348830199124
Likelihood=-2126.6632719967247
Iteration 83: 2126.6632719967247
Likelihood=-2232.505624388145
Iteration 31: 2232.505624388145
Likelihood=-2158.1770846920213
Iteration 95: 2158.1770846920213
Likelihood=-2170.9241942052013
Iteration 83: 2170.9241942052013
Likelihood=-2158.157854938846
Iteration 96: 2158.157854938846
Likelihood=-2227.227772664847
Iteration 9: 2227.227772664847
Likelihood=-2126.629818166227
Iteration 84: 2126.629818166227
Likelihood=-2231.8796132556517
Iteration 32: 2231.8796132556517
Likelihood=-2170.904977288377
Iteration 84: 2170.904977288377
Likelihood=-2158.1383779761572
Iteration 97: 2158.1383779761572
Likelihood=-2212.2789328285457
Iteration 10: 2212.2789328285457
Likelihood=-2126.610494669648
Iteration 85: 2126.610494669648
Likelihood=-2231.299905745968
Iteration 33: 2231.299905745968
Likelihood=-2170.890619038333
Iteration 85: 2170.890619038333
Likelihood=-2158.129113322174
Iteration 98: 2158.129113322174
Likelihood=-2126.5825313256373
Iteration 86: 2126.5825313256373
Likelihood=-2199.4239670849106
Iteration 11: 2199.4239670849106
Likelihood=-2158.1215232896952
Iteration 99: 2158.1215232896952
Likelihood=-2230.723441546479
Iteration 34: 2230.723441546479
Likelihood=-2170.8720089322446
Iteration 86: 2170.8720089322446
Likelihood=-2158.10747378131
Iteration 100: 2158.10747378131
Likelihood=-2126.5455251751155
Iteration 87: 2126.5455251751155
Likelihood=-2188.146906756116
Iteration 12: 2188.146906756116
Likelihood=-2230.1274502363144
Iteration 35: 2230.1274502363144
Likelihood=-2170.8682806286506
Iteration 87: 2170.8682806286506
Likelihood=-2158.1004020419364
Iteration 101: 2158.1004020419364
Likelihood=-2126.5083092302857
Iteration 88: 2126.5083092302857
Likelihood=-2178.395548586153
Iteration 13: 2178.395548586153
Likelihood=-2229.732240486859
Iteration 36: 2229.732240486859
Likelihood=-2158.088948763589
Iteration 102: 2158.088948763589
Likelihood=-2170.845773543197
Iteration 88: 2170.845773543197
Likelihood=-2158.0808337505637
Iteration 103: 2158.0808337505637
Likelihood=-2126.4734340229566
Iteration 89: 2126.4734340229566
Likelihood=-2169.6209682633025
Iteration 14: 2169.6209682633025
Likelihood=-2229.2534210435447
Iteration 37: 2229.2534210435447
Likelihood=-2170.834300168025
Iteration 89: 2170.834300168025
Likelihood=-2158.071342892869
Iteration 104: 2158.071342892869
Likelihood=-2126.439267477428
Iteration 90: 2126.439267477428
Likelihood=-2162.728907241352
Iteration 15: 2162.728907241352
Likelihood=-2228.998531016515
Iteration 38: 2228.998531016515
Likelihood=-2170.817515879021
Iteration 90: 2170.817515879021
Likelihood=-2158.0588853590157
Iteration 105: 2158.0588853590157
Likelihood=-2126.4039651486437
Iteration 91: 2126.4039651486437
Likelihood=-2158.0804283492453
Likelihood=-2157.030278387583
Iteration 16: 2157.030278387583
Likelihood=-2228.7312756634137
Iteration 39: 2228.7312756634137
Likelihood=-2170.7945834859474
Iteration 91: 2170.7945834859474
Likelihood=-2158.0520173481063
Iteration 106: 2158.0520173481063
Likelihood=-2126.369992818467
Iteration 92: 2126.369992818467
Likelihood=-2152.5353528171254
Iteration 17: 2152.5353528171254
Likelihood=-2228.5565358157046
Iteration 40: 2228.5565358157046
Likelihood=-2170.8218046529582
Likelihood=-2158.0403010327504
Iteration 107: 2158.0403010327504
Likelihood=-2126.323361742191
Iteration 93: 2126.323361742191
Likelihood=-2148.80644346116
Iteration 18: 2148.80644346116
Likelihood=-2170.784959511749
Iteration 92: 2170.784959511749
Likelihood=-2158.0313072671543
Iteration 108: 2158.0313072671543
Likelihood=-2228.290207385877
Iteration 41: 2228.290207385877
Likelihood=-2158.0265268801772
Iteration 109: 2158.0265268801772
Likelihood=-2126.2940057518804
Iteration 94: 2126.2940057518804
Likelihood=-2145.8271244270964
Iteration 19: 2145.8271244270964
Likelihood=-2170.77158536533
Iteration 93: 2170.77158536533
Likelihood=-2228.1183540713
Iteration 42: 2228.1183540713
Likelihood=-2158.0221697551724
Iteration 110: 2158.0221697551724
Likelihood=-2126.2579805347777
Iteration 95: 2126.2579805347777
Likelihood=-2143.199027987169
Iteration 20: 2143.199027987169
Likelihood=-2170.7624078430626
Iteration 94: 2170.7624078430626
Likelihood=-2227.920589338996
Iteration 43: 2227.920589338996
Likelihood=-2158.0175128498245
Iteration 111: 2158.0175128498245
Likelihood=-2126.2074844079098
Iteration 96: 2126.2074844079098
Likelihood=-2158.0120558152603
Iteration 112: 2158.0120558152603
Likelihood=-2140.8527690720907
Iteration 21: 2140.8527690720907
Likelihood=-2170.7519245111494
Iteration 95: 2170.7519245111494
Likelihood=-2227.7899766094733
Iteration 44: 2227.7899766094733
Likelihood=-2158.0058903484637
Iteration 113: 2158.0058903484637
Likelihood=-2126.1754344534334
Iteration 97: 2126.1754344534334
Likelihood=-2138.916658928169
Iteration 22: 2138.916658928169
Likelihood=-2170.7349557574976
Iteration 96: 2170.7349557574976
Likelihood=-2227.5390483436026
Iteration 45: 2227.5390483436026
Likelihood=-2157.9999237521793
Iteration 114: 2157.9999237521793
Likelihood=-2126.123631937034
Iteration 98: 2126.123631937034
Likelihood=-2137.1538889275585
Iteration 23: 2137.1538889275585
Likelihood=-2170.7323400887076
Likelihood=-2157.9935557024182
Iteration 115: 2157.9935557024182
Likelihood=-2227.3639679517105
Iteration 46: 2227.3639679517105
Likelihood=-2157.99035552789
Iteration 116: 2157.99035552789
Likelihood=-2135.7325000472542
Iteration 24: 2135.7325000472542
Likelihood=-2126.105168219649
Iteration 99: 2126.105168219649
Likelihood=-2170.721387333058
Iteration 97: 2170.721387333058
Likelihood=-2227.2048392576794
Iteration 47: 2227.2048392576794
Likelihood=-2157.9865210035755
Iteration 117: 2157.9865210035755
Likelihood=-2134.279232412588
Iteration 25: 2134.279232412588
Likelihood=-2126.0669892433334
Iteration 100: 2126.0669892433334
Likelihood=-2170.703349428466
Iteration 98: 2170.703349428466
Likelihood=-2227.0064977349125
Iteration 48: 2227.0064977349125
Likelihood=-2157.9813438706747
Iteration 118: 2157.9813438706747
Likelihood=-2132.690546791532
Iteration 26: 2132.690546791532
Likelihood=-2157.9756404526775
Iteration 119: 2157.9756404526775
Likelihood=-2126.052302843676
Iteration 101: 2126.052302843676
Likelihood=-2170.6899214889177
Iteration 99: 2170.6899214889177
Likelihood=-2226.837368435707
Iteration 49: 2226.837368435707
Likelihood=-2157.968072438472
Iteration 120: 2157.968072438472
Likelihood=-2132.131070924149
Iteration 27: 2132.131070924149
Likelihood=-2126.024888583574
Iteration 102: 2126.024888583574
Likelihood=-2170.683036953744
Iteration 100: 2170.683036953744
Likelihood=-2226.7697087849224
Iteration 50: 2226.7697087849224
Likelihood=-2157.963113544429
Iteration 121: 2157.963113544429
Likelihood=-2130.954446008323
Iteration 28: 2130.954446008323
Likelihood=-2125.996954734617
Iteration 103: 2125.996954734617
Likelihood=-2170.6749417861515
Iteration 101: 2170.6749417861515
Likelihood=-2157.9570458573385
Iteration 122: 2157.9570458573385
Likelihood=-2226.65909066504
Iteration 51: 2226.65909066504
Likelihood=-2157.9526644534926
Iteration 123: 2157.9526644534926
Likelihood=-2130.482541657919
Iteration 29: 2130.482541657919
Likelihood=-2126.0014853387033
Likelihood=-2170.6638504915536
Iteration 102: 2170.6638504915536
Likelihood=-2226.5554781511955
Iteration 52: 2226.5554781511955
Likelihood=-2157.949013963739
Iteration 124: 2157.949013963739
Likelihood=-2129.8858957549064
Iteration 30: 2129.8858957549064
Likelihood=-2125.980904905097
Iteration 104: 2125.980904905097
Likelihood=-2170.654855764399
Iteration 103: 2170.654855764399
Likelihood=-2157.9424504487242
Iteration 125: 2157.9424504487242
Likelihood=-2226.438562152445
Iteration 53: 2226.438562152445
Likelihood=-2129.255496672384
Iteration 31: 2129.255496672384
Likelihood=-2157.941332081727
Iteration 126: 2157.941332081727
Likelihood=-2170.64415329049
Iteration 104: 2170.64415329049
Likelihood=-2125.9633279632803
Iteration 105: 2125.9633279632803
Likelihood=-2226.285735138928
Iteration 54: 2226.285735138928
Likelihood=-2562.5761634478054
Iteration 0: 2562.5761634478054
Iteration 1: 2562.5761634478054
Likelihood=-2128.2473315285397
Iteration 32: 2128.2473315285397
Likelihood=-2170.631387256663
Iteration 105: 2170.631387256663
Likelihood=-2125.9526036628486
Iteration 106: 2125.9526036628486
Likelihood=-2502.915696127621
Iteration 2: 2502.915696127621
Likelihood=-2226.22840077004
Iteration 55: 2226.22840077004
Likelihood=-2127.5876915311487
Iteration 33: 2127.5876915311487
Likelihood=-2462.286104119181
Iteration 3: 2462.286104119181
Likelihood=-2170.6210544283263
Iteration 106: 2170.6210544283263
Likelihood=-2125.9444638925756
Iteration 107: 2125.9444638925756
Likelihood=-2226.1228294344864
Iteration 56: 2226.1228294344864
Likelihood=-2431.568464119111
Iteration 4: 2431.568464119111
Likelihood=-2126.9242721372266
Iteration 34: 2126.9242721372266
Likelihood=-2170.6060865319205
Iteration 107: 2170.6060865319205
Likelihood=-2125.9345198008145
Iteration 108: 2125.9345198008145
Likelihood=-2226.018697474156
Iteration 57: 2226.018697474156
Likelihood=-2405.8840520325634
Iteration 5: 2405.8840520325634
Likelihood=-2126.419613399726
Iteration 35: 2126.419613399726
Likelihood=-2170.5889198615782
Iteration 108: 2170.5889198615782
Likelihood=-2383.271610301952
Iteration 6: 2383.271610301952
Likelihood=-2125.923781146014
Iteration 109: 2125.923781146014
Likelihood=-2225.9775331518395
Iteration 58: 2225.9775331518395
Likelihood=-2363.3767910270462
Iteration 7: 2363.3767910270462
Likelihood=-2126.0761224077937
Iteration 36: 2126.0761224077937
Likelihood=-2170.5752042050017
Iteration 109: 2170.5752042050017
Likelihood=-2125.9184647450684
Iteration 110: 2125.9184647450684
Likelihood=-2225.882224029572
Iteration 59: 2225.882224029572
Likelihood=-2345.169170584501
Iteration 8: 2345.169170584501
Likelihood=-2125.671163143666
Iteration 37: 2125.671163143666
Likelihood=-2170.563456417403
Iteration 110: 2170.563456417403
Likelihood=-2125.9146759284085
Iteration 111: 2125.9146759284085
Likelihood=-2329.4196386982985
Iteration 9: 2329.4196386982985
Likelihood=-2225.8510560120976
Iteration 60: 2225.8510560120976
Likelihood=-2125.258232143181
Iteration 38: 2125.258232143181
Likelihood=-2315.4888958015054
Iteration 10: 2315.4888958015054
Likelihood=-2170.5545866597354
Iteration 111: 2170.5545866597354
Likelihood=-2125.910730300439
Iteration 112: 2125.910730300439
Likelihood=-2225.7905956792797
Iteration 61: 2225.7905956792797
Likelihood=-2303.127092453694
Iteration 11: 2303.127092453694
Likelihood=-2124.796642476833
Iteration 39: 2124.796642476833
Likelihood=-2170.543629562133
Iteration 112: 2170.543629562133
Likelihood=-2125.9058234370564
Iteration 113: 2125.9058234370564
Likelihood=-2225.812856149612
Likelihood=-2292.6568416045216
Iteration 12: 2292.6568416045216
Likelihood=-2124.584529886313
Iteration 40: 2124.584529886313
Likelihood=-2170.530280963945
Iteration 113: 2170.530280963945
Likelihood=-2125.9024933768446
Iteration 114: 2125.9024933768446
Likelihood=-2283.609676994659
Iteration 13: 2283.609676994659
Likelihood=-2225.7522647087208
Iteration 62: 2225.7522647087208
Likelihood=-2124.251309028237
Iteration 41: 2124.251309028237
Likelihood=-2170.5226824746787
Iteration 114: 2170.5226824746787
Likelihood=-2275.7103030745943
Iteration 14: 2275.7103030745943
Likelihood=-2125.898925144004
Iteration 115: 2125.898925144004
Likelihood=-2225.6952549673633
Iteration 63: 2225.6952549673633
Likelihood=-2269.412109872693
Iteration 15: 2269.412109872693
Likelihood=-2123.939156840428
Iteration 42: 2123.939156840428
Likelihood=-2170.511251888458
Iteration 115: 2170.511251888458
Likelihood=-2125.894197022965
Iteration 116: 2125.894197022965
Likelihood=-2225.643513772865
Iteration 64: 2225.643513772865
Likelihood=-2263.8012513503154
Iteration 16: 2263.8012513503154
Likelihood=-2123.7044623010097
Iteration 43: 2123.7044623010097
Likelihood=-2170.5064602409625
Iteration 116: 2170.5064602409625
Likelihood=-2259.2879777019116
Iteration 17: 2259.2879777019116
Likelihood=-2125.8890531473307
Iteration 117: 2125.8890531473307
Likelihood=-2225.6152360972847
Iteration 65: 2225.6152360972847
Likelihood=-2123.515724649814
Iteration 44: 2123.515724649814
Likelihood=-2170.5000941875733
Iteration 117: 2170.5000941875733
Likelihood=-2255.623297594288
Iteration 18: 2255.623297594288
Likelihood=-2125.8859061919147
Iteration 118: 2125.8859061919147
Likelihood=-2225.585589676215
Iteration 66: 2225.585589676215
Likelihood=-2252.612171562145
Iteration 19: 2252.612171562145
Likelihood=-2123.281338538684
Iteration 45: 2123.281338538684
Likelihood=-2170.4960753839177
Iteration 118: 2170.4960753839177
Likelihood=-2125.8809684326684
Iteration 119: 2125.8809684326684
Likelihood=-2225.54681240087
Iteration 67: 2225.54681240087
Likelihood=-2250.1134338264324
Iteration 20: 2250.1134338264324
Likelihood=-2123.1076327073993
Iteration 46: 2123.1076327073993
Likelihood=-2170.4911818824216
Iteration 119: 2170.4911818824216
Likelihood=-2248.004261813729
Iteration 21: 2248.004261813729
Likelihood=-2125.876984899824
Iteration 120: 2125.876984899824
Likelihood=-2225.508328855548
Iteration 68: 2225.508328855548
Likelihood=-2122.928588619668
Iteration 47: 2122.928588619668
Likelihood=-2170.4877145508945
Iteration 120: 2170.4877145508945
Likelihood=-2246.225947327821
Iteration 22: 2246.225947327821
Likelihood=-2125.8740069187215
Iteration 121: 2125.8740069187215
Likelihood=-2225.4700659932837
Iteration 69: 2225.4700659932837
Likelihood=-2244.56929167573
Iteration 23: 2244.56929167573
Likelihood=-2122.8377006402766
Iteration 48: 2122.8377006402766
Likelihood=-2170.484263952201
Iteration 121: 2170.484263952201
Likelihood=-2125.869307682809
Iteration 122: 2125.869307682809
Likelihood=-2225.4367124912987
Iteration 70: 2225.4367124912987
Likelihood=-2243.1287205003787
Iteration 24: 2243.1287205003787
Likelihood=-2122.6560901377834
Iteration 49: 2122.6560901377834
Likelihood=-2170.4849706366795
Likelihood=-2241.775270261546
Iteration 25: 2241.775270261546
Likelihood=-2125.868158145593
Iteration 123: 2125.868158145593
Likelihood=-2225.406422406482
Iteration 71: 2225.406422406482
Likelihood=-2122.5421967716984
Iteration 50: 2122.5421967716984
Likelihood=-2170.4818021310894
Iteration 122: 2170.4818021310894
Likelihood=-2240.5155788737115
Iteration 26: 2240.5155788737115
Likelihood=-2549.522380340647
Iteration 0: 2549.522380340647
Iteration 1: 2549.522380340647
Likelihood=-2225.3882829592144
Iteration 72: 2225.3882829592144
Likelihood=-2239.3674813032935
Iteration 27: 2239.3674813032935
Likelihood=-2122.42437071399
Iteration 51: 2122.42437071399
Likelihood=-2170.478280278446
Iteration 123: 2170.478280278446
Likelihood=-2472.052100299566
Iteration 2: 2472.052100299566
Likelihood=-2225.3672990040586
Iteration 73: 2225.3672990040586
Likelihood=-2238.418591766988
Iteration 28: 2238.418591766988
Likelihood=-2122.3738244084348
Iteration 52: 2122.3738244084348
Likelihood=-2170.4765198040122
Iteration 124: 2170.4765198040122
Likelihood=-2419.67487111248
Iteration 3: 2419.67487111248
Likelihood=-2237.7352452403998
Iteration 29: 2237.7352452403998
Likelihood=-2225.3482702688607
Iteration 74: 2225.3482702688607
Likelihood=-2518.5542295611062
Iteration 0: 2518.5542295611062
Iteration 1: 2518.5542295611062
Likelihood=-2122.2359443845294
Iteration 53: 2122.2359443845294
Likelihood=-2237.025337981577
Iteration 30: 2237.025337981577
Likelihood=-2382.719635449472
Iteration 4: 2382.719635449472
Likelihood=-2225.327493473589
Iteration 75: 2225.327493473589
Likelihood=-2440.705249589912
Iteration 2: 2440.705249589912
Likelihood=-2236.405429289251
Iteration 31: 2236.405429289251
Likelihood=-2122.173181771984
Iteration 54: 2122.173181771984
Likelihood=-2352.658405802273
Iteration 5: 2352.658405802273
Likelihood=-2235.660621943832
Iteration 32: 2235.660621943832
Likelihood=-2225.3134723562844
Iteration 76: 2225.3134723562844
Likelihood=-2386.7084157270215
Iteration 3: 2386.7084157270215
Likelihood=-2122.0760242130514
Iteration 55: 2122.0760242130514
Likelihood=-2326.6364953760217
Iteration 6: 2326.6364953760217
Likelihood=-2235.1799746254787
Iteration 33: 2235.1799746254787
Likelihood=-2225.291382105127
Iteration 77: 2225.291382105127
Likelihood=-2348.2377604424582
Iteration 4: 2348.2377604424582
Likelihood=-2121.957634564212
Iteration 56: 2121.957634564212
Likelihood=-2234.7657087126113
Iteration 34: 2234.7657087126113
Likelihood=-2303.9004651232503
Iteration 7: 2303.9004651232503
Likelihood=-2225.2732862350335
Iteration 78: 2225.2732862350335
Likelihood=-2318.079226441541
Iteration 5: 2318.079226441541
Likelihood=-2234.22817894011
Iteration 35: 2234.22817894011
Likelihood=-2121.8768946406135
Iteration 57: 2121.8768946406135
Likelihood=-2283.867057063169
Iteration 8: 2283.867057063169
Likelihood=-2233.5351338817322
Iteration 36: 2233.5351338817322
Likelihood=-2225.259181818005
Iteration 79: 2225.259181818005
Likelihood=-2293.5660073659974
Iteration 6: 2293.5660073659974
Likelihood=-2121.7840102530954
Iteration 58: 2121.7840102530954
Likelihood=-2266.4574166009265
Iteration 9: 2266.4574166009265
Likelihood=-2233.0247488093155
Iteration 37: 2233.0247488093155
Likelihood=-2225.228694863367
Iteration 80: 2225.228694863367
Likelihood=-2273.2412235240863
Iteration 7: 2273.2412235240863
Likelihood=-2121.712832430338
Iteration 59: 2121.712832430338
Likelihood=-2232.554288128373
Iteration 38: 2232.554288128373
Likelihood=-2250.8040199824986
Iteration 10: 2250.8040199824986
Likelihood=-2225.2097370897654
Iteration 81: 2225.2097370897654
Likelihood=-2255.996161967159
Iteration 8: 2255.996161967159
Likelihood=-2232.209068199629
Iteration 39: 2232.209068199629
Likelihood=-2121.639954839027
Iteration 60: 2121.639954839027
Likelihood=-2237.0156365814037
Iteration 11: 2237.0156365814037
Likelihood=-2231.883215383501
Iteration 40: 2231.883215383501
Likelihood=-2225.184754674753
Iteration 82: 2225.184754674753
Likelihood=-2240.8931545979763
Iteration 9: 2240.8931545979763
Likelihood=-2121.5832414002125
Iteration 61: 2121.5832414002125
Likelihood=-2231.47664618476
Iteration 41: 2231.47664618476
Likelihood=-2225.224255716414
Iteration 12: 2225.224255716414
Likelihood=-2225.145478672426
Iteration 83: 2225.145478672426
Likelihood=-2227.3680905741276
Iteration 10: 2227.3680905741276
Likelihood=-2121.4902688630077
Iteration 62: 2121.4902688630077
Likelihood=-2231.105714018953
Iteration 42: 2231.105714018953
Likelihood=-2214.752772604004
Iteration 13: 2214.752772604004
Likelihood=-2225.129660059561
Iteration 84: 2225.129660059561
Likelihood=-2215.5819467529254
Iteration 11: 2215.5819467529254
Likelihood=-2230.864734185921
Iteration 43: 2230.864734185921
Likelihood=-2121.448281813261
Iteration 63: 2121.448281813261
Likelihood=-2206.019825820842
Iteration 14: 2206.019825820842
Likelihood=-2230.6828593574096
Iteration 44: 2230.6828593574096
Likelihood=-2225.1143158321825
Iteration 85: 2225.1143158321825
Likelihood=-2204.2462977918785
Iteration 12: 2204.2462977918785
Likelihood=-2121.3908807663443
Iteration 64: 2121.3908807663443
Likelihood=-2230.4788232981527
Iteration 45: 2230.4788232981527
Likelihood=-2198.4945342050114
Iteration 15: 2198.4945342050114
Likelihood=-2225.0903665746264
Iteration 86: 2225.0903665746264
Likelihood=-2195.068867702617
Iteration 13: 2195.068867702617
Likelihood=-2121.292560560695
Iteration 65: 2121.292560560695
Likelihood=-2230.2842093116706
Iteration 46: 2230.2842093116706
Likelihood=-2191.8903386474562
Iteration 16: 2191.8903386474562
Likelihood=-2225.0758743600963
Iteration 87: 2225.0758743600963
Likelihood=-2186.3439956760417
Iteration 14: 2186.3439956760417
Likelihood=-2230.014125864102
Iteration 47: 2230.014125864102
Likelihood=-2121.386708423084
Likelihood=-2186.675758461403
Iteration 17: 2186.675758461403
Likelihood=-2229.737935115041
Iteration 48: 2229.737935115041
Likelihood=-2180.0265147440127
Iteration 15: 2180.0265147440127
Likelihood=-2225.072350225199
Iteration 88: 2225.072350225199
Likelihood=-2121.2526514124543
Iteration 66: 2121.2526514124543
Likelihood=-2229.515722692871
Iteration 49: 2229.515722692871
Likelihood=-2181.9332931036083
Iteration 18: 2181.9332931036083
Likelihood=-2174.5869022812676
Iteration 16: 2174.5869022812676
Likelihood=-2225.0442083600465
Iteration 89: 2225.0442083600465
Likelihood=-2229.31757781268
Iteration 50: 2229.31757781268
Likelihood=-2121.200178878381
Iteration 67: 2121.200178878381
Likelihood=-2177.9600137748935
Iteration 19: 2177.9600137748935
Likelihood=-2170.563079049634
Iteration 17: 2170.563079049634
Likelihood=-2225.0336998122284
Iteration 90: 2225.0336998122284
Likelihood=-2229.1696185779265
Iteration 51: 2229.1696185779265
Likelihood=-2121.149555686948
Iteration 68: 2121.149555686948
Likelihood=-2174.84694233255
Iteration 20: 2174.84694233255
Likelihood=-2229.070127889997
Iteration 52: 2229.070127889997
Likelihood=-2167.518158841218
Iteration 18: 2167.518158841218
Likelihood=-2225.0202740308714
Iteration 91: 2225.0202740308714
Likelihood=-2121.094723659104
Iteration 69: 2121.094723659104
Likelihood=-2228.964483327145
Iteration 53: 2228.964483327145
Likelihood=-2172.1095855744697
Iteration 21: 2172.1095855744697
Likelihood=-2164.7439743247432
Iteration 19: 2164.7439743247432
Likelihood=-2225.0038770969
Iteration 92: 2225.0038770969
Likelihood=-2228.842170827882
Iteration 54: 2228.842170827882
Likelihood=-2121.0452200347595
Iteration 70: 2121.0452200347595
Likelihood=-2169.668133056477
Iteration 22: 2169.668133056477
Likelihood=-2161.9124586910098
Iteration 20: 2161.9124586910098
Likelihood=-2224.9933357030673
Iteration 93: 2224.9933357030673
Likelihood=-2228.750422659425
Iteration 55: 2228.750422659425
Likelihood=-2121.0138804581607
Iteration 71: 2121.0138804581607
Likelihood=-2167.5642597392775
Iteration 23: 2167.5642597392775
Likelihood=-2228.6174901283043
Iteration 56: 2228.6174901283043
Likelihood=-2159.265692815628
Iteration 21: 2159.265692815628
Likelihood=-2224.9751990347363
Iteration 94: 2224.9751990347363
Likelihood=-2120.97541052776
Iteration 72: 2120.97541052776
Likelihood=-2228.475062019034
Iteration 57: 2228.475062019034
Likelihood=-2165.460067864015
Iteration 24: 2165.460067864015
Likelihood=-2156.5214017394687
Iteration 22: 2156.5214017394687
Likelihood=-2224.967472237023
Iteration 95: 2224.967472237023
Likelihood=-2228.37988887195
Iteration 58: 2228.37988887195
Likelihood=-2120.9370470113918
Iteration 73: 2120.9370470113918
Likelihood=-2163.6260287817745
Iteration 25: 2163.6260287817745
Likelihood=-2154.2864714748307
Iteration 23: 2154.2864714748307
Likelihood=-2228.327080555984
Iteration 59: 2228.327080555984
Likelihood=-2224.9562234430027
Iteration 96: 2224.9562234430027
Likelihood=-2120.890840778614
Iteration 74: 2120.890840778614
Likelihood=-2161.8519109961367
Iteration 26: 2161.8519109961367
Likelihood=-2228.255477994759
Iteration 60: 2228.255477994759
Likelihood=-2151.8311558204973
Iteration 24: 2151.8311558204973
Likelihood=-2224.9629088727347
Likelihood=-2120.8457476122167
Iteration 75: 2120.8457476122167
Likelihood=-2228.1903487849786
Iteration 61: 2228.1903487849786
Likelihood=-2160.159873200074
Iteration 27: 2160.159873200074
Likelihood=-2149.488991975537
Iteration 25: 2149.488991975537
Likelihood=-2224.950439085054
Iteration 97: 2224.950439085054
Likelihood=-2228.1181730461135
Iteration 62: 2228.1181730461135
Likelihood=-2120.8107021954734
Iteration 76: 2120.8107021954734
Likelihood=-2158.6378605121226
Iteration 28: 2158.6378605121226
Likelihood=-2147.7275731814702
Iteration 26: 2147.7275731814702
Likelihood=-2228.0906371277288
Iteration 63: 2228.0906371277288
Likelihood=-2224.9429803942403
Iteration 98: 2224.9429803942403
Likelihood=-2120.7873539602097
Iteration 77: 2120.7873539602097
Likelihood=-2157.148205552742
Iteration 29: 2157.148205552742
Likelihood=-2227.992494921903
Iteration 64: 2227.992494921903
Likelihood=-2146.0726785334564
Iteration 27: 2146.0726785334564
Likelihood=-2224.9351597245613
Iteration 99: 2224.9351597245613
Likelihood=-2120.7687666762504
Iteration 78: 2120.7687666762504
Likelihood=-2227.958645928699
Iteration 65: 2227.958645928699
Likelihood=-2155.700681833203
Iteration 30: 2155.700681833203
Likelihood=-2144.8977517160733
Iteration 28: 2144.8977517160733
Likelihood=-2224.9262285159925
Iteration 100: 2224.9262285159925
Likelihood=-2227.92275856262
Iteration 66: 2227.92275856262
Likelihood=-2120.7501090894075
Iteration 79: 2120.7501090894075
Likelihood=-2154.37874863518
Iteration 31: 2154.37874863518
Likelihood=-2143.963729463113
Iteration 29: 2143.963729463113
Likelihood=-2227.892620157898
Iteration 67: 2227.892620157898
Likelihood=-2224.923527720072
Iteration 101: 2224.923527720072
Likelihood=-2120.736312733984
Iteration 80: 2120.736312733984
Likelihood=-2153.3763776474475
Iteration 32: 2153.3763776474475
Likelihood=-2227.8559728252744
Iteration 68: 2227.8559728252744
Likelihood=-2143.2033175711713
Iteration 30: 2143.2033175711713
Likelihood=-2224.914471131796
Iteration 102: 2224.914471131796
Likelihood=-2120.7244632069983
Iteration 81: 2120.7244632069983
Likelihood=-2227.8295016945867
Iteration 69: 2227.8295016945867
Likelihood=-2152.711818153533
Iteration 33: 2152.711818153533
Likelihood=-2142.502749837801
Iteration 31: 2142.502749837801
Likelihood=-2224.9112103651846
Iteration 103: 2224.9112103651846
Likelihood=-2227.803551342146
Iteration 70: 2227.803551342146
Likelihood=-2120.715208222277
Iteration 82: 2120.715208222277
Likelihood=-2152.380050089305
Iteration 34: 2152.380050089305
Likelihood=-2142.097635382707
Iteration 32: 2142.097635382707
Likelihood=-2227.7949659803326
Iteration 71: 2227.7949659803326
Likelihood=-2224.906414787295
Iteration 104: 2224.906414787295
Likelihood=-2120.6998327206265
Iteration 83: 2120.6998327206265
Likelihood=-2227.7620801351763
Iteration 72: 2227.7620801351763
Likelihood=-2151.991274060215
Iteration 35: 2151.991274060215
Likelihood=-2141.2602317579926
Iteration 33: 2141.2602317579926
Likelihood=-2224.8993115618177
Iteration 105: 2224.8993115618177
Likelihood=-2120.6826881321617
Iteration 84: 2120.6826881321617
Likelihood=-2227.748349909308
Iteration 73: 2227.748349909308
Likelihood=-2151.2833830250156
Iteration 36: 2151.2833830250156
Likelihood=-2140.0899809070893
Iteration 34: 2140.0899809070893
Likelihood=-2224.8948082232023
Iteration 106: 2224.8948082232023
Likelihood=-2227.73537225928
Iteration 74: 2227.73537225928
Likelihood=-2120.6734863753322
Iteration 85: 2120.6734863753322
Likelihood=-2150.4238543916367
Iteration 37: 2150.4238543916367
Likelihood=-2139.57038866339
Iteration 35: 2139.57038866339
Likelihood=-2227.72782617274
Iteration 75: 2227.72782617274
Likelihood=-2224.890525706252
Iteration 107: 2224.890525706252
Likelihood=-2120.661996652032
Iteration 86: 2120.661996652032
Likelihood=-2227.7126258819835
Iteration 76: 2227.7126258819835
Likelihood=-2150.1331501972068
Iteration 38: 2150.1331501972068
Likelihood=-2138.776143604088
Iteration 36: 2138.776143604088
Likelihood=-2224.88788236387
Iteration 108: 2224.88788236387
Likelihood=-2120.6534746744796
Iteration 87: 2120.6534746744796
Likelihood=-2227.7001851519613
Iteration 77: 2227.7001851519613
Likelihood=-2149.685001656099
Iteration 39: 2149.685001656099
Likelihood=-2138.179274870955
Iteration 37: 2138.179274870955
Likelihood=-2224.8851314210824
Iteration 109: 2224.8851314210824
Likelihood=-2227.689035172244
Iteration 78: 2227.689035172244
Likelihood=-2120.6452123623208
Iteration 88: 2120.6452123623208
Likelihood=-2149.250248081333
Iteration 40: 2149.250248081333
Likelihood=-2137.7365687876736
Iteration 38: 2137.7365687876736
Likelihood=-2227.671962540401
Iteration 79: 2227.671962540401
Likelihood=-2224.881739734609
Iteration 110: 2224.881739734609
Likelihood=-2120.631629679282
Iteration 89: 2120.631629679282
Likelihood=-2227.6708405391228
Likelihood=-2148.718930561302
Iteration 41: 2148.718930561302
Likelihood=-2137.5019306654804
Iteration 39: 2137.5019306654804
Likelihood=-2224.8782446579253
Iteration 111: 2224.8782446579253
Likelihood=-2120.633211914693
Likelihood=-2227.661255080236
Iteration 80: 2227.661255080236
Likelihood=-2148.3569235918485
Iteration 42: 2148.3569235918485
Likelihood=-2137.3425442407806
Iteration 40: 2137.3425442407806
Likelihood=-2227.6495645845125
Iteration 81: 2227.6495645845125
Likelihood=-2224.875361471522
Iteration 112: 2224.875361471522
Likelihood=-2120.6238211570426
Iteration 90: 2120.6238211570426
Likelihood=-2148.0405785505423
Iteration 43: 2148.0405785505423
Likelihood=-2137.0556641445482
Iteration 41: 2137.0556641445482
Likelihood=-2227.6404818152823
Iteration 82: 2227.6404818152823
Likelihood=-2224.872803004051
Iteration 113: 2224.872803004051
Likelihood=-2120.6170863389816
Iteration 91: 2120.6170863389816
Likelihood=-2227.6271414452385
Iteration 83: 2227.6271414452385
Likelihood=-2147.8545140343094
Iteration 44: 2147.8545140343094
Likelihood=-2136.874451913856
Iteration 42: 2136.874451913856
Likelihood=-2224.8719627871096
Iteration 114: 2224.8719627871096
Likelihood=-2227.615935464787
Iteration 84: 2227.615935464787
Likelihood=-2120.6069434346878
Iteration 92: 2120.6069434346878
Likelihood=-2147.355296638208
Iteration 45: 2147.355296638208
Likelihood=-2136.644496104775
Iteration 43: 2136.644496104775
Likelihood=-2523.6609660386134
Iteration 0: 2523.6609660386134
Iteration 1: 2523.6609660386134
Likelihood=-2227.6059237334007
Iteration 85: 2227.6059237334007
Likelihood=-2120.6007376638595
Iteration 93: 2120.6007376638595
Likelihood=-2147.310574972999
Iteration 46: 2147.310574972999
Likelihood=-2136.3470040114685
Iteration 44: 2136.3470040114685
Likelihood=-2227.5960441055404
Iteration 86: 2227.5960441055404
Likelihood=-2459.7641687137448
Iteration 2: 2459.7641687137448
Likelihood=-2120.5919570604106
Iteration 94: 2120.5919570604106
Likelihood=-2227.588882251615
Iteration 87: 2227.588882251615
Likelihood=-2416.2189404773335
Iteration 3: 2416.2189404773335
Likelihood=-2136.0944008966417
Iteration 45: 2136.0944008966417
Likelihood=-2146.939793341564
Iteration 47: 2146.939793341564
Likelihood=-2227.580767501446
Iteration 88: 2227.580767501446
Likelihood=-2120.583037855763
Iteration 95: 2120.583037855763
Likelihood=-2383.6320294568745
Iteration 4: 2383.6320294568745
Likelihood=-2135.871482917824
Iteration 46: 2135.871482917824
Likelihood=-2146.7408159570537
Iteration 48: 2146.7408159570537
Likelihood=-2227.5707861178903
Iteration 89: 2227.5707861178903
Likelihood=-2120.5735388386183
Iteration 96: 2120.5735388386183
Likelihood=-2356.483490833512
Iteration 5: 2356.483490833512
Likelihood=-2227.5664475446583
Iteration 90: 2227.5664475446583
Likelihood=-2135.595622108456
Iteration 47: 2135.595622108456
Likelihood=-2146.4442438556894
Iteration 49: 2146.4442438556894
Likelihood=-2120.554824512714
Iteration 97: 2120.554824512714
Likelihood=-2227.5594221372558
Iteration 91: 2227.5594221372558
Likelihood=-2333.058797893077
Iteration 6: 2333.058797893077
Likelihood=-2135.417486411
Iteration 48: 2135.417486411
Likelihood=-2146.1793210130554
Iteration 50: 2146.1793210130554
Likelihood=-2227.5576231525292
Iteration 92: 2227.5576231525292
Likelihood=-2120.54234759286
Iteration 98: 2120.54234759286
Likelihood=-2312.6337955120334
Iteration 7: 2312.6337955120334
Likelihood=-2135.237031480413
Iteration 49: 2135.237031480413
Likelihood=-2623.009454781747
Iteration 0: 2623.009454781747
Iteration 1: 2623.009454781747
Likelihood=-2145.958475500099
Iteration 51: 2145.958475500099
Likelihood=-2120.5300814084376
Iteration 99: 2120.5300814084376
Likelihood=-2548.0304879290743
Iteration 2: 2548.0304879290743
Likelihood=-2294.9701214724064
Iteration 8: 2294.9701214724064
Likelihood=-2135.0851032919236
Iteration 50: 2135.0851032919236
Likelihood=-2145.779409781731
Iteration 52: 2145.779409781731
Likelihood=-2501.4645041527842
Iteration 3: 2501.4645041527842
Likelihood=-2120.522426701267
Iteration 100: 2120.522426701267
Likelihood=-2279.967362435886
Iteration 9: 2279.967362435886
Likelihood=-2134.9757716805184
Iteration 51: 2134.9757716805184
Likelihood=-2145.5709897758206
Iteration 53: 2145.5709897758206
Likelihood=-2472.916760462869
Iteration 4: 2472.916760462869
Likelihood=-2120.5143629590198
Iteration 101: 2120.5143629590198
Likelihood=-2452.1242497846024
Iteration 5: 2452.1242497846024
Likelihood=-2134.8795423149427
Iteration 52: 2134.8795423149427
Likelihood=-2267.194108742308
Iteration 10: 2267.194108742308
Likelihood=-2145.440014433945
Iteration 54: 2145.440014433945
Likelihood=-2120.4992363189776
Iteration 102: 2120.4992363189776
Likelihood=-2435.2186027936814
Iteration 6: 2435.2186027936814
Likelihood=-2134.7293151003405
Iteration 53: 2134.7293151003405
Likelihood=-2255.9376688147245
Iteration 11: 2255.9376688147245
Likelihood=-2145.3120808395574
Iteration 55: 2145.3120808395574
Likelihood=-2420.8346965369888
Iteration 7: 2420.8346965369888
Likelihood=-2120.504963858605
Likelihood=-2134.53250584743
Iteration 54: 2134.53250584743
Likelihood=-2246.785504759202
Iteration 12: 2246.785504759202
Likelihood=-2408.5746629386445
Iteration 8: 2408.5746629386445
Likelihood=-2145.23798672269
Iteration 56: 2145.23798672269
Likelihood=-2120.4916107186586
Iteration 103: 2120.4916107186586
Likelihood=-2397.878185045323
Iteration 9: 2397.878185045323
Likelihood=-2134.377801514946
Iteration 55: 2134.377801514946
Likelihood=-2238.6052444436327
Iteration 13: 2238.6052444436327
Likelihood=-2145.177844645453
Iteration 57: 2145.177844645453
Likelihood=-2120.481980153284
Iteration 104: 2120.481980153284
Likelihood=-2387.9810759780357
Iteration 10: 2387.9810759780357
Likelihood=-2134.2320081890975
Iteration 56: 2134.2320081890975
Likelihood=-2231.945729889932
Iteration 14: 2231.945729889932
Likelihood=-2145.1230243917694
Iteration 58: 2145.1230243917694
Likelihood=-2378.5814407629587
Iteration 11: 2378.5814407629587
Likelihood=-2120.4743649180587
Iteration 105: 2120.4743649180587
Likelihood=-2134.133651311915
Iteration 57: 2134.133651311915
Likelihood=-2226.755598576838
Iteration 15: 2226.755598576838
Likelihood=-2370.266084089349
Iteration 12: 2370.266084089349
Likelihood=-2145.069862076572
Iteration 59: 2145.069862076572
Likelihood=-2120.467648963863
Iteration 106: 2120.467648963863
Likelihood=-2361.801843172709
Iteration 13: 2361.801843172709
Likelihood=-2134.031299924473
Iteration 58: 2134.031299924473
Likelihood=-2221.8714743798037
Iteration 16: 2221.8714743798037
Likelihood=-2144.987561926645
Iteration 60: 2144.987561926645
Likelihood=-2120.4624934313283
Iteration 107: 2120.4624934313283
Likelihood=-2354.392475775883
Iteration 14: 2354.392475775883
Likelihood=-2133.970258230386
Iteration 59: 2133.970258230386
Likelihood=-2217.911692434785
Iteration 17: 2217.911692434785
Likelihood=-2144.879060340052
Iteration 61: 2144.879060340052
Likelihood=-2348.2145071935565
Iteration 15: 2348.2145071935565
Likelihood=-2120.455888021482
Iteration 108: 2120.455888021482
Likelihood=-2133.9258603701132
Iteration 60: 2133.9258603701132
Likelihood=-2214.631422108218
Iteration 18: 2214.631422108218
Likelihood=-2342.397938850099
Iteration 16: 2342.397938850099
Likelihood=-2144.7639448946625
Iteration 62: 2144.7639448946625
Likelihood=-2120.4475303622107
Iteration 109: 2120.4475303622107
Likelihood=-2133.8691421751755
Iteration 61: 2133.8691421751755
Likelihood=-2337.518237187164
Iteration 17: 2337.518237187164
Likelihood=-2211.799597869347
Iteration 19: 2211.799597869347
Likelihood=-2144.640404681807
Iteration 63: 2144.640404681807
Likelihood=-2120.4409854485216
Iteration 110: 2120.4409854485216
Likelihood=-2333.2367680085945
Iteration 18: 2333.2367680085945
Likelihood=-2133.7842684802513
Iteration 62: 2133.7842684802513
Likelihood=-2209.312456045386
Iteration 20: 2209.312456045386
Likelihood=-2144.56640886061
Iteration 64: 2144.56640886061
Likelihood=-2329.4837401533446
Iteration 19: 2329.4837401533446
Likelihood=-2120.438292949642
Iteration 111: 2120.438292949642
Likelihood=-2133.720226491755
Iteration 63: 2133.720226491755
Likelihood=-2207.1362688405934
Iteration 21: 2207.1362688405934
Likelihood=-2326.2098079255734
Iteration 20: 2326.2098079255734
Likelihood=-2144.507369892683
Iteration 65: 2144.507369892683
Likelihood=-2120.4337158455896
Iteration 112: 2120.4337158455896
Likelihood=-2133.6712657714106
Iteration 64: 2133.6712657714106
Likelihood=-2323.2034559380186
Iteration 21: 2323.2034559380186
Likelihood=-2205.0724442983906
Iteration 22: 2205.0724442983906
Likelihood=-2144.4533777332354
Iteration 66: 2144.4533777332354
Likelihood=-2120.425984666449
Iteration 113: 2120.425984666449
Likelihood=-2320.39801703545
Iteration 22: 2320.39801703545
Likelihood=-2133.6353606245257
Iteration 65: 2133.6353606245257
Likelihood=-2203.391415811343
Iteration 23: 2203.391415811343
Likelihood=-2144.395089054858
Iteration 67: 2144.395089054858
Likelihood=-2318.057923467407
Iteration 23: 2318.057923467407
Likelihood=-2120.4168735168687
Iteration 114: 2120.4168735168687
Likelihood=-2133.598827871316
Iteration 66: 2133.598827871316
Likelihood=-2201.847399927344
Iteration 24: 2201.847399927344
Likelihood=-2316.1465754206743
Iteration 24: 2316.1465754206743
Likelihood=-2144.3338627773105
Iteration 68: 2144.3338627773105
Likelihood=-2120.409840801909
Iteration 115: 2120.409840801909
Likelihood=-2133.558668261501
Iteration 67: 2133.558668261501
Likelihood=-2200.65083280165
Iteration 25: 2200.65083280165
Likelihood=-2314.7324607414726
Iteration 25: 2314.7324607414726
Likelihood=-2144.3049359178394
Iteration 69: 2144.3049359178394
Likelihood=-2120.4035398684778
Iteration 116: 2120.4035398684778
Likelihood=-2313.647073272071
Iteration 26: 2313.647073272071
Likelihood=-2133.5323611397994
Iteration 68: 2133.5323611397994
Likelihood=-2199.67622170806
Iteration 26: 2199.67622170806
Likelihood=-2144.2605290656475
Iteration 70: 2144.2605290656475
Likelihood=-2312.783691451515
Iteration 27: 2312.783691451515
Likelihood=-2120.3994150862354
Iteration 117: 2120.3994150862354
Likelihood=-2133.513014000587
Iteration 69: 2133.513014000587
Likelihood=-2198.7533501758835
Iteration 27: 2198.7533501758835
Likelihood=-2311.813652527316
Iteration 28: 2311.813652527316
Likelihood=-2144.255984795095
Likelihood=-2120.3938786229396
Iteration 118: 2120.3938786229396
Likelihood=-2133.4903293664142
Iteration 70: 2133.4903293664142
Likelihood=-2197.922210851547
Iteration 28: 2197.922210851547
Likelihood=-2311.219207619674
Iteration 29: 2311.219207619674
Likelihood=-2144.2372919477575
Iteration 71: 2144.2372919477575
Likelihood=-2120.3877232548307
Iteration 119: 2120.3877232548307
Likelihood=-2310.469320522602
Iteration 30: 2310.469320522602
Likelihood=-2133.4579300196337
Iteration 71: 2133.4579300196337
Likelihood=-2197.0971033815968
Iteration 29: 2197.0971033815968
Likelihood=-2144.21945913419
Iteration 72: 2144.21945913419
Likelihood=-2309.755423453098
Iteration 31: 2309.755423453098
Likelihood=-2120.3815998326154
Iteration 120: 2120.3815998326154
Likelihood=-2133.44826296866
Iteration 72: 2133.44826296866
Likelihood=-2196.4798693134403
Iteration 30: 2196.4798693134403
Likelihood=-2309.2006080052865
Iteration 32: 2309.2006080052865
Likelihood=-2144.1898550164055
Iteration 73: 2144.1898550164055
Likelihood=-2120.374097614064
Iteration 121: 2120.374097614064
Likelihood=-2133.424192276909
Iteration 73: 2133.424192276909
Likelihood=-2196.105609468291
Iteration 31: 2196.105609468291
Likelihood=-2308.4088837113577
Iteration 33: 2308.4088837113577
Likelihood=-2144.1701076514196
Iteration 74: 2144.1701076514196
Likelihood=-2120.3660708795082
Iteration 122: 2120.3660708795082
Likelihood=-2307.8123515367975
Iteration 34: 2307.8123515367975
Likelihood=-2133.4063376652425
Iteration 74: 2133.4063376652425
Likelihood=-2195.24826195999
Iteration 32: 2195.24826195999
Likelihood=-2144.13800531493
Iteration 75: 2144.13800531493
Likelihood=-2307.2222110715593
Iteration 35: 2307.2222110715593
Likelihood=-2120.37139712768
Likelihood=-2133.3904512717777
Iteration 75: 2133.3904512717777
Likelihood=-2194.7950335273817
Iteration 33: 2194.7950335273817
Likelihood=-2306.66182548775
Iteration 36: 2306.66182548775
Likelihood=-2144.1024185409174
Iteration 76: 2144.1024185409174
Likelihood=-2120.36172807973
Iteration 123: 2120.36172807973
Likelihood=-2133.3768082487045
Iteration 76: 2133.3768082487045
Likelihood=-2194.216079790561
Iteration 34: 2194.216079790561
Likelihood=-2306.1398086822965
Iteration 37: 2306.1398086822965
Likelihood=-2144.0799890963917
Iteration 77: 2144.0799890963917
Likelihood=-2120.3566796596133
Iteration 124: 2120.3566796596133
Likelihood=-2305.6739705775494
Iteration 38: 2305.6739705775494
Likelihood=-2133.365112460319
Iteration 77: 2133.365112460319
Likelihood=-2193.8030968822395
Iteration 35: 2193.8030968822395
Likelihood=-2144.0585337362468
Iteration 78: 2144.0585337362468
Likelihood=-2305.1881083589988
Iteration 39: 2305.1881083589988
Likelihood=-2120.3541846540156
Iteration 125: 2120.3541846540156
Likelihood=-2133.3539381331507
Iteration 78: 2133.3539381331507
Likelihood=-2193.224693333741
Iteration 36: 2193.224693333741
Likelihood=-2304.750343455654
Iteration 40: 2304.750343455654
Likelihood=-2144.0264351952314
Iteration 79: 2144.0264351952314
Likelihood=-2120.350815201071
Iteration 126: 2120.350815201071
Likelihood=-2133.334547889941
Iteration 79: 2133.334547889941
Likelihood=-2192.730053243143
Iteration 37: 2192.730053243143
Likelihood=-2304.414425920405
Iteration 41: 2304.414425920405
Likelihood=-2144.0031513831727
Iteration 80: 2144.0031513831727
Likelihood=-2120.34663416617
Iteration 127: 2120.34663416617
Likelihood=-2304.2033877781673
Iteration 42: 2304.2033877781673
Likelihood=-2133.339451813646
Likelihood=-2192.486827713688
Iteration 38: 2192.486827713688
Likelihood=-2143.972156276463
Iteration 81: 2143.972156276463
Likelihood=-2303.9552405719714
Iteration 43: 2303.9552405719714
Likelihood=-2120.3422091340904
Iteration 128: 2120.3422091340904
Likelihood=-2133.3273867406165
Iteration 80: 2133.3273867406165
Likelihood=-2192.2607941545853
Iteration 39: 2192.2607941545853
Likelihood=-2303.745662161427
Iteration 44: 2303.745662161427
Likelihood=-2143.9508133715694
Iteration 82: 2143.9508133715694
Likelihood=-2120.337826032525
Iteration 129: 2120.337826032525
Likelihood=-2133.315430127582
Iteration 81: 2133.315430127582
Likelihood=-2191.954847851476
Iteration 40: 2191.954847851476
Likelihood=-2303.515441760159
Iteration 45: 2303.515441760159
Likelihood=-2143.9121269677116
Iteration 83: 2143.9121269677116
Likelihood=-2120.3345106773477
Iteration 130: 2120.3345106773477
Likelihood=-2133.3046493948464
Iteration 82: 2133.3046493948464
Likelihood=-2303.4442010366274
Iteration 46: 2303.4442010366274
Likelihood=-2191.7480918232022
Iteration 41: 2191.7480918232022
Likelihood=-2143.8925863752706
Iteration 84: 2143.8925863752706
Likelihood=-2303.312069535395
Iteration 47: 2303.312069535395
Likelihood=-2120.3304590491875
Iteration 131: 2120.3304590491875
Likelihood=-2133.295981651054
Iteration 83: 2133.295981651054
Likelihood=-2191.6620936704026
Iteration 42: 2191.6620936704026
Likelihood=-2303.1908319468057
Iteration 48: 2303.1908319468057
Likelihood=-2143.8683835824518
Iteration 85: 2143.8683835824518
Likelihood=-2120.325877528973
Iteration 132: 2120.325877528973
Likelihood=-2133.2875156769037
Iteration 84: 2133.2875156769037
Likelihood=-2191.3546348791097
Iteration 43: 2191.3546348791097
Likelihood=-2303.0500278890986
Iteration 49: 2303.0500278890986
Likelihood=-2143.832740163331
Iteration 86: 2143.832740163331
Likelihood=-2120.320831418662
Iteration 133: 2120.320831418662
Likelihood=-2133.276295414887
Iteration 85: 2133.276295414887
Likelihood=-2302.857791460038
Iteration 50: 2302.857791460038
Likelihood=-2191.2551199444847
Iteration 44: 2191.2551199444847
Likelihood=-2143.867254182315
Likelihood=-2302.7358459237525
Iteration 51: 2302.7358459237525
Likelihood=-2120.316812276396
Iteration 134: 2120.316812276396
Likelihood=-2133.2690937572124
Iteration 86: 2133.2690937572124
Likelihood=-2191.131854973886
Iteration 45: 2191.131854973886
Likelihood=-2302.5933664528693
Iteration 52: 2302.5933664528693
Likelihood=-2143.8149060376977
Iteration 87: 2143.8149060376977
Likelihood=-2120.311136135229
Iteration 135: 2120.311136135229
Likelihood=-2133.2632889517986
Iteration 87: 2133.2632889517986
Likelihood=-2190.931796357186
Iteration 46: 2190.931796357186
Likelihood=-2302.5026769147153
Iteration 53: 2302.5026769147153
Likelihood=-2143.7937937666734
Iteration 88: 2143.7937937666734
Likelihood=-2120.3042738706354
Iteration 136: 2120.3042738706354
Likelihood=-2133.248143150984
Iteration 88: 2133.248143150984
Likelihood=-2190.84812899446
Iteration 47: 2190.84812899446
Likelihood=-2302.4241859244207
Iteration 54: 2302.4241859244207
Likelihood=-2302.338375353979
Iteration 55: 2302.338375353979
Likelihood=-2143.7817498478366
Iteration 89: 2143.7817498478366
Likelihood=-2120.297233692604
Iteration 137: 2120.297233692604
Likelihood=-2133.2518899183106
Likelihood=-2190.638599740889
Iteration 48: 2190.638599740889
Likelihood=-2302.2738961098503
Iteration 56: 2302.2738961098503
Likelihood=-2143.7657570369074
Iteration 90: 2143.7657570369074
Likelihood=-2120.2932018075394
Iteration 138: 2120.2932018075394
Likelihood=-2133.242703276066
Iteration 89: 2133.242703276066
Likelihood=-2190.552132336073
Iteration 49: 2190.552132336073
Likelihood=-2302.2006688395677
Iteration 57: 2302.2006688395677
Likelihood=-2143.764451670563
Likelihood=-2133.23407865149
Iteration 90: 2133.23407865149
Likelihood=-2120.289649711682
Iteration 139: 2120.289649711682
Likelihood=-2190.388131561467
Iteration 50: 2190.388131561467
Likelihood=-2302.1525778773744
Iteration 58: 2302.1525778773744
Likelihood=-2302.107044500623
Iteration 59: 2302.107044500623
Likelihood=-2143.7554014641532
Iteration 91: 2143.7554014641532
Likelihood=-2133.228498482715
Iteration 91: 2133.228498482715
Likelihood=-2120.2846446673443
Iteration 140: 2120.2846446673443
Likelihood=-2190.2926977392576
Iteration 51: 2190.2926977392576
Likelihood=-2302.0467650575074
Iteration 60: 2302.0467650575074
Likelihood=-2143.7391512589256
Iteration 92: 2143.7391512589256
Likelihood=-2133.2220839905144
Iteration 92: 2133.2220839905144
Likelihood=-2120.2777940753963
Iteration 141: 2120.2777940753963
Likelihood=-2190.1023669930014
Iteration 52: 2190.1023669930014
Likelihood=-2301.9987412271876
Iteration 61: 2301.9987412271876
Likelihood=-2143.7272864784036
Iteration 93: 2143.7272864784036
Likelihood=-2133.2159396853144
Iteration 93: 2133.2159396853144
Likelihood=-2120.2711489466615
Iteration 142: 2120.2711489466615
Likelihood=-2301.9646056263746
Iteration 62: 2301.9646056263746
Likelihood=-2190.0094144966383
Iteration 53: 2190.0094144966383
Likelihood=-2301.9069231338617
Iteration 63: 2301.9069231338617
Likelihood=-2143.717004114394
Iteration 94: 2143.717004114394
Likelihood=-2133.2086932432953
Iteration 94: 2133.2086932432953
Likelihood=-2120.262980055994
Iteration 143: 2120.262980055994
Likelihood=-2189.9180640078976
Iteration 54: 2189.9180640078976
Likelihood=-2301.8745324627957
Iteration 64: 2301.8745324627957
Likelihood=-2143.7093999974436
Iteration 95: 2143.7093999974436
Likelihood=-2133.2007519203676
Iteration 95: 2133.2007519203676
Likelihood=-2120.2588797904345
Iteration 144: 2120.2588797904345
Likelihood=-2189.760129295977
Iteration 55: 2189.760129295977
Likelihood=-2301.832555161916
Iteration 65: 2301.832555161916
Likelihood=-2143.702982691094
Iteration 96: 2143.702982691094
Likelihood=-2133.1957617314674
Iteration 96: 2133.1957617314674
Likelihood=-2301.8071223925613
Iteration 66: 2301.8071223925613
Likelihood=-2189.6520219559293
Iteration 56: 2189.6520219559293
Likelihood=-2120.25196081235
Iteration 145: 2120.25196081235
Likelihood=-2301.724854141468
Iteration 67: 2301.724854141468
Likelihood=-2143.69567463252
Iteration 97: 2143.69567463252
Likelihood=-2133.1899518702044
Iteration 97: 2133.1899518702044
Likelihood=-2189.5261076531933
Iteration 57: 2189.5261076531933
Likelihood=-2120.248424319615
Iteration 146: 2120.248424319615
Likelihood=-2301.696108588606
Iteration 68: 2301.696108588606
Likelihood=-2143.689559383273
Iteration 98: 2143.689559383273
Likelihood=-2133.1849744535425
Iteration 98: 2133.1849744535425
Likelihood=-2189.456650239774
Iteration 58: 2189.456650239774
Likelihood=-2120.2449190588895
Iteration 147: 2120.2449190588895
Likelihood=-2301.6282240403057
Iteration 69: 2301.6282240403057
Likelihood=-2143.6850271536414
Iteration 99: 2143.6850271536414
Likelihood=-2133.179444782427
Iteration 99: 2133.179444782427
Likelihood=-2301.6097541807526
Iteration 70: 2301.6097541807526
Likelihood=-2189.364652238864
Iteration 59: 2189.364652238864
Likelihood=-2120.241373915816
Iteration 148: 2120.241373915816
Likelihood=-2301.543733751574
Iteration 71: 2301.543733751574
Likelihood=-2143.677921009508
Iteration 100: 2143.677921009508
Likelihood=-2133.174977996775
Iteration 100: 2133.174977996775
Likelihood=-2189.3241839588295
Iteration 60: 2189.3241839588295
Likelihood=-2120.238937306199
Iteration 149: 2120.238937306199
Likelihood=-2301.522489605746
Iteration 72: 2301.522489605746
Likelihood=-2133.172057158394
Iteration 101: 2133.172057158394
Likelihood=-2143.6861583741174
Likelihood=-2189.1701322729114
Iteration 61: 2189.1701322729114
Likelihood=-2120.2417700386727
Likelihood=-2301.4990003393004
Iteration 73: 2301.4990003393004
Likelihood=-2301.4635365937834
Iteration 74: 2301.4635365937834
Likelihood=-2133.168271143723
Iteration 102: 2133.168271143723
Likelihood=-2143.674755909958
Iteration 101: 2143.674755909958
Likelihood=-2189.1216743387595
Iteration 62: 2189.1216743387595
Likelihood=-2120.2365276525074
Iteration 150: 2120.2365276525074
Likelihood=-2301.4947249374304
Likelihood=-2133.1637189660405
Iteration 103: 2133.1637189660405
Likelihood=-2189.0557945779037
Iteration 63: 2189.0557945779037
Likelihood=-2143.6719749673985
Iteration 102: 2143.6719749673985
Likelihood=-2120.2325591577487
Iteration 151: 2120.2325591577487
Likelihood=-2301.4444707714806
Iteration 75: 2301.4444707714806
Likelihood=-2133.158406191874
Iteration 104: 2133.158406191874
Likelihood=-2188.981422985141
Iteration 64: 2188.981422985141
Likelihood=-2143.6644841451257
Iteration 103: 2143.6644841451257
Likelihood=-2120.229561346722
Iteration 152: 2120.229561346722
Likelihood=-2301.415165194688
Iteration 76: 2301.415165194688
Likelihood=-2301.4014859401154
Iteration 77: 2301.4014859401154
Likelihood=-2133.1573816374084
Iteration 105: 2133.1573816374084
Likelihood=-2188.884603997873
Iteration 65: 2188.884603997873
Likelihood=-2143.6617672567722
Iteration 104: 2143.6617672567722
Likelihood=-2120.225151602278
Iteration 153: 2120.225151602278
Likelihood=-2301.383901220278
Iteration 78: 2301.383901220278
Likelihood=-2503.602837201095
Iteration 0: 2503.602837201095
Iteration 1: 2503.602837201095
Likelihood=-2188.7990325515416
Iteration 66: 2188.7990325515416
Likelihood=-2143.6574002876187
Iteration 105: 2143.6574002876187
Likelihood=-2120.2237025372633
Iteration 154: 2120.2237025372633
Likelihood=-2301.3714503307233
Iteration 79: 2301.3714503307233
Likelihood=-2441.1256400067223
Iteration 2: 2441.1256400067223
Likelihood=-2188.7006742180333
Iteration 67: 2188.7006742180333
Likelihood=-2143.65223362363
Iteration 106: 2143.65223362363
Likelihood=-2301.362859921073
Iteration 80: 2301.362859921073
Likelihood=-2188.6168752542476
Iteration 68: 2188.6168752542476
Likelihood=-2399.803640299562
Iteration 3: 2399.803640299562
Likelihood=-2301.3505545610287
Iteration 81: 2301.3505545610287
Likelihood=-2143.6472570445335
Iteration 107: 2143.6472570445335
Likelihood=-2188.5758296923777
Iteration 69: 2188.5758296923777
Likelihood=-2369.196376822462
Iteration 4: 2369.196376822462
Likelihood=-2301.3408845368904
Iteration 82: 2301.3408845368904
Likelihood=-2188.519293155449
Iteration 70: 2188.519293155449
Likelihood=-2143.6387513199925
Iteration 108: 2143.6387513199925
Likelihood=-2301.3287249269265
Iteration 83: 2301.3287249269265
Likelihood=-2343.1243053941316
Iteration 5: 2343.1243053941316
Likelihood=-2188.4777485275354
Iteration 71: 2188.4777485275354
Likelihood=-2143.6307682132747
Iteration 109: 2143.6307682132747
Likelihood=-2301.3205313877584
Iteration 84: 2301.3205313877584
Likelihood=-2188.4426116133445
Iteration 72: 2188.4426116133445
Likelihood=-2319.7586095928737
Iteration 6: 2319.7586095928737
Likelihood=-2301.313542697873
Iteration 85: 2301.313542697873
Likelihood=-2188.3868763540904
Iteration 73: 2188.3868763540904
Likelihood=-2143.624314099158
Iteration 110: 2143.624314099158
Likelihood=-2299.1584549094696
Iteration 7: 2299.1584549094696
Likelihood=-2301.3089778187004
Iteration 86: 2301.3089778187004
Likelihood=-2188.368955365935
Iteration 74: 2188.368955365935
Likelihood=-2143.6173776444316
Iteration 111: 2143.6173776444316
Likelihood=-2301.3001107779287
Iteration 87: 2301.3001107779287
Likelihood=-2188.34243233442
Iteration 75: 2188.34243233442
Likelihood=-2280.3599511301472
Iteration 8: 2280.3599511301472
Likelihood=-2143.6116218283514
Iteration 112: 2143.6116218283514
Likelihood=-2188.3048362160002
Iteration 76: 2188.3048362160002
Likelihood=-2301.2946674584136
Iteration 88: 2301.2946674584136
Likelihood=-2264.9802672954584
Iteration 9: 2264.9802672954584
Likelihood=-2188.2839737183403
Iteration 77: 2188.2839737183403
Likelihood=-2301.287505882676
Iteration 89: 2301.287505882676
Likelihood=-2143.603276848844
Iteration 113: 2143.603276848844
Likelihood=-2250.923989103402
Iteration 10: 2250.923989103402
Likelihood=-2188.24262654127
Iteration 78: 2188.24262654127
Likelihood=-2301.283112912795
Iteration 90: 2301.283112912795
Likelihood=-2143.5940322726065
Iteration 114: 2143.5940322726065
Likelihood=-2188.203691793284
Iteration 79: 2188.203691793284
Likelihood=-2301.2796394862803
Iteration 91: 2301.2796394862803
Likelihood=-2238.743158931003
Iteration 11: 2238.743158931003
Likelihood=-2188.164646525338
Iteration 80: 2188.164646525338
Likelihood=-2143.5881087850153
Iteration 115: 2143.5881087850153
Likelihood=-2301.2732007068494
Iteration 92: 2301.2732007068494
Likelihood=-2228.719704225572
Iteration 12: 2228.719704225572
Likelihood=-2188.136458358398
Iteration 81: 2188.136458358398
Likelihood=-2301.2656063387944
Iteration 93: 2301.2656063387944
Likelihood=-2143.581627123734
Iteration 116: 2143.581627123734
Likelihood=-2188.1051807522213
Iteration 82: 2188.1051807522213
Likelihood=-2219.450980472363
Iteration 13: 2219.450980472363
Likelihood=-2301.2616615520287
Iteration 94: 2301.2616615520287
Likelihood=-2143.5732195998535
Iteration 117: 2143.5732195998535
Likelihood=-2188.0868110552933
Iteration 83: 2188.0868110552933
Likelihood=-2301.2560907518678
Iteration 95: 2301.2560907518678
Likelihood=-2211.827180937911
Iteration 14: 2211.827180937911
Likelihood=-2188.0345497799203
Iteration 84: 2188.0345497799203
Likelihood=-2143.5639138005977
Iteration 118: 2143.5639138005977
Likelihood=-2301.2546667567112
Iteration 96: 2301.2546667567112
Likelihood=-2205.5286812157183
Iteration 15: 2205.5286812157183
Likelihood=-2188.0173525594155
Iteration 85: 2188.0173525594155
Likelihood=-2143.5590949386333
Iteration 119: 2143.5590949386333
Likelihood=-2188.000583743211
Iteration 86: 2188.000583743211
Likelihood=-2199.6174436784418
Iteration 16: 2199.6174436784418
Likelihood=-2143.5514532094107
Iteration 120: 2143.5514532094107
Likelihood=-2187.978240515906
Iteration 87: 2187.978240515906
Likelihood=-2195.2833744914856
Iteration 17: 2195.2833744914856
Likelihood=-2187.9500943951443
Iteration 88: 2187.9500943951443
Likelihood=-2143.548251163039
Iteration 121: 2143.548251163039
Likelihood=-2190.889364705483
Iteration 18: 2190.889364705483
Likelihood=-2187.935875998727
Iteration 89: 2187.935875998727
Likelihood=-2143.5427414037326
Iteration 122: 2143.5427414037326
Likelihood=-2187.924601682396
Iteration 90: 2187.924601682396
Likelihood=-2187.1584972164737
Iteration 19: 2187.1584972164737
Likelihood=-2187.9154461924527
Iteration 91: 2187.9154461924527
Likelihood=-2143.539317126885
Iteration 123: 2143.539317126885
Likelihood=-2184.1727388920995
Iteration 20: 2184.1727388920995
Likelihood=-2187.9039227310795
Iteration 92: 2187.9039227310795
Likelihood=-2143.5346448816745
Iteration 124: 2143.5346448816745
Likelihood=-2187.8985378255925
Iteration 93: 2187.8985378255925
Likelihood=-2181.538448496033
Iteration 21: 2181.538448496033
Likelihood=-2143.5279841585943
Iteration 125: 2143.5279841585943
Likelihood=-2187.8918335314493
Iteration 94: 2187.8918335314493
Likelihood=-2179.4052954556932
Iteration 22: 2179.4052954556932
Likelihood=-2187.8836860206693
Iteration 95: 2187.8836860206693
Likelihood=-2143.5232949627325
Iteration 126: 2143.5232949627325
Likelihood=-2177.5238193430237
Iteration 23: 2177.5238193430237
Likelihood=-2187.8730099948593
Iteration 96: 2187.8730099948593
Likelihood=-2143.51892393785
Iteration 127: 2143.51892393785
Likelihood=-2187.8636263296266
Iteration 97: 2187.8636263296266
Likelihood=-2175.845585994055
Iteration 24: 2175.845585994055
Likelihood=-2187.8569308928177
Iteration 98: 2187.8569308928177
Likelihood=-2143.5162708306916
Iteration 128: 2143.5162708306916
Likelihood=-2174.355225428691
Iteration 25: 2174.355225428691
Likelihood=-2187.850692350139
Iteration 99: 2187.850692350139
Likelihood=-2143.5121589048117
Iteration 129: 2143.5121589048117
Likelihood=-2172.8597079855313
Iteration 26: 2172.8597079855313
Likelihood=-2187.844271727756
Iteration 100: 2187.844271727756
Likelihood=-2143.5065572422955
Iteration 130: 2143.5065572422955
Likelihood=-2187.8350638761162
Iteration 101: 2187.8350638761162
Likelihood=-2171.6813685305224
Iteration 27: 2171.6813685305224
Likelihood=-2187.828416750691
Iteration 102: 2187.828416750691
Likelihood=-2143.502732248856
Iteration 131: 2143.502732248856
Likelihood=-2170.649372885377
Iteration 28: 2170.649372885377
Likelihood=-2187.8142315981395
Iteration 103: 2187.8142315981395
Likelihood=-2143.4992886939167
Iteration 132: 2143.4992886939167
Likelihood=-2187.8050159339527
Iteration 104: 2187.8050159339527
Likelihood=-2169.861683544596
Iteration 29: 2169.861683544596
Likelihood=-2143.4956972737477
Iteration 133: 2143.4956972737477
Likelihood=-2187.7948537131037
Iteration 105: 2187.7948537131037
Likelihood=-2169.2052505803304
Iteration 30: 2169.2052505803304
Likelihood=-2143.4930875840487
Iteration 134: 2143.4930875840487
Likelihood=-2187.7788397211725
Iteration 106: 2187.7788397211725
Likelihood=-2168.5906860451814
Iteration 31: 2168.5906860451814
Likelihood=-2143.4900917038312
Iteration 135: 2143.4900917038312
Likelihood=-2187.7760613204564
Iteration 107: 2187.7760613204564
Likelihood=-2167.9066059020597
Iteration 32: 2167.9066059020597
Likelihood=-2143.4851053005023
Iteration 136: 2143.4851053005023
[truncated: 9,570 more chars]
