# Supplementary material for: Phylograd: fast column-specific calculation of substitution model gradients
Source: BMC Bioinformatics. 2025 Dec 23;27:20. doi: 10.1186/s12859-025-06353-4 (PMC12836810; doi:10.1186/s12859-025-06353-4)
Supplement: Supplementary file 1 — (zip 4800 KB) [file 12859_2025_6353_MOESM1_ESM.zip › alignment_1024_50.fasta]

>Tip_99
LTAKLYETTGLAPTSMGFRHKYLLTDNEGFIFSAHGLDSQIQLYALVSIP
>Tip_149
FEESLIDQLGTVPSNVGLLEQYILKKTKGFSLQLDLITKEPRIYAAVSMP
>Tip_150
ITATNFYDKGKKPVKHAILNPDLVYNTKAFLFEIDTAKQELSVHAPISHP
>Tip_399
FLATLAEHVGIAPMTVGDGQPYIITDISGFEISPHSKEREVGIIAVLPAP
>Tip_400
FLTTLAEHNGVAPMTVGDFQLYILTEYDSFEFSPHSLEREVGIISVLPAP
>Tip_243
AMASLLSSDYMTPVTIGYRQAFVITNKHGSLWGSYSLRAPVKFWGLEIMN
>Tip_897
AMSSLLSSSYMTPVMIGYKQAFVITNKQTNLIGSHSLRAPVKFWRLEIMN
>Tip_898
AMSSILSKDYMSPPTIGYKQAFVITNKQTNVWGSHSVRAPVRFWKLEVMN
>Tip_49
LSTRYIASDYAALSNIEFDHSLILMDRHTERWAAHALKTGVRVYGFRVIN
>Tip_489
LNNLRATYFDHESMNLKYEGEQGVSDNRMVLWGKERIPFTLDRIPVIDQE
>Tip_490
LNNLRVNFFDKESMNLKYEGEQGISDDRSLLWPKKRIPLTLDRLPTIDKE
>Tip_248
IGEIHAKFFEVDALNFKFMAEAGIAAERHCVWSRQKAHWNLLQKPTLERD
>Tip_224
YRNFFPTLFQVRQVNYKIRGKSAVGTDKRFRWKSQTLQFNLMQLPFDEPT
>Tip_225
KECFFPEFFDINAVKFAYRNRSGVACDRRYLWTRGSIRFNLFKLPAIQLS
>Tip_73
LESRHESFVNCQGMDLKLTNASSMQHRTRWLLQRDEIPITILSFTSLQAK
>Tip_32
IKTKYLSLVGVETLQYTFRNCFLVEDKEGYLWEVHGVGCRIYAFHGANIQ
>Tip_31
ATKTFLKPVGLRILDLDLTKAFVVEASSNYLWKDRGIATTLYPCTQVMHG
>Tip_89
AMQPYIGSVVDKHLKACTSNLQFLSGEGHMPWKDDGLDCRIYEESPVTAQ
>Tip_90
GMQPHTGPVGDRILSVALTDLVFLVGDKNFLWNDRGCECHVYQDMSIYAE
>Tip_40
VLDLYNKTAGYLALNIGFSKFFSIKGEENLVYDDQKIDTRAYACAALAPE
>Tip_322
RGQEIEEAQGFQCINFTFTNNELPTPKSAYQVELESIASRLKEFSLKGFK
>Tip_323
QSVEYLESSGFQCINMTFTNADLPTPQSALLVALESIALRLKEFSLLGLK
>Tip_289
RPVEKKDLIGYERIDLIFQAMNVVSGRPAFKIRPDSISMKTMQIKIAIYR
>Tip_290
RSLEWMELLGMQCFNLVFSKCNLVGERDAYQISPEGIALRANQFKLLLLR
>Tip_262
LSADYMNSLGSESINFAFNKRNIVADLDGYLWAIKGLSARVALYTSISLR
>Tip_263
LSANYMNDLGSESLNFAFNARSIVANLDGYRFAIKGLTSRVSLYPAISLR
>Tip_721
ILLTFRQEAGGQALAVGWSQCRKNYSHAPYIWGFDIFPAKLYDSNYLHIS
>Tip_1018
IILTLTAQLTGEATSVGWKQLRVKDTYGAELYGFNTYNAEMHKNCYLKIE
>Tip_1019
IIFTLTANFCGQVVGFTARQLRVKDQDGAAMYGFGSCNEPGHGKVYMKIT
>Tip_391
LLLKFTKNVAGQTLKVTWKQCQIDHTTSAYIWGFKTFTARLRDTPFLTVM
>Tip_919
LVLTFGSAMGCRTLEATGAECTCPDSHDDLAYAVRIITATIDFTSLLAVV
>Tip_920
LILTFDQATGCATLDSTGPKCTCPDDNDSLAYAFRILSASIDATSLLALI
>Tip_86
LVLRFHTQVGLECLELRWGNSNVPQDQDEYVQTVKVAGTRLADTILGDVK
>Tip_517
ASIQYVAAVEIEDLLFQQGSAGIIDGQPVYVWKLAIVSAKLEDANMAGVP
>Tip_518
VAIQYVQAVGTQDELFQWDSANLPDGEESYIWNLKLLNSLLNKADAVGIT
>Tip_199
ITMNYLKNLAGNGLEGQWTNRNLPLDEEAYVWSYKIVSRCMVDTNLAGIK
>Tip_832
ESEEFEKTTGIDSFEYHSGGVWVVPQKAGAAFCKLGIPPGVMAYANLSLT
>Tip_833
GDWSFTRACDAYYYEYEGGSAFVATEQKGAVVNHVGYPVTLLHYTNVIFP
>Tip_69
DTLHFFYVEGADAFGFGGKGSWIVSEENGELLTPVELSALLFHYSLLKLR
>Tip_70
STFRFCYVTGVDALGYGGKGPWVIHDEKGNLLINLGLFASSHHYSAYDQP
>Tip_533
PTIFQKRICNPNPMSFAGDTSDNLKAADDLIVSGEQRYINEFILTFLAGR
>Tip_534
PSIFNQRLGNRNPMSFIDDTSDNVPGVDDLIISSEPRYIDAIALWVMSGR
>Tip_516
SSIFKRSAAGPEPMMIAGDQSEDPIAADNFLIDEEHVSQTLFVLHTLSAR
>Tip_590
ASVCKRISEGIEEMVIAGHLEEHAMSADDFFIDEELATPPLFVLSLLSHR
>Tip_799
GTIARKYAWGPEELILAGDTKEHALLADDFFIDEELSTHELVTMDVLSWR
>Tip_800
VIIAEASALGEQEGIVQGDSKTHLFPAEEYTYEEELATNVLLTQLALQWN
>Tip_484
PDVCERTSDSLDPDAVITDKSQGTNSHESYLESETQARQDKFILKVQRWK
>Tip_485
PNLFKRSLNGLDPDAVLGDKVEPTTQHHSFLISEQHTRQDEFLLKLRAWK
>Tip_909
PSMYEMKVLDPDPLAESGGSADALVTNDDLLVFGKPNIMTDFITRLLSGE
>Tip_910
PTVFELRILDDDPLRFSGGNIEQLVVDDDLLIAGEPDVITNFIMRLLSDR
>Tip_315
EGIYLEFLNNMHPVIYEYASGIRKHIDASQTRFNEDTVVDFFKVMFGQGR
>Tip_845
TMFLCDFMRKIHPGSYILDSGTRVNLEKARSDVREGTLFKFWKLDLGDAK
>Tip_846
SIFLVDFLRKVMPNEYFLSSGVRVDTNKRKREKHPDSLIQFHAVAIGAGI
>Tip_463
TMFLVEFMRRMHTGSYFLDSNIRVNIEKKKSDTREDTIINFWKVTLGQAK
>Tip_301
RHFYIDYLNRDNPLIYQTSRGTHAEAHTDQSYFKADTVIDAFVVNLGICR
>Tip_361
NQLFIEFFEDVDPLRHTSKNTCNIQITNSYADVTEEVIGTIFLTSYADKM
>Tip_362
NQLFIDFFEEIDPTRHKGRTTCTIEIVNNMSEVKERVIGQVFVTSYADKE
>Tip_300
SDLFLLFYIEIDPIAQQNKGQINTQIENAYPDIADEAVGAFFITSVANKL
>Tip_161
EQASIDRVSEITPISLNLATKNLGVGYFHMGTKGPGVYPYSCIYPIADGK
>Tip_491
ERCAISRIAEIEYESPDLCAHKYGVCYLCANIAGSGRNPYVYSYDYSDGT
>Tip_921
EQCVVHRIALVEFGAADLAAHKITISYWFVAISGDGVSLWTFTYELKDPS
>Tip_922
QQVIKNKLALVDYSRTKLLNHKIALAYWIAVTAGAGYHPHRWAADMRNPN
>Tip_184
EQCSVNRIAQVEYSAVDLGGHKFGVSYFATAIAGSGVGPHTFAYELQDGT
>Tip_781
PVDEMEHPQQSEAASISLGKSGIAAMYWRRSTKAPEVFSYVLLYGSEDAG
>Tip_782
PVDIVETPQETEYSSISFGKDKFETMRDLRASAAPEIYLLVLLLGKEASG
>Tip_472
AVHEIDHPEHQEASYVTLVVTKVISLYFRQHVNADQILCFLLLYGTEHCR
>Tip_198
AVIPQELPRELEMTTMDLVSLGATLQYHRGQVKGPETLSRYILNGKTNSP
>Tip_318
SVLPQDLPREHALTTLDLVSPGCTILHHRGEEKVPKTTIRYIISAMSYSA
>Tip_931
PACAQTLPLELTFKIGEILVMSALKLYHGGEPGGPMNFSNPILNRSNNSQ
>Tip_932
AVRPQELPDELIITVGETVYLASLRLHHSAEPNAPVTHASYLLNTKYRSE
>Tip_731
TVNLGKLNKLVACKALNVNNHNEAMLYKNLEDLSPNWNARQFIDGQADGW
>Tip_732
VVNEGEIPTIRSCKAQQVDMHGDNQMYKELETVNPNADSREFLNGASEGY
>Tip_717
LVDPNEIPKHLQCIVLDLTNSKAKMLYRKMEQVDPLVFARQLMGANTDGW
>Tip_369
STLLPTSEAYAEALPLRFSVDKNGEKVWVLYQRTWEMAVFDQLRDGSRKG
>Tip_370
SRLFQTQEVYAEALPLRFAVDKNGEKLFVIYQKMWEMAVFGRIRWGSERG
>Tip_348
TRTCPIQNSYFEIVPVSLKTNRNVGQRFLLYQMAWDASITEHVQEGKDTS
>Tip_394
RQTCQLQDSYREVLPVSFKTDRNVDERYIVYQFSWEGVFTEEIDEGAKLS
>Tip_395
KQTPAQQDSICEMLQSAFKIRKNMDERHIVYHIAYNGRMKDEIEEGSELI
>Tip_258
AISIDVICEEGFWVTLQYSPDNSRSKVRAVVQRKGSVSILEQLEAYAETE
>Tip_357
GLPIPIEHDAEHLLKILFEADDGGAHIHSILQTEGNQSFFESLQSASAAE
>Tip_554
ALPESVESRSLHRVPILTEADSHGAEIHAIALQESVESRFEQLDIVEAID
>Tip_555
QLPIELECKDEHRIPILFEAESHGAKVHAIAQQDDNESRHEQLHEVAEAE
>Tip_75
SNFLAPDVAFMEYIELDHKTDNRKKELYALALKKEEVAIFQWARPVAEDG
>Tip_66
RRLTAPDFTALGLLKIEKESNTETRSVYLIPYKGREVNVDAYILPLVEGS
>Tip_535
NDTFYGMSLSYALLQLIDDAVSLGQDEAFFWMNEYQIRLESLLFLLDAPA
>Tip_536
NKAFYGKSLSYALLQLIDDAVSLGCEQAFFWVNEYQIQLESLLFLLDAPT
>Tip_715
PTNKFHIAIPIGLTQLGDDNASLDDLQSFLMAAAHALTASGQRYHFINGE
>Tip_716
PALAFGLKFDIDVFTVGNDESMLNLLEAYIIVGTRQISAGGQVNHAVYAD
>Tip_686
HAEYFRMACSIVVLEQRTEDVLLGGGLTFLMTAEHHADCGVLVYTWLAPY
>Tip_56
KTKFSEDTLDLAFKRQAEESGLINCEHPLLPMADDAVSLPVMSYLNQQNE
>Tip_774
FETFSNHHMVIVIKLIKEGRTFHNFPASLWFLEPSKVARAVIRAFFPDPA
>Tip_775
LPLLPNEFMVITVRILKDTGTFYKLPAALWLLEQGKTVRKPMSFVYPDLA
>Tip_1016
FSANYNKLLDVVTNLTRVAMTYYKAVAPLLWLQKVQFIINVMYFIVPNRV
>Tip_1017
FSAFFNELLEVVVNFVKAANTFFKLTTPFLWLDNTQVIVDVMYFIFEEKA
>Tip_593
LTDFADDGEEVVMTYPKEAITFLKVFAPLWWMGDIEHAFEVMSAIYPTQI
>Tip_419
LLTFGDDLVQMQVRAITIAPKGYKTKIPLYFLGGARLGFDVTRFYYPERS
>Tip_499
FLTFQTDASSLTATVQMQQPPLCTVEKPFFWVQSSTSILEELTLQKPEKS
>Tip_500
IATFQTEAARLTETVEMQEPPLCTVDAPFFWIQNSTAVLDELTYRKQEQS
>Tip_265
LGNIRDEASDLSGAATKHTPILCKADAPLLWFCAKHLGSDLICFPNPIRE
>Tip_360
HNRLYDASIDFKIRTTQKNIGLLEYEVMSPTSIFQQTKVATLAYKHPCYA
>Tip_392
KTKQIDEGIDAEIECEEQEAGIMEYEDEAPEQIESSSKRETLNKQRPCDS
>Tip_393
NNKIIDDGIDAEVRCQQQEAGIMEYEDQVPEQIESSSKRETLTEQYPCDS
>Tip_327
KSRMFDEYMDLELDISPRDAGINDYRQHVETPVQGSAKRATQAYKYNCCC
>Tip_684
ATKLFLEVTDLENDTKHTTGSLNDLRLDQPLQSIYSWRRDQLLKQMALVC
>Tip_685
FTKLFLELGDLEADCEQANASITVYRMNSPVKAEGSWKRSSMVVQLSIMC
>Tip_92
KPEFYNNTVEASSLGLSQEFVLNGEEKAQLLKRNNEIECKVLAYQSNMPS
>Tip_93
KTQFFHNEVSINYLDLTDKYVFMGGDKTQLLQVEHDVDCKVLVYEYSFPG
>Tip_1
ISYKYSKELGRDFVELKDKHTAIEGKDSILFAADPRIADEMIDVMWVLKA
>Tip_2
RSYFYTDTLGVSFLELKDKHTSIQGKNFLLFAADPTIADDMVQFMWVLKA
>Tip_128
ASFYLQRCSHQQPMPYSTERFCLIGLSIAVSCDDKSNASKVMLFEHSEAS
>Tip_190
GGYYVRRCVHQNPVPYSTEKFCLLGLSIAVNCEDKGNASKIILFEHSSAI
>Tip_191
YSFFVQRFAHAYLIPYTREAICLIGLALAVVADDEGRKVKTFVLEHSDSN
>Tip_578
TCYYLERKVSEVLYPARPVSSTWLKEPIDANVLQEDDLGELVIPTAQNIR
>Tip_579
DNYYIDKKYVENLYPTRPISRTWTKEPIDADVLKAEELDDILISTAQQVT
>Tip_457
LFHALQRKVGEEIFPIRTFTNVFKGQPVDWVMMREHDFLEMILPNTVINA
>Tip_41
SAEHIHRKVTEGAYPAENQVTIVCSSDARLRMDADDDLAKATPFRRTEQE
>Tip_81
GCENLQQKLSDGAYPLQTQVVSVCSIGANIRLDGDDKRSKAVPFRHAEQI
>Tip_194
MCPHLPKAINDGAVPSDSQTAGICDVGSNAALEGEKDRSKTAPFWHIASS
>Tip_195
GNQQLPETVTDGETPDDVEESGIKAIGAEFSVNGTDQRSKPVWFQLKPEV
>Tip_709
SCFYQDHRVHEEPRPILTETSCATGTPIDADLLNADDLNKAILFKHMDES
>Tip_710
SAPHLSRRVHEEPYPIQSSTSCFCGTPIAANLQNEDDITSAILFTHSDEA
>Tip_591
NIQYLKCILQADKRYACEPLDISVKDAMFLIMRNKQVEQICVVFFSFRQS
>Tip_592
GFAYLKCLLQADKRSLCDPKDISVEDALFLVMEDKQVENVCVVFISITQA
>Tip_756
WSTYIDSNLVAAKRSLIDPKDPRIKSRVFLMYDAVPVSMLNMFMHEILET
>Tip_992
EKEFYEERIDADKHDLIDPQEPRQKNELLVTYRVLAATFVAKLYGQRTKT
>Tip_993
GNEYYECRINANKHDIVDPQEPELRDRLLIVIHGLQCDVIPKILHARKKP
>Tip_260
GELAFESIQDGNKRQLCEPRDHSIAPSILLFLKIQDIDVVLMVMDDFDEP
>Tip_261
GQLSFESVLQANKRQLCEPRDLNMMPTIFLFLRFQSIDLVLLVFESFDES
>Tip_1022
KKIYPDNKVRGDTACFADPRNLELYSSLYLELDEKEAYISVVSIAYGDEI
>Tip_1023
KANYIELSYNGEPLGIYDPRNFEIHPVLYLIISEKQVAVALVAYTFNSPT
>Tip_37
DSISLFDRLAAAPMKLHEGTYAMLQAIVYIIIDDTDVGYRLILHEFEEEA
>Tip_588
DSISLQGGIRGGSMLLQETSYLMAAAIVFLVIDDIEIGYKLFRFDFQEEA
>Tip_589
DSLSIHGGITMAPMALYEGRYLLLMGVCMLVLDETDIGYRLFVLEFANAS
>Tip_768
NKTSEIDEVRMEPLNQLDEGFVVLNKNRAFKLYGNEGYLSCIFQDYIYSN
>Tip_879
DRVADKDPQTFSTLAKLEKGLFLLGIDQGVASFDKLVYKNIVVEEFTVST
>Tip_880
NKIANQQAVTFFTFATIDKGFFLLGVNQADVNYHNALFKNVVSTEFTLSH
>Tip_96
NTINEHPQVQMDPPNYLQRGFLVLGINLAVVAWNDTLYPSIVLHEFITPN
>Tip_58
LPLTKANRLKPDYIGVLSKSMFAAGQDVALKGPLRLVSPVVIFDLYIKFY
>Tip_269
GPISRDNELPPDYRGYLSKNLFATGAKVELSRPGEPIPPVFLFKVFIRFE
>Tip_270
GPVGRDNEMPPDFRGYLSKDLYTVGKKAEMSRPGHPIPPITIMNVFIRFN
>Tip_893
RRVVQPNKAEVEDAGTAFRGWIIYAVAFHTYPYEGKMAPLIVTQEYFNPA
>Tip_894
RRVVEPGKAEVDDAGTALRGWLIYAVAFHTYHYEEKVALLVVTQDYYNPA
>Tip_439
NARVEPAEAHLPDVAKVYKSWVLGPVRWRSYPYSDSIAQIASEQNFYDPE
>Tip_901
DKINNAKQHNSANLSRAVKARFFFSIHWKIHAVESYYAPYYLKENYAQPD
>Tip_902
SKINSAKQHSTTNLSRAVRLRFFYAIHWEIHKVESYYAPYYLKENFAQPY
>Tip_428
SKIRNSRQQATANLCRSFKGRFFFTIHLRVHALEEYYAPLFLKQHFAQPD
>Tip_777
AKITNTYQTGIDGCPLSFKDTFFYPLHLTVHGNEEVFAPFYEVQVFNKGE
>Tip_778
ANVTNQYGKGIDGCSLSFKNRFFYPLHLAVHGYEQVQAPFYEVQVFARPE
>Tip_602
RMSTTVQNMRSELGAFWQKIVNVIPQPSELIEYRRLTNGAFLLWQKQLEC
>Tip_603
RRTTMIGALKSELGFFFTSMLDTVPQRPEWVDYRVLKEDAPTLWQRKIDS
>Tip_974
SFGAWAGTLSLLHLLFVDKVNNFKIVGGEKIAFAQVVAAFIVNISRITDL
>Tip_975
THGAESGNLSAILLFFFDQINNLIVEGGERLIYEQQVTGFKVELNRVSEV
>Tip_773
NYGAEAGDLTALVLLFFDRIKNVVVTSFERGALSQCASGFIVNVARVTEV
>Tip_693
TQGSTAEGVASMALLFYDKLKNVFRQSREKIAVRQAAENFVLYLPRKTDI
>Tip_689
AKSEKMQGTACQLTVLYKKSVSLIPRAGNLVDYTKNVSGRLLFLTSNLDS
>Tip_690
CNSEVMQGSSTELFVLYEKLVEIIPRAGDIVDYQQNTSGKLLFLHSNLAS
>Tip_933
YDSTVIREDGNEFCWLYGSTIDVIPRTLAIFAYDRYIPAEFAYLHEFIGS
>Tip_934
RDASVVQETGDKLQWLYKRTVDISPKTLAIVQYDKFIDGQFSYLQSYMES
>Tip_174
CKICIKEERSDNFLGIIERAFEVVPRPVALVEYQELVLNDLYLLAIDLTI
>Tip_406
CKICVQSKRTDDPISLSNSAFEIIAKPVKLVEYQELVVNDIQLLMIGLTL
>Tip_407
CKICIREERTDDPLGLSNSAYEIVAKPVKSVKYQELVIPDIQLLMIGLTL
>Tip_67
LITTIEESAENESANREQRARAIMPRDVPLVDFEEIIITSMEFLEIFVPA
>Tip_68
LALTEATSNEKTAFNIEEKTWAIMPMSVPLIEFEQIILSDLTLLHVSLPA
>Tip_5
LGVCFQDGLNNDVNRVEPREWGILPKAVPLIQQDELVLTNIALLYISKPC
>Tip_574
KNWQTPEEFTLAQVIADTELHAIVPRVKPYSTIEGKTPFALQASHAVEQF
>Tip_575
KQWKAPEEFTIKQIVHNTELWALFGSVKPYTTIEGKTDTALSESYGIEQL
>Tip_521
KNLISPHDFTLQALIYESEEWPLIPRAKTYSSAAAHAEDEFAEAYVKAGW
>Tip_408
KALIHQEEFTLQSLIHGAEVWGLVPRSKPFRTAETQAESDLSECYNQEEF
>Tip_377
RSVYAQEDFAKLGLLLSADLWGIAPHSTRFLSANFEAPSDLDEFYVGEQF
>Tip_561
VSMKGEDDTDHQAVLIPPTQWQMATRATPLMPEANVTVTDLEALYLDVPF
>Tip_562
TAMEGEADRRHQELILPSVKIKQALKATGLMPAENSMASDLGAFLVDAPF
>Tip_618
YGVHEEEMVGNQQILLGKATYGIVLKFIFQLEAHELVFLKYNGCMVNFAA
>Tip_619
YGLHEEDITGNQQFQIGPRLYSILPRFISLLEADEVVFYYFSEFYVVLPH
>Tip_510
LRDNISFDQDEVAHGGPENGFDPFPDGLSMLSTEEFNISEMAQIRVCIDE
>Tip_511
LWDNISFDQDDISHGGSEHGYEPFPDPLTILSMNEWNISDLAQLRICIPE
>Tip_855
HHPGVELDQDNTANGGNRRGYEGFPDGMTLISADPWVLERLSLLKLFIPE
>Tip_856
SIPGAAFNADSVSSGANRRGFEGYPSGLTVIRKSVWVIVIVSYRRLFIPI
>Tip_829
VYPDIRFDQDSMTNGFGARGFQGYPAGVTIVSSDSYAIEVMSLVKIFIPQ
>Tip_473
LLTGETFKSDSTAVGIDERKFEIFPYGLTILTANELMVFDLTLLSVHDQQ
>Tip_474
LLTGETFDSDSTQVGIDEKKFEAFPYGLTILSADELMVYDLTLLSVCEEQ
>Tip_978
LLSGVQFDMNMRCAGTDTRGFDVLDRGKSLILADELMINDYTILTIAESQ
>Tip_979
LIEGRLYTFNVHAAGATTRAFDAVEAGFQMIVTEDLMIDNMDLIEIAEPE
>Tip_3
LVIGVNYQSETTEIKTTPRAFQSSPGGLVLLALDNLILLDLGLLKFCIPQ
>Tip_4
LRVGVNYQSETTQIKTTSRAFGASAEGVVILQTDDLILAELRLLQMCLPQ
>Tip_280
FLAGFGHEKGPMQLALEEGATDNLQNALGVTLIDEIGLADNNALGIQAVE
>Tip_281
IIDGNSKSKGPFKLALDEGSMGSILAVMDVVLLRELVLEDNAVIKVQAPI
>Tip_537
IVTGFTRTRSPSEFNRDEGTFNAKPDELGVLFLNELVLTDGVSMALEVPD
>Tip_847
VLEGVVKKRTPVAMSRNAAKFNEVEDEFGNANFDELIISDGGKAKIEIPK
>Tip_848
LLVSFVQTRLFTALNREKASTHKIEDELASRYLSTLILANGATTEVDMGS
>Tip_353
VADNYTSSRKPMITGLQQASFKLVPSGLGAKVLNDIAWTDNASLAIVRAT
>Tip_354
LRDNYSRSKKPMLVDLKHAALKVVPDGLGAVLQQETIWSDNVYVEVRLPK
>Tip_220
IFENIIYNMKVTRVNDDTRVFEAVPGGMLWVGREELSFAKSILTVASIPS
>Tip_221
VLNEVTYDNRLTKLNTDECIWAIVPGGTKLIGKENVFLNMGPLLVLCVPA
>Tip_895
TVSDYTYKLRTSQINFDEKTVESIPAGATLLDKEKTMYTKGLLRVICVPP
>Tip_896
IVSDYTYNLRVNAVNQDEKTFDIIKAGITLLGQEQQLFTKGALRSICVPP
>Tip_841
VKAGVKVYTAEITVKKATDANQTFLQKKSACTKLLLMNTKPEGRVHTDQL
>Tip_842
VTAGVKVYTAEIPVLLSTDSNQTFLAEKTAVAKLLLIDIKPEGRIWTSEI
>Tip_986
IGSSTKFYTFGTFAFGAIDGGKMFLSKQSALGLPMILTQQGCLLMRFAAL
>Tip_987
VDSATKCYTFGAHAYGSAEHGPLFLSKCEALGVRLLIEKDGASLLYFKAL
>Tip_273
SGKVVPIRTLGKNTFVIAEAQDDYLAKAGSLLQPLIAESRGSNLMFLKRF
>Tip_119
PGKGWLFITEAIRPVVSGEADSMCLELEACAVLSLAAQPDVSSYLILGDL
>Tip_120
TGTAIIYYSRGVHSVVVRDRDKFFLTIAPGEVAPVGAEPDAKNYMKIIRV
>Tip_114
KGKGLFFYSFAITNKLAGDTGKTTIAQASKLVAPLGVEPNASAEVIIAEL
>Tip_275
ALVALLFVSPETTILQEGEREETYIAIFVIYGHKQALIPKTKTPVMVQLF
>Tip_335
DITGLLDIVPQYTIVGKNEKETSYLAIFPQFTLEMRTAPKAKTPVVAELH
>Tip_729
DYKSTSSICSNTQFIGSDERITEIAKVLPAYSIKVRLGPLMEAPLCAEVE
>Tip_730
NLKALACVSPQHIMDGTREKLDELIKVLPKFTCKMRQTPQAQTPVCVKIH
>Tip_123
RLTDLEFVTKETPIAIAGQSEDQFTAVVPIAGRKLKMNPKSLDPWKESVM
>Tip_673
KVLGVSLYTGDKNGPIRIFPDRRINGSKSKKPREITIEIVGLLPIVMILL
>Tip_911
KIIRLTMFCGHNHGPMRLYPGRTISTFKAKAKQQLTIQTLALLKIVDVFV
>Tip_912
KIIKLTLFTGHNFGPMRLYPNRTVSPFKAKVRRKSTIDTVGLVPIVNILI
>Tip_638
KLIKIDYFSQEKVGPLRSYKNRSMNGSRPKGARAVDIDIVSLEVFKEVLM
>Tip_569
KLVELDYIGSQASISLRMYLDDSLSAVRLKGCRKVDVDPQAIDPAKDLFM
>Tip_421
KVIDIEFITRDTCVSIAAASEDTFTAAHPKGGRRVELDPRSMDPAQDALM
>Tip_804
SVVRALYVTDEVSLLADGDPWELYEVATQTGGNKLELAPASLDHAIEILT
>Tip_805
SIVRLEIQLDEANVEVGGNPHDIIKSVVALGRNRIELEPTTLANSVEIIT
>Tip_429
AVIKLKVLVDEGSLNIGTAPDKMKEASLPQGGVEIELKPHQLEEDVETSI
>Tip_430
VVVKVKEFLGEGTVNIGSDPDDMKKVALADGGKKLEMVPPSTDHRVETLM
>Tip_784
ALVDFIYALKELILEVVAQPMDIYRVIRQANGNKVNFDTIKQQQMLGKFV
>Tip_785
SLIDLTYVLKELLLAVASDPMDMFRVIKMADGKKVEYEKTTQTTLLENLL
>Tip_612
GMTELDEIGTELALQVTREVLWRFRTITIVSGNAVKFRKTNSKELCAKYA
>Tip_613
KIVDVGYIHRDYCISVAIKTVERFRGLKLIKGNRARYGTEDHCSLIESTS
>Tip_927
KIIDAGYQLIDLSIGAAAQPVALLRALNLVNGSETRMEKPKIMTITDAVA
>Tip_928
PVVEISYLLRELAIEMGIKPVAMFHELSMVNGKQTKKEKPQFNQLAEQVS
>Tip_293
RIAKLKFIVRELTLKLSMDPDEQFRIIKMADGHIVKFDEPVQTKIIRNMV
>Tip_779
DVVDLQLISKETSQVIRGESGETGLAEIPTFGRRASFAPKGNAPSMSQNL
>Tip_780
LVTSLQLITKETSMAITGESDETIVAMLPTFGTRLTFDPKGDGPTMTQNM
>Tip_661
QIMDLQEVTKEASQSITGDSDETLVAVIPLYGRKLTLDPKGNGPTMTKNF
>Tip_188
ATTKVCIKTEDSTTETAVEKQEIFIGHLATYGKNSTFMAEGTGPTLWTTW
>Tip_189
ASTRSNVKSADSEVETAFMDQEILVNSLPTFGKRYTASERGCGPTLWTTW
>Tip_434
SQHGLNCMAKTPVVMLCKGLKEILVGQLPEFGRKYAWIVKDILLYLWSVW
>Tip_435
SEPILGCKTEESSIMVSKGLQEILIGKMPTFGREYCYIIKDIILALWSSW
>Tip_951
LHAPIVKELAAKRSMGTIEVEETIQYNNGELAELNDLRLSATSIMYDENS
>Tip_952
LDAPILKDLCDKGIQGVIEIAEEVDTKTGSFAKLNEVKLTADKVMYENDA
>Tip_488
LTAAVVNELDTGGIRNVQEIEEAMETKSGAMTQTYEVKLSGNSAMYERHS
>Tip_437
FSTASRGQLEAGNEQRQNQIEKTRETKNTNFSSRFKRKLSGDPVMYEVLT
>Tip_990
LAAVVANELETGDSKECDSENEVCNNVSEQVSSHYAQKISSKTVSYDRIN
>Tip_991
LCSVVTMEIDTGESQNSNGENDVCESINEQLTSRYKHKLSSKPVEHDRIT
>Tip_418
VVSDVPCELHGGGCQHAQQVSQGALSGRSSLMEKFKVHKTQDDIYVLRRT
>Tip_660
LTAELPLETHKNGCQHAREFREAMVQDRADTMKEFDIRSDENELYQARRI
>Tip_960
CDDCLPLAPPKSGFQHAMKTEEGVELRRFSTLKDFDVKTELEWLTQLAKW
>Tip_961
CGPCFPLKPYKNGCQHAKKTEQGVELRRINTMKDFDVRTEIDELTQLRKW
>Tip_664
YQLEVSPKYFDDNATEAGDVDCSGIALRHILAETHSYLTVNDCRAFDRTA
>Tip_665
YVLDIAPKYNDDNGKASGDIDTAGIAKKERLVETFPYKAAGSCRAFERTC
>Tip_338
YIVNVSLQGRHDGGATSAHIVAVALTEKANLVEHHFYKTAGNSNALTTLT
>Tip_410
VIPEVSLEVASATAEGVAQVKEICLTKKGKATEKYSHKSAGGAMTFWHVR
>Tip_802
VVEKVPLEVLTIAVEQSVGVKEECVARKGKQVEKFATALCGTALTFYTVL
>Tip_803
IITQVSLEVETSAAEQVLEVYPIETTKDGAQKQKYVTRVAGGHLKLWTLS
>Tip_163
VVTCMQMDVEGDGNEVIVQMSELVLTAAGTVPQKGPFPSREAGGMVYRAT
>Tip_298
VLAKTTQEEKGGGNEGIRGLTELSRVPSGLVTDAGLYKGNKDGTLIYRAW
>Tip_299
IIKRTSADIDGGDRETIAELLELTRKAGGLVNDAGLFKTHKDATIMFRAT
>Tip_494
DCTEIEFKFDPDGGSCVLPVESITMQREGRVLEGSLFCTLGVTPSALRGA
>Tip_495
DCENIAYRFNADGGTYVIPVEETSLNKANTIMKGTFFMSIGLTLVELRGE
>Tip_949
VCSMITFKFDTEGDICQSAVHNIHIEKEAQAFRDAKFKTHDAAPADVRHG
>Tip_950
NAAMLTLKFEARGEVAKGTIMNVDLDNDKQAYEEAKFKIRGQAPAEVRGG
>Tip_719
QCSNVSFKFERDGWGSMLPLDELVWKKAGKVFEGCRFQNLGVVPAEKRAG
>Tip_720
ECTNLSFNLDQDGEDCEMPVQDVTWNRIGKILEGCHWLMMSIAPAETRKA
>Tip_867
DIDQVHLACDDQATHRTLPNQEKPFGDLGYRFLEEGVNPVATTHLEGRSG
>Tip_868
DVDMGTRRSDEDYRIQTLPRQEVPLSEIDYRYVAEGLKPATTPYLEGRSA
>Tip_332
EANNISIRTEEQSRRRALPRSEVPFGQVGSRLIIEGVRRFTIQNIEGRDD
>Tip_304
DMSELILKVDEHGGDSAFSKQTVPLGAIGRAYKAQTLSPLAIPESESRCG
>Tip_727
DYTRLKIIEDEKRDDDAFPTSALKIKQEGAGLQVYAQQQIAKIGMDKHGG
>Tip_728
DFTEFKENANSNCDNELYVADELKIKLKSTGFQLTDDQKHAVSGYTNWTS
>Tip_528
GSVRWNIRAREENCQERYPADDWPASKLAYGFDMILFQQAALSGTDRWAG
>Tip_670
GAIQFNIKRGQQGDDGRYPKDDLRVCPLCMGFDVVRFQTAAGCSQDAYGG
>Tip_671
GSIRWSVKSGQQGGQGRYPTDDLLVCQMSKGFDVIAFQSLAITGTTTYAG
>Tip_336
NLVQIKLVADENCLQCELPLEESLHARKEKYISTIKVPSLGTSNPPKRGG
>Tip_337
NTINVNMKTEEKGGDCEIPYADFQEERKNKSFKIIVMKRLNPAGNPRMAG
>Tip_666
NRVQIILTAFDGGGSNRVPTEELARARTGQITELLKAKTVEAGSIRSKSD
>Tip_667
NRTHFIIKGFAGGGFSRAPAKELLQSRIGDITELFRIKDLESPSLQSRRD
>Tip_859
QRMDLILDKYSGAAADAVQEANVAREKWGSMNVPLENSLMEHGAQRESGG
>Tip_860
QLQDAVLNKYAGGVGDEVQDGNIKHQKWGSMNYMFQNTLADYGALREAGS
>Tip_749
NRTQIYLGAFEGGAANRVEAETAARDKEGAMALLLKSNTVTAGLLRERAN
>Tip_339
NITQVILTAFDAGGKCRVPIDNEALSRAGEVTDHLKFKMVEIGAIRSRSD
>Tip_196
AITTLSLESFKSGGKCQVPAAQMILNRTGEISEVLTFKTLELSPLKARSD
>Tip_375
YMVKLALQVVAAGGLCKETVQKMLLSQALPIPEDIKFDDLEFTGAGVPFE
>Tip_702
NLSRIALAIFATAKGRRKAVTKTVIEQTVSIPDKIEASPVEFEVSGAPND
>Tip_703
SLSSAALAASALSGRCRDAVQKVMCSQTSPMPLKFDIQPAQLEVKGAPSD
>Tip_843
ALRKQLSELENGGIVQESCKYDLFEARMSLKFDNNNINPSGSSPQFDHSD
>Tip_844
LLSSQNRQLEDGGLIQEKCRHDVLAATMSLRFMHNNINPDGTVWEFDASD
>Tip_458
TVNDKCLGIQQSGVIKKNARKDQFPASLSLHVKNYDVYPQGTAWAFNTSP
>Tip_459
TLNDKCLGIQQSGLVKKNCRKDLFPASLSLHVKNYDIYPQGDAWAFNTKP
>Tip_956
NLREEAIALEGEGAEKANCRGEMLRGAYAIQLQEHDFFPPGSTWSFINGP
>Tip_957
TLNDECLALQNSGVIKKNCRNDLFPASHSLHLKNYDIYPQGTSWAFETSP
>Tip_164
VLSEDSSLIHAGGIVQESCHNDALPLRIILKLKNVDVYPQGAAWAIETAD
>Tip_165
VLGEDSVLIQAGGIRQESCRDEVLPQRIILHIKNIDVYDEGDTWAMETAD
>Tip_937
EFAETSIDVIGDEVTYGRLRDDLFWRRKSRRMSAYDTYPNKCKWAASTRD
>Tip_938
SVQRRSVDVQGDGIIYSSAKDKFLFHQIMHHLVSYNSWPDPLAWVISVRE
>Tip_519
VLPETSVDVQGGALIYASCREEIFFYRLGAHMSSYNVYPQPANWSFTSRD
>Tip_520
TLQDTSIDIQGGGVIYGSLRDDVFFQRVRQHFRSYEYYPQPSSWSFEKRD
>Tip_19
TLKETAQHISAAAVVACVCRHEVHAGRIDHFLRKYEFYSTNMGAAFEAMK
>Tip_34
VATYTGSSGQELGLDTEGEESESTPGNLPDSGRSVSILIPSVGASVMRKK
>Tip_35
VPKYIGTDGHESGVDAEGEKSQSLPGGYRDQGRITAIVAPALNIFLLKAR
>Tip_207
AKRYLGAPGFETGVSADGVEVESIKGPIRDEGGSISIVHPGLDVALLTSR
>Tip_208
ARNYVATDGHESGINAEGVKVESIPGPVRDEGRSVAIVHPGLDISMMTAR
>Tip_169
LMRGVNFARRANSVQSDALEEEELPGIVTDLIEVQATGPDGVLTEVYILC
>Tip_340
LINYVFYKDHSTDIKTQNVNEKAFPAATSMTLVTAVDGAQGVYDETIILV
>Tip_564
IIHCTTACQRYTTMGAEGLIERTYPGKVRLLSVIAIAGATGVYGEITIVS
>Tip_565
IIHSTQLCQRYTAMKAQGMIEEEYPGKVLALTSIVVRGETGVYTEMPAAE
>Tip_371
LIHAVALCSRPTNMNTEGMRRKTFPGKVVLFAVMALGNATGAVTELPLAP
>Tip_482
MLSCKLLAPRQQLVTPAPIREMAFPAKNPVLFVEIIKGGHGEVTKTKLLA
>Tip_483
VPNCKVLADRCTLVKPEAIREQAFPVKTPVIFVSVIQGGTGELTEKLLLA
>Tip_470
VIKVVSFAKRVISVKAESIREKAFLSTAPIVSVSVINGASAVMRESLVLL
>Tip_105
IINGVLFTRGGTRVETDAIKEAELPGIMMALGETAVAGCQGALGETYVYA
>Tip_366
EIRGSTISRRSAHIEKEALQNVPLPTMMMALDERIVVCSDGTAAETSIIA
>Tip_367
MIRSSTVTHHAADAETFSLDQASAPSLIELLAETEIVRADGTDTETHVFT
>Tip_206
IIRQGSLTRDSISIENGTLKANSLPGVAMLLGEGQVIGSPGTLASTHVLA
>Tip_101
IIRAVVFTGRGTSVQTSAMKQTEVPGVLAAKGEHQVVSTDGDAAEFKLVM
>Tip_102
LIKGCILAGCGNHVQTGSIKQADLPGYVRALGKHQILGTSGDTAELNLIS
>Tip_551
IVNALTYMGENVVAESYSFEKTGLRLTMSNVGPLALIASNAQFRQIYLYA
>Tip_552
MLPCITFMGRDMVLQAYNFNRSGRTAKMDYLNPLGMVAISASWSEVDLYA
>Tip_42
VPTSISRVIRTIKVESDNFEPETIEENSAAKGVLTYIEQKGQLRDLSLYN
>Tip_628
FTKTISHMRQGVRVVRKELDKTRKEENISDLGHLTYIAFRGQFAESGLLC
>Tip_629
FTKAVAMMKKGIRVARNSLDKVRKEEHVSDLGHLGYIAFRGQFAESGLLC
>Tip_827
YPKLLAHAKGGVSFGDTAMDKQRVEENMTHLGDLAFVKFQAQLGTTGLIV
>Tip_828
FPKAVAHMKKGIKVASDELENTRVEESVSDLGHLSYIAFKGQFAEIGLIA
>Tip_91
ICSSTNWDVDARFSKPTKSEWDESPTVIISTHADAHLASALCLLRLAEPA
>Tip_140
LATTTAWDLFARFCKTNKTRWVECPTVIIADHSDFHFAQLLTLLKLATPA
>Tip_648
LSITASWDTEARFVNVTTHEWDAASTDLTSGAAEVSRQLQVILEQFSVPH
>Tip_649
VHTDAAWDLDARFYITIRVEWNRGPTDTVANASDENYASAIILVQFKIAA
>Tip_192
MVVTALYDVTSKCFEDSYPEYEEAVEIILSVAGPTLVANVLCMLCMLQPE
>Tip_205
YIVSALMDVISQSFEDSYPSYQEAIEAILVMSCPTFVADILRLLCTLQPE
>Tip_711
YVMDGMVTIVDKHLTDMLPDYDEAQDADWALAGPKFITDLLCVFTHFQDD
>Tip_712
YVVEGMYEFVDKNWSDEFPDYDEAGQRDWTLNGPTYISDILYIFKLFEDE
>Tip_646
YLTEAAIEVIDKICRDTYKESEKVVDTNWEIPGPSFLTVLLCLNCHYQHE
>Tip_647
YQTEERLQCVDKVCRNTYKQNSEAVDANWEIPGPSFLTIIICLNTHYADK
>Tip_899
FILANMPTVLSKRLREPHPERTNTMSNYWALNGPGYINKVLNVGGKARRD
>Tip_900
YLIQDIMDIVSEKFKDTYPEYKNVPTTLWALMGQGFTTQILNLVCRYRQD
>Tip_117
LGVSGEKGVGSESIDTKYGEHSRDLAVLLAIAAPSLLTEALSLITAALPE
>Tip_118
LGVSYKSGIGAECVDQKHAEESKSLLVLISYAAPQLKAEALNLLVVVLTQ
>Tip_80
LISLGLGELISKCFLSEIAHHRRFVQMKVKYPGPSFVVDEDCILCSVLPE
>Tip_541
FKSELKYNVEARSAKVLMPEWAENIVVTVGLSGDSLQTNFLCHMCYSMSE
>Tip_542
IKADLKYNVEARTSRTLLPEVAENIVVRIGHQGDALRVNVLCYLCFTMKE
>Tip_783
IIAELIYNVEARSSKSCLPEWAESIAVTIAYSVESLQTNALCHFCFTMSE
>Tip_821
ILNELVYKVEPRPSKTFLPEWAESTDVTIAFNQRSLKLNTNCHLACTMDK
>Tip_822
IIAELIYNVEARSSKTCIPEWAESTAVTIAYNTRSLNTNAGCHLCFTMSK
>Tip_698
LIPESEFNISATSVKALLPAQGKATGFVLDYENNSFFGNAFCCASFPIDL
>Tip_699
LVPESLLNISASSVRAVLPAADEATGFILSYSDEAFWSNAFCTAALTVSK
>Tip_620
SYPQPLLNYLTSAIKAMARGAVEASGFILTFKDETYFSGALCTAAFALDK
>Tip_215
FMKSVVFDVGAILVEITLPRGTALDAFSVEAEDESIFSSYVAPVNFLMGP
>Tip_713
FMRKVLFDINQITIDLLIPENTLLEGAKVQARETELRTAHVAPVDIIIEA
>Tip_714
FMKKEIFDLYAINLEILMPEDTLLASLSLGAQDETIWTSYIAPVDFYMDP
>Tip_209
FKEKAPFDIAGRTINSLLPEDTEPIALTVSYYTEDVWTSYLCPFDFAMDE
>Tip_12
VSSTTTWDFGNPQLETREKQWQEVHQLIAIIDQDQIMGKEMVLLQVCVPL
>Tip_13
VMATSMWDLEAPALKEQKKEWEEVAHIIALLHNEQMIKNELVLLRVCVPI
>Tip_100
LLTVIAWRVQSKAMGTGTECEEATLEYSAVLRHEDLVMTDLLLEKVAIAV
>Tip_155
LLLTLVYSIQPKAFSESTNCEDASIEGSALIRADDLILVELRMQKIALAA
>Tip_792
ILCVLLFDIQPELVSQLTTCAEAVTAGRSAVRKQQLLVVDMNYQWVTLSA
>Tip_793
LMCVLLWDVRPELFTGLTNLSDAVLKGASVMCDQDFKITEVNYIWIPLTA
>Tip_388
LILDVNWVLSTPPPRLGLLFKESAAKYGLLPKLKKKLVIEITMCHKDIMD
>Tip_502
FVLRIDWIQTGPPPEVGLRLQDAACKYGTLPEIRDKLIVQLTIRHKTLQY
>Tip_503
YLKKIHWILLGPAPHSRLNFEQASKNHEVFPTVRDKIMIKPLTAHKNIRD
>Tip_77
LLLTLDWNLSAPPPGMGVRLEDAAARFSLLGKMRHRLLVKLNLAQQNMKD
>Tip_996
LVKTKDFSINGPPTGLGFSLRDAGPNYEILLKNLHQTYLKLTLSEAEVKK
>Tip_997
VLFVMGWQRNSEGLNVGVRLVEAGARYSVTIKKTHRALLKLNESEAEVQQ
>Tip_968
VIMGTDFIAQDPPLALGILVATGCNKYSSLFRRKFRAILKMTLSRARIAQ
>Tip_969
VIMGTDFVLQDPPLFFGIPVGNGCGEFNALLRRKFEVILRLTLSRARVAQ
>Tip_284
MVTNFDWRIHGPPFSVAVEYSEGCGSYRTLREKRKKAYLHFTIRQCRIAS
>Tip_285
IFVTIDWQVPGAGYGIEAKITQGYGVYSTFIEARKKVFLHCNVDQLNVAA
>Tip_325
ARFIIKAKLHDKMGEKMRSFSMKNNANTPPCLIRLSSVLKKSMVALAVGD
>Tip_326
TRFVMKRKFKETVSEDLRKAMLKTNSKLPANKLRRLSICANAILANRVNE
>Tip_254
AKFILKRKLKAQLGQLLDKSEAQATLNLPHFVKGDFNVQANSFIVDAVSD
>Tip_213
PTLQLIASHGPKVDQKFMQSQPCGMDKAHAFIEKIYLLESGTSVGDTNFD
>Tip_214
MTLTLSSDLGPALQKKVIATPPRGSGKAEGFIDRNFLFDTSKKLTHSTMD
>Tip_373
MHYTLAGEVMPNFDQNAEHNPPPTLDWMPIEVEKGLLKEEEGAIADTLSD
>Tip_761
MCRTQNDRVAPDLKEDAPSNMGPARSWIRLYLDMEAIWEDEFIIRDTLIS
>Tip_762
MHYTQEKEVAPQLKESAETNKSAARGWARVFLEMHLLIEQEMAIRDTLLE
>Tip_763
AKIAQSKEIASLMKEKAEAGKKPDRGWERVFLEMHIAVKQEMSLRNACLQ
>Tip_438
TNYGVGGNLFKNLESRGIYDKKAAYNWVTVPLEQGLVLEEEAGYRDRLIR
>Tip_314
ALIFATSFTQNLEGDNRCPKRLYALAILSAYLRAEFLSQETACIPNHRRP
>Tip_609
IKIYIISQQKPLVADHQTSRQLKLVAFLGGYMIPRYWAGEYQVRQGSHQL
>Tip_610
MRYHMVSQKKPLDGDLSPPKVLKPLTLMGLYYIARDTSGEPTMPMGLNNE
>Tip_94
LRIFKISRAMPTNGDQKPRKRMKSEATVGVYLSAGLLTGGTRFIMSSKEP
>Tip_387
RQLYGQFDGLKTLARRTAKEGLMLISRVYILSNTNLQLRSAAAYDDTQRH
>Tip_413
TKLLGPVDPLIALILESDKVNLFLIDQIFITFTIGAEIKTMCTNVDEKKY
>Tip_414
TPLLGSVEPLICLMRRDEKVNIMVIAQVYISLSVGAELKTGLMGSDAENY
>Tip_268
VKGYGTMRQLGGLEEQFDQMPMALDNGIKLVMQKEVLIKGTNIFSQTMKH
>Tip_754
KKVFRLTCSFPAFGQDLRRVRIHYAGKPATVLTVDLLIKGAKSYAQCRAE
>Tip_755
SKLYGLTRSIPSLARRAQRVRLHFAERPTTVLSIEILIKGKNTFAQCRRE
>Tip_320
VTGFYPAKLIPSLFDQGGKSMTAFKLRCPSFYDKRFRMSNSGIISNPVAR
>Tip_321
VRKFMAPRLFPSLMDKGEKSTTEFKFKLPFFYKKNFRIANSKVVADKLNR
>Tip_21
PKIVLSTLLFESMMDNRPQSTMEFAAKLPLIYSKSLRVSTASILCNSLYG
>Tip_250
KKLALSSLQQKHYLSAGHLADGGIGYTTPMWFSKHLEIFKDEGLHTKQEA
>Tip_251
RHSNISDLRQQHYIKMDSKAEARFIFGVDLLVSKQLEMITNSLLQEPQYK
>Tip_203
LKLNLSQMQGGRYVRQGEKNEFEFWASAPMFYCKHLDLLNKRLMTEKGFP
>Tip_204
KRIHLAQLQGGRYLAQGEKTQMEFYICPPLFYNKNLDLFNRRLLPECGYP
>Tip_771
GELKRVNNIDGQYVKARDRSELHLYAGLEILIKAKMTSVQSLIFQESNYP
>Tip_772
IKLKLLHMAEGQLIQENDESEAAFYSGLPILIEQKMELLTRLVYRDAKYT
>Tip_695
LKIRVLFHADGETPQQNDQSELRIYEGLPIIYKQKFSLLNTLLYHDVEST
>Tip_121
KRVRILKAKDGEYGEQGTEDELRYLGGLSLVFKIHASIFTPLAVRPKTHS
>Tip_122
WKIKIIKLNDGQHGEQGEKTDSRFLRGTNLIMRAHMTVFSPVILPAKNQP
>Tip_53
QKRMEIAPMDPPCEDIAETISMIMTNVVPVISPTLTLVVGAVLMSHTRQE
>Tip_294
LKKKPREASDKHEDNESDNEYLRFMGLMPLSLAAMVGVWGSVRGLASHKD
>Tip_295
IKTQPRSTANKPTEQQASKTYLSFLGILPLQLAAILGVWVVYLDGQQYKD
>Tip_350
RKSINRNSQNPPSSEEAESVNQRLTNVCPAAIPTMTIVWGACIPAAEKKE
>Tip_351
RKKANRNSASPNAAKEAEAVTAQLINVVLAQLPTLALLWGQTVHRADNKE
>Tip_240
KKLAKVASRKPIKSEEAACMDQRLTNLSPAALPIKILVYGVIMPVESANK
>Tip_955
GQCIPNQESHGAVHEATENRSASQANTYPALGRSYAILRGLNVIYKNRAS
>Tip_980
GFFLPMAKTNHSAYDATEAPTITSGDEMPLIGKAYALMAGVDALYKRQET
>Tip_981
GKPLPAEKRLPSSYDVTEVRTPNTANKLKMLALARAGLADNDGFCRRRQY
>Tip_599
QQYLPIARVKPEGFPALENPQVKFAKRAPIFSYNCAMLAGIDVVAYKRQT
>Tip_1012
IKLVPICNVTPEAYDQLSPLGVEISNIDPQMHTSAIKQVEGKTVADHKLE
>Tip_1013
IKLVPICNVAPHAYDQLSPIGVQISNIDPLFHTSAIKQVEGATVAEHRLE
>Tip_44
NTQIPLIHLKPQPYDRLESLRLVLVNITPKLRCKTIKVIAGADVADSRQF
>Tip_548
SRDVPYLELKTGPLDDLDANTIWVLTVVPRIKSEALKIRPTRNTGNAEFL
>Tip_549
SNDIPLMDLKPGPLNDLEANTLFLFSIVRKLRLENFKIQNQANKNNAEVL
>Tip_501
DNDIPLLELKPGPLDDFDCTTIFSIELTPKLRFERLKIRLSTDSSNAQFL
>Tip_311
GDAMYLPETEGGPIDDLDLVTLLLAGVVARIWSEELKSKCEDKTAKGLFF
>Tip_312
GEYAYILIKGGAPLDALDLVTLLLKGALPKIWHEELETKAEEKGARALLY
>Tip_891
ANEQYRKETKGAPLDDIDHMTLLRSGVLPDVSAEEVKVEREHAQTKGRRF
>Tip_892
ANEELRKETKGGPLDDKEHFSFLRGGMRPDIDAENIKLEAKEIQSRGRKI
>Tip_60
DDDLMIMEQSTGAIDDVNTLTVYLLHIYPRLLANELQVRVDANVVKGKQL
>Tip_642
ERCVPGCDIIPADMDDMQHVGLAITHIDPPHRSPCIKDQYGQEIVNGKKS
>Tip_643
QRPSPACDIHIPNMDQLQRVDLAAISTDPDFRSPVINEEYTEDVVDGKKC
>Tip_550
SRCVPVCDIIPAEVDQIRHLNLSIITIETPRRADCVKNKGGQEVLNGRNA
>Tip_200
DQCVPECTLIPTDVNQLQNINLALLFIDPPHRADCVKEKGGREAVNGYKK
>Tip_492
QQKIPIRSVVPNTFDAYESNNKALMNVDSVAEPTAKKPKKGAEEAKGRQS
>Tip_493
PQKIPKMNLIPNAFDAHQSVELATVNLEPRAEVKALKIEEGAPFGNGRQT
>Tip_197
PQLVLKDILFEENVEFPEKAQVVAEVKVSRFRAGDDISSDKTKMRAQSPI
>Tip_939
PNMQLNGLVYIEYMEYPTDAKLIASIRSTRFRAGGAINADQSAMQTTNSI
>Tip_940
PQMQIHDIIFVDQIEFPKKANVFQNIKAAKFRAGSSVNADKADMRAQQRV
>Tip_142
PRLVIKDLIFTDNIEFPERSTIVAEIKTARLKGGSAATADKSQMKADSPV
>Tip_271
PTFVLSDILWSEMLNINQIAKAQSERTLSRFISGTGVYPGGEKLKADWPV
>Tip_467
PQIRVEEMLFADIGELEQVAMMKALTQLARLRAGCEFAAGKDRLEAQFPA
>Tip_818
PNHRSKGLMFVDRRKFPKCHVLDYPMAQANVKGGAVLEPAKDQVQAQFGV
>Tip_907
TDHCGRGFMFLERNEAPKTHAMEVPMQHAHVRAGGSVAPSKDKVAAQFGV
>Tip_908
PELHVRGIMIIERNEFPKETAWEVPMGHPHVALGMAVFPSQDKVEGQFAL
>Tip_576
DDLAGGHVMYIDKNAIAATAFLEDPIERGRMPIGGACEPHKDQIATEYGT
>Tip_577
VVFVGRDLLYIEKSGVPETKTVTTPVNLARVHAGGAITDYREDVKAQYNT
>Tip_539
PALCGDDILFIEKNALPETRMISTPVDRAAISCGGAIDPVRDRVDANYGV
>Tip_735
PQLCTTKILGEDELGAVKKDYFLMGTSVGLLKLKLNLSNGMHINRGVLSR
>Tip_736
PELVTTQVIETDEIEVPKKEFFFTSTSIALFKLKLAIASGMRVARNMLSD
>Tip_9
RKIQASHPVMADEVAESEKAYSYINEKAPLFRPKFSFVTSVKVLKATFPL
>Tip_71
TDLINERQLMPDKFDMEQQQVMVTTAQLELFKMKFDMVGGSQALATQYTE
>Tip_1006
TDQPSIMNTFPDRLPIDQHKAIVTVFHFELFRLEFALFVGGEAIKSTFTD
>Tip_1007
VDTPSDLRVLPEKLDVKNMDITSEAINLMLFRTTFNLLGGVQAIESSFSH
>Tip_286
NERFLRTNLLDIMVRVEEQGLWPIVGLLPTLVSGHSAITDHYLLKALFSQ
>Tip_877
TERFQRTALVDVQLKVNSTGWTPIVEIIPVRAAGYYGTQSSFILLAIFAN
>Tip_878
NVEFIKTGILDFQSVIGVQGFLAMTEIIKLKEDSSSATQENFLLKNLFFR
>Tip_624
RYYFLKQDVTEADLVHINGYMARVLAVVIFITDLSASIEETIDYNRLFKA
>Tip_625
QWLVVRKNFRESRLKSTEGDMDRVLQNIVVICEFCDAIEETINYSELKKG
>Tip_1010
NELILKNGFRELEIKNAKANMQRAIDSLVLYATLCPLPLELLLLCQADKG
>Tip_1011
KQVILKHEFRELEFASFQTNMQYVAEMLILTATLCPLPQSLLLLAQADKG
>Tip_397
KQALLTTDYPNLEQKSAQEGMAKVIEVVILYGTVCPLFDDILLLAKALKG
>Tip_83
RQMLLQKDIKEEEGTTARERKEKVIETLVIYATLSTLFEEIILFDRLVRG
>Tip_836
RESINESPEKDTKARQVLHHICRILNEVVLYNLMCDGIGALLISKKDGSE
>Tip_837
RDAVDKSPEADTLLNHAIRRVGRVINDVIIYELLCDMIGGLLVIETDGQN
>Tip_231
RDVAQKPPEEETELSTAKDHRARVLEEVIMYTILCDILGDLVIVDREAQG
>Tip_776
ININSEPPKREVDVENARDHKAASTEEVILYIIIIELLAQLIILKIALEN
>Tip_863
AHMVSKPPEREQPLDTTRELKRRTLEAAVLYVFFSNLLYAVILLNQVLKS
>Tip_864
EHLVSKPPDTEQPLEVTRPIRRKSVETVLLYVVFFNLIDDFILIKQALPT
>Tip_344
RRICTRDPREAIDMSVSREVENGAIKPVIRNTLLCDVLNEPSTINKELRG
>Tip_345
RRTAHKHQLKALAMAAAREKEAGAIDEIVRGVVLCDLLDDPVYVDREMNG
>Tip_682
RRSTQSKPLQEIELHKKREETQKIIEEIIKIIVLYNVLEDPLFVNRDLKT
>Tip_683
RRLNAKHPLREIELATRREGTQEIIEAIVKLVVLWNVLENPLRIDRDLKD
>Tip_696
RSLTAKTDLREYEVHRAVKGITKVTEFEIIVRVGSILIAELLLLQQFVTS
>Tip_697
RSLTAEADIRDYEVHRAEKGINKVTEFEIIVRVGSIMIAELLLLQQFLLS
>Tip_694
RSMTTKTDLKSYEVRRAVKGVTKMVEFEIMVRIGSIMIAELLLVQQFVTS
>Tip_252
CALVLKSDAGEDQYDADYEKLQIVKPSIPFLIATAIAIPTMMRVSQVVPV
>Tip_253
CQLPLKEQVGEEQYALEDARLTCVRPKMPLLIATQVLIAYMVKMAYILAV
>Tip_156
KRPSFCEHIHNMTVLIPQIPYSEIQPQFPQFSNDSLNVSRCIIWRCKFPN
>Tip_157
KKPCGCEHINNMTVMIPLIPWSEIRPQLPQFENDALKVTRLIIFNCVFPD
>Tip_923
NKLILSQKVESMRLLIAQIAIVPKPPEFAKLVAQEVKIQDTLTVTYMIVE
>Tip_924
KARLLCKEIDNMRVLIARIAIAPRPPPFPKLIQADYRMDNRFIIKDKIPE
>Tip_116
SEFAIIDPVMEVRLILEALSYILVVSQEPRHSTDIIVIGRMALLSYVLPT
>Tip_183
NLWTLLDDLEELRFILVHSAGSCVSPQQSQKPADSIVICQVAVLTYILPT
>Tip_813
DNIKLLDELPDERFVLVAAGFNCMSRHENQTTKDTIESYQYAALNFVLTS
>Tip_814
AEIELFDEFDDEHLVVIASAFGCLSPHETHTCQDIVYCAEDAALSFALAS
>Tip_316
QSETVASDIDKKDIQAIPLILQVMTIELRVNTTELVIIHRTVTANGIMSS
>Tip_317
NKAAHPNDMEGKELQFQDPGGVLLSLALYTDIDEIIIITFATSLAGILSA
>Tip_440
QKLDMSAEIQKQSMELSSPLFMIMTTSLYVRHTEAVVIGPVTALEFAAPS
>Tip_441
KKLSEAAEITKQWMSLHNAIAMIEMTELYAKMASSIIIGKERSIQVLMPK
>Tip_113
DYMELVNVDRKSAFKLSSAVFVQLASTMSELKDERIFLNRRVLLKLIYPA
>Tip_747
EYGTVAKNPSQQLVGLSGPYLVQLGSNVQKWKDGAMKLKEAILEKYTLPA
>Tip_748
NYTAMVRDKAKPTYNTRDINVIHTGATVDEWKMCSLFVNNAILAKYNHQK
>Tip_745
EFGQMIHEGSQPSYQLFGSAFKRLGESLEELKNEFLVLLTAILLEYDYPG
>Tip_508
TIILLSYENRLGYYGFIVFIFIQFLTPYPKPRVRMVYCSMRIVLKHVYPA
>Tip_509
TFFSWAVESARGTLDVISCIFVQVGKNFQNRKNGMIDENNRMTMDYVLPS
>Tip_449
NFLALTYESKRQAEDFISCLLEEIPSAYGELKNELIYMNMQMLLSIVYVA
>Tip_376
DYVMLTYAAKKEAYNFSSCVFVEIASNFRDLRNEMIYMNMELILQYVYPA
>Tip_674
DYVEVIIEHRTSGNPVALPLFPELASNIDNIKNEVVLMKKRILLKHFTPE
>Tip_675
NYIERTVEARTDNWNLSVPITAQLGSNLNDVRNEVLFKNDRILQKYIYSQ
>Tip_79
DEYNFQDNIRKGAVQLLDNVTTVMATAILVIQEDSIMGTRKVLLKITFPE
>Tip_988
DLYTLEVDLRNTIIEEDGDVDSIKIAYGTASEEGINNNIDNTAAANLLPE
>Tip_989
EIFTLAVYLRNSIMQEDGELNKVRMTFGVCQDDSIRNQIEEKASANLLPK
>Tip_801
DLHRLENDLKCGILEEEGDMYTIKILYGTVNSEGLNNTIEYNAAANLLPT
>Tip_466
EFYELVRDIMHTIINSDDDWYAVEWVGGDSNLAREHTEINYYLVAELLKM
>Tip_158
DLYDLSRDVQNNIIDTDDDIEAVQLIVVDIDHEEQDQELDYYPVAKLLPE
>Tip_82
DFYDLAREIPNRILEMDDNLYGVLLLSGRIEDDENEINIAFYSIPKLIPD
>Tip_794
DFYDLAREIRAHILEVEDSLFGMLLVTGQISDNATEIDTEFLLLKALVPD
>Tip_795
DFHDLAREMRADTLEVGDALHKLPFVGGQTTENESEIDSLFLTLKKTIED
>Tip_18
DFYDLAREVRGDIIEMEDSLFGMLLVSGRINENESEINVEFFLIAVKIPD
>Tip_531
EYFDLEREITSESLKMTSVTNSLVLTIYPITDSETELLTAVALIKAACPE
>Tip_532
AYFEVEREITAETLAMATATNDMILTIYPITDGETELLTSIVLIKVACAE
>Tip_384
EFFEAEKQPKLNVEELADSINDFLLIAYPLEQVETDQLIAMLVSSTVLHV
>Tip_385
EYFEVKKTARLNVQRVTDSINDFVFISYPVEQNETDKLMEMLVTTTVLHV
>Tip_202
EYHKFEKQVHRKVIKMSKAINGLVNAVYPVLDDDQQLLAEIIVMDITIHR
>Tip_641
EIKKLEKRIYVKIEKKIRFNQGTSLRVGAPENIDEYLFTESTALELEERK
>Tip_881
DVKKMEEVRHGELFMYIAYTVFKRAFVHGPPEILTKLFSNQKGLQWREEL
>Tip_882
DVKAFEEIIYGEKELFLGYTLLHNTLIYGTSYILEHIFGEKAALDFQQER
>Tip_347
NFKQFAHSVWREFEKFARATEGTLLVLVIPLEVDEKLLPSIVSKLFTIRQ
>Tip_25
SSVQYGQDFRSEACQMKEGAIGQLAVKVPICMDSCIHRAVVYVIGMMMTA
>Tip_26
TGLHYGQNFKGNLTQLKQGSVGQLRVQVPICVDESILRNEVFIIKALMTA
>Tip_167
GGFQFGQDLRTPCQQLKEGIYHIQAIRVLIILDDTILKTQFFIHGMLCDV
>Tip_168
PGFQFDKELRSPVLRLNIGTYTILNIDVPIVVEGAALKNQFFFLALMCQV
>Tip_600
PGYQFGEDIREFVKRISEGITHVIAISEPAAKDENVFRNAVFFIGFICDA
>Tip_601
AAMQYGQDVRDPAIEIGEAITHLMAVNVPELIESSVLVNEVFGLGFICQS
>Tip_115
KDFAVTKAEEVQSAGPETKEIIITELEVHSGRQGLGEQRLVQYAGAQGQL
>Tip_239
QATAVRESEKVDSAHPNKDNSLVSGARPPISYECMASEKIPMYCGGQDVH
>Tip_401
RPLCVFNSEDVDGPRPKVENEVISIARPPSNNNAMATEELLIYIGAKHTL
>Tip_402
RPVCIVNSEDADGPRPASENTFLFMARPPESTNSTINDELLLYVGRKSSL
>Tip_380
KGFGVVYSDDVERPTPAEEMIMVKIEKVPSGDDQQATERFLEFAGLKTQI
>Tip_381
RGFATVYRDDLESSGPQEFEFMVKVEKVPSQGDMEAPERFLQFTGIQNQM
>Tip_365
RGFSMSYSDNVESAAPQDEDAMIKLEAVTSSWDQQATDRFVEYPGAISRL
>Tip_746
RGFSIYYTESIETPQPHHERAFLKVENAPNGGDTADNDGILRFDGLDTRI
>Tip_887
EELGSTSVDRANASSSTTARGFAKVNTAPGGRDSERKHHAIRQDGTEKEV
>Tip_888
ENVVESKGDEFSAALDNHWKSCSETFAFPSGPDAKKVHYLLIFDGCDSTL
>Tip_838
RNLFVAYRDDQQSAPSNNTRGIRRLRSSENGFDTKQIHYLVKFDGCATSL
>Tip_16
LTTATTKACDIASAGPNVRDITIVDLSVPSGKEAQKIERLLQFVGAKGQI
>Tip_28
RQFEAGKRASKEALQLSLRVTALLQARLPNIEADYAKDHSYRFLDVIAAI
>Tip_29
RRFSPGPAASRETLKMNAKMYAIEKVLMGDAESVTGADLAAAYLTPVALL
>Tip_929
VEYMPGDENEAMGISMDKDWVVVCVLVDEDDLPVKLAKGMGALHGDQGKF
>Tip_930
ANIVPGDGHESVTATLYPDYNVTCALIEQADLPAKLGKGTGSVHGDGGEF
>Tip_479
IEVVAGNHNHGPGVAMQKDQTLVTALHKEDDFPAKTGKGTAPLHADATAG
>Tip_480
HNTMAPDNNKGPGVAMNKNPTLITLLHKEDDISAHLGEGTAPLFGEVIMA
>Tip_750
DVLPAEDDKLRYGIIMGVGAVHATGTSKAYEFPTRVADSDSELIDSFSVA
>Tip_751
EYPIKQDNNNYNMLALGIGAAPRVASGKSEEIPAQMGNTHAPVWGEFSVS
>Tip_422
RAIIAPDNSSGHGPVMAEGEQPGMCIGQNDEFYTRLGKKHVPLIGKLPRS
>Tip_796
EEALNGDDKRDFPIAKREKQPITICVQIESEFDQKVKEPDVPLHGNQQKG
>Tip_998
KKRIAADRRHGAAVVEDDQVDHTIGILKDYELDMKIRDSEPKLPGLTKED
>Tip_999
KKRIAADRRSGAAVVEDEQVDYTIAILKDYELDMKIRDSEPKLPGETKED
>Tip_819
EERLAGTSKNAHAIQKEEDAPSLIIAPYKDDFYISYREDDIPVTGHSAQS
>Tip_820
ETWIAGSTTETHVFRKEEDCPVTVGAQYEEDYISAFREDNVPFYGMLCAQ
>Tip_95
EEILCGGNEQGKEAAMDSDRKLLAAPKSTNQSPCELAKASLPLIEASNDV
>Tip_582
RRILANAVEGNEAFNVTANLTIIATIKENADLKELMGQRSITVIGSGESL
>Tip_583
RRLLAGAVESKEAFSVTNDLSIVCAIKENADIEPRKGQTNVPMIGSSNDF
>Tip_538
KRKIAGSADNQQMFAFTKEIRVACGLVKDADLDETLGEKELPFIGAKHNL
>Tip_656
RDTVCGREASVNAHHSDRDQDMLCELQKSRIADSSYGKAEWPALGQKDEI
>Tip_657
RNYTCERPTSVKGYNLTRDVTMVGEIGKSSLMDAQAGQRELSCLGCSEDL
>Tip_151
KGYNGGEGLEAIYFHLDAPAILGLNMEASRTLEALSLRIEASFFGRKMAE
>Tip_237
DSEEEGTDLKSTYERHDGPAILAMNKAADRIVKALPFHTRLQLIAKNVRI
>Tip_915
KVYQSGDTLVLCLCRGEGTLVAGLDSKSRAVFEDLPDANEMKYFGVEPII
>Tip_916
EVYQVGGTLTVCYLRGEGSSVKGLDAKARVIFQQLPDAGEMKYYGAEQVV
>Tip_356
ETEQSGVELEIVYCHHNGPAMVRLGEHTFRVLKALPSVGQLQFYKRKSEP
>Tip_853
KRFDSAPAVCDIYFKWLGSIVAEAGITDPRIIKTVGLASAFEYYGRSSPD
>Tip_854
RRFETSSAVCELYFKWTSNIIAEVGIQNPRVINTMGMASRFEYYGRSSPD
>Tip_816
KRFDSGAAVEGRYFHWHQHLLYDVALQVKRVVQTIGIASRFEYADLSIPF
>Tip_905
QIFEVGNNADQEQARLHTKKVRVVDLKISNLIRYSNVLKEREYVGDMLPF
>Tip_906
KFFDCGYHGNPKELHLHINIEQVLETRVTNLVKFAVVVREHKYPADLIPL
>Tip_631
RQFEFGRALDSEHFHLHINVVRLINLRVPRIIEATAVLRELEYVGKKIPL
>Tip_0
QFYCFGQDQQTAELKMDTTVIALVKLNVPPRTADKIVFQGLVLVGQGMQF
>Tip_11
KVYDFVLIYSNLRLRYSKLLVELLRTNCPAYSEETTLGLRLFHGDHAVDH
>Tip_176
KVYNFVSIFENLKLDYLPLLTELITIECPGYSKDTTLAMRIWHGEHEIEQ
>Tip_177
VIYDLVSILENLKVDYAPLLTELITIECPGYTKDSTLALRIWHGEHEIEE
>Tip_170
FIYDAITIFEGWILKYVPRLLELIIIAMQAYGEETTLGIRLYPGDHSIET
>Tip_171
RIYDYITIYTGWLLSYGPLLLELITTAIGAYGEETTLGIKLFPGGHAIEH
>Tip_63
NLQEIEEQFRDEQLLFNDLLIAFIELEGQDGIRNDPLASLLEYFEGDANQ
>Tip_64
KMRELAEEFRNKKIIYNPLMKALVDYQSAPLIRDAPIGYMLEYFKADENE
>Tip_20
QMRQLERHYLKLKMITRQYLSEKVHVTATIYVVEGAVGILLKYFEVDMNT
>Tip_324
KLKTIVEHYSSCKIVYTYLKVKFLDEHSTPIADESVLGREYDFGHETLRP
>Tip_378
RFKEVSRSYAHCNVISTYLELNILDRNADPLLTQALLSAEFDIGEDHVAP
>Tip_379
KVNEVTTEYEHARIINVLLEADYLDRHRDQFITKSLLGTRMDLADDAAGP
>Tip_486
AYKEVAVPVNSIAMTYLVTNAKSLVNNQYIGFTSKNTGANHETSGDGSKH
>Tip_487
RYKDPVQPLTGLPLSYPLCGTPSLTCNNCCSIMAKQFSAHYEVGGDCTKE
>Tip_471
QFKDVVMPILGLPLIWLTDFSKFITENQCVLISSKNLGANYEVGDDCTKD
>Tip_349
QYKNIVLPISGMPLLWMNIMTKFLNENMPILVESKTLAAAYEVGDDCARA
>Tip_212
KIKDLVLHRSNMALIWVAVLTKIYATNIAVLVESRHLNGKYSVGDAGIRE
>Tip_10
KVYDFLKHYSTKKLKYNQLLVDLLDTNMPPHIDEVTLGVKYKYGGHAVDQ
>Tip_133
NEYDRASRWSAPKLKYAELLLELLAIGLPEVKKKTLCGRPIAYVGERRNP
>Tip_834
EQYEADKDLQEPALSAASKIVNFLECALMYIMQDLWIYHPLPKPFDTRRD
>Tip_835
SRLKAQEVFQKPVYTAIESILEFTYCALVSVSQDPYVFEAMPKPTDTREE
>Tip_460
NDFDAGASWKAPRAKAAVVLIKMTLLGCPALKQDPLIGDPLPYPGDRRDP
>Tip_461
NDYDRGASWKSPRFRAGVILIKATVLGLPSLKQDPLIGDPLPYPGTRRNP
>Tip_1004
KRIETWRRNLAPAIAHANTVLESGALERPALKHSPVKAYPCLHRQLLACY
>Tip_1005
EGLKLWKEHQPGMIAVSTTPIASGSYEISNVKQTPIASRPVVQKHWVSKY
>Tip_791
DDYEFWSEHHAPRLSFAEMLLDRILLALPELKQVTIPGKPVLHASYVHCS
>Tip_553
DEYDFGSSWSAPRLKFAEILLNLMLLGLPEIKEVTLPAQPVAHPDYMRCP
>Tip_59
DDYNYGSQFDTPKRPYAYLLIAVLLLGMAEARETNLVGAQLTYNGQRKDA
>Tip_152
KSQEWSGRRGQTRKTNAFCLVDIILINLEGTHSIAGTHPHLSLSARQLAN
>Tip_706
RERKHSYRNGLKANSDQLYVADVAIIELEGDASLNRASDLVGHVAQRILR
>Tip_962
TEKRHNMRFGQEDKTIQLYVEQIAMIEREGLAALAKGSHLIAALIKKMRR
>Tip_963
SDRNHGILRALKDKLDRLYIELLIIIKRRGLLTLSRGGHLLSHLVTNMHQ
>Tip_663
KNRNHTGTQDMDTTANELCIANELLFKIPGLVAAFKFNAFLAHVYKKLDR
>Tip_302
RSPKWADVKGVKRKNVNLCVKDIVLITLGGAWVLQKSVPFLAHPQKELAL
>Tip_403
MSYDYKAQFGQCKDTKGYALMRIIRIGLRKTGNTATLKCVFTYMGQSIRQ
>Tip_404
APFDYRTKFGKEKRTKGYALVRQILNGSATARSTATLDLELTYLDQKLSN
>Tip_256
DTHDYKSQYGEPKRRYQYSLVAVLLIGMAEGRESNLTGIEQTYKGLRADC
>Tip_257
DKLDYKMQIEDPKRRYQYLLVAALVLGVAEARKTNIAGADLTYEGTRADG
>Tip_15
PEFDYGQKNKTAKLKYSRFILAQVMVAISEAIESKILGNQIVHRGQRREE
>Tip_241
NTYDYGRNYGTEKAEDKELILAILLAETRPTIEEGVLAAKVSYLGASTDP
>Tip_242
NTYDYGRNYAKERAEDKELIVDLMLSKARPTIEEGVLAANVSYMGESVEP
>Tip_455
SDFLSERIWRSEGVQVRVPSFVRNGKTIIISIEDEPMSRAYVVFNFIIPM
>Tip_976
AGPTSRKPAKDQVLEKVFPFFVRGQAASAYNPSKSRMKRVNFARPWFIPM
>Tip_977
MGSPSRRPWKSQSVEKKMPPFIRDKEKAAYHGSTSNMRRGYYVRPFATAL
>Tip_806
FGYASDSTWLHEQIQLRFPPFLRDAEKSAFQTTTDNLSRGFFVRPFIIPL
>Tip_432
TAFVFERIWRSDSLEMDDPVVSREQVEMPPMVSHDALVKTFFAYSSIVAI
>Tip_433
ANYVFKRFWRAEGLKFADPAMMRERLEMPLIIEHNEVTKHLFQYANSVPV
>Tip_543
HGLIVAERRQTEEQVVEPWHRDFAEYDWPHFINERLITARVAGLESLIEP
>Tip_544
HGMIFADKRQTEEEVCEPWGKDFEEYDWPHFLNEKLITARTVRLDSLIEP
>Tip_623
HANFVSERRQKNSKLASHPDPDFSDQDWSQPSNDRLLVTKCRALDLLVAP
>Tip_871
TVQFLLEERQKATYLISHPPPDFTNQPPTKLGNKRFVIRRASSPFLIVSP
>Tip_872
AAKFFHGERQRTQHLNSNPLPDFSVQQPGRVGNIRAVIRRTSSLLLITCP
>Tip_743
QGVYVTKNQRIEAAFTERPDPTCEEQEWAVFLRGLTLVATPKLLDLLLDK
>Tip_744
HGVYITQKRKLEIQLVERPDLDCNELDWASVLNGWRLIARLTALDFSIAP
>Tip_55
QRIDFTVQEHMTSALGETYEDDYSEFEVPEFTEEDMLARAVVGLTYIFAP
>Tip_181
KSRLMENAYAVHNLVMKDYGSTAPEYGQPIALDNDYLLAPADVISVVAAG
>Tip_182
DSKMLNNTWEIQEINVKNYGATCPPINVEVILDKQRFLAPGDFISFVATG
>Tip_477
TARKHDGGWELQEMKVDTAGTAEEVRGLPPNFAIGRLLADGYAKAFAASG
>Tip_478
TRRQHDGAFEKTEMKVETSGSPKAVKGLYPNGMIDQVVAGGALETFAVDN
>Tip_355
SSRPFEGKWELHEMNVKTYGANQENANFTQNIDRSKVMVGEYFLSQVARR
>Tip_444
DEKVYDGGWRVKVMHIKNYGAKRPFILIETDCSAKRSITGQFHLCTTADN
>Tip_445
DEKMLNGAHRIRVMNRRNFSAKRPLMLIATDCDAKASLSGNFALCTTYVD
>Tip_505
DAQAHQGKWRQRPFLVGELPEFRVTPKDWKMLRESRATCGTVHLNFTEVP
>Tip_935
SPPHHQAKWANNIFLCGRPPTLKLRIVTWQMVGKQRVTTTKIHLNFVENP
>Tip_936
SPQHRDAEWRDRIYLCERPPKLRLRLVGWQLVGKNQTTDNVIHLNFAETP
>Tip_226
YPEIIDKGWKGRVFLFDHIALFQAAMSDWLLPGENQISRAQFRCLFVETP
>Tip_227
LPATVDHGWKERGMLFDNVALFNAALANWILYGNGKSHTQAARCTYMNTP
>Tip_103
PSEMTETSWRDKVINIMGQGIKKPVVKLVVEASENQLALGRISIQFSRSP
>Tip_218
HPFFSEAVWPADEANMLEWSSSSPPLRVSLFVDRQSVMTTLFNITYSENP
>Tip_425
NAYLDNNAWYGVNDTLAKYIADNSAYDRKIFTDRDGVYRHILTVSRPRAP
>Tip_966
NENVKKEGWYDAANRGSEMNSDPNEIKVLVFVDKDNVYDLTFAVSKGHIS
>Tip_967
HENLEEDDWYGTSDRASKWNGDSSAFRVLVFVDRDAVYDTVFEITKSHTP
>Tip_420
QAFLDEAHWLAVEYNIWAWNGKSPAFKALVFVDRQAIFSDRFDISHTGAP
>Tip_807
FPFFQACGWQSEEVSSSLWLVSKPGYKIAIFIGKQIKFSILFDINAVADP
>Tip_808
HPYFDDAGWGSPTLAVEVWTTAKPAYKVALFCGRQVIYTTAFDIQITDHY
>Tip_175
SEDVSAEKEDVESLEGRTPAINLIGILECTYLSYGMYDLDSIVKAKLSPR
>Tip_287
TKDLSVERESVEAQEARKTIIQLVGLLECAYLQFSFYDLESLINEKLGPT
>Tip_288
SEEVSAEKKDVEAIGGRTPPINLIGIMEATHLSREMYALHALAKPTLPAR
>Tip_382
GTDMYREKKKSEVIKHLQPKFMLIAHVVAAYDTLDLYSRENMMHAELGPK
>Tip_383
STELYKEAEKANVARHTQPKFMLLALVVPGYDIMDLYTSMNQMHAEMGPR
>Tip_945
AADLYAERERSNNFEYETPRFHTLATVLAAYEDLDLYARENTIKVELAPK
>Tip_946
STDLYAEKDRSNNLEYETPRFHTLALVLAAYETVDLYAKDNTMRAELGPK
>Tip_110
HNELCKETDIMEMLKIATPTAILPTNIPVTYVVLELYLKFLFILGAAAPG
>Tip_786
ADEICGADEIPEYLHLTTSKKNIKNSHEVASIVLELFRDSLLVLTNYAPC
>Tip_787
ENQMCSTTKAPDYAELATPERDPRNAREMDFVTLQSYSKPITVLNALWAG
>Tip_343
EPEICGEAEQAEYLEITTPTKALPSCLEMDYVVLDIFRKSLFVLTTMAPG
>Tip_558
SSALCEDDLGLRHTDITKPAICKYPAFNYIYLASAVYIKEVYFLLNVVPN
>Tip_559
KAALCRGDMGLPHTDIDQAAVFKYHGFNTMYISKEPYVAHVYFLVDIVPS
>Tip_274
QNSLVEDDLVAENVDIEKPSIKPFQNLNYVYVVDESFVQEVYFIISITPG
>Tip_611
DESTNDDPLGDVTIDLETAGVVEYVAFDYAVVPPDSRIKEAYFAFGLAGA
>Tip_1014
ESATNDGELGLQHYDLRTARVLQFVNFKYVFGAAEARIKETYFMLGLTAQ
>Tip_1015
ESATNEDELGTQRIDLQTARVLKYLNFEYVFVAPDARVKEDYFMLGLTGA
>Tip_8
VCALVEDNLGGEQVSLNRPSLYNFANIEFVLTTIMSYVKLCYFMVGLRPS
>Tip_6
LKPYRVRNVGLVSVKLDLPRVGQPEEQHLKHISERDMLESTYCFDMAGPG
>Tip_46
KLTFTAHEVGAFQVKLNLPEIHLPAKVKLLRITTNEIVEVLYVVDAVRPL
>Tip_423
FFSWGAHDIGLLEVKKEIQELTIEAKLKFILVAANDILEILYVLDKVRPN
>Tip_424
VFDWTEYDAWLLNVQRNIREAMMVAKLKFVILGAGDILEILHSLERVRPG
>Tip_567
RVHTAGRSYRALQACIRLKLCQLKEVESELKIENEEIATVEYLMDVFGPF
>Tip_639
KMNLAGRSSKILHTVYDVLVVTLEALKAQLRLLNDKMVGVEFLLDIINPY
>Tip_640
KLELAGQDYKMLHEQRDASIITLDSLRGDLNIKRPDSIGTDFIHLVLGPH
>Tip_563
RIAPQARWTGTLQKCLEVRVLALTSKRPVITARKEPVSAEIYVKYLYGPA
>Tip_396
KITVRATDFGILDAALSLMILLFIAQENLAQAQSTDLAMTKFVVEALTAW
>Tip_87
RLTVTVRAYGLLQVRLNLKILQLVSTRKLLHVKQSDLAETTYLVDALGPG
>Tip_259
KAFALLRVLADFKVKMALKTLLIMHVIISEMTGCAYLSVGYYYIAVLLKA
>Tip_873
KASTLLRKLAELRLKMKLEKLTTMAILVALMNAIPYLKVGYHYIGIVVRA
>Tip_874
QVENLLRKLSDFNLRMEFDELIKLCVLVHLLGANTYLEAAYEYLSVILQP
>Tip_529
TAAALLRTLAGFRQYFVLESLGGARAFLAISTAVLAIKIGYVYILRVFRD
>Tip_530
TAAVLLRRLADFRQGFLAEGLGGARALLAMVTAVYAIKIGYEYILKIFRK
>Tip_448
TANWLLKKLFEWKLRAMLDGLTDTSACIALRTVVSSLRIGYSFLVVLLKN
>Tip_172
VQIAFMRPLSDLKLKMNLDTLDTTSVLIAKMINGSKAKVGYVFLTSSLPA
>Tip_173
VKIYFESKFAYLKLPLGLDTVESVKLLADAMIAMKAEKIGVILVASFLEV
>Tip_885
KAKVYQKKFGSLTLKLTIQVVSLGSLTAILFAAGGYSIVGALYFPAIQRN
>Tip_886
KSKIFAKKASDLKLKIGIPIVSGGSIGQQLYAAGDADVLGRLFYPALQRD
>Tip_662
KTKVFVREAKDLKLQLGIPVINIDYIAVLIYLAADALIVGKMFAFAIHRG
>Tip_38
ESKILAAKLKDLELKIAVPSLALGSLSVCLYRAVDALVKDFLFQPTLQRD
>Tip_50
QDHIFAQNARNLKIKLGLPPLKIGAIRLFMYDVGKRILYGLMLLPGVARA
>Tip_264
KLANFHMHLRGDNRTLGANGANVAQLRLLPYNLDQEVQASMVFIVTVDKM
>Tip_764
PPGTVHCEFRQYNVSVTMNHLDLAGLGASPVVFNDKQRTIILLMLAMVLG
>Tip_765
PATNGDADVKDFVLSASVNRIESSGAARNPFVYDADQRTASLLNLTMLKG
>Tip_607
NIQFLLTPMKEITPKLATPDMHVAHAYLPTYDIGEKLLQASVMTPALTRA
>Tip_608
DVNYFAKPLRELGRKLAMPPLKISQIFLMTYDLGDRLMQGSVLLAARARA
>Tip_811
NVNNLAKPLAEIDRELALLPLKISRIYVMPREVGDRTTRGFVLMAAIAKV
>Tip_812
NVENYATYLIELSRELALPPLKISRIYVMICDLNNRTSRGLTAMAAISKV
>Tip_108
NARSQASDVIGGNLGLKSICCDHAELKAYLLMKEHDIIVKLWVFNLIQAQ
>Tip_109
NPAQQLGEMNGGNLRLKTLLCDNAEMRGFLKLKEEDVILKLWVFDLVQMR
>Tip_36
NSVQPETQAAGEDLAAPLICADTNELRDFKFPKKEEAIQSLIMFDISQTV
>Tip_903
TTLRELTTVPSENFQLAHNCATFTPIRDITVEAKLATLAPYLKIRVVKVL
>Tip_904
STLRDLIKIPQEDFQLTHDCISFMDVRDLTIESKFQSLAPHLNIRLTRSV
>Tip_790
PEMRDTTACPNKNFYLVYRCSGFLPNKEPAIGVQLILMAPYVNLTRISAA
>Tip_76
NDLHPYTHVASEHLRLSNTCADYNPLRDLKLSKERKALASALICSLIQTV
>Tip_277
SETDLKVSIKIGGTGLLAPCLPERGASPRSAPIESAKDESSAYLGAAIIN
>Tip_752
DEEIFASGIKLTTIGLVEPLEGELGASSYLAIRSSCRATLFAVMGASIDD
>Tip_753
DEEIFASGIKLTTIGIVQPAEGEVGASSYLSVRSSCRATDWAVVGTSIDD
>Tip_442
PQEHFVAGIEYTIFGILEPVECAVDSGTYLRFQRSTSSSDYSITGVTISS
>Tip_443
PKENFMMFVVLTILGMLNPVDAGLDNGAWLKYQRNTPTADKAITGMDIDS
>Tip_219
DETYVAAGIETSSVGLLDPCLTDQGCSVHIPNRGNRQFGNWSITGETTIS
>Tip_104
TDSVWAADLTTSNIGLAEPCLDNTAIYAYLRHRGDSMVGNYKLYGWITES
>Tip_282
NQDLWTEGIFSGNLPISAECITDGATHAFIAHQHDASIVNIFVYDRITSV
>Tip_283
DEDLWVEGMVAGNIPIAAPCISKGSIHAFIAHNHDATLENIIIFERVTSV
>Tip_54
NENTWVGELVTDDLVLAEPCLDKSAMNAFILFAGDTSSGELAVYSLIKIS
>Tip_883
ASGAYVAKFKSHTCGATERCYDQGTYSTTILFCGAVITRDVFSVGLIGVQ
>Tip_884
DPDTWIAHFAGENCGLAERCLDKATFNTTILFCGETTPRDLHAFGLFKLN
>Tip_1002
DPDTNIVGLAAEKCGALEQSLDKNSVPHTIMFCGETTPQDLYAAGMFKET
>Tip_1003
EPDIFLTDFAGDVCGLAEQELDQSTINTNFLLCGKYSPKDLYALGIFRAE
>Tip_232
KLDLEAGRTYDDELPQEVENSMLTTKGRIALFFKHHLHADSYASVEPCRE
>Tip_869
RAELEKGRTLMRELPHGVRNHNVIKVGRLALFFKHHLYDNTFAAIESCRD
>Tip_870
QLNFEAGRSLLDEFPEDTANSMVITIGRVALFFKHHLYRDSFASVDPCRE
>Tip_130
GLHPGDVKTARVEFLDLLPPPAMAGLGQATLFFAITFHAEKLNSLEPQQL
>Tip_658
GFQIAEAKMARSEMAESVSDPAQQNVGLSSLFFMDSFGGTRLDGLNPRND
>Tip_659
GFQIAEAKMARAEVAEGISDTSQQDIGLASLFFMHQFGGEGVEGLNPRND
>Tip_621
GWQVAEAKLARMEIAAAYSDESQQNVGLASLFFMHTFGGEALDGVNPQND
>Tip_292
GLGIGQTKWVDVEIAESIPSPDILGVQLGNLFFAHTLHADSIEAIDPQWP
>Tip_222
ELQLDGLHVSKKELEVLSQAEFADSTAKVNLQLRRVIEKKKLVAGMTPNQ
>Tip_504
QMELGEVSVRANPIEQTQPFPLAYLTGLVAPYVRKIVEERKVRSYFTPDS
>Tip_622
RVELGEASVTHPAFHKTRQFPVAWASAIAAPASRRLISEPKIRTYYRPKP
>Tip_964
VIELGTLNKAKNTVKQAERMPLLYMQGYCAPYVKKINHELEIMSYFCPPV
>Tip_965
PVDQGHKAVCKGTFEKAEPFPLAYLQGHVLPHVKTLTDEFKLRKSFIPHF
>Tip_236
FLEVGDISLRGQAKSTAKGLCFDQRLGPLFPYVTNVLDARKMKNYFAPDE
>Tip_865
SMMLDTLELNHYTYHGRMQETPYLESCALCAYMRSFATDVELIGHKVAHS
>Tip_866
TLNMDELDSTVRIFEYDINGRPDLESCKFYSYLRHTSVEVQLLSSEILHQ
>Tip_228
KIAIADVEISLSSFQILVWIAAKCNNCERIPYLKKVPQDRAFLRWFPPRG
>Tip_229
KLDVFDIEVSLNNFEETMAIAFKTENCERVPYMRKMPQEKSFLGWVPPRG
>Tip_72
KWELGDSKVRLNTRQGARPHAGVQDIGSIGLYLDRTVKGETIMIYYADND
>Tip_61
KVNLRHTEIPLDDLAEACVNSVVIDTGLLCLFLRRNVSCDTIIANHRSND
>Tip_186
GRSLHHFASRIDNKFGLVASATVLSVDMVCICLARRTGCGAVVPQNSSGK
>Tip_187
NRNLAHCMLRMNNLFELCPAAVVLDVNLVCQFLTRMSSCRTILEKHSSNR
>Tip_132
KLSIPKSSMRQDSLGEVIPRCILLDKNFLVLLLQTAITVRALVAIKITIE
>Tip_475
DMTMEEINTKENTFGDTVAEVRVFENHNLIVRVYNVLSCRVLAPKKVKLE
>Tip_476
EMRLESVNNKDDTFGEIVAQTLVFENHDLVSMIYTVLLCRPLVSNKIKME
>Tip_632
DYRLAEINVRWKLLGDARCMASLVATAISVLLKERAILCPCLLPGSAQIA
>Tip_633
DYRVGQINVRWKLLGDAHATYYFAADAIALLLRERAILSPLLVPASQQLA
>Tip_328
KIVAGQLRTQCSILGDGCPAFFILESTVQLLVKEAALSCNISITRSVEIS
>Tip_386
IAVAGAIRIGINIAGPGTAKIWLYGSVVGQLLDEQALTCTIACTEDAAVA
>Tip_725
ANMPASLKLDYTVAQPIAGKVWALGAQGGQINERTKILADLANEDETGES
>Tip_726
CKVPATAEVEYSVAEPASVMAWTFQIRVGLLIDEKKIRADLAEQNATGTG
>Tip_654
IQVPGNVRAKYSASVLTSNRAWVFEEQVGAMFDRPSLYCTIGSQRLIITG
>Tip_655
LNVPGTVRVKYCVSRPTGCRTWVFEIQTACMFDKPNLNCTLGSKDLIMTG
>Tip_333
SDQGLKTDARLEDKLSTTGYAILFDNGTLILDGELILTDSVAAVRQNDLD
>Tip_334
AHMGLHTDARLDDAMATAPRLIWLDNGTLLLHNDLFLNDGAIAVSALDLD
>Tip_737
QFQGNVSSCSGEAAIASSPKFIAYNNGPVLTFEGMVVLSDSLHSDYINFE
>Tip_738
RLYAEFTSCRGDDTLTAKPKMIVYDQGSVLMFDGMVTISDALHGTWVDFE
>Tip_594
QYNGDLCCCRKENAVTTQPQMFIYSREKIMIAEIIILMYSTWHVDYLGMD
>Tip_595
DSVDQYFYSAIEEAKKAAPNLYYFARENVAVFLIVILMSEDWNQDLVTFQ
>Tip_255
PRLPARKNRRRGDLIRRLRDGILYDYVDLIFHARVVVLMTMFVSHQLNLE
>Tip_766
VLYPEQQKITVRHPVKKYTQGLYYNLINVILWDAVPIMANGRCGYRIQFD
>Tip_767
PLYPVQKKQSVRNAIQNCKDGTYYKLINVYLWERVLILIAALVSHRLQLE
>Tip_452
PFLPVRKRERLRDAVQEVLKGVLYDYTPIYFLSRILVVLSTLVSNRLHLQ
>Tip_85
PFIYTRNVNRANHCVQDRTEGAICDLANLVMTARIIILVAFFVEEALKLN
>Tip_303
PFSNSRNAYRLNLSVIELADYRLYDYAPLLGLSRVIILAVILVTHKAKLD
>Tip_982
PFTDSRDPFRLDAPAFEGPDHRKQDYTYVLKLRAALIDTATIMVQRCSTA
>Tip_983
PLIQSRSAYRLDSPVFKAPEHRIHEPWPIVGLENVLVFSAFIIVERAKLP
>Tip_127
PYVCSRQAYRLNSAIMHCPDNKKYDHGTLSLLQRIMLRTMIIVTHKPDLD
>Tip_342
PYQGARNRCRVNDASNNCPDKLLFDYGVFLLMSRAVLLTTILPSHKEALE
>Tip_788
PLKHDRNACAFNHALAAATARHINDWGTMSILSQGIIFRNFLRANKGTKD
>Tip_789
LLRGARNACALSGALTNCRDAYLCDYGTAWILEQAIVLSRKSVAHKRTLH
>Tip_47
AVRKTHANIQLDQMGESYSERQSFSNVVLAMFIRQSMSFNMILIKTLRLK
>Tip_1020
FTGDQAFETTVRNAGEDRGGAQTLTWRRLLGVAVKEVCLAPDLKWPWALE
>Tip_1021
FAGDQAFHKTVVNQRQDRAGSQSLTWRRLLSLTVRAVCLAVTLKWEIAIA
>Tip_235
FHKSRTIDTLVKDGGEPRGAGQSIKYKGLCPIQIKEIDVRIQFKRALALR
>Tip_223
FIKDRSIDSIIKEGAETRGATQAITRRAVMTIVTREVSIRVQAKATLALQ
>Tip_307
YVRDEKYEILVDEAGEHAGAERTLKHLKMEIVKSVECGSRASAKKNLAVE
>Tip_308
YLRDKKLEITVKESGENLAALNAVKLIGYQVFNAQDCASEISTKNSLGVQ
>Tip_636
SLANQSIEVATREIGSLRESEKGFSKVGLNVYVSERWTVCLILKIILSTD
>Tip_637
QSPDKKLEVVTKNLGSLRAVQKTLEQLGSEVFVSARVSARLVLRVIVTTD
>Tip_446
YVKDRETDLLKKESGELREAQQAAKTLGLQIFTSQQCLARNVLQETIAED
>Tip_526
AVRHRRFKLLYKDGDDSGAQEEPLTHIIIAKSAEMNFRGHVVRYRKLSLG
>Tip_527
SIRDNEIKPLYDEIDNLGGQRQAFEELLVVKIPEVEYRAHLMKLRQFTLT
>Tip_398
ATKNRQLDMLTDEHHDASSQLQKYNHIVIPKLSDINILAHIVSMRKFDLG
>Tip_159
KMPKHNADITMPDQPNRMSRYETINTNVLRKAAEVKVTYAMYEEQPFVLK
>Tip_875
LLPTVSCDLKIPDDPDRLSVSRNQSGQIMLRAPALGMMYLLAVETSVFAI
>Tip_876
LIPKDSADLKLVDKPDRLTVERTSRTQSLPKAPEVKQLYLMYVEQTIVVI
>Tip_135
QIPKRHADIGMDKRSTSLSQFETYGSIVLRQFANLQVAYHMFELQAFDLK
>Tip_24
KIRLKHIQILIDEMGESMPKLSPFTSTVLSMFIKKAVSRALIVAQSSERD
>Tip_160
IENIAHRCKDLSDYSGNAPDCGIYDSAHLCHVIQSNLEIIDSAQNLLDVH
>Tip_830
VEDVVYMSRSLDSVTYKQAGIVIRGAGSLGLSLKKVFKVRLRASHAIAVT
>Tip_831
VKDVIHRSRDLDDVTYKVAELALYGAGNMGLTIRKAFKFRSQGSHMIAIT
>Tip_1008
VRKLTYRLNDLETLKGMGPDCTIRDGTNIALILDEAFKLRDLRQNGEGLK
>Tip_1009
MKDTPYNVEGIFTQKGRGSEMSVTQGAQYVLLIEEAGPFMEFNENATGLT
>Tip_464
VGQRTFSARGAQKIKGSGRHCALYGTAVPALSIDNIFSWREIATHIPALE
>Tip_465
VQERNFSCKDLQHVKGTGAYCALYGNGLPALTVDNTFRWKEVSTDLTALS
>Tip_363
IIRLRPQELALEDYTDSCLDKAVLLSWLLVLQAKDQYENEVYRFNLDGFE
>Tip_364
FIRLSRNNLKVADFTDTVHDKVLMFAGLLLLKHREKHASDPILWALEGFQ
>Tip_652
HLQYGNVVLQLDEYSSKGVDATVHQYNWVVYKKKEKYRYELVRQEFNQVD
>Tip_653
HLQLATVILRQEEHSNKCLDTMAYEYSFVVLKKKENYRYEIHQSTFGNFD
>Tip_309
DLQYTVTPIRILRYSIVSPSPSVYLEDLLVLALSKRMLYPAAEAALMETD
>Tip_310
NLEANITPVRLIEYVIAAPQPSVPMEQLILVGVAKKLVYAAVNAALIENR
>Tip_193
ELEGTITPIKFSSFAAKAEEKKVFFEEIILAHLASRLLAPAAKVALVEQD
>Tip_134
SLQFAFGPLQLKEFSAKAPDLGAFIAKLVILALASRFTYPTLIAEMSGGG
>Tip_210
PAYLPAQPLRPKKIAEEGGEFALFIIKFVLESIQRDCRLSAKIAQMGAGD
>Tip_211
ACFWYIGPWKSDDFEANGPNFAVLISRFTIRMLRRDWKYPTKVTCVQLGR
>Tip_580
SFRINDTAIDVKELEPSTQEITMYEAKLLAYALQTRFALPELTCPINGFG
>Tip_581
VFRINDVSVEVEELDPGTQEYTRYEAKLLAYYLQTSFPHPETTCMINGMD
>Tip_481
TFQISDTALTVYEWQKSTEDLVLYGEKLVAYALPTKFKQPEMTCMFSGLD
>Tip_352
AMQLSYAPVKVDEFAERTEDFALQIASFIAFALQKKFTYPATICIVAGRD
>Tip_958
HVALCYPTVPDSDYQTRNKEAVTLVATLIFLFVGGYQTLRSIINPLASAK
>Tip_959
HVALCHDTLPDHSFQTKNPKAVALIATFVLLFVGGHQALRGISNPLSEAK
>Tip_453
HMGFASDSAEEKKFQTERKKAKSLIGTFVIECVGGKITFRGVPVPLTMVE
>Tip_454
HLGFASDSPPEKKLQASRKKANSLYGTFVVKAVGSKVTFRGVPKPLEMIE
>Tip_147
AEELSNDMVPPDDFQTKCPETVIYANNFVIIGIGGNFEYESVASPLSLAD
>Tip_405
ADKAGRISAAFVKMMTRNPDVNVIGNGYLILSLSKATTQDRWSRSLEGND
>Tip_707
CEEANQINKAFRKEFTKCPDTNILGGEKLFPAVSKTYPLENLISSLHGGN
>Tip_708
CDKANKVNKHFRKETTKCPDTNVLGGEKLFPEISKTYPLDNFISSLHGRN
>Tip_276
LRGGNRASAKFSELPTENCGLGLLDFGQIILGLQKAAEVPTLVGNLHSDD
>Tip_815
LGQSRQAIEKVDEVKRKPPRLGILDSGQLAMAWRAAAVFEALVGNFYAED
>Tip_1000
VGRSHQSVTTRASMKRENPDFDVLGFPKVVMGFNNFVVDDSMFGDLKGAE
>Tip_1001
VGRLTYAVEDFGSLKKDMPPSDTLNYPPITLGVNNIAVYETVCGDKKADE
>Tip_88
ALRANRAVVKVDNWCTRLPDNGILKTGLMILPLPTAYPLEKFVAALVGTD
>Tip_329
DTLKASEKVKADDLGRRQIDISTAEWSGMCVTLRANSYSDKYTGVLIGVD
>Tip_497
QIIKVQEEVKSEELGVDQIKIGNGRWSKCAIDIRAAGYQNLYAAITLGII
>Tip_498
DIFKLPAQIEAEDLGRSLIEISTGDYSKMAVDANANGLQDKYNGILVGVE
>Tip_146
EVNASTVRVKNDDVCEQQIMVGGIKYSIFLVGIKAAAYEDRFTGKLRGID
>Tip_506
GLQHMLLNFASEDLVEMWDEIKAAGQKSLETNLRRRFSRDINAEKSTVVT
>Tip_507
GIQQIILDFANVELVAMWDEIRAVGQSALELTCRRRRSRTSPCHESTENT
>Tip_616
AELFAVIGFGAGDLTPIWDDIQASGQEGLMIAKRHDMSRDKYGEDTSVLT
>Tip_617
GTLLVVIGFGAGPLIPIWDDAHAAGQTGLMIARRYEMERDNYAEDVTGLT
>Tip_97
GVAKGKAGLKVDEVLPLGTDIGGIDRVSLISSFKVELSKDDFAANIAGTD
>Tip_153
GVALNRQNVRSATIIQRVPDTSMFGAGLMALKFKNSYTLDAIVPTLMGKD
>Tip_154
ARNVNRQDIRNGSVIDRAPDKSLFSMGLRLLKIKKTYSIETLIENIIGKD
>Tip_296
LPALCQMKRDEFTIVTINLDDEVVDDAVQVLPLGQIISFDRIVQALLGRD
>Tip_297
VHRYHHLNSPSSAVTEMSVNKECLDEGIHVKEEGRAISIANWAKAAYDKS
>Tip_630
IAPLTQQRVRAPDIFAKTGEGRAVGQVVLYIMLGIAYEIDTFIHALANVL
>Tip_650
TPPLMRQEIREPDVFTKSPDGRVAGELVIRIMVAVAYDLKVLVYALFKLL
>Tip_651
TMPLSNKEVREPDILQKNPPGRIARALVMKIAIGIEFDFKVLIYAVFKLA
>Tip_797
AAQVRKAKKRKVMVIKLLQGGSLIARGLNVLVFGAAYELQSIIYGIISVH
>Tip_798
EKQLGRTRQRKAIVIDLIDGTSIIGLELNVMRCGLAYELESTEKALFKMQ
>Tip_925
RPQLASDAVQIDSLGSGSSTLRAYADQLILLFFVSKNNCQSIFYNLKRAK
>Tip_926
RPQLASDAVQIDSLGGSSTTLRGYADQIVLLFFIYKNNLQSYLYNLKRAK
>Tip_17
EAMVQTTVYKLEDMNAHSDNFTDHHDDLGMLYKTHNRRLEINELFVGKNQ
>Tip_185
SAVCDCKEDNTRGLEGWAKDIFESRDPHAFKNLRTDNIIEFVKLFVSKLE
>Tip_540
HTVRDVHDFQQKELTGYEAEIFQGRHPFQYRVLRTGPILRFLTFFTAKRI
>Tip_546
LSICSVHDFENRKLEGFAEEVKKGRMPFKERIIRVGRILKFLKFFSSSRR
>Tip_547
LQISTIYDFENTRVSPFQDICYKGNQAFKNKVLRIYRALKKLRFYGNDRK
>Tip_431
DAVIEILEQDAKGVDGWVKSTLYDKDPFANRMIRTGRMINKLKFFTTRAQ
>Tip_162
NANCDGEEPRLSGLDQLSKDHLETGDGYVFRKITSDKLIELVKLFDAERE
>Tip_278
ATGCDGGEQKLEALQHHDIMKYAFNQAFLLREIRSKTLHPVTDVVEVQRC
>Tip_279
SSNFENGEGNIDKLKMYAVRRTAVQKRWILREIGKDSIADLTLLAAIEEA
>Tip_230
NMRCDGGEPRVDKLEQLAKDHYEVSDGWIHRKLRTNQLMELMNLFPMERT
>Tip_65
NHIQESAEYKFQTFDALSKELFEKQDGVAFFFAQQDKNLEKLQPDAGDSK
>Tip_605
QKTLKRQEVNLEGLEGYSNSLMETIHIRMLETLLELHLMSKPILSDPIAT
>Tip_606
ESTLNRSDIELEGIEGYMNDMIDTVGLRVADSLVELSLVTDPILVTTNEI
>Tip_447
EANNTRATYDSEALVGYKDDIYLKTGVRMLEEIIQLSVVEHMVLFRGQEG
>Tip_436
EPLASKADYSSDNVEGHSTDIVEKVGLRTLMFLTELHLLEMFYLFKTQEV
>Tip_201
EPPVAPNVYNHEGYKEITNSIIEDVGSVDLEAILERKYHECFLLFVMDTV
>Tip_468
EVTIVPTNSEVEGLSGFNKEIVRNEGGAKCRYKFAGRVMKALFLICPDDS
>Tip_469
ERIIAPTDYKAEGLGRWNDRIVKEASGSKFRFTFAGKVFKLLLYVTAQDR
>Tip_415
ERVQVPVHFKLYSTEGITHASFYESEEVQIKQKIKEKMTRVIEVLVGFQM
>Tip_584
DKIAEPVHQRLYSTYGIAEEAQRENDDVQMHCLLEERYVRMVDSFTGFTH
>Tip_585
ENVREPVEYRLHSTHGMAEEAMRETDGVKCKLLIAPKFVQLVDVFTGFQQ
>Tip_368
KRLINKINLRLFAVAAKHGEYSKDLSKLFILYGLRLRKVSTTLLFDIEQI
>Tip_943
RGTLNKVGLRAFEVCPKSRVHSDDIKNPPVVFEITTKRVSTRLIVIESQI
>Tip_944
KGMLNKIGCRASEVCAKHRKRSTEVKNPAVIFEATNSRISSRYLIVKESE
>Tip_672
RGFLSRLRARVTEVVPRHRKYSADLKNPVVVFNIKSRKVDSRYLVIKEEK
>Tip_568
RGFLNRLAAIMFVLEPELKEYAQSIKSAVVVYNAKSRQVDSRRSVIKARK
>Tip_124
KELLKKINFKIYEISWEHKRHKNSIEETVVLFGEKLKRVDVRVITKKQGK
>Tip_78
MAAKSDGTFKWHEVGWETKIIREQQGKLTMLFKRVMRDIEIRYYLIGEGE
>Tip_970
KEVQEKWKFRFYQVSWQVKTVTETNKELVMIFITRLRARHIHVLFMDEAK
>Tip_971
REVQSKSTFKFYEVSWQVKTTRAPKEELVVLHSTRLSEREVRICFIDEGM
>Tip_825
KGLYLDSPLKALDYSLSSKEEKEDTSNGAVRYAVRRVKYSNALMSQEEAV
>Tip_826
KNSYFTNPYKAIEYAITEGQLKEPLSKPGANYLITRKKFNLALLFSDETV
>Tip_374
RDIRFRGRYPPPNQLEKCNIFGYAQALDFATYAMKRKKLSYQLLYMEENA
>Tip_178
TALVHNGRYKQSDISKPTTNLQVKQDKSGAEYDSKRRGLQLKLIFYEEAA
>Tip_179
AALVHNGRYKEADISRPTTKLKVKEDKAGAEYDTKRHGLTIKLMFFEEAA
>Tip_57
KVLVQTSKFDLDEVPSSRKKLRNQINRLKLLYSAHFRKVSVRLTYMEEAA
>Tip_233
KEMAHDIAFETDGIPSARTHFAVDIAQKKLLWETRHRRTSVKYMNLGVPA
>Tip_234
KKLVHTLQFELDMVPSMRSNYAINVTELRLLWQGRHRKSPLKYSYLGTSP
>Tip_941
TKIVTALYMEIDQLPTSTTSLSIDITENRLIREKEVRKLTERFFNYVVSA
>Tip_942
ARVIAALQFDLGEMPTQAITIAISITGERFIWEKQIRRVSIRFFDYIIVM
>Tip_668
KKLLNALKVDLLEIEQGSLSRYVLVDSTNSRWERKLFDEIMGLLDFIAIT
>Tip_669
RDTMVGLRLEITDIQVGTISVTILVKDTHDIWENQLYEDVLGLMEYIAAA
>Tip_313
HKLINFLHSDREQVASSSSNVAVNIFESRFLWHRDFRKVTLQSFLFLAEV
>Tip_266
QGLILTRRLMRYDINEAAKEVNQKIDELAVLYDTKIQKLTLKLFYRDQGR
>Tip_267
EGLVLSHRIARFNLNNAAQGFKQKRNELAILYDVEIQKLTMKLFYRLQAS
>Tip_984
QAMTLTAKFARGNVTVSNQEVRKKTDEFGILNNTWLADRCIKLFYRNHAR
>Tip_985
QHCTLNVKMAKGAITVSSEETRKRTDEFASLYQIWLEDKCLRLTYRGHVR
>Tip_572
VLILFKEQKATSSGILECAELEYAIYTGVFIYARMQYKLEMKILMSSKQY
>Tip_573
SLVHFAEEKSIHSGLISAGNLEYVRSKGQWVYFRLEYNNSVQVAMGEQEY
>Tip_145
TYIMYKGQKAWLEKREASADAPIQLYESDVLSTKLDDPDGLQMVLQQDRV
>Tip_512
AFIIIKGQNPYLHTKEGASGTPFRQYDSETMHMKINDPDGLQFLFDEDRI
>Tip_513
NFILFKGQQPFVNDREAAAAAGFHMYESSCLNMRLEAPDGLLPLVEEERM
>Tip_769
TYILWVGKKPFYAESVAQVDLLMGAYKDEVYHNDLHEPDGGQMKLQDDQF
>Tip_770
SYLVWSAKKPYYTESFRETDLLVRKYKDEVYHDSLHAPDGGQMNFQHEQF
>Tip_137
SVVVWKEQRPEQRELNASENFDHCRYNENWLFTSSDSATGKAHLFEEEAY
>Tip_514
YVKLWKECDPENRQLDSEEDIDLCRLNREFMQRGIGTLEAQAHLIDMEKF
>Tip_515
YMDTWENARPDTRQLNTNDYIEMAKIMRETMLRNKGTVEGRNEFQESEKL
>Tip_331
TVSLWRDNRPEPKEFNVTDEFDLARLNKDMYLSGVGTNCGHALPTDDRKY
>Tip_733
VVAEWDNTRSEEQMYKTTDHFQTCRFTEHWIFQLAEVIYGPGSYVYAEAR
>Tip_734
VVGEWENKRTQEQMYKTKDYFSTCRFPQHWILGVSDVIFGPGDLVYAEEK
>Tip_272
VVVHYKDSKSEELSYRSSDYFDTCRYNENWAFTAVDVIIGPPRLIEEEKY
>Tip_27
DTLRWEEEHPFINMMKYRAAFEQRYDGKSLFYATEAAAQTSEKLFSDQSE
>Tip_143
ESLTWDEEDPFITALKHRADDLQQFASDMLITAMLAADDADNKLFRDGPE
>Tip_144
ESLKLKEEFPLINSLKFRKAYEQQMNSATLIYNVMEAAHKDEKLFLDCSD
>Tip_757
TNLLYRGPLALQIITAHMIEPQGQAEEALELWALDDKRLSLNTAIMHNGI
>Tip_758
TDLLFRGTMALHIINTNIMEPKGKAEDPLEIWTLDDKRLSLNMVIMHDGI
>Tip_604
TNVLFRCSTSLHAINRQVKEPQNRRHKQLFFWALNDRKLSLNMLLMHDGV
>Tip_217
HSLYYTNSVRIDQIDKGDNDPNGLNEALYLQFDVETTRVDKHLLSSIDGR
>Tip_596
KTLIYEEDTKLSKVEECAKMSEAINQMLFRQFEAERATMGTELVMVEDGR
>Tip_597
KGLIYHRHKKLATTEECPRIPARVGNFTTIVFHAERAILGLELILNEEGE
>Tip_291
RQLFYQKDHLMGTMESGQKEPQGLHQYIYTLFALANYHVDFSWVKKHHGK
>Tip_566
RQLLYHKDERFTTLDNHQKEPKGLNQFLYTLLVLVQQKVKFSWVKSHEGK
>Tip_913
KQLKYRKDNRFAELNKHGQEPKGLQQSLYQLSALLQLKPDLDWAEKFESA
>Tip_914
RQLYYQKDNRFAELHRHGQEPKGLQQFLYSVSALLQLKPDLDWIEKHESA
>Tip_741
VMVFCSRHFKIQGRVTSSQNARCREPTAIFLMAPLAKRIQEAGVLVRAGR
>Tip_742
PMLALRSHYQLDGQNASSKEARAIEENMVLVFIKWAIQIELKVLLVSRGR
>Tip_849
DPVVKKNTYRLENLGASIRQCDQHEENLLGLFPPPDDRVQTLLKFFIKGT
>Tip_850
DPMVKKNEFRLENLAANMRQCDQYEEDLVALFPPPNDEVQMLLNFFMKGT
>Tip_598
NPVVRRDTYRVGSFGPPIKRVAQKDEALVSLLTKGENVREQKFKYSFRGT
>Tip_22
TVILERTSYEMDHLGAASQNVEAKEENAAGVLQKQDRTVELKYKYLLKGS
>Tip_23
TMLADRASYLIDQIQCAKKQCEKQEEKVTGLIKRQDESAKLKFDYLLKGT
>Tip_7
TPILQRTSFKLDNLGEAKKNCKAKEETLAGLLQEADETYELRYKYLVKGA
>Tip_14
DPAIEEVGYVAKTVGTARAACRKKDCSLHMVYLNNGSNVGFQVAYLKTRR
>Tip_456
RPQMLHKGLLVASFSVWTHAGAQNEDELFMWHLDGAEKERIHYTYLTDLT
>Tip_851
RPACFNRGFMLDSFCIRTWTGYGEENRYYDWRLEFARSEGQYDAFLDDLF
>Tip_852
RPAIFNRGFMLDNLCISTWSGFGDENQYYDWHLEFARKQNQYNTFLPDLF
>Tip_416
APKIMEPVQIHTDLETSSFSIWEKFKYLELKIEQAEKDVRIRCIMLHTGG
>Tip_417
EPPIMSSLYIFKSLEASQYSIWETFRWLQLPFEEAEKRIQLRCIFAQANG
>Tip_319
NPKVLNRLQLLPGLMVGNYASGKREKPLAIVLLDIDRRNRLNKIYVSEYR
>Tip_238
SPSLNRAGYYLISLSITRHECLTTEKPLTLVYLDVNRRLQVSLCYINRYK
>Tip_994
VENAPLIFPFLKGLSIEESTAASNSPLSVMCIIKKLGMILTYFRFIITRP
>Tip_995
IAEESLIVPIYKAIRIEEEANATSSPITALCITRTLRNVYTWFTALYSRA
>Tip_817
TEETTQLDPVIREHGVEEKRVKSTFPMRLLCSHRRHKAVYVWFEQFFDRC
>Tip_953
IPEQSVTMPILQMYGVENHTGRAVSPVVVIVLLKNFRNVAIHFEFVEGMD
>Tip_954
VAEQSVTCPPLHIYEVQSHVCKSQSLKRVPRFIRKFPIITFPLSYLENFR
>Tip_560
VPEESRAAAILRAHGIENERCKSVQPVNILCFIKKHRNAALYIAYVEDFM
>Tip_84
SPALTRTGFILKAVGAQNRSCHKNEPSVTLVYINAQSYVYLYITYLEDHR
>Tip_62
MAVLTSFGLLLNIHNGSKRYLRNKELGQCIVLLDEIELTHVYLDNIGDGR
>Tip_166
LPQAVTYGLMLKDDEGSKKAQKYLDLGDKIIFFIKIAFKYVGLWYNGTGD
>Tip_861
IAHAVQYALILQSNATSTKETNFMDLNESFIFYQELVFEYLDLWFSGIKE
>Tip_862
LAAVVKHALILQTNTSDTRETSFINWALCFLFYMELLLAHINLWFNGIGS
>Tip_106
IARCAKQGMLLKLADAVMRSFSANDMGHGFILYLDIVLKYIVTWYDGAGN
>Tip_389
APKFVVNGLLFKIRQAGGDKFKTKEMAKVFVDLFSIAFDYLSVFRPVAGK
>Tip_947
IPRFTVNGLLFKINKASEDSKRSKEKGYCFVLVFSILLSYLSIFQACGGK
>Tip_948
MDRFEVDGLVWKLNKGNCETFKTKDKCRSCVFVFSIALKYLAVFKWCAGK
>Tip_545
GPQIDQAIIRCEDESALVPDLPVKGEHLMILFFLQQLRGEYRKNLVAPGA
>Tip_739
SPQIDEAVMRCEGETVLAPEMPAKGEYLLIVFFLMSLRREVRENVIAPGA
>Tip_740
RGRVNSAIMRTEGESALVPSHGEKFNYILITFFLMSVRLAVHESRLKHGV
>Tip_722
SPQIDQALIRCDLEGSLSPEMPVKSEHLMIVFLLHKLRAEYRRGLLSPGA
>Tip_857
SAQFDQDIIKCDGDQAAEPSIPERGIHLVLITLMDKLKGSFRASLVSPAT
>Tip_858
AAQFDRDIIKCDGDLAAEPSLPERGIHLILVTLFEKMKNAFRMSIVQPAV
>Tip_524
LPAYILDIVKSNNSGIMLRASTWEAFYLRRYLAQAGVKLDLKERLHQGDS
>Tip_525
IPSFVRDVVKAKDAGAFLKVAGFHGLFLSRYVVQGNVSFDVKKLYVEAGS
>Tip_691
IQTFVFTIIEGNGGSFHLKAELQRATYIACYFARGSTKHEEARKLLYGAR
>Tip_692
VATFILSIIRGNDGSAHIKAELFHAVYISSYFAQGSLKYEARRKLLYGGA
>Tip_107
CPSLGTNISTCDESRDYLAEPSFKGYYFDKFFQMGEQRKELNRRFFEDGF
>Tip_676
GDDLVTLISSGTPTQESLNMCEYKGYHLDKFVPLGIRCKAETRRLGQDNV
>Tip_677
GESLISLVSSIVPFKENLSILDDKGYSILAFIAAGMRAEGKEKTFTPDGL
>Tip_462
NTTLSTTISTADQGSNYFPPKMYKGYFFNKYVEQGHEMMQRTAVLINKGL
>Tip_249
TPKLDRNVMQCGRAKAAGVKEAPKVMYLFLLILLEQFGCEFEKDYLSDEK
>Tip_723
SKKLDHDLIQMGKDKKVGTNHAPTTSYVILLVLIQSFGSEFNRAFLATEN
>Tip_724
STFVHHGIFKMNLDRAIGVNIASKATYAVLVVLIEAMGSEVKRAFLTTED
>Tip_346
SPKVDRDIMVCGRDRQVTVDEVPKTMYVIIFIMLDDYGGKLDPNFLADTL
>Tip_358
SPKHERDFLKLGATRSCGIDESPRNVFLLVLVLLEQFGCEFQKELVSGDQ
>Tip_359
APDHDKDTYKVGISKSFNVEISPRNIYLLILVIVEQSGVEFNKNIMESER
>Tip_626
EPNLERNFMKTGMTQACGLDQVSGELCLLQIVLFKNFDQDFTARLLAQKM
>Tip_627
EAGAEESLNVVNIKNSVGIEETPNSISLLVLVLFKQYRLEFRKSILSEKL
>Tip_51
APLFDHSVIASKGGKDVRREEGPKGEYILITLMTKEYAREYKEDIQTPDP
>Tip_52
DPVMDYKVLGRKGTKALNGEHGPKAYYLVILFSMAEYGVENEDDLEAPGK
>Tip_148
QRLQGKGIDQRSEKIGKKPEEKPTNELVVFPHVMADYSLRGEGSMIENAL
>Tip_305
NTTSGRGLERKSDQSGLKPDEKPNGQMVLFACVMACQVDMVKSSVLENAL
>Tip_306
HTTSGKGLERKTTQSGLKPDEKPNGQFILFACATACLCATVKGTVFQNGL
>Tip_141
ISVAGKDLLKGGKSAQAGDDEKPKGLFIMFAYIIAQARTKMENAVSELKT
>Tip_125
AKTSQVDQYVATKDLTSAHSDRPPGDCISIKFIVSVSALLERQDVIGTSF
>Tip_126
ESSANANRWKNSKDKGTAHTTNPSGETLSTVFTIGDQSLEERNSYLGFAF
>Tip_30
SPIADRNLLKSMKRKQVGPDERPVGEFILYAFLAANYCSKARRSFIEPGQ
>Tip_411
APVRNEELFEVVNVFAALVESSPPDAVLFILVLMEDYDCHKTKLLMETRE
>Tip_412
PPVNDKALFESKGPIDALVAAEPPMEILHIWLILEGYDCQKRKTMYATRK
>Tip_131
PPITQEEMLQVQKIVDASADSNPMNDFMILMLIMEDYMCRTANSMLDSAE
>Tip_33
PPVTQKELLTVTKKKDVSAESNPVNEFIILTIIKEDYGCKTAKTLIDSSE
>Tip_39
PPALVHPLLDQSDKRKIGSELRPVARFISHLLLLGEYADAMRQCLIEPSE
>Tip_138
AIFVEDPPLRNQEAGQDNPNGYTASNGSFDRSTLTQQNTAGPQRYIELAN
>Tip_139
PLLIEDPAVESDEKGTDATPARTASNGLFLLAGLYEQGSRGPRNWIKLKS
>Tip_111
PPLLRNHFLEQDENNNVGDKELTKGKRIILCHFIGSNCTKHSKTFMEMGN
>Tip_112
PEILKEHFMSHDDTNSQSVKAGTESNGVIISELFGSFSSKQAQEFMEMAN
>Tip_839
ALIMEEAFLQRAEKRRLAAQPLSEATFVEFHYVFGQYGSKMADKIIKPGA
>Tip_840
ALIVDEAFLQRKETRRLGAKPLGQTNRGKFHGIFGEYGEKMADEIIKPSI
>Tip_136
PLIMEAAFLERKDKRKIAAQPLPSGTFVTYHFIFGEYGSKMADKIIKPGM
>Tip_644
KVAVAKSAINAREAQEMGVTARANDEFKIYTFLYAEFNDIMALALVREFE
>Tip_645
RVVIARTAVNSREIAEMGCKAKPMDAFAIYCFIHAEWNSVIALTLVRPFE
>Tip_330
RLTVDRAFLNQANMQKMGAQQRPMGSFSMYCFIQGNWNSIFQLTMLEPGT
>Tip_216
PVIIDTAQYNEEELKNISVATHISGNFLAYSYSLGQYGLSLAVHLISPGR
>Tip_409
AEYLHLKYLNKIAYKDMGTRAYLGTQIPLKASFRKQYAGTLKEYLLTVSK
>Tip_759
FAPLEIDQMERTQITQISTRLYIGRDVEIYADVQFQQAGIREESLFMQGD
>Tip_760
LAIIDIDQMQKTHVKQFASRPYLTKDLEVYRDLHFQHGSIAQEGLDMQGQ
>Tip_718
LAIIDIKHLNKLRLRQFGSKLFLASNLEVYTDLHGDYGGLAMENLVTQGR
>Tip_889
PIILKTAYLLQLAQKDVGATPHIGMNLLLYCERLGRNTSQPEENLIFPHR
>Tip_890
PLVLDVAYLLQAAQKDMSAKEHLASCYQLYCERLGKVTSQTAENLVTPSR
>Tip_700
EPALDSVIPPPDGGKDQGANDAPNGDFAMNFFAMEILATDFRLYLDDPGA
>Tip_701
PPNIDSAVPPPDGGRDQGAEEVKNGLFQMDWTAIEILNTDFRLLLDDKGE
>Tip_372
LPVLDQTILPPEGGRDIGLHDKSNGEGALQFAAFLIFSHDFSITLMDPGS
>Tip_917
SGFLEFLIVPPPGNKEIGGEKPARGDHILGMFLMAQMDDCIKKSILEAVS
>Tip_918
GDFLYILVIPPQGNKGIGVEQPPRGEHLLGLFLMAQRGDLIKKSILEAVS
>Tip_98
EDCIAKEVLPPDPSRDIGAEEHPRSDYITLLFLEEVLGDDIKKPILKGPT
>Tip_972
KPVRQREEREVNSGQSLGDKTLNVGSLMLFWWQLPPYRCALNGEYVCPGA
>Tip_973
LPACNKEEKHVQLANRTGDDVTGPGDFLLLWWTLPQDKVTVNGAYICPGL
>Tip_523
QETFEKDGLEIDGTNRTGAEVRIRGDILLLGCDVETYGCDMRRDYLSPGH
>Tip_586
QPPQDQGTFDIDAKQKSSAAMALNDDVVVLWRILYAYGAEINNSYMAEGA
>Tip_587
DPLLESEMFDIDGTDRTSGKSGSNNDGLMLYHVLEQYGSDVNCNYLMQQR
>Tip_43
HPVSKKDAVKADGTEATGSEARDRGEYMMLWNILQQFGCSLTRDYLSPNH
>Tip_496
TPMLTSNTTNSVEMGDKFSKSSLWMKLSVLIRKGTVQNNDKELIYILKSL
>Tip_823
VPIIHEKSAESFELGHDVDFPELAGTRTLLYHQKTRSVRDAERSFFDKDL
>Tip_824
LTVNSKQTTRPYDLIDALCVPEIIGNSAVILYTSIIYIMEDDANFISRDL
>Tip_522
TPVVDKNTTDEYELGESFSETSIFGKMSVIIMKGFPHHKDLRAFHVEKEM
>Tip_74
SKVSEAGNTDSLHRAEYVCNKEVWGGAILLIREGIPQDFDLAMLFLSKTL
>Tip_244
TALFYRGHLISDKHNTYVCSLDLTGNVLLTINDGVIRNFRLNFLKLGNGL
>Tip_245
TELVRPGHLKSNQHKEYVCELAIGENALVNVKDGTKASYRLEVLRFGTAL
>Tip_687
REVVKAGGILVKARLEALCGEEISSDSFLSVKDSVSREHKLIILFVGYVL
>Tip_688
NEILKSAGLIANQRLERLCNDEISKDALMTIKDAVIRGCRLALIFVAGVM
>Tip_426
QPIIESSSLEAHNAGDLMAQASVWGEGAVIQRLADHNLYDLYIKYHAESG
>Tip_427
EPVMDEKTINGHGQNQLMEKKQIWGQESTLDGLNENAIYDLYVYFLPETQ
>Tip_45
TPMIEHNALESHALGELIKGVVSSNEGSVILRLDPNHDIEGSFQTTDDTE
>Tip_809
EPRVETALQIGMRPGERAKLGNEKIKNLVIHAMPQKMQWLIQICNCLKFF
>Tip_810
EPKMESNLCVGMRPGEEIRLAEERIRNLLLHAFPQKNNWLLEFCQIFVAY
>Tip_129
EPKVEAAWALGLQPGQRIKLGNEEIKNFLIHAIPQKMQWLLQICTILQFF
>Tip_450
PPVTGTAWSTNLEYGANIEVFGEEQNAVKLYGIISEQIYSVMDHKMRDCQ
>Tip_451
EPLTDLEFRTSIEQGEALHPFGEEQKSVQLRGLVVEQIYAIKDHKIVGRV
>Tip_246
DPIMDETLSTGIENGESLRAGAEEVKEIRLFGVIRNQIHTVQGHTLLGFQ
>Tip_614
TVLAEVTWPAIAPEGQEGTLSLALNDNVILLELLLNTRWGVQVYSFLELA
>Tip_615
DLLADIEWPAYLPRGKEGAPSIAQKENVLLFEMILKHSLAVQLYTFLRQA
>Tip_678
DSMIRLHRPPVLYHGIGGIVGKLELDRCILHDTLREPDWAKVHYSLVQLE
>Tip_679
APHAKVNRPPTLEIGLTGKIGEEERYNSFIHVVIREHNWSKSNYTSQKLE
>Tip_680
DPIANLEWPSVLTIGVDTDVGMSMVVNMIAYDLITQYEWDLRFYLLVEQK
>Tip_681
DPVGNMQWPVVLVIGVQAELGMVEMENVLANDVVRTYNWNFPMWLFLQEQ
>Tip_341
EPIADMNWPVVLSVGQQGTVGQEEMENCLLSDILRKHNWDFQLYTFLQME
>Tip_247
GPLVESNMPNAVSLQQKSQIGSEDVYNVMKQAIVKKRGWSWQVYTLKKFS
>Tip_704
EPLVAKEWTSCLSLGQLAHVGSQVLLSLGAIKMLKLNRFSWKLFTFEQFS
>Tip_705
ETLVDRKLGVICSLGEATHVGSEDLVGALFYELLKQERYTFSIFTYDQFG
>Tip_390
KPKLSQGFAINETRASVAHLGSTRIRKPKVEKIEREPSWIADIVLQINIT
>Tip_570
RTRLEESFSNQKTRSGSLHFCANEIKQPEIKQVVREAVWAYSIMLQVTLA
>Tip_571
RTRMQEAFSNEQTRTGKAHFNSNEVNQPRIKQIDREAVWAYTIMLEATLA
>Tip_556
EPSINRSWIEKTIFYARKHAKSKGMICATLHQARHKKTYIHKTDKCIVVK
>Tip_557
DPRTYKSYLHKTFFHAKQQLNYGGIVTPRLHQVRHEKQFIYKSDTIIVLK
>Tip_634
VAVIYFDNLVPAAVEKNFPREYVANRLGRVMRLAASFKMCIKLAYITHVA
>Tip_635
KFLIYTLNMPPTGINEQFPQEWRERKTGKIHKLSQSSKLCIMYTFVADII
>Tip_180
QNLVWKRSFSPTSIGKQFPRNEAANKINQMLSLSKKYRMGLKIAHLTNIL
>Tip_48
KPLVEKQALPGGTQAEFQAEGNTKNEVAELINLSKKSQFGYKIDYLMRVK
