# Supplementary material for: Phylograd: fast column-specific calculation of substitution model gradients
Source: BMC Bioinformatics. 2025 Dec 23;27:20. doi: 10.1186/s12859-025-06353-4 (PMC12836810; doi:10.1186/s12859-025-06353-4)
Supplement: Supplementary file 1 — (zip 4800 KB) [file 12859_2025_6353_MOESM1_ESM.zip › alignment_16_100.fasta]

>Tip_3
EVAQDGVEADERGHKKLKKQLAKVLKTVDNLSQEEPKFIAKVPAETQRSCGNHSEFVELA
FSAAPRAEAEDKSDVIASAELSTEVSVINGEIAKVLAVQN
>Tip_4
QIARDDVESDERGHKKIKKQLKKVLQILDNLANEAPKFIAKVPVETQRSCGNHSAFVQLA
FSAAPCAEQDDKADVIGTAEVNTKVSIFNTEMAKVLAVQN
>Tip_10
SMTEDELHDEERKYKNLRRELAKILHALDDTARNTPKFVARVSAATHRSCVNTSEYVHMA
WSQSKRGRAEDESNFLASADLDTEVAVINNELSRILAIQN
>Tip_11
SITKNQLQDQERRHKNIKKQLDKVVQAISKTAQDSPKYIARVTGETHRSCINNSDYVHMA
YSVSNRTEAEEEENFLASSDLDTEVAVLNSEIAKILAIQN
>Tip_5
DVAKDDLHKEEREHKNMKRQISKVLNSIDKIAQDSPKFIARVTAQSKRSCVNGSELLHMA
YSVARRDEAEDEGNFLINAELNTQVAVMNGEIAKILALQN
>Tip_8
EVTKHELQEEERQFKNMQRQIEKVLDAVDDIARESPQWLASVAAQTNRSCMNVSDFLQMA
YSVARRMEAQDEANFLASSNIATTVAISEEEIKKLLSIQN
>Tip_9
DVTKNDLQEEERHYRNLKKELIKLLGTVADTAREAPQWIASVAAQTNRSCINVSDYIHMA
FSVNRKPEAEEEADFLASVEMNTVVAINRGEVKKMLAVQN
>Tip_14
QVARDRIDEEERKNHNLKKEIAKALQAADKIAKEAPKYTAHVTVKTNRTCLGTSELMKLA
FSSSTRAESDEELNFLAEAEMDTVVEVCSNSIAEVLAVQN
>Tip_15
EIAREELKESERHNDNLKRELNAALKCLDEVSREAPKYTAAVYSETNRTCLGTAEILHLA
YSQARREEQDDELDFLSEAELNTTVDVASDSVTEALVIQN
>Tip_6
ELSRNQLEEEERKHTNLQRELQKILDCLDKVGKATPKHIASVNSRTNRSCMGSSQFLRLA
FSAAAKAESDEELDFLGEAEIETLIDMMQDAIDEILCLRN
>Tip_7
EMSRNHLEDEERQHSNLQREITKVLESLDKIGKEAPKHVAAVKAKTNRSCLGKSQMLRLA
FSAHRRAESDEELDFLGESDLETTVEVVQESIDEVLAIQN
>Tip_1
ETARDEMEDEERQHHNIKKQMSKALQAIDKITNESPKYLASVDCSTHRTCLNTSDYIHFA
FSASKQAEADEELDFLATADISTAVTVTSNSLAQVLALQN
>Tip_0
EVAKNKMEDEERRHQNLKNQLEKILDAVDRVMNHNPKYIASVDCSTERSCVNTSDWLHMA
FSAGRQREADEELDFLTNADLSTEIQVSNSSLAKILPIQN
>Tip_12
QVGKNDMEDDEKKHENMKRTMSKVLGSVDKMAKESPKWIAAINGNTSQSCSNESDFFHVS
FNESSTQEADKETEFLATGDLGTTINVVSNSVSKALSVQT
>Tip_13
ELGNTRMEEEERKYENVRKTIEKALAQTAKVAKDNPKWVATISAHTSQGCCNASDYLRLS
YNAKSKLEAEKEADFLATAEMGTIVEVVSDSIARVLAIQN
>Tip_2
EVGKDQITEDERRHRNLKRTLEKVLKQVDKMSQDAPKWIATVGTNTNRSCLNCSELIKLA
VNSSKRVERDEESEFWASPEIDSVVNVTDDELTKILSLQN
