# Supplementary material for: Phylograd: fast column-specific calculation of substitution model gradients
Source: BMC Bioinformatics. 2025 Dec 23;27:20. doi: 10.1186/s12859-025-06353-4 (PMC12836810; doi:10.1186/s12859-025-06353-4)
Supplement: Supplementary file 1 — (zip 4800 KB) [file 12859_2025_6353_MOESM1_ESM.zip › alignment_16_10_10.single_raxml.log]

RAxML-NG v. 1.2.2 released on 11.04.2024 by The Exelixis Lab.
Developed by: Alexey M. Kozlov and Alexandros Stamatakis.
Contributors: Diego Darriba, Tomas Flouri, Benoit Morel, Sarah Lutteropp, Ben Bettisworth, Julia Haag, Anastasis Togkousidis.
Latest version: https://github.com/amkozlov/raxml-ng
Questions/problems/suggestions? Please visit: https://groups.google.com/forum/#!forum/raxml

System: AMD EPYC 7413 24-Core Processor, 24 cores, 251 GB RAM

RAxML-NG was called at 08-Nov-2025 16:30:27 as follows:

raxml-ng --msa data/sim/alignment_16_10.fasta --model data/partition_10_raxml.txt --brlen linked --tree data/random/tree_16.nwk --evaluate --opt-branches off --threads 10 --redo --prefix data/sim/alignment_16_10_10.single_raxml.log --force

Analysis options:
  run mode: Evaluate tree likelihood
  start tree(s): user
  random seed: 1762615827
  tip-inner: OFF
  pattern compression: ON
  per-rate scalers: OFF
  site repeats: ON
  logLH epsilon: general: 0.100000, brlen-triplet: 1000.000000
  branch lengths: linked (user-specified)
  SIMD kernels: AVX2
  parallelization: coarse-grained (auto), PTHREADS (10 threads), thread pinning: OFF

WARNING: Running in REDO mode: existing checkpoints are ignored, and all result files will be overwritten!

WARNING: Running in FORCE mode: all safety checks are disabled!

[00:00:00] Reading alignment from file: data/sim/alignment_16_10.fasta
[00:00:00] Loaded alignment with 16 taxa and 10 sites

Alignment comprises 10 partitions and 10 patterns

Partition 0: col1
Model: PROTGTR+FO
Alignment sites / patterns: 1 / 1
Gaps: 0.00 %
Invariant sites: 0.00 %

Partition 1: col2
Model: PROTGTR+FO
Alignment sites / patterns: 1 / 1
Gaps: 0.00 %
Invariant sites: 0.00 %

Partition 2: col3
Model: PROTGTR+FO
Alignment sites / patterns: 1 / 1
Gaps: 0.00 %
Invariant sites: 0.00 %

Partition 3: col4
Model: PROTGTR+FO
Alignment sites / patterns: 1 / 1
Gaps: 0.00 %
Invariant sites: 0.00 %

Partition 4: col5
Model: PROTGTR+FO
Alignment sites / patterns: 1 / 1
Gaps: 0.00 %
Invariant sites: 0.00 %

Partition 5: col6
Model: PROTGTR+FO
Alignment sites / patterns: 1 / 1
Gaps: 0.00 %
Invariant sites: 0.00 %

Partition 6: col7
Model: PROTGTR+FO
Alignment sites / patterns: 1 / 1
Gaps: 0.00 %
Invariant sites: 0.00 %

Partition 7: col8
Model: PROTGTR+FO
Alignment sites / patterns: 1 / 1
Gaps: 0.00 %
Invariant sites: 0.00 %

Partition 8: col9
Model: PROTGTR+FO
Alignment sites / patterns: 1 / 1
Gaps: 0.00 %
Invariant sites: 0.00 %

Partition 9: col10
Model: PROTGTR+FO
Alignment sites / patterns: 1 / 1
Gaps: 0.00 %
Invariant sites: 0.00 %


NOTE: Binary MSA file created: data/sim/alignment_16_10_10.single_raxml.log.raxml.rba

Parallelization scheme autoconfig: 1 worker(s) x 10 thread(s)

[00:00:00] Loading user starting tree(s) from: data/random/tree_16.nwk
Parallel reduction/worker buffer size: 1 KB  / 0 KB

[00:00:00] Data distribution: max. partitions/sites/weight per thread: 1 / 1 / 20
[00:00:00] Data distribution: max. searches per worker: 1

Evaluating 1 trees

[00:00:00] Tree #1, initial LogLikelihood: -410.142318

[00:00:00 -410.142318] Initial branch length optimization
[00:00:00 -410.142318] Model parameter optimization (eps = 0.100000)

[00:00:04] Tree #1, final logLikelihood: -222.920473


Final LogLikelihood: -222.920473

AIC score: 4663.840947 / AICc score: 8904643.840947 / BIC score: 5301.992908
Free parameters (model + branch lengths): 2109

WARNING: Number of free parameters (K=2109) is larger than alignment size (n=10).
         This might lead to overfitting and compromise tree inference results!


Best ML tree saved to: /mnt/vast-standard/home/blieser/u14285/phylo_grad_new/phylo_grad/benchmark_test/data/sim/alignment_16_10_10.single_raxml.log.raxml.bestTree
Optimized model saved to: /mnt/vast-standard/home/blieser/u14285/phylo_grad_new/phylo_grad/benchmark_test/data/sim/alignment_16_10_10.single_raxml.log.raxml.bestModel

Execution log saved to: /mnt/vast-standard/home/blieser/u14285/phylo_grad_new/phylo_grad/benchmark_test/data/sim/alignment_16_10_10.single_raxml.log.raxml.log

Analysis started: 08-Nov-2025 16:30:27 / finished: 08-Nov-2025 16:30:31

Elapsed time: 4.754 seconds

Consumed energy: 0.158 Wh

	Command being timed: "raxml-ng --msa data/sim/alignment_16_10.fasta --model data/partition_10_raxml.txt --brlen linked --tree data/random/tree_16.nwk --evaluate --opt-branches off --threads 10 --redo --prefix data/sim/alignment_16_10_10.single_raxml.log --force"
	User time (seconds): 46.92
	System time (seconds): 0.01
	Percent of CPU this job got: 985%
	Elapsed (wall clock) time (h:mm:ss or m:ss): 0:04.76
	Average shared text size (kbytes): 0
	Average unshared data size (kbytes): 0
	Average stack size (kbytes): 0
	Average total size (kbytes): 0
	Maximum resident set size (kbytes): 7752
	Average resident set size (kbytes): 0
	Major (requiring I/O) page faults: 16
	Minor (reclaiming a frame) page faults: 767
	Voluntary context switches: 217
	Involuntary context switches: 18243
	Swaps: 0
	File system inputs: 0
	File system outputs: 728
	Socket messages sent: 0
	Socket messages received: 0
	Signals delivered: 0
	Page size (bytes): 4096
	Exit status: 0
