# Supplementary material for: Phylograd: fast column-specific calculation of substitution model gradients
Source: BMC Bioinformatics. 2025 Dec 23;27:20. doi: 10.1186/s12859-025-06353-4 (PMC12836810; doi:10.1186/s12859-025-06353-4)
Supplement: Supplementary file 1 — (zip 4800 KB) [file 12859_2025_6353_MOESM1_ESM.zip › alignment_16_10_5.single_iqtree.log]

IQ-TREE version 3.0.1 for Linux x86 64-bit built Nov  7 2025
Developed by Bui Quang Minh, Thomas Wong, Nhan Ly-Trong, Huaiyan Ren
Contributed by Lam-Tung Nguyen, Dominik Schrempf, Chris Bielow,
Olga Chernomor, Michael Woodhams, Diep Thi Hoang, Heiko Schmidt

Host:    ngs01 (AVX2, FMA3, 251 GB RAM)
Command: ./iqtree3 -s data/sim/alignment_16_10.fasta -nt 5 -q data/partition_10_iqtree.txt --redo -te data/random/tree_16.nwk -blfix -pre data/sim/alignment_16_10_5.single_iqtree.log
Seed:    601435 (Using SPRNG - Scalable Parallel Random Number Generator)
Time:    Wed Nov 12 12:17:04 2025
Kernel:  AVX+FMA - 5 threads (48 CPU cores detected)

Reading partition model file data/partition_10_iqtree.txt ...
Reading alignment file data/sim/alignment_16_10.fasta ... Fasta format detected
Reading fasta file: done in 7.04285e-05 secs using 9.939% CPU
Alignment most likely contains protein sequences
Constructing alignment: done in 5.21895e-05 secs using 95.8% CPU
Alignment has 16 sequences with 10 columns, 10 distinct patterns
10 parsimony-informative, 0 singleton sites, 0 constant sites
        Gap/Ambiguity  Composition  p-value
Analyzing sequences: done in 1.69203e-05 secs using 23.64% CPU
   1  Tip_3     0.00%    passed     87.80%
   2  Tip_4     0.00%    passed     92.24%
   3  Tip_10    0.00%    passed     25.86%
   4  Tip_11    0.00%    passed     73.94%
   5  Tip_5     0.00%    passed     30.62%
   6  Tip_8     0.00%    passed     87.49%
   7  Tip_9     0.00%    passed     93.03%
   8  Tip_14    0.00%    failed      3.24%
   9  Tip_15    0.00%    passed     87.34%
  10  Tip_6     0.00%    passed     71.58%
  11  Tip_7     0.00%    passed     12.58%
  12  Tip_1     0.00%    passed     39.69%
  13  Tip_0     0.00%    passed     83.52%
  14  Tip_12    0.00%    passed     94.17%
  15  Tip_13    0.00%    passed     50.77%
  16  Tip_2     0.00%    passed     74.40%
****  TOTAL     0.00%  1 sequences failed composition chi2 test (p-value<5%; df=17)

Partition file is not in NEXUS format, assuming RAxML-style partition file...
Subset	Type	Seqs	Sites	Infor	Invar	Model	Name
1	AA	16	1	1	0	GTR20+FO	col1
2	AA	16	1	1	0	GTR20+FO	col2
3	AA	16	1	1	0	GTR20+FO	col3
4	AA	16	1	1	0	GTR20+FO	col4
5	AA	16	1	1	0	GTR20+FO	col5
6	AA	16	1	1	0	GTR20+FO	col6
7	AA	16	1	1	0	GTR20+FO	col7
8	AA	16	1	1	0	GTR20+FO	col8
9	AA	16	1	1	0	GTR20+FO	col9
10	AA	16	1	1	0	GTR20+FO	col10
Degree of missing data: 0.000
Info: multi-threading strategy over partitions
WARNING: 12 states (see below) not observed in partition 1
WARNING: State(s) A, R, N, C, Q, E, G, M, P, S, T, W not present in partition 1 and may cause numerical problems
WARNING: 11 states (see below) not observed in partition 2
WARNING: State(s) A, R, D, C, Q, E, H, K, F, W, Y not present in partition 2 and may cause numerical problems
WARNING: 13 states (see below) not observed in partition 3
WARNING: State(s) A, N, D, C, Q, E, G, H, L, K, P, T, W not present in partition 3 and may cause numerical problems
WARNING: 13 states (see below) not observed in partition 4
WARNING: State(s) R, N, D, C, Q, E, G, H, I, K, S, T, W not present in partition 4 and may cause numerical problems
WARNING: 14 states (see below) not observed in partition 5
WARNING: State(s) R, N, D, C, Q, E, G, H, K, M, P, S, W, Y not present in partition 5 and may cause numerical problems
WARNING: 15 states (see below) not observed in partition 6
WARNING: State(s) A, N, D, C, G, H, I, L, M, F, P, S, W, Y, V not present in partition 6 and may cause numerical problems
WARNING: 12 states (see below) not observed in partition 7
WARNING: State(s) A, R, C, Q, G, H, I, K, M, P, W, Y not present in partition 7 and may cause numerical problems
WARNING: 14 states (see below) not observed in partition 8
WARNING: State(s) D, C, Q, E, G, H, I, L, K, M, F, P, W, Y not present in partition 8 and may cause numerical problems
WARNING: 16 states (see below) not observed in partition 9
WARNING: State(s) A, R, N, D, C, E, G, H, K, M, P, S, T, W, Y, V not present in partition 9 and may cause numerical problems
WARNING: 12 states (see below) not observed in partition 10
WARNING: State(s) R, C, G, H, L, K, M, F, P, S, W, V not present in partition 10 and may cause numerical problems
Reading input tree file data/random/tree_16.nwk ...
WARNING: GTR20 model will estimate 189 substitution rates that might be overfitting!
WARNING: Please only use GTR20 with very large data and always test for model fit!
WARNING: GTR20 model will estimate 189 substitution rates that might be overfitting!
WARNING: Please only use GTR20 with very large data and always test for model fit!
WARNING: GTR20 model will estimate 189 substitution rates that might be overfitting!
WARNING: Please only use GTR20 with very large data and always test for model fit!
WARNING: GTR20 model will estimate 189 substitution rates that might be overfitting!
WARNING: Please only use GTR20 with very large data and always test for model fit!
WARNING: GTR20 model will estimate 189 substitution rates that might be overfitting!
WARNING: Please only use GTR20 with very large data and always test for model fit!
WARNING: GTR20 model will estimate 189 substitution rates that might be overfitting!
WARNING: Please only use GTR20 with very large data and always test for model fit!
WARNING: GTR20 model will estimate 189 substitution rates that might be overfitting!
WARNING: Please only use GTR20 with very large data and always test for model fit!
WARNING: GTR20 model will estimate 189 substitution rates that might be overfitting!
WARNING: Please only use GTR20 with very large data and always test for model fit!
WARNING: GTR20 model will estimate 189 substitution rates that might be overfitting!
WARNING: Please only use GTR20 with very large data and always test for model fit!
WARNING: GTR20 model will estimate 189 substitution rates that might be overfitting!
WARNING: Please only use GTR20 with very large data and always test for model fit!

NOTE: 0 MB RAM (0 GB) is required!
ERROR: Too many threads for short alignments, please reduce number of threads or use -T AUTO to determine it.
Command exited with non-zero status 2
	Command being timed: "./iqtree3 -s data/sim/alignment_16_10.fasta -nt 5 -q data/partition_10_iqtree.txt --redo -te data/random/tree_16.nwk -blfix -pre data/sim/alignment_16_10_5.single_iqtree.log"
	User time (seconds): 0.12
	System time (seconds): 0.02
	Percent of CPU this job got: 259%
	Elapsed (wall clock) time (h:mm:ss or m:ss): 0:00.05
	Average shared text size (kbytes): 0
	Average unshared data size (kbytes): 0
	Average stack size (kbytes): 0
	Average total size (kbytes): 0
	Maximum resident set size (kbytes): 11956
	Average resident set size (kbytes): 0
	Major (requiring I/O) page faults: 0
	Minor (reclaiming a frame) page faults: 780
	Voluntary context switches: 158
	Involuntary context switches: 44
	Swaps: 0
	File system inputs: 0
	File system outputs: 256
	Socket messages sent: 0
	Socket messages received: 0
	Signals delivered: 0
	Page size (bytes): 4096
	Exit status: 2
