# Supplementary material for: Phylograd: fast column-specific calculation of substitution model gradients
Source: BMC Bioinformatics. 2025 Dec 23;27:20. doi: 10.1186/s12859-025-06353-4 (PMC12836810; doi:10.1186/s12859-025-06353-4)
Supplement: Supplementary file 1 — (zip 4800 KB) [file 12859_2025_6353_MOESM1_ESM.zip › alignment_16_10_5.single_phylograd.log]

Likelihood=-36.071905028165574
Iteration 0: 36.071905028165574
Iteration 1: 36.071905028165574
Likelihood=-44.325067160107565
Iteration 0: 44.325067160107565
Iteration 1: 44.325067160107565
Likelihood=-43.300938522479576
Iteration 0: 43.300938522479576
Iteration 1: 43.300938522479576
Likelihood=-31.757053610237676
Likelihood=-44.426190499112494
Iteration 0: 44.426190499112494
Iteration 1: 44.426190499112494
Likelihood=-44.4544160355901
Iteration 0: 44.4544160355901
Iteration 1: 44.4544160355901
Likelihood=-38.943020898830824
Iteration 2: 38.943020898830824
Likelihood=-25.60378947718032
Iteration 2: 25.60378947718032
Likelihood=-39.29960162437715
Iteration 2: 39.29960162437715
Likelihood=-40.38143411922038
Iteration 2: 40.38143411922038
Likelihood=-40.55716193490896
Iteration 2: 40.55716193490896
Likelihood=-21.85007768328031
Iteration 3: 21.85007768328031
Likelihood=-35.343663915485216
Iteration 3: 35.343663915485216
Likelihood=-35.09961815833686
Iteration 3: 35.09961815833686
Likelihood=-20.81981864196471
Iteration 4: 20.81981864196471
Likelihood=-37.034877829236194
Iteration 3: 37.034877829236194
Likelihood=-37.35371736498739
Iteration 3: 37.35371736498739
Likelihood=-32.53183234900906
Iteration 4: 32.53183234900906
Likelihood=-31.8758097747773
Iteration 4: 31.8758097747773
Likelihood=-19.858350274488902
Iteration 5: 19.858350274488902
Likelihood=-34.42876374452039
Iteration 4: 34.42876374452039
Likelihood=-34.84412223319961
Iteration 4: 34.84412223319961
Likelihood=-19.021535910055373
Iteration 6: 19.021535910055373
Likelihood=-30.347993104860436
Iteration 5: 30.347993104860436
Likelihood=-29.44951869319416
Iteration 5: 29.44951869319416
Likelihood=-18.46869343760203
Iteration 7: 18.46869343760203
Likelihood=-32.412176113027094
Iteration 5: 32.412176113027094
Likelihood=-32.86112471041483
Iteration 5: 32.86112471041483
Likelihood=-28.60789305311521
Iteration 6: 28.60789305311521
Likelihood=-27.636536241448198
Iteration 6: 27.636536241448198
Likelihood=-18.09800640031227
Iteration 8: 18.09800640031227
Likelihood=-30.785488047810286
Iteration 6: 30.785488047810286
Likelihood=-31.256445459506406
Iteration 6: 31.256445459506406
Likelihood=-17.861104547512934
Iteration 9: 17.861104547512934
Likelihood=-27.211674962050708
Iteration 7: 27.211674962050708
Likelihood=-26.29626160213428
Iteration 7: 26.29626160213428
Likelihood=-17.733241237111766
Iteration 10: 17.733241237111766
Likelihood=-29.433252813420477
Iteration 7: 29.433252813420477
Likelihood=-29.95841388333813
Iteration 7: 29.95841388333813
Likelihood=-26.101796928538874
Likelihood=-25.349155793321195
Iteration 8: 26.101796928538874
Iteration 8: 25.349155793321195
Likelihood=-17.614072874201092
Iteration 11: 17.614072874201092
Likelihood=-28.320933878533832
Iteration 8: 28.320933878533832
Likelihood=-28.931397210560412
Iteration 8: 28.931397210560412
Likelihood=-17.570121495333748
Iteration 12: 17.570121495333748
Likelihood=-24.74208347709832
Iteration 9: 24.74208347709832
Likelihood=-25.270926136190667
Iteration 9: 25.270926136190667
Likelihood=-17.519184484370612
Iteration 13: 17.519184484370612
Likelihood=-27.445266028058136
Iteration 9: 27.445266028058136
Likelihood=-28.14329976504912
Iteration 9: 28.14329976504912
Likelihood=-24.25084179026387
Iteration 10: 24.25084179026387
Likelihood=-24.621235582311876
Iteration 10: 24.621235582311876
Likelihood=-17.486586986910403
Iteration 14: 17.486586986910403
Likelihood=-26.725445973310695
Iteration 10: 26.725445973310695
Likelihood=-27.49209628539785
Iteration 10: 27.49209628539785
Likelihood=-17.46100515012867
Iteration 15: 17.46100515012867
Likelihood=-23.9057367302183
Iteration 11: 23.9057367302183
Likelihood=-24.19464595780817
Iteration 11: 24.19464595780817
Likelihood=-26.219417958324428
Iteration 11: 26.219417958324428
Likelihood=-17.452886051817845
Iteration 16: 17.452886051817845
Likelihood=-27.015111344393326
Iteration 11: 27.015111344393326
Likelihood=-23.725346723727867
Iteration 12: 23.725346723727867
Likelihood=-23.95410536711509
Iteration 12: 23.95410536711509
Likelihood=-17.427142252754354
Iteration 17: 17.427142252754354
Likelihood=-25.89083931222924
Iteration 12: 25.89083931222924
Likelihood=-26.71570278688024
Iteration 12: 26.71570278688024
Likelihood=-23.522627337662023
Iteration 13: 23.522627337662023
Likelihood=-17.426244683351776
Likelihood=-23.719970673109113
Iteration 13: 23.719970673109113
Likelihood=-25.603426099953946
Iteration 13: 25.603426099953946
Likelihood=-26.449133830829755
Iteration 13: 26.449133830829755
Likelihood=-17.42004605761577
Iteration 18: 17.42004605761577
Likelihood=-23.405521222217292
Iteration 14: 23.405521222217292
Likelihood=-23.567633708344637
Iteration 14: 23.567633708344637
Likelihood=-17.41321913975076
Iteration 19: 17.41321913975076
Likelihood=-25.3767223143662
Iteration 14: 25.3767223143662
Likelihood=-26.245537277486736
Iteration 14: 26.245537277486736
Likelihood=-23.358720511625812
Iteration 15: 23.358720511625812
Likelihood=-23.457625904894556
Iteration 15: 23.457625904894556
Likelihood=-17.40986623453681
Iteration 20: 17.40986623453681
Likelihood=-25.18903653760233
Iteration 15: 25.18903653760233
Likelihood=-26.06671007896004
Iteration 15: 26.06671007896004
Likelihood=-23.318233111598428
Iteration 16: 23.318233111598428
Likelihood=-17.40769530541185
Iteration 21: 17.40769530541185
Likelihood=-23.384383868349783
Iteration 16: 23.384383868349783
Likelihood=-17.40444659938824
Iteration 22: 17.40444659938824
Likelihood=-25.02853328238213
Iteration 16: 25.02853328238213
Likelihood=-25.90354358549096
Iteration 16: 25.90354358549096
Likelihood=-23.283237629492934
Iteration 17: 23.283237629492934
Likelihood=-23.336331923398202
Iteration 17: 23.336331923398202
Likelihood=-17.4017649470769
Iteration 23: 17.4017649470769
Likelihood=-24.91588645065353
Iteration 17: 24.91588645065353
Likelihood=-23.255748431255697
Iteration 18: 23.255748431255697
Likelihood=-25.81054071580664
Iteration 17: 25.81054071580664
Likelihood=-17.399944813379413
Iteration 24: 17.399944813379413
Likelihood=-23.310203921848743
Iteration 18: 23.310203921848743
Likelihood=-24.842608513551152
Iteration 18: 24.842608513551152
Likelihood=-17.398012011292177
Iteration 25: 17.398012011292177
Likelihood=-23.23744614530547
Iteration 19: 23.23744614530547
Likelihood=-25.738015495398678
Iteration 18: 25.738015495398678
Likelihood=-23.295890688395705
Iteration 19: 23.295890688395705
Likelihood=-17.399905492342707
Likelihood=-23.232562121472018
Likelihood=-24.803230280364204
Iteration 20: 23.232562121472018
Iteration 19: 24.803230280364204
Likelihood=-25.71086459952264
Iteration 19: 25.71086459952264
Likelihood=-23.280910187598263
Iteration 20: 23.280910187598263
Likelihood=-17.397367582215722
Iteration 26: 17.397367582215722
Likelihood=-23.220085579790023
Iteration 21: 23.220085579790023
Likelihood=-24.780735638318397
Iteration 20: 24.780735638318397
Likelihood=-17.39661233637746
Iteration 27: 17.39661233637746
Likelihood=-25.681768593655956
Iteration 20: 25.681768593655956
Likelihood=-23.271287772012556
Iteration 21: 23.271287772012556
Likelihood=-17.39572375032125
Iteration 28: 17.39572375032125
Likelihood=-23.214765610113812
Iteration 22: 23.214765610113812
Likelihood=-24.760281162949727
Iteration 21: 24.760281162949727
Likelihood=-25.66180795738959
Iteration 21: 25.66180795738959
Likelihood=-23.26340655183063
Iteration 22: 23.26340655183063
Likelihood=-17.394842312999863
Iteration 29: 17.394842312999863
Likelihood=-23.214902213339702
Likelihood=-24.735861494949216
Iteration 22: 24.735861494949216
Likelihood=-25.64403490605862
Iteration 22: 25.64403490605862
Likelihood=-17.393523973996448
Iteration 30: 17.393523973996448
Likelihood=-23.257054307415384
Iteration 23: 23.257054307415384
Likelihood=-23.213242234297788
Iteration 23: 23.213242234297788
Likelihood=-24.71930870070313
Likelihood=-17.393345371592527
Iteration 23: 24.71930870070313
Iteration 31: 17.393345371592527
Likelihood=-25.640000432895338
Iteration 23: 25.640000432895338
Likelihood=-23.25328272494182
Iteration 24: 23.25328272494182
Likelihood=-17.39230042447629
Iteration 32: 17.39230042447629
Likelihood=-23.210861450817823
Iteration 24: 23.210861450817823
Likelihood=-24.70641819657047
Iteration 24: 24.70641819657047
Likelihood=-25.63518626941096
Iteration 24: 25.63518626941096
Likelihood=-17.392140962613734
Iteration 33: 17.392140962613734
Likelihood=-23.25109159030492
Iteration 25: 23.25109159030492
Likelihood=-23.20895607353325
Iteration 25: 23.20895607353325
Likelihood=-24.70080203427013
Iteration 25: 24.70080203427013
Likelihood=-17.391954626963905
Iteration 34: 17.391954626963905
Likelihood=-25.62460696983512
Iteration 25: 25.62460696983512
Likelihood=-23.249163445150252
Iteration 26: 23.249163445150252
Likelihood=-23.207013136419636
Iteration 26: 23.207013136419636
Likelihood=-17.391763613551284
Iteration 35: 17.391763613551284
Likelihood=-24.69622465473765
Iteration 26: 24.69622465473765
Likelihood=-25.616224622472753
Iteration 26: 25.616224622472753
Likelihood=-23.24839350642214
Iteration 27: 23.24839350642214
Likelihood=-17.39161406632025
Iteration 36: 17.39161406632025
Likelihood=-23.20574486966883
Iteration 27: 23.20574486966883
Likelihood=-24.69117618376027
Iteration 27: 24.69117618376027
Likelihood=-25.606295009601915
Likelihood=-17.391410563601962
Iteration 27: 25.606295009601915
Iteration 37: 17.391410563601962
Likelihood=-23.247873621935494
Iteration 28: 23.247873621935494
Likelihood=-23.20432541943611
Iteration 28: 23.20432541943611
Likelihood=-24.685685682525463
Likelihood=-17.391272459372342
Iteration 38: 17.391272459372342
Likelihood=-25.598545256219328
Iteration 28: 25.598545256219328
Likelihood=-23.247522126894072
Iteration 29: 23.247522126894072
Likelihood=-17.391172653202737
Iteration 39: 17.391172653202737
Likelihood=-23.20346084985096
Iteration 29: 23.20346084985096
Likelihood=-24.668123272538352
Iteration 28: 24.668123272538352
Likelihood=-25.59264549506159
Iteration 29: 25.59264549506159
Likelihood=-17.39110842951456
Iteration 40: 17.39110842951456
Likelihood=-23.24704425528283
Iteration 30: 23.24704425528283
Likelihood=-23.202945159482162
Iteration 30: 23.202945159482162
Likelihood=-24.663074393286408
Likelihood=-17.39106272415828
Iteration 41: 17.39106272415828
Likelihood=-25.588548104326815
Iteration 30: 25.588548104326815
Likelihood=-23.246419264318675
Iteration 31: 23.246419264318675
Likelihood=-23.202632196114582
Iteration 31: 23.202632196114582
Likelihood=-17.39101810853028
Iteration 42: 17.39101810853028
Likelihood=-24.649644888407774
Iteration 29: 24.649644888407774
Likelihood=-25.58605538235772
Iteration 31: 25.58605538235772
Likelihood=-23.245635922183414
Iteration 32: 23.245635922183414
Likelihood=-17.390999373706908
Iteration 43: 17.390999373706908
Likelihood=-23.202428953218416
Iteration 32: 23.202428953218416
Likelihood=-24.642280627306885
Iteration 30: 24.642280627306885
Likelihood=-17.39096554266256
Iteration 44: 17.39096554266256
Likelihood=-25.584700608539418
Iteration 32: 25.584700608539418
Likelihood=-23.244742999709796
Iteration 33: 23.244742999709796
Likelihood=-23.20231651377742
Iteration 33: 23.20231651377742
Likelihood=-24.624309707660462
Iteration 31: 24.624309707660462
Likelihood=-17.390950350642246
Iteration 45: 17.390950350642246
Likelihood=-25.583572366044255
Iteration 33: 25.583572366044255
Likelihood=-23.24431579706414
Iteration 34: 23.24431579706414
Likelihood=-29.016397307266846
Iteration 0: 29.016397307266846
Iteration 1: 29.016397307266846
Likelihood=-23.202215587924126
Iteration 34: 23.202215587924126
Likelihood=-24.606724076722227
Iteration 32: 24.606724076722227
Likelihood=-25.55425147043489
Iteration 2: 25.55425147043489
Likelihood=-25.581118762232524
Iteration 34: 25.581118762232524
Likelihood=-23.24414775669702
Iteration 35: 23.24414775669702
Likelihood=-23.202108875981008
Iteration 35: 23.202108875981008
Likelihood=-24.596243678676807
Iteration 33: 24.596243678676807
Likelihood=-22.313813694103114
Likelihood=-25.57544800592341
Iteration 35: 25.57544800592341
Likelihood=-23.24400248202579
Likelihood=-23.20196598944222
Iteration 36: 23.24400248202579
Iteration 36: 23.20196598944222
Likelihood=-15.474661459525752
Iteration 3: 15.474661459525752
Likelihood=-24.586844576296155
Iteration 34: 24.586844576296155
Likelihood=-25.57021068324896
Iteration 36: 25.57021068324896
Likelihood=-13.563247221080657
Iteration 4: 13.563247221080657
Likelihood=-23.201857878932113
Iteration 37: 23.201857878932113
Likelihood=-23.243908000291427
Iteration 37: 23.243908000291427
Likelihood=-24.58304054404182
Iteration 35: 24.58304054404182
Likelihood=-12.644480352742239
Iteration 5: 12.644480352742239
Likelihood=-25.565578600580668
Iteration 37: 25.565578600580668
Likelihood=-23.201744558316832
Iteration 38: 23.201744558316832
Likelihood=-23.2439047329533
Likelihood=-12.05247023862447
Iteration 6: 12.05247023862447
Likelihood=-24.58007717670166
Iteration 36: 24.58007717670166
Likelihood=-25.593257630231847
Likelihood=-11.70193418678049
Iteration 7: 11.70193418678049
Likelihood=-23.201677715773492
Iteration 39: 23.201677715773492
Likelihood=-23.243876568337132
Iteration 38: 23.243876568337132
Likelihood=-24.577822103124227
Iteration 37: 24.577822103124227
Likelihood=-11.568239024914645
Iteration 8: 11.568239024914645
Likelihood=-25.563890029227483
Iteration 38: 25.563890029227483
Likelihood=-23.201613317409684
Iteration 40: 23.201613317409684
Likelihood=-23.243857476673842
Iteration 39: 23.243857476673842
Likelihood=-11.406862417241207
Iteration 9: 11.406862417241207
Likelihood=-24.57368412393088
Iteration 38: 24.57368412393088
Likelihood=-25.556099310491323
Iteration 39: 25.556099310491323
Likelihood=-11.364738717398811
Iteration 10: 11.364738717398811
Likelihood=-23.2015675008527
Iteration 41: 23.2015675008527
Likelihood=-36.5089737327553
Iteration 0: 36.5089737327553
Iteration 1: 36.5089737327553
Likelihood=-24.570475941372887
Iteration 39: 24.570475941372887
Likelihood=-11.338078680542163
Iteration 11: 11.338078680542163
Likelihood=-25.550058888906694
Iteration 40: 25.550058888906694
Likelihood=-23.20153130519552
Iteration 42: 23.20153130519552
Likelihood=-33.276058852324454
Iteration 2: 33.276058852324454
Likelihood=-24.56752368023705
Iteration 40: 24.56752368023705
Likelihood=-11.326020790917065
Iteration 12: 11.326020790917065
Likelihood=-25.548028657252686
Iteration 41: 25.548028657252686
Likelihood=-23.201506776650227
Iteration 43: 23.201506776650227
Likelihood=-11.29710613016189
Iteration 13: 11.29710613016189
Likelihood=-30.558590934701193
Iteration 3: 30.558590934701193
Likelihood=-24.56494912438707
Iteration 41: 24.56494912438707
Likelihood=-11.284001266493856
Iteration 14: 11.284001266493856
Likelihood=-25.547103387472255
Iteration 42: 25.547103387472255
Likelihood=-23.201494137658866
Iteration 44: 23.201494137658866
Likelihood=-28.417701723569763
Iteration 4: 28.417701723569763
Likelihood=-24.56410561945879
Iteration 42: 24.56410561945879
Likelihood=-11.27095096044885
Iteration 15: 11.27095096044885
Likelihood=-25.546388573182288
Likelihood=-42.311334708192156
Iteration 43: 25.546388573182288
Iteration 0: 42.311334708192156
Iteration 1: 42.311334708192156
Likelihood=-11.270817374855135
Likelihood=-26.707060374532933
Iteration 5: 26.707060374532933
Likelihood=-24.56341746811708
Iteration 43: 24.56341746811708
Likelihood=-25.546045557980005
Likelihood=-37.78925100014929
Iteration 44: 25.546045557980005
Iteration 2: 37.78925100014929
Likelihood=-11.264875498828793
Iteration 16: 11.264875498828793
Likelihood=-25.267935769107332
Iteration 6: 25.267935769107332
Likelihood=-24.56218174150083
Iteration 44: 24.56218174150083
Likelihood=-11.259678987600317
Iteration 17: 11.259678987600317
Likelihood=-34.07759484162469
Likelihood=-25.5459512707839
Iteration 45: 25.5459512707839
Iteration 3: 34.07759484162469
Likelihood=-24.053589735003932
Iteration 7: 24.053589735003932
Likelihood=-11.258063212217422
Iteration 18: 11.258063212217422
Likelihood=-24.561985492294927
Iteration 45: 24.561985492294927
Likelihood=-25.5458492411369
Likelihood=-31.224507797303442
Iteration 4: 31.224507797303442
Iteration 46: 25.5458492411369
Likelihood=-11.251520132064572
Iteration 19: 11.251520132064572
Likelihood=-23.02634728086637
Iteration 8: 23.02634728086637
Likelihood=-24.561158407307133
Iteration 46: 24.561158407307133
Likelihood=-11.24732749067439
Iteration 20: 11.24732749067439
Likelihood=-25.545828947424475
Likelihood=-29.11576141930917
Iteration 47: 25.545828947424475
Iteration 5: 29.11576141930917
Likelihood=-22.1984897601372
Iteration 9: 22.1984897601372
Likelihood=-11.244105577943056
Likelihood=-24.561018723767557
Iteration 21: 11.244105577943056
Iteration 47: 24.561018723767557
Likelihood=-45.56914671356286
Iteration 0: 45.56914671356286
Iteration 1: 45.56914671356286
Likelihood=-27.57002236225747
Iteration 6: 27.57002236225747
Likelihood=-11.242988821669103
Iteration 22: 11.242988821669103
Likelihood=-21.572015646542134
Iteration 10: 21.572015646542134
Likelihood=-24.560820225582674
Iteration 48: 24.560820225582674
Likelihood=-11.242698078013634
Iteration 23: 11.242698078013634
Likelihood=-41.93098319821958
Iteration 2: 41.93098319821958
Likelihood=-26.415919151073528
Iteration 7: 26.415919151073528
Likelihood=-21.152925810988148
Iteration 11: 21.152925810988148
Likelihood=-24.560619995934832
Iteration 49: 24.560619995934832
Likelihood=-11.242015340589797
Iteration 24: 11.242015340589797
Likelihood=-38.923066226419095
Iteration 3: 38.923066226419095
Likelihood=-25.581249519072152
Iteration 8: 25.581249519072152
Likelihood=-11.241484501637151
Iteration 25: 11.241484501637151
Likelihood=-20.88203202720123
Iteration 12: 20.88203202720123
Likelihood=-24.560409150967725
Iteration 50: 24.560409150967725
Likelihood=-11.240771705202535
Iteration 26: 11.240771705202535
Likelihood=-36.476233646105264
Iteration 4: 36.476233646105264
Likelihood=-24.952239403214055
Iteration 9: 24.952239403214055
Likelihood=-20.68140278086262
Iteration 13: 20.68140278086262
Likelihood=-24.560165372921354
Iteration 51: 24.560165372921354
Likelihood=-11.238188804301348
Iteration 27: 11.238188804301348
Likelihood=-24.544023295947326
Iteration 10: 24.544023295947326
Likelihood=-34.473208672982416
Iteration 5: 34.473208672982416
Likelihood=-11.236936281788877
Iteration 28: 11.236936281788877
Likelihood=-20.52543403659765
Iteration 14: 20.52543403659765
Likelihood=-24.55998548506896
Iteration 52: 24.55998548506896
Likelihood=-11.236277619178948
Iteration 29: 11.236277619178948
Likelihood=-24.32925453673643
Iteration 11: 24.32925453673643
Likelihood=-32.86559196768305
Iteration 6: 32.86559196768305
Likelihood=-20.405003988764175
Iteration 15: 20.405003988764175
Likelihood=-24.559584135542107
Iteration 53: 24.559584135542107
Likelihood=-11.235758365325282
Iteration 30: 11.235758365325282
Likelihood=-24.112004245022867
Iteration 12: 24.112004245022867
Likelihood=-31.62840948931504
Iteration 7: 31.62840948931504
Likelihood=-11.235350388743768
Iteration 31: 11.235350388743768
Likelihood=-20.30694243316908
Iteration 16: 20.30694243316908
Likelihood=-24.559461466236872
Iteration 54: 24.559461466236872
Likelihood=-11.23506846308549
Iteration 32: 11.23506846308549
Likelihood=-23.982025429835833
Iteration 13: 23.982025429835833
Likelihood=-30.72115601159626
Iteration 8: 30.72115601159626
Likelihood=-20.238793432156964
Likelihood=-24.559103154126397
Iteration 17: 20.238793432156964
Iteration 55: 24.559103154126397
Likelihood=-11.234862885594826
Iteration 33: 11.234862885594826
Likelihood=-23.900608301090294
Iteration 14: 23.900608301090294
Likelihood=-11.234671384336691
Iteration 34: 11.234671384336691
Likelihood=-30.09408721599328
Iteration 9: 30.09408721599328
Likelihood=-20.191637550002806
Iteration 18: 20.191637550002806
Likelihood=-24.55885099595251
Iteration 56: 24.55885099595251
Likelihood=-23.852718178363826
Iteration 15: 23.852718178363826
Likelihood=-11.234552627764087
Iteration 35: 11.234552627764087
Likelihood=-29.577550248061165
Likelihood=-20.15768005397036
Iteration 10: 29.577550248061165
Iteration 19: 20.15768005397036
Likelihood=-24.558599268347084
Iteration 57: 24.558599268347084
Likelihood=-11.23446965032101
Iteration 36: 11.23446965032101
Likelihood=-23.82871849055337
Iteration 16: 23.82871849055337
Likelihood=-11.234398726085507
Iteration 37: 11.234398726085507
Likelihood=-20.137246992926332
Iteration 20: 20.137246992926332
Likelihood=-24.558397633461833
Iteration 58: 24.558397633461833
Likelihood=-29.2092325723804
Iteration 11: 29.2092325723804
Likelihood=-23.81900303615715
Iteration 17: 23.81900303615715
Likelihood=-11.234343808830024
Iteration 38: 11.234343808830024
Likelihood=-20.121411357433665
Iteration 21: 20.121411357433665
Likelihood=-24.55820378329048
Iteration 59: 24.55820378329048
Likelihood=-28.940013018610337
Iteration 12: 28.940013018610337
Likelihood=-11.234307938367468
Iteration 39: 11.234307938367468
Likelihood=-23.814020929016387
Iteration 18: 23.814020929016387
Likelihood=-20.11102390057635
Likelihood=-11.23428252130404
Iteration 22: 20.11102390057635
Iteration 40: 11.23428252130404
Likelihood=-24.558040372102177
Iteration 60: 24.558040372102177
Likelihood=-28.69040150235476
Iteration 13: 28.69040150235476
Likelihood=-23.80387844759054
Iteration 19: 23.80387844759054
Likelihood=-11.234261430702825
Iteration 41: 11.234261430702825
Likelihood=-20.10096845206526
Iteration 23: 20.10096845206526
Likelihood=-24.55773806094198
Iteration 61: 24.55773806094198
Likelihood=-28.480553380241712
Iteration 14: 28.480553380241712
Likelihood=-23.803082409965118
Likelihood=-11.234247406802593
Iteration 42: 11.234247406802593
Likelihood=-20.092821571104462
Iteration 24: 20.092821571104462
Likelihood=-24.557418722388725
Iteration 62: 24.557418722388725
Likelihood=-11.234236873077325
Iteration 43: 11.234236873077325
Likelihood=-28.310675753581883
Iteration 15: 28.310675753581883
Likelihood=-23.798796309616773
Iteration 20: 23.798796309616773
Likelihood=-44.157947971354915
Iteration 0: 44.157947971354915
Iteration 1: 44.157947971354915
Likelihood=-24.557083877830713
Likelihood=-20.088804577223467
Iteration 25: 20.088804577223467
Likelihood=-28.164927229380126
Iteration 16: 28.164927229380126
Likelihood=-23.791301347018198
Iteration 21: 23.791301347018198
Likelihood=-40.25885520957288
Iteration 2: 40.25885520957288
Likelihood=-24.556049270505262
Iteration 63: 24.556049270505262
Likelihood=-20.08629761679015
Iteration 26: 20.08629761679015
Likelihood=-37.06612480860145
Iteration 3: 37.06612480860145
Likelihood=-28.051297015273907
Iteration 17: 28.051297015273907
Likelihood=-23.780708077369823
Iteration 22: 23.780708077369823
Likelihood=-34.512049774807714
Iteration 4: 34.512049774807714
Likelihood=-24.55571993702113
Iteration 64: 24.55571993702113
Likelihood=-20.084276957138073
Iteration 27: 20.084276957138073
Likelihood=-23.776595154926948
Iteration 23: 23.776595154926948
Likelihood=-27.959140361046405
Iteration 18: 27.959140361046405
Likelihood=-32.4212102921729
Iteration 5: 32.4212102921729
Likelihood=-24.555317262252732
Iteration 65: 24.555317262252732
Likelihood=-20.081157386781612
Iteration 28: 20.081157386781612
Likelihood=-23.77070653645662
Iteration 24: 23.77070653645662
Likelihood=-27.9057012255128
Iteration 19: 27.9057012255128
Likelihood=-30.70576750465456
Iteration 6: 30.70576750465456
Likelihood=-24.554815621220822
Iteration 66: 24.554815621220822
Likelihood=-20.08105220281078
Likelihood=-29.337980915262676
Iteration 7: 29.337980915262676
Likelihood=-23.763244840265642
Iteration 25: 23.763244840265642
Likelihood=-27.87604995614239
Iteration 20: 27.87604995614239
Likelihood=-28.305891434010128
Iteration 8: 28.305891434010128
Likelihood=-24.5542288760013
Iteration 67: 24.5542288760013
Likelihood=-20.07988433044919
Iteration 29: 20.07988433044919
Likelihood=-23.755009587739835
Likelihood=-27.860670096690395
Iteration 21: 27.860670096690395
Likelihood=-27.563589005195368
Iteration 9: 27.563589005195368
Likelihood=-24.553529793152034
Iteration 68: 24.553529793152034
Likelihood=-20.07796284922158
Iteration 30: 20.07796284922158
Likelihood=-23.728932855276422
Iteration 26: 23.728932855276422
Likelihood=-26.973248721842015
Iteration 10: 26.973248721842015
Likelihood=-27.846059355445355
Iteration 22: 27.846059355445355
Likelihood=-24.552629228246605
Iteration 69: 24.552629228246605
Likelihood=-26.519786482827772
Iteration 11: 26.519786482827772
Likelihood=-20.077138600914836
Iteration 31: 20.077138600914836
Likelihood=-23.72347686560871
Iteration 27: 23.72347686560871
Likelihood=-27.812774278010735
Iteration 23: 27.812774278010735
Likelihood=-26.196463986703677
Iteration 12: 26.196463986703677
Likelihood=-24.551401611831487
Iteration 70: 24.551401611831487
Likelihood=-20.076644127159586
Iteration 32: 20.076644127159586
Likelihood=-23.71753243210373
Iteration 28: 23.71753243210373
Likelihood=-27.785169959684634
Iteration 24: 27.785169959684634
Likelihood=-25.91894723282864
Iteration 13: 25.91894723282864
Likelihood=-24.55032315555028
Iteration 71: 24.55032315555028
Likelihood=-20.07621326719505
Iteration 33: 20.07621326719505
Likelihood=-25.735333953380184
Iteration 14: 25.735333953380184
Likelihood=-23.70972810830452
Iteration 29: 23.70972810830452
Likelihood=-27.762830824918463
Iteration 25: 27.762830824918463
Likelihood=-24.550481184836467
Likelihood=-25.627845228592147
Iteration 15: 25.627845228592147
Likelihood=-20.07552435769001
Iteration 34: 20.07552435769001
Likelihood=-23.700901049860686
Iteration 30: 23.700901049860686
Likelihood=-27.740715397575283
Iteration 26: 27.740715397575283
Likelihood=-25.527201963884334
Iteration 16: 25.527201963884334
Likelihood=-24.55016118197448
Iteration 72: 24.55016118197448
Likelihood=-23.695289264016726
Iteration 31: 23.695289264016726
Likelihood=-20.075192052866612
Iteration 35: 20.075192052866612
Likelihood=-25.465747511645677
Iteration 17: 25.465747511645677
Likelihood=-27.719225289013593
Iteration 27: 27.719225289013593
Likelihood=-24.550078199313152
Iteration 73: 24.550078199313152
Likelihood=-25.422337031818024
Iteration 18: 25.422337031818024
Likelihood=-23.689250144729822
Iteration 32: 23.689250144729822
Likelihood=-20.075052425553864
Iteration 36: 20.075052425553864
Likelihood=-27.699538746288507
Iteration 28: 27.699538746288507
Likelihood=-25.393363863636793
Iteration 19: 25.393363863636793
Likelihood=-24.550061065185652
Iteration 74: 24.550061065185652
Likelihood=-23.684631137093046
Iteration 33: 23.684631137093046
Likelihood=-20.07510046302224
Likelihood=-27.68162904949275
Iteration 29: 27.68162904949275
Likelihood=-25.372036842819522
Iteration 20: 25.372036842819522
Likelihood=-27.666686319636007
Iteration 30: 27.666686319636007
Likelihood=-23.68256775606416
Iteration 34: 23.68256775606416
Likelihood=-25.355213668772006
Iteration 21: 25.355213668772006
Likelihood=-20.074999021183306
Iteration 37: 20.074999021183306
Likelihood=-27.651582938822184
Iteration 31: 27.651582938822184
Likelihood=-25.34206492646539
Iteration 22: 25.34206492646539
Likelihood=-23.682957715939605
Likelihood=-20.0749556285042
Iteration 38: 20.0749556285042
Likelihood=-27.640932541726993
Iteration 32: 27.640932541726993
Likelihood=-25.331168124876886
Iteration 23: 25.331168124876886
Likelihood=-23.68226833448873
Iteration 35: 23.68226833448873
Likelihood=-27.631388984328954
Iteration 33: 27.631388984328954
Likelihood=-25.320684432658005
Iteration 24: 25.320684432658005
Likelihood=-20.07491832642677
Iteration 39: 20.07491832642677
Likelihood=-27.626105620691177
Iteration 34: 27.626105620691177
Likelihood=-25.310739488550073
Iteration 25: 25.310739488550073
Likelihood=-23.68221894467478
Iteration 36: 23.68221894467478
Likelihood=-20.074850922003353
Iteration 40: 20.074850922003353
Likelihood=-27.62208217429626
Iteration 35: 27.62208217429626
Likelihood=-25.302936758088695
Iteration 26: 25.302936758088695
Likelihood=-23.682177628882606
Iteration 37: 23.682177628882606
Likelihood=-20.074747821219713
Iteration 41: 20.074747821219713
Likelihood=-27.620492693335073
Iteration 36: 27.620492693335073
Likelihood=-25.295827606842476
Iteration 27: 25.295827606842476
Likelihood=-23.68211599901528
Iteration 38: 23.68211599901528
Likelihood=-27.61817831210916
Iteration 37: 27.61817831210916
Likelihood=-25.289822778612475
Iteration 28: 25.289822778612475
Likelihood=-20.074723132968156
Iteration 42: 20.074723132968156
Likelihood=-27.616889093555447
Likelihood=-25.284997985744575
Iteration 38: 27.616889093555447
Iteration 29: 25.284997985744575
Likelihood=-23.682122152123195
Likelihood=-20.074636808833443
Iteration 43: 20.074636808833443
Likelihood=-27.61640944969937
Likelihood=-25.281505710734994
Iteration 39: 27.61640944969937
Iteration 30: 25.281505710734994
Likelihood=-23.682085552242466
Iteration 39: 23.682085552242466
Likelihood=-20.07462147484846
Iteration 44: 20.07462147484846
Likelihood=-25.280238916546473
Likelihood=-27.614483445975093
Iteration 31: 25.280238916546473
Iteration 40: 27.614483445975093
Likelihood=-23.682068901646996
Iteration 40: 23.682068901646996
Likelihood=-25.277851751028923
Iteration 32: 25.277851751028923
Likelihood=-27.613223253323728
Iteration 41: 27.613223253323728
Likelihood=-25.276784554566866
Iteration 33: 25.276784554566866
Likelihood=-27.611877337845605
Iteration 42: 27.611877337845605
Likelihood=-25.274030013975274
Iteration 34: 25.274030013975274
Likelihood=-27.610860642984953
Iteration 43: 27.610860642984953
Likelihood=-25.270724448277736
Iteration 35: 25.270724448277736
Likelihood=-27.610144743753967
Iteration 44: 27.610144743753967
Likelihood=-25.267986225799508
Iteration 36: 25.267986225799508
Likelihood=-27.60894241925044
Iteration 45: 27.60894241925044
Likelihood=-25.266703400320097
Iteration 37: 25.266703400320097
Likelihood=-27.6080414155602
Iteration 46: 27.6080414155602
Likelihood=-25.266315432595142
Iteration 38: 25.266315432595142
Likelihood=-27.607693284691745
Iteration 47: 27.607693284691745
Likelihood=-25.26606590215988
Iteration 39: 25.26606590215988
Likelihood=-27.607291275499236
Iteration 48: 27.607291275499236
Likelihood=-25.265755408466678
Iteration 40: 25.265755408466678
Likelihood=-27.606757787914752
Iteration 49: 27.606757787914752
Likelihood=-25.26554105374053
Iteration 41: 25.26554105374053
Likelihood=-27.606658081717335
Likelihood=-25.265253383387503
Iteration 42: 25.265253383387503
Likelihood=-27.606119153788104
Iteration 50: 27.606119153788104
Likelihood=-25.265002995687777
Iteration 43: 25.265002995687777
Likelihood=-27.60501712154884
Iteration 51: 27.60501712154884
Likelihood=-25.26480815591695
Iteration 44: 25.26480815591695
Likelihood=-27.603787916942025
Iteration 52: 27.603787916942025
Likelihood=-25.264693694061215
Iteration 45: 25.264693694061215
Likelihood=-27.602813799539348
Iteration 53: 27.602813799539348
Likelihood=-25.264573453150046
Iteration 46: 25.264573453150046
Likelihood=-27.602372826762682
Iteration 54: 27.602372826762682
Likelihood=-25.264541975694403
Iteration 47: 25.264541975694403
Likelihood=-27.601309817036775
Iteration 55: 27.601309817036775
Likelihood=-25.264508112935435
Iteration 48: 25.264508112935435
Likelihood=-27.601025681454143
Iteration 56: 27.601025681454143
Likelihood=-25.264460415302366
Iteration 49: 25.264460415302366
Likelihood=-27.60083188004347
Iteration 57: 27.60083188004347
Likelihood=-25.264420492874265
Iteration 50: 25.264420492874265
Likelihood=-27.600864731239106
Likelihood=-25.26442456824443
Likelihood=-27.600773837743972
Iteration 58: 27.600773837743972
Likelihood=-25.26439780060501
Iteration 51: 25.26439780060501
Likelihood=-27.60072480167643
Iteration 59: 27.60072480167643
Likelihood=-27.600692115311457
Iteration 60: 27.600692115311457
Likelihood=-27.60066819866854
Iteration 61: 27.60066819866854
BEST SCORE FOUND : -221.7881852264314
	Command being timed: "../target/release/gtr_optimize data/random/tree_16.nwk data/sim/alignment_16_10.fasta local"
	User time (seconds): 0.34
	System time (seconds): 0.01
	Percent of CPU this job got: 406%
	Elapsed (wall clock) time (h:mm:ss or m:ss): 0:00.08
	Average shared text size (kbytes): 0
	Average unshared data size (kbytes): 0
	Average stack size (kbytes): 0
	Average total size (kbytes): 0
	Maximum resident set size (kbytes): 5400
	Average resident set size (kbytes): 0
	Major (requiring I/O) page faults: 0
	Minor (reclaiming a frame) page faults: 936
	Voluntary context switches: 78
	Involuntary context switches: 138
	Swaps: 0
	File system inputs: 0
	File system outputs: 64
	Socket messages sent: 0
	Socket messages received: 0
	Signals delivered: 0
	Page size (bytes): 4096
	Exit status: 0
