# Supplementary material for: Phylograd: fast column-specific calculation of substitution model gradients
Source: BMC Bioinformatics. 2025 Dec 23;27:20. doi: 10.1186/s12859-025-06353-4 (PMC12836810; doi:10.1186/s12859-025-06353-4)
Supplement: Supplementary file 1 — (zip 4800 KB) [file 12859_2025_6353_MOESM1_ESM.zip › alignment_16_10.fasta]

>Tip_3
IPFLVKDRIE
>Tip_4
IPILVKTALE
>Tip_10
FSIMIRNRQE
>Tip_11
FTFMVKDALD
>Tip_5
FMMFVKNTLD
>Tip_8
IIFYLRENFQ
>Tip_9
VVFYLRENFA
>Tip_14
DGVAVTDALT
>Tip_15
KTIPAQEALY
>Tip_6
VTVVAKDNLA
>Tip_7
HTIVLQDSLI
>Tip_1
YLYYLQTTLN
>Tip_0
IPYYIQFTLN
>Tip_12
YIRYAKVVLT
>Tip_13
FSSYTKLTLA
>Tip_2
LNYFFESALN
