# Supplementary material for: Phylograd: fast column-specific calculation of substitution model gradients
Source: BMC Bioinformatics. 2025 Dec 23;27:20. doi: 10.1186/s12859-025-06353-4 (PMC12836810; doi:10.1186/s12859-025-06353-4)
Supplement: Supplementary file 1 — (zip 4800 KB) [file 12859_2025_6353_MOESM1_ESM.zip › alignment_16_200_1.iqtree.log]

IQ-TREE version 3.0.1 for Linux x86 64-bit built Nov  7 2025
Developed by Bui Quang Minh, Thomas Wong, Nhan Ly-Trong, Huaiyan Ren
Contributed by Lam-Tung Nguyen, Dominik Schrempf, Chris Bielow,
Olga Chernomor, Michael Woodhams, Diep Thi Hoang, Heiko Schmidt

Host:    soe001 (AVX2, FMA3, 1007 GB RAM)
Command: ./iqtree3 -s data/sim/alignment_16_200.fasta -nt 1 --model GTR20+FO --redo -te data/random/tree_16.nwk -blfix -pre data/sim/alignment_16_200_1.iqtree.log
Seed:    998442 (Using SPRNG - Scalable Parallel Random Number Generator)
Time:    Sat Nov  8 04:59:22 2025
Kernel:  AVX+FMA - 1 threads (2 CPU cores detected)

HINT: Use -nt option to specify number of threads because your CPU has 2 cores!
HINT: -nt AUTO will automatically determine the best number of threads to use.

Reading alignment file data/sim/alignment_16_200.fasta ... Fasta format detected
Reading fasta file: done in 0.000590676 secs using 6.095% CPU
Alignment most likely contains protein sequences
Constructing alignment: done in 0.000581185 secs using 99.62% CPU
Alignment has 16 sequences with 200 columns, 200 distinct patterns
197 parsimony-informative, 3 singleton sites, 0 constant sites
        Gap/Ambiguity  Composition  p-value
Analyzing sequences: done in 5.77909e-05 secs using 55.37% CPU
   1  Tip_3     0.00%    passed     80.56%
   2  Tip_4     0.00%    passed     88.75%
   3  Tip_10    0.00%    passed     39.48%
   4  Tip_11    0.00%    passed     58.62%
   5  Tip_5     0.00%    passed     77.08%
   6  Tip_8     0.00%    passed     45.23%
   7  Tip_9     0.00%    passed     94.26%
   8  Tip_14    0.00%    passed     99.24%
   9  Tip_15    0.00%    passed     97.15%
  10  Tip_6     0.00%    passed     78.03%
  11  Tip_7     0.00%    passed     79.93%
  12  Tip_1     0.00%    passed     94.72%
  13  Tip_0     0.00%    passed     83.93%
  14  Tip_12    0.00%    passed     53.34%
  15  Tip_13    0.00%    passed     31.86%
  16  Tip_2     0.00%    passed     92.12%
****  TOTAL     0.00%  0 sequences failed composition chi2 test (p-value<5%; df=19)
Checking for duplicate sequences: done in 0.000106832 secs using 97.35% CPU
Reading input tree file data/random/tree_16.nwk ...
WARNING: GTR20 model will estimate 189 substitution rates that might be overfitting!
WARNING: Please only use GTR20 with very large data and always test for model fit!

NOTE: 0 MB RAM (0 GB) is required!
Estimate model parameters (epsilon = 0.010)
1. Initial log-likelihood: -7934.944
2. Current log-likelihood: -7191.555
3. Current log-likelihood: -7154.704
4. Current log-likelihood: -7154.053
5. Current log-likelihood: -7153.986
Optimal log-likelihood: -7153.986
Parameters optimization took 5 rounds (15.570 sec)

WARNING: Estimated model parameters are at boundary that can cause numerical instability!

Wrote distance file to... 
BEST SCORE FOUND : -7153.986
Total tree length: 16.671

Total number of iterations: 0
CPU time used for tree search: 0.000 sec (0h:0m:0s)
Wall-clock time used for tree search: 0.000 sec (0h:0m:0s)
Total CPU time used: 15.428 sec (0h:0m:15s)
Total wall-clock time used: 15.605 sec (0h:0m:15s)

Analysis results written to: 
  IQ-TREE report:                data/sim/alignment_16_200_1.iqtree.log.iqtree
  Maximum-likelihood tree:       data/sim/alignment_16_200_1.iqtree.log.treefile
  Screen log file:               data/sim/alignment_16_200_1.iqtree.log.log

Date and Time: Sat Nov  8 04:59:37 2025
	Command being timed: "./iqtree3 -s data/sim/alignment_16_200.fasta -nt 1 --model GTR20+FO --redo -te data/random/tree_16.nwk -blfix -pre data/sim/alignment_16_200_1.iqtree.log"
	User time (seconds): 15.43
	System time (seconds): 0.07
	Percent of CPU this job got: 98%
	Elapsed (wall clock) time (h:mm:ss or m:ss): 0:15.73
	Average shared text size (kbytes): 0
	Average unshared data size (kbytes): 0
	Average stack size (kbytes): 0
	Average total size (kbytes): 0
	Maximum resident set size (kbytes): 12284
	Average resident set size (kbytes): 0
	Major (requiring I/O) page faults: 118
	Minor (reclaiming a frame) page faults: 869
	Voluntary context switches: 264
	Involuntary context switches: 5862
	Swaps: 0
	File system inputs: 0
	File system outputs: 104
	Socket messages sent: 0
	Socket messages received: 0
	Signals delivered: 0
	Page size (bytes): 4096
	Exit status: 0
