# Supplementary material for: Phylograd: fast column-specific calculation of substitution model gradients
Source: BMC Bioinformatics. 2025 Dec 23;27:20. doi: 10.1186/s12859-025-06353-4 (PMC12836810; doi:10.1186/s12859-025-06353-4)
Supplement: Supplementary file 1 — (zip 4800 KB) [file 12859_2025_6353_MOESM1_ESM.zip › alignment_16_200_1.phylograd.log]

GradientTime=28565
Likelihood=-7934.943933781813
Iteration 0: 7934.943933781813
Iteration 1: 7934.943933781813
GradientTime=19133
Likelihood=-7851.756569659546
Iteration 2: 7851.756569659546
GradientTime=19416
Likelihood=-7777.187315196826
Iteration 3: 7777.187315196826
GradientTime=18101
Likelihood=-7704.138881655951
GradientTime=18201
Likelihood=-7508.702092443784
Iteration 4: 7508.702092443784
GradientTime=18222
Likelihood=-7466.217541669996
Iteration 5: 7466.217541669996
GradientTime=18206
Likelihood=-7422.309934903962
Iteration 6: 7422.309934903962
GradientTime=18399
Likelihood=-7377.600587739984
Iteration 7: 7377.600587739984
GradientTime=19658
Likelihood=-7334.1680570079925
Iteration 8: 7334.1680570079925
GradientTime=19643
Likelihood=-7295.740700941978
Iteration 9: 7295.740700941978
GradientTime=19652
Likelihood=-7260.496749864345
Iteration 10: 7260.496749864345
GradientTime=18303
Likelihood=-7234.520177126404
Iteration 11: 7234.520177126404
GradientTime=18392
Likelihood=-7219.936671733609
Iteration 12: 7219.936671733609
GradientTime=19686
Likelihood=-7211.094155723866
Iteration 13: 7211.094155723866
GradientTime=19709
Likelihood=-7203.931840151707
Iteration 14: 7203.931840151707
GradientTime=19691
Likelihood=-7197.46417555055
Iteration 15: 7197.46417555055
GradientTime=19698
Likelihood=-7191.212284781826
Iteration 16: 7191.212284781826
GradientTime=18354
Likelihood=-7185.408965876306
Iteration 17: 7185.408965876306
GradientTime=19744
Likelihood=-7180.458286352226
Iteration 18: 7180.458286352226
GradientTime=19375
Likelihood=-7177.13010918536
Iteration 19: 7177.13010918536
GradientTime=19905
Likelihood=-7174.921628134571
Iteration 20: 7174.921628134571
GradientTime=19369
Likelihood=-7173.413424578467
Iteration 21: 7173.413424578467
GradientTime=18370
Likelihood=-7171.889896430917
Iteration 22: 7171.889896430917
GradientTime=20149
Likelihood=-7169.853338143338
Iteration 23: 7169.853338143338
GradientTime=18473
Likelihood=-7168.046058349896
Iteration 24: 7168.046058349896
GradientTime=18398
Likelihood=-7166.020316768363
Iteration 25: 7166.020316768363
GradientTime=18463
Likelihood=-7164.583461423707
Iteration 26: 7164.583461423707
GradientTime=18363
Likelihood=-7163.574843092198
Iteration 27: 7163.574843092198
GradientTime=19775
Likelihood=-7162.279205251424
Iteration 28: 7162.279205251424
GradientTime=18382
Likelihood=-7160.935589491554
Iteration 29: 7160.935589491554
GradientTime=18428
Likelihood=-7159.858309844021
Iteration 30: 7159.858309844021
GradientTime=18416
Likelihood=-7158.953251906725
Iteration 31: 7158.953251906725
GradientTime=18474
Likelihood=-7157.888581693904
Iteration 32: 7157.888581693904
GradientTime=19790
Likelihood=-7157.071858132062
Iteration 33: 7157.071858132062
GradientTime=18443
Likelihood=-7156.451688193761
Iteration 34: 7156.451688193761
GradientTime=19394
Likelihood=-7155.991398331044
Iteration 35: 7155.991398331044
GradientTime=18436
Likelihood=-7155.51430247863
Iteration 36: 7155.51430247863
GradientTime=20026
Likelihood=-7155.023972110767
Iteration 37: 7155.023972110767
GradientTime=19809
Likelihood=-7154.707323092762
Iteration 38: 7154.707323092762
GradientTime=19790
Likelihood=-7154.411273574249
Iteration 39: 7154.411273574249
GradientTime=20224
Likelihood=-7154.1237833682535
Iteration 40: 7154.1237833682535
GradientTime=19336
Likelihood=-7153.833711275225
Iteration 41: 7153.833711275225
GradientTime=18471
Likelihood=-7153.56672699405
Iteration 42: 7153.56672699405
GradientTime=19450
Likelihood=-7153.287454326714
Iteration 43: 7153.287454326714
GradientTime=18453
Likelihood=-7152.930054832151
Iteration 44: 7152.930054832151
GradientTime=20162
Likelihood=-7152.747788191651
Iteration 45: 7152.747788191651
GradientTime=19359
Likelihood=-7152.593706232767
Iteration 46: 7152.593706232767
GradientTime=20132
Likelihood=-7152.457929535
Iteration 47: 7152.457929535
GradientTime=19813
Likelihood=-7152.316834760903
Iteration 48: 7152.316834760903
GradientTime=18452
Likelihood=-7152.1461362028995
Iteration 49: 7152.1461362028995
GradientTime=18764
Likelihood=-7151.923156850191
Iteration 50: 7151.923156850191
GradientTime=19446
Likelihood=-7151.739729440204
Iteration 51: 7151.739729440204
GradientTime=18483
Likelihood=-7151.521139512705
Iteration 52: 7151.521139512705
GradientTime=19411
Likelihood=-7151.494612764938
GradientTime=24081
Likelihood=-7151.36517958953
Iteration 53: 7151.36517958953
GradientTime=18464
Likelihood=-7151.148519421708
Iteration 54: 7151.148519421708
GradientTime=19761
Likelihood=-7151.017696333996
Iteration 55: 7151.017696333996
GradientTime=18437
Likelihood=-7150.87231338699
Iteration 56: 7150.87231338699
GradientTime=18439
Likelihood=-7150.73010079335
Iteration 57: 7150.73010079335
GradientTime=18483
Likelihood=-7150.583876712084
Iteration 58: 7150.583876712084
GradientTime=20042
Likelihood=-7150.436305490713
Iteration 59: 7150.436305490713
GradientTime=18555
Likelihood=-7150.344142484573
Iteration 60: 7150.344142484573
GradientTime=19856
Likelihood=-7150.246349558538
Iteration 61: 7150.246349558538
GradientTime=18461
Likelihood=-7150.161122280357
Iteration 62: 7150.161122280357
GradientTime=18424
Likelihood=-7150.096481634079
Iteration 63: 7150.096481634079
GradientTime=18431
Likelihood=-7150.0725387135835
Iteration 64: 7150.0725387135835
GradientTime=18436
Likelihood=-7149.913205367233
Iteration 65: 7149.913205367233
GradientTime=18435
Likelihood=-7149.856555316466
Iteration 66: 7149.856555316466
GradientTime=18412
Likelihood=-7149.787646702496
Iteration 67: 7149.787646702496
GradientTime=18406
Likelihood=-7149.702412129646
Iteration 68: 7149.702412129646
GradientTime=19484
Likelihood=-7149.7172677275075
GradientTime=18419
Likelihood=-7149.649906689423
Iteration 69: 7149.649906689423
GradientTime=19370
Likelihood=-7149.599421810446
Iteration 70: 7149.599421810446
GradientTime=18427
Likelihood=-7149.569870270645
Iteration 71: 7149.569870270645
GradientTime=19859
Likelihood=-7149.53406423243
Iteration 72: 7149.53406423243
GradientTime=18486
Likelihood=-7149.499135355499
Iteration 73: 7149.499135355499
GradientTime=18409
Likelihood=-7149.471854963933
Iteration 74: 7149.471854963933
GradientTime=19429
Likelihood=-7149.429912979426
Iteration 75: 7149.429912979426
GradientTime=19384
Likelihood=-7149.442286660469
GradientTime=18430
Likelihood=-7149.4097022048645
Iteration 76: 7149.4097022048645
GradientTime=19816
Likelihood=-7149.3872759003525
Iteration 77: 7149.3872759003525
GradientTime=18390
Likelihood=-7149.35397539959
Iteration 78: 7149.35397539959
GradientTime=19751
Likelihood=-7149.338410863112
Iteration 79: 7149.338410863112
GradientTime=19405
Likelihood=-7149.316971260521
Iteration 80: 7149.316971260521
GradientTime=18598
Likelihood=-7149.276065815421
Iteration 81: 7149.276065815421
GradientTime=18490
Likelihood=-7149.260449236405
Iteration 82: 7149.260449236405
GradientTime=18464
Likelihood=-7149.235188282746
Iteration 83: 7149.235188282746
GradientTime=18539
Likelihood=-7149.21918999592
Iteration 84: 7149.21918999592
GradientTime=18489
Likelihood=-7149.199266969404
Iteration 85: 7149.199266969404
GradientTime=18431
Likelihood=-7149.194329283252
Iteration 86: 7149.194329283252
BEST SCORE FOUND : -7149.194329283252
	Command being timed: "../target/release/gtr_optimize data/random/tree_16.nwk data/sim/alignment_16_200.fasta global"
	User time (seconds): 1.70
	System time (seconds): 0.02
	Percent of CPU this job got: 99%
	Elapsed (wall clock) time (h:mm:ss or m:ss): 0:01.74
	Average shared text size (kbytes): 0
	Average unshared data size (kbytes): 0
	Average stack size (kbytes): 0
	Average total size (kbytes): 0
	Maximum resident set size (kbytes): 23944
	Average resident set size (kbytes): 0
	Major (requiring I/O) page faults: 0
	Minor (reclaiming a frame) page faults: 10542
	Voluntary context switches: 276
	Involuntary context switches: 641
	Swaps: 0
	File system inputs: 0
	File system outputs: 24
	Socket messages sent: 0
	Socket messages received: 0
	Signals delivered: 0
	Page size (bytes): 4096
	Exit status: 0
