# Supplementary material for: Phylograd: fast column-specific calculation of substitution model gradients
Source: BMC Bioinformatics. 2025 Dec 23;27:20. doi: 10.1186/s12859-025-06353-4 (PMC12836810; doi:10.1186/s12859-025-06353-4)
Supplement: Supplementary file 1 — (zip 4800 KB) [file 12859_2025_6353_MOESM1_ESM.zip › alignment_16_200_1.raxml.log]

RAxML-NG v. 1.2.2 released on 11.04.2024 by The Exelixis Lab.
Developed by: Alexey M. Kozlov and Alexandros Stamatakis.
Contributors: Diego Darriba, Tomas Flouri, Benoit Morel, Sarah Lutteropp, Ben Bettisworth, Julia Haag, Anastasis Togkousidis.
Latest version: https://github.com/amkozlov/raxml-ng
Questions/problems/suggestions? Please visit: https://groups.google.com/forum/#!forum/raxml

System: AMD EPYC 7742 64-Core Processor, 128 cores, 1007 GB RAM (allocated: 1 physical cores)

RAxML-NG was called at 08-Nov-2025 05:22:21 as follows:

raxml-ng --msa data/sim/alignment_16_200.fasta --model PROTGTR+FO --tree data/random/tree_16.nwk --evaluate --opt-branches off --threads 1 --redo --prefix data/sim/alignment_16_200_1.raxml.log

Analysis options:
  run mode: Evaluate tree likelihood
  start tree(s): user
  random seed: 1762575741
  tip-inner: OFF
  pattern compression: ON
  per-rate scalers: OFF
  site repeats: ON
  logLH epsilon: general: 0.100000, brlen-triplet: 1000.000000
  branch lengths: proportional (user-specified)
  SIMD kernels: AVX2
  parallelization: coarse-grained (auto), NONE/sequential

WARNING: Running in REDO mode: existing checkpoints are ignored, and all result files will be overwritten!

[00:00:00] Reading alignment from file: data/sim/alignment_16_200.fasta
[00:00:00] Loaded alignment with 16 taxa and 200 sites

Alignment comprises 1 partitions and 200 patterns

Partition 0: noname
Model: PROTGTR+FO
Alignment sites / patterns: 200 / 200
Gaps: 0.00 %
Invariant sites: 0.00 %


NOTE: Binary MSA file created: data/sim/alignment_16_200_1.raxml.log.raxml.rba

Parallelization scheme autoconfig: 1 worker(s) x 1 thread(s)

[00:00:00] Loading user starting tree(s) from: data/random/tree_16.nwk
Parallel reduction/worker buffer size: 1 KB  / 0 KB

[00:00:00] Data distribution: max. partitions/sites/weight per thread: 1 / 200 / 4000
[00:00:00] Data distribution: max. searches per worker: 1

Evaluating 1 trees

[00:00:00] Tree #1, initial LogLikelihood: -8130.839120

[00:00:00 -8130.839120] Initial branch length optimization
[00:00:00 -8130.839120] Model parameter optimization (eps = 0.100000)

[00:00:55] Tree #1, final logLikelihood: -7147.830011


Optimized model parameters:

   Partition 0: noname
   Rate heterogeneity: NONE
   Base frequencies (ML): 0.071681 0.065026 0.037649 0.046541 0.013570 0.038787 0.069574 0.043563 0.022469 0.052756 0.098466 0.074123 0.033025 0.045960 0.054103 0.063047 0.056069 0.010660 0.033320 0.069612 
   Substitution rates (ML): 9.892112 0.001000 0.001000 85.023682 38.387820 40.693865 98.277336 23.753159 0.001000 13.896076 0.001000 7.109636 8.427450 38.956282 295.305979 118.463594 0.001000 7.457003 94.712557 28.885326 42.919907 32.912110 100.898649 21.595731 17.814979 20.242967 0.001000 0.001000 248.263537 56.658379 0.001000 22.365113 33.913882 10.766515 19.007858 3.264992 18.979383 164.601048 25.514882 61.435932 96.490055 110.979032 151.147228 17.803072 0.001000 117.678236 0.001000 12.651952 0.001000 235.712769 11.122498 0.001000 7.787097 0.001000 57.180399 39.211210 194.180741 54.981981 21.364500 0.001000 0.001000 4.147598 9.013171 0.001000 7.064821 44.304113 31.185049 0.001000 11.821657 4.747678 0.001000 13.998461 52.214581 0.001000 120.119367 25.265756 0.001000 38.846947 26.340830 12.445937 142.093347 0.001000 0.278429 19.381346 57.628495 186.420704 66.408855 379.442100 0.001000 0.001000 90.447959 0.001000 15.632651 25.190841 86.467466 7.841052 0.001000 0.001000 16.142294 0.001000 0.001000 12.805296 0.001000 81.186599 45.846232 0.001000 27.286394 0.001000 28.807429 0.001000 24.476050 0.001000 3.226871 0.001000 0.001000 0.001000 28.976556 0.001000 39.600194 69.142373 0.001000 0.001000 0.001000 9.711453 0.001000 0.001000 9.490649 30.834314 61.006792 15.804915 81.483326 42.721996 39.733344 472.915198 6.566818 269.776762 8.011454 158.108089 10.490150 0.001000 17.809756 0.001000 13.239938 0.001000 437.145445 10.959750 228.851344 102.169152 8.011333 17.106696 0.001000 40.349343 7.858830 83.078990 40.654809 0.001000 2.609831 34.839313 70.943911 0.967564 0.001000 3.100325 47.136004 0.001000 0.001000 64.397371 0.001000 54.535682 0.001000 0.001000 12.272206 16.973214 60.194473 208.024503 60.945231 33.018786 14.978176 0.001000 0.001000 1.172557 220.434523 53.448421 0.001000 6.765761 4.076173 19.222658 71.226247 274.973675 0.001000 1.000000 


Final LogLikelihood: -7147.830011

AIC score: 14769.660023 / AICc score: 127581.660023 / BIC score: 15551.361239
Free parameters (model + branch lengths): 237

WARNING: Number of free parameters (K=237) is larger than alignment size (n=200).
         This might lead to overfitting and compromise tree inference results!


Best ML tree saved to: /mnt/vast-standard/home/blieser/u14285/phylo_grad_new/phylo_grad/benchmark_test/data/sim/alignment_16_200_1.raxml.log.raxml.bestTree
Optimized model saved to: /mnt/vast-standard/home/blieser/u14285/phylo_grad_new/phylo_grad/benchmark_test/data/sim/alignment_16_200_1.raxml.log.raxml.bestModel

Execution log saved to: /mnt/vast-standard/home/blieser/u14285/phylo_grad_new/phylo_grad/benchmark_test/data/sim/alignment_16_200_1.raxml.log.raxml.log

Analysis started: 08-Nov-2025 05:22:21 / finished: 08-Nov-2025 05:23:16

Elapsed time: 55.403 seconds

Consumed energy: 2.512 Wh

	Command being timed: "raxml-ng --msa data/sim/alignment_16_200.fasta --model PROTGTR+FO --tree data/random/tree_16.nwk --evaluate --opt-branches off --threads 1 --redo --prefix data/sim/alignment_16_200_1.raxml.log"
	User time (seconds): 54.82
	System time (seconds): 0.02
	Percent of CPU this job got: 98%
	Elapsed (wall clock) time (h:mm:ss or m:ss): 0:55.42
	Average shared text size (kbytes): 0
	Average unshared data size (kbytes): 0
	Average stack size (kbytes): 0
	Average total size (kbytes): 0
	Maximum resident set size (kbytes): 13868
	Average resident set size (kbytes): 0
	Major (requiring I/O) page faults: 0
	Minor (reclaiming a frame) page faults: 829
	Voluntary context switches: 93
	Involuntary context switches: 20539
	Swaps: 0
	File system inputs: 0
	File system outputs: 192
	Socket messages sent: 0
	Socket messages received: 0
	Signals delivered: 0
	Page size (bytes): 4096
	Exit status: 0
