# Supplementary material for: Phylograd: fast column-specific calculation of substitution model gradients
Source: BMC Bioinformatics. 2025 Dec 23;27:20. doi: 10.1186/s12859-025-06353-4 (PMC12836810; doi:10.1186/s12859-025-06353-4)
Supplement: Supplementary file 1 — (zip 4800 KB) [file 12859_2025_6353_MOESM1_ESM.zip › alignment_16_200_32.phylograd.log]

GradientTime=17140
Likelihood=-7934.943933781813
Iteration 0: 7934.943933781813
Iteration 1: 7934.943933781813
GradientTime=2869
Likelihood=-7851.7565696595475
Iteration 2: 7851.7565696595475
GradientTime=2684
Likelihood=-7777.187315196827
Iteration 3: 7777.187315196827
GradientTime=2786
Likelihood=-7704.13888165595
GradientTime=2778
Likelihood=-7508.702092443788
Iteration 4: 7508.702092443788
GradientTime=2359
Likelihood=-7466.217541670006
Iteration 5: 7466.217541670006
GradientTime=2131
Likelihood=-7422.309934903963
Iteration 6: 7422.309934903963
GradientTime=2300
Likelihood=-7377.600587740008
Iteration 7: 7377.600587740008
GradientTime=2561
Likelihood=-7334.168057007994
Iteration 8: 7334.168057007994
GradientTime=2374
Likelihood=-7295.740700941964
Iteration 9: 7295.740700941964
GradientTime=3277
Likelihood=-7260.49674986434
Iteration 10: 7260.49674986434
GradientTime=2779
Likelihood=-7234.520177126401
Iteration 11: 7234.520177126401
GradientTime=2779
Likelihood=-7219.936671733621
Iteration 12: 7219.936671733621
GradientTime=2746
Likelihood=-7211.094155723857
Iteration 13: 7211.094155723857
GradientTime=2718
Likelihood=-7203.931840151701
Iteration 14: 7203.931840151701
GradientTime=2529
Likelihood=-7197.464175550564
Iteration 15: 7197.464175550564
GradientTime=3251
Likelihood=-7191.212284781817
Iteration 16: 7191.212284781817
GradientTime=2663
Likelihood=-7185.408965876314
Iteration 17: 7185.408965876314
GradientTime=2639
Likelihood=-7180.45828635221
Iteration 18: 7180.45828635221
GradientTime=2536
Likelihood=-7177.13010918537
Iteration 19: 7177.13010918537
GradientTime=2769
Likelihood=-7174.921628134579
Iteration 20: 7174.921628134579
GradientTime=2443
Likelihood=-7173.413424578464
Iteration 21: 7173.413424578464
GradientTime=2606
Likelihood=-7171.889896430912
Iteration 22: 7171.889896430912
GradientTime=2935
Likelihood=-7169.853338143338
Iteration 23: 7169.853338143338
GradientTime=2505
Likelihood=-7168.046058349871
Iteration 24: 7168.046058349871
GradientTime=2770
Likelihood=-7166.020316768336
Iteration 25: 7166.020316768336
GradientTime=2700
Likelihood=-7164.58346142369
Iteration 26: 7164.58346142369
GradientTime=2538
Likelihood=-7163.574843092183
Iteration 27: 7163.574843092183
GradientTime=2591
Likelihood=-7162.279205251423
Iteration 28: 7162.279205251423
GradientTime=2538
Likelihood=-7160.9355894915525
Iteration 29: 7160.9355894915525
GradientTime=2266
Likelihood=-7159.858309844019
Iteration 30: 7159.858309844019
GradientTime=2275
Likelihood=-7158.953251906731
Iteration 31: 7158.953251906731
GradientTime=2728
Likelihood=-7157.888581693876
Iteration 32: 7157.888581693876
GradientTime=2573
Likelihood=-7157.0718581320425
Iteration 33: 7157.0718581320425
GradientTime=2472
Likelihood=-7156.451688193762
Iteration 34: 7156.451688193762
GradientTime=2559
Likelihood=-7155.991398331038
Iteration 35: 7155.991398331038
GradientTime=2879
Likelihood=-7155.514302478641
Iteration 36: 7155.514302478641
GradientTime=2711
Likelihood=-7155.023972110787
Iteration 37: 7155.023972110787
GradientTime=2294
Likelihood=-7154.70732309278
Iteration 38: 7154.70732309278
GradientTime=2208
Likelihood=-7154.411273574262
Iteration 39: 7154.411273574262
GradientTime=2755
Likelihood=-7154.1237833682935
Iteration 40: 7154.1237833682935
GradientTime=2247
Likelihood=-7153.8337112752115
Iteration 41: 7153.8337112752115
GradientTime=2648
Likelihood=-7153.5667269940395
Iteration 42: 7153.5667269940395
GradientTime=2344
Likelihood=-7153.287454326685
Iteration 43: 7153.287454326685
GradientTime=2239
Likelihood=-7152.930054831879
Iteration 44: 7152.930054831879
GradientTime=2203
Likelihood=-7152.747788191755
Iteration 45: 7152.747788191755
GradientTime=2492
Likelihood=-7152.593706232689
Iteration 46: 7152.593706232689
GradientTime=2253
Likelihood=-7152.457929535065
Iteration 47: 7152.457929535065
GradientTime=2509
Likelihood=-7152.316834761016
Iteration 48: 7152.316834761016
GradientTime=2513
Likelihood=-7152.14613620417
Iteration 49: 7152.14613620417
GradientTime=2581
Likelihood=-7151.923156850889
Iteration 50: 7151.923156850889
GradientTime=2571
Likelihood=-7151.739729441979
Iteration 51: 7151.739729441979
GradientTime=2769
Likelihood=-7151.521139515373
Iteration 52: 7151.521139515373
GradientTime=3071
Likelihood=-7151.494612753509
GradientTime=2643
Likelihood=-7151.365179589825
Iteration 53: 7151.365179589825
GradientTime=2674
Likelihood=-7151.148519420413
Iteration 54: 7151.148519420413
GradientTime=2473
Likelihood=-7151.017696333345
Iteration 55: 7151.017696333345
GradientTime=2588
Likelihood=-7150.872313385402
Iteration 56: 7150.872313385402
GradientTime=2931
Likelihood=-7150.730100791225
Iteration 57: 7150.730100791225
GradientTime=2582
Likelihood=-7150.583876709958
Iteration 58: 7150.583876709958
GradientTime=2443
Likelihood=-7150.4363054873265
Iteration 59: 7150.4363054873265
GradientTime=2254
Likelihood=-7150.344142482389
Iteration 60: 7150.344142482389
GradientTime=2215
Likelihood=-7150.246349555762
Iteration 61: 7150.246349555762
GradientTime=2621
Likelihood=-7150.161122278044
Iteration 62: 7150.161122278044
GradientTime=2912
Likelihood=-7150.096481631657
Iteration 63: 7150.096481631657
GradientTime=2598
Likelihood=-7150.072538706311
Iteration 64: 7150.072538706311
GradientTime=2603
Likelihood=-7149.913205363778
Iteration 65: 7149.913205363778
GradientTime=2299
Likelihood=-7149.856555311168
Iteration 66: 7149.856555311168
GradientTime=2517
Likelihood=-7149.7876466983225
Iteration 67: 7149.7876466983225
GradientTime=2542
Likelihood=-7149.702412125451
Iteration 68: 7149.702412125451
GradientTime=2632
Likelihood=-7149.717267735648
GradientTime=2332
Likelihood=-7149.649906687336
Iteration 69: 7149.649906687336
GradientTime=2528
Likelihood=-7149.599421807602
Iteration 70: 7149.599421807602
GradientTime=2465
Likelihood=-7149.569870268548
Iteration 71: 7149.569870268548
GradientTime=2421
Likelihood=-7149.534064229749
Iteration 72: 7149.534064229749
GradientTime=2483
Likelihood=-7149.499135353621
Iteration 73: 7149.499135353621
GradientTime=2568
Likelihood=-7149.471854962731
Iteration 74: 7149.471854962731
GradientTime=2391
Likelihood=-7149.429912977033
Iteration 75: 7149.429912977033
GradientTime=2506
Likelihood=-7149.442286667259
GradientTime=2346
Likelihood=-7149.409702204066
Iteration 76: 7149.409702204066
GradientTime=2782
Likelihood=-7149.387275900313
Iteration 77: 7149.387275900313
GradientTime=2611
Likelihood=-7149.353975398765
Iteration 78: 7149.353975398765
GradientTime=2375
Likelihood=-7149.338410861397
Iteration 79: 7149.338410861397
GradientTime=2420
Likelihood=-7149.316971256958
Iteration 80: 7149.316971256958
GradientTime=2243
Likelihood=-7149.276065817844
Iteration 81: 7149.276065817844
GradientTime=2585
Likelihood=-7149.260449233799
Iteration 82: 7149.260449233799
GradientTime=2827
Likelihood=-7149.23518828374
Iteration 83: 7149.23518828374
GradientTime=2342
Likelihood=-7149.219189995114
Iteration 84: 7149.219189995114
GradientTime=2311
Likelihood=-7149.199266969553
Iteration 85: 7149.199266969553
GradientTime=2612
Likelihood=-7149.194329282289
Iteration 86: 7149.194329282289
BEST SCORE FOUND : -7149.194329282289
	Command being timed: "../target/release/gtr_optimize data/random/tree_16.nwk data/sim/alignment_16_200.fasta global"
	User time (seconds): 4.86
	System time (seconds): 0.69
	Percent of CPU this job got: 2115%
	Elapsed (wall clock) time (h:mm:ss or m:ss): 0:00.26
	Average shared text size (kbytes): 0
	Average unshared data size (kbytes): 0
	Average stack size (kbytes): 0
	Average total size (kbytes): 0
	Maximum resident set size (kbytes): 34588
	Average resident set size (kbytes): 0
	Major (requiring I/O) page faults: 0
	Minor (reclaiming a frame) page faults: 7531
	Voluntary context switches: 6181
	Involuntary context switches: 5309
	Swaps: 0
	File system inputs: 0
	File system outputs: 16
	Socket messages sent: 0
	Socket messages received: 0
	Signals delivered: 0
	Page size (bytes): 4096
	Exit status: 0
