# Supplementary material for: Phylograd: fast column-specific calculation of substitution model gradients
Source: BMC Bioinformatics. 2025 Dec 23;27:20. doi: 10.1186/s12859-025-06353-4 (PMC12836810; doi:10.1186/s12859-025-06353-4)
Supplement: Supplementary file 1 — (zip 4800 KB) [file 12859_2025_6353_MOESM1_ESM.zip › alignment_16_200_32.raxml.log]

RAxML-NG v. 1.2.2 released on 11.04.2024 by The Exelixis Lab.
Developed by: Alexey M. Kozlov and Alexandros Stamatakis.
Contributors: Diego Darriba, Tomas Flouri, Benoit Morel, Sarah Lutteropp, Ben Bettisworth, Julia Haag, Anastasis Togkousidis.
Latest version: https://github.com/amkozlov/raxml-ng
Questions/problems/suggestions? Please visit: https://groups.google.com/forum/#!forum/raxml

System: AMD EPYC 7742 64-Core Processor, 128 cores, 1007 GB RAM (allocated: 16 physical cores)

RAxML-NG was called at 07-Nov-2025 17:31:47 as follows:

raxml-ng --msa data/sim/alignment_16_200.fasta --model PROTGTR+FO --tree data/random/tree_16.nwk --evaluate --opt-branches off --threads 32 --redo --prefix data/sim/alignment_16_200_32.raxml.log

Analysis options:
  run mode: Evaluate tree likelihood
  start tree(s): user
  random seed: 1762533107
  tip-inner: OFF
  pattern compression: ON
  per-rate scalers: OFF
  site repeats: ON
  logLH epsilon: general: 0.100000, brlen-triplet: 1000.000000
  branch lengths: proportional (user-specified)
  SIMD kernels: AVX2
  parallelization: coarse-grained (auto), PTHREADS (32 threads), thread pinning: OFF

WARNING: Running in REDO mode: existing checkpoints are ignored, and all result files will be overwritten!

[00:00:00] Reading alignment from file: data/sim/alignment_16_200.fasta
[00:00:00] Loaded alignment with 16 taxa and 200 sites

Alignment comprises 1 partitions and 200 patterns

Partition 0: noname
Model: PROTGTR+FO
Alignment sites / patterns: 200 / 200
Gaps: 0.00 %
Invariant sites: 0.00 %


NOTE: Binary MSA file created: data/sim/alignment_16_200_32.raxml.log.raxml.rba

Parallelization scheme autoconfig: 1 worker(s) x 32 thread(s)

[00:00:00] Loading user starting tree(s) from: data/random/tree_16.nwk
Parallel reduction/worker buffer size: 1 KB  / 0 KB

[00:00:00] Data distribution: max. partitions/sites/weight per thread: 1 / 7 / 140
[00:00:00] Data distribution: max. searches per worker: 1

Evaluating 1 trees

[00:00:00] Tree #1, initial LogLikelihood: -8130.839120

[00:00:00 -8130.839120] Initial branch length optimization
[00:00:00 -8130.839120] Model parameter optimization (eps = 0.100000)

[00:00:31] Tree #1, final logLikelihood: -7147.843510


Optimized model parameters:

   Partition 0: noname
   Rate heterogeneity: NONE
   Base frequencies (ML): 0.071718 0.065014 0.037636 0.046523 0.013556 0.038794 0.069554 0.043539 0.022515 0.052738 0.098472 0.074109 0.033026 0.045975 0.054095 0.063025 0.056057 0.010686 0.033407 0.069560 
   Substitution rates (ML): 10.033274 0.001000 0.001000 86.865236 39.081347 41.399346 100.137813 23.964763 0.001000 14.252425 0.001000 7.224005 8.533903 39.694270 300.943327 120.598072 0.001000 7.679425 96.403195 29.416290 43.684188 33.725144 102.743286 22.015648 18.187572 20.444622 0.001000 0.001000 252.876446 57.583245 0.001000 22.802130 34.556910 10.993748 19.385977 3.352090 19.346951 167.754525 26.137585 62.619492 98.394294 113.089190 153.025954 18.124139 0.001000 119.833432 0.001000 12.977830 0.001000 240.295836 11.225462 0.001000 8.017530 0.001000 58.284078 40.140122 197.825465 56.001131 21.745137 0.001000 0.001000 4.129471 9.159123 0.001000 7.208309 45.108726 31.689413 0.001000 12.102564 4.836609 0.001000 14.295513 53.211320 0.001000 122.057634 26.198718 0.001000 39.603067 27.063469 12.588422 144.388714 0.001000 0.330747 19.603561 58.925360 189.797280 67.473607 384.125273 0.001000 0.001000 92.026475 0.001000 15.810489 25.613755 88.136543 8.049926 0.001000 0.001000 16.429628 0.001000 0.001000 13.030881 0.001000 82.712326 46.692066 0.001000 27.811073 0.001000 29.410093 0.001000 24.969605 0.001000 3.675584 0.001000 0.001000 0.001000 29.444626 0.001000 40.322001 70.448602 0.001000 0.001000 0.001000 9.895708 0.001000 0.001000 9.784142 31.684953 62.120910 15.999429 83.027756 43.199284 42.065468 476.224243 6.766655 275.407322 8.108234 160.829869 10.362252 0.001000 18.262110 0.001000 13.236922 0.001000 448.027147 11.144431 233.128662 104.021311 8.156223 17.293440 0.001000 40.946386 8.113651 83.891963 41.463734 0.001000 2.656028 35.592008 72.350340 0.954155 0.001000 3.111978 48.162191 0.001000 0.001000 65.616046 0.001000 55.199539 0.001000 0.001000 12.459298 17.335105 61.863292 211.245823 62.272208 33.655985 15.316131 0.001000 0.001000 1.198116 224.678969 54.423806 0.001000 7.055688 4.113737 19.434769 72.596672 276.215166 0.001000 1.000000 


Final LogLikelihood: -7147.843510

AIC score: 14769.687020 / AICc score: 127581.687020 / BIC score: 15551.388236
Free parameters (model + branch lengths): 237

WARNING: Number of free parameters (K=237) is larger than alignment size (n=200).
         This might lead to overfitting and compromise tree inference results!


Best ML tree saved to: /mnt/vast-standard/home/blieser/u14285/phylo_grad_new/phylo_grad/benchmark_test/data/sim/alignment_16_200_32.raxml.log.raxml.bestTree
Optimized model saved to: /mnt/vast-standard/home/blieser/u14285/phylo_grad_new/phylo_grad/benchmark_test/data/sim/alignment_16_200_32.raxml.log.raxml.bestModel

Execution log saved to: /mnt/vast-standard/home/blieser/u14285/phylo_grad_new/phylo_grad/benchmark_test/data/sim/alignment_16_200_32.raxml.log.raxml.log

Analysis started: 07-Nov-2025 17:31:47 / finished: 07-Nov-2025 17:32:19

Elapsed time: 31.816 seconds

Consumed energy: 2.171 Wh

	Command being timed: "raxml-ng --msa data/sim/alignment_16_200.fasta --model PROTGTR+FO --tree data/random/tree_16.nwk --evaluate --opt-branches off --threads 32 --redo --prefix data/sim/alignment_16_200_32.raxml.log"
	User time (seconds): 1005.59
	System time (seconds): 0.98
	Percent of CPU this job got: 3161%
	Elapsed (wall clock) time (h:mm:ss or m:ss): 0:31.83
	Average shared text size (kbytes): 0
	Average unshared data size (kbytes): 0
	Average stack size (kbytes): 0
	Average total size (kbytes): 0
	Maximum resident set size (kbytes): 12872
	Average resident set size (kbytes): 0
	Major (requiring I/O) page faults: 0
	Minor (reclaiming a frame) page faults: 19388
	Voluntary context switches: 984
	Involuntary context switches: 386156
	Swaps: 0
	File system inputs: 0
	File system outputs: 192
	Socket messages sent: 0
	Socket messages received: 0
	Signals delivered: 0
	Page size (bytes): 4096
	Exit status: 0
