# Supplementary material for: Phylograd: fast column-specific calculation of substitution model gradients
Source: BMC Bioinformatics. 2025 Dec 23;27:20. doi: 10.1186/s12859-025-06353-4 (PMC12836810; doi:10.1186/s12859-025-06353-4)
Supplement: Supplementary file 1 — (zip 4800 KB) [file 12859_2025_6353_MOESM1_ESM.zip › alignment_16_200.fasta]

>Tip_3
PEMSQTNGAFGINIREILTWPLNGVSFFRPPEHYADQDHRKNKYVEVCEDSLKIYRPISL
SELRKFNKHQKAVRYLIIKLVALKIIGTVMLFRKPIPTDHSPLPTMYVLLATFTEEFHGY
ARPRKGLNSFLNSPDPVKDVNQLEFWVENRLNYMNRFTKGLLDKIYSPLLSWMSCKSKAR
HVYSTSRLYSMEHSVIDYAK
>Tip_4
PMFSQTNGAFAIRIRNLLTWGLNGVSFIKPPIHYEDQDQRKFMFVEICEDGVKIYRPVAI
SELRKFNKHQKAVRDLILKLVAVKILGTVILFRKPIPTDYDCLPTMYVLLAALREQFFGY
VKPRKGLNSFLQSPDPVKNINQLEVRVESQLNYMNRFTKGLIERIYSPLLTWISRKADAR
HIYNTARKYSMDRTFVDWSK
>Tip_10
PEQNPSESVLNVAGKHTNNYPWGDPGLLEQPDSARARHYRVQEYIETDEQGTDLYRRLHL
SNMMEAQHNNRSQCQTCVSLAQLEIHGKPCMLQIRILTSNTGLAGVWVILKLKFKEIMRM
GSVSVNARPHMLFRETMKEQQALRCQMNREQVHRTPTRGGLHDNTFPPSAADFVFEMKLA
DFYYVNSRTALGYSIMDMKA
>Tip_11
PEQNRSKRTFKVAHRDADDLPVGDGGICKEPDITRSHGYETEEFVETDRDGTTMWSPINL
CQCERLSRNTRCIVQVVLSLAEFKIYGTLLIVRSKTPKNGIAFEGVWLIIKWVFNRCAQF
NKTTGSGRPHMLIREALMDDNSIKCTMQRSHSYKKTVKGGLFDNLFAPTMAQDTETMTVE
RFYFTNRRSALAYLVIRYKR
>Tip_5
PEHFQAESILKIAERRMIRWPFADGAMVKKPEVKGAQGQKAEPFVEVSEEGTSFWAPVNL
CRIEMIQSHAQAKAQLVFNLAEVKLFSSVRVIRDRTNTPGEGLPGKWVVISWVFNQVFAF
GRTAGNSRAMLLLKETSLKSSQIRLSKERKYSYRCRFREGVFTEQLGPKYAFPFCSLTMS
KLYSYRRREDLGHLLIDYEV
>Tip_8
PQQGKAATTSITSQDELIDWGFSESSEVKDLGHFAVKSSKAPEKMGVPNSGHFRYAKVKV
LELPKFDRLMTDVVTVVFSLTSSAEDGKIIKVKNVEPTIIVQQPGLYLHLGIVWEQSSGH
KITKGDGKKKILYREAGRQSGHVKTALRKEYQLPDKFKARFFDDKMTPTLTMLAGKDTCA
PLFTPCEAYVLKYAVMHYKR
>Tip_9
PASGKAARAWETSHEELVDWGFADGSDVRDVGHFEVNNSKAPEHMDVRNSGQLRYARINL
LPLPQLDRIMTEVVQIVFKLTSFAYHGKCIRIKSMNPTVVVQSGGLWLALQIVWDEASGF
NISKADGISKILNKEAGRQTNYVQTYMVKEYQVPDQFQARFFDDKMSPTMTMLACRDSCA
PLFTSCEAYVVKHSVMTFKR
>Tip_14
DPSPRDVTLFQSAQVSVCLWAEKHEALYVPPAETVNEKSLTREQLFPGVETRKLYNALVL
AQIGRVRSTLPAANYILFQRKVVRMVGTMGKMERSVPREEKEIPTLSLVTFSVSVHFLAD
GERTAVGHQSIAIKDKITNRSAFKMKLKPNRDFGGKLTTNMVNDSQSVKIVYLYRRRTRD
PSLLELAEHAQSYDIFRGKE
>Tip_15
DSIPRDITLLDVKVKCVVLWTENKSPLELEPEKMLTERVLSYAKVTSGLETKQKFKAYIM
CEMRRSRQYPLSVNNLEYQEKPIKLIGTLGTMKSAIPREDHEIPAITLITFTVGVYFLSG
SNRKGLPAESFAVSEGVVEKSFFLLKLKPRRDFGGRFAIQLLDETGTVDLIFLHRRRLRD
PTYIAQAQHSESCNLFKSKD
>Tip_6
NPAPKGLSKKNLAYKDGAIWPHSTETIWLPATVSLNTKFSEHERIGHSAAGQRIMYSYVE
REVVMSQTEPAAVEYFEVQVKSERLECIMGLCRGQAPKSIKEIGYSMIISPILANGLFED
GKNKEEKTGRVELADNLKDRKYFEERISPMNQLGGRNTQIFTGSNTVPKISFLHRLDITS
PAFSSAYDQAEVVAIRSAKE
>Tip_7
DPSPRGLHKMMVADREVAIWPEDETTVWLPATHALSDKSINYDRVASSTRAQRIMESVVL
ADVGRLESESSCVEYLMVQVKPEQLVCAMGLCRRANPEDVKEVPYLRLITQCIAGMLVDD
GSKSNTNNGRIVIAENLNNRKYFKLKFKPDRDFPGKCSAGTVRSITAAKILFLWRMNCLD
PVFAAAQDQAQVFHIQNSKE
>Tip_1
PPRPNDLHEEAIANREAVLWPGSDSQQLVQPAYTITDKAVGYETVTFGVDGAKLHEPLTM
ADIDRLRNTPPCIKYILFSVLALRVIGTLGILKRGLPKDHRELPTVSLMEEWIVTHFVTD
AEDNSLANGDIARAKKVETKSLFDILLKKDRQYMGKMQANMTEELAAALIVWLHRDTKKE
PAYSATRKHSKQYSLFRAEK
>Tip_0
PPRPNALFMYKISNQERVWWAASNNMVNVPPSYTLAARGSGYAKLPFSADAAQLYEPITK
NEVEKLRKAPPDMKYLIFHAIAFRMINSYGVTGREMPKDQRELPTLSALSQHIATHVVAD
TRRDGLSKDRLARKNRLETQSFFEVLLEPGMKYMPKFRSNTTDKVSSAVLTWLNRDDVRE
PVHAFKRKYSKQYSMFRREQ
>Tip_12
PAQQRMVSESILDGENLVMVPDADDSRIVPYVEQTHDSEHGYPKLVMSATHLKMGMPMEL
LDLMAFANLPDDFVIIYFNVAAFKATSRLLLLVLGLEDDLKTLPHALQLEEMMKQQFFPC
AIHYPLNFNTVIIETMVEERATYMALLTVEINPIAKFKNDSKSSAMRLAVCKLDIKRRKP
TAYPTNKSYTKGLCALEPND
>Tip_13
PAQFRLLHEWYLDDEDLATITGPDDSHVVTHVEERAVEENQFDRLALQASHIKMGTPAEF
LDLRSFLELPPDFVMYLYNVLTFKLTTMLCLLGLGLPIVIKKLPYLFQFEELLKQAYYPA
VMKNPAEFATVVFQPLIQEETLRIFIFTVELHPLAWYTSDILRDAIRMAFTTSAIKKPKP
TAATNEKRYTKGICVLEGDD
>Tip_2
PPEFNGLHEWEMPSKVLVLWHGLDCPTFIPLAYKKTEKPSQYQDIVVASDSARKMAPLEI
IELEGYRSAPPQITVFLWEVLSFESTETLQLFRVALQRDPRKVPEAYALEERVNAQYLVR
KLHEPMELNDLAVKNRIKQEMFFFVVAPIGLKALGKFKIDLERKLVSNAISAMKPTTKKR
AFYASMQKYSRRWCGLKEKD
