# Supplementary material for: Phylograd: fast column-specific calculation of substitution model gradients
Source: BMC Bioinformatics. 2025 Dec 23;27:20. doi: 10.1186/s12859-025-06353-4 (PMC12836810; doi:10.1186/s12859-025-06353-4)
Supplement: Supplementary file 1 — (zip 4800 KB) [file 12859_2025_6353_MOESM1_ESM.zip › alignment_16_20_1.single_phylograd.log]

Likelihood=-35.08800047038789
Iteration 0: 35.08800047038789
Iteration 1: 35.08800047038789
Likelihood=-31.737242242482427
Iteration 2: 31.737242242482427
Likelihood=-28.91692510581789
Iteration 3: 28.91692510581789
Likelihood=-26.632659632050455
Iteration 4: 26.632659632050455
Likelihood=-24.76152047788648
Iteration 5: 24.76152047788648
Likelihood=-23.180107409230004
Iteration 6: 23.180107409230004
Likelihood=-21.87573174428808
Iteration 7: 21.87573174428808
Likelihood=-20.908543164903662
Iteration 8: 20.908543164903662
Likelihood=-20.255976734189613
Iteration 9: 20.255976734189613
Likelihood=-19.723245155808353
Iteration 10: 19.723245155808353
Likelihood=-19.36522884106668
Iteration 11: 19.36522884106668
Likelihood=-19.1447596366775
Iteration 12: 19.1447596366775
Likelihood=-19.011972705909894
Iteration 13: 19.011972705909894
Likelihood=-18.83995454161037
Iteration 14: 18.83995454161037
Likelihood=-18.69402439146941
Iteration 15: 18.69402439146941
Likelihood=-18.5404066276861
Iteration 16: 18.5404066276861
Likelihood=-18.431186166736598
Iteration 17: 18.431186166736598
Likelihood=-18.35649951396566
Iteration 18: 18.35649951396566
Likelihood=-18.320826024397476
Iteration 19: 18.320826024397476
Likelihood=-18.315053154902717
Iteration 20: 18.315053154902717
Likelihood=-18.29173137824348
Iteration 21: 18.29173137824348
Likelihood=-18.286243449588373
Iteration 22: 18.286243449588373
Likelihood=-18.27990815254675
Iteration 23: 18.27990815254675
Likelihood=-18.27134290054861
Iteration 24: 18.27134290054861
Likelihood=-18.264109587147832
Iteration 25: 18.264109587147832
Likelihood=-18.25587688690536
Iteration 26: 18.25587688690536
Likelihood=-18.250078326680192
Iteration 27: 18.250078326680192
Likelihood=-18.24392897575723
Iteration 28: 18.24392897575723
Likelihood=-18.24000873459476
Iteration 29: 18.24000873459476
Likelihood=-18.235930128560494
Iteration 30: 18.235930128560494
Likelihood=-18.232397827017422
Iteration 31: 18.232397827017422
Likelihood=-18.229960557748946
Iteration 32: 18.229960557748946
Likelihood=-18.228448506503277
Iteration 33: 18.228448506503277
Likelihood=-18.227857271572024
Iteration 34: 18.227857271572024
Likelihood=-18.227362021479085
Iteration 35: 18.227362021479085
Likelihood=-18.227244760302163
Iteration 36: 18.227244760302163
Likelihood=-18.22698377591408
Iteration 37: 18.22698377591408
Likelihood=-18.226903576762812
Iteration 38: 18.226903576762812
Likelihood=-18.22675568545662
Iteration 39: 18.22675568545662
Likelihood=-18.2263983956247
Iteration 40: 18.2263983956247
Likelihood=-18.226019172459065
Iteration 41: 18.226019172459065
Likelihood=-18.225886862716482
Iteration 42: 18.225886862716482
Likelihood=-18.22560693580261
Iteration 43: 18.22560693580261
Likelihood=-18.225554401957726
Iteration 44: 18.225554401957726
Likelihood=-18.22550335842198
Iteration 45: 18.22550335842198
Likelihood=-18.225403173652566
Iteration 46: 18.225403173652566
Likelihood=-18.225283554650396
Iteration 47: 18.225283554650396
Likelihood=-18.225209970741126
Iteration 48: 18.225209970741126
Likelihood=-18.225119243476826
Iteration 49: 18.225119243476826
Likelihood=-18.22504543578129
Iteration 50: 18.22504543578129
Likelihood=-18.22497841819499
Iteration 51: 18.22497841819499
Likelihood=-18.224928326269136
Iteration 52: 18.224928326269136
Likelihood=-18.224885218731824
Iteration 53: 18.224885218731824
Likelihood=-18.224847857620663
Iteration 54: 18.224847857620663
Likelihood=-18.224813174738923
Iteration 55: 18.224813174738923
Likelihood=-18.224783713349375
Iteration 56: 18.224783713349375
Likelihood=-18.224751847780407
Iteration 57: 18.224751847780407
Likelihood=-18.224720732229887
Likelihood=-18.224619470075314
Iteration 58: 18.224619470075314
Likelihood=-18.224593078028164
Likelihood=-18.22451080993845
Iteration 59: 18.22451080993845
Likelihood=-18.22449152805531
Likelihood=-18.224431369401028
Iteration 60: 18.224431369401028
Likelihood=-18.224411348578926
Iteration 61: 18.224411348578926
Likelihood=-18.224392866734235
Iteration 62: 18.224392866734235
Likelihood=-18.224377068396244
Iteration 63: 18.224377068396244
Likelihood=-36.72090447378312
Iteration 0: 36.72090447378312
Iteration 1: 36.72090447378312
Likelihood=-33.14610553721665
Iteration 2: 33.14610553721665
Likelihood=-30.084142953010232
Iteration 3: 30.084142953010232
Likelihood=-27.701062738596335
Iteration 4: 27.701062738596335
Likelihood=-25.870416097811997
Iteration 5: 25.870416097811997
Likelihood=-24.402978808988472
Iteration 6: 24.402978808988472
Likelihood=-23.28653758140912
Iteration 7: 23.28653758140912
Likelihood=-22.428208193654463
Iteration 8: 22.428208193654463
Likelihood=-21.848460749300976
Iteration 9: 21.848460749300976
Likelihood=-21.414708058673277
Iteration 10: 21.414708058673277
Likelihood=-21.1241210410865
Iteration 11: 21.1241210410865
Likelihood=-20.95870906545971
Iteration 12: 20.95870906545971
Likelihood=-20.81412836668744
Iteration 13: 20.81412836668744
Likelihood=-20.732960280896805
Iteration 14: 20.732960280896805
Likelihood=-20.682455702924017
Iteration 15: 20.682455702924017
Likelihood=-20.65634652998474
Iteration 16: 20.65634652998474
Likelihood=-20.628631316115378
Iteration 17: 20.628631316115378
Likelihood=-20.602440648098113
Iteration 18: 20.602440648098113
Likelihood=-20.604657037501354
Likelihood=-20.591955330179037
Iteration 19: 20.591955330179037
Likelihood=-20.572230847825928
Iteration 20: 20.572230847825928
Likelihood=-20.566019845596216
Iteration 21: 20.566019845596216
Likelihood=-20.564126048501155
Iteration 22: 20.564126048501155
Likelihood=-20.56252633783538
Iteration 23: 20.56252633783538
Likelihood=-20.5609223909536
Iteration 24: 20.5609223909536
Likelihood=-20.559571954916454
Iteration 25: 20.559571954916454
Likelihood=-20.558478283491745
Iteration 26: 20.558478283491745
Likelihood=-20.557780916368074
Iteration 27: 20.557780916368074
Likelihood=-20.557278387364978
Iteration 28: 20.557278387364978
Likelihood=-20.557046015580944
Iteration 29: 20.557046015580944
Likelihood=-20.556860866150817
Iteration 30: 20.556860866150817
Likelihood=-20.556737210940835
Iteration 31: 20.556737210940835
Likelihood=-20.55662076633015
Iteration 32: 20.55662076633015
Likelihood=-20.55652241975796
Iteration 33: 20.55652241975796
Likelihood=-20.556449141326183
Iteration 34: 20.556449141326183
Likelihood=-20.556385723291555
Iteration 35: 20.556385723291555
Likelihood=-20.55634413161055
Iteration 36: 20.55634413161055
Likelihood=-20.556328090102674
Iteration 37: 20.556328090102674
Likelihood=-48.52025897163658
Iteration 0: 48.52025897163658
Iteration 1: 48.52025897163658
Likelihood=-44.45839327438692
Iteration 2: 44.45839327438692
Likelihood=-41.086705852973765
Iteration 3: 41.086705852973765
Likelihood=-38.34639115237149
Iteration 4: 38.34639115237149
Likelihood=-36.08107949398406
Iteration 5: 36.08107949398406
Likelihood=-34.19473230351677
Iteration 6: 34.19473230351677
Likelihood=-32.627092281901746
Iteration 7: 32.627092281901746
Likelihood=-31.356140432604885
Iteration 8: 31.356140432604885
Likelihood=-30.315661689451744
Iteration 9: 30.315661689451744
Likelihood=-29.46431379576225
Iteration 10: 29.46431379576225
Likelihood=-28.824566519933352
Iteration 11: 28.824566519933352
Likelihood=-28.398272387301326
Iteration 12: 28.398272387301326
Likelihood=-28.01324821813225
Iteration 13: 28.01324821813225
Likelihood=-27.759312829840354
Iteration 14: 27.759312829840354
Likelihood=-27.544022693950932
Iteration 15: 27.544022693950932
Likelihood=-27.39323850692774
Iteration 16: 27.39323850692774
Likelihood=-27.28174466498443
Iteration 17: 27.28174466498443
Likelihood=-27.16909994617842
Iteration 18: 27.16909994617842
Likelihood=-27.062255671199814
Iteration 19: 27.062255671199814
Likelihood=-26.9622115580603
Iteration 20: 26.9622115580603
Likelihood=-26.874982280866163
Iteration 21: 26.874982280866163
Likelihood=-26.804194116838243
Iteration 22: 26.804194116838243
Likelihood=-26.75187376637914
Iteration 23: 26.75187376637914
Likelihood=-26.72183918107435
Iteration 24: 26.72183918107435
Likelihood=-26.706584883994086
Iteration 25: 26.706584883994086
Likelihood=-26.697403210315866
Iteration 26: 26.697403210315866
Likelihood=-26.672465668573274
Iteration 27: 26.672465668573274
Likelihood=-26.64586207580706
Iteration 28: 26.64586207580706
Likelihood=-26.612409853703205
Iteration 29: 26.612409853703205
Likelihood=-26.58467357062332
Iteration 30: 26.58467357062332
Likelihood=-26.579578056793107
Iteration 31: 26.579578056793107
Likelihood=-26.563982142571025
Iteration 32: 26.563982142571025
Likelihood=-26.56145481604457
Iteration 33: 26.56145481604457
Likelihood=-26.557534921419855
Iteration 34: 26.557534921419855
Likelihood=-26.552220454582823
Iteration 35: 26.552220454582823
Likelihood=-26.548695602287655
Iteration 36: 26.548695602287655
Likelihood=-26.54396627899943
Iteration 37: 26.54396627899943
Likelihood=-26.542637299996294
Iteration 38: 26.542637299996294
Likelihood=-26.541437902275877
Iteration 39: 26.541437902275877
Likelihood=-26.540561710924493
Iteration 40: 26.540561710924493
Likelihood=-26.53972856698472
Iteration 41: 26.53972856698472
Likelihood=-26.53795209935059
Iteration 42: 26.53795209935059
Likelihood=-26.536365972978476
Iteration 43: 26.536365972978476
Likelihood=-26.5351624925736
Iteration 44: 26.5351624925736
Likelihood=-26.53333734409821
Iteration 45: 26.53333734409821
Likelihood=-26.531680883706553
Iteration 46: 26.531680883706553
Likelihood=-26.529958675790457
Iteration 47: 26.529958675790457
Likelihood=-26.527175532410173
Iteration 48: 26.527175532410173
Likelihood=-26.52552140238026
Iteration 49: 26.52552140238026
Likelihood=-26.524416597153117
Iteration 50: 26.524416597153117
Likelihood=-26.523350114920195
Iteration 51: 26.523350114920195
Likelihood=-26.523143739852788
Iteration 52: 26.523143739852788
Likelihood=-26.522664635823332
Iteration 53: 26.522664635823332
Likelihood=-26.522846678635688
Likelihood=-26.522508237585935
Iteration 54: 26.522508237585935
Likelihood=-26.522348795484767
Iteration 55: 26.522348795484767
Likelihood=-26.52214796209278
Iteration 56: 26.52214796209278
Likelihood=-26.522068131175875
Iteration 57: 26.522068131175875
Likelihood=-26.521969934396395
Iteration 58: 26.521969934396395
Likelihood=-26.52187856331416
Iteration 59: 26.52187856331416
Likelihood=-26.521817576757293
Iteration 60: 26.521817576757293
Likelihood=-26.52167530635354
Iteration 61: 26.52167530635354
Likelihood=-26.521901236305652
Likelihood=-26.52160548890143
Iteration 62: 26.52160548890143
Likelihood=-26.521502644543492
Iteration 63: 26.521502644543492
Likelihood=-26.521448917894396
Iteration 64: 26.521448917894396
Likelihood=-26.521411461236305
Iteration 65: 26.521411461236305
Likelihood=-26.52137770038122
Iteration 66: 26.52137770038122
Likelihood=-26.521344532585893
Iteration 67: 26.521344532585893
Likelihood=-26.521329863067667
Iteration 68: 26.521329863067667
Likelihood=-44.572577944403776
Iteration 0: 44.572577944403776
Iteration 1: 44.572577944403776
Likelihood=-40.393080090232
Likelihood=-30.205445835068893
Iteration 2: 30.205445835068893
Likelihood=-28.7891998327659
Iteration 3: 28.7891998327659
Likelihood=-27.683675146374647
Iteration 4: 27.683675146374647
Likelihood=-26.780882060782705
Iteration 5: 26.780882060782705
Likelihood=-26.163039085707386
Iteration 6: 26.163039085707386
Likelihood=-25.712995113646983
Iteration 7: 25.712995113646983
Likelihood=-25.402536986198882
Iteration 8: 25.402536986198882
Likelihood=-25.17781091543346
Iteration 9: 25.17781091543346
Likelihood=-24.99068715940597
Iteration 10: 24.99068715940597
Likelihood=-24.869202208653636
Iteration 11: 24.869202208653636
Likelihood=-24.798521526384818
Iteration 12: 24.798521526384818
Likelihood=-24.739908661596395
Iteration 13: 24.739908661596395
Likelihood=-24.720901619112585
Iteration 14: 24.720901619112585
Likelihood=-24.700290757576823
Iteration 15: 24.700290757576823
Likelihood=-24.68440340902219
Iteration 16: 24.68440340902219
Likelihood=-24.661475730577106
Iteration 17: 24.661475730577106
Likelihood=-24.65114178496018
Iteration 18: 24.65114178496018
Likelihood=-24.637812606432497
Iteration 19: 24.637812606432497
Likelihood=-24.627309233902498
Iteration 20: 24.627309233902498
Likelihood=-24.618696064328706
Iteration 21: 24.618696064328706
Likelihood=-24.614290484873596
Iteration 22: 24.614290484873596
Likelihood=-24.61006759144746
Iteration 23: 24.61006759144746
Likelihood=-24.607718440521747
Iteration 24: 24.607718440521747
Likelihood=-24.60707537108932
Iteration 25: 24.60707537108932
Likelihood=-24.605693089192165
Iteration 26: 24.605693089192165
Likelihood=-24.60399407199812
Iteration 27: 24.60399407199812
Likelihood=-24.60158435268232
Iteration 28: 24.60158435268232
Likelihood=-24.60080984119719
Iteration 29: 24.60080984119719
Likelihood=-24.598398320898283
Iteration 30: 24.598398320898283
Likelihood=-24.597677151056708
Iteration 31: 24.597677151056708
Likelihood=-24.596771626389554
Iteration 32: 24.596771626389554
Likelihood=-24.595962584004322
Iteration 33: 24.595962584004322
Likelihood=-24.59527706779246
Iteration 34: 24.59527706779246
Likelihood=-24.594931524038365
Iteration 35: 24.594931524038365
Likelihood=-24.59439273232525
Iteration 36: 24.59439273232525
Likelihood=-24.593612582566987
Iteration 37: 24.593612582566987
Likelihood=-24.5928378165644
Iteration 38: 24.5928378165644
Likelihood=-24.59240852885902
Iteration 39: 24.59240852885902
Likelihood=-24.59206493858468
Iteration 40: 24.59206493858468
Likelihood=-24.59189486286676
Iteration 41: 24.59189486286676
Likelihood=-24.591803167508175
Iteration 42: 24.591803167508175
Likelihood=-24.59180851312236
Likelihood=-24.591777651793745
Iteration 43: 24.591777651793745
Likelihood=-24.59172300470501
Iteration 44: 24.59172300470501
Likelihood=-24.591679601399758
Iteration 45: 24.591679601399758
Likelihood=-24.591640750924004
Iteration 46: 24.591640750924004
Likelihood=-24.591609372384266
Iteration 47: 24.591609372384266
Likelihood=-24.591581646871077
Iteration 48: 24.591581646871077
Likelihood=-24.591564951489595
Iteration 49: 24.591564951489595
Likelihood=-42.56736911302823
Iteration 0: 42.56736911302823
Iteration 1: 42.56736911302823
Likelihood=-39.16057321512238
Iteration 2: 39.16057321512238
Likelihood=-36.34288305165633
Iteration 3: 36.34288305165633
Likelihood=-34.1070871948398
Iteration 4: 34.1070871948398
Likelihood=-32.29484222903942
Iteration 5: 32.29484222903942
Likelihood=-30.775260792677457
Iteration 6: 30.775260792677457
Likelihood=-29.486401483501655
Iteration 7: 29.486401483501655
Likelihood=-28.412835798812697
Iteration 8: 28.412835798812697
Likelihood=-27.589412241276055
Iteration 9: 27.589412241276055
Likelihood=-26.903928743223823
Iteration 10: 26.903928743223823
Likelihood=-26.427255709326985
Iteration 11: 26.427255709326985
Likelihood=-26.118422443101082
Iteration 12: 26.118422443101082
Likelihood=-25.873410954360093
Iteration 13: 25.873410954360093
Likelihood=-25.687457440540737
Iteration 14: 25.687457440540737
Likelihood=-25.52362285421624
Iteration 15: 25.52362285421624
Likelihood=-25.37888809594452
Iteration 16: 25.37888809594452
Likelihood=-25.25469122554363
Iteration 17: 25.25469122554363
Likelihood=-25.14867958330958
Iteration 18: 25.14867958330958
Likelihood=-25.058597013190415
Iteration 19: 25.058597013190415
Likelihood=-24.97871766797882
Iteration 20: 24.97871766797882
Likelihood=-24.917170295259677
Iteration 21: 24.917170295259677
Likelihood=-24.864905421772892
Iteration 22: 24.864905421772892
Likelihood=-24.8248562282805
Iteration 23: 24.8248562282805
Likelihood=-24.795235750817664
Iteration 24: 24.795235750817664
Likelihood=-24.77086795689058
Iteration 25: 24.77086795689058
Likelihood=-24.74900632092295
Iteration 26: 24.74900632092295
Likelihood=-24.730829304004804
Iteration 27: 24.730829304004804
Likelihood=-24.716408263272207
Iteration 28: 24.716408263272207
Likelihood=-24.70396028335754
Iteration 29: 24.70396028335754
Likelihood=-24.692211100635372
Iteration 30: 24.692211100635372
Likelihood=-24.6827036357094
Iteration 31: 24.6827036357094
Likelihood=-24.67618569119039
Iteration 32: 24.67618569119039
Likelihood=-24.67052778684235
Iteration 33: 24.67052778684235
Likelihood=-24.668226018488607
Iteration 34: 24.668226018488607
Likelihood=-24.666653738004808
Iteration 35: 24.666653738004808
Likelihood=-24.66550803584513
Iteration 36: 24.66550803584513
Likelihood=-24.662518499946973
Iteration 37: 24.662518499946973
Likelihood=-24.665400587521813
Likelihood=-24.66189387806287
Iteration 38: 24.66189387806287
Likelihood=-24.661065248918536
Iteration 39: 24.661065248918536
Likelihood=-24.660406608735105
Iteration 40: 24.660406608735105
Likelihood=-24.659942677124157
Iteration 41: 24.659942677124157
Likelihood=-24.65956393587156
Iteration 42: 24.65956393587156
Likelihood=-24.65925070242102
Iteration 43: 24.65925070242102
Likelihood=-24.658658044536757
Iteration 44: 24.658658044536757
Likelihood=-24.6590156524115
Likelihood=-24.658418173713358
Iteration 45: 24.658418173713358
Likelihood=-24.65811416629326
Iteration 46: 24.65811416629326
Likelihood=-24.65792701210759
Iteration 47: 24.65792701210759
Likelihood=-24.657834362953057
Iteration 48: 24.657834362953057
Likelihood=-24.65768554709533
Iteration 49: 24.65768554709533
Likelihood=-24.65728693567904
Iteration 50: 24.65728693567904
Likelihood=-24.657063738001966
Iteration 51: 24.657063738001966
Likelihood=-24.656602788093707
Iteration 52: 24.656602788093707
Likelihood=-24.656329102827854
Iteration 53: 24.656329102827854
Likelihood=-24.656176221743273
Iteration 54: 24.656176221743273
Likelihood=-24.656075974113225
Iteration 55: 24.656075974113225
Likelihood=-24.656023475559866
Iteration 56: 24.656023475559866
Likelihood=-24.655931034175968
Iteration 57: 24.655931034175968
Likelihood=-24.655899284466066
Iteration 58: 24.655899284466066
Likelihood=-24.655880838647626
Iteration 59: 24.655880838647626
Likelihood=-41.50123883648988
Iteration 0: 41.50123883648988
Iteration 1: 41.50123883648988
Likelihood=-38.270178434068434
Iteration 2: 38.270178434068434
Likelihood=-35.453741483064746
Likelihood=-30.75523355249799
Iteration 3: 30.75523355249799
Likelihood=-28.1041226970107
Iteration 4: 28.1041226970107
Likelihood=-26.842284896763672
Iteration 5: 26.842284896763672
Likelihood=-25.758371940722554
Iteration 6: 25.758371940722554
Likelihood=-24.91294702584748
Iteration 7: 24.91294702584748
Likelihood=-24.262700702045368
Iteration 8: 24.262700702045368
Likelihood=-23.78954582446642
Iteration 9: 23.78954582446642
Likelihood=-23.413286101080562
Iteration 10: 23.413286101080562
Likelihood=-23.13972931083239
Iteration 11: 23.13972931083239
Likelihood=-22.923606945588773
Iteration 12: 22.923606945588773
Likelihood=-22.76158964847553
Iteration 13: 22.76158964847553
Likelihood=-22.63917979031192
Iteration 14: 22.63917979031192
Likelihood=-22.522045910535706
Iteration 15: 22.522045910535706
Likelihood=-22.428008532965038
Iteration 16: 22.428008532965038
Likelihood=-22.35773363020045
Iteration 17: 22.35773363020045
Likelihood=-22.306470849070056
Iteration 18: 22.306470849070056
Likelihood=-22.268376632758727
Iteration 19: 22.268376632758727
Likelihood=-22.23884025215237
Iteration 20: 22.23884025215237
Likelihood=-22.214916901177446
Iteration 21: 22.214916901177446
Likelihood=-22.196555385539906
Iteration 22: 22.196555385539906
Likelihood=-22.183590407975494
Iteration 23: 22.183590407975494
Likelihood=-22.17726375974874
Iteration 24: 22.17726375974874
Likelihood=-22.171562069561023
Iteration 25: 22.171562069561023
Likelihood=-22.17009249474133
Iteration 26: 22.17009249474133
Likelihood=-22.167612825310325
Iteration 27: 22.167612825310325
Likelihood=-22.165464905271413
Iteration 28: 22.165464905271413
Likelihood=-22.164000677381026
Iteration 29: 22.164000677381026
Likelihood=-22.16273705558658
Iteration 30: 22.16273705558658
Likelihood=-22.161549326984094
Iteration 31: 22.161549326984094
Likelihood=-22.16037616953069
Iteration 32: 22.16037616953069
Likelihood=-22.159101979196382
Iteration 33: 22.159101979196382
Likelihood=-22.15828240720086
Iteration 34: 22.15828240720086
Likelihood=-22.157604084045126
Iteration 35: 22.157604084045126
Likelihood=-22.156432718353493
Iteration 36: 22.156432718353493
Likelihood=-22.155973953535838
Iteration 37: 22.155973953535838
Likelihood=-22.155565849217354
Iteration 38: 22.155565849217354
Likelihood=-22.155411853581175
Iteration 39: 22.155411853581175
Likelihood=-22.155117207651
Iteration 40: 22.155117207651
Likelihood=-22.15472850332383
Iteration 41: 22.15472850332383
Likelihood=-22.15491641469284
Likelihood=-22.15461506259851
Iteration 42: 22.15461506259851
Likelihood=-22.154410288620713
Iteration 43: 22.154410288620713
Likelihood=-22.154359509376757
Iteration 44: 22.154359509376757
Likelihood=-22.15432265844432
Iteration 45: 22.15432265844432
Likelihood=-22.15424741887282
Iteration 46: 22.15424741887282
Likelihood=-22.154123735630076
Iteration 47: 22.154123735630076
Likelihood=-22.15405982755223
Iteration 48: 22.15405982755223
Likelihood=-22.153980086412666
Iteration 49: 22.153980086412666
Likelihood=-22.15395568620878
Iteration 50: 22.15395568620878
Likelihood=-22.153929799379696
Iteration 51: 22.153929799379696
Likelihood=-22.153885354454527
Iteration 52: 22.153885354454527
Likelihood=-22.153851321648133
Iteration 53: 22.153851321648133
Likelihood=-22.153800285286664
Iteration 54: 22.153800285286664
Likelihood=-22.15376155055364
Iteration 55: 22.15376155055364
Likelihood=-22.153747660324438
Iteration 56: 22.153747660324438
Likelihood=-42.258521809554274
Iteration 0: 42.258521809554274
Iteration 1: 42.258521809554274
Likelihood=-36.11964693166759
Likelihood=-24.505413814520093
Iteration 2: 24.505413814520093
Likelihood=-22.426487659715697
Iteration 3: 22.426487659715697
Likelihood=-21.66818037966766
Iteration 4: 21.66818037966766
Likelihood=-20.475863516753634
Iteration 5: 20.475863516753634
Likelihood=-19.723999003939806
Iteration 6: 19.723999003939806
Likelihood=-19.296946341712342
Iteration 7: 19.296946341712342
Likelihood=-19.044794177092427
Iteration 8: 19.044794177092427
Likelihood=-18.92927635970545
Iteration 9: 18.92927635970545
Likelihood=-18.903191379736594
Iteration 10: 18.903191379736594
Likelihood=-18.847809319824997
Iteration 11: 18.847809319824997
Likelihood=-18.823369980104527
Iteration 12: 18.823369980104527
Likelihood=-18.810966875063322
Iteration 13: 18.810966875063322
Likelihood=-18.808433354592548
Iteration 14: 18.808433354592548
Likelihood=-18.805573270072568
Iteration 15: 18.805573270072568
Likelihood=-18.80296254604782
Iteration 16: 18.80296254604782
Likelihood=-18.801201850619698
Iteration 17: 18.801201850619698
Likelihood=-18.80059921596746
Iteration 18: 18.80059921596746
Likelihood=-18.800419940609935
Iteration 19: 18.800419940609935
Likelihood=-18.800276379411738
Iteration 20: 18.800276379411738
Likelihood=-18.80040274922026
Likelihood=-18.80023915905406
Iteration 21: 18.80023915905406
Likelihood=-18.8001606471158
Iteration 22: 18.8001606471158
Likelihood=-18.80013643508016
Iteration 23: 18.80013643508016
Likelihood=-18.80012884534788
Iteration 24: 18.80012884534788
Likelihood=-42.89639438728362
Iteration 0: 42.89639438728362
Iteration 1: 42.89639438728362
Likelihood=-39.624998947178575
Iteration 2: 39.624998947178575
Likelihood=-36.86209536832497
Iteration 3: 36.86209536832497
Likelihood=-34.525658248730636
Likelihood=-28.34375817875219
Iteration 4: 28.34375817875219
Likelihood=-27.23208880124268
Iteration 5: 27.23208880124268
Likelihood=-26.438683297066877
Iteration 6: 26.438683297066877
Likelihood=-25.862155284079837
Iteration 7: 25.862155284079837
Likelihood=-25.456879800327915
Iteration 8: 25.456879800327915
Likelihood=-25.174751381243155
Iteration 9: 25.174751381243155
Likelihood=-24.967795587882232
Iteration 10: 24.967795587882232
Likelihood=-24.79655751484771
Iteration 11: 24.79655751484771
Likelihood=-24.632502796785552
Iteration 12: 24.632502796785552
Likelihood=-24.47393326688299
Iteration 13: 24.47393326688299
Likelihood=-24.34078740507482
Iteration 14: 24.34078740507482
Likelihood=-24.25042573010755
Iteration 15: 24.25042573010755
Likelihood=-24.192976948364404
Iteration 16: 24.192976948364404
Likelihood=-24.158411371562067
Iteration 17: 24.158411371562067
Likelihood=-24.12147846573729
Iteration 18: 24.12147846573729
Likelihood=-24.089930368195358
Iteration 19: 24.089930368195358
Likelihood=-24.060404436563278
Iteration 20: 24.060404436563278
Likelihood=-24.04023678636022
Iteration 21: 24.04023678636022
Likelihood=-24.032935503228842
Iteration 22: 24.032935503228842
Likelihood=-24.027148367790183
Iteration 23: 24.027148367790183
Likelihood=-24.023039922000848
Iteration 24: 24.023039922000848
Likelihood=-24.020683950804504
Iteration 25: 24.020683950804504
Likelihood=-24.018573785939964
Iteration 26: 24.018573785939964
Likelihood=-24.017652796628596
Iteration 27: 24.017652796628596
Likelihood=-24.016197053919683
Iteration 28: 24.016197053919683
Likelihood=-24.014610757381224
Iteration 29: 24.014610757381224
Likelihood=-24.014981903241413
Likelihood=-24.01365173814337
Iteration 30: 24.01365173814337
Likelihood=-24.012099481164185
Iteration 31: 24.012099481164185
Likelihood=-24.010846120845457
Iteration 32: 24.010846120845457
Likelihood=-24.0091283465113
Iteration 33: 24.0091283465113
Likelihood=-24.007538928577315
Iteration 34: 24.007538928577315
Likelihood=-24.0055466367738
Iteration 35: 24.0055466367738
Likelihood=-24.004603263627217
Iteration 36: 24.004603263627217
Likelihood=-24.003758406846284
Iteration 37: 24.003758406846284
Likelihood=-24.00245478693096
Iteration 38: 24.00245478693096
Likelihood=-24.001194379101122
Iteration 39: 24.001194379101122
Likelihood=-23.99943987317816
Iteration 40: 23.99943987317816
Likelihood=-23.99846716791033
Iteration 41: 23.99846716791033
Likelihood=-23.99791496652651
Iteration 42: 23.99791496652651
Likelihood=-23.9975812255002
Iteration 43: 23.9975812255002
Likelihood=-23.997119967158593
Iteration 44: 23.997119967158593
Likelihood=-23.996906225837414
Iteration 45: 23.996906225837414
Likelihood=-23.996711041692507
Iteration 46: 23.996711041692507
Likelihood=-23.996540189146838
Iteration 47: 23.996540189146838
Likelihood=-23.996434513587126
Iteration 48: 23.996434513587126
Likelihood=-23.99632419669263
Iteration 49: 23.99632419669263
Likelihood=-23.996221120424796
Iteration 50: 23.996221120424796
Likelihood=-23.99610543143778
Iteration 51: 23.99610543143778
Likelihood=-23.995955641829216
Iteration 52: 23.995955641829216
Likelihood=-23.995700141909857
Iteration 53: 23.995700141909857
Likelihood=-23.995673930485
Likelihood=-23.99556694773244
Iteration 54: 23.99556694773244
Likelihood=-23.995388941477778
Iteration 55: 23.995388941477778
Likelihood=-23.99523628781333
Iteration 56: 23.99523628781333
Likelihood=-23.994884399192195
Iteration 57: 23.994884399192195
Likelihood=-23.994507664711097
Iteration 58: 23.994507664711097
Likelihood=-23.994102012655013
Iteration 59: 23.994102012655013
Likelihood=-23.99368046554924
Likelihood=-23.99207092337248
Likelihood=-23.986198909241324
Likelihood=-23.988656502117227
Likelihood=-23.985830915341623
Iteration 60: 23.985830915341623
Likelihood=-23.98550317796849
Iteration 61: 23.98550317796849
Likelihood=-23.983361923454538
Likelihood=-23.976425927186845
Iteration 62: 23.976425927186845
Likelihood=-23.972490242997793
Likelihood=-23.961616475227242
Iteration 63: 23.961616475227242
Likelihood=-23.943605340615143
Iteration 64: 23.943605340615143
Likelihood=-23.92954045057905
Likelihood=-23.894233535235234
Iteration 65: 23.894233535235234
Likelihood=-23.87714703480344
Iteration 66: 23.87714703480344
Likelihood=-23.841973397791392
Iteration 67: 23.841973397791392
Likelihood=-23.805671960821325
Iteration 68: 23.805671960821325
Likelihood=-23.791716011612518
Iteration 69: 23.791716011612518
Likelihood=-23.780492988097198
Iteration 70: 23.780492988097198
Likelihood=-23.77576224843721
Iteration 71: 23.77576224843721
Likelihood=-23.767317059858648
Iteration 72: 23.767317059858648
Likelihood=-23.758036944210442
Iteration 73: 23.758036944210442
Likelihood=-23.756406681828327
Iteration 74: 23.756406681828327
Likelihood=-23.753771531353323
Iteration 75: 23.753771531353323
Likelihood=-23.75325219210921
Iteration 76: 23.75325219210921
Likelihood=-23.752423793314193
Iteration 77: 23.752423793314193
Likelihood=-23.751851671446467
Iteration 78: 23.751851671446467
Likelihood=-23.75112527616043
Iteration 79: 23.75112527616043
Likelihood=-23.750620012242262
Iteration 80: 23.750620012242262
Likelihood=-23.750151006705387
Iteration 81: 23.750151006705387
Likelihood=-23.749521112403013
Iteration 82: 23.749521112403013
Likelihood=-23.75014049220956
Likelihood=-23.749269863919874
Iteration 83: 23.749269863919874
Likelihood=-23.748873358258574
Iteration 84: 23.748873358258574
Likelihood=-23.74866178000576
Iteration 85: 23.74866178000576
Likelihood=-23.748482724636727
Iteration 86: 23.748482724636727
Likelihood=-23.748382409994893
Iteration 87: 23.748382409994893
Likelihood=-23.748321283060644
Iteration 88: 23.748321283060644
Likelihood=-23.74829579676291
Iteration 89: 23.74829579676291
Likelihood=-23.74828119007981
Iteration 90: 23.74828119007981
Likelihood=-39.64960826471184
Iteration 0: 39.64960826471184
Iteration 1: 39.64960826471184
Likelihood=-35.80059253257661
Iteration 2: 35.80059253257661
Likelihood=-32.49018587614235
Iteration 3: 32.49018587614235
Likelihood=-29.787236179232305
Iteration 4: 29.787236179232305
Likelihood=-27.61605666363241
Iteration 5: 27.61605666363241
Likelihood=-25.876495828346588
Iteration 6: 25.876495828346588
Likelihood=-24.52368408155773
Iteration 7: 24.52368408155773
Likelihood=-23.502916868034887
Iteration 8: 23.502916868034887
Likelihood=-22.782193328435888
Iteration 9: 22.782193328435888
Likelihood=-22.244978024140735
Iteration 10: 22.244978024140735
Likelihood=-21.84074751782621
Iteration 11: 21.84074751782621
Likelihood=-21.573513226449847
Iteration 12: 21.573513226449847
Likelihood=-21.379301392871785
Iteration 13: 21.379301392871785
Likelihood=-21.24170183129707
Iteration 14: 21.24170183129707
Likelihood=-21.14917310965105
Iteration 15: 21.14917310965105
Likelihood=-21.07476715603776
Iteration 16: 21.07476715603776
Likelihood=-21.0159126689224
Iteration 17: 21.0159126689224
Likelihood=-20.974396435178946
Iteration 18: 20.974396435178946
Likelihood=-20.942409248585385
Iteration 19: 20.942409248585385
Likelihood=-20.91615458370008
Iteration 20: 20.91615458370008
Likelihood=-20.90253248711069
Iteration 21: 20.90253248711069
Likelihood=-20.89484336745667
Iteration 22: 20.89484336745667
Likelihood=-20.89339946465868
Iteration 23: 20.89339946465868
Likelihood=-20.892279035901684
Iteration 24: 20.892279035901684
Likelihood=-20.890688032802405
Iteration 25: 20.890688032802405
Likelihood=-20.89141145373998
Likelihood=-20.89003062185764
Iteration 26: 20.89003062185764
Likelihood=-20.889080708727672
Iteration 27: 20.889080708727672
Likelihood=-20.88816680804607
Iteration 28: 20.88816680804607
Likelihood=-20.886848228857474
Iteration 29: 20.886848228857474
Likelihood=-20.885325416405852
Iteration 30: 20.885325416405852
Likelihood=-20.884123903603744
Iteration 31: 20.884123903603744
Likelihood=-20.883408566752966
Iteration 32: 20.883408566752966
Likelihood=-20.882696915134552
Iteration 33: 20.882696915134552
Likelihood=-20.882270828430432
Iteration 34: 20.882270828430432
Likelihood=-20.88199921371606
Iteration 35: 20.88199921371606
Likelihood=-20.88094168131426
Iteration 36: 20.88094168131426
Likelihood=-20.880629758017896
Iteration 37: 20.880629758017896
Likelihood=-20.88016285705565
Iteration 38: 20.88016285705565
Likelihood=-20.8794399064539
Iteration 39: 20.8794399064539
Likelihood=-20.878643107074566
Iteration 40: 20.878643107074566
Likelihood=-20.877944584212887
Iteration 41: 20.877944584212887
Likelihood=-20.877760713222283
Iteration 42: 20.877760713222283
Likelihood=-20.877669367366664
Iteration 43: 20.877669367366664
Likelihood=-20.877601500411206
Iteration 44: 20.877601500411206
Likelihood=-20.87746871046362
Iteration 45: 20.87746871046362
Likelihood=-20.87749013961643
Likelihood=-20.87743869878759
Iteration 46: 20.87743869878759
Likelihood=-20.877402444498895
Iteration 47: 20.877402444498895
Likelihood=-20.87736701421128
Iteration 48: 20.87736701421128
Likelihood=-20.877313571877487
Iteration 49: 20.877313571877487
Likelihood=-20.877217570550133
Iteration 50: 20.877217570550133
Likelihood=-20.877208342004785
Iteration 51: 20.877208342004785
Likelihood=-39.563698879605944
Iteration 0: 39.563698879605944
Iteration 1: 39.563698879605944
Likelihood=-36.66643772384903
Iteration 2: 36.66643772384903
Likelihood=-34.289696412157085
Iteration 3: 34.289696412157085
Likelihood=-32.31963844061454
Likelihood=-26.907081768155898
Iteration 4: 26.907081768155898
Likelihood=-26.00964287248708
Iteration 5: 26.00964287248708
Likelihood=-25.39033533831074
Iteration 6: 25.39033533831074
Likelihood=-24.996035776311114
Iteration 7: 24.996035776311114
Likelihood=-24.708999851530937
Iteration 8: 24.708999851530937
Likelihood=-24.541024477819384
Iteration 9: 24.541024477819384
Likelihood=-24.418534582742883
Iteration 10: 24.418534582742883
Likelihood=-24.292718133348657
Iteration 11: 24.292718133348657
Likelihood=-24.16492371715929
Iteration 12: 24.16492371715929
Likelihood=-24.04511565992425
Iteration 13: 24.04511565992425
Likelihood=-23.944547055828835
Iteration 14: 23.944547055828835
Likelihood=-23.86837903209468
Iteration 15: 23.86837903209468
Likelihood=-23.809922321648624
Iteration 16: 23.809922321648624
Likelihood=-23.772380494790994
Iteration 17: 23.772380494790994
Likelihood=-23.744779119629637
Iteration 18: 23.744779119629637
Likelihood=-23.73610864389057
Iteration 19: 23.73610864389057
Likelihood=-23.726126670601037
Iteration 20: 23.726126670601037
Likelihood=-23.71287298655009
Iteration 21: 23.71287298655009
Likelihood=-23.70142477034761
Iteration 22: 23.70142477034761
Likelihood=-23.691332627012606
Iteration 23: 23.691332627012606
Likelihood=-23.684489882367288
Iteration 24: 23.684489882367288
Likelihood=-23.679661753406403
Iteration 25: 23.679661753406403
Likelihood=-23.676545165672646
Iteration 26: 23.676545165672646
Likelihood=-23.67403693986493
Iteration 27: 23.67403693986493
Likelihood=-23.671673673932847
Iteration 28: 23.671673673932847
Likelihood=-23.66958491147097
Iteration 29: 23.66958491147097
Likelihood=-23.667811723847162
Iteration 30: 23.667811723847162
Likelihood=-23.66606270911196
Iteration 31: 23.66606270911196
Likelihood=-23.66456024141129
Iteration 32: 23.66456024141129
Likelihood=-23.66317626771433
Iteration 33: 23.66317626771433
Likelihood=-23.66179927327611
Iteration 34: 23.66179927327611
Likelihood=-23.660528208832748
Iteration 35: 23.660528208832748
Likelihood=-23.659283642818117
Iteration 36: 23.659283642818117
Likelihood=-23.65809738420071
Iteration 37: 23.65809738420071
Likelihood=-23.65685953613368
Iteration 38: 23.65685953613368
Likelihood=-23.65566673525344
Iteration 39: 23.65566673525344
Likelihood=-23.65452130444503
Iteration 40: 23.65452130444503
Likelihood=-23.653316415938498
Iteration 41: 23.653316415938498
Likelihood=-23.652218510593613
Iteration 42: 23.652218510593613
Likelihood=-23.65111258954667
Iteration 43: 23.65111258954667
Likelihood=-23.64998277421582
Iteration 44: 23.64998277421582
Likelihood=-23.648930050335768
Iteration 45: 23.648930050335768
Likelihood=-23.647704536143276
Iteration 46: 23.647704536143276
Likelihood=-23.646429678694478
Iteration 47: 23.646429678694478
Likelihood=-23.644885491127106
Iteration 48: 23.644885491127106
Likelihood=-23.64398439602307
Iteration 49: 23.64398439602307
Likelihood=-23.643705463437527
Iteration 50: 23.643705463437527
Likelihood=-23.643389326329206
Iteration 51: 23.643389326329206
Likelihood=-23.64331627890038
Iteration 52: 23.64331627890038
Likelihood=-23.64316996193226
Iteration 53: 23.64316996193226
Likelihood=-23.6431210827465
Iteration 54: 23.6431210827465
Likelihood=-23.643062224842904
Iteration 55: 23.643062224842904
Likelihood=-23.64301530391694
Iteration 56: 23.64301530391694
Likelihood=-23.642936659605944
Iteration 57: 23.642936659605944
Likelihood=-23.64280750778812
Iteration 58: 23.64280750778812
Likelihood=-23.642707183427905
Iteration 59: 23.642707183427905
Likelihood=-23.642505500945468
Iteration 60: 23.642505500945468
Likelihood=-23.64226635738927
Iteration 61: 23.64226635738927
Likelihood=-23.641822985252322
Iteration 62: 23.641822985252322
Likelihood=-23.640166741449534
Likelihood=-23.762479663722576
Likelihood=-23.638448239246326
Iteration 63: 23.638448239246326
Likelihood=-23.64013513136851
Likelihood=-23.638128472267514
Iteration 64: 23.638128472267514
Likelihood=-23.637391858920722
Iteration 65: 23.637391858920722
Likelihood=-23.637344839918818
Likelihood=-23.63687284580764
Iteration 66: 23.63687284580764
Likelihood=-23.63590780100597
Iteration 67: 23.63590780100597
Likelihood=-23.63288102797683
Iteration 68: 23.63288102797683
Likelihood=-23.631868745913106
Iteration 69: 23.631868745913106
Likelihood=-23.630953743726128
Iteration 70: 23.630953743726128
Likelihood=-23.630510079182915
Iteration 71: 23.630510079182915
Likelihood=-23.628789951573385
Iteration 72: 23.628789951573385
Likelihood=-23.62828108638909
Iteration 73: 23.62828108638909
Likelihood=-23.628046835290775
Iteration 74: 23.628046835290775
Likelihood=-23.627912055751523
Iteration 75: 23.627912055751523
Likelihood=-23.62786516769292
Iteration 76: 23.62786516769292
Likelihood=-23.627809511521736
Iteration 77: 23.627809511521736
Likelihood=-23.627756231476457
Iteration 78: 23.627756231476457
Likelihood=-23.627700868251633
Iteration 79: 23.627700868251633
Likelihood=-23.627682873938067
Iteration 80: 23.627682873938067
Likelihood=-44.42699130501518
Iteration 0: 44.42699130501518
Iteration 1: 44.42699130501518
Likelihood=-40.57819139977106
Iteration 2: 40.57819139977106
Likelihood=-37.35256678672212
Iteration 3: 37.35256678672212
Likelihood=-34.81595134993182
Iteration 4: 34.81595134993182
Likelihood=-32.80597752771225
Iteration 5: 32.80597752771225
Likelihood=-31.17189344501835
Iteration 6: 31.17189344501835
Likelihood=-29.83110770642909
Iteration 7: 29.83110770642909
Likelihood=-28.729335622846335
Iteration 8: 28.729335622846335
Likelihood=-27.885934228971124
Iteration 9: 27.885934228971124
Likelihood=-27.181910699356543
Iteration 10: 27.181910699356543
Likelihood=-26.676321355191607
Iteration 11: 26.676321355191607
Likelihood=-26.316094117506754
Iteration 12: 26.316094117506754
Likelihood=-26.038841247402136
Iteration 13: 26.038841247402136
Likelihood=-25.822626182871023
Iteration 14: 25.822626182871023
Likelihood=-25.656844760726322
Iteration 15: 25.656844760726322
Likelihood=-25.53409827538485
Iteration 16: 25.53409827538485
Likelihood=-25.44458167133279
Iteration 17: 25.44458167133279
Likelihood=-25.383899259528597
Iteration 18: 25.383899259528597
Likelihood=-25.340555663610328
Iteration 19: 25.340555663610328
Likelihood=-25.322496448547554
Iteration 20: 25.322496448547554
Likelihood=-25.293900204282135
Iteration 21: 25.293900204282135
Likelihood=-25.27733556559592
Iteration 22: 25.27733556559592
Likelihood=-25.267727433447494
Iteration 23: 25.267727433447494
Likelihood=-25.260821399005632
Iteration 24: 25.260821399005632
Likelihood=-25.255356859161115
Iteration 25: 25.255356859161115
Likelihood=-25.251287686666625
Iteration 26: 25.251287686666625
Likelihood=-25.247647668747792
Iteration 27: 25.247647668747792
Likelihood=-25.24332854604415
Iteration 28: 25.24332854604415
Likelihood=-25.238725556594886
Iteration 29: 25.238725556594886
Likelihood=-25.233836355640427
Iteration 30: 25.233836355640427
Likelihood=-25.22855970025366
Iteration 31: 25.22855970025366
Likelihood=-25.222535227487285
Iteration 32: 25.222535227487285
Likelihood=-25.215930708550076
Iteration 33: 25.215930708550076
Likelihood=-25.21037261786474
Iteration 34: 25.21037261786474
Likelihood=-25.20801356527358
Iteration 35: 25.20801356527358
Likelihood=-25.207055427621803
Iteration 36: 25.207055427621803
Likelihood=-25.20656473503152
Iteration 37: 25.20656473503152
Likelihood=-25.206535143488942
Iteration 38: 25.206535143488942
Likelihood=-25.206479483215702
Iteration 39: 25.206479483215702
Likelihood=-25.20643235124602
Iteration 40: 25.20643235124602
Likelihood=-25.206428256858008
Likelihood=-25.20640521734873
Iteration 41: 25.20640521734873
Likelihood=-25.206372617619767
Iteration 42: 25.206372617619767
Likelihood=-25.20629656038051
Iteration 43: 25.20629656038051
Likelihood=-25.206166921859722
Iteration 44: 25.206166921859722
Likelihood=-25.20594320578549
Iteration 45: 25.20594320578549
Likelihood=-25.20568649072675
Iteration 46: 25.20568649072675
Likelihood=-25.205503205498122
Iteration 47: 25.205503205498122
Likelihood=-25.20538235089973
Iteration 48: 25.20538235089973
Likelihood=-25.205334890937305
Iteration 49: 25.205334890937305
Likelihood=-25.205273617621287
Iteration 50: 25.205273617621287
Likelihood=-25.20516860888432
Iteration 51: 25.20516860888432
Likelihood=-25.20512773298025
Iteration 52: 25.20512773298025
Likelihood=-25.205091375253215
Iteration 53: 25.205091375253215
Likelihood=-25.205047426133426
Iteration 54: 25.205047426133426
Likelihood=-25.20502543177234
Iteration 55: 25.20502543177234
Likelihood=-38.74586533356618
Iteration 0: 38.74586533356618
Iteration 1: 38.74586533356618
Likelihood=-35.19296454425637
Iteration 2: 35.19296454425637
Likelihood=-32.2262640722659
Iteration 3: 32.2262640722659
Likelihood=-29.857540045032763
Iteration 4: 29.857540045032763
Likelihood=-27.959545356080348
Iteration 5: 27.959545356080348
Likelihood=-26.435185865893473
Iteration 6: 26.435185865893473
Likelihood=-25.23574431280543
Iteration 7: 25.23574431280543
Likelihood=-24.346389070991115
Iteration 8: 24.346389070991115
Likelihood=-23.759811289939545
Iteration 9: 23.759811289939545
Likelihood=-23.32505569313892
Iteration 10: 23.32505569313892
Likelihood=-23.01971136367423
Iteration 11: 23.01971136367423
Likelihood=-22.775315701977476
Iteration 12: 22.775315701977476
Likelihood=-22.577873448986004
Iteration 13: 22.577873448986004
Likelihood=-22.42441999004665
Iteration 14: 22.42441999004665
Likelihood=-22.326551114524705
Iteration 15: 22.326551114524705
Likelihood=-22.262705611350633
Iteration 16: 22.262705611350633
Likelihood=-22.229470625311038
Iteration 17: 22.229470625311038
Likelihood=-22.196714778636444
Iteration 18: 22.196714778636444
Likelihood=-22.172694950696474
Iteration 19: 22.172694950696474
Likelihood=-22.15565302197371
Iteration 20: 22.15565302197371
Likelihood=-22.141335399842287
Iteration 21: 22.141335399842287
Likelihood=-22.13130455953824
Iteration 22: 22.13130455953824
Likelihood=-22.12369248740782
Iteration 23: 22.12369248740782
Likelihood=-22.117347335088155
Iteration 24: 22.117347335088155
Likelihood=-22.112547394908155
Iteration 25: 22.112547394908155
Likelihood=-22.10937893655118
Iteration 26: 22.10937893655118
Likelihood=-22.10757854695424
Iteration 27: 22.10757854695424
Likelihood=-22.106811112102605
Iteration 28: 22.106811112102605
Likelihood=-22.106327965380622
Iteration 29: 22.106327965380622
Likelihood=-22.10603246705078
Iteration 30: 22.10603246705078
Likelihood=-22.10590691639831
Iteration 31: 22.10590691639831
Likelihood=-22.105696471491722
Iteration 32: 22.105696471491722
Likelihood=-22.105451379064856
Iteration 33: 22.105451379064856
Likelihood=-22.104981676693782
Iteration 34: 22.104981676693782
Likelihood=-22.104691900766365
Iteration 35: 22.104691900766365
Likelihood=-22.104287794398232
Iteration 36: 22.104287794398232
Likelihood=-22.103971697926248
Iteration 37: 22.103971697926248
Likelihood=-22.103770309158097
Iteration 38: 22.103770309158097
Likelihood=-22.103659804809602
Iteration 39: 22.103659804809602
Likelihood=-22.103574440099823
Iteration 40: 22.103574440099823
Likelihood=-22.103510799490213
Iteration 41: 22.103510799490213
Likelihood=-22.103458350749
Iteration 42: 22.103458350749
Likelihood=-22.10341870011441
Iteration 43: 22.10341870011441
Likelihood=-22.1033930128354
Iteration 44: 22.1033930128354
Likelihood=-22.103386226072566
Iteration 45: 22.103386226072566
Likelihood=-42.821523867971905
Iteration 0: 42.821523867971905
Iteration 1: 42.821523867971905
Likelihood=-38.111430087963804
Iteration 2: 38.111430087963804
Likelihood=-34.191685139304724
Iteration 3: 34.191685139304724
Likelihood=-31.195701292285122
Iteration 4: 31.195701292285122
Likelihood=-28.839448335870525
Iteration 5: 28.839448335870525
Likelihood=-27.060254518980678
Iteration 6: 27.060254518980678
Likelihood=-25.700508788338595
Iteration 7: 25.700508788338595
Likelihood=-24.72631850301586
Iteration 8: 24.72631850301586
Likelihood=-24.04289250652065
Iteration 9: 24.04289250652065
Likelihood=-23.566951828498418
Iteration 10: 23.566951828498418
Likelihood=-23.230053357740598
Iteration 11: 23.230053357740598
Likelihood=-23.01400959245232
Iteration 12: 23.01400959245232
Likelihood=-22.85022280988722
Iteration 13: 22.85022280988722
Likelihood=-22.756870826682256
Iteration 14: 22.756870826682256
Likelihood=-22.711629426439174
Iteration 15: 22.711629426439174
Likelihood=-22.665083998647834
Iteration 16: 22.665083998647834
Likelihood=-22.646859775688473
Iteration 17: 22.646859775688473
Likelihood=-22.628291473560243
Iteration 18: 22.628291473560243
Likelihood=-22.617228765790678
Iteration 19: 22.617228765790678
Likelihood=-22.608500459420743
Iteration 20: 22.608500459420743
Likelihood=-22.60435202308965
Iteration 21: 22.60435202308965
Likelihood=-22.600884152175837
Iteration 22: 22.600884152175837
Likelihood=-22.600117982460763
Iteration 23: 22.600117982460763
Likelihood=-22.599058442562825
Iteration 24: 22.599058442562825
Likelihood=-22.598601822999022
Iteration 25: 22.598601822999022
Likelihood=-22.598149677885896
Iteration 26: 22.598149677885896
Likelihood=-22.59785496973279
Iteration 27: 22.59785496973279
Likelihood=-22.597509234163674
Iteration 28: 22.597509234163674
Likelihood=-22.597279621599682
Iteration 29: 22.597279621599682
Likelihood=-22.597127672507707
Iteration 30: 22.597127672507707
Likelihood=-22.596952058132494
Iteration 31: 22.596952058132494
Likelihood=-22.59678650122161
Iteration 32: 22.59678650122161
Likelihood=-22.596540341765905
Iteration 33: 22.596540341765905
Likelihood=-22.59657669001279
Likelihood=-22.596466444269208
Iteration 34: 22.596466444269208
Likelihood=-22.596308151605914
Iteration 35: 22.596308151605914
Likelihood=-22.596253542280152
Iteration 36: 22.596253542280152
Likelihood=-22.596188572949234
Iteration 37: 22.596188572949234
Likelihood=-22.59610217267662
Iteration 38: 22.59610217267662
Likelihood=-22.59604381777276
Iteration 39: 22.59604381777276
Likelihood=-22.59600357995972
Iteration 40: 22.59600357995972
Likelihood=-22.59598813593971
Iteration 41: 22.59598813593971
Likelihood=-40.53527635013519
Iteration 0: 40.53527635013519
Iteration 1: 40.53527635013519
Likelihood=-37.167376840688526
Iteration 2: 37.167376840688526
Likelihood=-34.369398658570844
Iteration 3: 34.369398658570844
Likelihood=-32.09541787604811
Iteration 4: 32.09541787604811
Likelihood=-30.1954416869415
Iteration 5: 30.1954416869415
Likelihood=-28.58524565479784
Iteration 6: 28.58524565479784
Likelihood=-27.228115690049936
Iteration 7: 27.228115690049936
Likelihood=-26.129236934054667
Iteration 8: 26.129236934054667
Likelihood=-25.270990790288575
Iteration 9: 25.270990790288575
Likelihood=-24.589022644380393
Iteration 10: 24.589022644380393
Likelihood=-24.069223792854707
Iteration 11: 24.069223792854707
Likelihood=-23.649617528385704
Iteration 12: 23.649617528385704
Likelihood=-23.314083790971043
Iteration 13: 23.314083790971043
Likelihood=-23.076575158975402
Iteration 14: 23.076575158975402
Likelihood=-22.885781385933182
Iteration 15: 22.885781385933182
Likelihood=-22.751798045004207
Iteration 16: 22.751798045004207
Likelihood=-22.657117055391595
Iteration 17: 22.657117055391595
Likelihood=-22.591344697128175
Iteration 18: 22.591344697128175
Likelihood=-22.54657378304942
Iteration 19: 22.54657378304942
Likelihood=-22.51185582258837
Iteration 20: 22.51185582258837
Likelihood=-22.49071652701416
Iteration 21: 22.49071652701416
Likelihood=-22.47653686834528
Iteration 22: 22.47653686834528
Likelihood=-22.466281470899997
Iteration 23: 22.466281470899997
Likelihood=-22.459927067834943
Iteration 24: 22.459927067834943
Likelihood=-22.45127610017973
Iteration 25: 22.45127610017973
Likelihood=-22.44524872139783
Iteration 26: 22.44524872139783
Likelihood=-22.441250278867535
Iteration 27: 22.441250278867535
Likelihood=-22.438514449358287
Iteration 28: 22.438514449358287
Likelihood=-22.436983529455734
Iteration 29: 22.436983529455734
Likelihood=-22.436094610248023
Iteration 30: 22.436094610248023
Likelihood=-22.435647239433518
Iteration 31: 22.435647239433518
Likelihood=-22.435391723320723
Iteration 32: 22.435391723320723
Likelihood=-22.435117904416636
Iteration 33: 22.435117904416636
Likelihood=-22.434531058956317
Iteration 34: 22.434531058956317
Likelihood=-22.43397195496214
Iteration 35: 22.43397195496214
Likelihood=-22.433513749957235
Iteration 36: 22.433513749957235
Likelihood=-22.43311940199126
Iteration 37: 22.43311940199126
Likelihood=-22.432866142163718
Iteration 38: 22.432866142163718
Likelihood=-22.432628472663332
Iteration 39: 22.432628472663332
Likelihood=-22.432439184218854
Iteration 40: 22.432439184218854
Likelihood=-22.432279700313213
Iteration 41: 22.432279700313213
Likelihood=-22.43216218764245
Iteration 42: 22.43216218764245
Likelihood=-22.432070083029515
Iteration 43: 22.432070083029515
Likelihood=-22.431992274926174
Iteration 44: 22.431992274926174
Likelihood=-22.43192378096232
Iteration 45: 22.43192378096232
Likelihood=-22.43186719345844
Iteration 46: 22.43186719345844
Likelihood=-22.43181134956253
Iteration 47: 22.43181134956253
Likelihood=-22.431761469754395
Iteration 48: 22.431761469754395
Likelihood=-22.431716308694437
Iteration 49: 22.431716308694437
Likelihood=-22.431669476697916
Iteration 50: 22.431669476697916
Likelihood=-22.431628420574054
Iteration 51: 22.431628420574054
Likelihood=-22.431589516155825
Iteration 52: 22.431589516155825
Likelihood=-22.431557848927397
Iteration 53: 22.431557848927397
Likelihood=-22.431530141317907
Iteration 54: 22.431530141317907
Likelihood=-22.431510932650397
Iteration 55: 22.431510932650397
Likelihood=-42.62517462259695
Iteration 0: 42.62517462259695
Iteration 1: 42.62517462259695
Likelihood=-39.69572142198229
Iteration 2: 39.69572142198229
Likelihood=-37.240190138937194
Iteration 3: 37.240190138937194
Likelihood=-35.140050459673816
Likelihood=-29.715203193455075
Iteration 4: 29.715203193455075
Likelihood=-28.517308677256743
Iteration 5: 28.517308677256743
Likelihood=-27.636621488752798
Iteration 6: 27.636621488752798
Likelihood=-26.900656038176866
Iteration 7: 26.900656038176866
Likelihood=-26.304030363622935
Iteration 8: 26.304030363622935
Likelihood=-25.800403270218514
Iteration 9: 25.800403270218514
Likelihood=-25.38842132518912
Iteration 10: 25.38842132518912
Likelihood=-25.05084289713709
Iteration 11: 25.05084289713709
Likelihood=-24.781765637860754
Iteration 12: 24.781765637860754
Likelihood=-24.590739263241794
Iteration 13: 24.590739263241794
Likelihood=-24.420766738013928
Iteration 14: 24.420766738013928
Likelihood=-24.306275476282714
Iteration 15: 24.306275476282714
Likelihood=-24.210568362973305
Iteration 16: 24.210568362973305
Likelihood=-24.145159580371065
Iteration 17: 24.145159580371065
Likelihood=-24.10245204672617
Iteration 18: 24.10245204672617
Likelihood=-24.063992824953324
Iteration 19: 24.063992824953324
Likelihood=-24.03786489623548
Iteration 20: 24.03786489623548
Likelihood=-24.016924243047452
Iteration 21: 24.016924243047452
Likelihood=-24.001488262933226
Iteration 22: 24.001488262933226
Likelihood=-23.99178831558427
Iteration 23: 23.99178831558427
Likelihood=-23.981452176000396
Iteration 24: 23.981452176000396
Likelihood=-23.97472896611012
Iteration 25: 23.97472896611012
Likelihood=-23.970518647635046
Iteration 26: 23.970518647635046
Likelihood=-23.968043800918636
Iteration 27: 23.968043800918636
Likelihood=-23.966835252532842
Iteration 28: 23.966835252532842
Likelihood=-23.965632552022022
Iteration 29: 23.965632552022022
Likelihood=-23.96425854184471
Iteration 30: 23.96425854184471
Likelihood=-23.962216898578134
Iteration 31: 23.962216898578134
Likelihood=-23.961561071007374
Iteration 32: 23.961561071007374
Likelihood=-23.960752765275153
Iteration 33: 23.960752765275153
Likelihood=-23.960535121904343
Iteration 34: 23.960535121904343
Likelihood=-23.960095470597125
Iteration 35: 23.960095470597125
Likelihood=-23.960150116444986
Likelihood=-23.959860963997667
Iteration 36: 23.959860963997667
Likelihood=-23.959596070263526
Iteration 37: 23.959596070263526
Likelihood=-23.959283721800976
Iteration 38: 23.959283721800976
Likelihood=-23.958878428094486
Iteration 39: 23.958878428094486
Likelihood=-23.958329225553527
Iteration 40: 23.958329225553527
Likelihood=-23.957824967782283
Iteration 41: 23.957824967782283
Likelihood=-23.95737120564436
Iteration 42: 23.95737120564436
Likelihood=-23.956914199847663
Iteration 43: 23.956914199847663
Likelihood=-23.95644977166927
Iteration 44: 23.95644977166927
Likelihood=-23.95603255279909
Iteration 45: 23.95603255279909
Likelihood=-23.955634822958057
Iteration 46: 23.955634822958057
Likelihood=-23.955286032864908
Iteration 47: 23.955286032864908
Likelihood=-23.95507649152349
Iteration 48: 23.95507649152349
Likelihood=-23.954874985287915
Iteration 49: 23.954874985287915
Likelihood=-23.95485129315799
Iteration 50: 23.95485129315799
Likelihood=-42.33967809974769
Iteration 0: 42.33967809974769
Iteration 1: 42.33967809974769
Likelihood=-39.45010821156846
Iteration 2: 39.45010821156846
Likelihood=-37.04904920847046
Iteration 3: 37.04904920847046
Likelihood=-35.010909699052554
Likelihood=-28.93905499861442
Iteration 4: 28.93905499861442
Likelihood=-27.92192319525838
Iteration 5: 27.92192319525838
Likelihood=-27.160204706953486
Iteration 6: 27.160204706953486
Likelihood=-26.574947112188834
Iteration 7: 26.574947112188834
Likelihood=-26.142322250717086
Iteration 8: 26.142322250717086
Likelihood=-25.843679026553115
Iteration 9: 25.843679026553115
Likelihood=-25.622147446564185
Iteration 10: 25.622147446564185
Likelihood=-25.435195755975087
Iteration 11: 25.435195755975087
Likelihood=-25.263746473920968
Iteration 12: 25.263746473920968
Likelihood=-25.099170376244583
Iteration 13: 25.099170376244583
Likelihood=-24.955924118906772
Iteration 14: 24.955924118906772
Likelihood=-24.854527585522654
Iteration 15: 24.854527585522654
Likelihood=-24.77864011878609
Iteration 16: 24.77864011878609
Likelihood=-24.73414669760908
Iteration 17: 24.73414669760908
Likelihood=-24.699476650792477
Iteration 18: 24.699476650792477
Likelihood=-24.66454259077981
Iteration 19: 24.66454259077981
Likelihood=-24.633985902053954
Iteration 20: 24.633985902053954
Likelihood=-24.603853444899972
Iteration 21: 24.603853444899972
Likelihood=-24.588118739063535
Iteration 22: 24.588118739063535
Likelihood=-24.57697842071934
Iteration 23: 24.57697842071934
Likelihood=-24.568454497006353
Iteration 24: 24.568454497006353
Likelihood=-24.565292081608675
Iteration 25: 24.565292081608675
Likelihood=-24.563161350188356
Iteration 26: 24.563161350188356
Likelihood=-24.561932332122005
Iteration 27: 24.561932332122005
Likelihood=-24.560449815125708
Iteration 28: 24.560449815125708
Likelihood=-24.559538677166557
Iteration 29: 24.559538677166557
Likelihood=-24.55875256755135
Iteration 30: 24.55875256755135
Likelihood=-24.557015233910796
Iteration 31: 24.557015233910796
Likelihood=-24.5553626974527
Iteration 32: 24.5553626974527
Likelihood=-24.554880171140375
Iteration 33: 24.554880171140375
Likelihood=-24.55300402581049
Iteration 34: 24.55300402581049
Likelihood=-24.552544982962253
Iteration 35: 24.552544982962253
Likelihood=-24.551928062018234
Iteration 36: 24.551928062018234
Likelihood=-24.551095534504704
Iteration 37: 24.551095534504704
Likelihood=-24.551451405385013
Likelihood=-24.550636131695025
Iteration 38: 24.550636131695025
Likelihood=-24.549702854603208
Iteration 39: 24.549702854603208
Likelihood=-24.54875582483497
Iteration 40: 24.54875582483497
Likelihood=-24.547871345108636
Iteration 41: 24.547871345108636
Likelihood=-24.5472470934929
Iteration 42: 24.5472470934929
Likelihood=-24.546421735306627
Iteration 43: 24.546421735306627
Likelihood=-24.545400870217776
Iteration 44: 24.545400870217776
Likelihood=-24.544563827873894
Iteration 45: 24.544563827873894
Likelihood=-24.5442930328411
Iteration 46: 24.5442930328411
Likelihood=-24.54380425332616
Iteration 47: 24.54380425332616
Likelihood=-24.543737479336126
Iteration 48: 24.543737479336126
Likelihood=-24.543517729016507
Iteration 49: 24.543517729016507
Likelihood=-24.54295190989767
Iteration 50: 24.54295190989767
Likelihood=-24.542483075463306
Iteration 51: 24.542483075463306
Likelihood=-24.542096468342873
Iteration 52: 24.542096468342873
Likelihood=-24.541927783718876
Iteration 53: 24.541927783718876
Likelihood=-24.541869754453444
Iteration 54: 24.541869754453444
Likelihood=-24.54183491683094
Iteration 55: 24.54183491683094
Likelihood=-24.541791744196544
Iteration 56: 24.541791744196544
Likelihood=-24.54176060178359
Iteration 57: 24.54176060178359
Likelihood=-24.54174517728114
Iteration 58: 24.54174517728114
Likelihood=-46.878780979374646
Iteration 0: 46.878780979374646
Iteration 1: 46.878780979374646
Likelihood=-42.92492662905384
Iteration 2: 42.92492662905384
Likelihood=-39.732990082290016
Iteration 3: 39.732990082290016
Likelihood=-37.30387936187079
Iteration 4: 37.30387936187079
Likelihood=-35.457603588920236
Iteration 5: 35.457603588920236
Likelihood=-34.03207940269794
Iteration 6: 34.03207940269794
Likelihood=-32.93380559086647
Iteration 7: 32.93380559086647
Likelihood=-32.12241970631997
Iteration 8: 32.12241970631997
Likelihood=-31.481387581655294
Iteration 9: 31.481387581655294
Likelihood=-31.008687612962166
Iteration 10: 31.008687612962166
Likelihood=-30.64843411154824
Iteration 11: 30.64843411154824
Likelihood=-30.400739772884805
Iteration 12: 30.400739772884805
Likelihood=-30.172858792049205
Iteration 13: 30.172858792049205
Likelihood=-30.01798310626329
Iteration 14: 30.01798310626329
Likelihood=-29.874232056013117
Iteration 15: 29.874232056013117
Likelihood=-29.772121483439662
Iteration 16: 29.772121483439662
Likelihood=-29.69000013343685
Iteration 17: 29.69000013343685
Likelihood=-29.63235736184125
Iteration 18: 29.63235736184125
Likelihood=-29.589243595114176
Iteration 19: 29.589243595114176
Likelihood=-29.554096497373454
Iteration 20: 29.554096497373454
Likelihood=-29.52386055029075
Iteration 21: 29.52386055029075
Likelihood=-29.497401239912904
Iteration 22: 29.497401239912904
Likelihood=-29.470072384346206
Iteration 23: 29.470072384346206
Likelihood=-29.441015592198422
Iteration 24: 29.441015592198422
Likelihood=-29.410639130537103
Iteration 25: 29.410639130537103
Likelihood=-29.377892344019823
Iteration 26: 29.377892344019823
Likelihood=-29.347902925258456
Iteration 27: 29.347902925258456
Likelihood=-29.31673489698392
Iteration 28: 29.31673489698392
Likelihood=-29.29689535302608
Iteration 29: 29.29689535302608
Likelihood=-29.296356262518337
Likelihood=-29.287814874131094
Iteration 30: 29.287814874131094
Likelihood=-29.281970041185303
Iteration 31: 29.281970041185303
Likelihood=-29.27693191995684
Iteration 32: 29.27693191995684
Likelihood=-29.2755477301239
Iteration 33: 29.2755477301239
Likelihood=-29.273822879442857
Iteration 34: 29.273822879442857
Likelihood=-29.272621620084397
Iteration 35: 29.272621620084397
Likelihood=-29.2715280592764
Iteration 36: 29.2715280592764
Likelihood=-29.269973759280333
Iteration 37: 29.269973759280333
Likelihood=-29.267633900417636
Iteration 38: 29.267633900417636
Likelihood=-29.266116082115136
Iteration 39: 29.266116082115136
Likelihood=-29.26375346919241
Iteration 40: 29.26375346919241
Likelihood=-29.265595999484873
Likelihood=-29.263030892075566
Iteration 41: 29.263030892075566
Likelihood=-29.262079604061363
Iteration 42: 29.262079604061363
Likelihood=-29.26152491798529
Iteration 43: 29.26152491798529
Likelihood=-29.260856555207504
Iteration 44: 29.260856555207504
Likelihood=-29.259666513988
Iteration 45: 29.259666513988
Likelihood=-29.25775058932901
Iteration 46: 29.25775058932901
Likelihood=-29.25683841965437
Iteration 47: 29.25683841965437
Likelihood=-29.254851169100302
Iteration 48: 29.254851169100302
Likelihood=-29.254277105816424
Iteration 49: 29.254277105816424
Likelihood=-29.253777260684203
Iteration 50: 29.253777260684203
Likelihood=-29.25246920196899
Iteration 51: 29.25246920196899
Likelihood=-29.25339422144978
Likelihood=-29.25166274615736
Iteration 52: 29.25166274615736
Likelihood=-29.250553709643413
Iteration 53: 29.250553709643413
Likelihood=-29.2492050760993
Iteration 54: 29.2492050760993
Likelihood=-29.247596924400256
Iteration 55: 29.247596924400256
Likelihood=-29.243272245940602
Iteration 56: 29.243272245940602
Likelihood=-29.239063138385745
Iteration 57: 29.239063138385745
Likelihood=-29.235153161749743
Iteration 58: 29.235153161749743
Likelihood=-29.22185285140201
Iteration 59: 29.22185285140201
Likelihood=-29.211268323449442
Iteration 60: 29.211268323449442
Likelihood=-29.209098412419632
Iteration 61: 29.209098412419632
Likelihood=-29.208502721859634
Iteration 62: 29.208502721859634
Likelihood=-29.20787859600279
Iteration 63: 29.20787859600279
Likelihood=-29.20757897090188
Iteration 64: 29.20757897090188
Likelihood=-29.207245496691396
Iteration 65: 29.207245496691396
Likelihood=-29.20683709997561
Iteration 66: 29.20683709997561
Likelihood=-29.20664565561144
Iteration 67: 29.20664565561144
Likelihood=-29.206412834791223
Iteration 68: 29.206412834791223
Likelihood=-29.20563225335768
Iteration 69: 29.20563225335768
Likelihood=-29.205265751745234
Iteration 70: 29.205265751745234
Likelihood=-29.20472528531713
Iteration 71: 29.20472528531713
Likelihood=-29.20349474823755
Iteration 72: 29.20349474823755
Likelihood=-29.20314226892427
Iteration 73: 29.20314226892427
Likelihood=-29.202324894884487
Iteration 74: 29.202324894884487
Likelihood=-29.201859451596928
Iteration 75: 29.201859451596928
Likelihood=-29.201324261069555
Iteration 76: 29.201324261069555
Likelihood=-29.20075220665057
Iteration 77: 29.20075220665057
Likelihood=-29.200858215427047
Likelihood=-29.200447238515597
Iteration 78: 29.200447238515597
Likelihood=-29.200078390685817
Iteration 79: 29.200078390685817
Likelihood=-29.199743282526757
Iteration 80: 29.199743282526757
Likelihood=-29.19947528143565
Iteration 81: 29.19947528143565
Likelihood=-29.198999388699594
Iteration 82: 29.198999388699594
Likelihood=-29.19891154341793
Iteration 83: 29.19891154341793
Likelihood=-29.198790007101437
Iteration 84: 29.198790007101437
Likelihood=-29.198737449972995
Iteration 85: 29.198737449972995
Likelihood=-29.19869622485103
Iteration 86: 29.19869622485103
Likelihood=-29.19865814906548
Iteration 87: 29.19865814906548
Likelihood=-29.198611777650484
Iteration 88: 29.198611777650484
Likelihood=-29.198617767372365
Likelihood=-29.198573207686415
Iteration 89: 29.198573207686415
Likelihood=-29.19852636147369
Iteration 90: 29.19852636147369
Likelihood=-29.198512356442915
Iteration 91: 29.198512356442915
Likelihood=-45.07979219354633
Iteration 0: 45.07979219354633
Iteration 1: 45.07979219354633
Likelihood=-40.04495951137295
Likelihood=-30.93437916783051
Iteration 2: 30.93437916783051
Likelihood=-28.89643645941237
Iteration 3: 28.89643645941237
Likelihood=-27.777671694049946
Iteration 4: 27.777671694049946
Likelihood=-26.808050836716344
Iteration 5: 26.808050836716344
Likelihood=-26.035453438436377
Iteration 6: 26.035453438436377
Likelihood=-25.416258414506576
Iteration 7: 25.416258414506576
Likelihood=-24.929699446864586
Iteration 8: 24.929699446864586
Likelihood=-24.56810074759354
Iteration 9: 24.56810074759354
Likelihood=-24.302092341668963
Iteration 10: 24.302092341668963
Likelihood=-24.11725260917526
Iteration 11: 24.11725260917526
Likelihood=-24.012293064629276
Iteration 12: 24.012293064629276
Likelihood=-23.936128926847015
Iteration 13: 23.936128926847015
Likelihood=-23.875742476524785
Iteration 14: 23.875742476524785
Likelihood=-23.837162124811027
Iteration 15: 23.837162124811027
Likelihood=-23.819885077728017
Iteration 16: 23.819885077728017
Likelihood=-23.80541355929343
Iteration 17: 23.80541355929343
Likelihood=-23.79284516175853
Iteration 18: 23.79284516175853
Likelihood=-23.77876979575229
Iteration 19: 23.77876979575229
Likelihood=-23.765536226908523
Iteration 20: 23.765536226908523
Likelihood=-23.757576734968538
Iteration 21: 23.757576734968538
Likelihood=-23.751038985955844
Iteration 22: 23.751038985955844
Likelihood=-23.743521669596518
Iteration 23: 23.743521669596518
Likelihood=-23.73601201355248
Iteration 24: 23.73601201355248
Likelihood=-23.73299790202472
Iteration 25: 23.73299790202472
Likelihood=-23.73004557863006
Iteration 26: 23.73004557863006
Likelihood=-23.729071618834627
Iteration 27: 23.729071618834627
Likelihood=-23.727899807858872
Iteration 28: 23.727899807858872
Likelihood=-23.728888287352916
Likelihood=-23.727388679219153
Iteration 29: 23.727388679219153
Likelihood=-23.726717513545772
Iteration 30: 23.726717513545772
Likelihood=-23.725824934119775
Iteration 31: 23.725824934119775
Likelihood=-23.72480684755022
Iteration 32: 23.72480684755022
Likelihood=-23.72511002537678
Likelihood=-23.72415565755675
Iteration 33: 23.72415565755675
Likelihood=-23.722913268970974
Iteration 34: 23.722913268970974
Likelihood=-23.721503415027886
Iteration 35: 23.721503415027886
Likelihood=-23.72004961790589
Iteration 36: 23.72004961790589
Likelihood=-23.718314227931867
Iteration 37: 23.718314227931867
Likelihood=-23.716571194397176
Iteration 38: 23.716571194397176
Likelihood=-23.71572122650879
Iteration 39: 23.71572122650879
Likelihood=-23.7154295266272
Iteration 40: 23.7154295266272
Likelihood=-23.715204462378804
Iteration 41: 23.715204462378804
Likelihood=-23.715058506170823
Iteration 42: 23.715058506170823
Likelihood=-23.71484296055307
Iteration 43: 23.71484296055307
Likelihood=-23.71469438818735
Iteration 44: 23.71469438818735
Likelihood=-23.714628906608983
Iteration 45: 23.714628906608983
Likelihood=-23.714611522158027
Iteration 46: 23.714611522158027
Likelihood=-43.65732129215966
Iteration 0: 43.65732129215966
Iteration 1: 43.65732129215966
Likelihood=-39.364911107701964
Iteration 2: 39.364911107701964
Likelihood=-35.72698145337379
Iteration 3: 35.72698145337379
Likelihood=-32.81170141898419
Iteration 4: 32.81170141898419
Likelihood=-30.5492129241032
Iteration 5: 30.5492129241032
Likelihood=-28.85601703112162
Iteration 6: 28.85601703112162
Likelihood=-27.62689742687284
Iteration 7: 27.62689742687284
Likelihood=-26.74110521852584
Iteration 8: 26.74110521852584
Likelihood=-26.103715982428294
Iteration 9: 26.103715982428294
Likelihood=-25.589871043680212
Iteration 10: 25.589871043680212
Likelihood=-25.23048012507097
Iteration 11: 25.23048012507097
Likelihood=-24.957521569041315
Iteration 12: 24.957521569041315
Likelihood=-24.771305706733727
Iteration 13: 24.771305706733727
Likelihood=-24.63354747682445
Iteration 14: 24.63354747682445
Likelihood=-24.519056837507293
Iteration 15: 24.519056837507293
Likelihood=-24.447938131185875
Iteration 16: 24.447938131185875
Likelihood=-24.393768192696086
Iteration 17: 24.393768192696086
Likelihood=-24.366281325675306
Iteration 18: 24.366281325675306
Likelihood=-24.355791444262685
Iteration 19: 24.355791444262685
Likelihood=-24.34697434496194
Iteration 20: 24.34697434496194
Likelihood=-24.341852374077185
Iteration 21: 24.341852374077185
Likelihood=-24.335309730190072
Iteration 22: 24.335309730190072
Likelihood=-24.330142910133294
Iteration 23: 24.330142910133294
Likelihood=-24.324889340508168
Iteration 24: 24.324889340508168
Likelihood=-24.322854789718438
Iteration 25: 24.322854789718438
Likelihood=-24.321134457908986
Iteration 26: 24.321134457908986
Likelihood=-24.320013427058463
Iteration 27: 24.320013427058463
Likelihood=-24.318635767232042
Iteration 28: 24.318635767232042
Likelihood=-24.318062417315915
Iteration 29: 24.318062417315915
Likelihood=-24.31756951564153
Iteration 30: 24.31756951564153
Likelihood=-24.317766565946652
Likelihood=-24.317342615521664
Iteration 31: 24.317342615521664
Likelihood=-24.317089911218098
Iteration 32: 24.317089911218098
Likelihood=-24.31694283368198
Iteration 33: 24.31694283368198
Likelihood=-24.3167681579404
Iteration 34: 24.3167681579404
Likelihood=-24.316542028152586
Iteration 35: 24.316542028152586
Likelihood=-24.316367157887804
Iteration 36: 24.316367157887804
Likelihood=-24.316204482578
Iteration 37: 24.316204482578
Likelihood=-24.316017007033953
Iteration 38: 24.316017007033953
Likelihood=-24.31586368255002
Iteration 39: 24.31586368255002
Likelihood=-24.31576639277732
Iteration 40: 24.31576639277732
Likelihood=-24.315530590158694
Iteration 41: 24.315530590158694
Likelihood=-24.31545489631016
Iteration 42: 24.31545489631016
Likelihood=-24.315384680421538
Iteration 43: 24.315384680421538
Likelihood=-24.315303839371044
Iteration 44: 24.315303839371044
Likelihood=-24.315274590077475
Iteration 45: 24.315274590077475
Likelihood=-24.315245471781235
Iteration 46: 24.315245471781235
Likelihood=-24.31523528104482
Iteration 47: 24.31523528104482
Likelihood=-47.336545891867594
Iteration 0: 47.336545891867594
Iteration 1: 47.336545891867594
Likelihood=-43.378497393945985
Likelihood=-37.02450294841131
Iteration 2: 37.02450294841131
Likelihood=-34.76901130938457
Iteration 3: 34.76901130938457
Likelihood=-33.65190129594474
Iteration 4: 33.65190129594474
Likelihood=-32.74439296533799
Iteration 5: 32.74439296533799
Likelihood=-31.94854951480757
Iteration 6: 31.94854951480757
Likelihood=-31.28742584017981
Iteration 7: 31.28742584017981
Likelihood=-30.854906469994145
Iteration 8: 30.854906469994145
Likelihood=-30.46885185374075
Iteration 9: 30.46885185374075
Likelihood=-30.256028810038984
Iteration 10: 30.256028810038984
Likelihood=-30.153311761572983
Iteration 11: 30.153311761572983
Likelihood=-30.06325903572647
Iteration 12: 30.06325903572647
Likelihood=-30.00455870592615
Iteration 13: 30.00455870592615
Likelihood=-29.919118827071173
Likelihood=-29.708162202904884
Iteration 14: 29.708162202904884
Likelihood=-29.664100967129006
Iteration 15: 29.664100967129006
Likelihood=-29.64233260479373
Iteration 16: 29.64233260479373
Likelihood=-29.612291852292824
Iteration 17: 29.612291852292824
Likelihood=-29.582534787908838
Iteration 18: 29.582534787908838
Likelihood=-29.568382335260985
Iteration 19: 29.568382335260985
Likelihood=-29.55802654526324
Iteration 20: 29.55802654526324
Likelihood=-29.523625612273552
Iteration 21: 29.523625612273552
Likelihood=-29.50552316225707
Iteration 22: 29.50552316225707
Likelihood=-29.4866580871978
Iteration 23: 29.4866580871978
Likelihood=-29.464856773696074
Iteration 24: 29.464856773696074
Likelihood=-29.44520517012114
Iteration 25: 29.44520517012114
Likelihood=-29.424680977053658
Iteration 26: 29.424680977053658
Likelihood=-29.40268739679587
Likelihood=-29.348912505915646
Iteration 27: 29.348912505915646
Likelihood=-29.292381058182407
Iteration 28: 29.292381058182407
Likelihood=-29.241201928489193
Iteration 29: 29.241201928489193
Likelihood=-29.22715103399866
Iteration 30: 29.22715103399866
Likelihood=-29.19896347807524
Iteration 31: 29.19896347807524
Likelihood=-29.17137105364558
Iteration 32: 29.17137105364558
Likelihood=-29.153962181861246
Iteration 33: 29.153962181861246
Likelihood=-29.13936977175287
Iteration 34: 29.13936977175287
Likelihood=-29.124378819788586
Iteration 35: 29.124378819788586
Likelihood=-29.104890870386757
Iteration 36: 29.104890870386757
Likelihood=-29.091207803691773
Iteration 37: 29.091207803691773
Likelihood=-29.07909191562736
Iteration 38: 29.07909191562736
Likelihood=-29.072655584295564
Iteration 39: 29.072655584295564
Likelihood=-29.0599993460997
Iteration 40: 29.0599993460997
Likelihood=-29.051661178674337
Iteration 41: 29.051661178674337
Likelihood=-29.044624435426584
Iteration 42: 29.044624435426584
Likelihood=-29.035566330677458
Iteration 43: 29.035566330677458
Likelihood=-29.02334702566832
Iteration 44: 29.02334702566832
Likelihood=-29.01495336434082
Iteration 45: 29.01495336434082
Likelihood=-28.992435838859375
Iteration 46: 28.992435838859375
Likelihood=-28.947278459235157
Iteration 47: 28.947278459235157
Likelihood=-28.90545763416757
Iteration 48: 28.90545763416757
Likelihood=-28.92707399058732
Likelihood=-28.886403878514358
Iteration 49: 28.886403878514358
Likelihood=-28.872416090503638
Iteration 50: 28.872416090503638
Likelihood=-28.858681994285206
Iteration 51: 28.858681994285206
Likelihood=-28.833434905493544
Iteration 52: 28.833434905493544
Likelihood=-28.830585950910084
Iteration 53: 28.830585950910084
Likelihood=-28.823344897806216
Iteration 54: 28.823344897806216
Likelihood=-28.81924627713836
Iteration 55: 28.81924627713836
Likelihood=-28.81662002933449
Iteration 56: 28.81662002933449
Likelihood=-28.813663935067677
Iteration 57: 28.813663935067677
Likelihood=-28.80697612166584
Iteration 58: 28.80697612166584
Likelihood=-28.800569297614256
Iteration 59: 28.800569297614256
Likelihood=-28.796326045232398
Iteration 60: 28.796326045232398
Likelihood=-28.793976880159793
Iteration 61: 28.793976880159793
Likelihood=-28.792682982194
Iteration 62: 28.792682982194
Likelihood=-28.79333121713205
Likelihood=-28.79207938820402
Iteration 63: 28.79207938820402
Likelihood=-28.791172671519337
Iteration 64: 28.791172671519337
Likelihood=-28.79032138369046
Iteration 65: 28.79032138369046
Likelihood=-28.789647017859988
Iteration 66: 28.789647017859988
Likelihood=-28.78890113233964
Iteration 67: 28.78890113233964
Likelihood=-28.788112101802838
Iteration 68: 28.788112101802838
Likelihood=-28.78747948424266
Iteration 69: 28.78747948424266
Likelihood=-28.787034214850856
Iteration 70: 28.787034214850856
Likelihood=-28.78670115954029
Iteration 71: 28.78670115954029
Likelihood=-28.786519449468614
Iteration 72: 28.786519449468614
Likelihood=-28.786333604905025
Iteration 73: 28.786333604905025
Likelihood=-28.786069295735114
Iteration 74: 28.786069295735114
Likelihood=-28.785823287543586
Iteration 75: 28.785823287543586
Likelihood=-28.785714585626824
Iteration 76: 28.785714585626824
Likelihood=-28.785554542199606
Iteration 77: 28.785554542199606
Likelihood=-28.785330854116303
Iteration 78: 28.785330854116303
Likelihood=-28.785069748112416
Iteration 79: 28.785069748112416
Likelihood=-28.78472840441987
Iteration 80: 28.78472840441987
Likelihood=-28.784498784621363
Iteration 81: 28.784498784621363
Likelihood=-28.78427562199759
Iteration 82: 28.78427562199759
Likelihood=-28.78394127762714
Iteration 83: 28.78394127762714
Likelihood=-28.78365919794601
Iteration 84: 28.78365919794601
Likelihood=-28.783525228114488
Iteration 85: 28.783525228114488
Likelihood=-28.783359245823743
Iteration 86: 28.783359245823743
Likelihood=-28.783141769887678
Iteration 87: 28.783141769887678
Likelihood=-28.782963189268006
Iteration 88: 28.782963189268006
Likelihood=-28.78274395598072
Iteration 89: 28.78274395598072
Likelihood=-28.78261121653959
Iteration 90: 28.78261121653959
Likelihood=-28.782417851193184
Iteration 91: 28.782417851193184
Likelihood=-28.78224687054639
Iteration 92: 28.78224687054639
Likelihood=-28.782030140825597
Iteration 93: 28.782030140825597
Likelihood=-28.781878383465877
Iteration 94: 28.781878383465877
Likelihood=-28.78186798886736
Likelihood=-28.781820080067632
Iteration 95: 28.781820080067632
Likelihood=-28.781761801302057
Iteration 96: 28.781761801302057
Likelihood=-28.78173860735412
Iteration 97: 28.78173860735412
BEST SCORE FOUND : -470.5991346872728
	Command being timed: "../target/release/gtr_optimize data/random/tree_16.nwk data/sim/alignment_16_20.fasta local"
	User time (seconds): 0.64
	System time (seconds): 0.00
	Percent of CPU this job got: 98%
	Elapsed (wall clock) time (h:mm:ss or m:ss): 0:00.65
	Average shared text size (kbytes): 0
	Average unshared data size (kbytes): 0
	Average stack size (kbytes): 0
	Average total size (kbytes): 0
	Maximum resident set size (kbytes): 3980
	Average resident set size (kbytes): 0
	Major (requiring I/O) page faults: 0
	Minor (reclaiming a frame) page faults: 325
	Voluntary context switches: 12
	Involuntary context switches: 245
	Swaps: 0
	File system inputs: 0
	File system outputs: 152
	Socket messages sent: 0
	Socket messages received: 0
	Signals delivered: 0
	Page size (bytes): 4096
	Exit status: 0
