# Supplementary material for: Phylograd: fast column-specific calculation of substitution model gradients
Source: BMC Bioinformatics. 2025 Dec 23;27:20. doi: 10.1186/s12859-025-06353-4 (PMC12836810; doi:10.1186/s12859-025-06353-4)
Supplement: Supplementary file 1 — (zip 4800 KB) [file 12859_2025_6353_MOESM1_ESM.zip › alignment_16_20_5.single_iqtree.log]

IQ-TREE version 3.0.1 for Linux x86 64-bit built Nov  7 2025
Developed by Bui Quang Minh, Thomas Wong, Nhan Ly-Trong, Huaiyan Ren
Contributed by Lam-Tung Nguyen, Dominik Schrempf, Chris Bielow,
Olga Chernomor, Michael Woodhams, Diep Thi Hoang, Heiko Schmidt

Host:    soe002 (AVX2, FMA3, 1007 GB RAM)
Command: ./iqtree3 -s data/sim/alignment_16_20.fasta -nt 5 -q data/partition_20_iqtree.txt --redo -te data/random/tree_16.nwk -blfix -pre data/sim/alignment_16_20_5.single_iqtree.log
Seed:    247852 (Using SPRNG - Scalable Parallel Random Number Generator)
Time:    Mon Nov 10 19:57:10 2025
Kernel:  AVX+FMA - 5 threads (6 CPU cores detected)

Reading partition model file data/partition_20_iqtree.txt ...
Reading alignment file data/sim/alignment_16_20.fasta ... Fasta format detected
Reading fasta file: done in 7.5662e-05 secs using 9.252% CPU
Alignment most likely contains protein sequences
Constructing alignment: done in 9.58131e-05 secs using 96.02% CPU
Alignment has 16 sequences with 20 columns, 20 distinct patterns
20 parsimony-informative, 0 singleton sites, 0 constant sites
        Gap/Ambiguity  Composition  p-value
Analyzing sequences: done in 1.8321e-05 secs using 87.33% CPU
   1  Tip_3     0.00%    passed     79.62%
   2  Tip_4     0.00%    passed     89.72%
   3  Tip_10    0.00%    passed     70.62%
   4  Tip_11    0.00%    passed     97.81%
   5  Tip_5     0.00%    passed      7.03%
   6  Tip_8     0.00%    passed     65.48%
   7  Tip_9     0.00%    passed     72.52%
   8  Tip_14    0.00%    passed     35.86%
   9  Tip_15    0.00%    passed     57.10%
  10  Tip_6     0.00%    passed     93.24%
  11  Tip_7     0.00%    passed     21.26%
  12  Tip_1     0.00%    passed     99.73%
  13  Tip_0     0.00%    passed     33.22%
  14  Tip_12    0.00%    passed     54.64%
  15  Tip_13    0.00%    passed     33.87%
  16  Tip_2     0.00%    passed     35.50%
****  TOTAL     0.00%  0 sequences failed composition chi2 test (p-value<5%; df=19)

Partition file is not in NEXUS format, assuming RAxML-style partition file...
Subset	Type	Seqs	Sites	Infor	Invar	Model	Name
1	AA	16	1	1	0	GTR20+FO	col1
2	AA	16	1	1	0	GTR20+FO	col2
3	AA	16	1	1	0	GTR20+FO	col3
4	AA	16	1	1	0	GTR20+FO	col4
5	AA	16	1	1	0	GTR20+FO	col5
6	AA	16	1	1	0	GTR20+FO	col6
7	AA	16	1	1	0	GTR20+FO	col7
8	AA	16	1	1	0	GTR20+FO	col8
9	AA	16	1	1	0	GTR20+FO	col9
10	AA	16	1	1	0	GTR20+FO	col10
11	AA	16	1	1	0	GTR20+FO	col11
12	AA	16	1	1	0	GTR20+FO	col12
13	AA	16	1	1	0	GTR20+FO	col13
14	AA	16	1	1	0	GTR20+FO	col14
15	AA	16	1	1	0	GTR20+FO	col15
16	AA	16	1	1	0	GTR20+FO	col16
17	AA	16	1	1	0	GTR20+FO	col17
18	AA	16	1	1	0	GTR20+FO	col18
19	AA	16	1	1	0	GTR20+FO	col19
20	AA	16	1	1	0	GTR20+FO	col20
Degree of missing data: 0.000
Info: multi-threading strategy over partitions
WARNING: 14 states (see below) not observed in partition 1
WARNING: State(s) R, N, C, Q, H, I, L, F, P, S, T, W, Y, V not present in partition 1 and may cause numerical problems
WARNING: 14 states (see below) not observed in partition 2
WARNING: State(s) N, D, C, Q, E, H, I, L, M, F, T, W, Y, V not present in partition 2 and may cause numerical problems
WARNING: 11 states (see below) not observed in partition 3
WARNING: State(s) R, N, D, C, H, I, K, M, F, P, W not present in partition 3 and may cause numerical problems
WARNING: 13 states (see below) not observed in partition 4
WARNING: State(s) N, D, C, Q, E, G, H, K, M, F, P, W, Y not present in partition 4 and may cause numerical problems
WARNING: 11 states (see below) not observed in partition 5
WARNING: State(s) A, R, N, D, C, H, P, S, T, W, Y not present in partition 5 and may cause numerical problems
WARNING: 11 states (see below) not observed in partition 6
WARNING: State(s) R, D, C, Q, E, G, I, K, M, W, V not present in partition 6 and may cause numerical problems
WARNING: 16 states (see below) not observed in partition 7
WARNING: State(s) A, R, N, D, C, Q, E, G, H, M, F, P, S, T, W, Y not present in partition 7 and may cause numerical problems
WARNING: 11 states (see below) not observed in partition 8
WARNING: State(s) R, N, C, E, G, K, M, P, S, T, W not present in partition 8 and may cause numerical problems
WARNING: 13 states (see below) not observed in partition 9
WARNING: State(s) R, N, D, C, Q, E, G, I, K, M, P, W, Y not present in partition 9 and may cause numerical problems
WARNING: 11 states (see below) not observed in partition 10
WARNING: State(s) A, C, Q, G, H, K, F, P, W, Y, V not present in partition 10 and may cause numerical problems
WARNING: 11 states (see below) not observed in partition 11
WARNING: State(s) A, R, D, Q, G, H, K, M, P, S, W not present in partition 11 and may cause numerical problems
WARNING: 13 states (see below) not observed in partition 12
WARNING: State(s) C, Q, E, G, H, I, L, M, F, P, W, Y, V not present in partition 12 and may cause numerical problems
WARNING: 14 states (see below) not observed in partition 13
WARNING: State(s) D, C, E, G, H, I, L, M, F, P, S, W, Y, V not present in partition 13 and may cause numerical problems
WARNING: 12 states (see below) not observed in partition 14
WARNING: State(s) A, N, D, Q, G, K, F, P, S, T, Y, V not present in partition 14 and may cause numerical problems
WARNING: 10 states (see below) not observed in partition 15
WARNING: State(s) R, C, Q, G, H, L, F, W, Y, V not present in partition 15 and may cause numerical problems
WARNING: 10 states (see below) not observed in partition 16
WARNING: State(s) N, D, H, I, M, F, P, W, Y, V not present in partition 16 and may cause numerical problems
WARNING: 11 states (see below) not observed in partition 17
WARNING: State(s) R, N, G, H, I, M, F, S, W, Y, V not present in partition 17 and may cause numerical problems
WARNING: 13 states (see below) not observed in partition 18
WARNING: State(s) N, D, C, Q, G, H, I, L, M, F, P, W, Y not present in partition 18 and may cause numerical problems
WARNING: 13 states (see below) not observed in partition 19
WARNING: State(s) A, C, H, I, L, K, M, F, P, T, W, Y, V not present in partition 19 and may cause numerical problems
WARNING: 10 states (see below) not observed in partition 20
WARNING: State(s) A, N, C, H, I, L, K, F, W, V not present in partition 20 and may cause numerical problems
Reading input tree file data/random/tree_16.nwk ...
WARNING: GTR20 model will estimate 189 substitution rates that might be overfitting!
WARNING: Please only use GTR20 with very large data and always test for model fit!
WARNING: GTR20 model will estimate 189 substitution rates that might be overfitting!
WARNING: Please only use GTR20 with very large data and always test for model fit!
WARNING: GTR20 model will estimate 189 substitution rates that might be overfitting!
WARNING: Please only use GTR20 with very large data and always test for model fit!
WARNING: GTR20 model will estimate 189 substitution rates that might be overfitting!
WARNING: Please only use GTR20 with very large data and always test for model fit!
WARNING: GTR20 model will estimate 189 substitution rates that might be overfitting!
WARNING: Please only use GTR20 with very large data and always test for model fit!
WARNING: GTR20 model will estimate 189 substitution rates that might be overfitting!
WARNING: Please only use GTR20 with very large data and always test for model fit!
WARNING: GTR20 model will estimate 189 substitution rates that might be overfitting!
WARNING: Please only use GTR20 with very large data and always test for model fit!
WARNING: GTR20 model will estimate 189 substitution rates that might be overfitting!
WARNING: Please only use GTR20 with very large data and always test for model fit!
WARNING: GTR20 model will estimate 189 substitution rates that might be overfitting!
WARNING: Please only use GTR20 with very large data and always test for model fit!
WARNING: GTR20 model will estimate 189 substitution rates that might be overfitting!
WARNING: Please only use GTR20 with very large data and always test for model fit!
WARNING: GTR20 model will estimate 189 substitution rates that might be overfitting!
WARNING: Please only use GTR20 with very large data and always test for model fit!
WARNING: GTR20 model will estimate 189 substitution rates that might be overfitting!
WARNING: Please only use GTR20 with very large data and always test for model fit!
WARNING: GTR20 model will estimate 189 substitution rates that might be overfitting!
WARNING: Please only use GTR20 with very large data and always test for model fit!
WARNING: GTR20 model will estimate 189 substitution rates that might be overfitting!
WARNING: Please only use GTR20 with very large data and always test for model fit!
WARNING: GTR20 model will estimate 189 substitution rates that might be overfitting!
WARNING: Please only use GTR20 with very large data and always test for model fit!
WARNING: GTR20 model will estimate 189 substitution rates that might be overfitting!
WARNING: Please only use GTR20 with very large data and always test for model fit!
WARNING: GTR20 model will estimate 189 substitution rates that might be overfitting!
WARNING: Please only use GTR20 with very large data and always test for model fit!
WARNING: GTR20 model will estimate 189 substitution rates that might be overfitting!
WARNING: Please only use GTR20 with very large data and always test for model fit!
WARNING: GTR20 model will estimate 189 substitution rates that might be overfitting!
WARNING: Please only use GTR20 with very large data and always test for model fit!
WARNING: GTR20 model will estimate 189 substitution rates that might be overfitting!
WARNING: Please only use GTR20 with very large data and always test for model fit!

NOTE: 1 MB RAM (0 GB) is required!
WARNING: Number of threads seems too high for short alignments. Use -T AUTO to determine best number of threads.
Estimate model parameters (epsilon = 0.010)
Initial log-likelihood: -587.557
Current log-likelihood at step 1: -584.716
Current log-likelihood at step 2: -584.558
Current log-likelihood at step 3: -584.540
Current log-likelihood at step 4: -584.536
Parameters optimization took 3 rounds (0.467 sec)


WARNING: Estimated model parameters are at boundary that can cause numerical instability!

Wrote distance file to... 
Partition information was printed to data/sim/alignment_16_20_5.single_iqtree.log.best_model.nex
BEST SCORE FOUND : -584.536
Total tree length: 16.671

Total number of iterations: 0
CPU time used for tree search: 0.000 sec (0h:0m:0s)
Wall-clock time used for tree search: 0.000 sec (0h:0m:0s)
Total CPU time used: 2.068 sec (0h:0m:2s)
Total wall-clock time used: 0.496 sec (0h:0m:0s)

Analysis results written to: 
  IQ-TREE report:                data/sim/alignment_16_20_5.single_iqtree.log.iqtree
  Maximum-likelihood tree:       data/sim/alignment_16_20_5.single_iqtree.log.treefile
  Screen log file:               data/sim/alignment_16_20_5.single_iqtree.log.log

Date and Time: Mon Nov 10 19:57:10 2025
	Command being timed: "./iqtree3 -s data/sim/alignment_16_20.fasta -nt 5 -q data/partition_20_iqtree.txt --redo -te data/random/tree_16.nwk -blfix -pre data/sim/alignment_16_20_5.single_iqtree.log"
	User time (seconds): 2.17
	System time (seconds): 0.09
	Percent of CPU this job got: 383%
	Elapsed (wall clock) time (h:mm:ss or m:ss): 0:00.58
	Average shared text size (kbytes): 0
	Average unshared data size (kbytes): 0
	Average stack size (kbytes): 0
	Average total size (kbytes): 0
	Maximum resident set size (kbytes): 17284
	Average resident set size (kbytes): 0
	Major (requiring I/O) page faults: 2
	Minor (reclaiming a frame) page faults: 2486
	Voluntary context switches: 206
	Involuntary context switches: 848
	Swaps: 0
	File system inputs: 0
	File system outputs: 144
	Socket messages sent: 0
	Socket messages received: 0
	Signals delivered: 0
	Page size (bytes): 4096
	Exit status: 0
