# Supplementary material for: Phylograd: fast column-specific calculation of substitution model gradients
Source: BMC Bioinformatics. 2025 Dec 23;27:20. doi: 10.1186/s12859-025-06353-4 (PMC12836810; doi:10.1186/s12859-025-06353-4)
Supplement: Supplementary file 1 — (zip 4800 KB) [file 12859_2025_6353_MOESM1_ESM.zip › alignment_16_20.fasta]

>Tip_3
AALLIYVIFEYAQWKALTND
>Tip_4
AAAVIYVFLEYAQCKRLTND
>Tip_10
KATVLTIFLSNDKIEKCEEP
>Tip_11
KGAIEAIFLRLDTMEKAVEY
>Tip_5
MGSVMYVLLMINQWSTQTQQ
>Tip_8
DSSAGAIYAENDKWEQTSES
>Tip_9
DSSAGSKYAETDQWNQERDE
>Tip_14
DSYTQNVQANINNHAAARRM
>Tip_15
DSQTKHLHADNRAMSAATRE
>Tip_6
DKQALPVDVNITQLILKREE
>Tip_7
DKVSLFIATNCNNLMCQKDR
>Tip_1
EGEVIYLHANISRMTGDKQE
>Tip_0
APSTVYLHSTISRMTGERST
>Tip_12
GGGVVYVLLIVKRRPSTAQE
>Tip_13
GGQIIYILLLFSKRPEAAGG
>Tip_2
ERVRFLLVHMEDKEDGPRGD
