# Supplementary material for: Phylograd: fast column-specific calculation of substitution model gradients
Source: BMC Bioinformatics. 2025 Dec 23;27:20. doi: 10.1186/s12859-025-06353-4 (PMC12836810; doi:10.1186/s12859-025-06353-4)
Supplement: Supplementary file 1 — (zip 4800 KB) [file 12859_2025_6353_MOESM1_ESM.zip › alignment_16_500.fasta]

>Tip_3
GKARRVRIMTIPVQTDLHAPIIDVYSDDCLRNGIALDFSFNRYTANEKCIAEVPNLGSIA
EIVYRQVENLNQMAALSPIASCIQAEGKSEYQASARFLFEDAKGEHSNTKFFEFVLHTSR
EALLKTERVSTNRAKINDMLEVLMFMTQQEDRGEIVVIAYTKALDLQVPQISPSIDDISS
ESWWTGTRASQLAAIAEAIPKAAMRIITALLDYKALKSTISVSNQEIKVHQRAEAKDILL
YHMRVAYSTEADEISDSARNGFFKSSIGESWTYKKVNVKGIAMAGKYFHIYDSLGHRFLT
RYNSAMGEDKNHGFNHDAVSTNQAATSKRVRLIDWYETEFHNSQTSDEQVYAIDMWCCLA
ESIFDVRLTRASIDSAIDFGRVQVRAFKETQNCGIEPFTLSALAAANASYQQSAAAPAEA
FFAIAAFARALDVKRLEPEARLRDLVVVMMLTRQLAHGAENEEIVFAYKTCQHLLAIAPE
AYQLVRETAYIDQIKIKTGD
>Tip_4
GKARRVKILAIPVESDVHAPVVNIFSDTCLRSGVAMEFSFNRYTARDKTIAEVPNLGSIA
QIVFDQVRNLNSMASLSPIASCIQAEGKSEYQAAPRYLFEEPKGEHSNTSFFEFVIHTSR
EALVSTEKVTENRAKVNDMLEVLMFITSQRDRGSVLVIAFTQALDLQVPQTNPSINDISS
ESWWTGTRGSQLAAVADAIPKAAMRILTALFTYTALKSTLSVSGQEIKVHQRAEADDVVM
YRMRVSSCTEADQISDSARNGFCNDAIGQHWTHKKVNIKGIAMAGKWFHIYDALGHRFLT
RYGSAMGEDKDCGYYHEAITTNKGDTSDRVRLIEWYETEFHNSQTSDEQVFAIDMWYCIA
ESIFDIRLIRATIDSAIDYGRVQVRAFKQTMNCGLQPFEMSALEADNASYQQDATSPAEA
FFAISGYAKSLDVKRLEPEARLNELTAVMMLTKQIAHGVENEEIILAYKTVKQLLAIAPE
AYQLVRDTSYIDTLKIKTNH
>Tip_10
AKAIKIRMQGIPVETDLHSPIIDTFAESCIQAGVDIKFYYDRFTATEKRMTDLRNASSIA
DIVFTNLDDLNKLKTLGPIAACINSDEASQMKPSSTYMYDSSKGEHEYRSYFDFIMHSSA
ERLLATDRASQCGSKLGDLVDVVVFFTRQQDKGERILWSYEKALDLKIEEINPTVNPLAS
ESHYNGTRAQKISAVASSVPRASITLVKAIYSCRAKHSTVAIRPHEVKLHQRSDAQEVWV
YKIRVSWESSEGEISDSGQNSVFREPIDENYIYKKHNRKHLATAGKFLHIYDRLGHRFMA
KYSSALSEERDDAFYDATVSASRGASAKQVRLVKWFKSEFNKRRTSQVQIYTINLWYSLR
KAVLDVRVVRGAIDASLNFNRMQITAMHKQETHTVDAFKVSAVAAQASSNHFKGVAPGRT
FYAVNALQRSMDAMNLEPEAQMTDMIIVAMLPRYLAYNAENQDIVLAYKPAKQYMAIGPE
LYALVQHTSQLVTIEINTDH
>Tip_11
AKAIKVRMVGIPVQSDLHSPVMDLYADTCLQAGVALRFSFNRFTGTEKCVGDMRNAGSVA
DIVFNNLNDLNKIRALGPIAACIEADAATQFKSSATYLYNVAKGEHDNRDYFDWAIHSSR
ESLLTKQGGSECRNKIEDLLDVVLFLTKQKNEGEQLILPYEQSLDLGILELSPTVQSLAS
ESFFNGARAQALSAKANGIPRAALSVIKAILTERAMHSPTCLRTQELKVHQQGEAEDMAL
YKIRVGLETAETEISESGENGFVQESVSEEWVWKKVDRKFLVTAAKFFHIYDTMGHRFLA
RFSSALGEEKDEGYYDHTVSVSEVASDAQVSLVDWLKVEFHDSRTTEEQIFGIDLWYSIK
ESVLDIRVTRSPIDAAIDFNRLQITAMDDQRTHGIKQFDMSAIAAEAISYYQSGAAPGKT
WYAVTALQENLDAKNLEPEEQMKEVVVVAMLLKQIAYSNENHEVVLPYSTARDYIAIIPE
AYALVQNTGRVVAIHIDNDN
>Tip_5
AKALQIKMVNVPVNCDVHTPVVAHFAADCLKAGTAMRFSYNRFTGTEHNVADVRNAGTIA
DIAFSHLQNLNKIKSLGPIIAAVVAESATQYRAGSTFIYGSANGEHTHRDYFDFILDTSR
EQVLTRKKGSECRNKLENLRNVVMFISAQRNQGERLVLPYNKSLDLTVLELTATIDALST
EAHWTGVRAQVLSAVADSIPRAALNIVRALLSNQAMRPTMCLRTQELKIHQRGESAEVAI
YSIRVAYSTSENEIGQSGKNGYLEEVVDQQYLKKRLDRKYLMTASKFIHIYDTLGHRFLS
RFASAMGQKRNEGYYTHTVSASQANTDAQVQLIEWFKTTFNNSRTNASQIYAVGLWWALR
ENILDIRVARVSIDAAIDFSRIQITALHDERTHGLEEFDLSAIGADAISYHQNGTAPGKR
LFAVEAIQRDLDAKNLEPKAPMRELVIVAMLVKKIAYSAEMGQIVVSYKPAKDYIAIVPE
RYALVQNTHQVQKVRIDAQD
>Tip_8
AKTSKIRMIQVPVNTDVHVPVVNIYSDNCLQASIAIRFSFNRFVGTDKCICDVRNAGSLA
DVRYVNLHELDNIHTLGPIAYCIRTNTSTQFEATSTYIFEQEKGDNNKREHVEFTLHSSA
EALLATDQGSESRTRMHNLLDVVFILTSQGNDGERLILAYEQTLDLSILELTPAINTLST
EAHWTSVRASKLSSKAHDLPTAPRKVVKKILTLRAMRSSASMKEHEVKIHQRAEARQFVL
YKIRLSLANNAGEINETGNNGWFRNAVNDEWIRRRLKRKYLATAAKYLHIYDTLGHRFIC
RYTSAMGEERERGYDSASVSASESQSSEKIDLVDSFNGEYTSTSTQKEDIFAVDLWFAQR
EAVLDLKVVRGGIDASIDFNRLQITALNGQQGHNLADFRISSVAADAVSDQQDGPAPAST
VYAIAAVQPSLEAKNLDAESQMRELVQIIILPKQQAYDCEENEVILAYKRLQQSLAIVPE
TYALVQDSAEMVAIRIQDNS
>Tip_9
AKSAKVRMITVPVDTDMHAPMIGVYADNCLQACLAIRFSFNRYTGTEKCIADVRNSGSVA
DIRYGDLNNLNNIHGLSPIAYCLDSNGSTQYESSSTYFYSDSKGDNNKRDYVEFTLHSSA
EALLATEQGSENRTRMHSLHDVVIFFTSQGNHEERMILAYENTLDFTIYELTPSIEELCT
ESHWTGTRAQTLSAKAHDIPQGARRVVKALLTYKAMQSPAAMKDHEIKVHQRAEARQFVI
YKIRLAFATEADEINETGNNGFFEDALNDEWVRRRLNRKYLATAAKMMHIYDSLGHRFLA
KYTSAMGEEREKGYHKTSVSASECGSSDKIDLVDSFNVSFSSTKTQNHNIYAVDLWYAFK
EAVMDIKVFRGSIDASIDFNRLQIQALNAQKGHHLADFRISSVAAEAVSDQQDGPAPAST
VYAISAVQPTLDAKNLDAEAQMRNLVSIARLPRQFAYACEDEDVMLSYKRFKSNIVIVPE
AYALVEAKSEIVSVQIQDNE
>Tip_14
AEAMKAKVLDIPVSVDCFAPIFNTFADTCLQSSIAIKFSYNRYTGDSRELAAANNLGSLA
DIAYQGDNDLNRMANLGPIAACIEVRAESQYQGAGHYLFDENKGDHGYTHYFNFIVHTSE
EQLLAAKKSTSARSQVGDMLDVMLFLTNQRDVEARLVMSWSFALDFAVFQLAATIDDLLS
ESEFVARKSAKWSAVAESVPRAGAQIVRWLLTISALHSAVILRRNEIKVFEKSESGQVVF
YRIRVGLGTNASEISTSADDGFFREAMNNNWVHKQVDIRFLTMASKYLHIHDALGHKFLA
KYASAMGSTEGKGYDRTSVTANEGQSRDRALLVAWLEADMMASKTDEYQVFQVDLWYSIH
TIIMGIHIIRASVSSAVDFNRLQIKALSEQKNTAFDDFTISAVIVEQSTYQLNVSAPVDS
YFAVTAFEFSIDIKKLENREEFKDLILVLGLTRQMKHAAESDPLVLCFKSCSDTLMISPE
AYKFVQDEAYYPKVHIRTEA
>Tip_15
AEAVKAQILSVPVAVDCFGPVINVWADSCLQTALALKFSFNRYTGDAKALTNAQNLGSLA
EIAFENDDRLNRMAALDPVAACIDVKSESRFKGTEQWFVSEEKGDHGHTDYFDLVVATSE
EALLSAQKGTTVRTKMTNMQDVVVFLTKQHHGNAKYIISFSHALDFGIFQLSATVDELST
ESKWVGRKSAQWSAIADSVPKAATQIIRWLFTLSALHSSLILRKNEIRIYEKADKSKVVL
FHIRVGLATTANEVSDPAEDGYYHATIEKDWVHKQISVKYLSMAGKYVHIYDTLGHKFLA
RYASAMGSDDGRGYDKSSVTANKGSTKDRAHLMAWVEGEMVNSKKDKMQVYQVTLWYTMH
TTLLGIHIIRTAVNSAVDFNRLQIKAFVEQANTAFRDFKISAVAVDQASYQLDVTAPVSK
YFAVASYEYTLDIRKLENREEFKELIIVVSLLNHLKHTAEGNALALGFKACKDYLMILPE
AYKFVQDKAYYPNLRIRTQD
>Tip_6
GKAKRAHIASVPIDIDVYCPIVDEFAETCLQTSVAVEFSYDKYTGDDRDLAAADNIGSLA
DIVFGEEVNLKRMASLGPIAACFATENATNFKAASHCVYGEQRGEYNKTSYFNFVIDTSK
EALLGNKDASTHRSSVSDMMDVARFLTSQKDGAARLLIAYSFNMELAVSQLRATANKIAP
ESEWIGRKGVELSAVAETLARASVTVIRWLFTQTAIQSPVTLRSNEVKLYEKVESDNILQ
FTLRVALTTPAGEISASAENGLLREAVNDSFVHKKINYRYIAMSAKYVHIYNSLGHKFLA
KYASAMGSEDGRGVSKDAVSAHLGEAMQDAKLVAWFNSPMAYSKTDRDQVFAIRLFYSMN
TAIVGVEVSRALVSSSVDYSRIHIKAVFEQKSTALKPYEISSITVQQQSDQMNVAAPSRS
FFAVTTHAHAMDIKDLEKRDTFANLVLVLGLVKQLKHSQENDPIALCFKSCTDRMMISPQ
AYSVVQDKAFWDPVTIKSDQ
>Tip_7
GKARRVRIMTVPIHADFYAPIIDELADHCLQSSIAVKFSYNKYTGDQRPMAAADNLGSLA
DIVWKNDDTLNRMATLGPIAACVAVENASEFRNTVHWIYEDRRGEYGHTGYFNFVVDTSK
EALLASQRSSTHRSSAGDMMDVVVFLTNQQNGAAKLVLAYSFSMELAVFQFRATANSMSS
ESEWIGTKAVRLAAIADSIPKASAAVVRWVLTVSALHSPVILKGQEVKIYEKVKGGKVLI
FHIRVGMATEADEISVSAENGFFQEGLNDNWIHKKVGVRFISMTGKFVHIYDSLGHKFLC
KYASAMGSDEGKGINRNAVTAHQGKSLERALLIAWYESQIAASKTDRKQVYQITLFYNFS
TSVIGVHISRAAVSSAVDFSRLQIKALQEQKSTSLQQYMVSTVAVEQASNQMNVSAPAKS
FFAVATHAYAIEIKKLEKRESFADIVVVLDLVKQLKHTSENDPLALTFKSCRQSMMIVPE
AYKVVQNQAFWEPVNIKSDN
>Tip_1
AKASKARVLDVPVDIDMHAPVVNFYADSCLQSAVAMKFSYNRYTGDNRCLCAAENLGSVA
EIVFANKQNLNKMASLGPIAACVAARTESQFRTAGKWLFDDARGEHGYTNYFNYILHTSR
EALLARKQISEQRSKLDDMLEVLIFLTQQRDAGEPLIMPHAFTLDLSIFQMAATINEIAS
ESRWTGRRTVKLSAIASTVPKAAARMIRVILTHAALHSSIAIRSPEIKVYERAEGQKTVY
FTIRVTLSTDAGEISESAQNGFFRRALGTDWVYKKTSVRYYAMAGKHIHIYDSLGHKFLT
IYASAMGGDKGKGFDQEAVSSHEATTYERAILVDWFESPMLSNRTDEDQVFAIGLYYNVR
TSILDVRIARVGVSSVIDFARLQIKALSDQADTAFEEFETSAVGASASSYQLDAAAPVES
FFAVTAYEHTIDCRKLDPREAFTELIVVMMLIVQLKHTAENDEVALAHKPCKKHIAICPE
AYALVQDEGYYERVQIKSSD
>Tip_0
AKALKARFFDVPVDTDMHVPVVNFYAESCLQSSIEMRFSYNRYTGDDECLGAMKSLGSIS
DIVFQNKADLNKMKNLGPIAACVQSKSESQYRGLGEWLFSAQRGEHGFTEYFNYLLHSSA
EALLASKRVSEQRTKLNDMLEVLLFITQQKEGGEKMILPFAFTLNFVVFQLAATVDDIAN
ENSYTGTRAVKFSRLASTVPHAAVRVIRVILTWAALHSPMALKTPEIKVYERAEANKLVL
LNIRVAYTTQAGEISESAKNGFFRDTLGTNYLFKEIGIRYMALASKFIHIYGTLGHKFLT
KYASAMGGDKGKGLSHSSVSSNKSDNFAKAILVEWFESPLLSPRTPRHQVFVIHLWFNIK
SSTFDIKILRSAISTVIDYARLQIKALSEQTNVSMGEFKTSSVGARASSYQLNAAVPVEA
FYAVNAYAYNIDCQKLEPRESFAELVCIMMMTQGLKHRSEDGEVLMTYKNCQDWLASAPE
MYALVQNAGFYERVHIKSNE
>Tip_12
AKALKLKILAVPISMDFHAPIIDIFSGSCLSDAIAIQHSFNRYTSDKRDLCQAENFNAMA
EVVFKHVQDLNSMANVHPIASCLESRGESHYKVTARYAFDEYRGEHNLTGYFNMTVHAAT
QVLMLNAQVSAKRSKLDEMMEVVFLLTTQRDQSEAFILVFTWKIDIGIFEATETVDDVSS
ENLWGGRRCVRFSSLANQVPEATCKLTNVVFTYRAIKPEVSLETPDIRVYERSEGDCMIV
FSVRVAFGTEASSVSDSAANGFFKDSVGGSWILKDVNVRFLAMAARYFHMYDALGHKFLT
RFAASMGAEQGRGYYHSAVLGNEATASARAHIVEWFEADYHTDSTTQHEVFSLNLWFSMK
TAVTDAAIQRSSFSNVVDYGRLKIEAIQAQQTTGVDDFLSQAIAANAQSHQQNGSLPVRK
FFAVTAQQFDLNVTRLTPREKFKDVVVILLLPKYISHTSEDADIAIPYRHCQATIAIVPE
AYSLVDDRANVENVQIDAES
>Tip_13
AKCLKIKVLKVPIKMDLHAAIVETYAGSCIDTSVAIKHSFNRYTGDERCLTSARNFNTIA
DIVYKNANNLNSLASLKPIVACLPGRSECKYKAAARFAFEAQRGEHDRTKYFNYILHAAE
QILMTNKWSNEKRNKLEDLMRVAYILTSQRSHGERLVLVFKWKIDIGVNEMTGTANDIAC
ESLWVGRRSTRLSSIANQVPQAATRIYNVIFTRKAIKAQATLQAPEVNVYERAEADCVIL
VMIRVAHATSAESISDSSDHAFHHGSLDNNWVLKAVEIRYLAVAGNFLHIYDSLGHRFLS
KFSSSMGSQDGKGFRRSSVLSNEATASARAVIVTWFKTQYYSDSTARYQVKVVDLWFSLK
TVLLNVAIIRSSVSNVVDWNRLKIKAIHRQKSTDVLEFSTRAVAAEADSYQQNSGLPSHK
YFAISSHQKSLSCQKLEPRESFSDLVVVMALFKHMSHAYANENVALAYRACRSSVAIAPE
AYSLVDNRSHMEGITIKGSN
>Tip_2
ARSVKVQIMSVPVTTELHSPVTSAYAGPCLDTSLQIKYAFNRYTGDQKCLADKETLGSIV
DAIYANVNRLSTMRKLKPIAACLETRTESDYKGAAQFMYNSDRGEHSLTNYFNVALNAAK
QVLLAKTKVSETRSKLDDMKEVVLILTNQRNRQETIVIPFAYNMDMTVNELTATVSGICD
ESTWAGRRAVIFSATASQVPNAAHKITNVVLTRAAIRPPTALQSPEIKIHERKEPECLIL
FHIRVSHATEASQIDNSSANGYMRQAVNASWILKEVQLKLLTRAARLLHIYDSLGKKFLS
RYASAMGIEHGKGIYHKAVSGNDGTTWERAYLIEWFEEDLYDDNTSNAEVLGVDLWFSLR
TMIMQVQILRATVNTAVDWGRLRIKAVHPQHKTDMAEFTMSAVVMAAQSYQQNAAAPSRR
YYAVTAEEQNIDCARLAPKSAYKQIIYVMMLFKQFSHRAKNGEVALCYRRCQEHIAITPE
AYSLVEDRSYLEAISIKAQN
