# Supplementary material for: Phylograd: fast column-specific calculation of substitution model gradients
Source: BMC Bioinformatics. 2025 Dec 23;27:20. doi: 10.1186/s12859-025-06353-4 (PMC12836810; doi:10.1186/s12859-025-06353-4)
Supplement: Supplementary file 1 — (zip 4800 KB) [file 12859_2025_6353_MOESM1_ESM.zip › alignment_16_50_1.phylograd.log]

GradientTime=8462
Likelihood=-1951.7340092700836
Iteration 0: 1951.7340092700836
Iteration 1: 1951.7340092700836
GradientTime=5487
Likelihood=-1925.4233318051968
Iteration 2: 1925.4233318051968
GradientTime=4457
Likelihood=-1901.9704217206738
Iteration 3: 1901.9704217206738
GradientTime=4455
Likelihood=-1880.134959834443
Iteration 4: 1880.134959834443
GradientTime=6227
Likelihood=-1860.0919671547274
Iteration 5: 1860.0919671547274
GradientTime=4475
Likelihood=-1843.2535040905514
Iteration 6: 1843.2535040905514
GradientTime=5840
Likelihood=-1828.1710847323895
Iteration 7: 1828.1710847323895
GradientTime=4474
Likelihood=-1815.27372920229
Iteration 8: 1815.27372920229
GradientTime=4488
Likelihood=-1803.8475898050278
Iteration 9: 1803.8475898050278
GradientTime=5826
Likelihood=-1792.9359355409542
Iteration 10: 1792.9359355409542
GradientTime=4532
Likelihood=-1783.5070233660472
Iteration 11: 1783.5070233660472
GradientTime=4498
Likelihood=-1774.817752234359
Iteration 12: 1774.817752234359
GradientTime=5871
Likelihood=-1767.4666489922909
Iteration 13: 1767.4666489922909
GradientTime=4511
Likelihood=-1761.0741181006633
Iteration 14: 1761.0741181006633
GradientTime=4511
Likelihood=-1755.4480285444201
Iteration 15: 1755.4480285444201
GradientTime=4495
Likelihood=-1750.6225897034699
Iteration 16: 1750.6225897034699
GradientTime=4499
Likelihood=-1746.4980125030063
Iteration 17: 1746.4980125030063
GradientTime=4530
Likelihood=-1743.2171017499509
Iteration 18: 1743.2171017499509
GradientTime=4519
Likelihood=-1740.4207457933633
Iteration 19: 1740.4207457933633
GradientTime=5492
Likelihood=-1738.2110697603
Iteration 20: 1738.2110697603
GradientTime=4516
Likelihood=-1736.361006222556
Iteration 21: 1736.361006222556
GradientTime=5878
Likelihood=-1734.833436087125
Iteration 22: 1734.833436087125
GradientTime=4511
Likelihood=-1733.5308433373689
Iteration 23: 1733.5308433373689
GradientTime=4573
Likelihood=-1732.3460396836997
Iteration 24: 1732.3460396836997
GradientTime=4521
Likelihood=-1731.0234124539757
Iteration 25: 1731.0234124539757
GradientTime=5909
Likelihood=-1729.718520487626
Iteration 26: 1729.718520487626
GradientTime=5907
Likelihood=-1728.4559925328379
Iteration 27: 1728.4559925328379
GradientTime=4524
Likelihood=-1727.603113243035
Iteration 28: 1727.603113243035
GradientTime=4530
Likelihood=-1726.5873210921907
Iteration 29: 1726.5873210921907
GradientTime=5930
Likelihood=-1726.0589206016755
Iteration 30: 1726.0589206016755
GradientTime=4525
Likelihood=-1725.4711253747234
Iteration 31: 1725.4711253747234
GradientTime=4544
Likelihood=-1725.0298767063
Iteration 32: 1725.0298767063
GradientTime=5866
Likelihood=-1724.5502853549779
Iteration 33: 1724.5502853549779
GradientTime=4537
Likelihood=-1723.9611931101274
Iteration 34: 1723.9611931101274
GradientTime=4540
Likelihood=-1723.4575794214688
Iteration 35: 1723.4575794214688
GradientTime=5893
Likelihood=-1722.9772796192517
Iteration 36: 1722.9772796192517
GradientTime=4573
Likelihood=-1722.5882202871417
Iteration 37: 1722.5882202871417
GradientTime=4536
Likelihood=-1722.2873764484052
Iteration 38: 1722.2873764484052
GradientTime=4543
Likelihood=-1721.9464850620725
Iteration 39: 1721.9464850620725
GradientTime=4524
Likelihood=-1721.5953301796546
Iteration 40: 1721.5953301796546
GradientTime=5475
Likelihood=-1721.2980647956056
Iteration 41: 1721.2980647956056
GradientTime=5901
Likelihood=-1721.0198697956866
Iteration 42: 1721.0198697956866
GradientTime=4598
Likelihood=-1720.812597208336
Iteration 43: 1720.812597208336
GradientTime=4525
Likelihood=-1720.5206952275507
Iteration 44: 1720.5206952275507
GradientTime=5898
Likelihood=-1720.2177617099735
Iteration 45: 1720.2177617099735
GradientTime=4547
Likelihood=-1720.0221879650505
Iteration 46: 1720.0221879650505
GradientTime=4525
Likelihood=-1719.783407932061
Iteration 47: 1719.783407932061
GradientTime=5505
Likelihood=-1719.5359520829588
Iteration 48: 1719.5359520829588
GradientTime=4534
Likelihood=-1719.4055074273995
Iteration 49: 1719.4055074273995
GradientTime=4548
Likelihood=-1719.2951262520937
Iteration 50: 1719.2951262520937
GradientTime=4521
Likelihood=-1719.24636182513
Iteration 51: 1719.24636182513
GradientTime=4548
Likelihood=-1719.164107740092
Iteration 52: 1719.164107740092
GradientTime=5896
Likelihood=-1719.0954695051798
Iteration 53: 1719.0954695051798
GradientTime=4552
Likelihood=-1719.1270274136734
GradientTime=4555
Likelihood=-1719.0559983111905
Iteration 54: 1719.0559983111905
GradientTime=4531
Likelihood=-1718.9882767893137
Iteration 55: 1718.9882767893137
GradientTime=5956
Likelihood=-1718.94873364199
Iteration 56: 1718.94873364199
GradientTime=4542
Likelihood=-1718.9095566980081
Iteration 57: 1718.9095566980081
GradientTime=4534
Likelihood=-1718.8781587943704
Iteration 58: 1718.8781587943704
GradientTime=4513
Likelihood=-1718.8465972626304
Iteration 59: 1718.8465972626304
GradientTime=4530
Likelihood=-1718.7968706291933
Iteration 60: 1718.7968706291933
GradientTime=5896
Likelihood=-1718.7400270749451
Iteration 61: 1718.7400270749451
GradientTime=4560
Likelihood=-1718.7127548643373
Iteration 62: 1718.7127548643373
GradientTime=4534
Likelihood=-1718.6724879381306
Iteration 63: 1718.6724879381306
GradientTime=4552
Likelihood=-1718.6430305719812
Iteration 64: 1718.6430305719812
GradientTime=5903
Likelihood=-1718.5941337423565
Iteration 65: 1718.5941337423565
GradientTime=4531
Likelihood=-1718.628646593039
GradientTime=4550
Likelihood=-1718.570573715355
Iteration 66: 1718.570573715355
GradientTime=4547
Likelihood=-1718.526363724451
Iteration 67: 1718.526363724451
GradientTime=5944
Likelihood=-1718.482633664322
Iteration 68: 1718.482633664322
GradientTime=4526
Likelihood=-1718.4434748686
Iteration 69: 1718.4434748686
GradientTime=5886
Likelihood=-1718.4054608439844
Iteration 70: 1718.4054608439844
GradientTime=4544
Likelihood=-1718.374346788054
Iteration 71: 1718.374346788054
GradientTime=4544
Likelihood=-1718.3337156194154
Iteration 72: 1718.3337156194154
GradientTime=4546
Likelihood=-1718.3099970319108
Iteration 73: 1718.3099970319108
GradientTime=4602
Likelihood=-1718.2533444021014
Iteration 74: 1718.2533444021014
GradientTime=4543
Likelihood=-1718.2270270688912
Iteration 75: 1718.2270270688912
GradientTime=4536
Likelihood=-1718.2064686356528
Iteration 76: 1718.2064686356528
GradientTime=4513
Likelihood=-1718.2155948489967
GradientTime=4531
Likelihood=-1718.1951726480488
Iteration 77: 1718.1951726480488
GradientTime=4525
Likelihood=-1718.177378614326
Iteration 78: 1718.177378614326
GradientTime=4535
Likelihood=-1718.1568138023424
Iteration 79: 1718.1568138023424
GradientTime=4517
Likelihood=-1718.1425071390586
Iteration 80: 1718.1425071390586
GradientTime=4532
Likelihood=-1718.1317024912732
Iteration 81: 1718.1317024912732
GradientTime=5898
Likelihood=-1718.1228039346925
Iteration 82: 1718.1228039346925
GradientTime=4532
Likelihood=-1718.110768378735
Iteration 83: 1718.110768378735
GradientTime=5908
Likelihood=-1718.1040033023517
Iteration 84: 1718.1040033023517
GradientTime=5906
Likelihood=-1718.0982427416159
Iteration 85: 1718.0982427416159
GradientTime=4612
Likelihood=-1718.0932156561519
Iteration 86: 1718.0932156561519
GradientTime=6294
Likelihood=-1718.0889544879021
Iteration 87: 1718.0889544879021
GradientTime=4547
Likelihood=-1718.079242243566
Iteration 88: 1718.079242243566
GradientTime=5885
Likelihood=-1718.0698760336313
Iteration 89: 1718.0698760336313
GradientTime=4537
Likelihood=-1718.063835336446
Iteration 90: 1718.063835336446
GradientTime=4515
Likelihood=-1718.0577309984333
Iteration 91: 1718.0577309984333
GradientTime=4533
Likelihood=-1718.053838129926
Iteration 92: 1718.053838129926
GradientTime=5504
Likelihood=-1718.0484498286676
Iteration 93: 1718.0484498286676
GradientTime=4541
Likelihood=-1718.0428564560937
Iteration 94: 1718.0428564560937
GradientTime=4546
Likelihood=-1718.03987873554
Iteration 95: 1718.03987873554
GradientTime=4531
Likelihood=-1718.0346316983898
Iteration 96: 1718.0346316983898
GradientTime=5895
Likelihood=-1718.0304881708112
Iteration 97: 1718.0304881708112
GradientTime=4526
Likelihood=-1718.0251770012585
Iteration 98: 1718.0251770012585
GradientTime=4596
Likelihood=-1718.0100534802577
Iteration 99: 1718.0100534802577
GradientTime=5874
Likelihood=-1718.006604962247
Iteration 100: 1718.006604962247
GradientTime=4551
Likelihood=-1717.9980668298
Iteration 101: 1717.9980668298
GradientTime=5983
Likelihood=-1717.990174561296
Iteration 102: 1717.990174561296
GradientTime=4863
Likelihood=-1717.9761348901545
Iteration 103: 1717.9761348901545
GradientTime=5908
Likelihood=-1717.9637553579685
Iteration 104: 1717.9637553579685
GradientTime=4598
Likelihood=-1718.0077563003745
GradientTime=5518
Likelihood=-1717.9588731275417
Iteration 105: 1717.9588731275417
GradientTime=5500
Likelihood=-1717.948070824007
Iteration 106: 1717.948070824007
GradientTime=4534
Likelihood=-1717.9383217143743
Iteration 107: 1717.9383217143743
GradientTime=5908
Likelihood=-1717.9266968454965
Iteration 108: 1717.9266968454965
GradientTime=4526
Likelihood=-1717.917277214392
Iteration 109: 1717.917277214392
GradientTime=4531
Likelihood=-1717.905599854526
Iteration 110: 1717.905599854526
GradientTime=5946
Likelihood=-1717.8891569897758
Iteration 111: 1717.8891569897758
GradientTime=4534
Likelihood=-1717.9055240628559
GradientTime=4533
Likelihood=-1717.8829229874518
Iteration 112: 1717.8829229874518
GradientTime=5905
Likelihood=-1717.8776862017833
Iteration 113: 1717.8776862017833
GradientTime=5871
Likelihood=-1717.8722060598298
Iteration 114: 1717.8722060598298
GradientTime=4556
Likelihood=-1717.8680381116951
Iteration 115: 1717.8680381116951
GradientTime=4567
Likelihood=-1717.862156841579
Iteration 116: 1717.862156841579
GradientTime=4533
Likelihood=-1717.8590554488462
Iteration 117: 1717.8590554488462
GradientTime=5907
Likelihood=-1717.8480766218381
Iteration 118: 1717.8480766218381
GradientTime=4532
Likelihood=-1717.8461088446404
Iteration 119: 1717.8461088446404
GradientTime=4526
Likelihood=-1717.84049875344
Iteration 120: 1717.84049875344
GradientTime=5907
Likelihood=-1717.8380035349298
Iteration 121: 1717.8380035349298
GradientTime=4519
Likelihood=-1717.8319918278446
Iteration 122: 1717.8319918278446
GradientTime=4554
Likelihood=-1717.829560399704
Iteration 123: 1717.829560399704
GradientTime=5994
Likelihood=-1717.82684246146
Iteration 124: 1717.82684246146
GradientTime=4533
Likelihood=-1717.8228737785225
Iteration 125: 1717.8228737785225
GradientTime=5917
Likelihood=-1717.8187722694236
Iteration 126: 1717.8187722694236
GradientTime=5812
Likelihood=-1717.815533441418
Iteration 127: 1717.815533441418
GradientTime=5875
Likelihood=-1717.8123829635042
Iteration 128: 1717.8123829635042
GradientTime=5924
Likelihood=-1717.8108252696047
Iteration 129: 1717.8108252696047
BEST SCORE FOUND : -1717.8108252696047
	Command being timed: "../target/release/gtr_optimize data/random/tree_16.nwk data/sim/alignment_16_50.fasta global"
	User time (seconds): 0.66
	System time (seconds): 0.02
	Percent of CPU this job got: 100%
	Elapsed (wall clock) time (h:mm:ss or m:ss): 0:00.68
	Average shared text size (kbytes): 0
	Average unshared data size (kbytes): 0
	Average stack size (kbytes): 0
	Average total size (kbytes): 0
	Maximum resident set size (kbytes): 8796
	Average resident set size (kbytes): 0
	Major (requiring I/O) page faults: 0
	Minor (reclaiming a frame) page faults: 1565
	Voluntary context switches: 406
	Involuntary context switches: 217
	Swaps: 0
	File system inputs: 0
	File system outputs: 24
	Socket messages sent: 0
	Socket messages received: 0
	Signals delivered: 0
	Page size (bytes): 4096
	Exit status: 0
