# Supplementary material for: Phylograd: fast column-specific calculation of substitution model gradients
Source: BMC Bioinformatics. 2025 Dec 23;27:20. doi: 10.1186/s12859-025-06353-4 (PMC12836810; doi:10.1186/s12859-025-06353-4)
Supplement: Supplementary file 1 — (zip 4800 KB) [file 12859_2025_6353_MOESM1_ESM.zip › alignment_16_50_1.raxml.log]

RAxML-NG v. 1.2.2 released on 11.04.2024 by The Exelixis Lab.
Developed by: Alexey M. Kozlov and Alexandros Stamatakis.
Contributors: Diego Darriba, Tomas Flouri, Benoit Morel, Sarah Lutteropp, Ben Bettisworth, Julia Haag, Anastasis Togkousidis.
Latest version: https://github.com/amkozlov/raxml-ng
Questions/problems/suggestions? Please visit: https://groups.google.com/forum/#!forum/raxml

System: AMD EPYC 7742 64-Core Processor, 128 cores, 1007 GB RAM (allocated: 1 physical cores)

RAxML-NG was called at 08-Nov-2025 04:57:03 as follows:

raxml-ng --msa data/sim/alignment_16_50.fasta --model PROTGTR+FO --tree data/random/tree_16.nwk --evaluate --opt-branches off --threads 1 --redo --prefix data/sim/alignment_16_50_1.raxml.log

Analysis options:
  run mode: Evaluate tree likelihood
  start tree(s): user
  random seed: 1762574223
  tip-inner: OFF
  pattern compression: ON
  per-rate scalers: OFF
  site repeats: ON
  logLH epsilon: general: 0.100000, brlen-triplet: 1000.000000
  branch lengths: proportional (user-specified)
  SIMD kernels: AVX2
  parallelization: coarse-grained (auto), NONE/sequential

WARNING: Running in REDO mode: existing checkpoints are ignored, and all result files will be overwritten!

[00:00:00] Reading alignment from file: data/sim/alignment_16_50.fasta
[00:00:00] Loaded alignment with 16 taxa and 50 sites

Alignment comprises 1 partitions and 50 patterns

Partition 0: noname
Model: PROTGTR+FO
Alignment sites / patterns: 50 / 50
Gaps: 0.00 %
Invariant sites: 0.00 %


NOTE: Binary MSA file created: data/sim/alignment_16_50_1.raxml.log.raxml.rba

Parallelization scheme autoconfig: 1 worker(s) x 1 thread(s)

[00:00:00] Loading user starting tree(s) from: data/random/tree_16.nwk
Parallel reduction/worker buffer size: 1 KB  / 0 KB

[00:00:00] Data distribution: max. partitions/sites/weight per thread: 1 / 50 / 1000
[00:00:00] Data distribution: max. searches per worker: 1

Evaluating 1 trees

[00:00:00] Tree #1, initial LogLikelihood: -2031.085861

[00:00:00 -2031.085861] Initial branch length optimization
[00:00:00 -2031.085861] Model parameter optimization (eps = 0.100000)

[00:00:22] Tree #1, final logLikelihood: -1717.601488


Optimized model parameters:

   Partition 0: noname
   Rate heterogeneity: NONE
   Base frequencies (ML): 0.089526 0.052159 0.034636 0.028003 0.006308 0.037385 0.059377 0.057650 0.019096 0.093048 0.108770 0.054445 0.020069 0.044176 0.045955 0.070798 0.037668 0.016452 0.038433 0.086045 
   Substitution rates (ML): 2.830359 54.142471 0.001000 28.415668 13.212105 23.481293 26.546214 0.001000 14.386385 0.001000 2.290230 0.001000 4.723131 64.417164 90.795151 17.046165 0.001000 8.112785 46.462940 0.001000 0.001000 81.851702 47.313560 19.462779 20.944465 52.432915 0.001000 10.339701 165.349620 0.001000 0.001000 0.001000 32.031163 0.001000 0.001000 0.001000 0.056178 299.922622 94.876178 0.001000 19.030896 0.001000 200.409745 0.001000 20.014886 0.001000 0.001000 0.001000 0.001000 77.215728 140.751624 0.001000 0.001000 0.001000 0.001000 75.134006 103.223233 46.968575 0.001000 0.001000 0.001000 36.975548 0.001000 0.001000 0.001000 74.829349 223.861014 0.001000 0.001000 0.001000 121.112956 0.001000 0.001000 184.766506 0.001000 0.001000 0.001000 0.001000 0.001000 96.980847 0.001000 42.097599 0.001000 84.104208 0.001000 90.657381 24.148894 325.333988 0.001000 0.001000 68.317077 135.413725 0.001000 0.001000 0.001000 66.219845 0.001000 0.001000 18.432369 13.283646 0.001000 6.524783 6.268972 68.342448 62.827980 23.404799 8.054603 0.001000 0.001000 0.001000 14.690875 0.001000 0.001000 0.001000 13.949748 0.001000 37.154315 0.001000 0.001000 38.264479 12.682716 14.914377 0.001000 0.001000 0.001000 0.001000 0.001000 0.001000 64.291844 63.581993 29.573205 76.009163 0.001000 23.335752 0.001000 17.044442 14.046793 66.537733 0.001000 3.233892 0.001000 0.677132 15.399412 1.245924 364.552011 12.819019 141.840855 80.983997 0.001000 0.001000 4.334539 11.808108 10.614459 151.263691 0.001000 0.001000 25.028640 57.275815 0.001000 0.001000 0.001000 0.001000 70.022297 0.001000 36.416679 0.001000 0.001000 0.001000 0.001000 0.001000 0.954292 0.001000 64.399671 144.520983 26.815034 25.406574 12.469770 0.001000 0.001000 0.001000 141.845712 21.549661 0.001000 1.800849 0.001000 30.869191 185.546843 84.338337 0.001000 1.000000 


Final LogLikelihood: -1717.601488

AIC score: 3909.202975 / AICc score: 116721.202975 / BIC score: 4362.352427
Free parameters (model + branch lengths): 237

WARNING: Number of free parameters (K=237) is larger than alignment size (n=50).
         This might lead to overfitting and compromise tree inference results!


Best ML tree saved to: /mnt/vast-standard/home/blieser/u14285/phylo_grad_new/phylo_grad/benchmark_test/data/sim/alignment_16_50_1.raxml.log.raxml.bestTree
Optimized model saved to: /mnt/vast-standard/home/blieser/u14285/phylo_grad_new/phylo_grad/benchmark_test/data/sim/alignment_16_50_1.raxml.log.raxml.bestModel

Execution log saved to: /mnt/vast-standard/home/blieser/u14285/phylo_grad_new/phylo_grad/benchmark_test/data/sim/alignment_16_50_1.raxml.log.raxml.log

Analysis started: 08-Nov-2025 04:57:03 / finished: 08-Nov-2025 04:57:25

Elapsed time: 22.076 seconds

Consumed energy: 1.009 Wh

	Command being timed: "raxml-ng --msa data/sim/alignment_16_50.fasta --model PROTGTR+FO --tree data/random/tree_16.nwk --evaluate --opt-branches off --threads 1 --redo --prefix data/sim/alignment_16_50_1.raxml.log"
	User time (seconds): 21.86
	System time (seconds): 0.01
	Percent of CPU this job got: 99%
	Elapsed (wall clock) time (h:mm:ss or m:ss): 0:22.08
	Average shared text size (kbytes): 0
	Average unshared data size (kbytes): 0
	Average stack size (kbytes): 0
	Average total size (kbytes): 0
	Maximum resident set size (kbytes): 13488
	Average resident set size (kbytes): 0
	Major (requiring I/O) page faults: 0
	Minor (reclaiming a frame) page faults: 743
	Voluntary context switches: 83
	Involuntary context switches: 8328
	Swaps: 0
	File system inputs: 0
	File system outputs: 184
	Socket messages sent: 0
	Socket messages received: 0
	Signals delivered: 0
	Page size (bytes): 4096
	Exit status: 0
