# Supplementary material for: Phylograd: fast column-specific calculation of substitution model gradients
Source: BMC Bioinformatics. 2025 Dec 23;27:20. doi: 10.1186/s12859-025-06353-4 (PMC12836810; doi:10.1186/s12859-025-06353-4)
Supplement: Supplementary file 1 — (zip 4800 KB) [file 12859_2025_6353_MOESM1_ESM.zip › alignment_16_50_32.phylograd.log]

GradientTime=9527
Likelihood=-1951.7340092700836
Iteration 0: 1951.7340092700836
Iteration 1: 1951.7340092700836
GradientTime=1808
Likelihood=-1925.4233318051959
Iteration 2: 1925.4233318051959
GradientTime=1912
Likelihood=-1901.9704217206747
Iteration 3: 1901.9704217206747
GradientTime=1635
Likelihood=-1880.1349598344455
Iteration 4: 1880.1349598344455
GradientTime=1529
Likelihood=-1860.0919671547263
Iteration 5: 1860.0919671547263
GradientTime=1594
Likelihood=-1843.2535040905543
Iteration 6: 1843.2535040905543
GradientTime=1550
Likelihood=-1828.1710847323911
Iteration 7: 1828.1710847323911
GradientTime=1535
Likelihood=-1815.2737292022898
Iteration 8: 1815.2737292022898
GradientTime=1560
Likelihood=-1803.8475898050292
Iteration 9: 1803.8475898050292
GradientTime=1558
Likelihood=-1792.9359355409542
Iteration 10: 1792.9359355409542
GradientTime=1589
Likelihood=-1783.5070233660465
Iteration 11: 1783.5070233660465
GradientTime=1515
Likelihood=-1774.817752234359
Iteration 12: 1774.817752234359
GradientTime=1590
Likelihood=-1767.4666489922863
Iteration 13: 1767.4666489922863
GradientTime=1358
Likelihood=-1761.0741181006615
Iteration 14: 1761.0741181006615
GradientTime=1358
Likelihood=-1755.448028544421
Iteration 15: 1755.448028544421
GradientTime=1530
Likelihood=-1750.6225897034662
Iteration 16: 1750.6225897034662
GradientTime=1612
Likelihood=-1746.498012503004
Iteration 17: 1746.498012503004
GradientTime=1589
Likelihood=-1743.2171017499525
Iteration 18: 1743.2171017499525
GradientTime=1623
Likelihood=-1740.420745793363
Iteration 19: 1740.420745793363
GradientTime=1563
Likelihood=-1738.2110697602993
Iteration 20: 1738.2110697602993
GradientTime=1504
Likelihood=-1736.3610062225491
Iteration 21: 1736.3610062225491
GradientTime=1563
Likelihood=-1734.8334360871233
Iteration 22: 1734.8334360871233
GradientTime=1515
Likelihood=-1733.5308433373714
Iteration 23: 1733.5308433373714
GradientTime=1225
Likelihood=-1732.3460396836979
Iteration 24: 1732.3460396836979
GradientTime=1277
Likelihood=-1731.0234124539732
Iteration 25: 1731.0234124539732
GradientTime=1227
Likelihood=-1729.7185204876253
Iteration 26: 1729.7185204876253
GradientTime=1301
Likelihood=-1728.4559925328413
Iteration 27: 1728.4559925328413
GradientTime=1596
Likelihood=-1727.6031132430385
Iteration 28: 1727.6031132430385
GradientTime=1492
Likelihood=-1726.587321092189
Iteration 29: 1726.587321092189
GradientTime=1556
Likelihood=-1726.0589206016746
Iteration 30: 1726.0589206016746
GradientTime=1519
Likelihood=-1725.4711253747191
Iteration 31: 1725.4711253747191
GradientTime=1275
Likelihood=-1725.0298767063034
Iteration 32: 1725.0298767063034
GradientTime=1240
Likelihood=-1724.5502853549783
Iteration 33: 1724.5502853549783
GradientTime=1552
Likelihood=-1723.9611931101251
Iteration 34: 1723.9611931101251
GradientTime=1559
Likelihood=-1723.457579421469
Iteration 35: 1723.457579421469
GradientTime=1218
Likelihood=-1722.9772796192544
Iteration 36: 1722.9772796192544
GradientTime=1198
Likelihood=-1722.5882202871483
Iteration 37: 1722.5882202871483
GradientTime=1272
Likelihood=-1722.287376448412
Iteration 38: 1722.287376448412
GradientTime=1309
Likelihood=-1721.9464850620752
Iteration 39: 1721.9464850620752
GradientTime=1300
Likelihood=-1721.5953301796574
Iteration 40: 1721.5953301796574
GradientTime=1592
Likelihood=-1721.2980647956044
Iteration 41: 1721.2980647956044
GradientTime=1261
Likelihood=-1721.0198697956746
Iteration 42: 1721.0198697956746
GradientTime=1257
Likelihood=-1720.8125972083612
Iteration 43: 1720.8125972083612
GradientTime=1564
Likelihood=-1720.5206952276092
Iteration 44: 1720.5206952276092
GradientTime=1546
Likelihood=-1720.2177617100256
Iteration 45: 1720.2177617100256
GradientTime=1622
Likelihood=-1720.0221879651103
Iteration 46: 1720.0221879651103
GradientTime=1747
Likelihood=-1719.7834079321192
Iteration 47: 1719.7834079321192
GradientTime=1503
Likelihood=-1719.5359520829718
Iteration 48: 1719.5359520829718
GradientTime=1816
Likelihood=-1719.4055074268294
Iteration 49: 1719.4055074268294
GradientTime=1255
Likelihood=-1719.2951262520376
Iteration 50: 1719.2951262520376
GradientTime=1270
Likelihood=-1719.2463618248134
Iteration 51: 1719.2463618248134
GradientTime=1585
Likelihood=-1719.1641077413133
Iteration 52: 1719.1641077413133
GradientTime=1280
Likelihood=-1719.0954695075568
Iteration 53: 1719.0954695075568
GradientTime=1550
Likelihood=-1719.127027412556
GradientTime=1225
Likelihood=-1719.055998312804
Iteration 54: 1719.055998312804
GradientTime=1248
Likelihood=-1718.9882767906636
Iteration 55: 1718.9882767906636
GradientTime=1198
Likelihood=-1718.9487336436302
Iteration 56: 1718.9487336436302
GradientTime=1291
Likelihood=-1718.9095567004852
Iteration 57: 1718.9095567004852
GradientTime=1268
Likelihood=-1718.8781587963847
Iteration 58: 1718.8781587963847
GradientTime=1245
Likelihood=-1718.8465972643376
Iteration 59: 1718.8465972643376
GradientTime=1238
Likelihood=-1718.7968706286554
Iteration 60: 1718.7968706286554
GradientTime=1639
Likelihood=-1718.7400270774535
Iteration 61: 1718.7400270774535
GradientTime=1564
Likelihood=-1718.7127548657022
Iteration 62: 1718.7127548657022
GradientTime=1588
Likelihood=-1718.6724879377148
Iteration 63: 1718.6724879377148
GradientTime=1197
Likelihood=-1718.6430305699541
Iteration 64: 1718.6430305699541
GradientTime=1322
Likelihood=-1718.5941337385436
Iteration 65: 1718.5941337385436
GradientTime=1593
Likelihood=-1718.6286465974624
GradientTime=1672
Likelihood=-1718.5705737121891
Iteration 66: 1718.5705737121891
GradientTime=1585
Likelihood=-1718.5263637192218
Iteration 67: 1718.5263637192218
GradientTime=1465
Likelihood=-1718.4826336586223
Iteration 68: 1718.4826336586223
GradientTime=1438
Likelihood=-1718.4434748759188
Iteration 69: 1718.4434748759188
GradientTime=1549
Likelihood=-1718.405460852219
Iteration 70: 1718.405460852219
GradientTime=1532
Likelihood=-1718.3743468023217
Iteration 71: 1718.3743468023217
GradientTime=1545
Likelihood=-1718.333715655773
Iteration 72: 1718.333715655773
GradientTime=1488
Likelihood=-1718.309997021336
Iteration 73: 1718.309997021336
GradientTime=1649
Likelihood=-1718.253344406404
Iteration 74: 1718.253344406404
GradientTime=1548
Likelihood=-1718.227027061696
Iteration 75: 1718.227027061696
GradientTime=1569
Likelihood=-1718.2064686303434
Iteration 76: 1718.2064686303434
GradientTime=1499
Likelihood=-1718.215594947317
GradientTime=1623
Likelihood=-1718.1951726520554
Iteration 77: 1718.1951726520554
GradientTime=1527
Likelihood=-1718.1773786341155
Iteration 78: 1718.1773786341155
GradientTime=1518
Likelihood=-1718.1568138089606
Iteration 79: 1718.1568138089606
GradientTime=1505
Likelihood=-1718.1425071401354
Iteration 80: 1718.1425071401354
GradientTime=1493
Likelihood=-1718.1317024962307
Iteration 81: 1718.1317024962307
GradientTime=1444
Likelihood=-1718.1228039477749
Iteration 82: 1718.1228039477749
GradientTime=1501
Likelihood=-1718.1107683762384
Iteration 83: 1718.1107683762384
GradientTime=1502
Likelihood=-1718.1040033336756
Iteration 84: 1718.1040033336756
GradientTime=1502
Likelihood=-1718.0982427469635
Iteration 85: 1718.0982427469635
GradientTime=1559
Likelihood=-1718.0932156724057
Iteration 86: 1718.0932156724057
GradientTime=1802
Likelihood=-1718.0889545148418
Iteration 87: 1718.0889545148418
GradientTime=1512
Likelihood=-1718.079242301564
Iteration 88: 1718.079242301564
GradientTime=1474
Likelihood=-1718.0698760742464
Iteration 89: 1718.0698760742464
GradientTime=1561
Likelihood=-1718.0638353505815
Iteration 90: 1718.0638353505815
GradientTime=1472
Likelihood=-1718.057731003077
Iteration 91: 1718.057731003077
GradientTime=1509
Likelihood=-1718.0538381247463
Iteration 92: 1718.0538381247463
GradientTime=1780
Likelihood=-1718.0484498469762
Iteration 93: 1718.0484498469762
GradientTime=1538
Likelihood=-1718.042856454034
Iteration 94: 1718.042856454034
GradientTime=1484
Likelihood=-1718.0398787290326
Iteration 95: 1718.0398787290326
GradientTime=1555
Likelihood=-1718.0346316220298
Iteration 96: 1718.0346316220298
GradientTime=1812
Likelihood=-1718.0304881688933
Iteration 97: 1718.0304881688933
GradientTime=1499
Likelihood=-1718.025176972602
Iteration 98: 1718.025176972602
GradientTime=1540
Likelihood=-1718.0100520013723
Iteration 99: 1718.0100520013723
GradientTime=1488
Likelihood=-1718.00660786468
Iteration 100: 1718.00660786468
GradientTime=1478
Likelihood=-1717.9980675355819
Iteration 101: 1717.9980675355819
GradientTime=1585
Likelihood=-1717.9901757833227
Iteration 102: 1717.9901757833227
GradientTime=1746
Likelihood=-1717.976135961271
Iteration 103: 1717.976135961271
GradientTime=1550
Likelihood=-1717.9637577140127
Iteration 104: 1717.9637577140127
GradientTime=1483
Likelihood=-1718.0077490528647
GradientTime=1527
Likelihood=-1717.9588754321278
Iteration 105: 1717.9588754321278
GradientTime=1559
Likelihood=-1717.9480749834215
Iteration 106: 1717.9480749834215
GradientTime=1504
Likelihood=-1717.9383276625133
Iteration 107: 1717.9383276625133
GradientTime=1464
Likelihood=-1717.926705082275
Iteration 108: 1717.926705082275
GradientTime=1740
Likelihood=-1717.917285556933
Iteration 109: 1717.917285556933
GradientTime=1491
Likelihood=-1717.9056098881533
Iteration 110: 1717.9056098881533
GradientTime=1540
Likelihood=-1717.8891646825684
Iteration 111: 1717.8891646825684
GradientTime=1523
Likelihood=-1717.9055364688145
GradientTime=1339
Likelihood=-1717.882931766602
Iteration 112: 1717.882931766602
GradientTime=1284
Likelihood=-1717.8776930226438
Iteration 113: 1717.8776930226438
GradientTime=1646
Likelihood=-1717.8722119467627
Iteration 114: 1717.8722119467627
GradientTime=1525
Likelihood=-1717.868046066151
Iteration 115: 1717.868046066151
GradientTime=1596
Likelihood=-1717.862170787355
Iteration 116: 1717.862170787355
GradientTime=1523
Likelihood=-1717.8590634105713
Iteration 117: 1717.8590634105713
GradientTime=1508
Likelihood=-1717.8480793847475
Iteration 118: 1717.8480793847475
GradientTime=1517
Likelihood=-1717.8461126581192
Iteration 119: 1717.8461126581192
GradientTime=1513
Likelihood=-1717.8404957964071
Iteration 120: 1717.8404957964071
GradientTime=1510
Likelihood=-1717.8380729808302
Iteration 121: 1717.8380729808302
GradientTime=1512
Likelihood=-1717.8320127748693
Iteration 122: 1717.8320127748693
GradientTime=1493
Likelihood=-1717.8295916623608
Iteration 123: 1717.8295916623608
GradientTime=1251
Likelihood=-1717.8268818798724
Iteration 124: 1717.8268818798724
GradientTime=1252
Likelihood=-1717.8229183143912
Iteration 125: 1717.8229183143912
GradientTime=1514
Likelihood=-1717.8188102216423
Iteration 126: 1717.8188102216423
GradientTime=1584
Likelihood=-1717.815576632111
Iteration 127: 1717.815576632111
GradientTime=1190
Likelihood=-1717.812417385966
Iteration 128: 1717.812417385966
GradientTime=1518
Likelihood=-1717.8108368823237
Iteration 129: 1717.8108368823237
BEST SCORE FOUND : -1717.8108368823237
	Command being timed: "../target/release/gtr_optimize data/random/tree_16.nwk data/sim/alignment_16_50.fasta global"
	User time (seconds): 2.87
	System time (seconds): 0.98
	Percent of CPU this job got: 1689%
	Elapsed (wall clock) time (h:mm:ss or m:ss): 0:00.22
	Average shared text size (kbytes): 0
	Average unshared data size (kbytes): 0
	Average stack size (kbytes): 0
	Average total size (kbytes): 0
	Maximum resident set size (kbytes): 19616
	Average resident set size (kbytes): 0
	Major (requiring I/O) page faults: 0
	Minor (reclaiming a frame) page faults: 3778
	Voluntary context switches: 8656
	Involuntary context switches: 10501
	Swaps: 0
	File system inputs: 0
	File system outputs: 24
	Socket messages sent: 0
	Socket messages received: 0
	Signals delivered: 0
	Page size (bytes): 4096
	Exit status: 0
