# Supplementary material for: Phylograd: fast column-specific calculation of substitution model gradients
Source: BMC Bioinformatics. 2025 Dec 23;27:20. doi: 10.1186/s12859-025-06353-4 (PMC12836810; doi:10.1186/s12859-025-06353-4)
Supplement: Supplementary file 1 — (zip 4800 KB) [file 12859_2025_6353_MOESM1_ESM.zip › alignment_16_50_32.raxml.log]

RAxML-NG v. 1.2.2 released on 11.04.2024 by The Exelixis Lab.
Developed by: Alexey M. Kozlov and Alexandros Stamatakis.
Contributors: Diego Darriba, Tomas Flouri, Benoit Morel, Sarah Lutteropp, Ben Bettisworth, Julia Haag, Anastasis Togkousidis.
Latest version: https://github.com/amkozlov/raxml-ng
Questions/problems/suggestions? Please visit: https://groups.google.com/forum/#!forum/raxml

System: AMD EPYC 7742 64-Core Processor, 128 cores, 1007 GB RAM (allocated: 16 physical cores)

RAxML-NG was called at 08-Nov-2025 03:15:11 as follows:

raxml-ng --msa data/sim/alignment_16_50.fasta --model PROTGTR+FO --tree data/random/tree_16.nwk --evaluate --opt-branches off --threads 32 --redo --prefix data/sim/alignment_16_50_32.raxml.log

Analysis options:
  run mode: Evaluate tree likelihood
  start tree(s): user
  random seed: 1762568111
  tip-inner: OFF
  pattern compression: ON
  per-rate scalers: OFF
  site repeats: ON
  logLH epsilon: general: 0.100000, brlen-triplet: 1000.000000
  branch lengths: proportional (user-specified)
  SIMD kernels: AVX2
  parallelization: coarse-grained (auto), PTHREADS (32 threads), thread pinning: OFF

WARNING: Running in REDO mode: existing checkpoints are ignored, and all result files will be overwritten!

[00:00:00] Reading alignment from file: data/sim/alignment_16_50.fasta
[00:00:00] Loaded alignment with 16 taxa and 50 sites

Alignment comprises 1 partitions and 50 patterns

Partition 0: noname
Model: PROTGTR+FO
Alignment sites / patterns: 50 / 50
Gaps: 0.00 %
Invariant sites: 0.00 %


NOTE: Binary MSA file created: data/sim/alignment_16_50_32.raxml.log.raxml.rba

Parallelization scheme autoconfig: 1 worker(s) x 32 thread(s)

[00:00:00] Loading user starting tree(s) from: data/random/tree_16.nwk
Parallel reduction/worker buffer size: 1 KB  / 0 KB

[00:00:00] Data distribution: max. partitions/sites/weight per thread: 1 / 16 / 320
[00:00:00] Data distribution: max. searches per worker: 1

Evaluating 1 trees

[00:00:00] Tree #1, initial LogLikelihood: -2031.085861

[00:00:00 -2031.085861] Initial branch length optimization
[00:00:00 -2031.085861] Model parameter optimization (eps = 0.100000)

[00:00:28] Tree #1, final logLikelihood: -1717.662876


Optimized model parameters:

   Partition 0: noname
   Rate heterogeneity: NONE
   Base frequencies (ML): 0.089724 0.052404 0.034655 0.027994 0.006395 0.037526 0.059728 0.057990 0.019163 0.091670 0.107988 0.054608 0.019982 0.044487 0.046391 0.070937 0.037492 0.017240 0.038905 0.084722 
   Substitution rates (ML): 2.854660 55.028511 0.001000 28.668150 13.394245 23.714010 26.983256 0.001000 14.634457 0.001000 2.438761 0.001000 4.781949 64.416735 91.004520 17.390501 0.001000 8.192502 47.231954 0.001000 0.001000 81.347731 48.236929 19.910319 20.981662 53.384959 0.001000 10.615248 165.614585 0.001000 0.001000 0.001000 32.244429 0.001000 0.001000 0.001000 0.001000 300.926385 94.544842 0.001000 19.889678 0.001000 201.461007 0.001000 20.267125 0.001000 0.001000 0.001000 0.001000 78.092804 143.387836 0.001000 0.001000 0.001000 0.001000 75.507441 103.100677 47.531336 0.001000 0.001000 0.001000 37.720090 0.001000 0.001000 0.001000 75.293517 226.955232 0.001000 0.001000 0.001000 121.157903 0.001000 0.001000 179.781415 0.001000 0.001000 0.001000 0.001000 0.001000 96.075592 0.001000 42.540263 0.001000 82.877608 0.001000 90.613884 24.533560 325.028489 0.001000 0.001000 68.960995 136.813378 0.001000 0.001000 0.001000 66.912041 0.001000 0.001000 18.630611 13.320417 0.001000 6.583308 6.377284 68.388804 62.726505 23.783375 8.191113 0.001000 0.001000 0.001000 14.797357 0.001000 0.001000 0.001000 14.162889 0.001000 37.680936 0.001000 0.001000 38.285459 12.820346 14.574918 0.001000 0.001000 0.001000 0.001000 0.001000 0.001000 64.634793 63.927041 30.356721 77.339083 0.001000 24.138607 0.001000 15.586388 14.452375 67.848159 0.001000 3.360308 0.001000 0.001000 14.705727 1.259138 389.463482 12.985094 145.047920 81.586973 0.001000 0.001000 4.323387 11.402808 11.024721 158.058956 0.001000 0.001000 25.054093 57.980341 0.001000 0.001000 0.001000 0.001000 69.223545 0.001000 37.305005 0.001000 0.001000 0.001000 0.001000 0.001000 1.150143 0.001000 62.000097 143.889326 27.681814 25.458570 12.784709 0.001000 0.001000 0.001000 144.119840 20.359290 0.001000 1.902017 0.001000 31.835632 191.599032 79.433444 0.001000 1.000000 


Final LogLikelihood: -1717.662876

AIC score: 3909.325753 / AICc score: 116721.325753 / BIC score: 4362.475205
Free parameters (model + branch lengths): 237

WARNING: Number of free parameters (K=237) is larger than alignment size (n=50).
         This might lead to overfitting and compromise tree inference results!


Best ML tree saved to: /mnt/vast-standard/home/blieser/u14285/phylo_grad_new/phylo_grad/benchmark_test/data/sim/alignment_16_50_32.raxml.log.raxml.bestTree
Optimized model saved to: /mnt/vast-standard/home/blieser/u14285/phylo_grad_new/phylo_grad/benchmark_test/data/sim/alignment_16_50_32.raxml.log.raxml.bestModel

Execution log saved to: /mnt/vast-standard/home/blieser/u14285/phylo_grad_new/phylo_grad/benchmark_test/data/sim/alignment_16_50_32.raxml.log.raxml.log

Analysis started: 08-Nov-2025 03:15:11 / finished: 08-Nov-2025 03:15:39

Elapsed time: 28.170 seconds

Consumed energy: 1.898 Wh

	Command being timed: "raxml-ng --msa data/sim/alignment_16_50.fasta --model PROTGTR+FO --tree data/random/tree_16.nwk --evaluate --opt-branches off --threads 32 --redo --prefix data/sim/alignment_16_50_32.raxml.log"
	User time (seconds): 891.17
	System time (seconds): 0.77
	Percent of CPU this job got: 3164%
	Elapsed (wall clock) time (h:mm:ss or m:ss): 0:28.18
	Average shared text size (kbytes): 0
	Average unshared data size (kbytes): 0
	Average stack size (kbytes): 0
	Average total size (kbytes): 0
	Maximum resident set size (kbytes): 20016
	Average resident set size (kbytes): 0
	Major (requiring I/O) page faults: 0
	Minor (reclaiming a frame) page faults: 16469
	Voluntary context switches: 551
	Involuntary context switches: 341753
	Swaps: 0
	File system inputs: 0
	File system outputs: 184
	Socket messages sent: 0
	Socket messages received: 0
	Signals delivered: 0
	Page size (bytes): 4096
	Exit status: 0
