# Supplementary material for: Phylograd: fast column-specific calculation of substitution model gradients
Source: BMC Bioinformatics. 2025 Dec 23;27:20. doi: 10.1186/s12859-025-06353-4 (PMC12836810; doi:10.1186/s12859-025-06353-4)
Supplement: Supplementary file 1 — (zip 4800 KB) [file 12859_2025_6353_MOESM1_ESM.zip › alignment_16_50_5.single_iqtree.log]

IQ-TREE version 3.0.1 for Linux x86 64-bit built Nov  7 2025
Developed by Bui Quang Minh, Thomas Wong, Nhan Ly-Trong, Huaiyan Ren
Contributed by Lam-Tung Nguyen, Dominik Schrempf, Chris Bielow,
Olga Chernomor, Michael Woodhams, Diep Thi Hoang, Heiko Schmidt

Host:    soe007 (AVX2, FMA3, 1007 GB RAM)
Command: ./iqtree3 -s data/sim/alignment_16_50.fasta -nt 5 -q data/partition_50_iqtree.txt --redo -te data/random/tree_16.nwk -blfix -pre data/sim/alignment_16_50_5.single_iqtree.log
Seed:    504198 (Using SPRNG - Scalable Parallel Random Number Generator)
Time:    Sat Nov  8 18:17:20 2025
Kernel:  AVX+FMA - 5 threads (6 CPU cores detected)

Reading partition model file data/partition_50_iqtree.txt ...
Reading alignment file data/sim/alignment_16_50.fasta ... Fasta format detected
Reading fasta file: done in 5.92517e-05 secs using 86.07% CPU
Alignment most likely contains protein sequences
Constructing alignment: done in 8.62824e-05 secs using 97.35% CPU
Alignment has 16 sequences with 50 columns, 50 distinct patterns
49 parsimony-informative, 1 singleton sites, 0 constant sites
        Gap/Ambiguity  Composition  p-value
Analyzing sequences: done in 8.62963e-06 secs
   1  Tip_3     0.00%    passed     97.83%
   2  Tip_4     0.00%    passed     78.39%
   3  Tip_10    0.00%    passed     61.64%
   4  Tip_11    0.00%    passed     66.78%
   5  Tip_5     0.00%    passed     14.76%
   6  Tip_8     0.00%    passed     61.32%
   7  Tip_9     0.00%    passed     94.66%
   8  Tip_14    0.00%    passed     79.64%
   9  Tip_15    0.00%    passed      9.43%
  10  Tip_6     0.00%    passed     56.29%
  11  Tip_7     0.00%    passed     92.83%
  12  Tip_1     0.00%    passed     22.99%
  13  Tip_0     0.00%    passed     91.71%
  14  Tip_12    0.00%    passed     54.23%
  15  Tip_13    0.00%    passed      7.73%
  16  Tip_2     0.00%    passed     69.24%
****  TOTAL     0.00%  0 sequences failed composition chi2 test (p-value<5%; df=19)

Partition file is not in NEXUS format, assuming RAxML-style partition file...
Subset	Type	Seqs	Sites	Infor	Invar	Model	Name
1	AA	16	1	1	0	GTR20+FO	col1
2	AA	16	1	1	0	GTR20+FO	col2
3	AA	16	1	1	0	GTR20+FO	col3
4	AA	16	1	1	0	GTR20+FO	col4
5	AA	16	1	1	0	GTR20+FO	col5
6	AA	16	1	1	0	GTR20+FO	col6
7	AA	16	1	1	0	GTR20+FO	col7
8	AA	16	1	1	0	GTR20+FO	col8
9	AA	16	1	1	0	GTR20+FO	col9
10	AA	16	1	1	0	GTR20+FO	col10
11	AA	16	1	1	0	GTR20+FO	col11
12	AA	16	1	1	0	GTR20+FO	col12
13	AA	16	1	1	0	GTR20+FO	col13
14	AA	16	1	1	0	GTR20+FO	col14
15	AA	16	1	1	0	GTR20+FO	col15
16	AA	16	1	1	0	GTR20+FO	col16
17	AA	16	1	1	0	GTR20+FO	col17
18	AA	16	1	0	0	GTR20+FO	col18
WARNING: No parsimony-informative sites in partition col18
19	AA	16	1	1	0	GTR20+FO	col19
20	AA	16	1	1	0	GTR20+FO	col20
21	AA	16	1	1	0	GTR20+FO	col21
22	AA	16	1	1	0	GTR20+FO	col22
23	AA	16	1	1	0	GTR20+FO	col23
24	AA	16	1	1	0	GTR20+FO	col24
25	AA	16	1	1	0	GTR20+FO	col25
26	AA	16	1	1	0	GTR20+FO	col26
27	AA	16	1	1	0	GTR20+FO	col27
28	AA	16	1	1	0	GTR20+FO	col28
29	AA	16	1	1	0	GTR20+FO	col29
30	AA	16	1	1	0	GTR20+FO	col30
31	AA	16	1	1	0	GTR20+FO	col31
32	AA	16	1	1	0	GTR20+FO	col32
33	AA	16	1	1	0	GTR20+FO	col33
34	AA	16	1	1	0	GTR20+FO	col34
35	AA	16	1	1	0	GTR20+FO	col35
36	AA	16	1	1	0	GTR20+FO	col36
37	AA	16	1	1	0	GTR20+FO	col37
38	AA	16	1	1	0	GTR20+FO	col38
39	AA	16	1	1	0	GTR20+FO	col39
40	AA	16	1	1	0	GTR20+FO	col40
41	AA	16	1	1	0	GTR20+FO	col41
42	AA	16	1	1	0	GTR20+FO	col42
43	AA	16	1	1	0	GTR20+FO	col43
44	AA	16	1	1	0	GTR20+FO	col44
45	AA	16	1	1	0	GTR20+FO	col45
46	AA	16	1	1	0	GTR20+FO	col46
47	AA	16	1	1	0	GTR20+FO	col47
48	AA	16	1	1	0	GTR20+FO	col48
49	AA	16	1	1	0	GTR20+FO	col49
50	AA	16	1	1	0	GTR20+FO	col50
Degree of missing data: 0.000
Info: multi-threading strategy over partitions
WARNING: 12 states (see below) not observed in partition 1
WARNING: State(s) A, N, C, G, H, I, K, P, T, W, Y, V not present in partition 1 and may cause numerical problems
WARNING: 16 states (see below) not observed in partition 2
WARNING: State(s) R, N, D, C, Q, E, H, I, L, M, F, S, T, W, Y, V not present in partition 2 and may cause numerical problems
WARNING: 15 states (see below) not observed in partition 3
WARNING: State(s) A, R, N, D, C, Q, E, G, H, K, F, S, T, W, Y not present in partition 3 and may cause numerical problems
WARNING: 13 states (see below) not observed in partition 4
WARNING: State(s) A, R, N, D, C, E, G, H, K, F, S, W, Y not present in partition 4 and may cause numerical problems
WARNING: 15 states (see below) not observed in partition 5
WARNING: State(s) A, R, N, D, C, Q, E, G, H, K, M, P, S, T, W not present in partition 5 and may cause numerical problems
WARNING: 13 states (see below) not observed in partition 6
WARNING: State(s) R, N, D, C, Q, E, H, K, M, F, P, W, Y not present in partition 6 and may cause numerical problems
WARNING: 11 states (see below) not observed in partition 7
WARNING: State(s) A, N, D, G, I, L, K, M, S, T, V not present in partition 7 and may cause numerical problems
WARNING: 10 states (see below) not observed in partition 8
WARNING: State(s) N, D, C, E, H, I, F, P, W, Y not present in partition 8 and may cause numerical problems
WARNING: 13 states (see below) not observed in partition 9
WARNING: State(s) A, N, D, Q, E, I, K, M, F, P, W, Y, V not present in partition 9 and may cause numerical problems
WARNING: 14 states (see below) not observed in partition 10
WARNING: State(s) R, N, D, C, Q, E, G, H, L, K, M, F, W, Y not present in partition 10 and may cause numerical problems
WARNING: 14 states (see below) not observed in partition 11
WARNING: State(s) A, R, N, D, C, Q, E, G, H, K, P, S, T, W not present in partition 11 and may cause numerical problems
WARNING: 14 states (see below) not observed in partition 12
WARNING: State(s) R, D, C, Q, E, G, H, K, M, F, P, S, W, Y not present in partition 12 and may cause numerical problems
WARNING: 9 states (see below) not observed in partition 13
WARNING: State(s) A, C, I, L, M, F, S, W, Y not present in partition 13 and may cause numerical problems
WARNING: 14 states (see below) not observed in partition 14
WARNING: State(s) R, N, C, Q, E, G, H, K, M, F, P, T, W, Y not present in partition 14 and may cause numerical problems
WARNING: 14 states (see below) not observed in partition 15
WARNING: State(s) R, N, D, C, Q, E, G, H, K, P, S, T, W, Y not present in partition 15 and may cause numerical problems
WARNING: 11 states (see below) not observed in partition 16
WARNING: State(s) R, N, D, C, Q, G, K, M, P, S, W not present in partition 16 and may cause numerical problems
WARNING: 10 states (see below) not observed in partition 17
WARNING: State(s) N, D, C, G, H, M, P, S, T, Y not present in partition 17 and may cause numerical problems
WARNING: 14 states (see below) not observed in partition 18
WARNING: State(s) R, D, C, Q, E, G, H, K, M, P, S, T, W, Y not present in partition 18 and may cause numerical problems
WARNING: 12 states (see below) not observed in partition 19
WARNING: State(s) R, N, C, Q, H, L, M, F, P, T, W, Y not present in partition 19 and may cause numerical problems
WARNING: 12 states (see below) not observed in partition 20
WARNING: State(s) N, D, C, Q, G, H, I, F, P, T, W, Y not present in partition 20 and may cause numerical problems
WARNING: 13 states (see below) not observed in partition 21
WARNING: State(s) R, N, D, C, E, G, I, L, M, F, W, Y, V not present in partition 21 and may cause numerical problems
WARNING: 12 states (see below) not observed in partition 22
WARNING: State(s) R, N, D, Q, E, H, L, K, M, F, P, V not present in partition 22 and may cause numerical problems
WARNING: 10 states (see below) not observed in partition 23
WARNING: State(s) C, Q, E, G, H, M, F, P, W, Y not present in partition 23 and may cause numerical problems
WARNING: 14 states (see below) not observed in partition 24
WARNING: State(s) A, R, N, D, C, Q, G, H, I, K, M, P, S, T not present in partition 24 and may cause numerical problems
WARNING: 14 states (see below) not observed in partition 25
WARNING: State(s) A, N, D, C, H, I, L, M, F, P, T, W, Y, V not present in partition 25 and may cause numerical problems
WARNING: 12 states (see below) not observed in partition 26
WARNING: State(s) R, N, D, C, E, G, H, K, M, P, W, Y not present in partition 26 and may cause numerical problems
WARNING: 12 states (see below) not observed in partition 27
WARNING: State(s) R, N, D, C, Q, G, H, L, M, F, W, Y not present in partition 27 and may cause numerical problems
WARNING: 13 states (see below) not observed in partition 28
WARNING: State(s) D, C, Q, E, G, H, L, M, F, P, S, W, Y not present in partition 28 and may cause numerical problems
WARNING: 13 states (see below) not observed in partition 29
WARNING: State(s) A, R, N, D, C, E, G, H, K, P, S, T, Y not present in partition 29 and may cause numerical problems
WARNING: 17 states (see below) not observed in partition 30
WARNING: State(s) A, R, N, D, C, Q, E, G, H, I, K, M, P, S, T, W, V not present in partition 30 and may cause numerical problems
WARNING: 10 states (see below) not observed in partition 31
WARNING: State(s) R, Q, E, I, K, M, F, P, W, Y not present in partition 31 and may cause numerical problems
WARNING: 10 states (see below) not observed in partition 32
WARNING: State(s) A, N, D, C, G, I, K, P, S, W not present in partition 32 and may cause numerical problems
WARNING: 13 states (see below) not observed in partition 33
WARNING: State(s) A, R, N, D, C, Q, H, M, F, P, S, W, Y not present in partition 33 and may cause numerical problems
WARNING: 11 states (see below) not observed in partition 34
WARNING: State(s) R, C, E, G, H, M, F, P, S, W, Y not present in partition 34 and may cause numerical problems
WARNING: 11 states (see below) not observed in partition 35
WARNING: State(s) R, C, Q, G, I, L, K, M, F, W, V not present in partition 35 and may cause numerical problems
WARNING: 12 states (see below) not observed in partition 36
WARNING: State(s) A, C, E, G, H, I, L, M, T, W, Y, V not present in partition 36 and may cause numerical problems
WARNING: 11 states (see below) not observed in partition 37
WARNING: State(s) R, D, C, E, H, L, F, T, W, Y, V not present in partition 37 and may cause numerical problems
WARNING: 12 states (see below) not observed in partition 38
WARNING: State(s) D, C, Q, E, G, H, M, F, P, T, W, Y not present in partition 38 and may cause numerical problems
WARNING: 12 states (see below) not observed in partition 39
WARNING: State(s) A, N, C, G, H, I, M, F, T, W, Y, V not present in partition 39 and may cause numerical problems
WARNING: 14 states (see below) not observed in partition 40
WARNING: State(s) A, R, C, Q, E, H, I, K, M, F, P, W, Y, V not present in partition 40 and may cause numerical problems
WARNING: 15 states (see below) not observed in partition 41
WARNING: State(s) R, D, C, Q, E, H, I, L, K, M, F, T, W, Y, V not present in partition 41 and may cause numerical problems
WARNING: 15 states (see below) not observed in partition 42
WARNING: State(s) A, R, N, D, C, G, H, K, M, F, P, S, T, W, Y not present in partition 42 and may cause numerical problems
WARNING: 10 states (see below) not observed in partition 43
WARNING: State(s) D, C, Q, G, I, M, P, W, Y, V not present in partition 43 and may cause numerical problems
WARNING: 12 states (see below) not observed in partition 44
WARNING: State(s) A, R, N, C, Q, E, H, K, M, F, P, W not present in partition 44 and may cause numerical problems
WARNING: 13 states (see below) not observed in partition 45
WARNING: State(s) R, D, C, Q, G, H, L, K, M, P, T, W, Y not present in partition 45 and may cause numerical problems
WARNING: 11 states (see below) not observed in partition 46
WARNING: State(s) A, R, N, D, C, H, K, M, P, T, Y not present in partition 46 and may cause numerical problems
WARNING: 13 states (see below) not observed in partition 47
WARNING: State(s) R, N, D, C, E, I, M, F, P, T, W, Y, V not present in partition 47 and may cause numerical problems
WARNING: 14 states (see below) not observed in partition 48
WARNING: State(s) N, C, Q, E, H, I, L, M, F, P, T, W, Y, V not present in partition 48 and may cause numerical problems
WARNING: 11 states (see below) not observed in partition 49
WARNING: State(s) R, D, C, G, L, K, P, S, W, Y, V not present in partition 49 and may cause numerical problems
WARNING: 11 states (see below) not observed in partition 50
WARNING: State(s) A, R, C, H, I, K, M, F, P, W, Y not present in partition 50 and may cause numerical problems
Reading input tree file data/random/tree_16.nwk ...
WARNING: GTR20 model will estimate 189 substitution rates that might be overfitting!
WARNING: Please only use GTR20 with very large data and always test for model fit!
WARNING: GTR20 model will estimate 189 substitution rates that might be overfitting!
WARNING: Please only use GTR20 with very large data and always test for model fit!
WARNING: GTR20 model will estimate 189 substitution rates that might be overfitting!
WARNING: Please only use GTR20 with very large data and always test for model fit!
WARNING: GTR20 model will estimate 189 substitution rates that might be overfitting!
WARNING: Please only use GTR20 with very large data and always test for model fit!
WARNING: GTR20 model will estimate 189 substitution rates that might be overfitting!
WARNING: Please only use GTR20 with very large data and always test for model fit!
WARNING: GTR20 model will estimate 189 substitution rates that might be overfitting!
WARNING: Please only use GTR20 with very large data and always test for model fit!
WARNING: GTR20 model will estimate 189 substitution rates that might be overfitting!
WARNING: Please only use GTR20 with very large data and always test for model fit!
WARNING: GTR20 model will estimate 189 substitution rates that might be overfitting!
WARNING: Please only use GTR20 with very large data and always test for model fit!
WARNING: GTR20 model will estimate 189 substitution rates that might be overfitting!
WARNING: Please only use GTR20 with very large data and always test for model fit!
WARNING: GTR20 model will estimate 189 substitution rates that might be overfitting!
WARNING: Please only use GTR20 with very large data and always test for model fit!
WARNING: GTR20 model will estimate 189 substitution rates that might be overfitting!
WARNING: Please only use GTR20 with very large data and always test for model fit!
WARNING: GTR20 model will estimate 189 substitution rates that might be overfitting!
WARNING: Please only use GTR20 with very large data and always test for model fit!
WARNING: GTR20 model will estimate 189 substitution rates that might be overfitting!
WARNING: Please only use GTR20 with very large data and always test for model fit!
WARNING: GTR20 model will estimate 189 substitution rates that might be overfitting!
WARNING: Please only use GTR20 with very large data and always test for model fit!
WARNING: GTR20 model will estimate 189 substitution rates that might be overfitting!
WARNING: Please only use GTR20 with very large data and always test for model fit!
WARNING: GTR20 model will estimate 189 substitution rates that might be overfitting!
WARNING: Please only use GTR20 with very large data and always test for model fit!
WARNING: GTR20 model will estimate 189 substitution rates that might be overfitting!
WARNING: Please only use GTR20 with very large data and always test for model fit!
WARNING: GTR20 model will estimate 189 substitution rates that might be overfitting!
WARNING: Please only use GTR20 with very large data and always test for model fit!
WARNING: GTR20 model will estimate 189 substitution rates that might be overfitting!
WARNING: Please only use GTR20 with very large data and always test for model fit!
WARNING: GTR20 model will estimate 189 substitution rates that might be overfitting!
WARNING: Please only use GTR20 with very large data and always test for model fit!
WARNING: GTR20 model will estimate 189 substitution rates that might be overfitting!
WARNING: Please only use GTR20 with very large data and always test for model fit!
WARNING: GTR20 model will estimate 189 substitution rates that might be overfitting!
WARNING: Please only use GTR20 with very large data and always test for model fit!
WARNING: GTR20 model will estimate 189 substitution rates that might be overfitting!
WARNING: Please only use GTR20 with very large data and always test for model fit!
WARNING: GTR20 model will estimate 189 substitution rates that might be overfitting!
WARNING: Please only use GTR20 with very large data and always test for model fit!
WARNING: GTR20 model will estimate 189 substitution rates that might be overfitting!
WARNING: Please only use GTR20 with very large data and always test for model fit!
WARNING: GTR20 model will estimate 189 substitution rates that might be overfitting!
WARNING: Please only use GTR20 with very large data and always test for model fit!
WARNING: GTR20 model will estimate 189 substitution rates that might be overfitting!
WARNING: Please only use GTR20 with very large data and always test for model fit!
WARNING: GTR20 model will estimate 189 substitution rates that might be overfitting!
WARNING: Please only use GTR20 with very large data and always test for model fit!
WARNING: GTR20 model will estimate 189 substitution rates that might be overfitting!
WARNING: Please only use GTR20 with very large data and always test for model fit!
WARNING: GTR20 model will estimate 189 substitution rates that might be overfitting!
WARNING: Please only use GTR20 with very large data and always test for model fit!
WARNING: GTR20 model will estimate 189 substitution rates that might be overfitting!
WARNING: Please only use GTR20 with very large data and always test for model fit!
WARNING: GTR20 model will estimate 189 substitution rates that might be overfitting!
WARNING: Please only use GTR20 with very large data and always test for model fit!
WARNING: GTR20 model will estimate 189 substitution rates that might be overfitting!
WARNING: Please only use GTR20 with very large data and always test for model fit!
WARNING: GTR20 model will estimate 189 substitution rates that might be overfitting!
WARNING: Please only use GTR20 with very large data and always test for model fit!
WARNING: GTR20 model will estimate 189 substitution rates that might be overfitting!
WARNING: Please only use GTR20 with very large data and always test for model fit!
WARNING: GTR20 model will estimate 189 substitution rates that might be overfitting!
WARNING: Please only use GTR20 with very large data and always test for model fit!
WARNING: GTR20 model will estimate 189 substitution rates that might be overfitting!
WARNING: Please only use GTR20 with very large data and always test for model fit!
WARNING: GTR20 model will estimate 189 substitution rates that might be overfitting!
WARNING: Please only use GTR20 with very large data and always test for model fit!
WARNING: GTR20 model will estimate 189 substitution rates that might be overfitting!
WARNING: Please only use GTR20 with very large data and always test for model fit!
WARNING: GTR20 model will estimate 189 substitution rates that might be overfitting!
WARNING: Please only use GTR20 with very large data and always test for model fit!
WARNING: GTR20 model will estimate 189 substitution rates that might be overfitting!
WARNING: Please only use GTR20 with very large data and always test for model fit!
WARNING: GTR20 model will estimate 189 substitution rates that might be overfitting!
WARNING: Please only use GTR20 with very large data and always test for model fit!
WARNING: GTR20 model will estimate 189 substitution rates that might be overfitting!
WARNING: Please only use GTR20 with very large data and always test for model fit!
WARNING: GTR20 model will estimate 189 substitution rates that might be overfitting!
WARNING: Please only use GTR20 with very large data and always test for model fit!
WARNING: GTR20 model will estimate 189 substitution rates that might be overfitting!
WARNING: Please only use GTR20 with very large data and always test for model fit!
WARNING: GTR20 model will estimate 189 substitution rates that might be overfitting!
WARNING: Please only use GTR20 with very large data and always test for model fit!
WARNING: GTR20 model will estimate 189 substitution rates that might be overfitting!
WARNING: Please only use GTR20 with very large data and always test for model fit!
WARNING: GTR20 model will estimate 189 substitution rates that might be overfitting!
WARNING: Please only use GTR20 with very large data and always test for model fit!
WARNING: GTR20 model will estimate 189 substitution rates that might be overfitting!
WARNING: Please only use GTR20 with very large data and always test for model fit!
WARNING: GTR20 model will estimate 189 substitution rates that might be overfitting!
WARNING: Please only use GTR20 with very large data and always test for model fit!

NOTE: 3 MB RAM (0 GB) is required!
WARNING: Number of threads seems too high for short alignments. Use -T AUTO to determine best number of threads.
Estimate model parameters (epsilon = 0.010)
Initial log-likelihood: -1389.833
Current log-likelihood at step 1: -1382.706
Current log-likelihood at step 2: -1382.597
Current log-likelihood at step 3: -1382.566
Current log-likelihood at step 4: -1382.541
Current log-likelihood at step 5: -1382.539
Parameters optimization took 4 rounds (1.211 sec)


WARNING: Estimated model parameters are at boundary that can cause numerical instability!

Wrote distance file to... 
Partition information was printed to data/sim/alignment_16_50_5.single_iqtree.log.best_model.nex
BEST SCORE FOUND : -1382.539
Total tree length: 16.671

Total number of iterations: 0
CPU time used for tree search: 0.000 sec (0h:0m:0s)
Wall-clock time used for tree search: 0.000 sec (0h:0m:0s)
Total CPU time used: 5.506 sec (0h:0m:5s)
Total wall-clock time used: 1.253 sec (0h:0m:1s)

Analysis results written to: 
  IQ-TREE report:                data/sim/alignment_16_50_5.single_iqtree.log.iqtree
  Maximum-likelihood tree:       data/sim/alignment_16_50_5.single_iqtree.log.treefile
  Screen log file:               data/sim/alignment_16_50_5.single_iqtree.log.log

Date and Time: Sat Nov  8 18:17:21 2025
	Command being timed: "./iqtree3 -s data/sim/alignment_16_50.fasta -nt 5 -q data/partition_50_iqtree.txt --redo -te data/random/tree_16.nwk -blfix -pre data/sim/alignment_16_50_5.single_iqtree.log"
	User time (seconds): 5.98
	System time (seconds): 0.20
	Percent of CPU this job got: 437%
	Elapsed (wall clock) time (h:mm:ss or m:ss): 0:01.41
	Average shared text size (kbytes): 0
	Average unshared data size (kbytes): 0
	Average stack size (kbytes): 0
	Average total size (kbytes): 0
	Maximum resident set size (kbytes): 27704
	Average resident set size (kbytes): 0
	Major (requiring I/O) page faults: 2
	Minor (reclaiming a frame) page faults: 4873
	Voluntary context switches: 216
	Involuntary context switches: 2328
	Swaps: 0
	File system inputs: 0
	File system outputs: 280
	Socket messages sent: 0
	Socket messages received: 0
	Signals delivered: 0
	Page size (bytes): 4096
	Exit status: 0
