# Supplementary material for: Phylograd: fast column-specific calculation of substitution model gradients
Source: BMC Bioinformatics. 2025 Dec 23;27:20. doi: 10.1186/s12859-025-06353-4 (PMC12836810; doi:10.1186/s12859-025-06353-4)
Supplement: Supplementary file 1 — (zip 4800 KB) [file 12859_2025_6353_MOESM1_ESM.zip › alignment_16_50_5.single_phylograd.log]

Likelihood=-39.73284007817759
Iteration 0: 39.73284007817759
Iteration 1: 39.73284007817759
Likelihood=-39.94464005548334
Iteration 0: 39.94464005548334
Iteration 1: 39.94464005548334
Likelihood=-43.28163484372718
Iteration 0: 43.28163484372718
Iteration 1: 43.28163484372718
Likelihood=-45.851540137757695
Iteration 0: 45.851540137757695
Iteration 1: 45.851540137757695
Likelihood=-37.77689092615922
Iteration 0: 37.77689092615922
Iteration 1: 37.77689092615922
Likelihood=-36.4397351432033
Iteration 2: 36.4397351432033
Likelihood=-34.60917366754587
Iteration 2: 34.60917366754587
Likelihood=-42.866373037584886
Iteration 2: 42.866373037584886
Likelihood=-36.585662831292936
Iteration 2: 36.585662831292936
Likelihood=-39.039383603598836
Iteration 2: 39.039383603598836
Likelihood=-33.677773854238986
Iteration 3: 33.677773854238986
Likelihood=-31.93093698148887
Iteration 3: 31.93093698148887
Likelihood=-40.397152905412966
Iteration 3: 40.397152905412966
Likelihood=-33.72880604632309
Iteration 3: 33.72880604632309
Likelihood=-35.62269795727308
Iteration 3: 35.62269795727308
Likelihood=-31.38732547822673
Iteration 4: 31.38732547822673
Likelihood=-29.436641487502367
Iteration 5: 29.436641487502367
Likelihood=-29.802816720567744
Iteration 4: 29.802816720567744
Likelihood=-38.31575451359555
Likelihood=-31.319061879262048
Likelihood=-33.15747355161715
Iteration 4: 31.319061879262048
Iteration 4: 33.15747355161715
Likelihood=-27.76783630238591
Iteration 6: 27.76783630238591
Likelihood=-28.132372258205404
Iteration 5: 28.132372258205404
Likelihood=-32.54127946287404
Iteration 4: 32.54127946287404
Likelihood=-29.274399052631132
Likelihood=-31.392092497051717
Iteration 5: 29.274399052631132
Iteration 5: 31.392092497051717
Likelihood=-26.368137814587822
Iteration 7: 26.368137814587822
Likelihood=-26.725509503588228
Iteration 6: 26.725509503588228
Likelihood=-25.234498193314774
Iteration 8: 25.234498193314774
Likelihood=-31.43699513809707
Iteration 5: 31.43699513809707
Likelihood=-27.526285617099692
Iteration 6: 27.526285617099692
Likelihood=-30.046568376750816
Iteration 6: 30.046568376750816
Likelihood=-24.362956626265532
Iteration 9: 24.362956626265532
Likelihood=-25.55261858189538
Iteration 7: 25.55261858189538
Likelihood=-30.537244646028167
Iteration 6: 30.537244646028167
Likelihood=-26.0396616057508
Iteration 7: 26.0396616057508
Likelihood=-29.02236025875901
Iteration 7: 29.02236025875901
Likelihood=-23.726722949020953
Iteration 10: 23.726722949020953
Likelihood=-24.58605082905129
Iteration 8: 24.58605082905129
Likelihood=-29.75012360564186
Likelihood=-23.211911105712325
Iteration 7: 29.75012360564186
Iteration 11: 23.211911105712325
Likelihood=-24.84204156907818
Iteration 8: 24.84204156907818
Likelihood=-28.282249772936055
Iteration 8: 28.282249772936055
Likelihood=-22.872382394693755
Iteration 12: 22.872382394693755
Likelihood=-23.818961985277944
Iteration 9: 23.818961985277944
Likelihood=-29.153867480382903
Iteration 8: 29.153867480382903
Likelihood=-23.88302148411255
Iteration 9: 23.88302148411255
Likelihood=-27.718789210855615
Iteration 9: 27.718789210855615
Likelihood=-22.576870150625258
Iteration 13: 22.576870150625258
Likelihood=-23.2117545513395
Iteration 10: 23.2117545513395
Likelihood=-28.72624633865897
Iteration 9: 28.72624633865897
Likelihood=-23.20938082960159
Iteration 10: 23.20938082960159
Likelihood=-27.30498014904179
Iteration 10: 27.30498014904179
Likelihood=-22.378251534297366
Iteration 14: 22.378251534297366
Likelihood=-22.80642811176178
Iteration 11: 22.80642811176178
Likelihood=-22.20103643757888
Iteration 15: 22.20103643757888
Likelihood=-28.389562564834147
Iteration 10: 28.389562564834147
Likelihood=-22.740963259038846
Iteration 11: 22.740963259038846
Likelihood=-27.00314646940533
Iteration 11: 27.00314646940533
Likelihood=-22.057144555078285
Iteration 16: 22.057144555078285
Likelihood=-22.56396926492097
Iteration 12: 22.56396926492097
Likelihood=-22.41704919142962
Likelihood=-28.135097317913953
Iteration 12: 22.41704919142962
Iteration 11: 28.135097317913953
Likelihood=-26.750067152181863
Iteration 12: 26.750067152181863
Likelihood=-21.96050471529683
Iteration 17: 21.96050471529683
Likelihood=-22.402696091852867
Iteration 13: 22.402696091852867
Likelihood=-22.16361587275293
Likelihood=-21.894702738044963
Iteration 13: 22.16361587275293
Iteration 18: 21.894702738044963
Likelihood=-27.93045476710175
Iteration 12: 27.93045476710175
Likelihood=-26.56461112941191
Iteration 13: 26.56461112941191
Likelihood=-22.263079708092175
Iteration 14: 22.263079708092175
Likelihood=-21.844799612713842
Iteration 19: 21.844799612713842
Likelihood=-21.959370566851845
Iteration 14: 21.959370566851845
Likelihood=-27.729942434610876
Iteration 13: 27.729942434610876
Likelihood=-26.415542373619825
Iteration 14: 26.415542373619825
Likelihood=-21.819277304175746
Iteration 20: 21.819277304175746
Likelihood=-22.12480819512019
Iteration 15: 22.12480819512019
Likelihood=-21.795608056599608
Iteration 15: 21.795608056599608
Likelihood=-27.54694423770812
Iteration 14: 27.54694423770812
Likelihood=-21.796187173859156
Likelihood=-26.303825058189993
Iteration 21: 21.796187173859156
Iteration 15: 26.303825058189993
Likelihood=-22.00866995648921
Iteration 16: 22.00866995648921
Likelihood=-21.692486083864242
Iteration 16: 21.692486083864242
Likelihood=-21.78578770559412
Iteration 22: 21.78578770559412
Likelihood=-27.39022508405241
Iteration 15: 27.39022508405241
Likelihood=-26.24485740170474
Iteration 16: 26.24485740170474
Likelihood=-21.932917310465353
Iteration 17: 21.932917310465353
Likelihood=-21.78125278364624
Iteration 23: 21.78125278364624
Likelihood=-21.629543320174875
Iteration 17: 21.629543320174875
Likelihood=-27.25960753649615
Iteration 16: 27.25960753649615
Likelihood=-26.203966428195184
Iteration 17: 26.203966428195184
Likelihood=-21.776366270208154
Iteration 24: 21.776366270208154
Likelihood=-21.894814182256134
Iteration 18: 21.894814182256134
Likelihood=-21.582364332295377
Iteration 18: 21.582364332295377
Likelihood=-26.17895208961771
Likelihood=-21.771079851685123
Likelihood=-27.15970421788825
Iteration 25: 21.771079851685123
Iteration 18: 26.17895208961771
Iteration 17: 27.15970421788825
Likelihood=-21.876994631627188
Iteration 19: 21.876994631627188
Likelihood=-21.55120982927156
Iteration 19: 21.55120982927156
Likelihood=-21.761972722957143
Iteration 26: 21.761972722957143
Likelihood=-26.15103301456524
Iteration 19: 26.15103301456524
Likelihood=-27.07386403826697
Iteration 18: 27.07386403826697
Likelihood=-21.86071071947998
Likelihood=-21.752865467312525
Iteration 20: 21.86071071947998
Iteration 27: 21.752865467312525
Likelihood=-21.524990911865736
Iteration 20: 21.524990911865736
Likelihood=-26.128626140785787
Iteration 20: 26.128626140785787
Likelihood=-27.00216637161281
Iteration 19: 27.00216637161281
Likelihood=-21.75027091751953
Iteration 28: 21.75027091751953
Likelihood=-21.84039606745501
Iteration 21: 21.84039606745501
Likelihood=-21.50545978537178
Iteration 21: 21.50545978537178
Likelihood=-21.743888823828083
Iteration 29: 21.743888823828083
Likelihood=-26.111839549057823
Iteration 21: 26.111839549057823
Likelihood=-26.944597852479582
Iteration 20: 26.944597852479582
Likelihood=-21.826034435861185
Iteration 22: 21.826034435861185
Likelihood=-21.742201393429497
Iteration 30: 21.742201393429497
Likelihood=-21.494838050710875
Iteration 22: 21.494838050710875
Likelihood=-26.106725776866906
Iteration 22: 26.106725776866906
Likelihood=-26.893630108034692
Iteration 21: 26.893630108034692
Likelihood=-21.739741905143685
Iteration 31: 21.739741905143685
Likelihood=-21.81844482435663
Iteration 23: 21.81844482435663
Likelihood=-21.48711725219947
Iteration 23: 21.48711725219947
Likelihood=-26.100345464683
Iteration 23: 26.100345464683
Likelihood=-21.736652494723817
Iteration 32: 21.736652494723817
Likelihood=-26.858024757681818
Iteration 22: 26.858024757681818
Likelihood=-21.815323762992538
Iteration 24: 21.815323762992538
Likelihood=-21.481140866094023
Iteration 24: 21.481140866094023
Likelihood=-21.73398264999873
Iteration 33: 21.73398264999873
Likelihood=-26.092541447244923
Iteration 24: 26.092541447244923
Likelihood=-26.832686685215116
Iteration 23: 26.832686685215116
Likelihood=-21.813347101650983
Iteration 25: 21.813347101650983
Likelihood=-21.7311379498321
Iteration 34: 21.7311379498321
Likelihood=-21.479383143736584
Iteration 25: 21.479383143736584
Likelihood=-26.08471340730552
Iteration 25: 26.08471340730552
Likelihood=-21.728655259469743
Likelihood=-26.819775976006373
Iteration 35: 21.728655259469743
Iteration 24: 26.819775976006373
Likelihood=-21.810139223114238
Iteration 26: 21.810139223114238
Likelihood=-21.477505888041385
Iteration 26: 21.477505888041385
Likelihood=-21.72719033027418
Iteration 36: 21.72719033027418
Likelihood=-26.079391408554955
Iteration 26: 26.079391408554955
Likelihood=-26.817406514076676
Iteration 25: 26.817406514076676
Likelihood=-21.80691398467097
Iteration 27: 21.80691398467097
Likelihood=-21.47731321387506
Iteration 27: 21.47731321387506
Likelihood=-21.725495219196688
Iteration 37: 21.725495219196688
Likelihood=-26.075046846869384
Iteration 27: 26.075046846869384
Likelihood=-26.813315650551445
Iteration 26: 26.813315650551445
Likelihood=-21.724774437098493
Iteration 38: 21.724774437098493
Likelihood=-21.804705609050565
Iteration 28: 21.804705609050565
Likelihood=-21.476626868162928
Iteration 28: 21.476626868162928
Likelihood=-26.06996897520591
Iteration 28: 26.06996897520591
Likelihood=-21.724642554531208
Iteration 39: 21.724642554531208
Likelihood=-26.81178146895108
Iteration 27: 26.81178146895108
Likelihood=-21.801915395436417
Iteration 29: 21.801915395436417
Likelihood=-21.47596019169903
Iteration 29: 21.47596019169903
Likelihood=-21.72454809222989
Iteration 40: 21.72454809222989
Likelihood=-26.06090954651428
Iteration 29: 26.06090954651428
Likelihood=-26.807113530218942
Iteration 28: 26.807113530218942
Likelihood=-21.797620395674365
Iteration 30: 21.797620395674365
Likelihood=-21.47457468948019
Iteration 30: 21.47457468948019
Likelihood=-21.72442490040729
Iteration 41: 21.72442490040729
Likelihood=-26.060488652192895
Likelihood=-21.72431442852598
Iteration 42: 21.72431442852598
Likelihood=-26.80302568588563
Iteration 29: 26.80302568588563
Likelihood=-21.79318199322855
Iteration 31: 21.79318199322855
Likelihood=-21.472727061027648
Iteration 31: 21.472727061027648
Likelihood=-26.05601084523069
Iteration 30: 26.05601084523069
Likelihood=-21.72412997144546
Iteration 43: 21.72412997144546
Likelihood=-26.799566725564162
Iteration 30: 26.799566725564162
Likelihood=-21.787385657487246
Iteration 32: 21.787385657487246
Likelihood=-21.470389172013306
Iteration 32: 21.470389172013306
Likelihood=-21.724103421098444
Iteration 44: 21.724103421098444
Likelihood=-26.049087715118688
Iteration 31: 26.049087715118688
Likelihood=-26.79621506278748
Likelihood=-21.723981307487396
Iteration 31: 26.79621506278748
Iteration 45: 21.723981307487396
Likelihood=-21.468453618949862
Likelihood=-21.781929900829464
Iteration 33: 21.468453618949862
Likelihood=-26.044013366307126
Iteration 32: 26.044013366307126
Likelihood=-21.723970455741348
Iteration 46: 21.723970455741348
Likelihood=-21.46696933095411
Iteration 34: 21.46696933095411
Likelihood=-26.794272831929106
Iteration 32: 26.794272831929106
Likelihood=-21.770817688634818
Iteration 33: 21.770817688634818
Likelihood=-26.04057803402638
Iteration 33: 26.04057803402638
Likelihood=-27.778051894804932
Iteration 0: 27.778051894804932
Iteration 1: 27.778051894804932
Likelihood=-21.46565570335224
Iteration 35: 21.46565570335224
Likelihood=-24.64360502199724
Likelihood=-21.764131292462896
Iteration 2: 24.64360502199724
Iteration 34: 21.764131292462896
Likelihood=-26.7913272584556
Iteration 33: 26.7913272584556
Likelihood=-26.037731412590546
Iteration 34: 26.037731412590546
Likelihood=-21.863913369131645
Likelihood=-21.464530699766716
Iteration 36: 21.464530699766716
Likelihood=-21.752363087558265
Iteration 35: 21.752363087558265
Likelihood=-26.78779102470708
Iteration 34: 26.78779102470708
Likelihood=-26.03581083413374
Iteration 35: 26.03581083413374
Likelihood=-18.950891911110766
Iteration 3: 18.950891911110766
Likelihood=-21.463480139374735
Iteration 37: 21.463480139374735
Likelihood=-21.746796332088135
Iteration 36: 21.746796332088135
Likelihood=-15.842795424911909
Iteration 4: 15.842795424911909
Likelihood=-26.786245360511725
Iteration 35: 26.786245360511725
Likelihood=-26.03548453092028
Iteration 36: 26.03548453092028
Likelihood=-14.856326975031598
Iteration 5: 14.856326975031598
Likelihood=-21.46241299189488
Iteration 38: 21.46241299189488
Likelihood=-21.741833260539046
Iteration 37: 21.741833260539046
Likelihood=-26.785444553549898
Iteration 36: 26.785444553549898
Likelihood=-26.0351379708045
Iteration 37: 26.0351379708045
Likelihood=-14.201427334797868
Iteration 6: 14.201427334797868
Likelihood=-21.461777799323972
Iteration 39: 21.461777799323972
Likelihood=-21.736790110722577
Likelihood=-13.54222249443438
Iteration 38: 21.736790110722577
Iteration 7: 13.54222249443438
Likelihood=-26.034977790879054
Iteration 38: 26.034977790879054
Likelihood=-26.785337090375833
Iteration 37: 26.785337090375833
Likelihood=-12.95921329921589
Iteration 8: 12.95921329921589
Likelihood=-21.461424438812344
Iteration 40: 21.461424438812344
Likelihood=-21.733680281128354
Iteration 39: 21.733680281128354
Likelihood=-26.03483715086355
Iteration 39: 26.03483715086355
Likelihood=-26.785242146620387
Iteration 38: 26.785242146620387
Likelihood=-12.594789342558217
Iteration 9: 12.594789342558217
Likelihood=-21.461271957771885
Iteration 41: 21.461271957771885
Likelihood=-21.73278659283896
Likelihood=-26.034659142431842
Iteration 40: 21.73278659283896
Iteration 40: 26.034659142431842
Likelihood=-12.444035457351085
Iteration 10: 12.444035457351085
Likelihood=-26.785029895480097
Iteration 39: 26.785029895480097
Likelihood=-12.397267148843397
Iteration 11: 12.397267148843397
Likelihood=-21.461187224418282
Iteration 42: 21.461187224418282
Likelihood=-26.034511630618237
Iteration 41: 26.034511630618237
Likelihood=-21.732259310314618
Iteration 41: 21.732259310314618
Likelihood=-26.784699126688682
Iteration 40: 26.784699126688682
Likelihood=-12.308344073336905
Iteration 12: 12.308344073336905
Likelihood=-21.461105883924674
Iteration 43: 21.461105883924674
Likelihood=-26.03445380663948
Iteration 42: 26.03445380663948
Likelihood=-21.731960178547965
Iteration 42: 21.731960178547965
Likelihood=-12.268216901628236
Iteration 13: 12.268216901628236
Likelihood=-26.784256272133327
Iteration 41: 26.784256272133327
Likelihood=-21.461200167012972
Likelihood=-12.215244033324817
Iteration 14: 12.215244033324817
Likelihood=-26.03440426268986
Iteration 43: 26.03440426268986
Likelihood=-21.73189074878498
Iteration 43: 21.73189074878498
Likelihood=-26.783456822604638
Iteration 42: 26.783456822604638
Likelihood=-12.194645592537174
Iteration 15: 12.194645592537174
Likelihood=-21.46109430748725
Iteration 44: 21.46109430748725
Likelihood=-26.0343277165941
Iteration 44: 26.0343277165941
Likelihood=-21.731862113321796
Iteration 44: 21.731862113321796
Likelihood=-12.190891770871776
Iteration 16: 12.190891770871776
Likelihood=-26.78273760415927
Iteration 43: 26.78273760415927
Likelihood=-39.59602259702494
Iteration 0: 39.59602259702494
Iteration 1: 39.59602259702494
Likelihood=-12.186123704089772
Iteration 17: 12.186123704089772
Likelihood=-26.034331004179077
Likelihood=-21.731830792334176
Iteration 45: 21.731830792334176
Likelihood=-26.781930383004447
Iteration 44: 26.781930383004447
Likelihood=-12.183626590441124
Iteration 18: 12.183626590441124
Likelihood=-36.39775413808405
Iteration 2: 36.39775413808405
Likelihood=-26.034275134327675
Iteration 45: 26.034275134327675
Likelihood=-21.731796275319976
Iteration 46: 21.731796275319976
Likelihood=-12.181047066507011
Iteration 19: 12.181047066507011
Likelihood=-26.781059882156082
Iteration 45: 26.781059882156082
Likelihood=-33.69072199532381
Iteration 3: 33.69072199532381
Likelihood=-26.03420882282686
Iteration 46: 26.03420882282686
Likelihood=-12.176860047374102
Iteration 20: 12.176860047374102
Likelihood=-21.73175813671461
Iteration 47: 21.73175813671461
Likelihood=-26.780840928691905
Iteration 46: 26.780840928691905
Likelihood=-12.175220902263025
Iteration 21: 12.175220902263025
Likelihood=-31.38659770161251
Likelihood=-26.034153950313062
Iteration 47: 26.034153950313062
Likelihood=-21.731723372121646
Iteration 48: 21.731723372121646
Likelihood=-12.173566576715718
Iteration 22: 12.173566576715718
Likelihood=-26.780277743400912
Iteration 47: 26.780277743400912
Likelihood=-25.748957064410405
Iteration 4: 25.748957064410405
Likelihood=-26.034101429512855
Iteration 48: 26.034101429512855
Likelihood=-12.173279506115234
Iteration 23: 12.173279506115234
Likelihood=-21.731658214257543
Iteration 49: 21.731658214257543
Likelihood=-26.78010969642763
Iteration 48: 26.78010969642763
Likelihood=-12.173112379321296
Iteration 24: 12.173112379321296
Likelihood=-24.648844984010942
Iteration 5: 24.648844984010942
Likelihood=-26.034034084759174
Iteration 49: 26.034034084759174
Likelihood=-21.731615192152837
Iteration 50: 21.731615192152837
Likelihood=-12.172794181530426
Iteration 25: 12.172794181530426
Likelihood=-26.779849186759083
Iteration 49: 26.779849186759083
Likelihood=-23.955829602751937
Iteration 6: 23.955829602751937
Likelihood=-26.033943273616458
Iteration 50: 26.033943273616458
Likelihood=-21.731558060957646
Iteration 51: 21.731558060957646
Likelihood=-12.172471023659853
Iteration 26: 12.172471023659853
Likelihood=-26.77960063916641
Iteration 50: 26.77960063916641
Likelihood=-23.456596663270844
Iteration 7: 23.456596663270844
Likelihood=-12.172332038975009
Iteration 27: 12.172332038975009
Likelihood=-26.033869836427105
Iteration 51: 26.033869836427105
Likelihood=-21.731327060533562
Iteration 52: 21.731327060533562
Likelihood=-12.172253874166708
Iteration 28: 12.172253874166708
Likelihood=-26.779261444698665
Iteration 51: 26.779261444698665
Likelihood=-23.148960775556603
Iteration 8: 23.148960775556603
Likelihood=-26.033796303273174
Iteration 52: 26.033796303273174
Likelihood=-21.730882026779295
Iteration 53: 21.730882026779295
Likelihood=-12.172194973118968
Iteration 29: 12.172194973118968
Likelihood=-26.778995034269453
Iteration 52: 26.778995034269453
Likelihood=-22.93066181277932
Iteration 9: 22.93066181277932
Likelihood=-12.17214749360435
Iteration 30: 12.17214749360435
Likelihood=-26.03369603377784
Iteration 53: 26.03369603377784
Likelihood=-21.730656188184454
Likelihood=-12.172120127504147
Iteration 31: 12.172120127504147
Likelihood=-26.778773007675774
Iteration 53: 26.778773007675774
Likelihood=-22.76867119599822
Iteration 10: 22.76867119599822
Likelihood=-26.03354248274035
Iteration 54: 26.03354248274035
Likelihood=-21.730427561067987
Iteration 54: 21.730427561067987
Likelihood=-12.172101029339318
Iteration 32: 12.172101029339318
Likelihood=-26.778659137648585
Iteration 54: 26.778659137648585
Likelihood=-22.627060385463412
Iteration 11: 22.627060385463412
Likelihood=-26.033334164892313
Iteration 55: 26.033334164892313
Likelihood=-12.172083224614685
Iteration 33: 12.172083224614685
Likelihood=-21.733332177808638
Likelihood=-12.17207037128576
Iteration 34: 12.17207037128576
Likelihood=-22.52957626091432
Iteration 12: 22.52957626091432
Likelihood=-26.778461795668004
Iteration 55: 26.778461795668004
Likelihood=-26.03310208695889
Iteration 56: 26.03310208695889
Likelihood=-21.730007278693733
Iteration 55: 21.730007278693733
Likelihood=-12.172060950692826
Iteration 35: 12.172060950692826
Likelihood=-22.477469560755765
Iteration 13: 22.477469560755765
Likelihood=-26.778131054571727
Likelihood=-26.032810278568103
Iteration 56: 26.778131054571727
Iteration 57: 26.032810278568103
Likelihood=-34.35416028172819
Iteration 0: 34.35416028172819
Iteration 1: 34.35416028172819
Likelihood=-21.72913816755572
Iteration 56: 21.72913816755572
Likelihood=-30.305277033337564
Likelihood=-22.440736795149903
Iteration 14: 22.440736795149903
Likelihood=-26.03252454336529
Iteration 58: 26.03252454336529
Likelihood=-26.777560874782523
Iteration 57: 26.777560874782523
Likelihood=-21.728220907494652
Iteration 57: 21.728220907494652
Likelihood=-22.423576745548672
Iteration 2: 22.423576745548672
Likelihood=-22.418157922255713
Iteration 15: 22.418157922255713
Likelihood=-26.032140986392008
Iteration 59: 26.032140986392008
Likelihood=-26.776989885969495
Iteration 58: 26.776989885969495
Likelihood=-20.2323215012532
Iteration 3: 20.2323215012532
Likelihood=-21.727673370013825
Iteration 58: 21.727673370013825
Likelihood=-22.39449735190732
Iteration 16: 22.39449735190732
Likelihood=-19.215820442726333
Iteration 4: 19.215820442726333
Likelihood=-26.031879118672276
Iteration 60: 26.031879118672276
Likelihood=-26.776404457927654
Iteration 59: 26.776404457927654
Likelihood=-21.72738971925073
Iteration 59: 21.72738971925073
Likelihood=-18.34612889051814
Iteration 5: 18.34612889051814
Likelihood=-22.371105104105308
Iteration 17: 22.371105104105308
Likelihood=-26.031514857990494
Iteration 61: 26.031514857990494
Likelihood=-26.775772770606117
Likelihood=-17.719153831323762
Iteration 6: 17.719153831323762
Likelihood=-21.72683965917305
Iteration 60: 21.72683965917305
Likelihood=-22.354964733492647
Iteration 18: 22.354964733492647
Likelihood=-26.031360537308245
Iteration 62: 26.031360537308245
Likelihood=-17.305928864006106
Iteration 7: 17.305928864006106
Likelihood=-26.77310159006287
Likelihood=-21.727425484933462
Likelihood=-17.061270461411972
Iteration 8: 17.061270461411972
Likelihood=-22.34164635263023
Iteration 19: 22.34164635263023
Likelihood=-26.031146088038618
Iteration 63: 26.031146088038618
Likelihood=-26.807831209648658
Likelihood=-21.726723276223826
Iteration 61: 21.726723276223826
Likelihood=-16.930597794412098
Iteration 9: 16.930597794412098
Likelihood=-22.334528732164145
Iteration 20: 22.334528732164145
Likelihood=-26.031044353017673
Iteration 64: 26.031044353017673
Likelihood=-16.82707076615143
Iteration 10: 16.82707076615143
Likelihood=-26.769086727376585
Likelihood=-21.726629384003992
Iteration 62: 21.726629384003992
Likelihood=-22.330039204741183
Iteration 21: 22.330039204741183
Likelihood=-16.765254769430165
Iteration 11: 16.765254769430165
Likelihood=-26.03081217225552
Iteration 65: 26.03081217225552
Likelihood=-26.767803196334484
Iteration 60: 26.767803196334484
Likelihood=-21.726590362667597
Iteration 63: 21.726590362667597
Likelihood=-16.726879104364038
Iteration 12: 16.726879104364038
Likelihood=-22.32790566928653
Iteration 22: 22.32790566928653
Likelihood=-26.030730697384794
Iteration 66: 26.030730697384794
Likelihood=-26.7665427467508
Iteration 61: 26.7665427467508
Likelihood=-16.701717494084598
Iteration 13: 16.701717494084598
Likelihood=-21.726565943037226
Iteration 64: 21.726565943037226
Likelihood=-22.325757649206412
Iteration 23: 22.325757649206412
Likelihood=-26.03063398442312
Iteration 67: 26.03063398442312
Likelihood=-16.675076960167807
Iteration 14: 16.675076960167807
Likelihood=-26.756669622075172
Iteration 62: 26.756669622075172
Likelihood=-21.726547338586187
Iteration 65: 21.726547338586187
Likelihood=-16.6462190969111
Iteration 15: 16.6462190969111
Likelihood=-22.325204159076343
Iteration 24: 22.325204159076343
Likelihood=-26.03049507396517
Iteration 68: 26.03049507396517
Likelihood=-26.75086834606035
Iteration 63: 26.75086834606035
Likelihood=-38.89004441132096
Likelihood=-16.63232966070025
Iteration 16: 16.63232966070025
Iteration 0: 38.89004441132096
Iteration 1: 38.89004441132096
Likelihood=-22.324342371249315
Iteration 25: 22.324342371249315
Likelihood=-26.03044890859416
Iteration 69: 26.03044890859416
Likelihood=-16.624687840784137
Iteration 17: 16.624687840784137
Likelihood=-26.743859407050504
Iteration 64: 26.743859407050504
Likelihood=-35.78607284867671
Iteration 2: 35.78607284867671
Likelihood=-22.323256763104226
Iteration 26: 22.323256763104226
Likelihood=-16.618547066991084
Iteration 18: 16.618547066991084
Likelihood=-26.030396886527022
Iteration 70: 26.030396886527022
Likelihood=-26.739991167603932
Iteration 65: 26.739991167603932
Likelihood=-16.614676501444023
Iteration 19: 16.614676501444023
Likelihood=-33.17754104890089
Iteration 3: 33.17754104890089
Likelihood=-22.322022208581014
Iteration 27: 22.322022208581014
Likelihood=-26.03037616500603
Iteration 71: 26.03037616500603
Likelihood=-16.61205214993319
Iteration 20: 16.61205214993319
Likelihood=-26.73783007024039
Iteration 66: 26.73783007024039
Likelihood=-30.938151166637958
Likelihood=-22.321105889074783
Iteration 28: 22.321105889074783
Likelihood=-42.280762991838756
Iteration 0: 42.280762991838756
Iteration 1: 42.280762991838756
Likelihood=-16.61148640241636
Iteration 21: 16.61148640241636
Likelihood=-26.736492921889162
Iteration 67: 26.736492921889162
Likelihood=-25.428955866530817
Likelihood=-16.611212818799093
Iteration 4: 25.428955866530817
Iteration 22: 16.611212818799093
Likelihood=-22.321171120378725
Likelihood=-39.40066084821631
Iteration 2: 39.40066084821631
Likelihood=-16.611147050236962
Iteration 23: 16.611147050236962
Likelihood=-26.735387902576857
Iteration 68: 26.735387902576857
Likelihood=-24.129767912446923
Iteration 5: 24.129767912446923
Likelihood=-22.320872149189356
Iteration 29: 22.320872149189356
Likelihood=-36.991186088102396
Iteration 3: 36.991186088102396
Likelihood=-16.61094514456632
Iteration 24: 16.61094514456632
Likelihood=-26.734786908204327
Iteration 69: 26.734786908204327
Likelihood=-23.339009189439274
Iteration 6: 23.339009189439274
Likelihood=-16.610461199664027
Iteration 25: 16.610461199664027
Likelihood=-22.32071494955215
Iteration 30: 22.32071494955215
Likelihood=-34.92777740034019
Likelihood=-16.609568992716973
Iteration 26: 16.609568992716973
Likelihood=-26.734292042765606
Iteration 70: 26.734292042765606
Likelihood=-22.72201969902815
Iteration 7: 22.72201969902815
Likelihood=-22.320542214370946
Iteration 31: 22.320542214370946
Likelihood=-16.60877463972273
Likelihood=-28.821820543954072
Iteration 27: 16.60877463972273
Iteration 4: 28.821820543954072
Likelihood=-26.733690239639397
Iteration 71: 26.733690239639397
Likelihood=-22.29704695110746
Iteration 8: 22.29704695110746
Likelihood=-22.320441041624665
Iteration 32: 22.320441041624665
Likelihood=-16.60747985564513
Iteration 28: 16.60747985564513
Likelihood=-27.785243242905235
Iteration 5: 27.785243242905235
Likelihood=-16.606533212234556
Iteration 29: 16.606533212234556
Likelihood=-26.733108750632923
Iteration 72: 26.733108750632923
Likelihood=-21.964335245001443
Iteration 9: 21.964335245001443
Likelihood=-22.32036981741331
Iteration 33: 22.32036981741331
Likelihood=-16.60582710431238
Likelihood=-26.985356378969886
Iteration 30: 16.60582710431238
Iteration 6: 26.985356378969886
Likelihood=-26.73248699977798
Iteration 73: 26.73248699977798
Likelihood=-21.692521065394562
Iteration 10: 21.692521065394562
Likelihood=-22.32026042753547
Iteration 34: 22.32026042753547
Likelihood=-16.605233782085797
Iteration 31: 16.605233782085797
Likelihood=-26.306637219488387
Iteration 7: 26.306637219488387
Likelihood=-16.604716776531543
Likelihood=-21.473423961936703
Likelihood=-26.730759672287526
Iteration 11: 21.473423961936703
Iteration 74: 26.730759672287526
Iteration 32: 16.604716776531543
Likelihood=-22.320070907509795
Iteration 35: 22.320070907509795
Likelihood=-25.76589866104154
Iteration 8: 25.76589866104154
Likelihood=-16.604168644956726
Iteration 33: 16.604168644956726
Likelihood=-21.313626129598433
Likelihood=-22.3197604372669
Iteration 12: 21.313626129598433
Iteration 36: 22.3197604372669
Likelihood=-26.732027735966724
Likelihood=-16.6037072628575
Likelihood=-25.356248649546746
Iteration 9: 25.356248649546746
Likelihood=-22.31949512491108
Iteration 37: 22.31949512491108
Likelihood=-21.198132230711202
Iteration 13: 21.198132230711202
Likelihood=-16.60222617102836
Likelihood=-26.730406535713506
Iteration 34: 16.60222617102836
Iteration 75: 26.730406535713506
Likelihood=-25.00273236889689
Iteration 10: 25.00273236889689
Likelihood=-16.60187810019561
Likelihood=-22.31911389234901
Iteration 38: 22.31911389234901
Likelihood=-21.11140297749185
Iteration 14: 21.11140297749185
Likelihood=-26.730295196559208
Iteration 76: 26.730295196559208
Likelihood=-16.600750832607726
Iteration 35: 16.600750832607726
Likelihood=-24.74416904333524
Iteration 11: 24.74416904333524
Likelihood=-22.318996495781263
Iteration 39: 22.318996495781263
Likelihood=-21.04913514280849
Iteration 15: 21.04913514280849
Likelihood=-16.600461413003107
Likelihood=-26.73023584642604
Iteration 77: 26.73023584642604
Likelihood=-24.513045275839357
Iteration 12: 24.513045275839357
Likelihood=-16.59964794385645
Iteration 36: 16.59964794385645
Likelihood=-22.318915549381327
Iteration 40: 22.318915549381327
Likelihood=-21.00450200037033
Iteration 16: 21.00450200037033
Likelihood=-26.730211991107794
Iteration 78: 26.730211991107794
Likelihood=-16.599293201162773
Iteration 37: 16.599293201162773
Likelihood=-24.345156309594266
Iteration 13: 24.345156309594266
Likelihood=-22.318971673314167
Likelihood=-20.972179151824545
Likelihood=-37.11550429501971
Iteration 0: 37.11550429501971
Iteration 1: 37.11550429501971
Iteration 17: 20.972179151824545
Likelihood=-16.598966017129417
Iteration 38: 16.598966017129417
Likelihood=-24.254644022424948
Iteration 14: 24.254644022424948
Likelihood=-16.598564597741326
Iteration 39: 16.598564597741326
Likelihood=-22.31885438353824
Iteration 41: 22.31885438353824
Likelihood=-20.951764405008607
Likelihood=-33.44652679976884
Iteration 18: 20.951764405008607
Iteration 2: 33.44652679976884
Likelihood=-16.59840871930679
Iteration 40: 16.59840871930679
Likelihood=-24.15123521184933
Iteration 15: 24.15123521184933
Likelihood=-22.31878671438273
Iteration 42: 22.31878671438273
Likelihood=-20.934449309995934
Iteration 19: 20.934449309995934
Likelihood=-30.284707311087438
Likelihood=-16.598193020707527
Iteration 41: 16.598193020707527
Likelihood=-24.083923575279925
Iteration 16: 24.083923575279925
Likelihood=-22.31875327120755
Iteration 43: 22.31875327120755
Likelihood=-16.598180833452343
Iteration 42: 16.598180833452343
Likelihood=-20.923333431248302
Likelihood=-23.34156572021626
Iteration 20: 20.923333431248302
Iteration 3: 23.34156572021626
Likelihood=-38.831717779106114
Iteration 0: 38.831717779106114
Iteration 1: 38.831717779106114
Likelihood=-24.041710240654258
Iteration 17: 24.041710240654258
Likelihood=-22.31871677755365
Iteration 44: 22.31871677755365
Likelihood=-35.2818518109739
Iteration 2: 35.2818518109739
Likelihood=-20.916134711927004
Iteration 21: 20.916134711927004
Likelihood=-21.797052465008544
Iteration 4: 21.797052465008544
Likelihood=-24.013348388824404
Iteration 18: 24.013348388824404
Likelihood=-22.3186460946271
Iteration 45: 22.3186460946271
Likelihood=-32.193209376956574
Iteration 3: 32.193209376956574
Likelihood=-20.909887821864732
Iteration 22: 20.909887821864732
Likelihood=-20.559765469659162
Iteration 5: 20.559765469659162
Likelihood=-23.988689516757347
Iteration 19: 23.988689516757347
Likelihood=-29.76758192471505
Iteration 4: 29.76758192471505
Likelihood=-22.318549110648185
Iteration 46: 22.318549110648185
Likelihood=-20.90549257772767
Iteration 23: 20.90549257772767
Likelihood=-19.862379975120746
Iteration 6: 19.862379975120746
Likelihood=-27.988347295493856
Iteration 5: 27.988347295493856
Likelihood=-23.966570458042984
Iteration 20: 23.966570458042984
Likelihood=-22.318415075333213
Iteration 47: 22.318415075333213
Likelihood=-26.542808526571903
Iteration 6: 26.542808526571903
Likelihood=-19.411452656914303
Likelihood=-20.90188453852208
Iteration 7: 19.411452656914303
Iteration 24: 20.90188453852208
Likelihood=-23.95028458537608
Iteration 21: 23.95028458537608
Likelihood=-22.318252156906418
Iteration 48: 22.318252156906418
Likelihood=-25.37658732468501
Iteration 7: 25.37658732468501
Likelihood=-19.14693895159154
Iteration 8: 19.14693895159154
Likelihood=-20.89918931935578
Iteration 25: 20.89918931935578
Likelihood=-24.47637407499995
Iteration 8: 24.47637407499995
Likelihood=-23.939273662625716
Iteration 22: 23.939273662625716
Likelihood=-22.31818883048026
Iteration 49: 22.31818883048026
Likelihood=-23.822295572593504
Likelihood=-18.936075374624256
Iteration 9: 23.822295572593504
Iteration 9: 18.936075374624256
Likelihood=-20.897824358364556
Iteration 26: 20.897824358364556
Likelihood=-23.930853562402376
Iteration 23: 23.930853562402376
Likelihood=-22.31814176807584
Iteration 50: 22.31814176807584
Likelihood=-23.3747550718973
Iteration 10: 23.3747550718973
Likelihood=-18.776848766193496
Iteration 10: 18.776848766193496
Likelihood=-20.896872080528272
Iteration 27: 20.896872080528272
Likelihood=-23.925560009280098
Iteration 24: 23.925560009280098
Likelihood=-23.06228101688944
Iteration 11: 23.06228101688944
Likelihood=-22.31810583018658
Iteration 51: 22.31810583018658
Likelihood=-18.660157700732963
Iteration 11: 18.660157700732963
Likelihood=-22.84575201922375
Likelihood=-20.89600798747305
Iteration 12: 22.84575201922375
Iteration 28: 20.89600798747305
Likelihood=-23.923077997243272
Iteration 25: 23.923077997243272
Likelihood=-22.31807986266751
Iteration 52: 22.31807986266751
Likelihood=-22.731860168113066
Iteration 13: 22.731860168113066
Likelihood=-18.573710827335773
Iteration 12: 18.573710827335773
Likelihood=-20.894804674357015
Iteration 29: 20.894804674357015
Likelihood=-23.92148619005814
Iteration 26: 23.92148619005814
Likelihood=-22.31804697626697
Iteration 53: 22.31804697626697
Likelihood=-22.629501000871663
Iteration 14: 22.629501000871663
Likelihood=-18.518058051353044
Iteration 13: 18.518058051353044
Likelihood=-20.894047889279705
Iteration 30: 20.894047889279705
Likelihood=-22.576298843048455
Iteration 15: 22.576298843048455
Likelihood=-23.92095891192665
Iteration 27: 23.92095891192665
Likelihood=-22.317952178499006
Iteration 54: 22.317952178499006
Likelihood=-22.54755800189749
Iteration 16: 22.54755800189749
Likelihood=-18.483564547247937
Iteration 14: 18.483564547247937
Likelihood=-20.89330553188882
Iteration 31: 20.89330553188882
Likelihood=-23.919841157129767
Iteration 28: 23.919841157129767
Likelihood=-22.317836950383978
Iteration 55: 22.317836950383978
Likelihood=-22.527954341698766
Iteration 17: 22.527954341698766
Likelihood=-18.454959741339106
Iteration 15: 18.454959741339106
Likelihood=-20.892856956083463
Iteration 32: 20.892856956083463
Likelihood=-23.918635424046762
Iteration 29: 23.918635424046762
Likelihood=-22.51457011210441
Iteration 18: 22.51457011210441
Likelihood=-22.31760789693831
Iteration 56: 22.31760789693831
Likelihood=-18.436866032200562
Iteration 16: 18.436866032200562
Likelihood=-22.504013091770876
Iteration 19: 22.504013091770876
Likelihood=-20.89267364449483
Iteration 33: 20.89267364449483
Likelihood=-23.917421256819548
Iteration 30: 23.917421256819548
Likelihood=-22.31725616538024
Iteration 57: 22.31725616538024
Likelihood=-22.499099724211767
Iteration 20: 22.499099724211767
Likelihood=-18.43520389575137
Iteration 17: 18.43520389575137
Likelihood=-20.892363586327523
Iteration 34: 20.892363586327523
Likelihood=-23.916775758613312
Iteration 31: 23.916775758613312
Likelihood=-22.316913306064773
Iteration 58: 22.316913306064773
Likelihood=-22.494217642294476
Iteration 21: 22.494217642294476
Likelihood=-18.42854632607209
Iteration 18: 18.42854632607209
Likelihood=-20.892028410594996
Iteration 35: 20.892028410594996
Likelihood=-22.493520655943733
Iteration 22: 22.493520655943733
Likelihood=-23.91613507043146
Iteration 32: 23.91613507043146
Likelihood=-22.31656292050965
Iteration 59: 22.31656292050965
Likelihood=-22.49323037499917
Iteration 23: 22.49323037499917
Likelihood=-18.42779964874325
Iteration 19: 18.42779964874325
Likelihood=-20.89167885603524
Iteration 36: 20.89167885603524
Likelihood=-23.915983367121903
Iteration 33: 23.915983367121903
Likelihood=-22.316197256721267
Iteration 60: 22.316197256721267
Likelihood=-22.49279827322627
Iteration 24: 22.49279827322627
Likelihood=-18.426284372044456
Iteration 20: 18.426284372044456
Likelihood=-20.89135856936477
Iteration 37: 20.89135856936477
Likelihood=-22.492372164385205
Iteration 25: 22.492372164385205
Likelihood=-23.915668989527735
Iteration 34: 23.915668989527735
Likelihood=-22.315836322704047
Iteration 61: 22.315836322704047
Likelihood=-18.423002720358674
Iteration 21: 18.423002720358674
Likelihood=-22.492153283012488
Iteration 26: 22.492153283012488
Likelihood=-20.891107276207837
Iteration 38: 20.891107276207837
Likelihood=-23.915819508528973
Likelihood=-22.315390446564226
Iteration 62: 22.315390446564226
Likelihood=-22.491941278923193
Iteration 27: 22.491941278923193
Likelihood=-18.41842551455749
Iteration 22: 18.41842551455749
Likelihood=-20.890917446216758
Iteration 39: 20.890917446216758
Likelihood=-22.49178254335529
Iteration 28: 22.49178254335529
Likelihood=-23.915544051376603
Likelihood=-22.315003358231984
Iteration 63: 22.315003358231984
Iteration 35: 23.915544051376603
Likelihood=-18.41342927186574
Iteration 23: 18.41342927186574
Likelihood=-22.49158521004027
Iteration 29: 22.49158521004027
Likelihood=-20.890780600047723
Iteration 40: 20.890780600047723
Likelihood=-22.314795404543943
Iteration 64: 22.314795404543943
Likelihood=-23.915419415816903
Iteration 36: 23.915419415816903
Likelihood=-18.410891348935557
Iteration 24: 18.410891348935557
Likelihood=-22.491283470775926
Iteration 30: 22.491283470775926
Likelihood=-20.89067142458494
Iteration 41: 20.89067142458494
Likelihood=-22.31439689125202
Iteration 65: 22.31439689125202
Likelihood=-22.490847682353987
Iteration 31: 22.490847682353987
Likelihood=-23.91536455310207
Iteration 37: 23.91536455310207
Likelihood=-18.40846049139823
Iteration 25: 18.40846049139823
Likelihood=-20.890607341118088
Iteration 42: 20.890607341118088
Likelihood=-22.49048851891589
Iteration 32: 22.49048851891589
Likelihood=-22.314271955967577
Iteration 66: 22.314271955967577
Likelihood=-23.915330641089874
Iteration 38: 23.915330641089874
Likelihood=-18.408001125789735
Iteration 26: 18.408001125789735
Likelihood=-22.490150405268615
Iteration 33: 22.490150405268615
Likelihood=-20.890545819328665
Iteration 43: 20.890545819328665
Likelihood=-22.31407784373194
Iteration 67: 22.31407784373194
Likelihood=-23.915287065153397
Iteration 39: 23.915287065153397
Likelihood=-22.489845744396995
Iteration 34: 22.489845744396995
Likelihood=-18.407612423495923
Iteration 27: 18.407612423495923
Likelihood=-20.890530333085962
Iteration 44: 20.890530333085962
Likelihood=-22.489335938581885
Iteration 35: 22.489335938581885
Likelihood=-22.313891096597022
Iteration 68: 22.313891096597022
Likelihood=-23.915230654057307
Iteration 40: 23.915230654057307
Likelihood=-18.40715768795868
Iteration 28: 18.40715768795868
Likelihood=-47.3812524381135
Iteration 0: 47.3812524381135
Iteration 1: 47.3812524381135
Likelihood=-22.48879970665012
Likelihood=-22.313778441089685
Iteration 69: 22.313778441089685
Likelihood=-18.406757836015803
Iteration 29: 18.406757836015803
Likelihood=-23.915157435882577
Iteration 41: 23.915157435882577
Likelihood=-22.486841500794032
Iteration 36: 22.486841500794032
Likelihood=-42.29930121231723
Iteration 2: 42.29930121231723
Likelihood=-22.486306870643226
Likelihood=-22.313661320576152
Iteration 70: 22.313661320576152
Likelihood=-18.406470214374178
Iteration 30: 18.406470214374178
Likelihood=-23.915115537610625
Iteration 42: 23.915115537610625
Likelihood=-38.08929784765697
Iteration 3: 38.08929784765697
Likelihood=-22.483911453464366
Likelihood=-18.40632304808206
Iteration 31: 18.40632304808206
Likelihood=-22.313627657552725
Iteration 71: 22.313627657552725
Likelihood=-23.915079084548594
Iteration 43: 23.915079084548594
Likelihood=-22.46886857516249
Likelihood=-34.91792057338188
Iteration 4: 34.91792057338188
Likelihood=-24.67625102360248
Likelihood=-18.40597284907073
Iteration 32: 18.40597284907073
Likelihood=-22.31351458193595
Iteration 72: 22.31351458193595
Likelihood=-23.915043922683502
Iteration 44: 23.915043922683502
Likelihood=-32.60888548348494
Iteration 5: 32.60888548348494
Likelihood=-22.463841746849514
Likelihood=-18.405533674984994
Iteration 33: 18.405533674984994
Likelihood=-22.313357890561367
Iteration 73: 22.313357890561367
Likelihood=-23.91499198807445
Iteration 45: 23.91499198807445
Likelihood=-22.463113588208024
Likelihood=-30.895969221369516
Iteration 6: 30.895969221369516
Likelihood=-18.405069326968075
Iteration 34: 18.405069326968075
Likelihood=-22.46200186552421
Likelihood=-22.313161137858817
Iteration 37: 22.46200186552421
Iteration 74: 22.313161137858817
Likelihood=-23.914952476321897
Iteration 46: 23.914952476321897
Likelihood=-29.637340222527982
Iteration 7: 29.637340222527982
Likelihood=-22.46155181228843
Iteration 38: 22.46155181228843
Likelihood=-18.40474648012577
Iteration 35: 18.40474648012577
Likelihood=-22.313011704647955
Iteration 75: 22.313011704647955
Likelihood=-23.91489900946612
Iteration 47: 23.91489900946612
Likelihood=-22.455103536361648
Iteration 39: 22.455103536361648
Likelihood=-28.72698193283258
Iteration 8: 28.72698193283258
Likelihood=-18.40457977270402
Iteration 36: 18.40457977270402
Likelihood=-22.31289343545513
Iteration 76: 22.31289343545513
Likelihood=-22.447105227344302
Iteration 40: 22.447105227344302
Likelihood=-23.914854381826384
Iteration 48: 23.914854381826384
Likelihood=-28.080774475160055
Iteration 9: 28.080774475160055
Likelihood=-22.440654515785194
Iteration 41: 22.440654515785194
Likelihood=-18.404534218136796
Iteration 37: 18.404534218136796
Likelihood=-22.31277974573562
Iteration 77: 22.31277974573562
Likelihood=-23.91483145763048
Iteration 49: 23.91483145763048
Likelihood=-22.440547468177577
Likelihood=-27.625759812535385
Iteration 10: 27.625759812535385
Likelihood=-18.404498686589083
Iteration 38: 18.404498686589083
Likelihood=-22.312618992039653
Likelihood=-22.439752296041505
Likelihood=-38.11462564822876
Iteration 0: 38.11462564822876
Iteration 42: 22.439752296041505
Iteration 1: 38.11462564822876
Likelihood=-27.319776246666414
Iteration 11: 27.319776246666414
Likelihood=-18.404490750061292
Iteration 39: 18.404490750061292
Likelihood=-22.43926296359589
Iteration 43: 22.43926296359589
Likelihood=-22.312088220678923
Iteration 78: 22.312088220678923
Likelihood=-34.487302339083925
Iteration 2: 34.487302339083925
Likelihood=-27.07044241641139
Iteration 12: 27.07044241641139
Likelihood=-22.43911438546669
Iteration 44: 22.43911438546669
Likelihood=-40.93131613462238
Iteration 0: 40.93131613462238
Iteration 1: 40.93131613462238
Likelihood=-22.310185129777643
Likelihood=-31.193161697826607
Likelihood=-22.43892154394072
Iteration 45: 22.43892154394072
Likelihood=-26.911522282808
Iteration 13: 26.911522282808
Likelihood=-36.79606899503771
Iteration 2: 36.79606899503771
Likelihood=-22.43440225471017
Likelihood=-22.43878072722261
Iteration 46: 22.43878072722261
Likelihood=-25.740840471327395
Iteration 3: 25.740840471327395
Likelihood=-26.785386679844162
Iteration 14: 26.785386679844162
Likelihood=-22.43863316919948
Iteration 47: 22.43863316919948
Likelihood=-33.3222664973655
Iteration 3: 33.3222664973655
Likelihood=-22.307913715712495
Likelihood=-22.9924584202699
Iteration 4: 22.9924584202699
Likelihood=-22.43861302968327
Iteration 48: 22.43861302968327
Likelihood=-26.698419040831478
Iteration 15: 26.698419040831478
Likelihood=-30.46049228886944
Iteration 4: 30.46049228886944
Likelihood=-22.30769964077651
Likelihood=-38.602880888065435
Iteration 0: 38.602880888065435
Iteration 1: 38.602880888065435
Likelihood=-22.08702400748778
Iteration 5: 22.08702400748778
Likelihood=-26.654583123286102
Iteration 16: 26.654583123286102
Likelihood=-34.15307313943239
Iteration 2: 34.15307313943239
Likelihood=-22.307504387790498
Iteration 79: 22.307504387790498
Likelihood=-28.086287443301924
Iteration 5: 28.086287443301924
Likelihood=-21.161617298121623
Iteration 6: 21.161617298121623
Likelihood=-30.48051362248935
Iteration 3: 30.48051362248935
Likelihood=-26.62982722608379
Iteration 17: 26.62982722608379
Likelihood=-22.311516381465154
Likelihood=-26.16830829483976
Iteration 6: 26.16830829483976
Likelihood=-27.589347396864245
Iteration 4: 27.589347396864245
Likelihood=-20.357165355570373
Iteration 7: 20.357165355570373
Likelihood=-26.628049335800448
Iteration 18: 26.628049335800448
Likelihood=-22.30728154010958
Iteration 80: 22.30728154010958
Likelihood=-24.670814978122124
Iteration 7: 24.670814978122124
Likelihood=-25.400019897267548
Iteration 5: 25.400019897267548
Likelihood=-19.86150913511839
Iteration 8: 19.86150913511839
Likelihood=-26.626867473377793
Iteration 19: 26.626867473377793
Likelihood=-23.74725449437356
Iteration 6: 23.74725449437356
Likelihood=-22.304199215431407
Iteration 81: 22.304199215431407
Likelihood=-23.53424069061685
Iteration 8: 23.53424069061685
Likelihood=-22.554346527046036
Iteration 7: 22.554346527046036
Likelihood=-19.57855173209207
Iteration 9: 19.57855173209207
Likelihood=-26.620232192927897
Iteration 20: 26.620232192927897
Likelihood=-22.304580309191845
Likelihood=-22.645118045155463
Iteration 9: 22.645118045155463
Likelihood=-21.705006738457687
Iteration 8: 21.705006738457687
Likelihood=-19.410865086006897
Iteration 10: 19.410865086006897
Likelihood=-26.613470155834676
Iteration 21: 26.613470155834676
Likelihood=-22.29587815281425
Iteration 82: 22.29587815281425
Likelihood=-21.131503535555115
Iteration 9: 21.131503535555115
Likelihood=-21.97372457373811
Iteration 10: 21.97372457373811
Likelihood=-19.311305976455273
Iteration 11: 19.311305976455273
Likelihood=-20.765712292173838
Iteration 10: 20.765712292173838
Likelihood=-26.600910825435616
Iteration 22: 26.600910825435616
Likelihood=-22.281205782999052
Iteration 83: 22.281205782999052
Likelihood=-21.4833184606677
Iteration 11: 21.4833184606677
Likelihood=-20.516795341347333
Iteration 11: 20.516795341347333
Likelihood=-19.1994357332335
Iteration 12: 19.1994357332335
Likelihood=-26.59276757477109
Iteration 23: 26.59276757477109
Likelihood=-22.272291471055414
Iteration 84: 22.272291471055414
Likelihood=-21.11915889731844
Iteration 12: 21.11915889731844
Likelihood=-20.372892620869266
Iteration 12: 20.372892620869266
Likelihood=-19.136891500938663
Iteration 13: 19.136891500938663
Likelihood=-26.581931393189908
Iteration 24: 26.581931393189908
Likelihood=-22.275158317711902
Likelihood=-20.281563491053046
Iteration 13: 20.281563491053046
Likelihood=-20.874778185648008
Iteration 13: 20.874778185648008
Likelihood=-19.080076060252424
Iteration 14: 19.080076060252424
Likelihood=-20.223161502110916
Iteration 14: 20.223161502110916
Likelihood=-26.57930154023619
Iteration 25: 26.57930154023619
Likelihood=-22.265802564564424
Iteration 85: 22.265802564564424
Likelihood=-20.719940095538846
Iteration 14: 20.719940095538846
Likelihood=-20.184363861937914
Iteration 15: 20.184363861937914
Likelihood=-19.049589091480403
Iteration 15: 19.049589091480403
Likelihood=-26.57841447462494
Iteration 26: 26.57841447462494
Likelihood=-22.263662117853137
Iteration 86: 22.263662117853137
Likelihood=-20.60897022002167
Iteration 15: 20.60897022002167
Likelihood=-20.160033422997408
Iteration 16: 20.160033422997408
Likelihood=-19.032932531664873
Iteration 16: 19.032932531664873
Likelihood=-26.57751614033801
Iteration 27: 26.57751614033801
Likelihood=-20.150882103924314
Iteration 17: 20.150882103924314
Likelihood=-22.261949996572834
Iteration 87: 22.261949996572834
Likelihood=-20.536013072090057
Iteration 16: 20.536013072090057
Likelihood=-20.140521807877292
Iteration 18: 20.140521807877292
Likelihood=-19.02112235393645
Iteration 17: 19.02112235393645
Likelihood=-26.575482852724516
Iteration 28: 26.575482852724516
Likelihood=-22.261604852496326
Iteration 88: 22.261604852496326
Likelihood=-20.493043841429508
Iteration 17: 20.493043841429508
Likelihood=-20.13782559034337
Iteration 19: 20.13782559034337
Likelihood=-19.005354470360814
Iteration 18: 19.005354470360814
Likelihood=-26.57511636680587
Iteration 29: 26.57511636680587
Likelihood=-22.261007526852865
Likelihood=-20.135877917287115
Iteration 89: 22.261007526852865
Iteration 20: 20.135877917287115
Likelihood=-20.462339051927458
Iteration 18: 20.462339051927458
Likelihood=-18.99651957612476
Iteration 19: 18.99651957612476
Likelihood=-20.13261872306665
Iteration 21: 20.13261872306665
Likelihood=-26.573995238559707
Iteration 30: 26.573995238559707
Likelihood=-22.26035672036685
Iteration 90: 22.26035672036685
Likelihood=-20.443864301982725
Iteration 19: 20.443864301982725
Likelihood=-20.129076893001397
Iteration 22: 20.129076893001397
Likelihood=-18.988251324834817
Iteration 20: 18.988251324834817
Likelihood=-26.573343697812376
Iteration 31: 26.573343697812376
Likelihood=-22.259891954677173
Iteration 91: 22.259891954677173
Likelihood=-20.43291980496844
Iteration 20: 20.43291980496844
Likelihood=-20.125798878548892
Iteration 23: 20.125798878548892
Likelihood=-18.98586507752475
Iteration 21: 18.98586507752475
Likelihood=-26.572707660751423
Iteration 32: 26.572707660751423
Likelihood=-20.12355975873342
Iteration 24: 20.12355975873342
Likelihood=-22.259350928101977
Iteration 92: 22.259350928101977
Likelihood=-20.42402577723634
Iteration 21: 20.42402577723634
Likelihood=-20.122243889096882
Iteration 25: 20.122243889096882
Likelihood=-18.982439938999633
Iteration 22: 18.982439938999633
Likelihood=-26.572627774684445
Iteration 33: 26.572627774684445
Likelihood=-22.25906802783858
Iteration 93: 22.25906802783858
Likelihood=-20.41766836936394
Iteration 22: 20.41766836936394
Likelihood=-20.121568911975793
Iteration 26: 20.121568911975793
Likelihood=-18.978316696211483
Iteration 23: 18.978316696211483
Likelihood=-26.571993198940227
Iteration 34: 26.571993198940227
Likelihood=-22.258975571576435
Iteration 94: 22.258975571576435
Likelihood=-20.121250082154212
Iteration 27: 20.121250082154212
Likelihood=-20.413641591075187
Iteration 23: 20.413641591075187
Likelihood=-18.974328410052863
Iteration 24: 18.974328410052863
Likelihood=-20.121011170725847
Likelihood=-26.57190507405616
Iteration 28: 20.121011170725847
Iteration 35: 26.57190507405616
Likelihood=-22.25895512147237
Iteration 95: 22.25895512147237
Likelihood=-20.41192567948442
Iteration 24: 20.41192567948442
Likelihood=-20.12082650654151
Iteration 29: 20.12082650654151
Likelihood=-18.970077826218805
Iteration 25: 18.970077826218805
Likelihood=-26.571757479458824
Iteration 36: 26.571757479458824
Likelihood=-44.684736733452795
Iteration 0: 44.684736733452795
Iteration 1: 44.684736733452795
Likelihood=-20.409201140312028
Iteration 25: 20.409201140312028
Likelihood=-20.12060346731521
Iteration 30: 20.12060346731521
Likelihood=-18.966232215432015
Iteration 26: 18.966232215432015
Likelihood=-26.571581386638044
Iteration 37: 26.571581386638044
Likelihood=-20.120426278780617
Iteration 31: 20.120426278780617
Likelihood=-39.96902429912038
Iteration 2: 39.96902429912038
Likelihood=-20.407856180110457
Iteration 26: 20.407856180110457
Likelihood=-20.120301280823064
Iteration 32: 20.120301280823064
Likelihood=-18.962894092973198
Iteration 27: 18.962894092973198
Likelihood=-26.571346589993578
Iteration 38: 26.571346589993578
Likelihood=-35.85214870650952
Iteration 3: 35.85214870650952
Likelihood=-20.40718044360297
Iteration 27: 20.40718044360297
Likelihood=-20.120210253965993
Iteration 33: 20.120210253965993
Likelihood=-18.959945599664685
Iteration 28: 18.959945599664685
Likelihood=-26.571195020756207
Iteration 39: 26.571195020756207
Likelihood=-20.406687809139655
Iteration 28: 20.406687809139655
Likelihood=-32.71456663120958
Iteration 4: 32.71456663120958
Likelihood=-20.120095007060424
Iteration 34: 20.120095007060424
Likelihood=-18.96144955262347
Likelihood=-26.571109579537787
Iteration 40: 26.571109579537787
Likelihood=-20.12006352981122
Iteration 35: 20.12006352981122
Likelihood=-20.406315556299784
Iteration 29: 20.406315556299784
Likelihood=-30.445957992104027
Iteration 5: 30.445957992104027
Likelihood=-20.120027902268646
Iteration 36: 20.120027902268646
Likelihood=-18.958979615002104
Iteration 29: 18.958979615002104
Likelihood=-26.571090419790572
Iteration 41: 26.571090419790572
Likelihood=-20.40587358682383
Iteration 30: 20.40587358682383
Likelihood=-28.667570290994583
Iteration 6: 28.667570290994583
Likelihood=-20.11999433966711
Iteration 37: 20.11999433966711
Likelihood=-38.72469637074298
Iteration 0: 38.72469637074298
Iteration 1: 38.72469637074298
Likelihood=-18.958457169632652
Iteration 30: 18.958457169632652
Likelihood=-20.11996397567765
Iteration 38: 20.11996397567765
Likelihood=-20.405358877926606
Iteration 31: 20.405358877926606
Likelihood=-27.24106891292668
Iteration 7: 27.24106891292668
Likelihood=-35.099353477446556
Iteration 2: 35.099353477446556
Likelihood=-20.119948351796985
Iteration 39: 20.119948351796985
Likelihood=-18.95840075770733
Iteration 31: 18.95840075770733
Likelihood=-20.40488714919786
Iteration 32: 20.40488714919786
Likelihood=-26.11567572386815
Iteration 8: 26.11567572386815
Likelihood=-45.949989388212735
Iteration 0: 45.949989388212735
Iteration 1: 45.949989388212735
Likelihood=-18.958246630535204
Likelihood=-31.99004236903808
Iteration 32: 18.958246630535204
Iteration 3: 31.99004236903808
Likelihood=-20.404537701354354
Iteration 33: 20.404537701354354
Likelihood=-41.752613482822035
Iteration 2: 41.752613482822035
Likelihood=-25.337969985382326
Iteration 9: 25.337969985382326
Likelihood=-18.958160345787654
Iteration 33: 18.958160345787654
Likelihood=-29.378589462099615
Iteration 4: 29.378589462099615
Likelihood=-38.24526593348331
Iteration 3: 38.24526593348331
Likelihood=-20.404362166230552
Iteration 34: 20.404362166230552
Likelihood=-24.747377536837135
Iteration 10: 24.747377536837135
Likelihood=-35.40142823670179
Iteration 4: 35.40142823670179
Likelihood=-18.95789209299823
Iteration 34: 18.95789209299823
Likelihood=-27.190273307874037
Iteration 5: 27.190273307874037
Likelihood=-20.404180208419895
Iteration 35: 20.404180208419895
Likelihood=-24.40888080974409
Iteration 11: 24.40888080974409
Likelihood=-33.09738630288379
Iteration 5: 33.09738630288379
Likelihood=-18.957745737518213
Iteration 35: 18.957745737518213
Likelihood=-25.385791799565684
Iteration 6: 25.385791799565684
Likelihood=-20.403835416768676
Iteration 36: 20.403835416768676
Likelihood=-31.24086165552248
Iteration 6: 31.24086165552248
Likelihood=-24.178096971271554
Iteration 12: 24.178096971271554
Likelihood=-18.95773990701227
Likelihood=-29.774404890247126
Iteration 7: 29.774404890247126
Likelihood=-23.942054995958244
Iteration 7: 23.942054995958244
Likelihood=-20.403296133347308
Iteration 37: 20.403296133347308
Likelihood=-23.969315870019614
Iteration 13: 23.969315870019614
Likelihood=-28.65991630415276
Iteration 8: 28.65991630415276
Likelihood=-18.957684642484473
Iteration 36: 18.957684642484473
Likelihood=-20.402670630474752
Iteration 38: 20.402670630474752
Likelihood=-22.824075705491147
Iteration 8: 22.824075705491147
Likelihood=-27.834817372339817
Iteration 9: 27.834817372339817
Likelihood=-23.806752178027075
Iteration 14: 23.806752178027075
Likelihood=-18.957608957395323
Iteration 37: 18.957608957395323
Likelihood=-27.16079254858854
Iteration 10: 27.16079254858854
Likelihood=-20.40201233684625
Likelihood=-21.99850985864369
Iteration 9: 21.99850985864369
Likelihood=-23.67668230162677
Iteration 15: 23.67668230162677
Likelihood=-18.95759519598323
Iteration 38: 18.95759519598323
Likelihood=-26.633627783666345
Iteration 11: 26.633627783666345
Likelihood=-20.399553837518983
Likelihood=-21.331472376203084
Iteration 10: 21.331472376203084
Likelihood=-23.595598801535836
Iteration 16: 23.595598801535836
Likelihood=-26.234303071097255
Iteration 12: 26.234303071097255
Likelihood=-36.84479776953446
Iteration 0: 36.84479776953446
Iteration 1: 36.84479776953446
Likelihood=-20.39881342684567
Likelihood=-25.923399128434642
Iteration 13: 25.923399128434642
Likelihood=-20.85365724746806
Iteration 11: 20.85365724746806
Likelihood=-23.54763871616208
Iteration 17: 23.54763871616208
Likelihood=-33.2525025673662
Iteration 2: 33.2525025673662
Likelihood=-25.720400717837865
Iteration 14: 25.720400717837865
Likelihood=-20.397588106978457
Likelihood=-20.522233037759325
Iteration 12: 20.522233037759325
Likelihood=-23.52917397600348
Iteration 18: 23.52917397600348
Likelihood=-25.59299340446216
Iteration 15: 25.59299340446216
Likelihood=-29.977294281082482
Likelihood=-20.39362796790818
Iteration 39: 20.39362796790818
Likelihood=-20.275848844369108
Iteration 13: 20.275848844369108
Likelihood=-25.465470171394216
Iteration 16: 25.465470171394216
Likelihood=-23.516211938305457
Iteration 19: 23.516211938305457
Likelihood=-23.54072897730452
Iteration 3: 23.54072897730452
Likelihood=-20.393022910603232
Iteration 40: 20.393022910603232
Likelihood=-25.38829425428702
Iteration 17: 25.38829425428702
Likelihood=-20.10807577455958
Iteration 14: 20.10807577455958
Likelihood=-23.507442227593362
Iteration 20: 23.507442227593362
Likelihood=-22.096056821133217
Iteration 4: 22.096056821133217
Likelihood=-25.334848549044786
Iteration 18: 25.334848549044786
Likelihood=-20.391004511483978
Likelihood=-20.00490919675198
Iteration 15: 20.00490919675198
Likelihood=-23.490572034053205
Iteration 21: 23.490572034053205
Likelihood=-25.296609898474827
Iteration 19: 25.296609898474827
Likelihood=-21.45311125874704
Iteration 5: 21.45311125874704
Likelihood=-20.384334027432384
Iteration 41: 20.384334027432384
Likelihood=-25.27334776459573
Iteration 20: 25.27334776459573
Likelihood=-19.9088573964626
Iteration 16: 19.9088573964626
Likelihood=-23.498021722179576
Likelihood=-20.38138782400496
Likelihood=-21.000198956012472
Iteration 6: 21.000198956012472
Likelihood=-25.251357116698966
Iteration 21: 25.251357116698966
Likelihood=-19.860278578382662
Iteration 17: 19.860278578382662
Likelihood=-23.486316222116034
Iteration 22: 23.486316222116034
Likelihood=-25.24154377490286
Iteration 22: 25.24154377490286
Likelihood=-20.37314665825727
Iteration 42: 20.37314665825727
Likelihood=-20.75558072977988
Iteration 7: 20.75558072977988
Likelihood=-25.23579014239548
Iteration 23: 25.23579014239548
Likelihood=-19.822488322873454
Iteration 18: 19.822488322873454
Likelihood=-23.483850660932436
Iteration 23: 23.483850660932436
Likelihood=-20.366792256832195
Iteration 43: 20.366792256832195
Likelihood=-20.563562766280562
Iteration 8: 20.563562766280562
Likelihood=-25.233974811924984
Iteration 24: 25.233974811924984
Likelihood=-19.80243250938245
Iteration 19: 19.80243250938245
Likelihood=-23.481694940129348
Iteration 24: 23.481694940129348
Likelihood=-20.356684346013914
Iteration 44: 20.356684346013914
Likelihood=-25.229105411672993
Iteration 25: 25.229105411672993
Likelihood=-20.471115112006288
Iteration 9: 20.471115112006288
Likelihood=-19.79849699847054
Iteration 20: 19.79849699847054
Likelihood=-23.47889426779232
Iteration 25: 23.47889426779232
Likelihood=-25.223869821107716
Iteration 26: 25.223869821107716
Likelihood=-20.352258217535304
Iteration 45: 20.352258217535304
Likelihood=-20.419598081815366
Iteration 10: 20.419598081815366
Likelihood=-25.221269705764524
Iteration 27: 25.221269705764524
Likelihood=-19.777749906891675
Likelihood=-23.47256878810512
Iteration 21: 19.777749906891675
Iteration 26: 23.47256878810512
Likelihood=-20.347016389028372
Iteration 46: 20.347016389028372
Likelihood=-20.37910416280184
Iteration 11: 20.37910416280184
Likelihood=-25.217315931885327
Iteration 28: 25.217315931885327
Likelihood=-23.46911088934019
Iteration 27: 23.46911088934019
Likelihood=-19.768304648223406
Iteration 22: 19.768304648223406
Likelihood=-25.215714864538413
Iteration 29: 25.215714864538413
Likelihood=-20.342163607258446
Iteration 47: 20.342163607258446
Likelihood=-20.361817603675938
Iteration 12: 20.361817603675938
Likelihood=-25.214034407479033
Iteration 30: 25.214034407479033
Likelihood=-23.46475592750395
Iteration 28: 23.46475592750395
Likelihood=-19.758379108473225
Iteration 23: 19.758379108473225
Likelihood=-20.33858114422387
Iteration 48: 20.33858114422387
Likelihood=-20.346349007214933
Iteration 13: 20.346349007214933
Likelihood=-25.21271405191736
Iteration 31: 25.21271405191736
Likelihood=-23.4644766534399
Iteration 29: 23.4644766534399
Likelihood=-19.748567908060764
Iteration 24: 19.748567908060764
Likelihood=-20.335015833165937
Iteration 49: 20.335015833165937
Likelihood=-25.212583456330492
Iteration 32: 25.212583456330492
Likelihood=-20.337770522885208
Iteration 14: 20.337770522885208
Likelihood=-23.46435288620634
Likelihood=-25.21199454460411
Iteration 30: 23.46435288620634
Iteration 33: 25.21199454460411
Likelihood=-19.74325518449005
Iteration 25: 19.74325518449005
Likelihood=-20.332228913993333
Iteration 50: 20.332228913993333
Likelihood=-20.33038977141922
Iteration 15: 20.33038977141922
Likelihood=-25.21188672556911
Iteration 34: 25.21188672556911
Likelihood=-23.464247586114237
Iteration 31: 23.464247586114237
Likelihood=-19.738240500769212
Iteration 26: 19.738240500769212
Likelihood=-20.33003131352418
Iteration 51: 20.33003131352418
Likelihood=-20.328024267570115
Iteration 16: 20.328024267570115
Likelihood=-25.211683814259946
Iteration 35: 25.211683814259946
Likelihood=-23.46409634958545
Iteration 32: 23.46409634958545
Likelihood=-25.21157173095644
Iteration 36: 25.21157173095644
Likelihood=-20.328137861400023
Iteration 52: 20.328137861400023
Likelihood=-19.73618401517675
Iteration 27: 19.73618401517675
Likelihood=-20.323113599060367
Iteration 17: 20.323113599060367
Likelihood=-25.211482666478336
Iteration 37: 25.211482666478336
Likelihood=-23.463958118937313
Iteration 33: 23.463958118937313
Likelihood=-20.326453001463328
Iteration 53: 20.326453001463328
Likelihood=-19.734224161018872
Iteration 28: 19.734224161018872
Likelihood=-20.322248115019185
Iteration 18: 20.322248115019185
Likelihood=-25.211319134088164
Iteration 38: 25.211319134088164
Likelihood=-23.46373308572976
Iteration 34: 23.46373308572976
Likelihood=-20.325181110666776
Iteration 54: 20.325181110666776
Likelihood=-25.21121024930082
Iteration 39: 25.21121024930082
Likelihood=-19.733252418064623
Iteration 29: 19.733252418064623
Likelihood=-20.32147320544558
Iteration 19: 20.32147320544558
Likelihood=-25.21110727903267
Iteration 40: 25.21110727903267
Likelihood=-23.46318941022936
Iteration 35: 23.46318941022936
Likelihood=-20.324190976132222
Iteration 55: 20.324190976132222
Likelihood=-19.73224295986686
Iteration 30: 19.73224295986686
Likelihood=-20.320689928505764
Iteration 20: 20.320689928505764
Likelihood=-25.210948060031825
Iteration 41: 25.210948060031825
Likelihood=-23.46268589306284
Iteration 36: 23.46268589306284
Likelihood=-20.323303927040733
Iteration 56: 20.323303927040733
Likelihood=-19.731251828921224
Iteration 31: 19.731251828921224
Likelihood=-25.210847273938974
Iteration 42: 25.210847273938974
Likelihood=-20.31999515498297
Iteration 21: 20.31999515498297
Likelihood=-23.462083566895405
Iteration 37: 23.462083566895405
Likelihood=-20.32270063902211
Iteration 57: 20.32270063902211
Likelihood=-25.21066162379212
Iteration 43: 25.21066162379212
Likelihood=-19.7303060346573
Iteration 32: 19.7303060346573
Likelihood=-20.319549775145585
Iteration 22: 20.319549775145585
Likelihood=-25.21041614540702
Iteration 44: 25.21041614540702
Likelihood=-20.322292214081237
Likelihood=-23.46161663253262
Iteration 38: 23.46161663253262
Iteration 58: 20.322292214081237
Likelihood=-19.7294138262861
Iteration 33: 19.7294138262861
Likelihood=-20.31938194735707
Iteration 23: 20.31938194735707
Likelihood=-25.210322638417043
Iteration 45: 25.210322638417043
Likelihood=-20.32193640028243
Iteration 59: 20.32193640028243
Likelihood=-23.461320209575533
Iteration 39: 23.461320209575533
Likelihood=-25.209990347906707
Iteration 46: 25.209990347906707
Likelihood=-19.728701259441383
Likelihood=-20.31931810655844
Iteration 34: 19.728701259441383
Iteration 24: 20.31931810655844
Likelihood=-20.32177164544629
Likelihood=-25.20981381671171
Iteration 60: 20.32177164544629
Iteration 47: 25.20981381671171
Likelihood=-23.460898999832835
Iteration 40: 23.460898999832835
Likelihood=-20.31923831971984
Likelihood=-19.72814769632123
Iteration 25: 20.31923831971984
Iteration 35: 19.72814769632123
Likelihood=-25.20960127543734
Iteration 48: 25.20960127543734
Likelihood=-20.321741385884277
Iteration 61: 20.321741385884277
Likelihood=-23.46076770552988
Iteration 41: 23.46076770552988
Likelihood=-25.20935963114998
Iteration 49: 25.20935963114998
Likelihood=-20.319135559445343
Iteration 26: 20.319135559445343
Likelihood=-19.727685242878152
Iteration 36: 19.727685242878152
Likelihood=-20.321699236387165
Iteration 62: 20.321699236387165
Likelihood=-23.460079621078528
Likelihood=-25.209211457810703
Iteration 42: 23.460079621078528
Iteration 50: 25.209211457810703
Likelihood=-20.318928271262383
Iteration 27: 20.318928271262383
Likelihood=-19.72738262016612
Iteration 37: 19.72738262016612
Likelihood=-20.32169518260686
Iteration 63: 20.32169518260686
Likelihood=-25.209068559173023
Iteration 51: 25.209068559173023
Likelihood=-23.459900459315968
Iteration 43: 23.459900459315968
Likelihood=-20.318554661690783
Iteration 28: 20.318554661690783
Likelihood=-25.2089449228715
Iteration 52: 25.2089449228715
Likelihood=-19.72712854451451
Iteration 38: 19.72712854451451
Likelihood=-47.14332985737393
Iteration 0: 47.14332985737393
Iteration 1: 47.14332985737393
Likelihood=-23.459636617570723
Iteration 44: 23.459636617570723
Likelihood=-25.208823287615203
Iteration 53: 25.208823287615203
Likelihood=-20.317834789134746
Iteration 29: 20.317834789134746
Likelihood=-19.72689721958004
Iteration 39: 19.72689721958004
Likelihood=-42.7117249556778
Iteration 2: 42.7117249556778
Likelihood=-25.208687561780174
Iteration 54: 25.208687561780174
Likelihood=-23.459525115118748
Iteration 45: 23.459525115118748
Likelihood=-20.316257766981565
Iteration 30: 20.316257766981565
Likelihood=-19.72673689588873
Iteration 40: 19.72673689588873
Likelihood=-25.208547477985434
Iteration 55: 25.208547477985434
Likelihood=-39.10078249131034
Iteration 3: 39.10078249131034
Likelihood=-23.459219332953356
Iteration 46: 23.459219332953356
Likelihood=-25.20844154957415
Iteration 56: 25.20844154957415
Likelihood=-20.315031079292304
Iteration 31: 20.315031079292304
Likelihood=-19.7265828114946
Iteration 41: 19.7265828114946
Likelihood=-36.416232848375444
Iteration 4: 36.416232848375444
Likelihood=-25.20837492759179
Iteration 57: 25.20837492759179
Likelihood=-23.45913281845987
Iteration 47: 23.45913281845987
Likelihood=-20.31330605018883
Iteration 32: 20.31330605018883
Likelihood=-19.7264613879609
Iteration 42: 19.7264613879609
Likelihood=-25.20833133888143
Iteration 58: 25.20833133888143
Likelihood=-34.438837234359646
Iteration 5: 34.438837234359646
Likelihood=-23.4590965134327
Iteration 48: 23.4590965134327
Likelihood=-25.208316983194905
Likelihood=-20.31150836002466
Iteration 59: 25.208316983194905
Likelihood=-19.726362496968015
Iteration 43: 19.726362496968015
Likelihood=-32.87453163009103
Iteration 6: 32.87453163009103
Likelihood=-23.459105833121566
Likelihood=-41.971773898013176
Iteration 0: 41.971773898013176
Iteration 1: 41.971773898013176
Likelihood=-20.323413421496493
Likelihood=-19.726272150875026
Iteration 44: 19.726272150875026
Likelihood=-38.98322671399603
Iteration 2: 38.98322671399603
Likelihood=-23.459089903166447
Iteration 49: 23.459089903166447
Likelihood=-31.603408014940353
Iteration 7: 31.603408014940353
Likelihood=-20.309978880006526
Iteration 33: 20.309978880006526
Likelihood=-36.39428603117374
Likelihood=-19.726197078176703
Iteration 45: 19.726197078176703
Likelihood=-47.13860717370631
Iteration 0: 47.13860717370631
Iteration 1: 47.13860717370631
Likelihood=-30.674946996713643
Iteration 8: 30.674946996713643
Likelihood=-29.612171224211146
Iteration 3: 29.612171224211146
Likelihood=-20.30776798482864
Iteration 34: 20.30776798482864
Likelihood=-19.726135113532035
Iteration 46: 19.726135113532035
Likelihood=-43.37422933315842
Iteration 2: 43.37422933315842
Likelihood=-28.004306209701813
Iteration 4: 28.004306209701813
Likelihood=-29.915694890541268
Iteration 9: 29.915694890541268
Likelihood=-20.304346976443767
Iteration 35: 20.304346976443767
Likelihood=-19.72607679797567
Iteration 47: 19.72607679797567
Likelihood=-26.81261394505752
Iteration 5: 26.81261394505752
Likelihood=-40.27998967106116
Iteration 3: 40.27998967106116
Likelihood=-29.406228008338847
Iteration 10: 29.406228008338847
Likelihood=-20.30355303935339
Likelihood=-25.798759404849008
Iteration 6: 25.798759404849008
Likelihood=-19.726031051883083
Iteration 48: 19.726031051883083
Likelihood=-37.94128243685973
Iteration 4: 37.94128243685973
Likelihood=-29.03766411142348
Iteration 11: 29.03766411142348
Likelihood=-25.115492171901245
Iteration 7: 25.115492171901245
Likelihood=-20.300449688515343
Iteration 36: 20.300449688515343
Likelihood=-19.72599295299725
Iteration 49: 19.72599295299725
Likelihood=-24.66573666541076
Iteration 8: 24.66573666541076
Likelihood=-28.758227088987443
Iteration 12: 28.758227088987443
Likelihood=-36.12578353532712
Iteration 5: 36.12578353532712
Likelihood=-20.29593854724092
Iteration 37: 20.29593854724092
Likelihood=-19.72596631819815
Iteration 50: 19.72596631819815
Likelihood=-24.392653270054236
Iteration 9: 24.392653270054236
Likelihood=-28.554182481288056
Iteration 13: 28.554182481288056
Likelihood=-20.289249585815423
Likelihood=-34.608040273120736
Iteration 38: 20.289249585815423
Iteration 6: 34.608040273120736
Likelihood=-24.218417180210736
Iteration 10: 24.218417180210736
Likelihood=-19.725945649359932
Iteration 51: 19.725945649359932
Likelihood=-24.07210987925322
Iteration 11: 24.07210987925322
Likelihood=-28.370908325053875
Iteration 14: 28.370908325053875
Likelihood=-20.2878448886408
Iteration 39: 20.2878448886408
Likelihood=-33.32332965488791
Iteration 7: 33.32332965488791
Likelihood=-19.725932332707835
Iteration 52: 19.725932332707835
Likelihood=-23.944632335876573
Iteration 12: 23.944632335876573
Likelihood=-28.21156337877372
Iteration 15: 28.21156337877372
Likelihood=-20.28638234348821
Iteration 40: 20.28638234348821
Likelihood=-30.36103190814015
Iteration 0: 30.36103190814015
Iteration 1: 30.36103190814015
Likelihood=-32.284036811256286
Iteration 8: 32.284036811256286
Likelihood=-23.822523833897556
Iteration 13: 23.822523833897556
Likelihood=-28.086254360786224
Iteration 16: 28.086254360786224
Likelihood=-20.286834629533534
Likelihood=-23.717243520566807
Iteration 14: 23.717243520566807
Likelihood=-26.162758022727083
Iteration 2: 26.162758022727083
Likelihood=-31.49129998952068
Iteration 9: 31.49129998952068
Likelihood=-23.638753383062163
Iteration 15: 23.638753383062163
Likelihood=-27.973898642488866
Iteration 17: 27.973898642488866
Likelihood=-20.28601231604546
Iteration 41: 20.28601231604546
Likelihood=-22.504190485078222
Likelihood=-30.8465246494007
Iteration 10: 30.8465246494007
Likelihood=-23.58636056540298
Iteration 16: 23.58636056540298
Likelihood=-27.89588612449913
Iteration 18: 27.89588612449913
Likelihood=-20.28590297840611
Iteration 42: 20.28590297840611
Likelihood=-15.817445777507011
Iteration 3: 15.817445777507011
Likelihood=-23.549257046378298
Iteration 17: 23.549257046378298
Likelihood=-30.385578710156842
Iteration 11: 30.385578710156842
Likelihood=-27.857488140918992
Iteration 19: 27.857488140918992
Likelihood=-20.285848620544034
Iteration 43: 20.285848620544034
Likelihood=-23.51730652379715
Iteration 18: 23.51730652379715
Likelihood=-14.260924893615398
Iteration 4: 14.260924893615398
Likelihood=-30.050922015332056
Iteration 12: 30.050922015332056
Likelihood=-23.49571530073626
Iteration 19: 23.49571530073626
Likelihood=-27.83094590494582
Iteration 20: 27.83094590494582
Likelihood=-20.2858352690495
Iteration 44: 20.2858352690495
Likelihood=-14.021281018338508
Likelihood=-29.765938176965797
Iteration 13: 29.765938176965797
Likelihood=-23.48382928574115
Iteration 20: 23.48382928574115
Likelihood=-40.486997711164335
Iteration 0: 40.486997711164335
Iteration 1: 40.486997711164335
Likelihood=-27.80690938142591
Iteration 21: 27.80690938142591
Likelihood=-13.317509661050378
Iteration 5: 13.317509661050378
Likelihood=-23.473163140501196
Iteration 21: 23.473163140501196
Likelihood=-29.560137906816482
Iteration 14: 29.560137906816482
Likelihood=-23.46585172299735
Likelihood=-37.095653107620215
Iteration 22: 23.46585172299735
Iteration 2: 37.095653107620215
Likelihood=-27.736763298534505
Likelihood=-12.771915802516206
Iteration 22: 27.736763298534505
Iteration 6: 12.771915802516206
Likelihood=-29.387526136335623
Iteration 15: 29.387526136335623
Likelihood=-23.451251495022014
Iteration 23: 23.451251495022014
Likelihood=-34.24587965696123
Iteration 3: 34.24587965696123
Likelihood=-12.258985677042542
Iteration 7: 12.258985677042542
Likelihood=-27.723372857023154
Iteration 23: 27.723372857023154
Likelihood=-23.4539687055753
Likelihood=-29.267607170979396
Iteration 16: 29.267607170979396
Likelihood=-31.89498877417238
Likelihood=-12.129599638864665
Iteration 4: 31.89498877417238
Likelihood=-27.701316597287047
Likelihood=-23.44683346368987
Iteration 24: 27.701316597287047
Iteration 24: 23.44683346368987
Likelihood=-29.20662135585251
Iteration 17: 29.20662135585251
Likelihood=-23.443342114140403
Iteration 25: 23.443342114140403
Likelihood=-12.084562530696324
Iteration 8: 12.084562530696324
Likelihood=-27.691015439492052
Likelihood=-29.936169554812157
Iteration 25: 27.691015439492052
Iteration 5: 29.936169554812157
Likelihood=-23.431322112962405
Likelihood=-29.13265904562526
Iteration 26: 23.431322112962405
Iteration 18: 29.13265904562526
Likelihood=-12.002408439341302
Iteration 9: 12.002408439341302
Likelihood=-27.68606872165554
Iteration 26: 27.68606872165554
Likelihood=-28.2946111023451
Iteration 6: 28.2946111023451
Likelihood=-23.42836892569764
Iteration 27: 23.42836892569764
Likelihood=-29.087956737744506
Iteration 19: 29.087956737744506
Likelihood=-23.419333024286306
Iteration 28: 23.419333024286306
Likelihood=-11.939137541099887
Iteration 10: 11.939137541099887
Likelihood=-27.67810905187413
Iteration 27: 27.67810905187413
Likelihood=-26.937150423340924
Iteration 7: 26.937150423340924
Likelihood=-29.058084263506636
Iteration 20: 29.058084263506636
Likelihood=-23.416478026509534
Iteration 29: 23.416478026509534
Likelihood=-11.928555817840657
Iteration 11: 11.928555817840657
Likelihood=-27.673517696578667
Iteration 28: 27.673517696578667
Likelihood=-25.852454386453537
Iteration 8: 25.852454386453537
Likelihood=-23.414290043096415
Iteration 30: 23.414290043096415
Likelihood=-29.027349983999024
Iteration 21: 29.027349983999024
Likelihood=-11.921601669915882
Iteration 12: 11.921601669915882
Likelihood=-23.41206245473774
Likelihood=-27.666683685285857
Iteration 31: 23.41206245473774
Iteration 29: 27.666683685285857
Likelihood=-25.025566523061855
Iteration 9: 25.025566523061855
Likelihood=-28.99723635503795
Iteration 22: 28.99723635503795
Likelihood=-23.40982644597123
Iteration 32: 23.40982644597123
Likelihood=-11.899747614287138
Iteration 13: 11.899747614287138
Likelihood=-27.662950219703337
Iteration 30: 27.662950219703337
Likelihood=-24.37572902892453
Iteration 10: 24.37572902892453
Likelihood=-23.407674682177927
Iteration 33: 23.407674682177927
Likelihood=-28.968347245302425
Iteration 23: 28.968347245302425
Likelihood=-11.882773357515989
Iteration 14: 11.882773357515989
Likelihood=-27.6591317036353
Iteration 31: 27.6591317036353
Likelihood=-23.898567253654736
Iteration 11: 23.898567253654736
Likelihood=-23.40550684637883
Likelihood=-28.94477752142997
Iteration 24: 28.94477752142997
Likelihood=-11.872807240682434
Iteration 15: 11.872807240682434
Likelihood=-23.397148963028194
Likelihood=-27.65681099225862
Iteration 32: 27.65681099225862
Likelihood=-23.55297127708689
Iteration 12: 23.55297127708689
Likelihood=-28.921837488326226
Iteration 25: 28.921837488326226
Likelihood=-23.40294675724541
Likelihood=-11.86987240285544
Iteration 16: 11.86987240285544
Likelihood=-27.6544398278091
Iteration 33: 27.6544398278091
Likelihood=-23.25290028519081
Iteration 13: 23.25290028519081
Likelihood=-23.379807884307407
Iteration 34: 23.379807884307407
Likelihood=-28.90069493918874
Iteration 26: 28.90069493918874
Likelihood=-11.868109536744726
Iteration 17: 11.868109536744726
Likelihood=-27.653383164966762
Iteration 34: 27.653383164966762
Likelihood=-23.378138407288763
Iteration 35: 23.378138407288763
Likelihood=-23.011137240942286
Iteration 14: 23.011137240942286
Likelihood=-28.8793334054548
Iteration 27: 28.8793334054548
Likelihood=-11.866884059645294
Iteration 18: 11.866884059645294
Likelihood=-23.37375407209077
Iteration 36: 23.37375407209077
Likelihood=-27.651342902140932
Iteration 35: 27.651342902140932
Likelihood=-22.820494019181897
Iteration 15: 22.820494019181897
Likelihood=-23.368134689356694
Iteration 37: 23.368134689356694
Likelihood=-28.85701971768544
Iteration 28: 28.85701971768544
Likelihood=-11.865738117549483
Iteration 19: 11.865738117549483
Likelihood=-27.648769699051616
Iteration 36: 27.648769699051616
Likelihood=-22.678029773182388
Iteration 16: 22.678029773182388
Likelihood=-23.360496980462052
Iteration 38: 23.360496980462052
Likelihood=-28.838502433524404
Iteration 29: 28.838502433524404
Likelihood=-11.865192109447076
Iteration 20: 11.865192109447076
Likelihood=-23.34860179209894
Iteration 39: 23.34860179209894
Likelihood=-27.646591292368953
Iteration 37: 27.646591292368953
Likelihood=-22.593334312002018
Iteration 17: 22.593334312002018
Likelihood=-28.819875739558572
Iteration 30: 28.819875739558572
Likelihood=-11.864914593097565
Iteration 21: 11.864914593097565
Likelihood=-23.33576289396354
Iteration 40: 23.33576289396354
Likelihood=-27.644314832368003
Iteration 38: 27.644314832368003
Likelihood=-22.532724962579852
Iteration 18: 22.532724962579852
Likelihood=-23.341798468704756
Likelihood=-28.807377830549488
Likelihood=-11.864814499898216
Iteration 22: 11.864814499898216
Iteration 31: 28.807377830549488
Likelihood=-27.643348577123383
Iteration 39: 27.643348577123383
Likelihood=-23.332527252188537
Iteration 41: 23.332527252188537
Likelihood=-22.49149942933608
Iteration 19: 22.49149942933608
Likelihood=-11.864645670092619
Iteration 23: 11.864645670092619
Likelihood=-28.78851515395886
Iteration 32: 28.78851515395886
Likelihood=-23.331589351331157
Iteration 42: 23.331589351331157
Likelihood=-27.64180141737898
Iteration 40: 27.64180141737898
Likelihood=-22.453846663825495
Iteration 20: 22.453846663825495
Likelihood=-23.331394822589367
Iteration 43: 23.331394822589367
Likelihood=-11.864566846506882
Iteration 24: 11.864566846506882
Likelihood=-28.774717081413815
Iteration 33: 28.774717081413815
Likelihood=-27.641754744350955
Likelihood=-22.421150803286842
Iteration 21: 22.421150803286842
Likelihood=-23.331339208648988
Iteration 44: 23.331339208648988
Likelihood=-11.864515088626623
Iteration 25: 11.864515088626623
Likelihood=-28.76517331824874
Iteration 34: 28.76517331824874
Likelihood=-27.641298202329835
Iteration 41: 27.641298202329835
Likelihood=-23.331310135290778
Iteration 45: 23.331310135290778
Likelihood=-22.396455380533446
Iteration 22: 22.396455380533446
Likelihood=-11.864478689406242
Iteration 26: 11.864478689406242
Likelihood=-28.755589945787392
Iteration 35: 28.755589945787392
Likelihood=-23.3312634234826
Iteration 46: 23.3312634234826
Likelihood=-27.64010243893189
Iteration 42: 27.64010243893189
Likelihood=-22.375769814307013
Iteration 23: 22.375769814307013
Likelihood=-23.33128278245601
Likelihood=-11.86447225613608
Iteration 27: 11.86447225613608
Likelihood=-28.744438530521663
Iteration 36: 28.744438530521663
Likelihood=-27.63937700395229
Iteration 43: 27.63937700395229
Likelihood=-23.331254019105987
Iteration 47: 23.331254019105987
Likelihood=-22.3604196293606
Iteration 24: 22.3604196293606
Likelihood=-44.713522634870934
Iteration 0: 44.713522634870934
Iteration 1: 44.713522634870934
Likelihood=-28.751249092773588
Likelihood=-44.26969604242463
Iteration 0: 44.26969604242463
Iteration 1: 44.26969604242463
Likelihood=-27.638962035309184
Iteration 44: 27.638962035309184
Likelihood=-22.34745522666894
Iteration 25: 22.34745522666894
Likelihood=-41.50730628601664
Iteration 2: 41.50730628601664
Likelihood=-41.06274690518284
Iteration 2: 41.06274690518284
Likelihood=-28.741439685261312
Iteration 37: 28.741439685261312
Likelihood=-27.638702650239853
Iteration 45: 27.638702650239853
Likelihood=-22.33624341453425
Iteration 26: 22.33624341453425
Likelihood=-38.34100537180074
Iteration 3: 38.34100537180074
Likelihood=-38.86339345083317
Iteration 3: 38.86339345083317
Likelihood=-28.739087066940698
Iteration 38: 28.739087066940698
Likelihood=-27.63838429924626
Iteration 46: 27.63838429924626
Likelihood=-36.04970235107183
Iteration 4: 36.04970235107183
Likelihood=-22.326053157249
Iteration 27: 22.326053157249
Likelihood=-36.680292976859235
Iteration 4: 36.680292976859235
Likelihood=-28.735880806943403
Iteration 39: 28.735880806943403
Likelihood=-34.082059199630855
Iteration 5: 34.082059199630855
Likelihood=-27.63804667558835
Iteration 47: 27.63804667558835
Likelihood=-22.316869065106243
Iteration 28: 22.316869065106243
Likelihood=-32.36765036506
Likelihood=-28.733347581806793
Iteration 40: 28.733347581806793
Likelihood=-34.82925726710731
Iteration 5: 34.82925726710731
Likelihood=-27.637678068104698
Likelihood=-22.308471533683985
Iteration 29: 22.308471533683985
Likelihood=-28.367185547317806
Iteration 6: 28.367185547317806
Likelihood=-28.730209099207695
Iteration 41: 28.730209099207695
Likelihood=-33.241579277907604
Iteration 6: 33.241579277907604
Likelihood=-27.63630654133829
Iteration 48: 27.63630654133829
Likelihood=-27.473244958588445
Iteration 7: 27.473244958588445
Likelihood=-22.30240537910956
Iteration 30: 22.30240537910956
Likelihood=-28.728076557790178
Iteration 42: 28.728076557790178
Likelihood=-27.07285450127608
Iteration 8: 27.07285450127608
Likelihood=-27.63593725193212
Likelihood=-31.8907609481245
Iteration 7: 31.8907609481245
Likelihood=-22.297565540196622
Iteration 31: 22.297565540196622
Likelihood=-26.689820979788312
Iteration 9: 26.689820979788312
Likelihood=-28.727132700746527
Iteration 43: 28.727132700746527
Likelihood=-27.63437322441911
Likelihood=-30.763211623306546
Likelihood=-22.294249679879986
Iteration 8: 30.763211623306546
Iteration 32: 22.294249679879986
Likelihood=-26.396164947501095
Iteration 10: 26.396164947501095
Likelihood=-28.725943739960226
Iteration 44: 28.725943739960226
Likelihood=-27.627645714366913
Iteration 49: 27.627645714366913
Likelihood=-26.183390995749523
Iteration 11: 26.183390995749523
Likelihood=-22.289333152412663
Iteration 33: 22.289333152412663
Likelihood=-29.871910552660324
Iteration 9: 29.871910552660324
Likelihood=-28.725169448403392
Iteration 45: 28.725169448403392
Likelihood=-26.00766439433388
Iteration 12: 26.00766439433388
Likelihood=-27.627318306030613
Iteration 50: 27.627318306030613
Likelihood=-22.285367076567713
Iteration 34: 22.285367076567713
Likelihood=-29.090911755515517
Iteration 10: 29.090911755515517
Likelihood=-25.8701544888602
Iteration 13: 25.8701544888602
Likelihood=-28.72370212465256
Iteration 46: 28.72370212465256
Likelihood=-27.626734061015934
Likelihood=-22.283572864525183
Iteration 35: 22.283572864525183
Likelihood=-25.73841259623221
Iteration 14: 25.73841259623221
Likelihood=-28.48358584993495
Iteration 11: 28.48358584993495
Likelihood=-28.722108413525667
Iteration 47: 28.722108413525667
Likelihood=-27.624901225017204
Iteration 51: 27.624901225017204
Likelihood=-25.605961036729674
Iteration 15: 25.605961036729674
Likelihood=-22.28228928800576
Iteration 36: 22.28228928800576
Likelihood=-28.002773001602783
Iteration 12: 28.002773001602783
Likelihood=-25.479609193472527
Likelihood=-28.720251333091735
Iteration 16: 25.479609193472527
Iteration 48: 28.720251333091735
Likelihood=-27.624152880142702
Iteration 52: 27.624152880142702
Likelihood=-22.281229613467456
Iteration 37: 22.281229613467456
Likelihood=-27.584734876914364
Iteration 13: 27.584734876914364
Likelihood=-25.36461040236709
Iteration 17: 25.36461040236709
Likelihood=-28.717784469887675
Iteration 49: 28.717784469887675
Likelihood=-27.623037343067686
Likelihood=-22.280234627847165
Iteration 38: 22.280234627847165
Likelihood=-25.257196983309825
Iteration 18: 25.257196983309825
Likelihood=-27.25665093746085
Iteration 14: 27.25665093746085
Likelihood=-28.715129161961507
Iteration 50: 28.715129161961507
Likelihood=-27.619704382669354
Iteration 53: 27.619704382669354
Likelihood=-25.17963885620496
Iteration 19: 25.17963885620496
Likelihood=-22.281164805434997
Likelihood=-26.982916442496872
Iteration 15: 26.982916442496872
Likelihood=-25.11478530491781
Iteration 20: 25.11478530491781
Likelihood=-28.712612458368277
Iteration 51: 28.712612458368277
Likelihood=-27.618381632101013
Iteration 54: 27.618381632101013
Likelihood=-22.279816316533157
Iteration 39: 22.279816316533157
Likelihood=-25.056045606247114
Iteration 21: 25.056045606247114
Likelihood=-26.742946274131786
Iteration 16: 26.742946274131786
Likelihood=-27.613862435708043
Likelihood=-28.711287307798088
Iteration 55: 27.613862435708043
Iteration 52: 28.711287307798088
Likelihood=-25.02522647890253
Likelihood=-22.279232033821078
Iteration 22: 25.02522647890253
Iteration 40: 22.279232033821078
Likelihood=-26.56442179207183
Iteration 17: 26.56442179207183
Likelihood=-27.604274129100386
Iteration 56: 27.604274129100386
Likelihood=-28.710255239731293
Iteration 53: 28.710255239731293
Likelihood=-24.996252043374543
Iteration 23: 24.996252043374543
Likelihood=-22.27894804371997
Iteration 41: 22.27894804371997
Likelihood=-24.963952365813665
Iteration 24: 24.963952365813665
Likelihood=-26.400015966136994
Iteration 18: 26.400015966136994
Likelihood=-27.59904600150186
Likelihood=-28.709386423012276
Iteration 57: 27.59904600150186
Iteration 54: 28.709386423012276
Likelihood=-22.278680433442254
Iteration 42: 22.278680433442254
Likelihood=-24.941487381337335
Iteration 25: 24.941487381337335
Likelihood=-26.280686509472364
Iteration 19: 26.280686509472364
Likelihood=-27.597435994724606
Likelihood=-28.70914649501664
Iteration 58: 27.597435994724606
Iteration 55: 28.70914649501664
Likelihood=-24.92792797394769
Iteration 26: 24.92792797394769
Likelihood=-22.278374704354874
Iteration 43: 22.278374704354874
Likelihood=-24.92141823790047
Iteration 27: 24.92141823790047
Likelihood=-26.20362488459689
Likelihood=-27.59608941172742
Likelihood=-28.708935424048907
Iteration 59: 27.59608941172742
Iteration 20: 26.20362488459689
Iteration 56: 28.708935424048907
Likelihood=-22.27815859365077
Iteration 44: 22.27815859365077
Likelihood=-24.91212964688639
Iteration 28: 24.91212964688639
Likelihood=-28.7083636791601
Likelihood=-27.594158087737707
Iteration 57: 28.7083636791601
Iteration 60: 27.594158087737707
Likelihood=-26.133855764089787
Iteration 21: 26.133855764089787
Likelihood=-22.27775238125213
Iteration 45: 22.27775238125213
Likelihood=-24.900444807798042
Iteration 29: 24.900444807798042
Likelihood=-28.708256144380336
Iteration 58: 28.708256144380336
Likelihood=-27.592097865884465
Iteration 61: 27.592097865884465
Likelihood=-24.898263810663185
Iteration 30: 24.898263810663185
Likelihood=-26.084785910459605
Iteration 22: 26.084785910459605
Likelihood=-22.277495183834265
Iteration 46: 22.277495183834265
Likelihood=-24.890698833495858
Iteration 31: 24.890698833495858
Likelihood=-28.708145230094935
Iteration 59: 28.708145230094935
Likelihood=-27.590921421447025
Iteration 62: 27.590921421447025
Likelihood=-26.045688780446064
Iteration 23: 26.045688780446064
Likelihood=-22.27730227322518
Iteration 47: 22.27730227322518
Likelihood=-24.887805511310695
Iteration 32: 24.887805511310695
Likelihood=-28.707961684614492
Iteration 60: 28.707961684614492
Likelihood=-27.590357414250786
Iteration 63: 27.590357414250786
Likelihood=-26.017259504864416
Iteration 24: 26.017259504864416
Likelihood=-24.883519654276288
Iteration 33: 24.883519654276288
Likelihood=-22.277085578717
Iteration 48: 22.277085578717
Likelihood=-24.87682148841588
Iteration 34: 24.87682148841588
Likelihood=-28.708004020946145
Likelihood=-27.590013751321013
Iteration 64: 27.590013751321013
Likelihood=-25.99826204704473
Iteration 25: 25.99826204704473
Likelihood=-22.276938705417887
Iteration 49: 22.276938705417887
Likelihood=-24.87097264256507
Iteration 35: 24.87097264256507
Likelihood=-28.707842289385862
Likelihood=-27.590416268521825
Iteration 61: 28.707842289385862
Likelihood=-25.980907572903927
Iteration 26: 25.980907572903927
Likelihood=-22.276873818649086
Iteration 50: 22.276873818649086
Likelihood=-24.865356150758096
Iteration 36: 24.865356150758096
Likelihood=-27.589754341704477
Iteration 65: 27.589754341704477
Likelihood=-28.70768959625855
Iteration 62: 28.70768959625855
Likelihood=-24.860564803936334
Iteration 37: 24.860564803936334
Likelihood=-25.967089916263514
Iteration 27: 25.967089916263514
Likelihood=-22.276776357204408
Iteration 51: 22.276776357204408
Likelihood=-24.8562490464524
Iteration 38: 24.8562490464524
Likelihood=-27.589451807147583
Iteration 66: 27.589451807147583
Likelihood=-28.707401601063367
Iteration 63: 28.707401601063367
Likelihood=-25.957666942876557
Iteration 28: 25.957666942876557
Likelihood=-22.27660088278845
Iteration 52: 22.27660088278845
Likelihood=-24.852823621839203
Iteration 39: 24.852823621839203
Likelihood=-27.589301824053866
Iteration 67: 27.589301824053866
Likelihood=-28.706952777290393
Iteration 64: 28.706952777290393
Likelihood=-24.850100849913556
Iteration 40: 24.850100849913556
Likelihood=-25.947768251318646
Likelihood=-22.276481069939155
Iteration 29: 25.947768251318646
Iteration 53: 22.276481069939155
Likelihood=-27.589170714855925
Iteration 68: 27.589170714855925
Likelihood=-24.84740910681065
Iteration 41: 24.84740910681065
Likelihood=-28.70590142892393
Iteration 65: 28.70590142892393
Likelihood=-25.940461263063867
Iteration 30: 25.940461263063867
Likelihood=-22.276350446445512
Iteration 54: 22.276350446445512
Likelihood=-24.845310020772047
Iteration 42: 24.845310020772047
Likelihood=-27.589073693515314
Iteration 69: 27.589073693515314
Likelihood=-28.703786060963715
Iteration 66: 28.703786060963715
Likelihood=-25.935626885351017
Likelihood=-22.276252286489417
Iteration 31: 25.935626885351017
Iteration 55: 22.276252286489417
Likelihood=-24.843177124213774
Iteration 43: 24.843177124213774
Likelihood=-27.58906315170232
Iteration 70: 27.58906315170232
Likelihood=-28.70073901813255
Likelihood=-24.84049043105003
Iteration 44: 24.84049043105003
Likelihood=-22.27618475475502
Iteration 56: 22.27618475475502
Likelihood=-25.932043637207865
Iteration 32: 25.932043637207865
Likelihood=-47.64285578873314
Iteration 0: 47.64285578873314
Iteration 1: 47.64285578873314
Likelihood=-24.837901504470846
Iteration 45: 24.837901504470846
Likelihood=-28.702443367971167
Likelihood=-22.27614604850233
Iteration 57: 22.27614604850233
Likelihood=-25.930138140335767
Iteration 33: 25.930138140335767
Likelihood=-24.835505390118836
Iteration 46: 24.835505390118836
Likelihood=-44.0557433848267
Iteration 2: 44.0557433848267
Likelihood=-28.6897065317686
Likelihood=-24.83395669502149
Iteration 47: 24.83395669502149
Likelihood=-22.276120301199366
Iteration 58: 22.276120301199366
Likelihood=-25.927803673978097
Iteration 34: 25.927803673978097
Likelihood=-40.97825825421055
Iteration 3: 40.97825825421055
Likelihood=-24.833325095945213
Iteration 48: 24.833325095945213
Likelihood=-28.688036079451845
Iteration 67: 28.688036079451845
Likelihood=-22.276099890380987
Iteration 59: 22.276099890380987
Likelihood=-25.92343302058602
Iteration 35: 25.92343302058602
Likelihood=-24.83277316492487
Iteration 49: 24.83277316492487
Likelihood=-38.40662788071622
Iteration 4: 38.40662788071622
Likelihood=-28.691863914228147
Likelihood=-46.40182931301179
Iteration 0: 46.40182931301179
Iteration 1: 46.40182931301179
Likelihood=-24.83204563986605
Iteration 50: 24.83204563986605
Likelihood=-25.91857158682381
Iteration 36: 25.91857158682381
Likelihood=-36.23894048344964
Iteration 5: 36.23894048344964
Likelihood=-28.687402838524704
Iteration 68: 28.687402838524704
Likelihood=-24.83143613689106
Iteration 51: 24.83143613689106
Likelihood=-42.41645098972567
Iteration 2: 42.41645098972567
Likelihood=-25.91268664158285
Iteration 37: 25.91268664158285
Likelihood=-24.830931527764047
Iteration 52: 24.830931527764047
Likelihood=-28.676195537160282
Iteration 69: 28.676195537160282
Likelihood=-34.39568548094746
Iteration 6: 34.39568548094746
Likelihood=-38.676132107644904
Likelihood=-25.911740249635027
Iteration 38: 25.911740249635027
Likelihood=-24.83055782179535
Iteration 53: 24.83055782179535
Likelihood=-28.66472050902896
Iteration 70: 28.66472050902896
Likelihood=-32.83991685929404
Iteration 7: 32.83991685929404
Likelihood=-24.830284735295354
Iteration 54: 24.830284735295354
Likelihood=-34.23330719404479
Iteration 3: 34.23330719404479
Likelihood=-25.905776086490132
Iteration 39: 25.905776086490132
Likelihood=-24.829886178891904
Iteration 55: 24.829886178891904
Likelihood=-28.65146350580072
Iteration 71: 28.65146350580072
Likelihood=-31.549405011251743
Iteration 8: 31.549405011251743
Likelihood=-31.80684513467057
Iteration 4: 31.80684513467057
Likelihood=-25.90435817986286
Iteration 40: 25.90435817986286
Likelihood=-24.829428780637336
Iteration 56: 24.829428780637336
Likelihood=-28.642799886942264
Iteration 72: 28.642799886942264
Likelihood=-30.524198987943592
Iteration 9: 30.524198987943592
Likelihood=-24.829230115757802
Iteration 57: 24.829230115757802
Likelihood=-30.90189648056348
Iteration 5: 30.90189648056348
Likelihood=-25.90319328601318
Iteration 41: 25.90319328601318
Likelihood=-28.632351936946
Iteration 73: 28.632351936946
Likelihood=-24.829135953154793
Iteration 58: 24.829135953154793
Likelihood=-29.659479480864164
Iteration 10: 29.659479480864164
Likelihood=-30.20624524406347
Iteration 6: 30.20624524406347
Likelihood=-25.902537566884828
Iteration 42: 25.902537566884828
Likelihood=-24.829053141771087
Iteration 59: 24.829053141771087
Likelihood=-28.620329576849706
Iteration 74: 28.620329576849706
Likelihood=-29.012489214335954
Iteration 11: 29.012489214335954
Likelihood=-24.82900314735336
Iteration 60: 24.82900314735336
Likelihood=-25.902055745251978
Iteration 43: 25.902055745251978
Likelihood=-29.67813688603109
Iteration 7: 29.67813688603109
Likelihood=-28.615570505441926
Iteration 75: 28.615570505441926
Likelihood=-24.828877572283844
Iteration 61: 24.828877572283844
Likelihood=-28.557551597799105
Iteration 12: 28.557551597799105
Likelihood=-25.901547085815047
Iteration 44: 25.901547085815047
Likelihood=-29.302384384824908
Iteration 8: 29.302384384824908
Likelihood=-24.82891979716473
Likelihood=-28.612710461000525
Iteration 76: 28.612710461000525
Likelihood=-28.176976950854925
Iteration 13: 28.176976950854925
Likelihood=-25.900409836034488
Iteration 45: 25.900409836034488
Likelihood=-29.013890062813516
Iteration 9: 29.013890062813516
Likelihood=-24.82882650770583
Iteration 62: 24.82882650770583
Likelihood=-28.60734478797428
Iteration 77: 28.60734478797428
Likelihood=-24.82875158435248
Iteration 63: 24.82875158435248
Likelihood=-27.89496300781644
Iteration 14: 27.89496300781644
Likelihood=-25.90004594149612
Iteration 46: 25.90004594149612
Likelihood=-28.810610109076027
Iteration 10: 28.810610109076027
Likelihood=-28.594938611670003
Iteration 78: 28.594938611670003
Likelihood=-24.82864897629402
Iteration 64: 24.82864897629402
Likelihood=-27.65863954818624
Iteration 15: 27.65863954818624
Likelihood=-25.89900215505416
Iteration 47: 25.89900215505416
Likelihood=-28.664179872417485
Iteration 11: 28.664179872417485
Likelihood=-24.82852612172822
Iteration 65: 24.82852612172822
Likelihood=-28.590289591103627
Iteration 79: 28.590289591103627
Likelihood=-27.441373569638213
Iteration 16: 27.441373569638213
Likelihood=-24.828322160808792
Iteration 66: 24.828322160808792
Likelihood=-25.89855582043236
Iteration 48: 25.89855582043236
Likelihood=-28.542923342071532
Iteration 12: 28.542923342071532
Likelihood=-28.579228219967877
Iteration 80: 28.579228219967877
Likelihood=-24.828261358879153
Iteration 67: 24.828261358879153
Likelihood=-27.26925298108241
Iteration 17: 27.26925298108241
Likelihood=-28.466136738904133
Iteration 13: 28.466136738904133
Likelihood=-25.898019896279266
Iteration 49: 25.898019896279266
Likelihood=-24.828066939140005
Iteration 68: 24.828066939140005
Likelihood=-28.575453524319506
Iteration 81: 28.575453524319506
Likelihood=-27.122432781026163
Iteration 18: 27.122432781026163
Likelihood=-24.8280209299629
Iteration 69: 24.8280209299629
Likelihood=-28.395539206177368
Iteration 14: 28.395539206177368
Likelihood=-25.897806962710252
Iteration 50: 25.897806962710252
Likelihood=-28.57223441670296
Iteration 82: 28.57223441670296
Likelihood=-24.827978157954238
Iteration 70: 24.827978157954238
Likelihood=-27.015900818961494
Iteration 19: 27.015900818961494
Likelihood=-28.346322726349623
Iteration 15: 28.346322726349623
Likelihood=-25.897513625689037
Iteration 51: 25.897513625689037
Likelihood=-28.56894987018399
Iteration 83: 28.56894987018399
Likelihood=-24.827933034832267
Iteration 71: 24.827933034832267
Likelihood=-26.936881393135998
Iteration 20: 26.936881393135998
Likelihood=-28.30771702249375
Iteration 16: 28.30771702249375
Likelihood=-24.82788173019726
Iteration 72: 24.82788173019726
Likelihood=-25.897338233710798
Iteration 52: 25.897338233710798
Likelihood=-28.568074688865718
Iteration 84: 28.568074688865718
Likelihood=-24.827857527048813
Iteration 73: 24.827857527048813
Likelihood=-26.876300727970616
Iteration 21: 26.876300727970616
Likelihood=-28.275318208953873
Iteration 17: 28.275318208953873
Likelihood=-25.89708124001237
Iteration 53: 25.89708124001237
Likelihood=-28.56581702545068
Iteration 85: 28.56581702545068
Likelihood=-36.78124636523996
Iteration 0: 36.78124636523996
Iteration 1: 36.78124636523996
Likelihood=-26.838355917019886
Iteration 22: 26.838355917019886
Likelihood=-28.238162917209337
Iteration 18: 28.238162917209337
Likelihood=-33.339516749399536
Iteration 2: 33.339516749399536
Likelihood=-25.896826705529506
Iteration 54: 25.896826705529506
Likelihood=-28.56541139731702
Iteration 86: 28.56541139731702
Likelihood=-26.805884671976937
Iteration 23: 26.805884671976937
Likelihood=-30.290882656649437
Likelihood=-28.208152887984348
Iteration 19: 28.208152887984348
Likelihood=-25.89665801477144
Iteration 55: 25.89665801477144
Likelihood=-28.564572287653053
Iteration 87: 28.564572287653053
Likelihood=-25.873743832170792
Iteration 3: 25.873743832170792
Likelihood=-26.785698573021136
Iteration 24: 26.785698573021136
Likelihood=-28.18155967450865
Iteration 20: 28.18155967450865
Likelihood=-25.896551740493866
Iteration 56: 25.896551740493866
Likelihood=-23.435367737274543
Iteration 4: 23.435367737274543
Likelihood=-28.563835617543496
Iteration 88: 28.563835617543496
Likelihood=-26.77232018151903
Iteration 25: 26.77232018151903
Likelihood=-22.384770190002325
Iteration 5: 22.384770190002325
Likelihood=-28.15753433065728
Iteration 21: 28.15753433065728
Likelihood=-25.896501667940303
Iteration 57: 25.896501667940303
Likelihood=-28.56342413669609
Iteration 89: 28.56342413669609
Likelihood=-21.479977596014994
Iteration 6: 21.479977596014994
Likelihood=-26.758691912326324
Iteration 26: 26.758691912326324
Likelihood=-28.116829263055266
Iteration 22: 28.116829263055266
Likelihood=-25.896435764574413
Iteration 58: 25.896435764574413
Likelihood=-28.562982032741346
Iteration 90: 28.562982032741346
Likelihood=-20.70036898795487
Iteration 7: 20.70036898795487
Likelihood=-26.748576743189318
Iteration 27: 26.748576743189318
Likelihood=-28.067981100431982
Iteration 23: 28.067981100431982
Likelihood=-25.896328741269752
Likelihood=-20.011074788425166
Iteration 8: 20.011074788425166
Iteration 59: 25.896328741269752
Likelihood=-28.56265516309091
Iteration 91: 28.56265516309091
Likelihood=-26.736746476921265
Iteration 28: 26.736746476921265
Likelihood=-19.514751793806806
Iteration 9: 19.514751793806806
Likelihood=-28.02739131270334
Iteration 24: 28.02739131270334
Likelihood=-25.896218296695114
Iteration 60: 25.896218296695114
Likelihood=-28.562031775959188
Iteration 92: 28.562031775959188
Likelihood=-19.141741784455387
Iteration 10: 19.141741784455387
Likelihood=-26.731417715591572
Iteration 29: 26.731417715591572
Likelihood=-27.949221797705317
Iteration 25: 27.949221797705317
Likelihood=-25.89611562265824
Iteration 61: 25.89611562265824
Likelihood=-28.560889428258875
Iteration 93: 28.560889428258875
Likelihood=-18.859225571508688
Iteration 11: 18.859225571508688
Likelihood=-26.72659513053488
Iteration 30: 26.72659513053488
Likelihood=-27.855254822431572
Iteration 26: 27.855254822431572
Likelihood=-18.70296248211835
Iteration 12: 18.70296248211835
Likelihood=-25.895944316425762
Iteration 62: 25.895944316425762
Likelihood=-28.560863761908394
Likelihood=-26.723058797570534
Iteration 31: 26.723058797570534
Likelihood=-18.65313908878892
Iteration 13: 18.65313908878892
Likelihood=-27.808856270212114
Iteration 27: 27.808856270212114
Likelihood=-25.895818023994515
Iteration 63: 25.895818023994515
Likelihood=-28.560175068015315
Iteration 94: 28.560175068015315
Likelihood=-18.53982615858916
Iteration 14: 18.53982615858916
Likelihood=-26.720641322973908
Iteration 32: 26.720641322973908
Likelihood=-27.77735222398657
Iteration 28: 27.77735222398657
Likelihood=-18.48972480702442
Likelihood=-25.89564136135483
Iteration 15: 18.48972480702442
Iteration 64: 25.89564136135483
Likelihood=-28.558900685472533
Iteration 95: 28.558900685472533
Likelihood=-26.719687131115073
Iteration 33: 26.719687131115073
Likelihood=-27.770143305858742
Iteration 29: 27.770143305858742
Likelihood=-18.425988392490698
Iteration 16: 18.425988392490698
Likelihood=-25.89536942455712
Iteration 65: 25.89536942455712
Likelihood=-28.55764323618543
Iteration 96: 28.55764323618543
Likelihood=-18.359699350207304
Iteration 17: 18.359699350207304
Likelihood=-26.718032176735335
Iteration 34: 26.718032176735335
Likelihood=-27.76734567083746
Iteration 30: 27.76734567083746
Likelihood=-25.895241789370054
Iteration 66: 25.895241789370054
Likelihood=-28.55656139877062
Iteration 97: 28.55656139877062
Likelihood=-18.305340511002765
Iteration 18: 18.305340511002765
Likelihood=-26.7165791275187
Iteration 35: 26.7165791275187
Likelihood=-27.764655338677056
Iteration 31: 27.764655338677056
Likelihood=-18.26858474404281
Iteration 19: 18.26858474404281
Likelihood=-25.895060346881124
Iteration 67: 25.895060346881124
Likelihood=-28.55592970876492
Iteration 98: 28.55592970876492
Likelihood=-26.71465819579397
Iteration 36: 26.71465819579397
Likelihood=-18.248882979730116
Iteration 20: 18.248882979730116
Likelihood=-27.761683446135656
Iteration 32: 27.761683446135656
Likelihood=-25.89463156672692
Likelihood=-28.5555576803509
Iteration 68: 25.89463156672692
Iteration 99: 28.5555576803509
Likelihood=-18.237284058325155
Iteration 21: 18.237284058325155
Likelihood=-26.71313971056832
Iteration 37: 26.71313971056832
Likelihood=-27.760448145505332
Iteration 33: 27.760448145505332
Likelihood=-18.228639684046534
Iteration 22: 18.228639684046534
Likelihood=-28.555359242390956
Likelihood=-25.894461803636617
Iteration 100: 28.555359242390956
Iteration 69: 25.894461803636617
Likelihood=-26.712945472572283
Iteration 38: 26.712945472572283
Likelihood=-27.756870342793245
Iteration 34: 27.756870342793245
Likelihood=-18.21959730358314
Iteration 23: 18.21959730358314
Likelihood=-28.55508717367842
Iteration 101: 28.55508717367842
Likelihood=-25.89429212423174
Iteration 70: 25.89429212423174
Likelihood=-18.209011245473768
Iteration 24: 18.209011245473768
Likelihood=-26.712627763454737
Iteration 39: 26.712627763454737
Likelihood=-27.75327890709056
Iteration 35: 27.75327890709056
Likelihood=-28.554659519860156
Iteration 102: 28.554659519860156
Likelihood=-25.894052567959942
Iteration 71: 25.894052567959942
Likelihood=-18.207351937392552
Iteration 25: 18.207351937392552
Likelihood=-26.712575794945447
Iteration 40: 26.712575794945447
Likelihood=-27.748498130594154
Iteration 36: 27.748498130594154
Likelihood=-18.203476235521325
Iteration 26: 18.203476235521325
Likelihood=-28.5545808118427
Iteration 103: 28.5545808118427
Likelihood=-25.893939325881785
Iteration 72: 25.893939325881785
Likelihood=-26.71240541883124
Iteration 41: 26.71240541883124
Likelihood=-18.20328138319628
Likelihood=-27.74215424886845
Iteration 37: 27.74215424886845
Likelihood=-28.554307553608474
Iteration 104: 28.554307553608474
Likelihood=-25.893794316595457
Iteration 73: 25.893794316595457
Likelihood=-18.201928097117257
Iteration 27: 18.201928097117257
Likelihood=-26.712179923759425
Iteration 42: 26.712179923759425
Likelihood=-27.73822689539878
Iteration 38: 27.73822689539878
Likelihood=-18.200639675810073
Iteration 28: 18.200639675810073
Likelihood=-28.554264234301243
Iteration 105: 28.554264234301243
Likelihood=-25.89367987342961
Iteration 74: 25.89367987342961
Likelihood=-26.711908916159985
Iteration 43: 26.711908916159985
Likelihood=-27.73519235215249
Iteration 39: 27.73519235215249
Likelihood=-18.199412282539097
Iteration 29: 18.199412282539097
Likelihood=-28.554173839684225
Iteration 106: 28.554173839684225
Likelihood=-25.893587986384606
Iteration 75: 25.893587986384606
Likelihood=-18.19798393976022
Iteration 30: 18.19798393976022
Likelihood=-26.711716249707194
Iteration 44: 26.711716249707194
Likelihood=-27.732710848694158
Iteration 40: 27.732710848694158
Likelihood=-28.55406161686411
Iteration 107: 28.55406161686411
Likelihood=-18.196243192196786
Iteration 31: 18.196243192196786
Likelihood=-25.89345742741697
Iteration 76: 25.89345742741697
Likelihood=-26.711601994974366
Iteration 45: 26.711601994974366
Likelihood=-27.730928885995755
Iteration 41: 27.730928885995755
Likelihood=-18.194331940522776
Iteration 32: 18.194331940522776
Likelihood=-28.553939788914647
Iteration 108: 28.553939788914647
Likelihood=-25.893295515909774
Iteration 77: 25.893295515909774
Likelihood=-26.71146311108157
Iteration 46: 26.71146311108157
Likelihood=-18.192646062907848
Iteration 33: 18.192646062907848
Likelihood=-27.729387402345235
Iteration 42: 27.729387402345235
Likelihood=-28.553853095622408
Iteration 109: 28.553853095622408
Likelihood=-25.893135846365894
Iteration 78: 25.893135846365894
Likelihood=-18.190718679661952
Iteration 34: 18.190718679661952
Likelihood=-26.711247416937045
Iteration 47: 26.711247416937045
Likelihood=-27.7282225344484
Iteration 43: 27.7282225344484
Likelihood=-18.189276807322724
Iteration 35: 18.189276807322724
Likelihood=-28.553818219594817
Iteration 110: 28.553818219594817
Likelihood=-25.89302028961115
Iteration 79: 25.89302028961115
Likelihood=-26.710743563139587
Iteration 48: 26.710743563139587
Likelihood=-27.727798396735356
Iteration 44: 27.727798396735356
Likelihood=-18.189811809772717
Likelihood=-28.553779119186533
Iteration 111: 28.553779119186533
Likelihood=-25.89291698813196
Iteration 80: 25.89291698813196
Likelihood=-18.188850631186785
Iteration 36: 18.188850631186785
Likelihood=-26.71032015459225
Iteration 49: 26.71032015459225
Likelihood=-27.727796503832767
Likelihood=-28.553740063811443
Iteration 112: 28.553740063811443
Likelihood=-18.18867417870796
Iteration 37: 18.18867417870796
Likelihood=-25.892797010900427
Iteration 81: 25.892797010900427
Likelihood=-26.70991822927269
Iteration 50: 26.70991822927269
Likelihood=-27.727672217626544
Iteration 45: 27.727672217626544
Likelihood=-18.18854993860431
Iteration 38: 18.18854993860431
Likelihood=-28.553694803896835
Iteration 113: 28.553694803896835
Likelihood=-25.892755737810717
Iteration 82: 25.892755737810717
Likelihood=-26.709578232023684
Likelihood=-18.188297991800724
Iteration 51: 26.709578232023684
Iteration 39: 18.188297991800724
Likelihood=-27.727538442163205
Iteration 46: 27.727538442163205
Likelihood=-28.55363169227912
Iteration 114: 28.55363169227912
Likelihood=-18.187800040436066
Iteration 40: 18.187800040436066
Likelihood=-25.892686904699605
Iteration 83: 25.892686904699605
Likelihood=-26.709270905935185
Iteration 52: 26.709270905935185
Likelihood=-27.727512616318542
Iteration 47: 27.727512616318542
Likelihood=-18.18721829309255
Iteration 41: 18.18721829309255
Likelihood=-28.553664398932057
Likelihood=-25.89264224661199
Iteration 84: 25.89264224661199
Likelihood=-33.715967155257516
Iteration 0: 33.715967155257516
Iteration 1: 33.715967155257516
Likelihood=-26.709000557232606
Iteration 53: 26.709000557232606
Likelihood=-18.18670900064751
Iteration 42: 18.18670900064751
Likelihood=-28.553593561023266
Iteration 115: 28.553593561023266
Likelihood=-25.892575540179973
Iteration 85: 25.892575540179973
Likelihood=-18.18613511064211
Iteration 43: 18.18613511064211
Likelihood=-30.379975892776123
Iteration 2: 30.379975892776123
Likelihood=-26.708772355853526
Iteration 54: 26.708772355853526
Likelihood=-28.553536371580066
Likelihood=-18.185716939002944
Iteration 116: 28.553536371580066
Iteration 44: 18.185716939002944
Likelihood=-25.892507528908336
Iteration 86: 25.892507528908336
Likelihood=-27.57792115963725
Likelihood=-26.70853364382969
Likelihood=-18.185240378611127
Iteration 45: 18.185240378611127
Likelihood=-28.55351209545274
Iteration 117: 28.55351209545274
Likelihood=-25.892443977608195
Iteration 87: 25.892443977608195
Likelihood=-20.554277152029965
Iteration 3: 20.554277152029965
Likelihood=-18.184923491426012
Iteration 46: 18.184923491426012
Likelihood=-26.707781771371582
Iteration 55: 26.707781771371582
Likelihood=-32.509596511281536
Iteration 0: 32.509596511281536
Iteration 1: 32.509596511281536
Likelihood=-18.184817777067373
Iteration 47: 18.184817777067373
Likelihood=-25.892402081151975
Iteration 88: 25.892402081151975
Likelihood=-19.31065296605033
Iteration 4: 19.31065296605033
Likelihood=-26.707604861299217
Likelihood=-18.18478611698871
Iteration 48: 18.18478611698871
Likelihood=-29.312730529715083
Iteration 2: 29.312730529715083
Likelihood=-25.892289738172988
Iteration 89: 25.892289738172988
Likelihood=-18.49519290615685
Iteration 5: 18.49519290615685
Likelihood=-26.7070065419819
Iteration 56: 26.7070065419819
Likelihood=-18.1847789806542
Iteration 49: 18.1847789806542
Likelihood=-26.497363105857975
Likelihood=-35.56208008078396
Iteration 0: 35.56208008078396
Iteration 1: 35.56208008078396
Likelihood=-25.892249193271734
Iteration 90: 25.892249193271734
Likelihood=-17.8461040512069
Iteration 6: 17.8461040512069
Likelihood=-26.70683032286642
Likelihood=-19.35198425432608
Iteration 3: 19.35198425432608
Likelihood=-31.977772659405154
Likelihood=-25.892199631059704
Iteration 91: 25.892199631059704
Likelihood=-17.368745620888895
Iteration 7: 17.368745620888895
Likelihood=-26.706290058935835
Iteration 57: 26.706290058935835
Likelihood=-24.444044188672077
Iteration 2: 24.444044188672077
Likelihood=-18.15389411900277
Iteration 4: 18.15389411900277
Likelihood=-22.157369888653676
Iteration 3: 22.157369888653676
Likelihood=-25.892145307514742
Iteration 92: 25.892145307514742
Likelihood=-17.0676435772519
Iteration 8: 17.0676435772519
Likelihood=-26.706068667714934
Iteration 58: 26.706068667714934
Likelihood=-17.430291623782956
Iteration 5: 17.430291623782956
Likelihood=-20.864891122879193
Iteration 4: 20.864891122879193
Likelihood=-25.89206797524864
Iteration 93: 25.89206797524864
Likelihood=-16.926358177763692
Iteration 9: 16.926358177763692
Likelihood=-26.705760596907396
Likelihood=-16.905092239063023
Iteration 6: 16.905092239063023
Likelihood=-19.642163172103942
Iteration 5: 19.642163172103942
Likelihood=-25.892013784515548
Iteration 94: 25.892013784515548
Likelihood=-16.845746006982424
Iteration 10: 16.845746006982424
Likelihood=-18.589368590718227
Iteration 6: 18.589368590718227
Likelihood=-26.70478159405502
Iteration 59: 26.70478159405502
Likelihood=-16.57379397500947
Iteration 7: 16.57379397500947
Likelihood=-17.858215095909628
Iteration 7: 17.858215095909628
Likelihood=-16.826333626625228
Iteration 11: 16.826333626625228
Likelihood=-25.891987539559707
Iteration 95: 25.891987539559707
Likelihood=-26.704325640806818
Iteration 60: 26.704325640806818
Likelihood=-16.395207855451037
Iteration 8: 16.395207855451037
Likelihood=-17.423854452954984
Iteration 8: 17.423854452954984
Likelihood=-16.799221041892928
Iteration 12: 16.799221041892928
Likelihood=-25.891978470823624
Iteration 96: 25.891978470823624
Likelihood=-26.70375993309336
Iteration 61: 26.70375993309336
Likelihood=-17.173598746513218
Iteration 9: 17.173598746513218
Likelihood=-16.312000233842888
Iteration 9: 16.312000233842888
Likelihood=-17.00086464804211
Iteration 10: 17.00086464804211
Likelihood=-44.422494367915974
Iteration 0: 44.422494367915974
Iteration 1: 44.422494367915974
Likelihood=-16.721023984285395
Iteration 13: 16.721023984285395
Likelihood=-26.703210886710345
Iteration 62: 26.703210886710345
Likelihood=-16.226133443502462
Iteration 10: 16.226133443502462
Likelihood=-16.878194327831086
Iteration 11: 16.878194327831086
Likelihood=-39.56389562084431
Likelihood=-16.677087875207512
Iteration 14: 16.677087875207512
Likelihood=-26.702341113203396
Iteration 63: 26.702341113203396
Likelihood=-16.184646568208322
Iteration 11: 16.184646568208322
Likelihood=-16.791042933664695
Iteration 12: 16.791042933664695
Likelihood=-29.13728405526161
Iteration 2: 29.13728405526161
Likelihood=-16.65704909352985
Likelihood=-16.71216937644773
Iteration 15: 16.65704909352985
Iteration 13: 16.71216937644773
Likelihood=-26.701689949795288
Iteration 64: 26.701689949795288
Likelihood=-16.16932959850633
Iteration 12: 16.16932959850633
Likelihood=-16.68168654556434
Iteration 14: 16.68168654556434
Likelihood=-27.496079193088352
Iteration 3: 27.496079193088352
Likelihood=-16.64388807613198
Iteration 16: 16.64388807613198
Likelihood=-26.701063229760205
Iteration 65: 26.701063229760205
Likelihood=-16.146139508212276
Iteration 13: 16.146139508212276
Likelihood=-16.66933940392657
Iteration 15: 16.66933940392657
Likelihood=-16.626839781667595
Iteration 17: 16.626839781667595
Likelihood=-26.553303468308197
Iteration 4: 26.553303468308197
Likelihood=-26.700216404990655
Likelihood=-16.659713246549313
Iteration 66: 26.700216404990655
Likelihood=-16.13570604247342
Iteration 14: 16.13570604247342
Iteration 16: 16.659713246549313
Likelihood=-16.641868348107653
Iteration 17: 16.641868348107653
Likelihood=-16.61791875765259
Iteration 18: 16.61791875765259
Likelihood=-25.767553970300142
Iteration 5: 25.767553970300142
Likelihood=-16.118387781944612
Iteration 15: 16.118387781944612
Likelihood=-26.69957248290549
Iteration 67: 26.69957248290549
Likelihood=-16.631961437370013
Iteration 18: 16.631961437370013
Likelihood=-16.611371888389026
Iteration 19: 16.611371888389026
Likelihood=-16.09928281634066
Iteration 16: 16.09928281634066
Likelihood=-25.206676847617008
Iteration 6: 25.206676847617008
Likelihood=-26.698717975595084
Iteration 68: 26.698717975595084
Likelihood=-16.62437619791537
Iteration 19: 16.62437619791537
Likelihood=-16.621350283217673
Likelihood=-16.606825566370127
Iteration 20: 16.621350283217673
Iteration 20: 16.606825566370127
Likelihood=-16.081486251679983
Iteration 17: 16.081486251679983
Likelihood=-26.698098795267295
Iteration 69: 26.698098795267295
Likelihood=-24.82870906213598
Iteration 7: 24.82870906213598
Likelihood=-16.62010363362284
Iteration 21: 16.62010363362284
Likelihood=-16.603709849171267
Iteration 21: 16.603709849171267
Likelihood=-16.067041980309067
Iteration 18: 16.067041980309067
Likelihood=-26.697575088628096
Iteration 70: 26.697575088628096
Likelihood=-24.507635427144436
Iteration 8: 24.507635427144436
Likelihood=-16.619900172193027
Iteration 22: 16.619900172193027
Likelihood=-16.601731359062786
Iteration 22: 16.601731359062786
Likelihood=-16.619448753146955
Iteration 23: 16.619448753146955
Likelihood=-16.058834563006595
Iteration 19: 16.058834563006595
Likelihood=-26.697051947870094
Iteration 71: 26.697051947870094
Likelihood=-24.283979182561158
Iteration 9: 24.283979182561158
Likelihood=-16.6193300100852
Iteration 24: 16.6193300100852
Likelihood=-16.600990817039765
Iteration 23: 16.600990817039765
Likelihood=-16.054208106387847
Iteration 20: 16.054208106387847
Likelihood=-26.696706971124176
Iteration 72: 26.696706971124176
Likelihood=-24.20024414472049
Iteration 10: 24.20024414472049
Likelihood=-16.61907645922907
Iteration 25: 16.61907645922907
Likelihood=-16.055403319593644
Likelihood=-16.600687034060428
Iteration 24: 16.600687034060428
Likelihood=-16.618836639245618
Iteration 26: 16.618836639245618
Likelihood=-26.69643957543768
Iteration 73: 26.69643957543768
Likelihood=-24.099214263755375
Iteration 11: 24.099214263755375
Likelihood=-16.619241204490024
Likelihood=-16.053052815323596
Iteration 21: 16.053052815323596
Likelihood=-16.60058274901847
Iteration 25: 16.60058274901847
Likelihood=-26.696301953027707
Likelihood=-24.072564813189917
Iteration 74: 26.696301953027707
Iteration 12: 24.072564813189917
Likelihood=-16.618746228150446
Iteration 27: 16.618746228150446
Likelihood=-16.05247019589025
Iteration 22: 16.05247019589025
Likelihood=-16.600354900465522
Iteration 26: 16.600354900465522
Likelihood=-16.618588917603308
Iteration 28: 16.618588917603308
Likelihood=-26.696231926808593
Iteration 75: 26.696231926808593
Likelihood=-24.039523068407437
Iteration 13: 24.039523068407437
Likelihood=-16.61851131422623
Iteration 29: 16.61851131422623
Likelihood=-16.051473578444153
Iteration 23: 16.051473578444153
Likelihood=-16.59993729666813
Iteration 27: 16.59993729666813
Likelihood=-26.696191988964518
Likelihood=-23.995572271320196
Iteration 76: 26.696191988964518
Iteration 14: 23.995572271320196
Likelihood=-16.618430001670752
Iteration 30: 16.618430001670752
Likelihood=-16.049953502743016
Iteration 24: 16.049953502743016
Likelihood=-16.599517045801623
Iteration 28: 16.599517045801623
Likelihood=-16.618402567486093
Iteration 31: 16.618402567486093
Likelihood=-26.696151548136072
Iteration 77: 26.696151548136072
Likelihood=-23.95937684224226
Iteration 15: 23.95937684224226
Likelihood=-16.049268167985264
Iteration 25: 16.049268167985264
Likelihood=-16.618353858916016
Iteration 32: 16.618353858916016
Likelihood=-16.59906009983258
Iteration 29: 16.59906009983258
Likelihood=-26.69609374386918
Iteration 78: 26.69609374386918
Likelihood=-23.932659122042775
Iteration 16: 23.932659122042775
Likelihood=-16.618326500545045
Iteration 33: 16.618326500545045
Likelihood=-16.048235152635307
Iteration 26: 16.048235152635307
Likelihood=-16.59861736854724
Iteration 30: 16.59861736854724
Likelihood=-16.61829002516846
Iteration 34: 16.61829002516846
Likelihood=-26.69601349616642
Iteration 79: 26.69601349616642
Likelihood=-23.911007632921834
Iteration 17: 23.911007632921834
Likelihood=-16.047886495611568
Iteration 27: 16.047886495611568
Likelihood=-16.598282841640188
Iteration 31: 16.598282841640188
Likelihood=-16.618216639256747
Iteration 35: 16.618216639256747
Likelihood=-23.901485155991463
Likelihood=-26.695973590261886
Iteration 18: 23.901485155991463
Iteration 80: 26.695973590261886
Likelihood=-16.61807464133659
Iteration 36: 16.61807464133659
Likelihood=-16.047273454610917
Iteration 28: 16.047273454610917
Likelihood=-16.597971632210704
Iteration 32: 16.597971632210704
Likelihood=-16.617861323761964
Iteration 37: 16.617861323761964
Likelihood=-23.89279171394799
Likelihood=-26.695937623788918
Iteration 19: 23.89279171394799
Iteration 81: 26.695937623788918
Likelihood=-16.046427298662383
Iteration 29: 16.046427298662383
Likelihood=-16.597776044151363
Iteration 33: 16.597776044151363
Likelihood=-16.617615128752945
Iteration 38: 16.617615128752945
Likelihood=-23.891059135822378
Iteration 20: 23.891059135822378
Likelihood=-26.695929174776527
Iteration 82: 26.695929174776527
Likelihood=-16.045723889042367
Iteration 30: 16.045723889042367
Likelihood=-16.61739183156186
Iteration 39: 16.61739183156186
Likelihood=-16.597644064027126
Iteration 34: 16.597644064027126
Likelihood=-16.61717641233908
Iteration 40: 16.61717641233908
Likelihood=-42.75095371167823
Iteration 0: 42.75095371167823
Iteration 1: 42.75095371167823
Likelihood=-23.88995100412644
Iteration 21: 23.88995100412644
Likelihood=-16.045191276212474
Iteration 31: 16.045191276212474
Likelihood=-16.597534230299026
Iteration 35: 16.597534230299026
Likelihood=-16.616973163270877
Likelihood=-38.388902248484165
Likelihood=-16.044765835968605
Iteration 2: 38.388902248484165
Iteration 32: 16.044765835968605
Likelihood=-23.88696880962484
Iteration 22: 23.88696880962484
Likelihood=-16.61624745869198
Iteration 41: 16.61624745869198
Likelihood=-16.59748206247983
Iteration 36: 16.59748206247983
Likelihood=-16.616056011870153
Likelihood=-16.044265085410995
Iteration 33: 16.044265085410995
Likelihood=-23.883910085359233
Iteration 23: 23.883910085359233
Likelihood=-34.716942329040144
Iteration 3: 34.716942329040144
Likelihood=-16.59744160215003
Iteration 37: 16.59744160215003
Likelihood=-16.61523545305897
Likelihood=-16.043581574021832
Iteration 34: 16.043581574021832
Likelihood=-23.883029628732483
Iteration 24: 23.883029628732483
Likelihood=-31.927883963657315
Iteration 4: 31.927883963657315
Likelihood=-16.597412581274373
Iteration 38: 16.597412581274373
Likelihood=-16.611156391508228
Likelihood=-16.04307116088951
Iteration 35: 16.04307116088951
Likelihood=-17.21680133288084
Likelihood=-23.880027509240094
Iteration 25: 23.880027509240094
Likelihood=-29.73982305689018
Iteration 5: 29.73982305689018
Likelihood=-16.59746810780493
Likelihood=-16.610498142193673
Iteration 42: 16.610498142193673
Likelihood=-16.0427680318984
Iteration 36: 16.0427680318984
Likelihood=-23.878891240023002
Iteration 26: 23.878891240023002
Likelihood=-16.59737645269742
Iteration 39: 16.59737645269742
Likelihood=-28.02494216911894
Iteration 6: 28.02494216911894
Likelihood=-16.610326711004124
Iteration 43: 16.610326711004124
Likelihood=-16.042608152365446
Iteration 37: 16.042608152365446
Likelihood=-23.87744258047022
Iteration 27: 23.87744258047022
Likelihood=-16.61004688808252
Iteration 44: 16.61004688808252
Likelihood=-16.597314354741755
Iteration 40: 16.597314354741755
Likelihood=-26.688543880334564
Iteration 7: 26.688543880334564
Likelihood=-16.6097326839457
Likelihood=-16.04250226932829
Iteration 38: 16.04250226932829
Likelihood=-23.8756233077063
Iteration 28: 23.8756233077063
Likelihood=-16.5973127515009
Iteration 41: 16.5973127515009
Likelihood=-25.644835195365264
Iteration 8: 25.644835195365264
Likelihood=-16.608787699497302
Iteration 45: 16.608787699497302
Likelihood=-16.0423677993139
Iteration 39: 16.0423677993139
Likelihood=-23.874830302127606
Iteration 29: 23.874830302127606
Likelihood=-16.60832952568361
Iteration 46: 16.60832952568361
Likelihood=-38.72873410431382
Iteration 0: 38.72873410431382
Iteration 1: 38.72873410431382
Likelihood=-24.9145409507989
Iteration 9: 24.9145409507989
Likelihood=-16.04208941659974
Iteration 40: 16.04208941659974
Likelihood=-16.607763862344697
Likelihood=-23.87345359016138
Iteration 30: 23.87345359016138
Likelihood=-33.81314679623597
Likelihood=-24.37149642073201
Iteration 10: 24.37149642073201
Likelihood=-16.6061392786055
Iteration 47: 16.6061392786055
Likelihood=-16.041931138153913
Iteration 41: 16.041931138153913
Likelihood=-23.873093908264376
Iteration 31: 23.873093908264376
Likelihood=-27.3187130541918
Iteration 2: 27.3187130541918
Likelihood=-16.6045614476074
Iteration 48: 16.6045614476074
Likelihood=-24.02726986135013
Iteration 11: 24.02726986135013
Likelihood=-16.041825462407317
Iteration 42: 16.041825462407317
Likelihood=-16.603532396869248
Iteration 49: 16.603532396869248
Likelihood=-23.87263040008603
Iteration 32: 23.87263040008603
Likelihood=-23.359094924457704
Iteration 3: 23.359094924457704
Likelihood=-23.748571170503443
Iteration 12: 23.748571170503443
Likelihood=-16.601531351527733
Iteration 50: 16.601531351527733
Likelihood=-16.04177852757995
Iteration 43: 16.04177852757995
Likelihood=-23.872294514805606
Iteration 33: 23.872294514805606
Likelihood=-22.240496634899497
Iteration 4: 22.240496634899497
Likelihood=-16.60058281579595
Iteration 51: 16.60058281579595
Likelihood=-23.547721975727256
Iteration 13: 23.547721975727256
Likelihood=-16.041726638146372
Iteration 44: 16.041726638146372
Likelihood=-16.59952521344159
Iteration 52: 16.59952521344159
Likelihood=-23.872284281262164
Likelihood=-21.59921184725432
Iteration 5: 21.59921184725432
Likelihood=-23.404616769893735
Iteration 14: 23.404616769893735
Likelihood=-16.04169448896152
Iteration 45: 16.04169448896152
Likelihood=-16.598509624015414
Iteration 53: 16.598509624015414
Likelihood=-23.872086857096736
Iteration 34: 23.872086857096736
Likelihood=-20.87100651174516
Iteration 6: 20.87100651174516
Likelihood=-16.59774273698504
Iteration 54: 16.59774273698504
Likelihood=-16.041670614822234
Iteration 46: 16.041670614822234
Likelihood=-23.31625319317716
Iteration 15: 23.31625319317716
Likelihood=-23.871885879644385
Iteration 35: 23.871885879644385
Likelihood=-16.597193411303852
Iteration 55: 16.597193411303852
Likelihood=-20.26517629445171
Iteration 7: 20.26517629445171
Likelihood=-16.0416495697929
Iteration 47: 16.0416495697929
Likelihood=-23.26562524638319
Iteration 16: 23.26562524638319
Likelihood=-16.59669508010601
Iteration 56: 16.59669508010601
Likelihood=-23.871762037139916
Iteration 36: 23.871762037139916
Likelihood=-19.807038732825237
Iteration 8: 19.807038732825237
Likelihood=-16.596393186667477
Iteration 57: 16.596393186667477
Likelihood=-16.041632889418814
Iteration 48: 16.041632889418814
Likelihood=-23.235061881120366
Iteration 17: 23.235061881120366
Likelihood=-23.8716811994589
Iteration 37: 23.8716811994589
Likelihood=-16.59646951864124
Likelihood=-19.49457035765188
Iteration 9: 19.49457035765188
Likelihood=-16.041619670009297
Iteration 49: 16.041619670009297
Likelihood=-23.208324549810957
Iteration 18: 23.208324549810957
Likelihood=-16.596308733506305
Iteration 58: 16.596308733506305
Likelihood=-23.871716143043752
Likelihood=-19.309950519833755
Iteration 10: 19.309950519833755
Likelihood=-39.87636858323428
Iteration 0: 39.87636858323428
Iteration 1: 39.87636858323428
Likelihood=-16.596225712330714
Iteration 59: 16.596225712330714
Likelihood=-23.18308809770361
Iteration 19: 23.18308809770361
Likelihood=-23.871653450280082
Iteration 38: 23.871653450280082
Likelihood=-16.596218569019747
Iteration 60: 16.596218569019747
Likelihood=-19.180059206328107
Iteration 11: 19.180059206328107
Likelihood=-36.61569600327369
Iteration 2: 36.61569600327369
Likelihood=-23.163663305428038
Iteration 20: 23.163663305428038
Likelihood=-38.03535107382157
Iteration 0: 38.03535107382157
Iteration 1: 38.03535107382157
Likelihood=-23.871616781474636
Iteration 39: 23.871616781474636
Likelihood=-19.071058248165684
Iteration 12: 19.071058248165684
Likelihood=-33.912503671441975
Iteration 3: 33.912503671441975
Likelihood=-33.4404158905844
Likelihood=-23.150309585941432
Iteration 21: 23.150309585941432
Likelihood=-23.871609295193853
Iteration 40: 23.871609295193853
Likelihood=-18.976499858954078
Iteration 13: 18.976499858954078
Likelihood=-22.89109785338201
Iteration 2: 22.89109785338201
Likelihood=-31.697872286870815
Iteration 4: 31.697872286870815
Likelihood=-23.141393010608606
Iteration 22: 23.141393010608606
Likelihood=-41.15268849999084
Iteration 0: 41.15268849999084
Iteration 1: 41.15268849999084
Likelihood=-21.75353429402559
Iteration 3: 21.75353429402559
Likelihood=-18.886683385934152
Iteration 14: 18.886683385934152
Likelihood=-29.843299862042365
Iteration 5: 29.843299862042365
Likelihood=-20.901619906624507
Iteration 4: 20.901619906624507
Likelihood=-23.134462495233493
Iteration 23: 23.134462495233493
Likelihood=-35.858223299487676
Iteration 2: 35.858223299487676
Likelihood=-18.813181024744345
Iteration 15: 18.813181024744345
Likelihood=-20.135285716955337
Iteration 5: 20.135285716955337
Likelihood=-28.28105686004499
Iteration 6: 28.28105686004499
Likelihood=-23.130084875394367
Iteration 24: 23.130084875394367
Likelihood=-31.64024279347096
Iteration 3: 31.64024279347096
Likelihood=-19.509598010084428
Iteration 6: 19.509598010084428
Likelihood=-18.76593649925831
Iteration 16: 18.76593649925831
Likelihood=-26.97657528040625
Likelihood=-23.12568868484748
Iteration 7: 26.97657528040625
Iteration 25: 23.12568868484748
Likelihood=-19.084395851058463
Iteration 7: 19.084395851058463
Likelihood=-28.54638949181206
Iteration 4: 28.54638949181206
Likelihood=-18.753410683114474
Iteration 17: 18.753410683114474
Likelihood=-18.890385401649763
Iteration 8: 18.890385401649763
Likelihood=-23.12246865572516
Iteration 26: 23.12246865572516
Likelihood=-25.9123001625852
Iteration 8: 25.9123001625852
Likelihood=-26.29882274170134
Iteration 5: 26.29882274170134
Likelihood=-18.749811874462452
Iteration 18: 18.749811874462452
Likelihood=-18.78123473849465
Iteration 9: 18.78123473849465
Likelihood=-23.120230057539434
Iteration 27: 23.120230057539434
Likelihood=-25.05268659249539
Iteration 9: 25.05268659249539
Likelihood=-18.697197178872162
Iteration 10: 18.697197178872162
Likelihood=-24.6329054288244
Iteration 6: 24.6329054288244
Likelihood=-18.74030081288992
Iteration 19: 18.74030081288992
Likelihood=-18.623563547291226
Iteration 11: 18.623563547291226
Likelihood=-23.119165197540404
Iteration 28: 23.119165197540404
Likelihood=-24.377854884766265
Iteration 10: 24.377854884766265
Likelihood=-23.366107793199692
Iteration 7: 23.366107793199692
Likelihood=-18.73046412316746
Iteration 20: 18.73046412316746
Likelihood=-18.57590005333771
Iteration 12: 18.57590005333771
Likelihood=-23.11742097947878
Iteration 29: 23.11742097947878
Likelihood=-23.867967546574558
Iteration 11: 23.867967546574558
Likelihood=-22.350279329619244
Likelihood=-18.72633573996498
Iteration 8: 22.350279329619244
Iteration 21: 18.72633573996498
Likelihood=-18.532259806115604
Iteration 13: 18.532259806115604
Likelihood=-18.51150404651447
Iteration 14: 18.51150404651447
Likelihood=-23.520797629493018
Likelihood=-23.11684034829886
Iteration 12: 23.520797629493018
Iteration 30: 23.11684034829886
Likelihood=-18.722806543683195
Iteration 22: 18.722806543683195
Likelihood=-21.646302721282986
Iteration 9: 21.646302721282986
Likelihood=-18.49442332700362
Iteration 15: 18.49442332700362
Likelihood=-23.233597213494672
Iteration 13: 23.233597213494672
Likelihood=-23.11649257427888
Iteration 31: 23.11649257427888
Likelihood=-18.720958887484514
Iteration 23: 18.720958887484514
Likelihood=-21.216245512488218
Iteration 10: 21.216245512488218
Likelihood=-18.48268114928541
Iteration 16: 18.48268114928541
Likelihood=-18.478576270412272
Iteration 17: 18.478576270412272
Likelihood=-23.050568850871706
Iteration 14: 23.050568850871706
Likelihood=-23.116453718473768
Iteration 32: 23.116453718473768
Likelihood=-18.71935488135195
Iteration 24: 18.71935488135195
Likelihood=-21.04871746158621
Iteration 11: 21.04871746158621
Likelihood=-18.472536095634563
Iteration 18: 18.472536095634563
Likelihood=-18.718363905479986
Likelihood=-22.920417380529383
Iteration 25: 18.718363905479986
Iteration 15: 22.920417380529383
Likelihood=-23.116387998931668
Iteration 33: 23.116387998931668
Likelihood=-20.967368266949038
Iteration 12: 20.967368266949038
Likelihood=-18.46841429670565
Iteration 19: 18.46841429670565
Likelihood=-18.466114270804255
Iteration 20: 18.466114270804255
Likelihood=-18.717527251460854
Iteration 26: 18.717527251460854
Likelihood=-22.81382493885589
Iteration 16: 22.81382493885589
Likelihood=-20.85942764990033
Likelihood=-23.116375506529817
Iteration 13: 20.85942764990033
Iteration 34: 23.116375506529817
Likelihood=-18.46443690616383
Iteration 21: 18.46443690616383
Likelihood=-18.717105915088396
Iteration 27: 18.717105915088396
Likelihood=-45.56537948047005
Iteration 0: 45.56537948047005
Iteration 1: 45.56537948047005
Likelihood=-22.72161176477727
Iteration 17: 22.72161176477727
Likelihood=-20.72402030483434
Iteration 14: 20.72402030483434
Likelihood=-18.463657382728353
Iteration 22: 18.463657382728353
Likelihood=-18.716913325474405
Iteration 28: 18.716913325474405
Likelihood=-41.82497934508109
Likelihood=-18.463306692496303
Iteration 2: 41.82497934508109
Iteration 23: 18.463306692496303
Likelihood=-22.639194735449866
Likelihood=-20.611946873286133
Iteration 18: 22.639194735449866
Iteration 15: 20.611946873286133
Likelihood=-18.463225326636643
Iteration 24: 18.463225326636643
Likelihood=-18.716775923561098
Iteration 29: 18.716775923561098
Likelihood=-38.590961713052145
Iteration 3: 38.590961713052145
Likelihood=-20.539969437042686
Iteration 16: 20.539969437042686
Likelihood=-22.578203692609865
Iteration 19: 22.578203692609865
Likelihood=-18.46315881964876
Iteration 25: 18.46315881964876
Likelihood=-18.71667492889294
Iteration 30: 18.71667492889294
Likelihood=-20.497284267070768
Iteration 17: 20.497284267070768
Likelihood=-18.462954046403226
Likelihood=-22.5408533691514
Iteration 26: 18.462954046403226
Iteration 20: 22.5408533691514
Likelihood=-36.11117365604505
Iteration 4: 36.11117365604505
Likelihood=-18.71656291853777
Iteration 31: 18.71656291853777
Likelihood=-18.462626231564496
Iteration 27: 18.462626231564496
Likelihood=-20.486282383452775
Iteration 18: 20.486282383452775
Likelihood=-22.515765859619528
Iteration 21: 22.515765859619528
Likelihood=-34.28775827640904
Iteration 5: 34.28775827640904
Likelihood=-18.461484199895168
Iteration 28: 18.461484199895168
Likelihood=-18.716457107942844
Iteration 32: 18.716457107942844
Likelihood=-20.478476145186946
Iteration 19: 20.478476145186946
Likelihood=-22.506008953438787
Iteration 22: 22.506008953438787
Likelihood=-18.46121563987498
Iteration 29: 18.46121563987498
Likelihood=-32.87589034996383
Iteration 6: 32.87589034996383
Likelihood=-18.716375204478787
Iteration 33: 18.716375204478787
Likelihood=-18.460347760909137
Iteration 30: 18.460347760909137
Likelihood=-20.471984979815534
Iteration 20: 20.471984979815534
Likelihood=-22.502663348894163
Iteration 23: 22.502663348894163
Likelihood=-31.77511847415784
Iteration 7: 31.77511847415784
Likelihood=-18.46021371212346
Iteration 31: 18.46021371212346
Likelihood=-18.716325474789336
Iteration 34: 18.716325474789336
Likelihood=-20.456038062276807
Iteration 21: 20.456038062276807
Likelihood=-22.49730888359018
Iteration 24: 22.49730888359018
Likelihood=-18.46007376789522
Iteration 32: 18.46007376789522
Likelihood=-30.919340293930613
Iteration 8: 30.919340293930613
Likelihood=-18.71629872641553
Iteration 35: 18.71629872641553
Likelihood=-20.448814736222126
Iteration 22: 20.448814736222126
Likelihood=-18.46001941418595
Iteration 33: 18.46001941418595
Likelihood=-22.489555117563675
Iteration 25: 22.489555117563675
Likelihood=-30.224603736723527
Iteration 9: 30.224603736723527
Likelihood=-18.71628136025968
Iteration 36: 18.71628136025968
Likelihood=-18.460000575159906
Iteration 34: 18.460000575159906
Likelihood=-20.444205366872445
Iteration 23: 20.444205366872445
Likelihood=-22.491675515624028
Likelihood=-18.45995003223627
Iteration 35: 18.45995003223627
Likelihood=-29.715914461755904
Iteration 10: 29.715914461755904
Likelihood=-42.81089818378828
Iteration 0: 42.81089818378828
Iteration 1: 42.81089818378828
Likelihood=-20.441384012316604
Iteration 24: 20.441384012316604
Likelihood=-18.459909543594755
Iteration 36: 18.459909543594755
Likelihood=-22.487234219145424
Iteration 26: 22.487234219145424
Likelihood=-29.331254254066295
Iteration 11: 29.331254254066295
Likelihood=-39.86909731287457
Iteration 2: 39.86909731287457
Likelihood=-18.459891572423672
Iteration 37: 18.459891572423672
Likelihood=-20.439159780238857
Iteration 25: 20.439159780238857
Likelihood=-22.48186166186548
Iteration 27: 22.48186166186548
Likelihood=-50.126195991500644
Iteration 0: 50.126195991500644
Iteration 1: 50.126195991500644
Likelihood=-29.012680837958484
Iteration 12: 29.012680837958484
Likelihood=-37.376304292605724
Likelihood=-20.437940973212697
Iteration 26: 20.437940973212697
Likelihood=-22.48011521970487
Iteration 28: 22.48011521970487
Likelihood=-46.10226541646542
Iteration 2: 46.10226541646542
Likelihood=-28.777641313231673
Iteration 13: 28.777641313231673
Likelihood=-30.504681548407245
Iteration 3: 30.504681548407245
Likelihood=-20.43744752627416
Iteration 27: 20.43744752627416
Likelihood=-42.7882043044998
Iteration 3: 42.7882043044998
Likelihood=-22.478044543711935
Iteration 29: 22.478044543711935
Likelihood=-28.57160994622013
Iteration 14: 28.57160994622013
Likelihood=-40.143644131336565
Iteration 4: 40.143644131336565
Likelihood=-29.15926228654349
Iteration 4: 29.15926228654349
Likelihood=-20.437070869277825
Iteration 28: 20.437070869277825
Likelihood=-22.47548672724861
Iteration 30: 22.47548672724861
Likelihood=-38.022339428022285
Iteration 5: 38.022339428022285
Likelihood=-28.41912522570592
Iteration 15: 28.41912522570592
Likelihood=-20.437012633956346
Iteration 29: 20.437012633956346
Likelihood=-28.0047124305955
Iteration 5: 28.0047124305955
Likelihood=-22.472126944195516
Likelihood=-36.30987927477277
Iteration 31: 22.472126944195516
Iteration 6: 36.30987927477277
Likelihood=-28.31557208867871
Iteration 16: 28.31557208867871
Likelihood=-20.436913311898472
Iteration 30: 20.436913311898472
Likelihood=-27.048745419744925
Iteration 6: 27.048745419744925
Likelihood=-34.93675475138095
Iteration 7: 34.93675475138095
Likelihood=-22.46906739787606
Iteration 32: 22.46906739787606
Likelihood=-33.85768650000357
Iteration 8: 33.85768650000357
Likelihood=-20.43683282895168
Iteration 31: 20.43683282895168
Likelihood=-28.231675762113852
Iteration 17: 28.231675762113852
Likelihood=-26.24679587738985
Iteration 7: 26.24679587738985
Likelihood=-22.46782516250234
Iteration 33: 22.46782516250234
Likelihood=-33.03974334438145
Iteration 9: 33.03974334438145
Likelihood=-20.436591070038173
Iteration 32: 20.436591070038173
Likelihood=-28.188382138055033
Iteration 18: 28.188382138055033
Likelihood=-25.639845554055054
Iteration 8: 25.639845554055054
Likelihood=-32.36039908979553
Iteration 10: 32.36039908979553
Likelihood=-22.466957146644788
Iteration 34: 22.466957146644788
Likelihood=-20.436447367595726
Iteration 33: 20.436447367595726
Likelihood=-28.167744143520075
Iteration 19: 28.167744143520075
Likelihood=-31.859125096944155
Likelihood=-25.196987872722236
Iteration 11: 31.859125096944155
Iteration 9: 25.196987872722236
Likelihood=-22.466208052035626
Iteration 35: 22.466208052035626
Likelihood=-31.49406783453948
Iteration 12: 31.49406783453948
Likelihood=-20.436278722910473
Iteration 34: 20.436278722910473
Likelihood=-28.13160633670202
Iteration 20: 28.13160633670202
Likelihood=-24.833029445593304
Iteration 10: 24.833029445593304
Likelihood=-22.465814031205092
Iteration 36: 22.465814031205092
Likelihood=-31.163038327429057
Iteration 13: 31.163038327429057
Likelihood=-20.436023884758672
Iteration 35: 20.436023884758672
Likelihood=-28.07994080203078
Iteration 21: 28.07994080203078
Likelihood=-24.55186722033657
Iteration 11: 24.55186722033657
Likelihood=-30.907585207248708
Iteration 14: 30.907585207248708
Likelihood=-22.465664126202952
Iteration 37: 22.465664126202952
Likelihood=-20.43630036121525
Likelihood=-30.706571152145273
Iteration 15: 30.706571152145273
Likelihood=-28.036542337181945
Iteration 22: 28.036542337181945
Likelihood=-24.336092702579215
Iteration 12: 24.336092702579215
Likelihood=-22.46554576759854
Iteration 38: 22.46554576759854
Likelihood=-30.570893602342068
Iteration 16: 30.570893602342068
Likelihood=-20.435900794004198
Iteration 36: 20.435900794004198
Likelihood=-27.995600445914942
Iteration 23: 27.995600445914942
Likelihood=-24.135417296803766
Iteration 13: 24.135417296803766
Likelihood=-22.46547177875828
Iteration 39: 22.46547177875828
Likelihood=-30.462943115674804
Iteration 17: 30.462943115674804
Likelihood=-20.435810790255083
Iteration 37: 20.435810790255083
Likelihood=-27.96986635020861
Iteration 24: 27.96986635020861
Likelihood=-30.376896438138406
Likelihood=-23.989566708473266
Iteration 18: 30.376896438138406
Iteration 14: 23.989566708473266
Likelihood=-22.465157663022687
Iteration 40: 22.465157663022687
Likelihood=-20.435757256710254
Iteration 38: 20.435757256710254
Likelihood=-30.316239033869074
Iteration 19: 30.316239033869074
Likelihood=-27.94794001438403
Iteration 25: 27.94794001438403
Likelihood=-23.854194606384652
Iteration 15: 23.854194606384652
Likelihood=-22.464936750593896
Iteration 41: 22.464936750593896
Likelihood=-30.297015686686546
Iteration 20: 30.297015686686546
Likelihood=-20.435669416397197
Iteration 39: 20.435669416397197
Likelihood=-27.9389417317814
Iteration 26: 27.9389417317814
Likelihood=-23.76286513589078
Iteration 16: 23.76286513589078
Likelihood=-30.24755858628309
Iteration 21: 30.24755858628309
Likelihood=-22.46460541193299
Iteration 42: 22.46460541193299
Likelihood=-20.435497313286657
Iteration 40: 20.435497313286657
Likelihood=-30.221872156190365
Iteration 22: 30.221872156190365
Likelihood=-27.930385482900782
Iteration 27: 27.930385482900782
Likelihood=-23.696531168821355
Iteration 17: 23.696531168821355
Likelihood=-22.46437829331658
Iteration 43: 22.46437829331658
Likelihood=-20.435763319852278
Likelihood=-30.21099250253149
Iteration 23: 30.21099250253149
Likelihood=-27.92364336568349
Iteration 28: 27.92364336568349
Likelihood=-23.6503006783632
Iteration 18: 23.6503006783632
Likelihood=-22.464175544665565
Iteration 44: 22.464175544665565
Likelihood=-20.43544898894296
Iteration 41: 20.43544898894296
Likelihood=-30.20023056808062
Iteration 24: 30.20023056808062
Likelihood=-27.93241434972576
Likelihood=-23.62103554912604
Iteration 19: 23.62103554912604
Likelihood=-30.19104228270969
Iteration 25: 30.19104228270969
Likelihood=-22.464046148304455
Iteration 45: 22.464046148304455
Likelihood=-20.435317053779663
Iteration 42: 20.435317053779663
Likelihood=-30.183418205791998
Iteration 26: 30.183418205791998
Likelihood=-27.919858163151748
Iteration 29: 27.919858163151748
Likelihood=-23.597948107664518
Iteration 20: 23.597948107664518
Likelihood=-22.464022756813815
Likelihood=-20.4352747579024
Iteration 46: 22.464022756813815
Iteration 43: 20.4352747579024
Likelihood=-30.184521523913247
Likelihood=-27.91585764635281
Iteration 30: 27.91585764635281
Likelihood=-23.580859442947876
Iteration 21: 23.580859442947876
Likelihood=-20.435257811996347
Iteration 44: 20.435257811996347
Likelihood=-30.180602687755183
Iteration 27: 30.180602687755183
Likelihood=-22.463967493223425
Iteration 47: 22.463967493223425
Likelihood=-27.911801640382432
Iteration 31: 27.911801640382432
Likelihood=-30.178922938823238
Iteration 28: 30.178922938823238
Likelihood=-23.564626518218674
Iteration 22: 23.564626518218674
Likelihood=-37.0915875543966
Iteration 0: 37.0915875543966
Iteration 1: 37.0915875543966
Likelihood=-22.46395224042381
Iteration 48: 22.46395224042381
Likelihood=-30.17671690042587
Iteration 29: 30.17671690042587
Likelihood=-27.907400735039193
Iteration 32: 27.907400735039193
Likelihood=-23.552010904503735
Iteration 23: 23.552010904503735
Likelihood=-33.81230324052515
Iteration 2: 33.81230324052515
Likelihood=-38.14144907204707
Iteration 0: 38.14144907204707
Iteration 1: 38.14144907204707
Likelihood=-30.175548857798603
Iteration 30: 30.175548857798603
Likelihood=-27.900928345443123
Iteration 33: 27.900928345443123
Likelihood=-30.173644259902293
Iteration 31: 30.173644259902293
Likelihood=-23.544312060898704
Iteration 24: 23.544312060898704
Likelihood=-30.90545850560584
Likelihood=-34.99096171959137
Iteration 2: 34.99096171959137
Likelihood=-30.17237623186659
Iteration 32: 30.17237623186659
Likelihood=-27.895552129462597
Iteration 34: 27.895552129462597
Likelihood=-23.538976472522002
Iteration 25: 23.538976472522002
Likelihood=-23.75535028646123
Iteration 3: 23.75535028646123
Likelihood=-32.28995777931154
Likelihood=-30.17113161690006
Iteration 33: 30.17113161690006
Likelihood=-27.892161090506058
Iteration 35: 27.892161090506058
Likelihood=-23.537604311729574
Iteration 26: 23.537604311729574
Likelihood=-22.032809223770354
Iteration 4: 22.032809223770354
Likelihood=-30.170084346898243
Iteration 34: 30.170084346898243
Likelihood=-26.094142368473047
Iteration 3: 26.094142368473047
Likelihood=-27.887314944862986
Iteration 36: 27.887314944862986
Likelihood=-30.169032380860966
Iteration 35: 30.169032380860966
Likelihood=-23.53636864011329
Iteration 27: 23.53636864011329
Likelihood=-20.998170547114853
Iteration 5: 20.998170547114853
Likelihood=-24.59934782439498
Iteration 4: 24.59934782439498
Likelihood=-30.1680757062897
Iteration 36: 30.1680757062897
Likelihood=-27.883599581684578
Iteration 37: 27.883599581684578
Likelihood=-23.533966457619417
Iteration 28: 23.533966457619417
Likelihood=-20.232994863800496
Iteration 6: 20.232994863800496
Likelihood=-23.691330437376767
Iteration 5: 23.691330437376767
Likelihood=-30.166488892601283
Iteration 37: 30.166488892601283
Likelihood=-27.882657407745608
Likelihood=-30.16490203766504
Iteration 38: 30.16490203766504
Likelihood=-23.531011416682112
Iteration 29: 23.531011416682112
Likelihood=-19.66742175185491
Iteration 7: 19.66742175185491
Likelihood=-22.97857927224022
Iteration 6: 22.97857927224022
Likelihood=-30.163633319629554
Iteration 39: 30.163633319629554
Likelihood=-27.880871424823564
Iteration 38: 27.880871424823564
Likelihood=-23.528012600816727
Iteration 30: 23.528012600816727
Likelihood=-19.271080116271936
Iteration 8: 19.271080116271936
Likelihood=-22.534504930526502
Iteration 7: 22.534504930526502
Likelihood=-30.162914990807653
Iteration 40: 30.162914990807653
Likelihood=-27.878279028469354
Iteration 39: 27.878279028469354
Likelihood=-23.525835711404397
Iteration 31: 23.525835711404397
Likelihood=-18.99903177776816
Iteration 9: 18.99903177776816
Likelihood=-30.16233237198363
Iteration 41: 30.16233237198363
Likelihood=-22.24097168888617
Iteration 8: 22.24097168888617
Likelihood=-27.877441519013935
Iteration 40: 27.877441519013935
Likelihood=-30.162282225767548
Iteration 42: 30.162282225767548
Likelihood=-23.52376418480355
Likelihood=-18.82061779564674
Iteration 32: 23.52376418480355
Iteration 10: 18.82061779564674
Likelihood=-22.023091397471852
Iteration 9: 22.023091397471852
Likelihood=-30.161976591911888
Iteration 43: 30.161976591911888
Likelihood=-27.876301506774684
Iteration 41: 27.876301506774684
Likelihood=-23.521207882254966
Likelihood=-18.69353675697818
Iteration 33: 23.521207882254966
Iteration 11: 18.69353675697818
Likelihood=-21.870765803227936
Likelihood=-30.1619185840144
Iteration 10: 21.870765803227936
Iteration 44: 30.1619185840144
Likelihood=-27.876031698356755
Iteration 42: 27.876031698356755
Likelihood=-30.161812812305268
Iteration 45: 30.161812812305268
Likelihood=-18.586708730464867
Iteration 12: 18.586708730464867
Likelihood=-23.519379905000033
Iteration 34: 23.519379905000033
Likelihood=-21.760279781157866
Iteration 11: 21.760279781157866
Likelihood=-30.161698354734053
Iteration 46: 30.161698354734053
Likelihood=-27.874984700138853
Iteration 43: 27.874984700138853
Likelihood=-18.524559958665783
Iteration 13: 18.524559958665783
Likelihood=-23.5178142589939
Iteration 35: 23.5178142589939
Likelihood=-21.699329791923624
Iteration 12: 21.699329791923624
Likelihood=-30.161562850108613
Iteration 47: 30.161562850108613
Likelihood=-27.874643153490396
Iteration 44: 27.874643153490396
Likelihood=-18.47751221074756
Iteration 14: 18.47751221074756
Likelihood=-30.16147044292979
Iteration 48: 30.16147044292979
Likelihood=-23.517408989802163
Iteration 36: 23.517408989802163
Likelihood=-21.635793376303003
Iteration 13: 21.635793376303003
Likelihood=-30.161390166349406
Likelihood=-27.874364448502444
Iteration 49: 30.161390166349406
Iteration 45: 27.874364448502444
Likelihood=-18.449310558980386
Iteration 15: 18.449310558980386
Likelihood=-23.517139127582297
Iteration 37: 23.517139127582297
Likelihood=-21.596275247696344
Iteration 14: 21.596275247696344
Likelihood=-30.161329604157242
Iteration 50: 30.161329604157242
Likelihood=-27.874400755749825
Likelihood=-18.43540584710426
Iteration 16: 18.43540584710426
Likelihood=-30.161252649280666
Iteration 51: 30.161252649280666
Likelihood=-23.516872338818672
Likelihood=-21.57271550476928
Iteration 38: 23.516872338818672
Iteration 15: 21.57271550476928
Likelihood=-27.874290923667274
Iteration 46: 27.874290923667274
Likelihood=-30.161045743072954
Iteration 52: 30.161045743072954
Likelihood=-18.419805406139798
Iteration 17: 18.419805406139798
Likelihood=-21.557247057643366
Iteration 16: 21.557247057643366
Likelihood=-23.51670733874786
Iteration 39: 23.51670733874786
Likelihood=-30.160950092139487
Iteration 53: 30.160950092139487
Likelihood=-27.874197208378998
Iteration 47: 27.874197208378998
Likelihood=-18.41166444446485
Iteration 18: 18.41166444446485
Likelihood=-21.540687913486288
Iteration 17: 21.540687913486288
Likelihood=-23.51660217925162
Iteration 40: 23.51660217925162
Likelihood=-30.160843506945668
Iteration 54: 30.160843506945668
Likelihood=-27.874073348785963
Iteration 48: 27.874073348785963
Likelihood=-18.406023872454142
Iteration 19: 18.406023872454142
Likelihood=-30.160700075893118
Iteration 55: 30.160700075893118
Likelihood=-21.528600713009137
Iteration 18: 21.528600713009137
Likelihood=-23.516370293833532
Iteration 41: 23.516370293833532
Likelihood=-30.16052550383583
Likelihood=-27.873892252984405
Iteration 56: 30.16052550383583
Iteration 49: 27.873892252984405
Likelihood=-18.402303820556906
Iteration 20: 18.402303820556906
Likelihood=-21.52024381902171
Iteration 19: 21.52024381902171
Likelihood=-23.516052431001505
Iteration 42: 23.516052431001505
Likelihood=-30.16010949871893
Iteration 57: 30.16010949871893
Likelihood=-27.87366093026238
Iteration 50: 27.87366093026238
Likelihood=-18.399052000372272
Iteration 21: 18.399052000372272
Likelihood=-21.512540701266744
Likelihood=-30.159201679464783
Iteration 20: 21.512540701266744
Iteration 58: 30.159201679464783
Likelihood=-23.51550516316842
Iteration 43: 23.51550516316842
Likelihood=-27.87346092194597
Iteration 51: 27.87346092194597
Likelihood=-30.158091786448114
Likelihood=-18.39621809756495
Iteration 22: 18.39621809756495
Likelihood=-21.508721667643748
Iteration 21: 21.508721667643748
Likelihood=-23.515842336508005
Likelihood=-30.14814046944449
Likelihood=-27.87321281433367
Iteration 52: 27.87321281433367
Likelihood=-18.39484013054402
Iteration 23: 18.39484013054402
Likelihood=-21.506364097029216
Iteration 22: 21.506364097029216
Likelihood=-32.20678125995812
Likelihood=-23.515234079345102
Iteration 44: 23.515234079345102
Likelihood=-27.87295157716058
Iteration 53: 27.87295157716058
Likelihood=-18.394244363703166
Iteration 24: 18.394244363703166
Likelihood=-30.131651934034362
Likelihood=-21.5048405870953
Iteration 23: 21.5048405870953
Likelihood=-23.51494308877992
Iteration 45: 23.51494308877992
Likelihood=-30.133262884314668
Likelihood=-27.87259360453963
Iteration 54: 27.87259360453963
Likelihood=-18.39380465522743
Iteration 25: 18.39380465522743
Likelihood=-21.504368305595392
Iteration 24: 21.504368305595392
Likelihood=-23.514660277319567
Iteration 46: 23.514660277319567
Likelihood=-30.131496291290063
Iteration 59: 30.131496291290063
Likelihood=-27.87229876805499
Iteration 55: 27.87229876805499
Likelihood=-18.39340544781836
Iteration 26: 18.39340544781836
Likelihood=-21.504264082680162
Iteration 25: 21.504264082680162
Likelihood=-30.134199264220932
Likelihood=-23.51444556201258
Iteration 47: 23.51444556201258
Likelihood=-27.8719032264315
Iteration 56: 27.8719032264315
Likelihood=-30.13139247503721
Iteration 60: 30.13139247503721
Likelihood=-21.504090056174057
Iteration 26: 21.504090056174057
Likelihood=-18.393030100820464
Iteration 27: 18.393030100820464
Likelihood=-23.514082539818542
Iteration 48: 23.514082539818542
Likelihood=-30.12046491758705
Iteration 61: 30.12046491758705
Likelihood=-27.87174344138008
Iteration 57: 27.87174344138008
Likelihood=-21.503790034078648
Iteration 27: 21.503790034078648
Likelihood=-18.392678844043854
Iteration 28: 18.392678844043854
Likelihood=-30.093719377682195
Iteration 62: 30.093719377682195
Likelihood=-23.513624634195743
Iteration 49: 23.513624634195743
Likelihood=-27.871380625470135
Iteration 58: 27.871380625470135
Likelihood=-21.503581240094743
Iteration 28: 21.503581240094743
Likelihood=-30.062513943880727
Iteration 63: 30.062513943880727
Likelihood=-18.392430555677382
Iteration 29: 18.392430555677382
Likelihood=-23.512865940703904
Iteration 50: 23.512865940703904
Likelihood=-30.035333447235033
Iteration 64: 30.035333447235033
Likelihood=-21.503258510597654
Likelihood=-27.870857331682817
Iteration 29: 21.503258510597654
Iteration 59: 27.870857331682817
Likelihood=-18.392200436606117
Iteration 30: 18.392200436606117
Likelihood=-23.51099237712012
Likelihood=-30.0246455501217
Iteration 65: 30.0246455501217
Likelihood=-21.503130142687386
Iteration 30: 21.503130142687386
Likelihood=-27.870186606019754
Iteration 60: 27.870186606019754
Likelihood=-18.392049145119426
Iteration 31: 18.392049145119426
Likelihood=-30.014726493093985
Iteration 66: 30.014726493093985
Likelihood=-23.5211911345434
Likelihood=-21.503091757569052
Likelihood=-30.011343140206684
Iteration 31: 21.503091757569052
Iteration 67: 30.011343140206684
Likelihood=-27.868991391466157
Iteration 61: 27.868991391466157
Likelihood=-18.391960067070457
Iteration 32: 18.391960067070457
Likelihood=-23.507551221857998
Likelihood=-30.00853360955625
Iteration 68: 30.00853360955625
Likelihood=-21.503121534639355
Likelihood=-27.868077271739228
Iteration 62: 27.868077271739228
Likelihood=-18.39190471861243
Iteration 33: 18.39190471861243
Likelihood=-30.00633282259706
Iteration 69: 30.00633282259706
Likelihood=-23.506441198940504
Iteration 51: 23.506441198940504
Likelihood=-21.503080277059027
Iteration 32: 21.503080277059027
Likelihood=-27.86698871896016
Iteration 63: 27.86698871896016
Likelihood=-30.00391554515747
Iteration 70: 30.00391554515747
Likelihood=-18.391882948346602
Iteration 34: 18.391882948346602
Likelihood=-23.50644979835583
Likelihood=-41.7038681375855
Iteration 0: 41.7038681375855
Iteration 1: 41.7038681375855
Likelihood=-30.002831139908125
Iteration 71: 30.002831139908125
Likelihood=-27.866857625898312
Likelihood=-18.391883998769597
Likelihood=-23.50509441831563
Likelihood=-30.001725487048994
Iteration 52: 23.50509441831563
Iteration 72: 30.001725487048994
Likelihood=-38.59751289073803
Iteration 2: 38.59751289073803
Likelihood=-27.866308391037396
Iteration 64: 27.866308391037396
Likelihood=-18.391879139954888
Iteration 35: 18.391879139954888
Likelihood=-30.000888904892296
Iteration 73: 30.000888904892296
Likelihood=-23.52943215534068
Likelihood=-35.96632584486297
Iteration 3: 35.96632584486297
Likelihood=-29.999560478104677
Iteration 74: 29.999560478104677
Likelihood=-37.16055949054113
Iteration 0: 37.16055949054113
Iteration 1: 37.16055949054113
Likelihood=-27.865996237903694
Iteration 65: 27.865996237903694
Likelihood=-23.496163183998654
Iteration 53: 23.496163183998654
Likelihood=-30.000728019312742
Likelihood=-33.72594148333407
Likelihood=-33.51262213693156
Iteration 2: 33.51262213693156
Likelihood=-27.86576963963126
Iteration 66: 27.86576963963126
Likelihood=-29.998850475719713
Iteration 75: 29.998850475719713
Likelihood=-23.490856038917084
Iteration 54: 23.490856038917084
Likelihood=-28.582841017057362
Iteration 4: 28.582841017057362
Likelihood=-29.99760995085522
Iteration 76: 29.99760995085522
Likelihood=-30.483208640626085
Iteration 3: 30.483208640626085
Likelihood=-27.86558580230746
Iteration 67: 27.86558580230746
Likelihood=-23.4875570393236
Iteration 55: 23.4875570393236
Likelihood=-29.996393532867067
Iteration 77: 29.996393532867067
Likelihood=-27.211297147826397
Iteration 5: 27.211297147826397
Likelihood=-28.084931906842478
Iteration 4: 28.084931906842478
Likelihood=-27.865540294338707
Iteration 68: 27.865540294338707
Likelihood=-29.99535595100503
Iteration 78: 29.99535595100503
Likelihood=-23.483012959852918
Iteration 56: 23.483012959852918
Likelihood=-26.28288747614265
Iteration 6: 26.28288747614265
Likelihood=-29.99588184453403
Likelihood=-26.18998302077949
Likelihood=-27.865481981752005
Iteration 5: 26.18998302077949
Iteration 69: 27.865481981752005
Likelihood=-23.48170205998009
Iteration 57: 23.48170205998009
Likelihood=-29.995068415365996
Iteration 79: 29.995068415365996
Likelihood=-25.578909492848005
Iteration 7: 25.578909492848005
Likelihood=-27.865371417890852
Iteration 70: 27.865371417890852
Likelihood=-24.684124271045835
Iteration 6: 24.684124271045835
Likelihood=-23.479988164025123
Iteration 58: 23.479988164025123
Likelihood=-29.994673671668803
Iteration 80: 29.994673671668803
Likelihood=-25.136129830499165
Iteration 8: 25.136129830499165
Likelihood=-29.994328836122765
Iteration 81: 29.994328836122765
Likelihood=-27.865291003560156
Iteration 71: 27.865291003560156
Likelihood=-23.48128189935582
Iteration 7: 23.48128189935582
Likelihood=-23.479613693737278
Iteration 59: 23.479613693737278
Likelihood=-29.993589929824907
Iteration 82: 29.993589929824907
Likelihood=-24.808886885575664
Iteration 9: 24.808886885575664
Likelihood=-27.865150983476145
Iteration 72: 27.865150983476145
Likelihood=-22.552746681494554
Iteration 8: 22.552746681494554
Likelihood=-23.479294562255937
Iteration 60: 23.479294562255937
Likelihood=-29.992667604104884
Iteration 83: 29.992667604104884
Likelihood=-24.560165390135893
Iteration 10: 24.560165390135893
Likelihood=-27.864955955512993
Iteration 73: 27.864955955512993
Likelihood=-29.991117946474848
Iteration 84: 29.991117946474848
Likelihood=-21.91383661361268
Iteration 9: 21.91383661361268
Likelihood=-23.479005242445485
Iteration 61: 23.479005242445485
Likelihood=-29.992086207146574
Likelihood=-24.35405968955201
Iteration 11: 24.35405968955201
Likelihood=-27.864774602492858
Iteration 74: 27.864774602492858
Likelihood=-21.47067602308646
Iteration 10: 21.47067602308646
Likelihood=-23.4788087439022
Iteration 62: 23.4788087439022
Likelihood=-29.989762709157173
Iteration 85: 29.989762709157173
Likelihood=-24.18812824481697
Iteration 12: 24.18812824481697
Likelihood=-27.864639570585105
Iteration 75: 27.864639570585105
Likelihood=-21.14493817521205
Iteration 11: 21.14493817521205
Likelihood=-29.986684659325412
Iteration 86: 29.986684659325412
Likelihood=-23.478559332324508
Iteration 63: 23.478559332324508
Likelihood=-29.983299928600022
Iteration 87: 29.983299928600022
Likelihood=-24.06619580943693
Iteration 13: 24.06619580943693
Likelihood=-20.912415740526114
Iteration 12: 20.912415740526114
Likelihood=-27.864550549254215
Iteration 76: 27.864550549254215
Likelihood=-23.478721347565724
Likelihood=-29.978299394441084
Iteration 88: 29.978299394441084
Likelihood=-23.98499299041625
Iteration 14: 23.98499299041625
Likelihood=-20.737897082623093
Iteration 13: 20.737897082623093
Likelihood=-27.864495697534235
Iteration 77: 27.864495697534235
Likelihood=-23.478495265454384
Iteration 64: 23.478495265454384
Likelihood=-29.974447287160128
Iteration 89: 29.974447287160128
Likelihood=-23.927829552068363
Iteration 15: 23.927829552068363
Likelihood=-29.98229832564846
Likelihood=-20.630256536599003
Iteration 14: 20.630256536599003
Likelihood=-27.864372244887562
Iteration 78: 27.864372244887562
Likelihood=-23.478446571022854
Iteration 65: 23.478446571022854
Likelihood=-29.971545042631107
Iteration 90: 29.971545042631107
Likelihood=-23.88649024184751
Iteration 16: 23.88649024184751
Likelihood=-20.56031134602596
Iteration 15: 20.56031134602596
Likelihood=-27.86423709498679
Iteration 79: 27.86423709498679
Likelihood=-23.478433845408375
Iteration 66: 23.478433845408375
Likelihood=-29.969536238798757
Iteration 91: 29.969536238798757
Likelihood=-23.8546818298586
Iteration 17: 23.8546818298586
Likelihood=-29.968367077762778
Iteration 92: 29.968367077762778
Likelihood=-41.59798922790561
Likelihood=-20.502568903237734
Iteration 16: 20.502568903237734
Iteration 0: 41.59798922790561
Iteration 1: 41.59798922790561
Likelihood=-27.864070931400246
Iteration 80: 27.864070931400246
Likelihood=-29.966894571150416
Iteration 93: 29.966894571150416
Likelihood=-23.829203614174066
Iteration 18: 23.829203614174066
Likelihood=-20.45662184405804
Iteration 17: 20.45662184405804
Likelihood=-37.5779103079088
Iteration 2: 37.5779103079088
Likelihood=-27.863995214134462
Iteration 81: 27.863995214134462
Likelihood=-29.965029206202157
Iteration 94: 29.965029206202157
Likelihood=-23.80429340630761
Iteration 19: 23.80429340630761
Likelihood=-20.42183675473854
Iteration 18: 20.42183675473854
Likelihood=-34.2745628808371
Iteration 3: 34.2745628808371
Likelihood=-29.965356246269067
Likelihood=-27.863910509473975
Iteration 82: 27.863910509473975
Likelihood=-29.963722385570488
Iteration 95: 29.963722385570488
Likelihood=-23.781086243378255
Likelihood=-20.400635474345993
Iteration 19: 20.400635474345993
Likelihood=-31.62463732952545
Iteration 4: 31.62463732952545
Likelihood=-27.863866518025198
Iteration 83: 27.863866518025198
Likelihood=-29.96249382790918
Iteration 96: 29.96249382790918
Likelihood=-23.699802654179148
Iteration 20: 23.699802654179148
Likelihood=-20.389945104067895
Iteration 20: 20.389945104067895
Likelihood=-27.863795858532608
Likelihood=-29.42513535836814
Iteration 84: 27.863795858532608
Iteration 5: 29.42513535836814
Likelihood=-29.962085636977115
Iteration 97: 29.962085636977115
Likelihood=-29.961153337179333
Iteration 98: 29.961153337179333
Likelihood=-20.384410387393007
Iteration 21: 20.384410387393007
Likelihood=-23.675705024944975
Likelihood=-27.863752178444138
Iteration 85: 27.863752178444138
Likelihood=-27.52199947390308
Iteration 6: 27.52199947390308
Likelihood=-29.9616557069326
Likelihood=-20.376218261429226
Iteration 22: 20.376218261429226
Likelihood=-23.586466556238307
Iteration 21: 23.586466556238307
Likelihood=-27.863725044126056
Iteration 86: 27.863725044126056
Likelihood=-25.894043436810215
Iteration 7: 25.894043436810215
Likelihood=-29.96076335410259
Iteration 99: 29.96076335410259
Likelihood=-20.378671142570713
Likelihood=-23.566619303398607
Iteration 22: 23.566619303398607
Likelihood=-29.96028678863109
Iteration 100: 29.96028678863109
Likelihood=-40.59870101547424
Iteration 0: 40.59870101547424
Iteration 1: 40.59870101547424
Likelihood=-24.544630188455496
Iteration 8: 24.544630188455496
Likelihood=-29.95998482394943
Iteration 101: 29.95998482394943
Likelihood=-20.37430823611735
Iteration 23: 20.37430823611735
Likelihood=-23.548892588017864
Iteration 23: 23.548892588017864
Likelihood=-37.517742426279234
Iteration 2: 37.517742426279234
Likelihood=-23.539499580290755
Iteration 9: 23.539499580290755
Likelihood=-29.959920718315658
Iteration 102: 29.959920718315658
Likelihood=-20.372884176071906
Iteration 24: 20.372884176071906
Likelihood=-23.533621440330872
Iteration 24: 23.533621440330872
Likelihood=-29.959876616172707
Iteration 103: 29.959876616172707
Likelihood=-34.94114565117848
Iteration 3: 34.94114565117848
Likelihood=-22.823648021652982
Iteration 10: 22.823648021652982
Likelihood=-20.369112373728736
Iteration 25: 20.369112373728736
Likelihood=-29.95985439633727
Iteration 104: 29.95985439633727
Likelihood=-23.523234458955812
Iteration 25: 23.523234458955812
Likelihood=-32.78245906538147
Likelihood=-22.36724844773929
Iteration 11: 22.36724844773929
Likelihood=-42.76159272046701
Iteration 0: 42.76159272046701
Iteration 1: 42.76159272046701
Likelihood=-20.365647825632497
Iteration 26: 20.365647825632497
Likelihood=-23.519217288092516
Iteration 26: 23.519217288092516
Likelihood=-39.371402950259764
Iteration 2: 39.371402950259764
Likelihood=-27.399335237722543
Iteration 4: 27.399335237722543
Likelihood=-22.060329677442393
Iteration 12: 22.060329677442393
Likelihood=-20.363334874064382
Iteration 27: 20.363334874064382
Likelihood=-36.59321739825779
Iteration 3: 36.59321739825779
Likelihood=-23.515729219511453
Iteration 27: 23.515729219511453
Likelihood=-26.458201420188068
Iteration 5: 26.458201420188068
Likelihood=-21.83086741554367
Iteration 13: 21.83086741554367
Likelihood=-34.360833087232926
Iteration 4: 34.360833087232926
Likelihood=-20.361374455510266
Iteration 28: 20.361374455510266
Likelihood=-23.51454836242568
Iteration 28: 23.51454836242568
Likelihood=-25.875329136438555
Iteration 6: 25.875329136438555
Likelihood=-21.63139470630526
Iteration 14: 21.63139470630526
Likelihood=-32.53460498699624
Iteration 5: 32.53460498699624
Likelihood=-20.359950154368672
Iteration 29: 20.359950154368672
Likelihood=-23.514177871982806
Iteration 29: 23.514177871982806
Likelihood=-31.02810464454795
Iteration 6: 31.02810464454795
Likelihood=-21.457930800882608
Iteration 15: 21.457930800882608
Likelihood=-25.271853190346707
Iteration 7: 25.271853190346707
Likelihood=-20.3587001555177
Iteration 30: 20.3587001555177
Likelihood=-29.806482725796577
Iteration 7: 29.806482725796577
Likelihood=-23.514077914620042
Iteration 30: 23.514077914620042
Likelihood=-21.308123697551366
Iteration 16: 21.308123697551366
Likelihood=-24.787717659910165
Iteration 8: 24.787717659910165
Likelihood=-20.357634676600696
Iteration 31: 20.357634676600696
Likelihood=-28.852114003136098
Iteration 8: 28.852114003136098
Likelihood=-23.513853472288734
Iteration 31: 23.513853472288734
Likelihood=-28.14575008170026
Iteration 9: 28.14575008170026
Likelihood=-21.19004059576961
Iteration 17: 21.19004059576961
Likelihood=-24.39053826595388
Iteration 9: 24.39053826595388
Likelihood=-20.35702732934183
Iteration 32: 20.35702732934183
Likelihood=-23.51370783863697
Iteration 32: 23.51370783863697
Likelihood=-27.557072975713837
Iteration 10: 27.557072975713837
Likelihood=-21.080484579716078
Iteration 18: 21.080484579716078
Likelihood=-24.040354091525916
Iteration 10: 24.040354091525916
Likelihood=-20.356188875886176
Iteration 33: 20.356188875886176
Likelihood=-27.12091583832565
Iteration 11: 27.12091583832565
Likelihood=-23.51356386750674
Iteration 33: 23.51356386750674
Likelihood=-20.980631062857945
Iteration 19: 20.980631062857945
Likelihood=-26.788305122790405
Iteration 12: 26.788305122790405
Likelihood=-20.355696342524908
Iteration 34: 20.355696342524908
Likelihood=-23.77039477609479
Iteration 11: 23.77039477609479
Likelihood=-23.51347596058605
Iteration 34: 23.51347596058605
Likelihood=-26.50732611486092
Iteration 13: 26.50732611486092
Likelihood=-20.905671992318553
Iteration 20: 20.905671992318553
Likelihood=-20.355425119115594
Iteration 35: 20.355425119115594
Likelihood=-23.562577579270393
Iteration 12: 23.562577579270393
Likelihood=-26.301220211872742
Iteration 14: 26.301220211872742
Likelihood=-23.513406843662654
Iteration 35: 23.513406843662654
Likelihood=-20.837174344137942
Iteration 21: 20.837174344137942
Likelihood=-20.35526822333251
Iteration 36: 20.35526822333251
Likelihood=-23.390560897243468
Iteration 13: 23.390560897243468
Likelihood=-26.12183377418576
Iteration 15: 26.12183377418576
Likelihood=-23.51340124431555
Iteration 36: 23.51340124431555
Likelihood=-20.799226359760944
Iteration 22: 20.799226359760944
Likelihood=-25.999784030606975
Iteration 16: 25.999784030606975
Likelihood=-20.355172490393162
Iteration 37: 20.355172490393162
Likelihood=-23.267220171751728
Iteration 14: 23.267220171751728
Likelihood=-43.19440969595236
Iteration 0: 43.19440969595236
Iteration 1: 43.19440969595236
Likelihood=-25.8947937877198
Iteration 17: 25.8947937877198
Likelihood=-20.7586844489704
Iteration 23: 20.7586844489704
Likelihood=-20.355049025878603
Iteration 38: 20.355049025878603
Likelihood=-23.172319408577515
Iteration 15: 23.172319408577515
Likelihood=-25.8177025800736
Iteration 18: 25.8177025800736
Likelihood=-39.93817869242571
Iteration 2: 39.93817869242571
Likelihood=-20.728909607215748
Iteration 24: 20.728909607215748
Likelihood=-20.354916741954153
Iteration 39: 20.354916741954153
Likelihood=-25.775090202461296
Iteration 19: 25.775090202461296
Likelihood=-23.104406341786053
Iteration 16: 23.104406341786053
Likelihood=-37.187893118284926
Iteration 3: 37.187893118284926
Likelihood=-25.724004634533856
Iteration 20: 25.724004634533856
Likelihood=-20.354820796428267
Likelihood=-20.700770554896845
Iteration 40: 20.354820796428267
Iteration 25: 20.700770554896845
Likelihood=-23.050702108776186
Iteration 17: 23.050702108776186
Likelihood=-25.689254600239426
Iteration 21: 25.689254600239426
Likelihood=-34.83720051883037
Likelihood=-20.35474757183365
Iteration 41: 20.35474757183365
Likelihood=-20.670828945515417
Iteration 26: 20.670828945515417
Likelihood=-23.003901972270544
Iteration 18: 23.003901972270544
Likelihood=-25.66450385075131
Iteration 22: 25.66450385075131
Likelihood=-28.116312990593084
Iteration 4: 28.116312990593084
Likelihood=-20.354680040581663
Iteration 42: 20.354680040581663
Likelihood=-20.65069459484075
Iteration 27: 20.65069459484075
Likelihood=-25.646430966037535
Iteration 23: 25.646430966037535
Likelihood=-22.9705622142142
Iteration 19: 22.9705622142142
Likelihood=-27.100746224026356
Likelihood=-25.630703034041215
Iteration 5: 27.100746224026356
Iteration 24: 25.630703034041215
Likelihood=-20.35464173898898
Iteration 43: 20.35464173898898
Likelihood=-20.638000179765474
Iteration 28: 20.638000179765474
Likelihood=-22.943436428221933
Iteration 20: 22.943436428221933
Likelihood=-25.616342557295045
Iteration 25: 25.616342557295045
Likelihood=-26.40108837060908
Iteration 6: 26.40108837060908
Likelihood=-20.354600867378053
Iteration 44: 20.354600867378053
Likelihood=-20.634680141028205
Iteration 29: 20.634680141028205
Likelihood=-25.601501722228637
Iteration 26: 25.601501722228637
Likelihood=-22.925093330534033
Iteration 21: 22.925093330534033
Likelihood=-20.35457473387607
Iteration 45: 20.35457473387607
Likelihood=-25.88133095517296
Iteration 7: 25.88133095517296
Likelihood=-25.586308254918517
Likelihood=-20.62994408624838
Iteration 30: 20.62994408624838
Likelihood=-22.911861225093002
Iteration 22: 22.911861225093002
Likelihood=-25.536577537542932
Iteration 27: 25.536577537542932
Likelihood=-20.35455268856487
Iteration 46: 20.35455268856487
Likelihood=-25.52605102218268
Iteration 8: 25.52605102218268
Likelihood=-20.625558472808514
Iteration 31: 20.625558472808514
Likelihood=-25.523185921975426
Iteration 28: 25.523185921975426
Likelihood=-22.901683828672233
Iteration 23: 22.901683828672233
Likelihood=-20.35453723727498
Iteration 47: 20.35453723727498
Likelihood=-25.25050824812894
Iteration 9: 25.25050824812894
Likelihood=-25.50948772639564
Iteration 29: 25.50948772639564
Likelihood=-20.619785872197635
Iteration 32: 20.619785872197635
Likelihood=-22.893601892414097
Iteration 24: 22.893601892414097
Likelihood=-25.495306141839265
Iteration 30: 25.495306141839265
Likelihood=-22.888418472340213
Iteration 25: 22.888418472340213
Likelihood=-25.00177305862324
Iteration 10: 25.00177305862324
Likelihood=-20.614886776274
Iteration 33: 20.614886776274
Likelihood=-25.480749542759444
Iteration 31: 25.480749542759444
Likelihood=-22.882943279310314
Iteration 26: 22.882943279310314
Likelihood=-24.79143288739908
Iteration 11: 24.79143288739908
Likelihood=-25.467283889237645
Iteration 32: 25.467283889237645
Likelihood=-20.607639984361988
Iteration 34: 20.607639984361988
Likelihood=-22.87971798411057
Iteration 27: 22.87971798411057
Likelihood=-25.45698299855002
Iteration 33: 25.45698299855002
Likelihood=-22.87719605883547
Iteration 28: 22.87719605883547
Likelihood=-24.631149172627257
Iteration 12: 24.631149172627257
Likelihood=-20.603765254922173
Iteration 35: 20.603765254922173
Likelihood=-25.451275327165867
Iteration 34: 25.451275327165867
Likelihood=-22.875443506533813
Iteration 29: 22.875443506533813
Likelihood=-24.5024749411153
Iteration 13: 24.5024749411153
Likelihood=-20.599265450114654
Iteration 36: 20.599265450114654
Likelihood=-25.449655775776634
Iteration 35: 25.449655775776634
Likelihood=-22.871208872644132
Iteration 30: 22.871208872644132
Likelihood=-25.444982604806007
Iteration 36: 25.444982604806007
Likelihood=-24.421726343365897
Iteration 14: 24.421726343365897
Likelihood=-22.86928035746824
Iteration 31: 22.86928035746824
Likelihood=-20.596998118393916
Iteration 37: 20.596998118393916
Likelihood=-25.443067131744538
Iteration 37: 25.443067131744538
Likelihood=-22.867025273890576
Iteration 32: 22.867025273890576
Likelihood=-24.3681421756088
Iteration 15: 24.3681421756088
Likelihood=-20.595538110513854
Iteration 38: 20.595538110513854
Likelihood=-25.441274055496027
Iteration 38: 25.441274055496027
Likelihood=-22.864934837050775
Iteration 33: 22.864934837050775
Likelihood=-25.440636124213672
Iteration 39: 25.440636124213672
Likelihood=-24.324944168680172
Likelihood=-20.594332705958944
Iteration 16: 24.324944168680172
Likelihood=-22.861464857436044
Iteration 34: 22.861464857436044
Iteration 39: 20.594332705958944
Likelihood=-25.43934840227278
Iteration 40: 25.43934840227278
Likelihood=-22.859002284747213
Iteration 35: 22.859002284747213
Likelihood=-24.29853625144189
Iteration 17: 24.29853625144189
Likelihood=-20.591022760719177
Iteration 40: 20.591022760719177
Likelihood=-25.438269063310393
Iteration 41: 25.438269063310393
Likelihood=-22.856541375827586
Iteration 36: 22.856541375827586
Likelihood=-25.436705093725465
Iteration 42: 25.436705093725465
Likelihood=-20.588420771050576
Iteration 41: 20.588420771050576
Likelihood=-24.274434020346774
Iteration 18: 24.274434020346774
Likelihood=-22.853958269777742
Iteration 37: 22.853958269777742
Likelihood=-25.43416729088322
Iteration 43: 25.43416729088322
Likelihood=-22.85122476887909
Iteration 38: 22.85122476887909
Likelihood=-20.586688933053217
Iteration 42: 20.586688933053217
Likelihood=-24.253313352692853
Iteration 19: 24.253313352692853
Likelihood=-25.43887768171669
Likelihood=-22.848397877448296
Iteration 39: 22.848397877448296
Likelihood=-25.43315021736713
Iteration 44: 25.43315021736713
Likelihood=-20.585368536220926
Iteration 43: 20.585368536220926
Likelihood=-24.234090664527503
Iteration 20: 24.234090664527503
Likelihood=-22.845267256427107
Iteration 40: 22.845267256427107
Likelihood=-25.431561022946095
Iteration 45: 25.431561022946095
Likelihood=-22.84177574347195
Iteration 41: 22.84177574347195
Likelihood=-20.58387145817875
Iteration 44: 20.58387145817875
Likelihood=-24.217438426770176
Iteration 21: 24.217438426770176
Likelihood=-25.430533126842434
Iteration 46: 25.430533126842434
Likelihood=-22.838043156675003
Iteration 42: 22.838043156675003
Likelihood=-20.58246363082324
Likelihood=-25.42991661458779
Iteration 45: 20.58246363082324
Iteration 47: 25.42991661458779
Likelihood=-24.203438349911842
Iteration 22: 24.203438349911842
Likelihood=-22.835642705351074
Iteration 43: 22.835642705351074
Likelihood=-25.429029660682996
Iteration 48: 25.429029660682996
Likelihood=-20.58043893246754
Likelihood=-22.832662293478432
Iteration 46: 20.58043893246754
Iteration 44: 22.832662293478432
Likelihood=-24.19042869316364
Iteration 23: 24.19042869316364
Likelihood=-25.428095014941896
Iteration 49: 25.428095014941896
Likelihood=-22.83223124418531
Iteration 45: 22.83223124418531
Likelihood=-20.580053151151592
Iteration 47: 20.580053151151592
Likelihood=-25.427358494942087
Iteration 50: 25.427358494942087
Likelihood=-24.17867217487481
Iteration 24: 24.17867217487481
Likelihood=-22.831598726660634
Iteration 46: 22.831598726660634
Likelihood=-25.4268518143539
Iteration 51: 25.4268518143539
Likelihood=-20.578322064194026
Iteration 48: 20.578322064194026
Likelihood=-22.83104308557733
Iteration 47: 22.83104308557733
Likelihood=-24.168310435955153
Iteration 25: 24.168310435955153
Likelihood=-25.42637421426896
Iteration 52: 25.42637421426896
Likelihood=-22.830593180725277
Iteration 48: 22.830593180725277
Likelihood=-20.57788626261597
Iteration 49: 20.57788626261597
Likelihood=-25.42607910145725
Likelihood=-24.158583777340993
Iteration 53: 25.42607910145725
Iteration 26: 24.158583777340993
Likelihood=-22.830029582917685
Iteration 49: 22.830029582917685
Likelihood=-25.425796370728143
Iteration 54: 25.425796370728143
Likelihood=-20.577570797935177
Iteration 50: 20.577570797935177
Likelihood=-22.829922536394704
Likelihood=-24.14928724664695
Iteration 50: 22.829922536394704
Iteration 27: 24.14928724664695
Likelihood=-25.425619061202195
Iteration 55: 25.425619061202195
Likelihood=-22.82937804184512
Iteration 51: 22.82937804184512
Likelihood=-20.577027101089627
Iteration 51: 20.577027101089627
Likelihood=-24.13850127998829
Iteration 28: 24.13850127998829
Likelihood=-25.425391343329153
Iteration 56: 25.425391343329153
Likelihood=-22.829193153949888
Iteration 52: 22.829193153949888
Likelihood=-20.576266469400494
Iteration 52: 20.576266469400494
Likelihood=-25.425170881401325
Iteration 57: 25.425170881401325
Likelihood=-24.121658211920575
Iteration 29: 24.121658211920575
Likelihood=-22.82903066488436
Iteration 53: 22.82903066488436
Likelihood=-25.425125243626695
Iteration 58: 25.425125243626695
Likelihood=-20.57561561750286
Iteration 53: 20.57561561750286
Likelihood=-22.828914714257337
Iteration 54: 22.828914714257337
Likelihood=-24.10292735249261
Iteration 30: 24.10292735249261
Likelihood=-25.425031123140975
Iteration 59: 25.425031123140975
Likelihood=-22.82882937847753
Iteration 55: 22.82882937847753
Likelihood=-20.574618988177626
Iteration 54: 20.574618988177626
Likelihood=-25.424994933440473
Iteration 60: 25.424994933440473
Likelihood=-24.083607896868404
Iteration 31: 24.083607896868404
Likelihood=-22.82864833912506
Iteration 56: 22.82864833912506
Likelihood=-25.424869953260153
Iteration 61: 25.424869953260153
Likelihood=-20.57236101274675
Iteration 55: 20.57236101274675
Likelihood=-22.828573685818128
Iteration 57: 22.828573685818128
Likelihood=-24.07688531303882
Iteration 32: 24.07688531303882
Likelihood=-25.424745210546238
Iteration 62: 25.424745210546238
Likelihood=-22.828513357119405
Iteration 58: 22.828513357119405
Likelihood=-20.570639272968616
Iteration 56: 20.570639272968616
Likelihood=-24.07162294861385
Iteration 33: 24.07162294861385
Likelihood=-25.424617424303698
Iteration 63: 25.424617424303698
Likelihood=-22.828484324941694
Iteration 59: 22.828484324941694
Likelihood=-20.56926261690357
Iteration 57: 20.56926261690357
Likelihood=-25.424485433417072
Likelihood=-24.0657859383296
Iteration 34: 24.0657859383296
Likelihood=-22.828469202517113
Iteration 60: 22.828469202517113
Likelihood=-25.423989883996796
Iteration 64: 25.423989883996796
Likelihood=-20.56773240654839
Iteration 58: 20.56773240654839
Likelihood=-24.055591870856624
Iteration 35: 24.055591870856624
Likelihood=-25.423859402352186
Likelihood=-20.56697862273533
Iteration 59: 20.56697862273533
Likelihood=-25.423331510589886
Likelihood=-24.051245466763202
Iteration 36: 24.051245466763202
Likelihood=-25.42364859245056
Likelihood=-20.566465210874718
Iteration 60: 20.566465210874718
Likelihood=-24.042047573912363
Iteration 37: 24.042047573912363
Likelihood=-25.422512067818374
Iteration 65: 25.422512067818374
Likelihood=-20.5658127883001
Iteration 61: 20.5658127883001
Likelihood=-25.422401749267816
Iteration 66: 25.422401749267816
Likelihood=-24.03936858403057
Iteration 38: 24.03936858403057
Likelihood=-25.42217717337912
Iteration 67: 25.42217717337912
Likelihood=-20.56528446827948
Iteration 62: 20.56528446827948
Likelihood=-24.037419500814693
Iteration 39: 24.037419500814693
Likelihood=-25.421909900453112
Likelihood=-20.564920905834374
Iteration 63: 20.564920905834374
Likelihood=-24.036364952657394
Iteration 40: 24.036364952657394
Likelihood=-25.421103664519045
Iteration 68: 25.421103664519045
Likelihood=-20.564579354822328
Likelihood=-25.420742343198015
Iteration 64: 20.564579354822328
Iteration 69: 25.420742343198015
Likelihood=-24.03499858018636
Iteration 41: 24.03499858018636
Likelihood=-25.420336049334725
Iteration 70: 25.420336049334725
Likelihood=-20.563859556723983
Iteration 65: 20.563859556723983
Likelihood=-24.034528011219365
Iteration 42: 24.034528011219365
Likelihood=-25.41972974151939
Iteration 71: 25.41972974151939
Likelihood=-20.563347716076986
Iteration 66: 20.563347716076986
Likelihood=-25.419431475412846
Iteration 72: 25.419431475412846
Likelihood=-24.03370014548114
Iteration 43: 24.03370014548114
Likelihood=-25.418807962361015
Iteration 73: 25.418807962361015
Likelihood=-20.562919203575913
Iteration 67: 20.562919203575913
Likelihood=-24.03264682317321
Iteration 44: 24.03264682317321
Likelihood=-25.41850069157483
Iteration 74: 25.41850069157483
Likelihood=-20.562655514500978
Iteration 68: 20.562655514500978
Likelihood=-25.41811719571988
Iteration 75: 25.41811719571988
Likelihood=-24.031332107747218
Iteration 45: 24.031332107747218
Likelihood=-25.41782384333393
Iteration 76: 25.41782384333393
Likelihood=-20.562500216686033
Iteration 69: 20.562500216686033
Likelihood=-24.029395588193864
Iteration 46: 24.029395588193864
Likelihood=-25.417529479800393
Iteration 77: 25.417529479800393
Likelihood=-20.562371460237475
Iteration 70: 20.562371460237475
Likelihood=-24.028642545049088
Iteration 47: 24.028642545049088
Likelihood=-25.417274969882804
Iteration 78: 25.417274969882804
Likelihood=-25.417041769994135
Iteration 79: 25.417041769994135
Likelihood=-20.56221411499401
Iteration 71: 20.56221411499401
Likelihood=-24.027623840505676
Iteration 48: 24.027623840505676
Likelihood=-25.416822238404706
Iteration 80: 25.416822238404706
Likelihood=-20.561948898002484
Iteration 72: 20.561948898002484
Likelihood=-24.027446012646138
Iteration 49: 24.027446012646138
Likelihood=-25.4166245633142
Iteration 81: 25.4166245633142
Likelihood=-20.561861398211985
Likelihood=-25.416405999274875
Iteration 73: 20.561861398211985
Iteration 82: 25.416405999274875
Likelihood=-24.02718399362804
Iteration 50: 24.02718399362804
Likelihood=-25.416241906608587
Iteration 83: 25.416241906608587
Likelihood=-20.561655125728045
Iteration 74: 20.561655125728045
Likelihood=-24.027276353984607
Likelihood=-25.416071737999356
Iteration 84: 25.416071737999356
Likelihood=-20.5615401910074
Iteration 75: 20.5615401910074
Likelihood=-25.41593266878827
Iteration 85: 25.41593266878827
Likelihood=-24.02711784907885
Iteration 51: 24.02711784907885
Likelihood=-25.41583879355535
Iteration 86: 25.41583879355535
Likelihood=-20.56128020305512
Iteration 76: 20.56128020305512
Likelihood=-24.027054824904262
Iteration 52: 24.027054824904262
Likelihood=-25.415772435416017
Iteration 87: 25.415772435416017
Likelihood=-20.56115543971974
Iteration 77: 20.56115543971974
Likelihood=-24.026969588782357
Iteration 53: 24.026969588782357
Likelihood=-25.415740019879436
Iteration 88: 25.415740019879436
Likelihood=-25.415719499482606
Iteration 89: 25.415719499482606
Likelihood=-20.561083326166493
Iteration 78: 20.561083326166493
Likelihood=-24.026868468421267
Iteration 54: 24.026868468421267
Likelihood=-20.56130627685951
Likelihood=-24.026627914187046
Iteration 55: 24.026627914187046
Likelihood=-20.56104380089144
Iteration 79: 20.56104380089144
Likelihood=-24.026109967424794
Iteration 56: 24.026109967424794
Likelihood=-20.56094938530649
Iteration 80: 20.56094938530649
Likelihood=-24.027796395129894
Likelihood=-20.560850425030146
Iteration 81: 20.560850425030146
Likelihood=-24.025709339152094
Iteration 57: 24.025709339152094
Likelihood=-20.56074606913131
Iteration 82: 20.56074606913131
Likelihood=-24.024838747175966
Iteration 58: 24.024838747175966
Likelihood=-20.560654968169544
Iteration 83: 20.560654968169544
Likelihood=-24.02388422181606
Iteration 59: 24.02388422181606
Likelihood=-20.56056404608853
Iteration 84: 20.56056404608853
Likelihood=-24.023182295431713
Iteration 60: 24.023182295431713
Likelihood=-20.5606028234224
Likelihood=-24.0228546762187
Iteration 61: 24.0228546762187
Likelihood=-20.5604827054796
Iteration 85: 20.5604827054796
Likelihood=-24.022624218728442
Iteration 62: 24.022624218728442
Likelihood=-20.56040520244359
Iteration 86: 20.56040520244359
Likelihood=-24.02237374932221
Iteration 63: 24.02237374932221
Likelihood=-20.56037523989494
Iteration 87: 20.56037523989494
Likelihood=-24.022086563802446
Iteration 64: 24.022086563802446
Likelihood=-20.56034866810723
Iteration 88: 20.56034866810723
Likelihood=-24.021735723712695
Iteration 65: 24.021735723712695
Likelihood=-20.56023633910343
Iteration 89: 20.56023633910343
Likelihood=-24.021224466704687
Iteration 66: 24.021224466704687
Likelihood=-20.560277090796486
Likelihood=-24.02081386531549
Iteration 67: 24.02081386531549
Likelihood=-20.560196977493106
Iteration 90: 20.560196977493106
Likelihood=-24.02030486924138
Iteration 68: 24.02030486924138
Likelihood=-20.5601759455681
Iteration 91: 20.5601759455681
Likelihood=-24.020123510440836
Iteration 69: 24.020123510440836
Likelihood=-20.560086650565964
Iteration 92: 20.560086650565964
Likelihood=-24.02000741031099
Iteration 70: 24.02000741031099
Likelihood=-20.560099683957226
Likelihood=-24.019969309361386
Iteration 71: 24.019969309361386
Likelihood=-20.560058580883016
Iteration 93: 20.560058580883016
Likelihood=-24.019924702458862
Iteration 72: 24.019924702458862
Likelihood=-20.56001557698174
Iteration 94: 20.56001557698174
Likelihood=-24.019879416000382
Iteration 73: 24.019879416000382
Likelihood=-20.559948670356594
Iteration 95: 20.559948670356594
Likelihood=-24.01980204695651
Iteration 74: 24.01980204695651
Likelihood=-20.559920169431805
Iteration 96: 20.559920169431805
Likelihood=-24.01968558607558
Iteration 75: 24.01968558607558
Likelihood=-20.5598973558306
Iteration 97: 20.5598973558306
Likelihood=-24.019534364582626
Iteration 76: 24.019534364582626
Likelihood=-20.559877678217422
Iteration 98: 20.559877678217422
Likelihood=-24.019334124177103
Iteration 77: 24.019334124177103
Likelihood=-24.01843223315669
Iteration 78: 24.01843223315669
Likelihood=-24.017548429320815
Iteration 79: 24.017548429320815
Likelihood=-24.01615518763833
Iteration 80: 24.01615518763833
Likelihood=-24.014467681254466
Iteration 81: 24.014467681254466
Likelihood=-24.022984927364952
Likelihood=-24.012423676616724
Iteration 82: 24.012423676616724
Likelihood=-24.0141939836658
Likelihood=-24.010793312808435
Iteration 83: 24.010793312808435
Likelihood=-24.010500927176217
Iteration 84: 24.010500927176217
Likelihood=-24.00894131526189
Iteration 85: 24.00894131526189
Likelihood=-24.008419848000635
Iteration 86: 24.008419848000635
Likelihood=-24.007466949963078
Iteration 87: 24.007466949963078
Likelihood=-24.006858291033147
Iteration 88: 24.006858291033147
Likelihood=-24.006372495652215
Iteration 89: 24.006372495652215
Likelihood=-24.006108217883156
Iteration 90: 24.006108217883156
Likelihood=-24.00574085754004
Iteration 91: 24.00574085754004
Likelihood=-24.004944366106322
Iteration 92: 24.004944366106322
Likelihood=-24.004251340938264
Iteration 93: 24.004251340938264
Likelihood=-24.003780581718114
Iteration 94: 24.003780581718114
Likelihood=-24.003505284331688
Iteration 95: 24.003505284331688
Likelihood=-24.003363945947928
Iteration 96: 24.003363945947928
Likelihood=-24.003290697412183
Iteration 97: 24.003290697412183
Likelihood=-24.0032349138424
Iteration 98: 24.0032349138424
Likelihood=-24.003187816483365
Iteration 99: 24.003187816483365
Likelihood=-24.003133631776194
Iteration 100: 24.003133631776194
Likelihood=-24.003107314128595
Iteration 101: 24.003107314128595
Likelihood=-24.003065509114165
Iteration 102: 24.003065509114165
Likelihood=-24.003048367346114
Iteration 103: 24.003048367346114
BEST SCORE FOUND : -1100.1123692641
	Command being timed: "../target/release/gtr_optimize data/random/tree_16.nwk data/sim/alignment_16_50.fasta local"
	User time (seconds): 2.05
	System time (seconds): 0.03
	Percent of CPU this job got: 451%
	Elapsed (wall clock) time (h:mm:ss or m:ss): 0:00.46
	Average shared text size (kbytes): 0
	Average unshared data size (kbytes): 0
	Average stack size (kbytes): 0
	Average total size (kbytes): 0
	Maximum resident set size (kbytes): 5652
	Average resident set size (kbytes): 0
	Major (requiring I/O) page faults: 0
	Minor (reclaiming a frame) page faults: 1004
	Voluntary context switches: 147
	Involuntary context switches: 785
	Swaps: 0
	File system inputs: 0
	File system outputs: 368
	Socket messages sent: 0
	Socket messages received: 0
	Signals delivered: 0
	Page size (bytes): 4096
	Exit status: 0
