# Supplementary material for: Phylograd: fast column-specific calculation of substitution model gradients
Source: BMC Bioinformatics. 2025 Dec 23;27:20. doi: 10.1186/s12859-025-06353-4 (PMC12836810; doi:10.1186/s12859-025-06353-4)
Supplement: Supplementary file 1 — (zip 4800 KB) [file 12859_2025_6353_MOESM1_ESM.zip › alignment_16_50.fasta]

>Tip_3
MAIVFLYSRSLVDVLTELISAANYRFPTMYVLLISNQRKGGIHYNGKGIN
>Tip_4
MAIVFIWTRSLVDVVYLLISSANYRFPTLYLTLVTDARDGGITYNQKGIS
>Tip_10
MAPMLIQSRPLIVIFIFVVSKSRVRLSKQFLMIAEFISSGGLAYNLGSEL
>Tip_11
FAPIIVCKRAYVTIFVFLISSARYRLKIQYSLVVSQSSRLGVSYNWGSEL
>Tip_5
EGPIIGPQRPFIEIFVWLAMPTKFQLPVQFVVIQDPAKEGALTYEWLRQL
>Tip_8
LAPVVIRRRVIAGVALLAIAQYAFRQPAQFGLTNASNKLGGVNISWGGEV
>Tip_9
LAPVVICRRSIVDLVLLIIRTYAVKQPNQFGVTNPSNKKGALNISWGGEL
>Tip_14
RKLIYTFMRIMINALFKLDAPIVWRLSKFYNHKLNRGVKGSLEVVISRNG
>Tip_15
QKLLFAFVLIIVHALIQLDAPWLWELVVFLHQLLTKGLRLALRIAEAKAE
>Tip_6
SAVTYSELSILTPDIILLKLPAIWGVIAWYAEIIHKGIKTNIKLFGSATG
>Tip_7
DAIVYSFLRIVIPAMVILEAAYVWRITIWYARLVSKGIQGNIKTASSAQG
>Tip_1
QAVVLLYMGTFVHSLILLDAPSSYRLPVVYTHIVDKMVKGAVKTASHSHQ
>Tip_0
QAVQYVHLLTMVRAVAVNEVPSKEKIPILYTHLDNRMAEGAVKDISQSFD
>Tip_12
EPIPFAYGHSLNRAIEILGKAADLRAEVLYNYENYRPLKNPELDASQAMT
>Tip_13
EPMPLSYGCSVLKAIVAFSEPCTYRSARIFDEGKYRSNKDAEFSEFHAEN
>Tip_2
EAIVLTYATSLIQVIHRLKEHGDYSTEIFYCFVTPKKIPSPQFGAVHDNE
