# Supplementary material for: Phylograd: fast column-specific calculation of substitution model gradients
Source: BMC Bioinformatics. 2025 Dec 23;27:20. doi: 10.1186/s12859-025-06353-4 (PMC12836810; doi:10.1186/s12859-025-06353-4)
Supplement: Supplementary file 1 — (zip 4800 KB) [file 12859_2025_6353_MOESM1_ESM.zip › alignment_256_100.fasta]

>Tip_6
NLAKHWISSQECHLFQNRVASYAEIAQHNLDLDATSDRVAIDLQEQQGMKLYASDALLEN
IYFINSVTEGNECGVNAQDSLSGNSEMGSEDDSHTIATDP
>Tip_7
SLSKHWMSSQEIGLLQDKVSIMAEIAEHDLDRDYGSDRVAIALQQKKSVKLHCTHAFMKR
IYFVTSIGERNECGVKSKDAVSANTEIGARADDNTIAANS
>Tip_23
QMGHHWMDAQEVHLVQDKVSTFAEIAEHELDRDFKSDRVAIALRKKDALDLYSSDVFLAK
IHYLVTVGEGNKHRVNSMDSLHQNNELGSAADQSTIASHA
>Tip_62
EITKHWMDSQESHLIQDRLSTFAEIAEHELERDHRGDRVAIAIREKDTVELFATNVLVTQ
VHFVTSMGEGNKHGVNSMDALARDDDLASAAQQDTIVAHT
>Tip_63
EMSKHWMNAQEAHLVQEKVSTFAEIAEHELERDFNNDRVSIAIREKDSVELYSSDVFLAK
IHFIVSMGESNKHGVNSMDSVAKNSELSSRSDQNTIAAHS
>Tip_159
QMSKHWISSHELHLFQERVATYSEIAKAKLDPDHTDDQVPIKMEQDQAVKMGSGDALIQE
IYFVGAISEGNECSVDTQDALTTSDNLDINDDSESIAMQS
>Tip_160
LLSKHWISSHEAHLFQERVATYSECAKSELDADCADKRVAIRMHSEQALKMYASEALLEQ
VYFKPSASDANECSVDTQMSLQSSDDLDIDTDTDSIGTES
>Tip_170
VIARHYIDSQETDLLEKRIATFSEIAQHQLDADCYHDKVPIVTKEEEGIKLIASNAVMEK
IYCVSSVAEGNECNVDSKENLMRANDLSADEDANSISPEP
>Tip_235
AVAKHWINSQEANLLQERIATYSEISQHQVDSDCSNDKVTILMEKKEALKLLVSQAFLEK
VYYTTSIAEANKCPVDTHDGMTGNHNLNITEESDSIAEDP
>Tip_236
VMARHYINSQEIDLLQQRIATYTEIAEHQFDPDHNHDKVPIVITQKDAIKLYAADAILKR
VYYVSTVAESNECNVNSKDGLTDAGTLSAADDANSIAMDP
>Tip_176
QLAKYFIGSSELNLFQNQVATFARISPHGVELDPSDDVVPIKLQQQEYLKLHVETALLKK
LYFINTVAQSNECLIGTQESLHGSEKLSNKAQPHTTVQAR
>Tip_177
RLAKYFIGSSEIRLFTNQVATFSQISQHGIELNAASDRVPIDLSQQEYLKLWVETAFIEK
LYFVSSICTGNECLINSQETLESNERLEADADANTTVEAK
>Tip_167
DLAKYYIGSSEVNLFQNEVATFAQISQHNVELDASDDKVPIELNQQEYLKLFASSAMLAK
LYFVQSVCTGNECLIGTQETLEGNNMLGSDADASTTAAER
>Tip_77
QAAKHYIGSQETNLFQDDVATYARISSHNLDLDASNDKVAIELDQQPYLKLISSGAMLQK
VYFIFAVGTGNDCMVKQTDTLSGENELGGNTNENTTTKSQ
>Tip_128
RLARHWINNQELHLFNNRVATIAQISSHHIDLDAADERAPIQLQEQDAFKLNATNAMYEN
IYFVKSIGSANECSVDSMDTLTGDTSISSEAEAHTLSWDP
>Tip_209
TLARHFISRQEPHLFNDRVAVYSQISSHHIDSDATNERAPVQLQEQKRFKLRANNALMDT
MYYIKSLGSANDCTVSSMASLNGEKNISAEAEEGSLSWRP
>Tip_210
KLSRHFVSNQELGVLNDQVAVFSQISSHQLDSDANNERAPVELQEQERYKLYAQNAFLES
MYYVDSVGSTNDSNVESRTHIKGEGELNSDAAAGTLSWEA
>Tip_69
KLTQHYISTQEVHVLQEAIATYAQIADHSLDLDGSNDRSSINLVNQTSIKLKSSDALFEQ
MYFMSSVGTANETHVGAQECVLQDNDISAEAQESTIAEDQ
>Tip_225
KKTRHYISQRERNLLQEQIATFAQIAKHHMDLDGVHDRKVIELAAQSSIKLHASDALMDQ
LFFVTAIASSNECQVKTEQTLHEDNAIAANSGAKTIAPDD
>Tip_226
KLTRHYISQQETHLLSQDVATYAQMAQHRFDLDGAEDRSAIELVEQASLKLQAHGAFLDR
LYYVSAVCGANECQISSKRRLFREDEMCRNAEDDTITDDD
>Tip_8
ALEKHYITSQELHTFQQEVATFSQIAQHNMDLDHKDTRVAIDLKQQEALKLQATKAVLKQ
LYYVTGVATGNECHVQSRDTLYLEGEISSHDKQNTIAGDS
>Tip_102
RMEKHYITSQELHTMQQEVATYSQVAQSNMSLDHKNTRVAIELRQREALKLRSTEAIFRE
LYFVAGVATANECHVHSRDKFYMESDISSDQEQDTLGADS
>Tip_211
SLAKHYITTKEANTFQHEVATFSQVAEHNLELDHPNTRVAINLKQQEEIKLHSDKAILQT
LYYATNIGTANECHVHSKDSLVKEGDLSADDIEQTIAEDT
>Tip_212
RIEKHFISATEVNTISNSVATFSQIAEHDLELDHEDTRVQIALRQQDPLKIEADDALLET
IYFTANCATCNECHVNSQDSVLNEHQLSSEDIENTKAQDT
>Tip_147
ALEKHYINNQNRRVIAEEVATYAQISDHSVECDLKGTRIAIDLTQQDSLKRHNCDACIDR
MYYKSLIATSNESQVRGRDQINHADEITAKNKKNTIVQDS
>Tip_148
ALEKHYITSQNMHTLTAEVATFAQITDHNLDLDHSGTRIGIDLRQQDAFKLESASALIQQ
MYYSCAIAKGNESTVNSEDKLQKADALAAQDEDNTIAEDN
>Tip_248
SLERHYITTRNTDTITAEVATFAQTTEHQMDLDNHGTRVAIAIKINATMKLFANNALLQE
IYFAPGVGEANECDANSRQNFSRATELTAEEEENSIAETK
>Tip_249
ALERHYITSQNPHTLDSKVATYSQISQHDMELDHSGTRVSISLKQNETLKLKANGAIMHK
IYFASGVGTANECDADNKDKVFREHELNAADDEDAIASTR
>Tip_110
KLERNFIDSQNFHTLTDEVATFAQISDHNLDLDHKGTRIAIDLKQQEAMKLKATNALVEE
LYFTRGLATANECHADNKDKLQKADSIAVKEKNDTIAENS
>Tip_239
GTENYYIEAKEVSTMREEVARYSQISDCEIEVDYPDNRVGISAKAQAALKLESSSAILKL
LYSIANVRRSNECSLNAQEKLAEEDVMKGSSEHQNITDTA
>Tip_240
RQENYYIEAQETSTYRDEVARYSQISESQVAMDWSDTRVCIEMKAQADVKLNTSRAVLEK
IYFLKTVSTANACQVDSHDTLSREDMLSAKAKHDSIGAES
>Tip_115
ALANHYIEAQEVSTYQEEVARFSQTSEAEIELDFSNTRVSIGVRAQAAIKLQASNALVTE
LYFISTVATGNECRINAQDALTLEEMMQCEAKNDTIAEAS
>Tip_85
VIRKYYIQSRELGTLEDQVARFARISEHRFSLDYSETRVTIKIRAQRAFKLFVSDAILEK
LYMVTSISNANDAKLGTTVEVKDPEVIPAAPEKNTISPVA
>Tip_98
SVSKYYIKEREAGTVEDQIARYSRISKHRINLDYPETRVSIDVMAQRTIKLHVNNALFES
LYAIPAIGNPNEAHMDTTDKITDDSIVPGSPSKGVITAVS
>Tip_99
NIRKYYIQEREIGTIEDQIARFARISEHRVNLDYPETRVTIKVRAQRALKLHVADAIIEQ
MYAVTGVSNCNDAKLDSTDRMKDPEIIPAKPEKNTIAKVA
>Tip_100
AMRNYYIEARELGTLEDRVARYAQISNHEMPLDYSETKVAIAVKTQRLIKLKVSNTLIAR
LYWIRAVANVNEAKVGSTDELFRDDDITLDQDDQTISDVA
>Tip_101
VMRNYYIEAKQLGTMEDKVARYGQISNHQMPLDHTDTKVCIVVQTQKPLKLKVSDAFLTR
VYYVDTVTNVNEARVGITDLLKREKNFTSQQDDDNIATVA
>Tip_14
AIRNYYIEAHEIDTMQNRIARFAQLSEHKLSLDYSHTKVSIDVRQARALKLRASNALLDQ
MYWVHSISESYEESMKTQDKLHMDDELTSADEDDSRSAVA
>Tip_67
KIENQFIDSQETDTYQENVARFSQVEEHRIETDHADSQVAITIKSQQSLKLSASSALFQR
LYYVSTIATSNECHINSQDALALERSITATPDDDTICGSS
>Tip_68
DIENHYIDTQESDTYTEDVARFSQVSDHNLGLDHGDSRVAIAVNSQEPLKLYAATAIFPQ
LYFLSTIATGNECQINAQETLALASEIRASANDNKISDSS
>Tip_54
GLENHFIEAQEADTYQEEVARYSKVSPHDMELDHTDTRVAIEVQAQTSMKLAASDALLRK
IYFLSQVSTANECRIKAQDSITVDSRLRVPTNDNNIAGVS
>Tip_157
AFKAHYVDGQEVNTYEEQVARFNKISENDLDLDNNNTRASIQVNAESSIKLIAADAMLRM
VYWLAQVSTGNECQIDAKKTVSVNQALRCKKEDGTISEVT
>Tip_158
SLKAHYVEGQEVDTYEQQVARYNKISENDLDLDNNNTRATIEVNAETALKLIAADAFLRK
IYWLAQVSTGNECRIDARDQMTVNQALRAAKDDGTIGDVT
>Tip_34
AVENHFIEAQEVDTYQKEVARYSKIAAHDLELDHNNTRVAIEVQAQTAIKLASSNALVEQ
LYWITSISKGNSCRINTQQSLNKEEAIQSPEEDSTIADVS
>Tip_223
ALERTFLNGQESSTYQDKVATHSQISDHNLDLDHRDTRVVIEVRDQDAIKKHACKAILEK
FYYLSTLAATNECRIDSKDGMLLATAMPAGTEMDTITQVT
>Tip_224
KLEHNYLSGQEASTYQAHVATFTQISEHNVDLDHTDTRVAIQVTEQDILKRHASHAVLDE
FYFLNSIAATNECHVNAEDNLILETKLSNPTKNTTITGGT
>Tip_41
LMPKHFIDSKESHTFSSKIGTVHKITDHAVELDYAKDKVAIAVTQEDTMKRFGPNALLKR
LYMVASVAACNSANCEARRTMKGNEGLGSSTDEGSVGAAT
>Tip_42
LVPKHFIDSKETHTFTSKIGTVHKITDHAVELDYAKDKVAIEVTDEEVMKKYGSDAVLKK
LYMIGSIAACNQAGCDSRRRLKSNEALNAETAENSAGAAA
>Tip_36
LISEQLIDSKQTDTFTTDIGTFHRITAHEVNADYTKDKVVIDIQEENAIKKNGSEALVEN
LYFMNAVAASNQANIESKTNVYRQASLTAARAPGDAAENS
>Tip_213
RLPKQLIDTKEIKTFSDSVGTIHRISRHDIEVDFVHDRTGIAIEEEDALKRFAGDALVEW
LYWVQDISDANQANLDSQPAVQTRNNLTEHRHASDDSRTS
>Tip_214
NLPKQLISQKEIDTLADSVGTFSQITRHEISADFSHDRTGIATKEEEALKRFAGKALIKT
LYLVSHVAEANQVKINNQPSVHTREEISAHRNDGDASHTS
>Tip_57
KLPKQLIDSKELDTFSTDIGTLHRITKHNIQVDFFNDRTGIDVEEDQSIKRYGSNALMRW
LYWTQSVNDVNQANIEAKPAVCGRNDLQVKRHPADNSQAS
>Tip_139
MLPKHYINSREVHTFSEEIGTLHKITRGLVEVDFYKDKVCIAAKSENAIERYVADALLAR
VYLIAAIAAGNKAKCDTARPLYYEDGLPATDKSKNVLENA
>Tip_140
QLPKDFINSKELHTLTAQIGTVHKITEAAVQLDYLKDKVAIDVKSEEALKRYAADAMLKN
VYLVQAVAAGNKAKCDVAENMSYEDNLSAKSEEDSVAANS
>Tip_10
LLPKHFINGAEVHTFSAEIGTVHKISGHAIELDYGRDKVAVSVRSEDSLERNGNDALYPK
LYFLNAISAGNKAKCENARQLHADDDFNSDNKQRSILESS
>Tip_73
LMTKHFVDGREQNTLTEDTGTIHKISTHEVEPDRNGDKVGIDSQAECGLDRSLAQMVVGK
VYFFAGVGQQNKERCHSERIMHEDTSMRRESKDNSVLESD
>Tip_171
LMSKHYIDGREVRTISVEIGTLNKISDHEVEADHSSDKVGIKSRDENSLEKFLSDMLLEA
IYYVSTLAQANKARCKSKRELVKENPLAGKTEDKSVLDSD
>Tip_185
HMTKHYMQGREVHTLTVDVATVDKITAYDLEADYTNERVAIASESECALEKYASQMLFSR
IFFIHSIAQVNNARCGNKETVLQQNAIVVDTRGQSVGETD
>Tip_186
QITKHFMDGRELNTLTVKIGTVHKITAHEVEADHSDERVSIRSESEDPLERHLANLVYQR
LFFVSAIAEANKATCAARATLMARNDLSLERADESVLVED
>Tip_219
LLSRHYISTAEENTFNSDIATYHKITRHRIELDNSQQRIVIDVRQDESLKKVGSDAMLHR
LFFIATIAAGNQMTIGSSAALFKDDPLGAPAESKAVAIST
>Tip_220
NISKNYIDTKKLNTFNSKIATHHKVSQHRLDLDHSDQRITIEVRQDEALKKGSSDAFIEA
LFYTSTVAAANQMRLDSQENLGREHVLFSEAESKAVARNQ
>Tip_133
LLPRHFLNTAELHTFSSEIGTFHKVTRHAVQVDNANERVAIEISEDECLKKLASQALLRT
VYFTTRVAAGNQMCIGAKRSIKTENLMAAESDGTSVATSS
>Tip_21
MLPRHYLDSQEIHVFSEEIGTHMKVTDHAVELDNSNERVAIQVRADEALERYANNALLDH
SYWLRTVAASMKMNVHTARSLDAQDEIAARAESASVVDPT
>Tip_92
RIPKHYLDSQECHIFADPIGTLSRVTDAAMDLDNRDERVAIGRKMDESLKQYSSDALAAR
SYFMSSITAAMKMYINTAKELALRDPIGAQADAATVAQLT
>Tip_93
LIPRHYISTRETHIFSEEIATLSKVTEAALELDNQHERVAVERKMDETVKNRSAEALAKQ
SFMMDSISAPMKRWVNCQMDMQARSDIGARAEDASVTELT
>Tip_74
ILPRNCMDTKEAHVFTHDIGTLTQVNRGAVELDHSDQRVAIALHADDPLKKMGSDALFES
SYFLAQIVAAMQKFVHPKRNIQKQQEIECEDEAGSAADAS
>Tip_75
IFPRNCMDTKEIHVFTKQIGTYTQVNNHAVELDHEEQRVSIEVRADAALKRTASSALIRR
SYYLSSVVASMQMHVDSARDLGKQQEIGAAEEAASAANTS
>Tip_59
PLPRHYMDTRESHVFSDDIGTYTKINEHAVDLDRKEQRVAIEVRADETLKKLASKAMLRR
QYYLTSIVAAMQQQIHTARELPPSDPIAADAATTSVANAK
>Tip_165
NIPRHYMDSKEVHVLSSEIGTYDKVNEHAIELDQNNQRKAIRARDSAIIKTHCSHALIDA
LYYVNAAATAMQMFLDAARALRADDVLTAGQAPTSVARET
>Tip_166
KLPRYYLDTKELHVFSEEIGTFDKVNNHALEADQSDQRVVILAENSTAMKTNGTSALAHT
MYFVVCVASAMQMHLDSARSLREDGALACDEGESSVARDA
>Tip_38
HIPRHFFDSKEVHVFGDEIGTWDKVNETAVELDQSSQRVAIDARASESVPTCATSALVEK
MYFIASVSSSMQMQVNKANTISKDNIIRGEADPNSSANER
>Tip_143
HMPRYYFDTKETHIFSNPIGTVAQVNDGSVDLDKANNRVAVACKKSDALKRHAESAMLKE
SYFVSNIASSMQMHVSTRRGVSARHALGVAQGPNTVALNS
>Tip_144
CMPRYYFDTKETHIFSNPIGTVDQVNDGSVDLDKADNRVAIACKKSDALKRHAESAMLQE
SYFVTNVASAMQMHVSTRRGVSARNALGVAQGPDTVALGS
>Tip_221
SLPRHFFDTKEKGIFSEDIGTYPKVNNAAIDLDRSDTKVCIDCEQDDNLKKTSTGALLKE
SYFMDATAASMEMYLDTAKTIERDNQVGADKEPNTAAENS
>Tip_222
TLPRHFFDSKEQDLFSKEIGVFPKVNDATIDVDRPSTKVAIDCQQSTALKKHSEEALLEE
SYYISSTGSVMEMHLSTSSKIDAEDEISADEDPDTVGTQT
>Tip_3
LLQRHFINTQELHTFGTHIGTYHKVSRHAFEADHKHEKVAIKISDEDVMKTHVTPALIEE
MYWVSSVAAANQQHVGASKDLRSENAVSARSKAASVADTS
>Tip_4
KLSQRFIDSQEAHTFDTYIGTYHKVTKHDIELDHNDERVSIKVSDDDPIKRQPTDALVNK
VYFATSIGSANQMEVDTRRSFHTEEVVSAQKQANSVCAAT
>Tip_106
QIERHYMHSKECDTFAATVGAFTKVTTHQLNVDMASERAARAARDEESVKEHGGMAVHEA
MYFISTVAASNQRNCSSRRSLLCKDIMTPEQDDDSVSKAA
>Tip_107
KIERHYLTAKEADTFAEAVGAFHKVTRHQLNVDMNDERVAISARDEEALKENGGDAVHEK
MYYLTSVAASNQRECNSKRALVCKKVMAPEAADNSVARSA
>Tip_79
TVEKHYLHPKEENTFAEAVGALHKVTHHQIDLDYSDEKVAISAADEETLKESAGDAVHDE
LYFIDTVGGGNQRKCEAQRCLQREKIMDSESADNSVARSA
>Tip_193
TITKHFLHLKEAHTFADAVGALHKVTHHAIELSYHDEKVAIETRDEEAVKETAGKAIHER
IYYLVTIGPANQKRCESKVSLNAENSLTSDATEHSVADTT
>Tip_194
TITKHFLHLKEEHTFAEAIGALHRVTHHQIELSYHDEKVTIETRDEQVIKETAGRAIHDR
IYYLVTIGPANQRRCESKISLEAENALSGDATENSVAETT
>Tip_47
SIPKHFLHPKERDTFTEEVGTLHKITAHAIELDFTHEKVAIDLSDEDALKQAGENALREK
FYHIGTVATCNQQRCDTKTSLHAEDKLDAEADDNSVGKSS
>Tip_141
FMPKHYLNPKEHNTFSSEIGTYNQITRHSFDADYANERVCISVREEESLKRQGAHAIQET
IYFRTNVAQANQEHINTKRTINKQANLTSRSAKQSVAGTT
>Tip_142
FMPKHFLNPKQYNTFASAIGTYHQVSRAAMNSDFADEKVAIDVRTEDGMKRHGTGAILAR
LYFVHKVGAANQEHCNTKRALQRQKDLAPKAEAHSVISST
>Tip_187
TLPQHYLGAKERDTFQAKVSTYKKISGHNLQGDNNSDRASIDAVNEEAMKAQAKRASMEG
IYFIASVSGANQAYCESQKKMFSEDMLPGQGQDKHITDSD
>Tip_188
TLPQHYLGAKERDTIQVKVSTYKRVKNHNLQGDDSSDRAGIEAVNEEALKAYSKRASVEG
IYYMSNIKGTNQAYCDSRKKMCSENMLPGAGNDKHITEPD
>Tip_138
PLPKHYMGAKEDDTFPDRVATHKQISGHKLEGDSSSDKAAINAVNEDAVKAQAKRASLGG
IYFIGVVTGANQAYCNSREKLYGEHLMPAEGEEKHIAGTD
>Tip_19
QLPQHYMGAKESDTFQDKVSTQKRISGHNLEADSNSDKAAIEAVNEASVKAKAKNASLTG
IYFIGPVTGSNQAWCNSKQQLYTEDLLPADGDDEHISGSD
>Tip_91
ALPQHHLGAKEAQTFKKAISMQDQISRHDIDSDNYDDRAAIEIPNEQPINHWATSAIFDH
IYMASETSGINQAQCDTAHNLYVANLLAADDSKEHQVASD
>Tip_113
TLPQHHIGAKEAGTLKKAVSMHDQISDHTFDGDGYDDKAAISQRNEDVLKEYATAAVLTQ
LYFTTTICGANQQHCECAKSLHRDQLMTAKEDTNHQSQSN
>Tip_168
TFSQHHIDAKECNTIGPDVSMQDQVTEHTLSCDNSSDNATISAPNEDALKHLCADAVLAL
LLHSSSIVAGNQEQCRSARNLCQQNLLSAEDDAGHPAKTN
>Tip_169
MFSQHFIGAKESNTLGAAVAMQDQITDQTIECDGMNDHAAIEARTEAGFVHLATAAAINT
LLYASSIVAANQESVKAAQGVKRDNLLSCAEEAGHKVESN
>Tip_31
SIPQHFLGGKESDTFSEQVAMQDQISEHDMDSDYKNEKASIDVPEQQAVKHWSKDATLGV
VYHTTTTAAGNQARCEGTQNLYKYGLLTAEGDQDHIVTNS
>Tip_12
KLSGHYMGTKEVHTFSATVTTQYQVSDHSIECDSAQDKAAITIINEGALKMYGQEALMQK
VFFVTVTTASNQSKCNTRQGLLPSDALAVKGTEDHISGTD
>Tip_227
ELSRHYIDSKEANIFATEISTFHQVSSHTLDADDSRDKASIRVVEEDQLQKRSAGAVMDQ
LYYLSDVAAANQAHITSKSEFFHAGTLSADSAPNHIADTT
>Tip_228
KMLRNFIDGKEIEVLANDISTFHKVNKATVNGDDFREKAGIEIVEQDGMQKWAVGAVLAV
TYFLSDVAAANEAHADTKVEFWTEHAMAAEAETNHIAETS
>Tip_96
RMPRRFIDAKEAEVFADEISSYSQVSTATIKGDDSRDKHGIDIVEEKAIQKHGSGAVLET
LYYIASIFAANELHCNSRMEIRREDGLTSEQESAHIGRTT
>Tip_97
NMPRHFINAKEVDVFAEEISTFHQVSTATLEGDDPRDKHAIDIVEEKCMQKNGSGAIIQS
MYYMATIFAGNELNCDSKTEIDQKTGLQAEQTQAHIMQTS
>Tip_180
KLPRHYITAKECDVMAQEVATFHQVSQASFETDDQRDKAAIAVVDEANLKKHIAEALFAK
IYYGGQVGAVNQAQCTTKQEFIADNAIGPKAHTEHIADTS
>Tip_246
RLPRHFITAKEITVFAQEVATFHQVSTHTLETDHERDKAAIQVVEETNLKKFVSSAVLES
LYFVARVAAVNQATTSSRQHLMTENALACDAETNHISESS
>Tip_247
RLPRHFITAKEITVFAQEVATYHQVSTHTLETDHERDKAAIEIVEETNLKKFVSSAVFES
LYFVARVAAVNQATTSSRQHFLTENALSCDAETNHISETS
>Tip_161
KVEKHMIESKEINVISKEVATLHKVSVHTLEADFSNEKAAHQIRDADSLERHASSAILEK
LYFVPSLAETNQREVGSNMSVLRDGPLTCSEEEGELSGSD
>Tip_183
ACEKHYVERKEKSVFTKEVGTYHRVSVQSIDADNSEDKAAIQVTEDDAIKQVSSHAILHN
LYFVSTICASNQRDVVSHVSFAADASLRADREEGDLSSSD
>Tip_184
ACEKHYIEAKERSVFSKNIGTIHHVSEHSLESDQSDDKASIAITEDECIKQIASSAIFET
LYFVATIGANNQRDLDSRVAFFGDENMRPGDEEGDLSPSD
>Tip_201
KLEKHYIAAKEMTFVSQEIGTFHQVSVHTLDGDSENDKAAITVTNEQALKKVGPNALMDR
LYFVTTISSKNQSQCDSQVGLHPDQELQASDQRDHITESD
>Tip_202
RLEKHFIAAREVSVFSSEVGTWHQVAKHTLDGDSTNDKAAIDVENEQAVKRYGADAMFDK
LYFAHSVSSVNQADCNGRVSLIPDNELHEDEQLEHLSEAD
>Tip_29
QITKHYINEKRTDTFHTNVSTISQVSAHQLDVDHFREQANIAIREEDSMRRNGASALFAR
LYFISSIAQTNQASCERHGLFYPTESLSAATADNHIGETS
>Tip_250
QISKHYVSEKRANTFHTNVSVLAQVSAHHMSADSFHEQASIHIRDEDAIRKAATDAVFAQ
IYLIVQVAQTNQAACGRQGLMWTEGDLRGTELNGHIGERS
>Tip_251
RLSKHYITEKRADTFHDEVSLMAQVSNHQLDADHYKEKACITIRKETGLRKSSADALLTS
IYFTTQVAEANQAACDRHGILQATSDLRSATEEDHIGENS
>Tip_164
AVNKHFITEKRTDTFHSNVSTFAQVSEHHLDTDHFREQANIVVRDEQSLRRGGSTALMTR
LYFTAKIAESNQAACERTGLIGPTGAFRSDAKDNHIADTS
>Tip_65
HITKHYINEKRADTFHTNVSTVAQVSAHQLDADHFREQANIVIREEDAIRRHGASALFSR
LYFITSIAQANQAACDRHGLLYPTESLTGATLDQHVGETS
>Tip_242
QMTKHYLTAKEIDTFTDQIATVNQVSKHELAADNSNEQANIVIKEEEAMRHHAASALLVA
IYFAASVGQANQAQCDSQISTHQKNQVSSDSQDDQTESAN
>Tip_243
RIPKHYLTSKEVDVFSQSVATFSQVSTHQLASDNTHEEAGIDVRDEESIRHFSANAILVA
LYFESSIAQANQAQCEQQVAINKDKELSATEEENHTEEAN
>Tip_241
KISKHYIDTKEMDTFNTDVATFNQVSTHQMATDHSDERANIEAKEEDAVRRTGNDALLVA
LYFEANVSQVNQDHCEARIAMNREHEVTAGSQNNHTEDAD
>Tip_20
ALPQHFINEKDQETFTDDVATFNQVSDHQISADHTKEQASISIKEEDALRKAGSGALVAK
LYYVSAIGDANQASINSEISMHEVERLNAKSRENHISQTD
>Tip_0
KVTKYYIKSREINTMTTNIATISTISEVELEVTYSEDKVSIQLFKDKNFKKQTADRLLTK
IYYIKGLGLVNGQVCDRNQALETEDKISTEDEKNHVCNNS
>Tip_229
RMNKHYIQSREFNTLTQQISTIHTVSDSELELDYTEDKVAIELYQDESLKRMTANAIMQQ
KYFIQGLAEQNNRLCDRKATVYIQNALTISEDTNHVADSN
>Tip_230
RMNRHFIQSRELNTITREISTIHTVSDSELDLDYADDKVSIELHQDEPLKRLAADALLDQ
KYYVQGLAEQNNRWCERKATMFSENELALQEESDHVARSN
>Tip_86
RMTKHYIQSREFNTLTSQIATIHTISEVEIKLDYTEDKVSIELYKDQALKKFTANAIIDR
LYYITGLAAANNKVCDRRESFETQDTLSCNDKTNHVAESN
>Tip_44
LLTKHFIKSREIHTFTEEIATFNKITAVHVQLDQTGDEVAINMQEEESLKRVVANATLAK
LFYESTIGENNEGVCTRRESILGEDELGCKEEENHISTTN
>Tip_51
FLSKRFIKSNEADTLTLQIATVQKITEVNLQLDHHGDQVGITLKEENALKQSVAGATMRR
LYLEAHISAANNGVCTTQESFRPQDELTAEDKDGHIAHNN
>Tip_52
HLSKRYIKSKEMHTFTLEIATVHKITDVHLQLDNQGDQVGINLQEEEAMKRNAAGATLAS
LYFETEIGANNEGVCTSRETLYSEDELEGKDEDDHIAASN
>Tip_237
LLSKHYIQSQHARIFTESTATVHAISAVDLETDYSQVQVAIDFKAEQNLKHNGTNAFITK
LYCSSSVAEAYDGVCTNKEGVDKSHQMSNSTNNSHIAETS
>Tip_238
LLSKHYIQSQHAKFFTDETATVHAISAVELESDYQNVKVAIKLRAENSLKHRVTDAFITQ
LYYESNISDTYDGVCTRKETMDRSHEMQNQSNDGHIASSS
>Tip_55
RMNKHWIQDQHIDIFNGQTATVHGITNVRMESDYNNDRVAVDLREEEAVKQKVSDALFDQ
TYYATRLADPYEGLCDRLRSMRNADDLKQKSKNNHIAETT
>Tip_56
LLNKHFIQSQHVHIFSGETATIAGITNAELESDYGQDKVAIELQEEDALKQRVSNALIRK
TYYTDRIADAYDGLCSRNKSMQRANKLHSQSENGHISQSS
>Tip_136
LFTRFFIQSQETNIFTGETATVHRISKVELQADYQNEQVAIELRKDEGLKQHGTEAYLHA
LYFKTSVGDVYDQVCQTRKAMLAQNEMTSQSEEEHIPQSG
>Tip_191
LFSRYFIQSQEQDIFTGSTATVTRISKVDFSASKSDDQVVVELGEEQALKRQTNSALLSK
LYYKNSIGEVFDQFMESKQSLDIEEVLAGHRHQNHIPEAG
>Tip_192
LLSKYFIQSQEKNIFTAENATVHRISKADFEVSHADDQVVVELMQDKGLARYGNDAFLDH
VYLKDSIGDTYDQVVETRKAMNAQNDLAGEKEQNHVPNTA
>Tip_82
YFSRYYIQEQEAAIVSEQTATFHRIPAVQQDVDYTDDQVSIAVEKEANLKKGGTGAVMEL
MHYSDKVADSFDGVVNPNAALRAEDHFKCAQGEDRISGRG
>Tip_205
KVSRYFIQAQEMAIITQETAAYNRIPDVDIESDYGNQVVLIEIQKDEAFKKHATHAIVER
LHYPSKVVESFDGDIEPRASFNAEDEMSAAEADERLAASG
>Tip_206
YLSRYFIQAQEQAIITGETATFNRIPDVQLEADYNSQVVLIDIQKDEVVKRKGSNAILDQ
LHHPSKVVETFDGVIEPKVGLNAQDEMAAKDEDDRIPEGG
>Tip_46
LMSKYYIESQEASIITGSTATVHRISDVDLEADTGKEQVSTQLRGDASMKKEGSGAFVDR
LHFRADIADSYDGLCNPKTSIFGEDNFQSEEAHDRIPERG
>Tip_64
LIATHYVHSKEAHTLNEEIASIHQISDVQLDLDYTSNEVAIRTKEEEFLKKRASNAIWQN
LHLLTGKASANDKVCATRENLRGDRDMSADEETDHLAKGS
>Tip_124
RLATHYVQSKEQNTLSQEIASWHQISAVELDGDHTNNQVAIRSREEDFLKRQASHALWSD
VHCLTSKVSANDEVCATQESFCSDNKLASKQNDGHITESS
>Tip_125
SIATRYVQSKEVGTITEEIASYHHISSVQLNLDHSNNQVSIATREEAFIKKAGSEALLKR
VHYMSTKSEANEKVCHSQESLSSDNTLAAQQEDGHVSEAS
>Tip_76
KMSTHFVQTKESDTISEDIASYQQISHVQLEKDIASNQVGIRVKEEELLKKRANDALWQS
IHFLSTKHSAYDEVCASQESLLKKNEITAKTKRNHIAEST
>Tip_233
LFTRHFIQSKEANIFSKEISSIQQISAVDIDLDYASNQVSIDVKEQKLLKKAATDATFEL
LFLLSTATSVNDQVCGAQSAMYMDGNMSGSVEADHIANTS
>Tip_234
LLTRHFIQSKEFNIFSQQISSIKQISAVDLDLDYANNQVGIETNEQKALKKAASDATMDL
FFLIATVSASNDEVCDARNSLYMNGSMSADAETSHIADTS
>Tip_37
LFTRHFIQTREVNIFTKEISSFQQISEVDLTLDYASNQVAIKVREQKLLKKSSTDATLQM
LFLLSTATASNDQVCGTRNTLYMEGEMNSNGEADHIAETQ
>Tip_11
MLNKHFITGKNTATMAEEVASYHQISDHSVALDHNDDRVSIVVRQEEAHKLQATDALLSK
VYYLEAVCEANKAACGARVAFQQENKLKGEAERETLTEVK
>Tip_153
LLNKLFINGKNMDTIAQDVASYTQIANHSLASDHSDDRVAINVNAQDDLKLRASNALIKS
LYFLRSVSDSNKAQIGQCISFKMQAELEADAAKESLTKTR
>Tip_154
QLNKLFINGKNSGTLAENVASYTQISSHSIALGHDDDRVGIEMNAQEDLELYSCEAIVER
MFFIAAVSDANKARIGQKIPFYRAAQLEGDAEEHQLAKTR
>Tip_120
ELNKYFITGKNINTMATEIASLHQISDHDVALDRNADRVAIEMRQEEGFKLRASDALFTN
MYVMTAVCEANKAYVGTKITFNRVGNLPTESLRDTLGEEQ
>Tip_121
TMNKHFITGKNIDTMATEIASLHQISDHSVALDRSADRVAIEMRQEKAFKLKASDALITS
MYHMTAVCEANKAYIGTRISFHRVDELHGEALKDTLADEQ
>Tip_5
ALARHFITNRNTATLDEDVASLNQITEHELELDYSQDRVPIIVRAENCMKISASEALMDK
LYFLCTLCQSNKAAVGSSTGMQKKSDIPADASEDTLCESK
>Tip_116
LLARYYINGRDMSTLTEQIASYSQIPDHSIELDGTKDRVPIAVREEGCMKIIATGALIER
LFYLTTIASANKAAVNNGLTLNRSDEVSAEADSNSLTDSK
>Tip_117
LLARYYLNGRNRSTLQTSIAAHSQIPEHKMQLDNSSDKVAIAVHQEDTAKIVRTGALVPN
MFYLSEIPAANKQSVSSETAFSKEKEVATEKTDGRLGQTK
>Tip_109
LLARYYINNRNTATLANNIASHRQISPHDLELDNNNDRIPIVIKQETTLKIHETEALLDT
LFYIETIAAGNKASLNSSCGLEREDPVGPQDEKESLAETK
>Tip_178
MLAQHYVTNRNIATLVEEIASFSQISDASLDLDFEEDKVPITVREDQAWKICANGALLSQ
LYYLDSVTESNKATVNNQSNLAKAQEITARQDENTMAEST
>Tip_179
RLARHFISGCNTATLADQIASYSQVADHSLELDYSNDRVPIAAKQEESLKICAAGALLTK
IYFLSSIAEVNKASVDNEVALEQGNEIQGAKEKQTMSESR
>Tip_155
MLKRHFITGRNMATLSEKVASFHQISEHSIAADYSDDRVSIEIDQEDSLKRFAQSAVLQT
LYYFKTVAASNKEAISAALALHKEHDIAGADSHGALAKSK
>Tip_156
MLKRHYITSRNMATMSDAVASYHQISDHSLASDFAEDRVPILIEKEEAMKRFANSAVLQM
LYFFRTIAGGNQEAVRAGLALHRSDEIKGAGQEGALAKSK
>Tip_45
MIKRHFIDGRNVATLASPVASLHKISNHSIAGDYNEDKVPIELRKEEAAKLLSTKALLQA
VYYLTSIAAVNKRALRSSITIRKENKIMSRGETTALGDSS
>Tip_150
MLKRHYIDGRNHATLAEPVATFHEISEHSIASDNRGDRVPIGLKQQEAFKLFASGALLQQ
VFLRASIAEGNKEHVKAQLAMHANENLTGAAASRALAHQK
>Tip_151
MLKRHFINGRNTATMAEPIASFHQISQHSMAPDHRDDRVAIVIEQEQSIKLFSSGAVVQH
VYFVTTVAAGNKEAVRAGLSLEDQSEIQGAEPTDALAQTK
>Tip_244
TLKRHYIDGRNVSTMAEPIAAYHQISEHSMALDFANDRVHIVVEEEDAYKLASTTALLKR
LFYLKTCVASNKATVNEGVTLGKAKEFDGQAAKNTLAEAK
>Tip_245
VLKRHYITGRNAATLAEDVASYHQISEHTLALDLTEDRVPIVVEEESAYKLAAPDALLER
LYYLETVAAGNKAAIDTGISMKSANKFAASEEKDTLAHTQ
>Tip_70
LLKRHYITGRNQATMSEPIASYHKISEHSLALDFNDDRVPIVIEEEDGFKLLSSHALLER
LFFLKTVAAANKAAVNTGIIMHKANPFNGQEQKETLAQTN
>Tip_129
FINRYYITSKNAGTLAAPVSSYHQINAAGADLDHDEDRVPIEVKESAVIKVRASSVLLNR
LYYAAGITAGNKSAVNSGNVLQDEKELTSAGVKDTLGAMK
>Tip_130
WINRNYITSRNAATLSQPVASFHQINAAGADLDYPDDRVPIELKESKCLKIQSKDVIINE
LYYVESVTASNKSQINSGKSLASDNSLKAPGVKETLKQMK
>Tip_22
EIKRNFITSRNAATISQPVASINQINAASADLDFSNDRVPIRLKQSKALKLYGTNVFLRQ
IFWVASYGASNKTAINCGQSLCTDHQLTSEAVRDTLSQMK
>Tip_33
LLRRYYVDTRHNATMNSPVATFHQINERSLNSDYSDDKIPIDLKESESIKLYAAQIFLRH
LYYLTIIAAAHKNHIGQQINLHRSDELAGDAKEESLAEEK
>Tip_231
QMRKYFMSSKNVATLSGEVASFHQLNKADVSVAYTEDRFGIKFQESDLTDLATTNIMRNQ
LYFIPAIAAAHKSPINESANLIRATAVSSNTKENTLSNMK
>Tip_232
LMRKYFMSSKNIATLSGDVASFHQLNKASLSVAYTEDRFAITFQDSKLTDLATSGILRQD
LFHIPAVAAVHKSHINESASLIKADSVGSSEEEETLADMK
>Tip_103
TMRRHYLSSKNAASLSQEVASYHQISRSSVNVAYSGDRFAIDFTESELTDLVAAEILRHH
LYFMQCVSAAHKKRINEELTLLRQDSLTDETDEENLAAMK
>Tip_181
LLRRYYISSRNTATLNGPVASHNQINQTSLKSAYAEDKVPIELNQSECLKLHASGVFLSE
MYYMGIVTASHKNHIGQGISMSEPDELAADAQDQSMAAMK
>Tip_182
LMRRYYISSRNYATLNGAVASYNQINQTALNTAFSQDKVPIDLNESELLKLQTANVVLEQ
MYFVGIIAATHKHHIGQGASLYAPEDLKSRAKDDTLAEME
>Tip_108
LLRKYYINNRNTATLNAPVASFNQINQSSLGSAYADEKVQIKMQKSDFIKLKGTNVLVSE
LYYIAIVAAAHKNKIGGGIPFIEAEELTPQDDKHTMTKSK
>Tip_25
KLKRYFITARSTTTLQEEVATYHQINAVNLEAPYAKDKVPIDLQKSEGLKLYTDSLFLQK
LYYVQIVAEAHKDAIDTGLTLSKAGELSIEAVEGTLNEMK
>Tip_26
KLKRYYISSRNSATLQQPVASFHQINAINLNLDYPKDRVPIDLKRSGSLKLHSNEVLLTQ
LYYISILCATHKSAITTGASLHRADELTGDAVNDTLSNMK
>Tip_32
LLKRHYITSQNIATLPDPVASYDQMSDGSLELDYTNDRVVIDLQKEEAVKLYATRVMITK
LYLIAIVCAANKSDISAGTTMGMKQELKGDAETATAEDMN
>Tip_134
KMTRHFITTQNLATLSEDIASYDQISDASLNLDSRKDRVVIEVKKEQAFKLNATNVFVTR
VFFLTIIAQANKKSVNSHMTMGRREELKVHTDENSACDTN
>Tip_135
RLTRHYMGTQGTATLSEDIASYDQISEASFDLDSEKDRVIIEVQKEAAFKLNTSTVFLER
IFLLRIVCATNGSNINSGMSLGRRGSLSADEVENTAAEAT
>Tip_30
ALSKYYIDGKDLQTLSSEVAACHQIASRHLDLCTANDKVMIEVKQDQALKRLASLALLAE
MYYQTSVVSGNTSSCKSKASLGNENDYTAHTEDDTLAKVN
>Tip_49
RIAKHYLEGKDAQTLSKRVSSSHQVGDRHAEACSSDDKVQIELKRESALEKHAALAIVEK
IYYVPSVVEPNTRHCRAKHSLWRDDTYPVEEEENSKAEVN
>Tip_50
TLAKHFFEGKDVQTISKEVASSHQVGDRHMEACSIQDKVQIEVREEDTLQKYADLAILDR
IYYIVPLVDPNTKTCRTRHTLQREDVYSAGKTDDTKGATN
>Tip_252
QINEYFFDGKDIETIAAEIASSHRVGQRKADLCSMQEKVMIAVENDAVLKRMGTLAVISD
IFFVDSVSAANAKSCSTKIEILKEQEYASKQREGTCGESN
>Tip_253
KLAKQFFEGRDVETLAREVASSHQVGARKAALCTVEEKVVIEVEQDAGLKKNSTLAVLND
IFFLSTITAANTKSCESQMNLAVENGYSAEDEEESTGEVN
>Tip_17
ALAKYYINGKDLQTLSSEVASSHQIASRHLDLCTSNDKVMIGIKQDEAIKRMACLAILSR
LYFMSTIVSANTSTCKSKISLGNNNGYSTHDENDTLADVN
>Tip_78
SITKYYLNNKDIQTFPNEVATHHQVAQAALDPCSGDDMVMIQTPQSQGLNRECALALIQK
LYFVSTIGSGNATACAMKQEASNDKGFQVLEEESTLAPAT
>Tip_172
RISKYYLDNKDIQTLPEDIASFTQVAPASMENCMENDKVMTDSRESTTVTRAATLALIKR
LYFIGAITTVNATVCGSKLKAEANGNFSVLSEDNSLAPVN
>Tip_173
TISKYYLDNKNGNTVPDDIASFSQIAQSELGPCTDNDKVMTETSESEGINQAATLAIIEA
IYHVISISTGNATACGSRLKAAREDEFTGLDEDDSLAPVN
>Tip_131
KLAKFYLDGKQLQTMPEDVASYHQVAARAMESCTSHDKVMIETQNSDGLKRNTAGAMMPN
MYFVSAITAANTTAIESKVALETKSTFSTAAKADSLSEVS
>Tip_132
KLAKFYLDGKDTQTLPDDVASYHQVAERAMDPCTSHDKVMIQTKSSKAVKRMGATALLEN
LYYLNAVTSANTTGCDSRASLGKEDTFSTLDETNKLASVS
>Tip_174
QLSQYFIDTKDLQTVTEDISSWHKIAMRDLDLASIDEKVVIGVAEETAIRTSESLAVIKK
LYFAVSLASTNTRACETKVELTAESDYAIQKRSDPLASQA
>Tip_175
KLTQYFINSKDIQTISEDVASYHKIAMREIGLCTEDEKAMIGVAQEKEVKTPENLAMIDR
MFFFHTVSSSNTKNCETSLELENENEFSSEESSSPLAKEN
>Tip_118
RVSKYWINPKDMRTLSAAIASYHKIAIRDIDLCTAEDKVMIGLTEEEGMQQHEALVLLEE
LYYTDTLVSNYTSGVDSRSEVSHDGAYATNAKTSPLAQVI
>Tip_119
KLAKYYIDSKDIQTISEDIASCHKIAMRDLDCCSSEDKVMIGLAEEETLKSLETLALLDR
LYFIQSLISSNTSGVEKHIEMANEGQYAAEENTQPLTEVI
>Tip_152
QVARYFLDTSDVQTMSDDIASYHKIALRDYDLADNNEKVIIAMTDEEPLKSYTTLALLDK
LFFLYSIQSANTSKVNTQLEMVSKGEYTAAKSTDPISTVI
>Tip_254
RLARYFLDSSDCQTLSDEIASYHLIALRDFELASQDESVIIGMAEEEAMESYTTLAILSK
LFFLATIQSANTEHVENHIELVEKNQYSCERDTKPHAETI
>Tip_255
RIARYFLDTSDCQTLTDDISSYHKIALRDYDLASSDEKVIIGMADEEALKSHSTLAIVDR
FFFLSVLQNANTSKVDTHVELVAKGEYSAAKSTSPIGTAI
>Tip_149
RIARYFLDTKDAQTLSEEIASYSKIALRDIDLAASDDKVIIGLADEEAIKSREELAMVAE
MFFLASIQSANTSAVDSHVDMLAKGKYSGEKETNPIGESI
>Tip_2
GLTKYFINSKDVRTLSRRVTSYHKIALSDLSPCKSKEKVCIQVPTDDALKRAQTNALLAH
MYLMPSIRRANTSWLNTFTTLSKDDHYNGEESESPLAAAN
>Tip_15
KIGKFYIGTKDTKTLTNEVASWHEVAMGDLSKCTSNDKVCITAEEDEGVQKVCSCALVEN
LFVVSALEETNTSSIQGLTTLAKDNDYTAEEDKNPLTQQN
>Tip_16
NLGKFFIGTKDAKTLSNDVASLHKVAMSELSKCTSNDKVCIDAEEDDGIKRIASEALLKK
LFLMNTLEETNTSLVQTFAAIATDGEYSGDEQADPLTEMN
>Tip_199
NMGRHYLGGKQKKTLSEDVAAYHQIDDRQLEAGMQNDRVAIAISEDEALKLAPTDALLSN
LYFIANVSPGNTSYCDTKQRLYQPKGFTGADEEDTLASPN
>Tip_200
HMGRHFIGGKQAKTLSDEVAACKQIDDRHLEAGMQNDRVVIEISEDDSLKLTATSALFTN
LYFMTNVTPANTSHCDNKECLNKPKQFSGQDEEDTLSDPT
>Tip_18
KVGRHYIGGKQTKTLSKDVAAFHKIDDRHFEAGMSDDRAAIKASDDEALKLAPSNALVQN
IYYFDNVAPGNTSNCDNRPHMYHPADFTADDARPTLADST
>Tip_94
RLGRHYINGKDVNTLTPEIVSWHKISDRHMRCGMGSARLAIQLKDDDGLKLLASDALLAK
IYYMMTITPTNASYCDSKVALLHPNEFAVAKKENSLAAPS
>Tip_95
NMGRHYINGKDINTLSDDIVSWHKISDRHLRSGASDARLAIPLRDDEPMKLLARNAVFAR
LWFVMSIVPANASYCDSKSRMLPPNDFTVADQDSSLAASS
>Tip_48
ALGRHFINDRDFNVLSDEIASYNQISERDVKGGLSDAEAAISVRNDEGLKQLASDAIIQV
LYYMANMGPANTSDCHNEMVMYQEDQFTAKEQEDSLSDPS
>Tip_215
EIGKHFINGKDVQTFKDEVACFREIAEAHLNLGMKKDRMAVGASQDAGIKLESANAFIEQ
IYYSSRMSPNNTSYVDAKDSVLTPNTMSASNEPGTLAKPN
>Tip_216
EMGKYYINGKDLQTFPDDVSSWREISQRHLELGFAKDRMAISLDEDGALKLHGANALLSE
LYFMSRMSPSNTSYLEAREAVSQPSSYSAHNERGTLAQPS
>Tip_28
KLGKYYINGKDTQTFPEEVNSHKEISQRHLQLAMAKDRMGIDLDEDACLKLYAASAIVPE
VFFMTRMTDSNTRTVESRYEMNKSTQITADSEEHTLARPS
>Tip_27
HIGKYYISGKDVQTLAEEVASYHEISERDLELGMCKDRVSITVREDDHIKLMAATAVLAE
IYLLSSLGPVNSSFVDSRESLEQPGQYTGQDAEDTLSDSN
>Tip_24
TLGKHFMSGKNYSTISGEIASFNKITERHLEAGHSGERVAIQVREAESLKALSTEALFEQ
LFHFASIAPGNNTWCDKRETLSRPDAYKCKEDADSLSANA
>Tip_126
TLGKYFMSTKNMGTMSGKIASFNAVTNRHIEGGHVGERVAIDIKEAEAFKPLNTNAILET
LFFVNRVQKGNNSHCDKEDSLAKPDEYSAKQNTSSLAFSS
>Tip_127
VMGKYFMSDKNYGTINGKIASFNQVTERHMEPGHTGERVAIGIREAEAMKPLGTDAILSN
LFFVTAVPKANNSFCDKKDSINSPHSYAATDDEGSLGFSS
>Tip_189
TMGKHYMSDKNLGTISGEIASFNKITDRHFEAGHSGERVAIQIREAEALKPLSSNAMMEI
LFYFSRVAPGNNTWCDRKDALNRPEAYSAKDEANSLSFSS
>Tip_190
TMGKHYMSDKNVGTISGEIASYNKITDRHFEAGHSGERVAIDIKEAETLKPLSSDAMLEI
LFYFSRVAPGNNTWCDKKDSLHRPEAYSAKDEANSLSVSS
>Tip_13
EIGRHFLSGKDRDTLTEGIASYNKISDTHLDGGFSDERVVINVKEEECVKVLTERAFIDR
LFWFTTVAPGNSKECHKKVDMHKPQYYKRPDQANKLSQGT
>Tip_217
DLSRYWMNTKDANLLAKNIASFHKISRREIEPGLASQRVTINHRTDEGVKVKTSNVMLEK
LYYFSNISPSNEAHVGTRITLHKKSEYSHETANNSLAKAT
>Tip_218
TLGRYYMDSKDMHLLAEPIASFHKLSSREFEPGLTKERVAIAEKTQDGLKVKSSSVMMEK
LYYFADVTPGNETFVESKLYLISKGEYTHATTNDTRSKDA
>Tip_207
ELSRNFMASKDESLVGADIAAMHKISDRGLELGMPDDRVAIEQREDKPLDAMSEKTLLEI
LFFLIAVAPANDAFISSKMGIHNDDEFVGDDEDESLGENA
>Tip_208
AMGRNYMASKDKSLVAAGIAALQKISERKLELGMDDDRVAIQENKDNALDARSQDTLLHS
IYYIWAVAPVNTAWITSRLSIFRKNAFSAADAEDSLGQAS
>Tip_162
RLARNCMDAKDLSLLAAGIAAYHKISHRELDLGLMNDRVVIEEKKDESLEANASDTVLAI
IYYLASVSPSNTTWVHTKMSIMNRNEVSGQEDDDNLGDSS
>Tip_163
KLGRNCMDAKDLSVLKTGIAAYHKISHRELDAGLMNDRVAIKEKKDRSVEAHANNTILVI
IYYLPSVSPSNSTWVDTEMSLMRRNNVTAQEEEDSQAEDS
>Tip_114
RVRRNYLETKDQSLLASGIAAYHKISDADLEVGLRNDRVAIQEKKDDSIEAHSEATLMCV
IYYFTAVAPNNTAWIDSQMAILKENKFSGQEEDDSLCTNS
>Tip_203
RATRNFMSAKDLNLIAASVASYHKISNRGLEIGLVDERVGIEERDDAAMETKCSDTLLVI
VYYLVSVARANTAYVDSKISLRNKDEFNADEEDDSLGDST
>Tip_204
TTSQNYMGAKHIGIFAAAIASFHKISDRGLELGLSNEKVAIDQRDDPAMETFAQATLMAS
VYYVAAVSEGNTAMVNGRASIHRKHKFSAEDDSASLADSA
>Tip_60
QLGKHYMVGKDVDLLEGEISAYHKVSDRALELGMTDDRVTIEQTTEAALEAHASSTLINK
VYYFRTLGPANTAFLNSEVAIEERNVFAAEENSQSMGAST
>Tip_61
HMGRHYMVAKDLDLLEAEIAAYHKVSDRALELGMSEERVTIEQRTDDALEAQGSDTLLAR
IYFFASIGAGNTALLNSRIGLSERDVFSVDEDSQSLATTT
>Tip_35
DLGRHYMNSKDKHILSDEIASYHKISDRALELGMGGERVGIDARTDNALRVQATAAIVAA
FYYYTTVCPTNTAYVDNKVTLIKKSDYSHENDNDTLAASS
>Tip_137
AMTQHYMNVKDRHILTEEIASYHKISQRALRLAMSNERVAIEGRTDDGFKVQANNALIKQ
IYFFSSVGPANTAKIDNQINLIKRGDYEHAEEDSTLARSS
>Tip_197
AISQHYMQTKDQHILSQEIASYHRISHRAIQLSMSGERVAIKGRSDECLKVEASNAVLSK
VYFLSTIAPANTAVVDNRVAVLKPGAYSHAENDDTLAHSP
>Tip_198
EISQHYMNAKDEHILTKEISCFHKVSDRAMELGMSNDRVGIEGRTDDAMKVQASAAMIAH
IYFFADIAPSNTAAVDNKVTLIRKGEYTYLQSEETLAEET
>Tip_111
KLTRHYMSTKDKNTITESIASYHEISERDLELGMENDRVSIKLEEDEGLKVCAQGAILKK
MYFMGSISPANTSRCNSRQDFQRENEYTTENSDDTLSDGS
>Tip_112
RMTRHYMSKKDTHTITDGIAYYHEISDRDLEMGMENDRVSIKLKEDEALKVCSQNAILEE
LYYMDTVSPANTSRCASRQSFNKEGDYTVENEGNTLSASS
>Tip_9
QLARHFMSAKDLQIIKHEVASYHKVSERHLNGGMTDERVAIKLQEDDLLKVWPARAIFDK
IYFLSTVSPSNTAHCSTKKELCRSNRFGSQEATETLSHAS
>Tip_145
KLARHYLASRDIEILKHEIASYAEISERHMEAGLTEERVAKDLKDKEGLKVWAKRAVLDS
LYFFSTVSPANTAHVNSKQAFSQRNAFASATNPETLAEKT
>Tip_146
KLARHFLAARDAQILNQEIASFAEISERHLESGNSEERVSKALREEDCLKVQATKAVLKR
IYHFTAVAPIHAANCNSKQALQERTAFSSKEKTDTLAKKA
>Tip_58
ALVRHFLSAKDVQILKHEVASHAELDERHMDAGLTEERVAKDLNEDDSLKVWAERAILEA
LYFFSSVAPANTAHINTKISFYERNAFSSAEETNTLADKS
>Tip_39
AMARHFASARDENIIKHEVATHSEISERQLEAAMTDERVSKELKEDSSYKVWVTKAIFDK
LYWFSTVSPTNTAHSQSRQPFQKRDSFNNNEEANTLADRA
>Tip_40
SLARHFASARDENIIKDETATYSEISERHLEAGMADERVAKDLQEDAVYKVWATKAMLET
LYYFTTVSPSNTAYCQNRQKFNKQESFNGNEEATTLAERA
>Tip_87
TLGRHYLQGKDKQTLTDEIASFNKISERDLDLGLSNERVAIDVKEDDSLKVHSARAILDT
LFYIEGIAPGNTAYCDNKEPLNKADNYKRDGISPTLGADS
>Tip_88
SMGRNFLSGKDKNTLTEAIASYHKVSDRNLDLGLTDERVAIKVRQDEIFDVHVSTALMAQ
LYFTSSVSPPNTALCSQRPDLSKSRDYCRQDENDTLSNDS
>Tip_122
VLGKHFINGRDMHTVGKDVSTYHQISDRNLELDMQDEKVAIVVQAEDAVKLYGPKALLDP
VYFSLQISPSNTSRVESKQQLSKAGKLQAEHNVHSLAAVK
>Tip_123
ALGKHFINGRDMQTVGKDVSTFHQISDRNIELDMQDEKVAIVIQAEDALKLYGPDALLDP
LYFSLQISPSNTSGIESKQQLARAGKLQADNNVNSLAAVK
>Tip_89
KLGKNYITGNDRRTIGDHVTTSHRVSERNVKLDTRDDKVAIAIRSESYTKLRSVKALIKK
QYYIPKVAPGNTSGCDSQQRLLKGEKLATDDDVGSLAQAK
>Tip_90
HLGKNFLTGDDAQTIGSEITTSHQISERSIKLDTHDDKVNLVVQHESRLKLHSSDAFLEN
MYYQSTVGEPNTSGCDGKQSVIRGEELGGDDAVGSMAEVK
>Tip_83
PIGKHFITGKDGQTIGKKVATYHQISERNIQADVRNDKVSITIKAEEATKLYSPRALLAK
LYYISSAAPANTSGCDTRKRIQKGGDLQGDEDVRSLAKTE
>Tip_84
PLGKHFITGRDGNTVGEKVATFHQISERNIEADMSNDKVAITRKAEESVKLYTPRALLKK
LYFVTQAAPANTSGCEARQRLSQGGDLNADAEVRSLAKTE
>Tip_43
PLGKHFITGKDGDTIGKDVATFYQVSDRNVQADMSEDKVSIVAKAESAIKLWAPRAMFTR
LYYNSQLAPGNTSGCEARSQISKGGDLQAEKEVRSLVKVE
>Tip_80
RIAKYYISSRDVNTIGKEVVAYYKVSNRNLKADYTDDKVAIAKRADSAFKLLSPAALFYQ
LFYKSSLAPGNTSACQNRSNLKKEDELDMDKDADSLTAES
>Tip_81
RVAKHFISGRDANTIAEEVASFYKIGDRNVKSDMTNDKVAIVVQAQSSCKLLAPGALLER
LFYTSALAPGNTSQCESKKELYQEDELTVDEEVQSLAQTA
>Tip_195
NIGKHFINSKDVKTMTEEVSSLHQVSEANIDLDIVNDQVAIDVRREEAIKQNSTAAFISA
LYFVHNVAPMNTSFCDMKNNMEKPDAFKGDDKENTLANVR
>Tip_196
KLGKHYINSKDVKVMSEQVSSLHRVSGANLDLDIDNDKVVITVRRDEAIKKNSSSAFFDS
VYFVYNLGDMNTSYCHAKNSMAKPGDLNSPETEDTLAKTR
>Tip_53
KIGKHYINTKDTKIMNENVSILHQISERNIELEISNDRVAISVKRESVLKLAATNALIER
MYYTGSIAAANTNHCAKKDSLTRTNEFTAQENEETLANVK
>Tip_66
AMGKHMIQSKDVQVLGQGISTIHQISERDLRLDHNNDRVAIEVRRQSSLKLLSTSAFLDP
MYFTSSLVPANTANCKSRENLLCGDELTADTQEGTLSAQK
>Tip_104
AIDRYYIQGKDVQVMASGIASWHKIGERELRADYAGDKVAIEVQRQGALKLLQTNALLES
QYFHSSLAETNTANISQKIAMTHAESFEAKINDNTLEEGK
>Tip_105
AIGKHYIQGKDEQVLGAEIASYHKIGQRDMRADYDQDRVAISIKKQGTLKLLQTNAILED
LYYHGYLSEANTANVSTRVHLNSEDEFGSHIEEDSLSDQK
>Tip_71
NVSKEFIEAKEKKTLGDSMSSIHRINDPDLRADHRDERVAMEVRKQDTLKLLNSAAFLKK
IYLLSTLSPANEGFCRSPEAILQEDELSAHEEEHTLGENK
>Tip_72
RLGKHFIQAKDKNTMGEPISSYHRITEGSLRMDYTDERVAIDIRDQSTLKLFNTAAFLED
VYFVGSIAPCNTAYCDTRESILQEGKIACEEKENTLAENK
>Tip_1
ELGKHFITGKDAQTLGDEVSSLHQISERNIELDYNDDRVSIEVRRESGIKRSNSDAFVSD
MYFLTTLAPSNTSGCESRENINQAGGFTGKDDEDTLAASN
