# Supplementary material for: Phylograd: fast column-specific calculation of substitution model gradients
Source: BMC Bioinformatics. 2025 Dec 23;27:20. doi: 10.1186/s12859-025-06353-4 (PMC12836810; doi:10.1186/s12859-025-06353-4)
Supplement: Supplementary file 1 — (zip 4800 KB) [file 12859_2025_6353_MOESM1_ESM.zip › alignment_256_10_1.single_phylograd.log]

Likelihood=-664.4565701585896
Iteration 0: 664.4565701585896
Iteration 1: 664.4565701585896
Likelihood=-641.9859730825088
Iteration 2: 641.9859730825088
Likelihood=-626.1467746044223
Iteration 3: 626.1467746044223
Likelihood=-614.7861438751013
Iteration 4: 614.7861438751013
Likelihood=-605.9052654501837
Iteration 5: 605.9052654501837
Likelihood=-598.4834843003807
Iteration 6: 598.4834843003807
Likelihood=-592.0381787537694
Iteration 7: 592.0381787537694
Likelihood=-586.4347038085725
Iteration 8: 586.4347038085725
Likelihood=-581.299976493865
Iteration 9: 581.299976493865
Likelihood=-576.7400875945954
Iteration 10: 576.7400875945954
Likelihood=-572.4901864829312
Iteration 11: 572.4901864829312
Likelihood=-568.7679772216284
Iteration 12: 568.7679772216284
Likelihood=-565.4463945863803
Iteration 13: 565.4463945863803
Likelihood=-562.4911676008073
Iteration 14: 562.4911676008073
Likelihood=-559.9030894969072
Iteration 15: 559.9030894969072
Likelihood=-557.5511758722688
Iteration 16: 557.5511758722688
Likelihood=-555.4873320737516
Iteration 17: 555.4873320737516
Likelihood=-553.6015164481238
Iteration 18: 553.6015164481238
Likelihood=-551.952018902702
Iteration 19: 551.952018902702
Likelihood=-550.3736592623083
Iteration 20: 550.3736592623083
Likelihood=-548.9603045013603
Iteration 21: 548.9603045013603
Likelihood=-547.6042457932751
Iteration 22: 547.6042457932751
Likelihood=-546.3798247855726
Iteration 23: 546.3798247855726
Likelihood=-545.177369555377
Iteration 24: 545.177369555377
Likelihood=-544.1034630712468
Iteration 25: 544.1034630712468
Likelihood=-543.0993508345672
Iteration 26: 543.0993508345672
Likelihood=-542.1754345934507
Iteration 27: 542.1754345934507
Likelihood=-541.1564757743453
Iteration 28: 541.1564757743453
Likelihood=-540.2645379961643
Iteration 29: 540.2645379961643
Likelihood=-539.4807175170953
Iteration 30: 539.4807175170953
Likelihood=-538.7611323852896
Iteration 31: 538.7611323852896
Likelihood=-538.1437118296299
Iteration 32: 538.1437118296299
Likelihood=-537.576667649554
Iteration 33: 537.576667649554
Likelihood=-537.1310657825724
Iteration 34: 537.1310657825724
Likelihood=-536.7658547209214
Iteration 35: 536.7658547209214
Likelihood=-536.4424979676994
Iteration 36: 536.4424979676994
Likelihood=-536.0931809627555
Iteration 37: 536.0931809627555
Likelihood=-535.7925856149739
Iteration 38: 535.7925856149739
Likelihood=-535.4441578599562
Iteration 39: 535.4441578599562
Likelihood=-535.1667367611975
Iteration 40: 535.1667367611975
Likelihood=-534.8970752611491
Iteration 41: 534.8970752611491
Likelihood=-534.7847703538843
Iteration 42: 534.7847703538843
Likelihood=-534.6465248476953
Iteration 43: 534.6465248476953
Likelihood=-534.5603478450392
Iteration 44: 534.5603478450392
Likelihood=-534.4084083208139
Iteration 45: 534.4084083208139
Likelihood=-534.2582631075674
Iteration 46: 534.2582631075674
Likelihood=-534.1883405919453
Iteration 47: 534.1883405919453
Likelihood=-534.0700321688233
Iteration 48: 534.0700321688233
Likelihood=-534.0151664708992
Iteration 49: 534.0151664708992
Likelihood=-533.9466475820926
Iteration 50: 533.9466475820926
Likelihood=-533.9438908847555
Likelihood=-533.9050632239415
Iteration 51: 533.9050632239415
Likelihood=-533.8505689264803
Iteration 52: 533.8505689264803
Likelihood=-533.8076115412263
Iteration 53: 533.8076115412263
Likelihood=-533.7705461840862
Iteration 54: 533.7705461840862
Likelihood=-533.7307589221354
Iteration 55: 533.7307589221354
Likelihood=-533.6742718199207
Iteration 56: 533.6742718199207
Likelihood=-533.6229108990885
Iteration 57: 533.6229108990885
Likelihood=-533.5853534946127
Iteration 58: 533.5853534946127
Likelihood=-533.5080190191494
Iteration 59: 533.5080190191494
Likelihood=-533.4397403543687
Iteration 60: 533.4397403543687
Likelihood=-533.3686568760495
Iteration 61: 533.3686568760495
Likelihood=-533.2903302212937
Likelihood=-533.0739519314074
Iteration 62: 533.0739519314074
Likelihood=-533.0061532925463
Iteration 63: 533.0061532925463
Likelihood=-532.905412869708
Iteration 64: 532.905412869708
Likelihood=-532.7365334503081
Iteration 65: 532.7365334503081
Likelihood=-532.5848278959259
Iteration 66: 532.5848278959259
Likelihood=-532.5105574404467
Iteration 67: 532.5105574404467
Likelihood=-532.4439875067018
Iteration 68: 532.4439875067018
Likelihood=-532.3784854825275
Iteration 69: 532.3784854825275
Likelihood=-532.3165846612063
Iteration 70: 532.3165846612063
Likelihood=-532.315768787379
Likelihood=-532.2896232492684
Iteration 71: 532.2896232492684
Likelihood=-532.2555493627677
Iteration 72: 532.2555493627677
Likelihood=-532.2296417600935
Iteration 73: 532.2296417600935
Likelihood=-532.2051132470876
Iteration 74: 532.2051132470876
Likelihood=-532.1891641671152
Iteration 75: 532.1891641671152
Likelihood=-532.1663118893306
Iteration 76: 532.1663118893306
Likelihood=-532.1597024371163
Iteration 77: 532.1597024371163
Likelihood=-532.1510626841564
Iteration 78: 532.1510626841564
Likelihood=-532.1415619498976
Iteration 79: 532.1415619498976
Likelihood=-532.1414195059006
Likelihood=-532.136364477772
Iteration 80: 532.136364477772
Likelihood=-532.1305815787282
Iteration 81: 532.1305815787282
Likelihood=-532.1236028422165
Iteration 82: 532.1236028422165
Likelihood=-532.1171652199325
Iteration 83: 532.1171652199325
Likelihood=-532.1081529111794
Iteration 84: 532.1081529111794
Likelihood=-532.0998939790209
Iteration 85: 532.0998939790209
Likelihood=-532.0921134280945
Iteration 86: 532.0921134280945
Likelihood=-532.0852572311582
Iteration 87: 532.0852572311582
Likelihood=-532.0783398660491
Iteration 88: 532.0783398660491
Likelihood=-532.0713366346297
Iteration 89: 532.0713366346297
Likelihood=-532.0640785623541
Iteration 90: 532.0640785623541
Likelihood=-532.0592233324979
Iteration 91: 532.0592233324979
Likelihood=-532.055009279913
Iteration 92: 532.055009279913
Likelihood=-532.0504889885394
Iteration 93: 532.0504889885394
Likelihood=-532.048036207459
Iteration 94: 532.048036207459
Likelihood=-532.0455580171792
Iteration 95: 532.0455580171792
Likelihood=-532.0427271719255
Iteration 96: 532.0427271719255
Likelihood=-532.0413209611122
Iteration 97: 532.0413209611122
Likelihood=-532.0400067744588
Iteration 98: 532.0400067744588
Likelihood=-532.0371711422669
Iteration 99: 532.0371711422669
Likelihood=-532.0356800776258
Iteration 100: 532.0356800776258
Likelihood=-532.0329238056024
Iteration 101: 532.0329238056024
Likelihood=-532.0301966441821
Iteration 102: 532.0301966441821
Likelihood=-532.0288707989359
Iteration 103: 532.0288707989359
Likelihood=-532.0260839340984
Iteration 104: 532.0260839340984
Likelihood=-532.0264741172211
Likelihood=-532.025013422835
Iteration 105: 532.025013422835
Likelihood=-532.0239397764345
Iteration 106: 532.0239397764345
Likelihood=-532.0222827814988
Iteration 107: 532.0222827814988
Likelihood=-532.0219525995973
Iteration 108: 532.0219525995973
Likelihood=-607.6216131888914
Iteration 0: 607.6216131888914
Iteration 1: 607.6216131888914
Likelihood=-590.1665527942607
Iteration 2: 590.1665527942607
Likelihood=-577.9662520904902
Iteration 3: 577.9662520904902
Likelihood=-568.8389280974826
Iteration 4: 568.8389280974826
Likelihood=-561.2701181335659
Iteration 5: 561.2701181335659
Likelihood=-554.6926004331918
Iteration 6: 554.6926004331918
Likelihood=-548.9359477386653
Iteration 7: 548.9359477386653
Likelihood=-543.6547248566504
Iteration 8: 543.6547248566504
Likelihood=-539.0539465296731
Iteration 9: 539.0539465296731
Likelihood=-534.7876367514847
Iteration 10: 534.7876367514847
Likelihood=-531.0268894683776
Iteration 11: 531.0268894683776
Likelihood=-527.609138299768
Iteration 12: 527.609138299768
Likelihood=-524.4630188956663
Iteration 13: 524.4630188956663
Likelihood=-521.6605111863539
Iteration 14: 521.6605111863539
Likelihood=-518.9833009065021
Iteration 15: 518.9833009065021
Likelihood=-516.5277669784243
Iteration 16: 516.5277669784243
Likelihood=-514.3697136364925
Iteration 17: 514.3697136364925
Likelihood=-512.42975673112
Iteration 18: 512.42975673112
Likelihood=-510.64985648337745
Iteration 19: 510.64985648337745
Likelihood=-509.1453136214006
Iteration 20: 509.1453136214006
Likelihood=-507.7136067157843
Iteration 21: 507.7136067157843
Likelihood=-506.48748010399925
Iteration 22: 506.48748010399925
Likelihood=-505.32317142260416
Iteration 23: 505.32317142260416
Likelihood=-504.30797197542364
Iteration 24: 504.30797197542364
Likelihood=-503.42408332367324
Iteration 25: 503.42408332367324
Likelihood=-502.62016151464377
Iteration 26: 502.62016151464377
Likelihood=-501.87677673153377
Iteration 27: 501.87677673153377
Likelihood=-501.2373814351305
Iteration 28: 501.2373814351305
Likelihood=-500.68102309557196
Iteration 29: 500.68102309557196
Likelihood=-500.17131573815806
Iteration 30: 500.17131573815806
Likelihood=-499.7322621171463
Iteration 31: 499.7322621171463
Likelihood=-499.31723452833074
Iteration 32: 499.31723452833074
Likelihood=-498.9569336908979
Iteration 33: 498.9569336908979
Likelihood=-498.6310229874513
Iteration 34: 498.6310229874513
Likelihood=-498.3636770110281
Iteration 35: 498.3636770110281
Likelihood=-498.11417640862373
Iteration 36: 498.11417640862373
Likelihood=-497.90870599148707
Iteration 37: 497.90870599148707
Likelihood=-497.7065088503556
Iteration 38: 497.7065088503556
Likelihood=-497.5272250810273
Iteration 39: 497.5272250810273
Likelihood=-497.3507967505943
Iteration 40: 497.3507967505943
Likelihood=-497.2569885010127
Iteration 41: 497.2569885010127
Likelihood=-497.16828545079625
Iteration 42: 497.16828545079625
Likelihood=-497.0855065647781
Iteration 43: 497.0855065647781
Likelihood=-497.02281186621013
Iteration 44: 497.02281186621013
Likelihood=-496.95536909536503
Iteration 45: 496.95536909536503
Likelihood=-496.898146176596
Iteration 46: 496.898146176596
Likelihood=-496.84429584476646
Iteration 47: 496.84429584476646
Likelihood=-496.7920394010663
Iteration 48: 496.7920394010663
Likelihood=-496.7377502772458
Iteration 49: 496.7377502772458
Likelihood=-496.69116247979065
Iteration 50: 496.69116247979065
Likelihood=-496.65579569946664
Iteration 51: 496.65579569946664
Likelihood=-496.62433982882817
Iteration 52: 496.62433982882817
Likelihood=-496.59773164379175
Iteration 53: 496.59773164379175
Likelihood=-496.56523506492226
Iteration 54: 496.56523506492226
Likelihood=-496.5459838060795
Iteration 55: 496.5459838060795
Likelihood=-496.52818881736863
Iteration 56: 496.52818881736863
Likelihood=-496.508211723057
Iteration 57: 496.508211723057
Likelihood=-496.4934555311145
Iteration 58: 496.4934555311145
Likelihood=-496.4775561120933
Iteration 59: 496.4775561120933
Likelihood=-496.46184661485074
Iteration 60: 496.46184661485074
Likelihood=-496.45024102288767
Iteration 61: 496.45024102288767
Likelihood=-496.4386845259016
Iteration 62: 496.4386845259016
Likelihood=-496.4250256380849
Iteration 63: 496.4250256380849
Likelihood=-496.4075440332066
Iteration 64: 496.4075440332066
Likelihood=-496.3901548952049
Iteration 65: 496.3901548952049
Likelihood=-496.37758454448846
Iteration 66: 496.37758454448846
Likelihood=-496.36237124007465
Iteration 67: 496.36237124007465
Likelihood=-496.3508053219362
Iteration 68: 496.3508053219362
Likelihood=-496.3446053877475
Iteration 69: 496.3446053877475
Likelihood=-496.33513360497807
Iteration 70: 496.33513360497807
Likelihood=-496.3274553902685
Iteration 71: 496.3274553902685
Likelihood=-496.3221864016588
Iteration 72: 496.3221864016588
Likelihood=-496.30764635536497
Iteration 73: 496.30764635536497
Likelihood=-496.29633664237656
Iteration 74: 496.29633664237656
Likelihood=-496.28661469608824
Iteration 75: 496.28661469608824
Likelihood=-496.2751151144911
Iteration 76: 496.2751151144911
Likelihood=-496.2633422492663
Iteration 77: 496.2633422492663
Likelihood=-496.2504266857086
Likelihood=-496.22119077949486
Iteration 78: 496.22119077949486
Likelihood=-496.20767412592534
Iteration 79: 496.20767412592534
Likelihood=-496.1770038938812
Iteration 80: 496.1770038938812
Likelihood=-496.11015790865395
Iteration 81: 496.11015790865395
Likelihood=-496.0759043807718
Iteration 82: 496.0759043807718
Likelihood=-496.02973389480434
Iteration 83: 496.02973389480434
Likelihood=-495.9890626658939
Iteration 84: 495.9890626658939
Likelihood=-495.96159828286625
Iteration 85: 495.96159828286625
Likelihood=-495.9357226755848
Iteration 86: 495.9357226755848
Likelihood=-495.92048997411655
Iteration 87: 495.92048997411655
Likelihood=-495.9034748832639
Iteration 88: 495.9034748832639
Likelihood=-495.8953932051815
Iteration 89: 495.8953932051815
Likelihood=-495.8846672581796
Iteration 90: 495.8846672581796
Likelihood=-495.88526579636925
Likelihood=-495.87953905256137
Iteration 91: 495.87953905256137
Likelihood=-495.87289932496657
Iteration 92: 495.87289932496657
Likelihood=-495.86758176643605
Iteration 93: 495.86758176643605
Likelihood=-495.86092823443465
Iteration 94: 495.86092823443465
Likelihood=-495.8546673128469
Iteration 95: 495.8546673128469
Likelihood=-495.84697964052674
Iteration 96: 495.84697964052674
Likelihood=-495.83944513064665
Iteration 97: 495.83944513064665
Likelihood=-495.8313587587171
Iteration 98: 495.8313587587171
Likelihood=-495.8245635274809
Iteration 99: 495.8245635274809
Likelihood=-495.8188103552565
Iteration 100: 495.8188103552565
Likelihood=-495.81179899494333
Iteration 101: 495.81179899494333
Likelihood=-495.8027110862262
Iteration 102: 495.8027110862262
Likelihood=-495.7803311892211
Iteration 103: 495.7803311892211
Likelihood=-495.75251019386644
Iteration 104: 495.75251019386644
Likelihood=-495.7144527300528
Iteration 105: 495.7144527300528
Likelihood=-495.6695346440958
Iteration 106: 495.6695346440958
Likelihood=-495.63761563883764
Iteration 107: 495.63761563883764
Likelihood=-495.6004224435074
Iteration 108: 495.6004224435074
Likelihood=-495.574291237872
Iteration 109: 495.574291237872
Likelihood=-495.5564290244756
Iteration 110: 495.5564290244756
Likelihood=-495.58148994072457
Likelihood=-495.54904968905424
Iteration 111: 495.54904968905424
Likelihood=-495.5435466553509
Iteration 112: 495.5435466553509
Likelihood=-495.53105639469015
Iteration 113: 495.53105639469015
Likelihood=-495.52311634134867
Iteration 114: 495.52311634134867
Likelihood=-495.5159920725084
Iteration 115: 495.5159920725084
Likelihood=-495.50682313900904
Iteration 116: 495.50682313900904
Likelihood=-495.4994307630783
Iteration 117: 495.4994307630783
Likelihood=-495.4908600609451
Iteration 118: 495.4908600609451
Likelihood=-495.49351021646504
Likelihood=-495.48684390428355
Iteration 119: 495.48684390428355
Likelihood=-495.4816527464333
Iteration 120: 495.4816527464333
Likelihood=-495.47678642378185
Iteration 121: 495.47678642378185
Likelihood=-495.4734499580669
Iteration 122: 495.4734499580669
Likelihood=-495.47102503570596
Iteration 123: 495.47102503570596
Likelihood=-495.4668360253778
Iteration 124: 495.4668360253778
Likelihood=-495.46443366146696
Iteration 125: 495.46443366146696
Likelihood=-495.46199147633183
Iteration 126: 495.46199147633183
Likelihood=-495.4605165213879
Iteration 127: 495.4605165213879
Likelihood=-495.4593841874065
Iteration 128: 495.4593841874065
Likelihood=-495.4586860505473
Iteration 129: 495.4586860505473
Likelihood=-495.45750525230676
Iteration 130: 495.45750525230676
Likelihood=-495.45698030572083
Iteration 131: 495.45698030572083
Likelihood=-495.45650731690483
Iteration 132: 495.45650731690483
Likelihood=-660.9343508623622
Iteration 0: 660.9343508623622
Iteration 1: 660.9343508623622
Likelihood=-633.7979769076127
Iteration 2: 633.7979769076127
Likelihood=-612.9666789198532
Iteration 3: 612.9666789198532
Likelihood=-597.0620038007098
Iteration 4: 597.0620038007098
Likelihood=-584.4755980600202
Iteration 5: 584.4755980600202
Likelihood=-574.4550345972348
Iteration 6: 574.4550345972348
Likelihood=-566.1969870900957
Iteration 7: 566.1969870900957
Likelihood=-559.2046334859689
Iteration 8: 559.2046334859689
Likelihood=-552.9516087806074
Iteration 9: 552.9516087806074
Likelihood=-547.3356460256767
Iteration 10: 547.3356460256767
Likelihood=-542.0460812571566
Iteration 11: 542.0460812571566
Likelihood=-537.572083910059
Iteration 12: 537.572083910059
Likelihood=-533.5275872549785
Iteration 13: 533.5275872549785
Likelihood=-529.8442814949556
Iteration 14: 529.8442814949556
Likelihood=-526.817171762577
Iteration 15: 526.817171762577
Likelihood=-523.898352216171
Iteration 16: 523.898352216171
Likelihood=-521.3623398793651
Iteration 17: 521.3623398793651
Likelihood=-519.3670282930107
Iteration 18: 519.3670282930107
Likelihood=-517.497725616109
Iteration 19: 517.497725616109
Likelihood=-515.8853203187462
Iteration 20: 515.8853203187462
Likelihood=-514.4483069316786
Iteration 21: 514.4483069316786
Likelihood=-513.0660281141297
Iteration 22: 513.0660281141297
Likelihood=-511.6497889146514
Iteration 23: 511.6497889146514
Likelihood=-510.3993694888259
Iteration 24: 510.3993694888259
Likelihood=-509.2714777261942
Iteration 25: 509.2714777261942
Likelihood=-508.29123437894583
Iteration 26: 508.29123437894583
Likelihood=-507.53658020613153
Iteration 27: 507.53658020613153
Likelihood=-506.89710405019747
Iteration 28: 506.89710405019747
Likelihood=-506.4318045234448
Iteration 29: 506.4318045234448
Likelihood=-506.0257613215401
Iteration 30: 506.0257613215401
Likelihood=-505.6435953270044
Iteration 31: 505.6435953270044
Likelihood=-505.22406023592816
Iteration 32: 505.22406023592816
Likelihood=-504.84226817037273
Iteration 33: 504.84226817037273
Likelihood=-504.46729888007354
Iteration 34: 504.46729888007354
Likelihood=-504.124376704937
Iteration 35: 504.124376704937
Likelihood=-503.84830047209175
Iteration 36: 503.84830047209175
Likelihood=-503.5926209262692
Iteration 37: 503.5926209262692
Likelihood=-503.4041592580273
Iteration 38: 503.4041592580273
Likelihood=-503.2230828366123
Iteration 39: 503.2230828366123
Likelihood=-502.98519213017306
Iteration 40: 502.98519213017306
Likelihood=-502.855605193673
Iteration 41: 502.855605193673
Likelihood=-502.6982459115391
Iteration 42: 502.6982459115391
Likelihood=-502.60183451131894
Iteration 43: 502.60183451131894
Likelihood=-502.4835801122185
Iteration 44: 502.4835801122185
Likelihood=-502.3833922334521
Iteration 45: 502.3833922334521
Likelihood=-502.2465541224979
Iteration 46: 502.2465541224979
Likelihood=-502.0984222093698
Iteration 47: 502.0984222093698
Likelihood=-501.94850213156144
Iteration 48: 501.94850213156144
Likelihood=-501.8222956192181
Iteration 49: 501.8222956192181
Likelihood=-501.68677538657806
Iteration 50: 501.68677538657806
Likelihood=-501.5465368744031
Iteration 51: 501.5465368744031
Likelihood=-501.39740889724965
Iteration 52: 501.39740889724965
Likelihood=-501.25842538529116
Iteration 53: 501.25842538529116
Likelihood=-501.1352818041199
Iteration 54: 501.1352818041199
Likelihood=-501.0867478504361
Iteration 55: 501.0867478504361
Likelihood=-501.0078653088718
Iteration 56: 501.0078653088718
Likelihood=-500.9637607586232
Iteration 57: 500.9637607586232
Likelihood=-500.92160640480654
Iteration 58: 500.92160640480654
Likelihood=-500.83438522467213
Iteration 59: 500.83438522467213
Likelihood=-500.81621916833814
Iteration 60: 500.81621916833814
Likelihood=-500.78601256950196
Iteration 61: 500.78601256950196
Likelihood=-500.7731728166946
Iteration 62: 500.7731728166946
Likelihood=-500.7533793518562
Iteration 63: 500.7533793518562
Likelihood=-500.73153548299666
Iteration 64: 500.73153548299666
Likelihood=-500.72521929910897
Iteration 65: 500.72521929910897
Likelihood=-500.7032063486751
Iteration 66: 500.7032063486751
Likelihood=-500.6941841078119
Iteration 67: 500.6941841078119
Likelihood=-500.6802009918784
Iteration 68: 500.6802009918784
Likelihood=-500.66936777627467
Iteration 69: 500.66936777627467
Likelihood=-500.65781585070687
Iteration 70: 500.65781585070687
Likelihood=-500.6478176458989
Iteration 71: 500.6478176458989
Likelihood=-500.63853283500555
Iteration 72: 500.63853283500555
Likelihood=-500.61216583730067
Iteration 73: 500.61216583730067
Likelihood=-500.5844413272536
Iteration 74: 500.5844413272536
Likelihood=-500.53899664712395
Iteration 75: 500.53899664712395
Likelihood=-500.501625664825
Iteration 76: 500.501625664825
Likelihood=-500.443059439957
Iteration 77: 500.443059439957
Likelihood=-500.6077962578296
Likelihood=-500.4242325723585
Iteration 78: 500.4242325723585
Likelihood=-500.37677299389713
Iteration 79: 500.37677299389713
Likelihood=-500.3386205391578
Iteration 80: 500.3386205391578
Likelihood=-500.31739799628804
Iteration 81: 500.31739799628804
Likelihood=-500.29344298396677
Iteration 82: 500.29344298396677
Likelihood=-500.26719645892
Iteration 83: 500.26719645892
Likelihood=-500.27737106137266
Likelihood=-500.2577607443973
Iteration 84: 500.2577607443973
Likelihood=-500.2458784581766
Iteration 85: 500.2458784581766
Likelihood=-500.237821290026
Iteration 86: 500.237821290026
Likelihood=-500.238198090593
Likelihood=-500.2346961832913
Iteration 87: 500.2346961832913
Likelihood=-500.2306559931508
Iteration 88: 500.2306559931508
Likelihood=-500.2244467199551
Iteration 89: 500.2244467199551
Likelihood=-500.218818272238
Iteration 90: 500.218818272238
Likelihood=-500.2115738290468
Iteration 91: 500.2115738290468
Likelihood=-500.20488996746394
Iteration 92: 500.20488996746394
Likelihood=-500.19694581868123
Iteration 93: 500.19694581868123
Likelihood=-500.1891839647296
Iteration 94: 500.1891839647296
Likelihood=-500.18103651448627
Iteration 95: 500.18103651448627
Likelihood=-500.1648135372383
Iteration 96: 500.1648135372383
Likelihood=-500.1578805892363
Iteration 97: 500.1578805892363
Likelihood=-500.1427081448085
Iteration 98: 500.1427081448085
Likelihood=-500.13639055151884
Iteration 99: 500.13639055151884
Likelihood=-500.1307060263263
Iteration 100: 500.1307060263263
Likelihood=-500.12130211763247
Iteration 101: 500.12130211763247
Likelihood=-500.1200956388883
Iteration 102: 500.1200956388883
Likelihood=-500.11127181407477
Iteration 103: 500.11127181407477
Likelihood=-500.1091842541301
Iteration 104: 500.1091842541301
Likelihood=-500.10624899845703
Iteration 105: 500.10624899845703
Likelihood=-500.10334739813624
Iteration 106: 500.10334739813624
Likelihood=-500.1014071800212
Iteration 107: 500.1014071800212
Likelihood=-500.09637464130276
Iteration 108: 500.09637464130276
Likelihood=-500.0895644483569
Iteration 109: 500.0895644483569
Likelihood=-500.0764208365158
Iteration 110: 500.0764208365158
Likelihood=-500.05505612952237
Iteration 111: 500.05505612952237
Likelihood=-500.0214763896835
Iteration 112: 500.0214763896835
Likelihood=-499.9844867745907
Iteration 113: 499.9844867745907
Likelihood=-500.0008153329021
Likelihood=-499.959187377575
Iteration 114: 499.959187377575
Likelihood=-499.88958918325443
Iteration 115: 499.88958918325443
Likelihood=-499.8441911430385
Iteration 116: 499.8441911430385
Likelihood=-499.76346387786697
Iteration 117: 499.76346387786697
Likelihood=-499.68957336712674
Iteration 118: 499.68957336712674
Likelihood=-499.6519298511906
Iteration 119: 499.6519298511906
Likelihood=-499.62873580791097
Iteration 120: 499.62873580791097
Likelihood=-499.5893181316433
Iteration 121: 499.5893181316433
Likelihood=-499.5915152435488
Likelihood=-499.56778676606433
Iteration 122: 499.56778676606433
Likelihood=-499.54685384115686
Iteration 123: 499.54685384115686
Likelihood=-499.5237468609883
Iteration 124: 499.5237468609883
Likelihood=-499.4910353448878
Iteration 125: 499.4910353448878
Likelihood=-499.4654352960681
Iteration 126: 499.4654352960681
Likelihood=-499.43132042208117
Iteration 127: 499.43132042208117
Likelihood=-499.4163475138281
Iteration 128: 499.4163475138281
Likelihood=-499.3943627414282
Iteration 129: 499.3943627414282
Likelihood=-499.37045276218475
Iteration 130: 499.37045276218475
Likelihood=-499.3556774293289
Iteration 131: 499.3556774293289
Likelihood=-499.3326601490973
Iteration 132: 499.3326601490973
Likelihood=-499.311917259882
Iteration 133: 499.311917259882
Likelihood=-499.2922885752432
Iteration 134: 499.2922885752432
Likelihood=-499.2699021676163
Iteration 135: 499.2699021676163
Likelihood=-499.23993739354233
Iteration 136: 499.23993739354233
Likelihood=-499.2228574826155
Iteration 137: 499.2228574826155
Likelihood=-499.1865314718494
Iteration 138: 499.1865314718494
Likelihood=-499.1613801673664
Iteration 139: 499.1613801673664
Likelihood=-499.0889525896419
Iteration 140: 499.0889525896419
Likelihood=-499.04669667018953
Iteration 141: 499.04669667018953
Likelihood=-499.013557986485
Iteration 142: 499.013557986485
Likelihood=-498.9766345590359
Iteration 143: 498.9766345590359
Likelihood=-498.9880670668818
Likelihood=-498.9454307866267
Iteration 144: 498.9454307866267
Likelihood=-498.9091504176892
Iteration 145: 498.9091504176892
Likelihood=-498.87232657030916
Iteration 146: 498.87232657030916
Likelihood=-498.8658242889795
Iteration 147: 498.8658242889795
Likelihood=-498.8398626044452
Iteration 148: 498.8398626044452
Likelihood=-498.8325464916714
Iteration 149: 498.8325464916714
Likelihood=-498.8216409166694
Iteration 150: 498.8216409166694
Likelihood=-498.81842851043734
Iteration 151: 498.81842851043734
Likelihood=-498.8141058869416
Iteration 152: 498.8141058869416
Likelihood=-498.8120430096403
Iteration 153: 498.8120430096403
Likelihood=-498.8081371484786
Iteration 154: 498.8081371484786
Likelihood=-498.80463128227456
Iteration 155: 498.80463128227456
Likelihood=-498.8125609204888
Likelihood=-498.8031449125243
Iteration 156: 498.8031449125243
Likelihood=-498.80144756806203
Iteration 157: 498.80144756806203
Likelihood=-498.80048799217406
Iteration 158: 498.80048799217406
Likelihood=-498.7994516751155
Iteration 159: 498.7994516751155
Likelihood=-498.79791681910893
Iteration 160: 498.79791681910893
Likelihood=-498.79617569350495
Iteration 161: 498.79617569350495
Likelihood=-498.7952153764131
Iteration 162: 498.7952153764131
Likelihood=-498.79446037411213
Iteration 163: 498.79446037411213
Likelihood=-498.79548501590483
Likelihood=-498.7942513303273
Iteration 164: 498.7942513303273
Likelihood=-638.778551454483
Iteration 0: 638.778551454483
Iteration 1: 638.778551454483
Likelihood=-617.3411639904166
Iteration 2: 617.3411639904166
Likelihood=-601.897692867153
Iteration 3: 601.897692867153
Likelihood=-590.084223272394
Iteration 4: 590.084223272394
Likelihood=-579.9766349461713
Iteration 5: 579.9766349461713
Likelihood=-570.9019677388186
Iteration 6: 570.9019677388186
Likelihood=-562.7043858480376
Iteration 7: 562.7043858480376
Likelihood=-555.674802891803
Iteration 8: 555.674802891803
Likelihood=-549.3383444242069
Iteration 9: 549.3383444242069
Likelihood=-544.0044971649345
Iteration 10: 544.0044971649345
Likelihood=-538.8630625044001
Iteration 11: 538.8630625044001
Likelihood=-534.4140774601207
Iteration 12: 534.4140774601207
Likelihood=-530.6448796635949
Iteration 13: 530.6448796635949
Likelihood=-527.1079455189415
Iteration 14: 527.1079455189415
Likelihood=-524.1891757748012
Iteration 15: 524.1891757748012
Likelihood=-521.4614210237123
Iteration 16: 521.4614210237123
Likelihood=-519.0493089227471
Iteration 17: 519.0493089227471
Likelihood=-517.1350216542154
Iteration 18: 517.1350216542154
Likelihood=-515.2785164861219
Iteration 19: 515.2785164861219
Likelihood=-513.6182433449653
Iteration 20: 513.6182433449653
Likelihood=-512.2250837621108
Iteration 21: 512.2250837621108
Likelihood=-510.9636763848602
Iteration 22: 510.9636763848602
Likelihood=-509.8776154283981
Iteration 23: 509.8776154283981
Likelihood=-508.9235035102279
Iteration 24: 508.9235035102279
Likelihood=-508.0439466723565
Iteration 25: 508.0439466723565
Likelihood=-507.32497999894565
Iteration 26: 507.32497999894565
Likelihood=-506.6277454159482
Iteration 27: 506.6277454159482
Likelihood=-506.0449646178853
Iteration 28: 506.0449646178853
Likelihood=-505.5217948486138
Iteration 29: 505.5217948486138
Likelihood=-505.056461270458
Iteration 30: 505.056461270458
Likelihood=-504.56134962077186
Iteration 31: 504.56134962077186
Likelihood=-504.13886196956093
Iteration 32: 504.13886196956093
Likelihood=-503.727740702665
Iteration 33: 503.727740702665
Likelihood=-503.3535554361482
Iteration 34: 503.3535554361482
Likelihood=-503.0106998258848
Iteration 35: 503.0106998258848
Likelihood=-502.6794252388524
Iteration 36: 502.6794252388524
Likelihood=-502.4007465160559
Iteration 37: 502.4007465160559
Likelihood=-502.1252518814155
Iteration 38: 502.1252518814155
Likelihood=-501.89357563484367
Iteration 39: 501.89357563484367
Likelihood=-501.66686750710966
Iteration 40: 501.66686750710966
Likelihood=-501.4825206800839
Iteration 41: 501.4825206800839
Likelihood=-501.2791080637033
Iteration 42: 501.2791080637033
Likelihood=-501.0938795443799
Iteration 43: 501.0938795443799
Likelihood=-500.8812612194491
Iteration 44: 500.8812612194491
Likelihood=-500.6701929939156
Iteration 45: 500.6701929939156
Likelihood=-500.48292378502913
Iteration 46: 500.48292378502913
Likelihood=-500.3299441925837
Iteration 47: 500.3299441925837
Likelihood=-500.1643589018382
Iteration 48: 500.1643589018382
Likelihood=-500.05589965125074
Iteration 49: 500.05589965125074
Likelihood=-499.94648634471525
Iteration 50: 499.94648634471525
Likelihood=-499.8294827324567
Iteration 51: 499.8294827324567
Likelihood=-499.72337639622805
Iteration 52: 499.72337639622805
Likelihood=-499.59877967936654
Iteration 53: 499.59877967936654
Likelihood=-499.44312984167505
Iteration 54: 499.44312984167505
Likelihood=-499.62562903351716
Likelihood=-499.3585554493539
Iteration 55: 499.3585554493539
Likelihood=-499.2502406645163
Iteration 56: 499.2502406645163
Likelihood=-499.2146732849292
Iteration 57: 499.2146732849292
Likelihood=-499.1572756394727
Iteration 58: 499.1572756394727
Likelihood=-499.13639144224
Iteration 59: 499.13639144224
Likelihood=-499.065247712144
Iteration 60: 499.065247712144
Likelihood=-498.9993473307228
Iteration 61: 498.9993473307228
Likelihood=-498.9298531514531
Iteration 62: 498.9298531514531
Likelihood=-498.8708402766731
Iteration 63: 498.8708402766731
Likelihood=-498.8190704954023
Iteration 64: 498.8190704954023
Likelihood=-498.7814307701943
Iteration 65: 498.7814307701943
Likelihood=-498.7397670483225
Iteration 66: 498.7397670483225
Likelihood=-498.6943503883165
Iteration 67: 498.6943503883165
Likelihood=-498.6485180613148
Iteration 68: 498.6485180613148
Likelihood=-498.59770864764107
Iteration 69: 498.59770864764107
Likelihood=-498.56410410296496
Iteration 70: 498.56410410296496
Likelihood=-498.529741915252
Iteration 71: 498.529741915252
Likelihood=-498.5044585676699
Iteration 72: 498.5044585676699
Likelihood=-498.44832275575965
Iteration 73: 498.44832275575965
Likelihood=-498.46823282395553
Likelihood=-498.41901425076003
Iteration 74: 498.41901425076003
Likelihood=-498.38476305994436
Iteration 75: 498.38476305994436
Likelihood=-498.3545914127531
Iteration 76: 498.3545914127531
Likelihood=-498.3292601179632
Iteration 77: 498.3292601179632
Likelihood=-498.30688924419843
Iteration 78: 498.30688924419843
Likelihood=-498.2973241797785
Iteration 79: 498.2973241797785
Likelihood=-498.2865326553129
Iteration 80: 498.2865326553129
Likelihood=-498.2757985276191
Iteration 81: 498.2757985276191
Likelihood=-498.2686172136046
Iteration 82: 498.2686172136046
Likelihood=-498.2637599838083
Iteration 83: 498.2637599838083
Likelihood=-498.259435693185
Iteration 84: 498.259435693185
Likelihood=-498.2548556841994
Iteration 85: 498.2548556841994
Likelihood=-498.2484453164271
Iteration 86: 498.2484453164271
Likelihood=-498.2450273373697
Iteration 87: 498.2450273373697
Likelihood=-498.2409584010388
Iteration 88: 498.2409584010388
Likelihood=-498.2346352219443
Iteration 89: 498.2346352219443
Likelihood=-498.2309804287984
Iteration 90: 498.2309804287984
Likelihood=-498.22460540748057
Iteration 91: 498.22460540748057
Likelihood=-498.2165575254993
Iteration 92: 498.2165575254993
Likelihood=-498.21104309596996
Iteration 93: 498.21104309596996
Likelihood=-498.20327976943446
Iteration 94: 498.20327976943446
Likelihood=-498.1941307879429
Iteration 95: 498.1941307879429
Likelihood=-498.1825642711608
Iteration 96: 498.1825642711608
Likelihood=-498.1701045509046
Iteration 97: 498.1701045509046
Likelihood=-498.15183041110015
Iteration 98: 498.15183041110015
Likelihood=-498.13863213010563
Iteration 99: 498.13863213010563
Likelihood=-498.12282708162553
Iteration 100: 498.12282708162553
Likelihood=-498.0988390587413
Iteration 101: 498.0988390587413
Likelihood=-498.0809390102194
Iteration 102: 498.0809390102194
Likelihood=-498.0915844838069
Likelihood=-498.0739873512587
Iteration 103: 498.0739873512587
Likelihood=-498.0652098423023
Iteration 104: 498.0652098423023
Likelihood=-498.0567615939837
Iteration 105: 498.0567615939837
Likelihood=-498.05135722452917
Iteration 106: 498.05135722452917
Likelihood=-498.0465136386973
Iteration 107: 498.0465136386973
Likelihood=-498.0411850696285
Iteration 108: 498.0411850696285
Likelihood=-498.03777981370035
Iteration 109: 498.03777981370035
Likelihood=-498.03257296446014
Iteration 110: 498.03257296446014
Likelihood=-498.0232014353834
Iteration 111: 498.0232014353834
Likelihood=-498.0433535874674
Likelihood=-498.0194765933664
Iteration 112: 498.0194765933664
Likelihood=-498.0111229525982
Iteration 113: 498.0111229525982
Likelihood=-498.00518103987275
Iteration 114: 498.00518103987275
Likelihood=-497.99982853742404
Iteration 115: 497.99982853742404
Likelihood=-497.9941105613501
Iteration 116: 497.9941105613501
Likelihood=-497.9861398792259
Iteration 117: 497.9861398792259
Likelihood=-497.9770200812684
Iteration 118: 497.9770200812684
Likelihood=-497.9724008831375
Iteration 119: 497.9724008831375
Likelihood=-497.9575018675082
Iteration 120: 497.9575018675082
Likelihood=-497.95066799227027
Iteration 121: 497.95066799227027
Likelihood=-497.9375136714197
Iteration 122: 497.9375136714197
Likelihood=-497.92030237070855
Iteration 123: 497.92030237070855
Likelihood=-497.8938624968858
Iteration 124: 497.8938624968858
Likelihood=-497.87066842133044
Iteration 125: 497.87066842133044
Likelihood=-497.8360559311772
Iteration 126: 497.8360559311772
Likelihood=-497.79606069701333
Iteration 127: 497.79606069701333
Likelihood=-497.77409503798276
Iteration 128: 497.77409503798276
Likelihood=-497.72972177178883
Iteration 129: 497.72972177178883
Likelihood=-497.71465217497513
Iteration 130: 497.71465217497513
Likelihood=-497.6949994007941
Iteration 131: 497.6949994007941
Likelihood=-497.67235228174303
Iteration 132: 497.67235228174303
Likelihood=-497.669151899808
Iteration 133: 497.669151899808
Likelihood=-497.65036514401913
Iteration 134: 497.65036514401913
Likelihood=-497.6442259831577
Iteration 135: 497.6442259831577
Likelihood=-497.63599568920847
Iteration 136: 497.63599568920847
Likelihood=-497.6254897489469
Iteration 137: 497.6254897489469
Likelihood=-497.6174167137695
Iteration 138: 497.6174167137695
Likelihood=-497.6074641630966
Iteration 139: 497.6074641630966
Likelihood=-497.6023149965464
Iteration 140: 497.6023149965464
Likelihood=-497.595849660458
Iteration 141: 497.595849660458
Likelihood=-497.5911012054825
Iteration 142: 497.5911012054825
Likelihood=-497.58602078536524
Iteration 143: 497.58602078536524
Likelihood=-497.57629300558455
Iteration 144: 497.57629300558455
Likelihood=-497.56937571093675
Iteration 145: 497.56937571093675
Likelihood=-497.55583447094153
Iteration 146: 497.55583447094153
Likelihood=-497.5521681720646
Iteration 147: 497.5521681720646
Likelihood=-497.53122180328137
Iteration 148: 497.53122180328137
Likelihood=-497.5225566235258
Iteration 149: 497.5225566235258
Likelihood=-497.5133073786488
Iteration 150: 497.5133073786488
Likelihood=-497.5029110905896
Iteration 151: 497.5029110905896
Likelihood=-497.4897670610713
Iteration 152: 497.4897670610713
Likelihood=-497.4765666389993
Iteration 153: 497.4765666389993
Likelihood=-497.4651646243524
Iteration 154: 497.4651646243524
Likelihood=-497.44503335371786
Iteration 155: 497.44503335371786
Likelihood=-497.42931318797787
Iteration 156: 497.42931318797787
Likelihood=-497.418693866935
Iteration 157: 497.418693866935
Likelihood=-497.4084902436193
Iteration 158: 497.4084902436193
Likelihood=-497.3979102751118
Iteration 159: 497.3979102751118
Likelihood=-497.3972365925215
Likelihood=-497.3927398870138
Iteration 160: 497.3927398870138
Likelihood=-497.3873888237795
Iteration 161: 497.3873888237795
Likelihood=-497.3830464467269
Iteration 162: 497.3830464467269
Likelihood=-497.3807627296085
Iteration 163: 497.3807627296085
Likelihood=-497.3774621193316
Iteration 164: 497.3774621193316
Likelihood=-497.37412605200075
Iteration 165: 497.37412605200075
Likelihood=-497.37067292696673
Iteration 166: 497.37067292696673
Likelihood=-497.36814135270174
Iteration 167: 497.36814135270174
Likelihood=-497.3661917133478
Iteration 168: 497.3661917133478
Likelihood=-497.36380469220717
Iteration 169: 497.36380469220717
Likelihood=-497.3613781323693
Iteration 170: 497.3613781323693
Likelihood=-497.36011572056134
Iteration 171: 497.36011572056134
Likelihood=-497.3568036563789
Iteration 172: 497.3568036563789
Likelihood=-497.35649840626877
Iteration 173: 497.35649840626877
Likelihood=-653.9608557701986
Iteration 0: 653.9608557701986
Iteration 1: 653.9608557701986
Likelihood=-634.509824368012
Iteration 2: 634.509824368012
Likelihood=-620.7190500967862
Iteration 3: 620.7190500967862
Likelihood=-610.1088511060398
Iteration 4: 610.1088511060398
Likelihood=-601.1314753059949
Iteration 5: 601.1314753059949
Likelihood=-593.2566041958976
Iteration 6: 593.2566041958976
Likelihood=-586.4789556769342
Iteration 7: 586.4789556769342
Likelihood=-580.3687448944792
Iteration 8: 580.3687448944792
Likelihood=-575.2373623283062
Iteration 9: 575.2373623283062
Likelihood=-570.8640969208313
Iteration 10: 570.8640969208313
Likelihood=-567.032954735631
Iteration 11: 567.032954735631
Likelihood=-563.780030003765
Iteration 12: 563.780030003765
Likelihood=-560.9516241018595
Iteration 13: 560.9516241018595
Likelihood=-558.4004664688091
Iteration 14: 558.4004664688091
Likelihood=-556.2857599725124
Iteration 15: 556.2857599725124
Likelihood=-554.2644044926237
Iteration 16: 554.2644044926237
Likelihood=-552.5132151286303
Iteration 17: 552.5132151286303
Likelihood=-550.94012592186
Iteration 18: 550.94012592186
Likelihood=-549.5215702223003
Iteration 19: 549.5215702223003
Likelihood=-548.2473829249085
Iteration 20: 548.2473829249085
Likelihood=-547.0996307889758
Iteration 21: 547.0996307889758
Likelihood=-546.0610053994739
Iteration 22: 546.0610053994739
Likelihood=-545.1600200122739
Iteration 23: 545.1600200122739
Likelihood=-544.3569044477069
Iteration 24: 544.3569044477069
Likelihood=-543.6567259091846
Iteration 25: 543.6567259091846
Likelihood=-543.015069279516
Iteration 26: 543.015069279516
Likelihood=-542.4154223457273
Iteration 27: 542.4154223457273
Likelihood=-541.8617707336194
Iteration 28: 541.8617707336194
Likelihood=-541.342037770312
Iteration 29: 541.342037770312
Likelihood=-540.9093919229292
Iteration 30: 540.9093919229292
Likelihood=-540.4974041759824
Iteration 31: 540.4974041759824
Likelihood=-540.2054961704905
Iteration 32: 540.2054961704905
Likelihood=-539.9382865779298
Iteration 33: 539.9382865779298
Likelihood=-539.7780723607755
Iteration 34: 539.7780723607755
Likelihood=-539.6589259219743
Iteration 35: 539.6589259219743
Likelihood=-539.5069770139155
Iteration 36: 539.5069770139155
Likelihood=-539.3372240260978
Iteration 37: 539.3372240260978
Likelihood=-539.195163440591
Iteration 38: 539.195163440591
Likelihood=-539.1247749195402
Iteration 39: 539.1247749195402
Likelihood=-539.0332146185707
Iteration 40: 539.0332146185707
Likelihood=-538.9838976738889
Iteration 41: 538.9838976738889
Likelihood=-538.9138952214238
Iteration 42: 538.9138952214238
Likelihood=-538.8498837799353
Iteration 43: 538.8498837799353
Likelihood=-538.7968869832735
Iteration 44: 538.7968869832735
Likelihood=-538.7605343839284
Iteration 45: 538.7605343839284
Likelihood=-538.7230651665318
Iteration 46: 538.7230651665318
Likelihood=-538.6746176821157
Iteration 47: 538.6746176821157
Likelihood=-538.6235015774155
Iteration 48: 538.6235015774155
Likelihood=-538.5683672269613
Iteration 49: 538.5683672269613
Likelihood=-538.5097966047887
Iteration 50: 538.5097966047887
Likelihood=-538.4614458049382
Iteration 51: 538.4614458049382
Likelihood=-538.4209092704804
Iteration 52: 538.4209092704804
Likelihood=-538.3864686897838
Iteration 53: 538.3864686897838
Likelihood=-538.3599700895999
Iteration 54: 538.3599700895999
Likelihood=-538.3201446917836
Iteration 55: 538.3201446917836
Likelihood=-538.2975441385107
Iteration 56: 538.2975441385107
Likelihood=-538.2729016975622
Iteration 57: 538.2729016975622
Likelihood=-538.2607614886485
Iteration 58: 538.2607614886485
Likelihood=-538.2367668426903
Iteration 59: 538.2367668426903
Likelihood=-538.2123911552807
Iteration 60: 538.2123911552807
Likelihood=-538.1775488527253
Iteration 61: 538.1775488527253
Likelihood=-538.1500801646939
Iteration 62: 538.1500801646939
Likelihood=-538.1375375645928
Iteration 63: 538.1375375645928
Likelihood=-538.1286547884946
Iteration 64: 538.1286547884946
Likelihood=-538.1176536511881
Iteration 65: 538.1176536511881
Likelihood=-538.1078661334853
Iteration 66: 538.1078661334853
Likelihood=-538.0894232097445
Iteration 67: 538.0894232097445
Likelihood=-538.0732384251312
Iteration 68: 538.0732384251312
Likelihood=-538.0490587278977
Iteration 69: 538.0490587278977
Likelihood=-538.0283117754824
Iteration 70: 538.0283117754824
Likelihood=-538.0078702762172
Iteration 71: 538.0078702762172
Likelihood=-537.9881190867852
Iteration 72: 537.9881190867852
Likelihood=-537.9671182830748
Iteration 73: 537.9671182830748
Likelihood=-537.946923333515
Iteration 74: 537.946923333515
Likelihood=-537.9299477740512
Iteration 75: 537.9299477740512
Likelihood=-537.9038209250447
Iteration 76: 537.9038209250447
Likelihood=-537.8695713455056
Iteration 77: 537.8695713455056
Likelihood=-537.8427918763546
Iteration 78: 537.8427918763546
Likelihood=-537.8119560079316
Iteration 79: 537.8119560079316
Likelihood=-537.9047470811921
Likelihood=-537.7979594693952
Iteration 80: 537.7979594693952
Likelihood=-537.7816959098806
Iteration 81: 537.7816959098806
Likelihood=-537.776730400129
Iteration 82: 537.776730400129
Likelihood=-537.7722036372314
Iteration 83: 537.7722036372314
Likelihood=-537.7697849651348
Iteration 84: 537.7697849651348
Likelihood=-537.7674492360062
Iteration 85: 537.7674492360062
Likelihood=-537.7650801171812
Iteration 86: 537.7650801171812
Likelihood=-537.7617020020966
Iteration 87: 537.7617020020966
Likelihood=-537.7604241516037
Iteration 88: 537.7604241516037
Likelihood=-537.7574093316713
Iteration 89: 537.7574093316713
Likelihood=-537.7561662258383
Iteration 90: 537.7561662258383
Likelihood=-537.7543706519203
Iteration 91: 537.7543706519203
Likelihood=-537.7531570255012
Iteration 92: 537.7531570255012
Likelihood=-537.7510704804699
Iteration 93: 537.7510704804699
Likelihood=-537.7502175647642
Iteration 94: 537.7502175647642
Likelihood=-537.7492242647531
Iteration 95: 537.7492242647531
Likelihood=-537.7475609146802
Iteration 96: 537.7475609146802
Likelihood=-537.744651918942
Iteration 97: 537.744651918942
Likelihood=-537.7389587682113
Iteration 98: 537.7389587682113
Likelihood=-537.7330447577838
Iteration 99: 537.7330447577838
Likelihood=-537.7242410103756
Iteration 100: 537.7242410103756
Likelihood=-537.7167150209751
Iteration 101: 537.7167150209751
Likelihood=-537.7121480503944
Iteration 102: 537.7121480503944
Likelihood=-537.7083490922095
Iteration 103: 537.7083490922095
Likelihood=-537.7025592633804
Iteration 104: 537.7025592633804
Likelihood=-537.7034246863752
Likelihood=-537.6991228517993
Iteration 105: 537.6991228517993
Likelihood=-537.6951901656286
Iteration 106: 537.6951901656286
Likelihood=-537.693532515046
Iteration 107: 537.693532515046
Likelihood=-537.6900262479511
Iteration 108: 537.6900262479511
Likelihood=-537.687618078894
Iteration 109: 537.687618078894
Likelihood=-537.6847646444951
Iteration 110: 537.6847646444951
Likelihood=-537.683446859128
Iteration 111: 537.683446859128
Likelihood=-537.6820421064905
Iteration 112: 537.6820421064905
Likelihood=-537.6802460898033
Iteration 113: 537.6802460898033
Likelihood=-537.6783203852062
Iteration 114: 537.6783203852062
Likelihood=-537.6768201904251
Iteration 115: 537.6768201904251
Likelihood=-537.6753377229672
Iteration 116: 537.6753377229672
Likelihood=-537.6731590379336
Iteration 117: 537.6731590379336
Likelihood=-537.6712961536946
Iteration 118: 537.6712961536946
Likelihood=-537.6704704604516
Iteration 119: 537.6704704604516
Likelihood=-537.6677776804244
Iteration 120: 537.6677776804244
Likelihood=-537.6667171396141
Iteration 121: 537.6667171396141
Likelihood=-537.6653696191798
Iteration 122: 537.6653696191798
Likelihood=-537.6636228703015
Iteration 123: 537.6636228703015
Likelihood=-537.6610183213046
Iteration 124: 537.6610183213046
Likelihood=-537.6576560446345
Iteration 125: 537.6576560446345
Likelihood=-537.6543149353578
Iteration 126: 537.6543149353578
Likelihood=-537.6503878911162
Iteration 127: 537.6503878911162
Likelihood=-537.6477614225068
Iteration 128: 537.6477614225068
Likelihood=-537.6463156319874
Iteration 129: 537.6463156319874
Likelihood=-537.6450034395019
Iteration 130: 537.6450034395019
Likelihood=-537.643193867154
Iteration 131: 537.643193867154
Likelihood=-537.6404879724113
Iteration 132: 537.6404879724113
Likelihood=-537.6375842270131
Iteration 133: 537.6375842270131
Likelihood=-537.6342374498129
Iteration 134: 537.6342374498129
Likelihood=-537.6310290989861
Iteration 135: 537.6310290989861
Likelihood=-537.6274817605113
Iteration 136: 537.6274817605113
Likelihood=-537.6242167270002
Iteration 137: 537.6242167270002
Likelihood=-537.6212633464603
Iteration 138: 537.6212633464603
Likelihood=-537.6192910590532
Iteration 139: 537.6192910590532
Likelihood=-537.6176994078409
Iteration 140: 537.6176994078409
Likelihood=-537.6158393748634
Iteration 141: 537.6158393748634
Likelihood=-537.6142961215605
Iteration 142: 537.6142961215605
Likelihood=-537.6125304858429
Iteration 143: 537.6125304858429
Likelihood=-537.6110230079585
Iteration 144: 537.6110230079585
Likelihood=-537.6100352942751
Iteration 145: 537.6100352942751
Likelihood=-537.6086257906511
Iteration 146: 537.6086257906511
Likelihood=-537.6078064400072
Iteration 147: 537.6078064400072
Likelihood=-537.6068097945582
Iteration 148: 537.6068097945582
Likelihood=-537.60574952451
Iteration 149: 537.60574952451
Likelihood=-537.6051029758992
Iteration 150: 537.6051029758992
Likelihood=-537.6039911671121
Iteration 151: 537.6039911671121
Likelihood=-537.6032426307946
Iteration 152: 537.6032426307946
Likelihood=-537.6025466054075
Iteration 153: 537.6025466054075
Likelihood=-537.6020414893607
Iteration 154: 537.6020414893607
Likelihood=-646.6404182546418
Iteration 0: 646.6404182546418
Iteration 1: 646.6404182546418
Likelihood=-622.370306058575
Iteration 2: 622.370306058575
Likelihood=-605.0415789966364
Iteration 3: 605.0415789966364
Likelihood=-593.3763969803894
Iteration 4: 593.3763969803894
Likelihood=-584.9118245894269
Iteration 5: 584.9118245894269
Likelihood=-577.9821194998276
Iteration 6: 577.9821194998276
Likelihood=-571.9023792541799
Iteration 7: 571.9023792541799
Likelihood=-566.6194101119213
Iteration 8: 566.6194101119213
Likelihood=-561.7099560756023
Iteration 9: 561.7099560756023
Likelihood=-557.3815922906978
Iteration 10: 557.3815922906978
Likelihood=-553.2747577626739
Iteration 11: 553.2747577626739
Likelihood=-549.5900558051374
Iteration 12: 549.5900558051374
Likelihood=-546.3105530727402
Iteration 13: 546.3105530727402
Likelihood=-542.946558274634
Iteration 14: 542.946558274634
Likelihood=-540.1174340191055
Iteration 15: 540.1174340191055
Likelihood=-537.8836019116161
Iteration 16: 537.8836019116161
Likelihood=-535.5360599097751
Iteration 17: 535.5360599097751
Likelihood=-533.4824827755399
Iteration 18: 533.4824827755399
Likelihood=-531.6239699739921
Iteration 19: 531.6239699739921
Likelihood=-529.9680097377882
Iteration 20: 529.9680097377882
Likelihood=-528.4743825896354
Iteration 21: 528.4743825896354
Likelihood=-527.1376031074126
Iteration 22: 527.1376031074126
Likelihood=-525.961270235248
Iteration 23: 525.961270235248
Likelihood=-524.8845193510965
Iteration 24: 524.8845193510965
Likelihood=-524.00375711114
Iteration 25: 524.00375711114
Likelihood=-523.2432878992114
Iteration 26: 523.2432878992114
Likelihood=-522.5830249166478
Iteration 27: 522.5830249166478
Likelihood=-521.9067951134473
Iteration 28: 521.9067951134473
Likelihood=-521.3132892169309
Iteration 29: 521.3132892169309
Likelihood=-520.7327043716339
Iteration 30: 520.7327043716339
Likelihood=-520.1607160079346
Iteration 31: 520.1607160079346
Likelihood=-519.6123459306172
Iteration 32: 519.6123459306172
Likelihood=-519.1372235882833
Iteration 33: 519.1372235882833
Likelihood=-518.6389773052359
Iteration 34: 518.6389773052359
Likelihood=-518.2378720636215
Iteration 35: 518.2378720636215
Likelihood=-517.9466763994328
Iteration 36: 517.9466763994328
Likelihood=-517.6420547597937
Iteration 37: 517.6420547597937
Likelihood=-517.39195499067
Iteration 38: 517.39195499067
Likelihood=-517.1636932161518
Iteration 39: 517.1636932161518
Likelihood=-516.9405866409732
Iteration 40: 516.9405866409732
Likelihood=-516.7629018454815
Iteration 41: 516.7629018454815
Likelihood=-516.52446511275
Iteration 42: 516.52446511275
Likelihood=-516.3754430693496
Iteration 43: 516.3754430693496
Likelihood=-516.3379430546429
Iteration 44: 516.3379430546429
Likelihood=-516.2045220161419
Iteration 45: 516.2045220161419
Likelihood=-516.1427432852951
Iteration 46: 516.1427432852951
Likelihood=-516.0300512997076
Iteration 47: 516.0300512997076
Likelihood=-515.9179659066017
Iteration 48: 515.9179659066017
Likelihood=-515.795723712387
Iteration 49: 515.795723712387
Likelihood=-515.6446892909348
Iteration 50: 515.6446892909348
Likelihood=-515.5109026118533
Iteration 51: 515.5109026118533
Likelihood=-515.4220307856164
Iteration 52: 515.4220307856164
Likelihood=-515.3623773268573
Iteration 53: 515.3623773268573
Likelihood=-515.3086444265147
Iteration 54: 515.3086444265147
Likelihood=-515.2908465987723
Iteration 55: 515.2908465987723
Likelihood=-515.2252533605717
Iteration 56: 515.2252533605717
Likelihood=-515.2088298837756
Iteration 57: 515.2088298837756
Likelihood=-515.1822285016256
Iteration 58: 515.1822285016256
Likelihood=-515.1620922959105
Iteration 59: 515.1620922959105
Likelihood=-515.1484436336489
Iteration 60: 515.1484436336489
Likelihood=-515.1061471529657
Iteration 61: 515.1061471529657
Likelihood=-515.094398361066
Iteration 62: 515.094398361066
Likelihood=-515.0676981446691
Iteration 63: 515.0676981446691
Likelihood=-515.0726837329087
Likelihood=-515.0525098687834
Iteration 64: 515.0525098687834
Likelihood=-515.0257591729037
Iteration 65: 515.0257591729037
Likelihood=-514.9995911348706
Iteration 66: 514.9995911348706
Likelihood=-514.9653628252984
Iteration 67: 514.9653628252984
Likelihood=-514.9261215866834
Iteration 68: 514.9261215866834
Likelihood=-514.889729666946
Iteration 69: 514.889729666946
Likelihood=-514.8506152601797
Iteration 70: 514.8506152601797
Likelihood=-514.8084413872039
Iteration 71: 514.8084413872039
Likelihood=-514.7645446135118
Iteration 72: 514.7645446135118
Likelihood=-514.7192335270415
Iteration 73: 514.7192335270415
Likelihood=-514.671421736273
Iteration 74: 514.671421736273
Likelihood=-514.6203529693826
Iteration 75: 514.6203529693826
Likelihood=-514.5696525128138
Iteration 76: 514.5696525128138
Likelihood=-514.5048570433642
Iteration 77: 514.5048570433642
Likelihood=-514.4561773917812
Iteration 78: 514.4561773917812
Likelihood=-514.4207348793374
Iteration 79: 514.4207348793374
Likelihood=-514.4099439372169
Iteration 80: 514.4099439372169
Likelihood=-514.3806523188259
Iteration 81: 514.3806523188259
Likelihood=-514.3657773808392
Iteration 82: 514.3657773808392
Likelihood=-514.3519180845335
Iteration 83: 514.3519180845335
Likelihood=-514.3384732936981
Iteration 84: 514.3384732936981
Likelihood=-514.3265143848137
Iteration 85: 514.3265143848137
Likelihood=-514.3224501595056
Iteration 86: 514.3224501595056
Likelihood=-514.3185719535987
Iteration 87: 514.3185719535987
Likelihood=-514.3129464349325
Iteration 88: 514.3129464349325
Likelihood=-514.3069629746349
Iteration 89: 514.3069629746349
Likelihood=-514.3100624464055
Likelihood=-514.3041976744327
Iteration 90: 514.3041976744327
Likelihood=-514.3018192614616
Iteration 91: 514.3018192614616
Likelihood=-514.3000054279079
Iteration 92: 514.3000054279079
Likelihood=-514.2989531781047
Iteration 93: 514.2989531781047
Likelihood=-514.2967024097658
Iteration 94: 514.2967024097658
Likelihood=-514.2943231185506
Iteration 95: 514.2943231185506
Likelihood=-514.2918223077681
Iteration 96: 514.2918223077681
Likelihood=-514.2877091254134
Iteration 97: 514.2877091254134
Likelihood=-514.3039204585072
Likelihood=-514.2854189278014
Iteration 98: 514.2854189278014
Likelihood=-514.2804406938034
Iteration 99: 514.2804406938034
Likelihood=-514.2764553939322
Iteration 100: 514.2764553939322
Likelihood=-514.2717543045081
Iteration 101: 514.2717543045081
Likelihood=-514.2685925391816
Iteration 102: 514.2685925391816
Likelihood=-514.2644473608535
Iteration 103: 514.2644473608535
Likelihood=-514.2620552372144
Iteration 104: 514.2620552372144
Likelihood=-514.2606630854951
Iteration 105: 514.2606630854951
Likelihood=-514.2584683927336
Iteration 106: 514.2584683927336
Likelihood=-514.2558817620574
Iteration 107: 514.2558817620574
Likelihood=-514.2537099468357
Iteration 108: 514.2537099468357
Likelihood=-514.2508643036514
Iteration 109: 514.2508643036514
Likelihood=-514.2489997082906
Iteration 110: 514.2489997082906
Likelihood=-514.2478914424253
Iteration 111: 514.2478914424253
Likelihood=-514.2473521892935
Iteration 112: 514.2473521892935
Likelihood=-514.2466066553637
Iteration 113: 514.2466066553637
Likelihood=-514.2459439250403
Iteration 114: 514.2459439250403
Likelihood=-514.2454180648353
Iteration 115: 514.2454180648353
Likelihood=-514.2451601825311
Iteration 116: 514.2451601825311
Likelihood=-632.9187539068279
Iteration 0: 632.9187539068279
Iteration 1: 632.9187539068279
Likelihood=-611.15626528046
Iteration 2: 611.15626528046
Likelihood=-595.7177792590678
Iteration 3: 595.7177792590678
Likelihood=-584.1092258074498
Iteration 4: 584.1092258074498
Likelihood=-574.4750286286734
Iteration 5: 574.4750286286734
Likelihood=-566.1674012489926
Iteration 6: 566.1674012489926
Likelihood=-559.0746312048931
Iteration 7: 559.0746312048931
Likelihood=-552.7725431082685
Iteration 8: 552.7725431082685
Likelihood=-547.3533415468801
Iteration 9: 547.3533415468801
Likelihood=-542.40397617113
Iteration 10: 542.40397617113
Likelihood=-537.983308517728
Iteration 11: 537.983308517728
Likelihood=-534.0790783861106
Iteration 12: 534.0790783861106
Likelihood=-530.4520738942844
Iteration 13: 530.4520738942844
Likelihood=-527.324347972664
Iteration 14: 527.324347972664
Likelihood=-524.3868371664604
Iteration 15: 524.3868371664604
Likelihood=-521.791733064482
Iteration 16: 521.791733064482
Likelihood=-519.3431161866272
Iteration 17: 519.3431161866272
Likelihood=-517.187293395157
Iteration 18: 517.187293395157
Likelihood=-515.1297581658038
Iteration 19: 515.1297581658038
Likelihood=-513.2849439780841
Iteration 20: 513.2849439780841
Likelihood=-511.5397222386872
Iteration 21: 511.5397222386872
Likelihood=-510.1405638525583
Iteration 22: 510.1405638525583
Likelihood=-508.7507275324416
Iteration 23: 508.7507275324416
Likelihood=-507.6635170352837
Iteration 24: 507.6635170352837
Likelihood=-506.84306513465816
Iteration 25: 506.84306513465816
Likelihood=-506.0429563590588
Iteration 26: 506.0429563590588
Likelihood=-505.32095065656483
Iteration 27: 505.32095065656483
Likelihood=-504.73601687848213
Iteration 28: 504.73601687848213
Likelihood=-504.2261339256312
Iteration 29: 504.2261339256312
Likelihood=-503.7833023092986
Iteration 30: 503.7833023092986
Likelihood=-503.3790478980105
Iteration 31: 503.3790478980105
Likelihood=-503.0409561408063
Iteration 32: 503.0409561408063
Likelihood=-502.74505891058806
Iteration 33: 502.74505891058806
Likelihood=-502.4776482265111
Iteration 34: 502.4776482265111
Likelihood=-502.2500517123633
Iteration 35: 502.2500517123633
Likelihood=-502.0436388206681
Iteration 36: 502.0436388206681
Likelihood=-501.86243490375807
Iteration 37: 501.86243490375807
Likelihood=-501.7019220946516
Iteration 38: 501.7019220946516
Likelihood=-501.5470405972152
Iteration 39: 501.5470405972152
Likelihood=-501.398411108193
Iteration 40: 501.398411108193
Likelihood=-501.2550590169684
Iteration 41: 501.2550590169684
Likelihood=-501.12215418700026
Iteration 42: 501.12215418700026
Likelihood=-501.00263451737607
Iteration 43: 501.00263451737607
Likelihood=-500.89145947585274
Iteration 44: 500.89145947585274
Likelihood=-500.78201551281205
Iteration 45: 500.78201551281205
Likelihood=-500.69048486892314
Iteration 46: 500.69048486892314
Likelihood=-500.60345399824934
Iteration 47: 500.60345399824934
Likelihood=-500.5242343455256
Iteration 48: 500.5242343455256
Likelihood=-500.45144270838625
Iteration 49: 500.45144270838625
Likelihood=-500.37865745192494
Iteration 50: 500.37865745192494
Likelihood=-500.3047460885212
Iteration 51: 500.3047460885212
Likelihood=-500.23695782780624
Iteration 52: 500.23695782780624
Likelihood=-500.18363887086235
Iteration 53: 500.18363887086235
Likelihood=-500.18247015454006
Likelihood=-500.15913787822626
Iteration 54: 500.15913787822626
Likelihood=-500.1258210232188
Iteration 55: 500.1258210232188
Likelihood=-500.1055537688176
Iteration 56: 500.1055537688176
Likelihood=-500.09584010712894
Iteration 57: 500.09584010712894
Likelihood=-500.0884746506329
Iteration 58: 500.0884746506329
Likelihood=-500.0825956395689
Iteration 59: 500.0825956395689
Likelihood=-500.07514769267664
Iteration 60: 500.07514769267664
Likelihood=-500.06235738863876
Iteration 61: 500.06235738863876
Likelihood=-500.06106555878097
Likelihood=-500.05345240894025
Iteration 62: 500.05345240894025
Likelihood=-500.03919479659993
Iteration 63: 500.03919479659993
Likelihood=-500.03178173533746
Iteration 64: 500.03178173533746
Likelihood=-500.0280171839908
Iteration 65: 500.0280171839908
Likelihood=-500.0235257595663
Iteration 66: 500.0235257595663
Likelihood=-500.02172374894195
Iteration 67: 500.02172374894195
Likelihood=-500.01655745885574
Iteration 68: 500.01655745885574
Likelihood=-500.0213254086221
Likelihood=-500.01424453315434
Iteration 69: 500.01424453315434
Likelihood=-500.01078534681164
Iteration 70: 500.01078534681164
Likelihood=-500.00325847692824
Iteration 71: 500.00325847692824
Likelihood=-499.9968184750063
Iteration 72: 499.9968184750063
Likelihood=-499.99159479340796
Iteration 73: 499.99159479340796
Likelihood=-499.98569039413957
Iteration 74: 499.98569039413957
Likelihood=-499.9803309790062
Iteration 75: 499.9803309790062
Likelihood=-499.9739845611182
Iteration 76: 499.9739845611182
Likelihood=-499.9683314209053
Iteration 77: 499.9683314209053
Likelihood=-499.96363619789867
Iteration 78: 499.96363619789867
Likelihood=-499.95337011146825
Iteration 79: 499.95337011146825
Likelihood=-499.94600873293757
Iteration 80: 499.94600873293757
Likelihood=-499.936554639909
Iteration 81: 499.936554639909
Likelihood=-499.9244730660036
Iteration 82: 499.9244730660036
Likelihood=-499.913377858897
Iteration 83: 499.913377858897
Likelihood=-499.90181704521075
Iteration 84: 499.90181704521075
Likelihood=-499.88859709364056
Iteration 85: 499.88859709364056
Likelihood=-499.87367648490357
Iteration 86: 499.87367648490357
Likelihood=-499.85344313032306
Iteration 87: 499.85344313032306
Likelihood=-499.8365562926131
Iteration 88: 499.8365562926131
Likelihood=-499.82275487704317
Iteration 89: 499.82275487704317
Likelihood=-499.8113386250378
Iteration 90: 499.8113386250378
Likelihood=-499.79686530067926
Iteration 91: 499.79686530067926
Likelihood=-499.8001794875177
Likelihood=-499.7889191021267
Iteration 92: 499.7889191021267
Likelihood=-499.78076955231944
Iteration 93: 499.78076955231944
Likelihood=-499.7782635795051
Iteration 94: 499.7782635795051
Likelihood=-499.7724058488851
Iteration 95: 499.7724058488851
Likelihood=-499.76773107845565
Iteration 96: 499.76773107845565
Likelihood=-499.7624721845403
Iteration 97: 499.7624721845403
Likelihood=-499.75907913031904
Iteration 98: 499.75907913031904
Likelihood=-499.7568487786553
Iteration 99: 499.7568487786553
Likelihood=-499.7546958069772
Iteration 100: 499.7546958069772
Likelihood=-499.7509664244071
Iteration 101: 499.7509664244071
Likelihood=-499.74762440327487
Iteration 102: 499.74762440327487
Likelihood=-499.7437396225512
Iteration 103: 499.7437396225512
Likelihood=-499.73706814033415
Iteration 104: 499.73706814033415
Likelihood=-499.7309100758873
Iteration 105: 499.7309100758873
Likelihood=-499.7170296152705
Iteration 106: 499.7170296152705
Likelihood=-499.7155067415309
Likelihood=-499.7083744366347
Iteration 107: 499.7083744366347
Likelihood=-499.69264367946454
Iteration 108: 499.69264367946454
Likelihood=-499.67851237734726
Iteration 109: 499.67851237734726
Likelihood=-499.66844193250853
Iteration 110: 499.66844193250853
Likelihood=-499.6638152349831
Iteration 111: 499.6638152349831
Likelihood=-499.658715495528
Iteration 112: 499.658715495528
Likelihood=-499.6564134364622
Iteration 113: 499.6564134364622
Likelihood=-499.6526129730387
Iteration 114: 499.6526129730387
Likelihood=-499.6495719670483
Iteration 115: 499.6495719670483
Likelihood=-499.6471976922227
Iteration 116: 499.6471976922227
Likelihood=-499.64543488965734
Iteration 117: 499.64543488965734
Likelihood=-499.64370944103035
Iteration 118: 499.64370944103035
Likelihood=-499.64244643843995
Iteration 119: 499.64244643843995
Likelihood=-499.64074924846625
Iteration 120: 499.64074924846625
Likelihood=-499.638089017536
Iteration 121: 499.638089017536
Likelihood=-499.63553694669037
Iteration 122: 499.63553694669037
Likelihood=-499.6330488255323
Iteration 123: 499.6330488255323
Likelihood=-499.6288589201709
Iteration 124: 499.6288589201709
Likelihood=-499.6252912457439
Iteration 125: 499.6252912457439
Likelihood=-499.6209346827606
Iteration 126: 499.6209346827606
Likelihood=-499.61779490807197
Iteration 127: 499.61779490807197
Likelihood=-499.61410626192264
Iteration 128: 499.61410626192264
Likelihood=-499.6097433958702
Iteration 129: 499.6097433958702
Likelihood=-499.6061481105751
Iteration 130: 499.6061481105751
Likelihood=-499.6006969341108
Iteration 131: 499.6006969341108
Likelihood=-499.5985738057666
Iteration 132: 499.5985738057666
Likelihood=-499.5947134729293
Iteration 133: 499.5947134729293
Likelihood=-499.5942556824881
Iteration 134: 499.5942556824881
Likelihood=-612.7784720332481
Iteration 0: 612.7784720332481
Iteration 1: 612.7784720332481
Likelihood=-594.1407254867022
Iteration 2: 594.1407254867022
Likelihood=-580.4322494388771
Iteration 3: 580.4322494388771
Likelihood=-569.6631197801307
Iteration 4: 569.6631197801307
Likelihood=-560.4802473588497
Iteration 5: 560.4802473588497
Likelihood=-552.2747635833764
Iteration 6: 552.2747635833764
Likelihood=-544.8346504042952
Iteration 7: 544.8346504042952
Likelihood=-537.9082275857722
Iteration 8: 537.9082275857722
Likelihood=-531.7044910047985
Iteration 9: 531.7044910047985
Likelihood=-525.9351625355654
Iteration 10: 525.9351625355654
Likelihood=-520.908963697467
Iteration 11: 520.908963697467
Likelihood=-516.275208396391
Iteration 12: 516.275208396391
Likelihood=-512.2308616598038
Iteration 13: 512.2308616598038
Likelihood=-508.69095383823094
Iteration 14: 508.69095383823094
Likelihood=-505.46109933927784
Iteration 15: 505.46109933927784
Likelihood=-502.69238530834934
Iteration 16: 502.69238530834934
Likelihood=-500.1814100075432
Iteration 17: 500.1814100075432
Likelihood=-497.9461559066001
Iteration 18: 497.9461559066001
Likelihood=-496.0237432366907
Iteration 19: 496.0237432366907
Likelihood=-494.3562126644944
Iteration 20: 494.3562126644944
Likelihood=-492.79200935956226
Iteration 21: 492.79200935956226
Likelihood=-491.50079704536927
Iteration 22: 491.50079704536927
Likelihood=-490.2197673159284
Iteration 23: 490.2197673159284
Likelihood=-489.10975478718404
Iteration 24: 489.10975478718404
Likelihood=-488.0627160274966
Iteration 25: 488.0627160274966
Likelihood=-487.16612476569765
Iteration 26: 487.16612476569765
Likelihood=-486.42655100120703
Iteration 27: 486.42655100120703
Likelihood=-485.74705617594833
Iteration 28: 485.74705617594833
Likelihood=-485.1119469109009
Iteration 29: 485.1119469109009
Likelihood=-484.6000271971163
Iteration 30: 484.6000271971163
Likelihood=-484.16280023396973
Iteration 31: 484.16280023396973
Likelihood=-483.8028149281042
Iteration 32: 483.8028149281042
Likelihood=-483.5255938143578
Iteration 33: 483.5255938143578
Likelihood=-483.2636486050922
Iteration 34: 483.2636486050922
Likelihood=-483.0686434318465
Iteration 35: 483.0686434318465
Likelihood=-482.87700351066826
Iteration 36: 482.87700351066826
Likelihood=-482.7241889863381
Iteration 37: 482.7241889863381
Likelihood=-482.59190269735706
Iteration 38: 482.59190269735706
Likelihood=-482.462203104152
Iteration 39: 482.462203104152
Likelihood=-482.3110371271812
Iteration 40: 482.3110371271812
Likelihood=-482.17469623893794
Iteration 41: 482.17469623893794
Likelihood=-482.03312955231854
Iteration 42: 482.03312955231854
Likelihood=-481.898908850735
Iteration 43: 481.898908850735
Likelihood=-481.77007060373097
Iteration 44: 481.77007060373097
Likelihood=-481.65210661711245
Iteration 45: 481.65210661711245
Likelihood=-481.54874251732053
Iteration 46: 481.54874251732053
Likelihood=-481.44137812432166
Iteration 47: 481.44137812432166
Likelihood=-481.3457648692674
Iteration 48: 481.3457648692674
Likelihood=-481.25380817242467
Iteration 49: 481.25380817242467
Likelihood=-481.15567702481314
Iteration 50: 481.15567702481314
Likelihood=-481.0536452633654
Iteration 51: 481.0536452633654
Likelihood=-480.94677472743416
Iteration 52: 480.94677472743416
Likelihood=-480.97487861971933
Likelihood=-480.87026013372565
Iteration 53: 480.87026013372565
Likelihood=-480.7411907020328
Iteration 54: 480.7411907020328
Likelihood=-480.65460112664425
Iteration 55: 480.65460112664425
Likelihood=-480.6216503280147
Iteration 56: 480.6216503280147
Likelihood=-480.58520696973767
Iteration 57: 480.58520696973767
Likelihood=-480.5212220909681
Iteration 58: 480.5212220909681
Likelihood=-480.47911011902465
Iteration 59: 480.47911011902465
Likelihood=-480.44131016699845
Iteration 60: 480.44131016699845
Likelihood=-480.4059960983551
Iteration 61: 480.4059960983551
Likelihood=-480.3810430016233
Iteration 62: 480.3810430016233
Likelihood=-480.3432595598505
Iteration 63: 480.3432595598505
Likelihood=-480.3120397880724
Iteration 64: 480.3120397880724
Likelihood=-480.2722101942246
Iteration 65: 480.2722101942246
Likelihood=-480.2218768857997
Iteration 66: 480.2218768857997
Likelihood=-480.19900507651425
Iteration 67: 480.19900507651425
Likelihood=-480.17110850246945
Iteration 68: 480.17110850246945
Likelihood=-480.11525904083476
Iteration 69: 480.11525904083476
Likelihood=-480.0909590055477
Iteration 70: 480.0909590055477
Likelihood=-480.06326446483996
Iteration 71: 480.06326446483996
Likelihood=-480.0356359513636
Iteration 72: 480.0356359513636
Likelihood=-480.02127010793987
Iteration 73: 480.02127010793987
Likelihood=-480.008295952137
Iteration 74: 480.008295952137
Likelihood=-479.98839646381526
Iteration 75: 479.98839646381526
Likelihood=-479.9756878927238
Iteration 76: 479.9756878927238
Likelihood=-479.96004923253525
Iteration 77: 479.96004923253525
Likelihood=-479.9430100712043
Iteration 78: 479.9430100712043
Likelihood=-479.92732571662873
Iteration 79: 479.92732571662873
Likelihood=-479.88972408776124
Iteration 80: 479.88972408776124
Likelihood=-479.88131091388146
Likelihood=-479.8625834351168
Iteration 81: 479.8625834351168
Likelihood=-479.8305035060873
Iteration 82: 479.8305035060873
Likelihood=-479.7996682712511
Iteration 83: 479.7996682712511
Likelihood=-479.7833051354824
Iteration 84: 479.7833051354824
Likelihood=-479.7710114384686
Iteration 85: 479.7710114384686
Likelihood=-479.75610778201633
Iteration 86: 479.75610778201633
Likelihood=-479.74463162693775
Iteration 87: 479.74463162693775
Likelihood=-479.7446541442005
Likelihood=-479.73269341277074
Iteration 88: 479.73269341277074
Likelihood=-479.71702432893727
Iteration 89: 479.71702432893727
Likelihood=-479.70965812107954
Iteration 90: 479.70965812107954
Likelihood=-479.7005202808997
Iteration 91: 479.7005202808997
Likelihood=-479.69385357038533
Iteration 92: 479.69385357038533
Likelihood=-479.68868628130303
Iteration 93: 479.68868628130303
Likelihood=-479.6849603072726
Iteration 94: 479.6849603072726
Likelihood=-479.6796911563303
Iteration 95: 479.6796911563303
Likelihood=-479.68078959810146
Likelihood=-479.6756902183213
Iteration 96: 479.6756902183213
Likelihood=-479.67091594078613
Iteration 97: 479.67091594078613
Likelihood=-479.6681075551319
Iteration 98: 479.6681075551319
Likelihood=-479.6654809111121
Iteration 99: 479.6654809111121
Likelihood=-479.662046171108
Iteration 100: 479.662046171108
Likelihood=-479.65920452680166
Iteration 101: 479.65920452680166
Likelihood=-479.65748019156547
Iteration 102: 479.65748019156547
Likelihood=-479.6559116593143
Iteration 103: 479.6559116593143
Likelihood=-479.6531013194691
Iteration 104: 479.6531013194691
Likelihood=-479.65056848885973
Iteration 105: 479.65056848885973
Likelihood=-479.64731855043317
Iteration 106: 479.64731855043317
Likelihood=-479.6445879889723
Iteration 107: 479.6445879889723
Likelihood=-479.64123958678175
Iteration 108: 479.64123958678175
Likelihood=-479.637389613823
Iteration 109: 479.637389613823
Likelihood=-479.634179384213
Iteration 110: 479.634179384213
Likelihood=-479.628914626225
Iteration 111: 479.628914626225
Likelihood=-479.6250268854344
Iteration 112: 479.6250268854344
Likelihood=-479.61931119959826
Iteration 113: 479.61931119959826
Likelihood=-479.612992122468
Iteration 114: 479.612992122468
Likelihood=-479.60933637942526
Iteration 115: 479.60933637942526
Likelihood=-479.6098592304108
Likelihood=-479.6065237077847
Iteration 116: 479.6065237077847
Likelihood=-479.60267420317956
Iteration 117: 479.60267420317956
Likelihood=-479.6003198470519
Iteration 118: 479.6003198470519
Likelihood=-479.59821744774086
Iteration 119: 479.59821744774086
Likelihood=-479.5933474042245
Iteration 120: 479.5933474042245
Likelihood=-479.5861140626579
Iteration 121: 479.5861140626579
Likelihood=-479.5814025568276
Iteration 122: 479.5814025568276
Likelihood=-479.5770212580764
Iteration 123: 479.5770212580764
Likelihood=-479.57312435327543
Iteration 124: 479.57312435327543
Likelihood=-479.57105882448315
Iteration 125: 479.57105882448315
Likelihood=-479.56871751049573
Iteration 126: 479.56871751049573
Likelihood=-479.56507546091103
Iteration 127: 479.56507546091103
Likelihood=-479.563169403306
Iteration 128: 479.563169403306
Likelihood=-479.5579915566367
Iteration 129: 479.5579915566367
Likelihood=-479.5529322710916
Iteration 130: 479.5529322710916
Likelihood=-479.5496330394681
Iteration 131: 479.5496330394681
Likelihood=-479.54535464274915
Iteration 132: 479.54535464274915
Likelihood=-479.5419145227966
Iteration 133: 479.5419145227966
Likelihood=-479.53708220925745
Iteration 134: 479.53708220925745
Likelihood=-479.5320998627819
Iteration 135: 479.5320998627819
Likelihood=-479.5283381720436
Iteration 136: 479.5283381720436
Likelihood=-479.5258488832011
Iteration 137: 479.5258488832011
Likelihood=-479.5235049183405
Iteration 138: 479.5235049183405
Likelihood=-479.5220398218434
Iteration 139: 479.5220398218434
Likelihood=-479.5204368083843
Iteration 140: 479.5204368083843
Likelihood=-479.51859359824914
Iteration 141: 479.51859359824914
Likelihood=-479.51621705234925
Iteration 142: 479.51621705234925
Likelihood=-479.5154310936765
Iteration 143: 479.5154310936765
Likelihood=-479.51408775376024
Iteration 144: 479.51408775376024
Likelihood=-479.5122446909097
Iteration 145: 479.5122446909097
Likelihood=-479.5104280860482
Iteration 146: 479.5104280860482
Likelihood=-479.5077412032655
Iteration 147: 479.5077412032655
Likelihood=-479.5062765562756
Iteration 148: 479.5062765562756
Likelihood=-479.50450862387305
Iteration 149: 479.50450862387305
Likelihood=-479.504537876658
Likelihood=-479.5037039298312
Iteration 150: 479.5037039298312
Likelihood=-479.50246729277046
Iteration 151: 479.50246729277046
Likelihood=-479.50122346397575
Iteration 152: 479.50122346397575
Likelihood=-479.4996563575612
Iteration 153: 479.4996563575612
Likelihood=-479.49829454960195
Iteration 154: 479.49829454960195
Likelihood=-479.4970434530734
Iteration 155: 479.4970434530734
Likelihood=-479.49612949117
Iteration 156: 479.49612949117
Likelihood=-479.49507571851206
Iteration 157: 479.49507571851206
Likelihood=-479.49688646650696
Likelihood=-479.4944340335137
Iteration 158: 479.4944340335137
Likelihood=-479.49327401852184
Iteration 159: 479.49327401852184
Likelihood=-479.4924954900974
Iteration 160: 479.4924954900974
Likelihood=-479.49180619882486
Iteration 161: 479.49180619882486
Likelihood=-479.4911492997797
Iteration 162: 479.4911492997797
Likelihood=-479.49060281239053
Iteration 163: 479.49060281239053
Likelihood=-479.49007459679336
Iteration 164: 479.49007459679336
Likelihood=-479.48901483810533
Iteration 165: 479.48901483810533
Likelihood=-479.4886227602146
Iteration 166: 479.4886227602146
Likelihood=-631.7614776457189
Iteration 0: 631.7614776457189
Iteration 1: 631.7614776457189
Likelihood=-613.0978189177006
Iteration 2: 613.0978189177006
Likelihood=-600.4736646207061
Iteration 3: 600.4736646207061
Likelihood=-591.209287303326
Iteration 4: 591.209287303326
Likelihood=-583.4867798988395
Iteration 5: 583.4867798988395
Likelihood=-576.7357240171384
Iteration 6: 576.7357240171384
Likelihood=-570.6406139484102
Iteration 7: 570.6406139484102
Likelihood=-565.2398528519794
Iteration 8: 565.2398528519794
Likelihood=-560.3940252238457
Iteration 9: 560.3940252238457
Likelihood=-556.0451948284317
Iteration 10: 556.0451948284317
Likelihood=-552.1291244412088
Iteration 11: 552.1291244412088
Likelihood=-548.7241325965849
Iteration 12: 548.7241325965849
Likelihood=-545.5984159908805
Iteration 13: 545.5984159908805
Likelihood=-542.916678771407
Iteration 14: 542.916678771407
Likelihood=-540.4558602383339
Iteration 15: 540.4558602383339
Likelihood=-538.3071970093123
Iteration 16: 538.3071970093123
Likelihood=-536.5242787995397
Iteration 17: 536.5242787995397
Likelihood=-534.7863513044535
Iteration 18: 534.7863513044535
Likelihood=-533.2918320626552
Iteration 19: 533.2918320626552
Likelihood=-531.8853242422525
Iteration 20: 531.8853242422525
Likelihood=-530.665384304581
Iteration 21: 530.665384304581
Likelihood=-529.7173079354467
Iteration 22: 529.7173079354467
Likelihood=-528.8134035637565
Iteration 23: 528.8134035637565
Likelihood=-528.0427528437436
Iteration 24: 528.0427528437436
Likelihood=-527.3897419692541
Iteration 25: 527.3897419692541
Likelihood=-526.8272167253621
Iteration 26: 526.8272167253621
Likelihood=-526.3495529219454
Iteration 27: 526.3495529219454
Likelihood=-525.9465204496972
Iteration 28: 525.9465204496972
Likelihood=-525.6052918731997
Iteration 29: 525.6052918731997
Likelihood=-525.3381917688531
Iteration 30: 525.3381917688531
Likelihood=-525.1207589574523
Iteration 31: 525.1207589574523
Likelihood=-524.8418131250762
Iteration 32: 524.8418131250762
Likelihood=-524.5467935718102
Iteration 33: 524.5467935718102
Likelihood=-524.3356684292913
Iteration 34: 524.3356684292913
Likelihood=-524.0924452589982
Iteration 35: 524.0924452589982
Likelihood=-523.8339568247696
Iteration 36: 523.8339568247696
Likelihood=-523.6113386981925
Iteration 37: 523.6113386981925
Likelihood=-523.4730257741892
Iteration 38: 523.4730257741892
Likelihood=-523.3082850560729
Iteration 39: 523.3082850560729
Likelihood=-523.1791035602361
Iteration 40: 523.1791035602361
Likelihood=-523.041127984532
Iteration 41: 523.041127984532
Likelihood=-522.9445701424781
Iteration 42: 522.9445701424781
Likelihood=-522.7725452896401
Iteration 43: 522.7725452896401
Likelihood=-522.689130093244
Iteration 44: 522.689130093244
Likelihood=-522.5892322557953
Iteration 45: 522.5892322557953
Likelihood=-522.5196967207462
Iteration 46: 522.5196967207462
Likelihood=-522.449120929922
Iteration 47: 522.449120929922
Likelihood=-522.3816078281217
Iteration 48: 522.3816078281217
Likelihood=-522.2853170618382
Iteration 49: 522.2853170618382
Likelihood=-522.2208709481956
Iteration 50: 522.2208709481956
Likelihood=-522.1365514546291
Iteration 51: 522.1365514546291
Likelihood=-522.1252383534843
Iteration 52: 522.1252383534843
Likelihood=-522.0129693711289
Iteration 53: 522.0129693711289
Likelihood=-521.9760386013392
Iteration 54: 521.9760386013392
Likelihood=-521.9023663610442
Iteration 55: 521.9023663610442
Likelihood=-521.785273565462
Iteration 56: 521.785273565462
Likelihood=-521.6566362259279
Iteration 57: 521.6566362259279
Likelihood=-521.5370575424992
Iteration 58: 521.5370575424992
Likelihood=-521.4042435988167
Iteration 59: 521.4042435988167
Likelihood=-521.2301192668805
Iteration 60: 521.2301192668805
Likelihood=-521.1591556514423
Iteration 61: 521.1591556514423
Likelihood=-521.1157476012804
Iteration 62: 521.1157476012804
Likelihood=-521.0924171165583
Iteration 63: 521.0924171165583
Likelihood=-521.0582212915679
Iteration 64: 521.0582212915679
Likelihood=-521.0128615775214
Iteration 65: 521.0128615775214
Likelihood=-520.9972788536585
Iteration 66: 520.9972788536585
Likelihood=-520.9512680503806
Iteration 67: 520.9512680503806
Likelihood=-520.9313382910423
Iteration 68: 520.9313382910423
Likelihood=-520.8977234433498
Iteration 69: 520.8977234433498
Likelihood=-520.8708030073223
Iteration 70: 520.8708030073223
Likelihood=-520.8263697971685
Iteration 71: 520.8263697971685
Likelihood=-520.7823393982394
Iteration 72: 520.7823393982394
Likelihood=-520.7317596222091
Iteration 73: 520.7317596222091
Likelihood=-520.6500371888293
Iteration 74: 520.6500371888293
Likelihood=-520.6006237910652
Iteration 75: 520.6006237910652
Likelihood=-520.5286935887068
Iteration 76: 520.5286935887068
Likelihood=-520.4712654216701
Iteration 77: 520.4712654216701
Likelihood=-520.4284956334127
Iteration 78: 520.4284956334127
Likelihood=-520.3864082329013
Iteration 79: 520.3864082329013
Likelihood=-520.356771224358
Iteration 80: 520.356771224358
Likelihood=-520.3195967223584
Iteration 81: 520.3195967223584
Likelihood=-520.2869605402699
Iteration 82: 520.2869605402699
Likelihood=-520.2466589821119
Iteration 83: 520.2466589821119
Likelihood=-520.2243337722332
Iteration 84: 520.2243337722332
Likelihood=-520.1948677420426
Iteration 85: 520.1948677420426
Likelihood=-520.1613038954714
Iteration 86: 520.1613038954714
Likelihood=-520.1380354499391
Iteration 87: 520.1380354499391
Likelihood=-520.1291437273517
Iteration 88: 520.1291437273517
Likelihood=-520.123056194719
Iteration 89: 520.123056194719
Likelihood=-520.1134467231984
Iteration 90: 520.1134467231984
Likelihood=-520.1017945048495
Iteration 91: 520.1017945048495
Likelihood=-520.0930147086115
Iteration 92: 520.0930147086115
Likelihood=-520.0887414293388
Iteration 93: 520.0887414293388
Likelihood=-520.0839137470764
Iteration 94: 520.0839137470764
Likelihood=-520.0804248075456
Iteration 95: 520.0804248075456
Likelihood=-520.0763546827158
Iteration 96: 520.0763546827158
Likelihood=-520.0719927555849
Iteration 97: 520.0719927555849
Likelihood=-520.0677034192219
Iteration 98: 520.0677034192219
Likelihood=-520.062728534509
Iteration 99: 520.062728534509
Likelihood=-520.0520067433491
Iteration 100: 520.0520067433491
Likelihood=-520.0448148691486
Iteration 101: 520.0448148691486
Likelihood=-520.0359119153533
Iteration 102: 520.0359119153533
Likelihood=-520.0302263999586
Iteration 103: 520.0302263999586
Likelihood=-520.0278279149317
Iteration 104: 520.0278279149317
Likelihood=-520.0252376248725
Iteration 105: 520.0252376248725
Likelihood=-520.0161655861162
Iteration 106: 520.0161655861162
Likelihood=-520.0126083863964
Iteration 107: 520.0126083863964
Likelihood=-520.0086390241797
Iteration 108: 520.0086390241797
Likelihood=-520.0060232143173
Iteration 109: 520.0060232143173
Likelihood=-520.003082988275
Iteration 110: 520.003082988275
Likelihood=-520.0016100569937
Iteration 111: 520.0016100569937
Likelihood=-519.9972055381324
Iteration 112: 519.9972055381324
Likelihood=-519.9959175646355
Iteration 113: 519.9959175646355
Likelihood=-519.9933904708206
Iteration 114: 519.9933904708206
Likelihood=-519.990826958392
Iteration 115: 519.990826958392
Likelihood=-519.9880038816189
Iteration 116: 519.9880038816189
Likelihood=-519.986236786828
Iteration 117: 519.986236786828
Likelihood=-519.9834046804403
Iteration 118: 519.9834046804403
Likelihood=-519.981167143556
Iteration 119: 519.981167143556
Likelihood=-519.978491345195
Iteration 120: 519.978491345195
Likelihood=-519.9769265829825
Iteration 121: 519.9769265829825
Likelihood=-519.975488180455
Iteration 122: 519.975488180455
Likelihood=-519.9747104704279
Iteration 123: 519.9747104704279
Likelihood=-519.973433419162
Iteration 124: 519.973433419162
Likelihood=-519.9711315700735
Iteration 125: 519.9711315700735
Likelihood=-519.9707828960873
Iteration 126: 519.9707828960873
Likelihood=-648.2872948091797
Iteration 0: 648.2872948091797
Iteration 1: 648.2872948091797
Likelihood=-630.6139307912874
Iteration 2: 630.6139307912874
Likelihood=-618.0411590914232
Iteration 3: 618.0411590914232
Likelihood=-607.978000216431
Iteration 4: 607.978000216431
Likelihood=-599.0038195505804
Likelihood=-572.6967524433027
Iteration 5: 572.6967524433027
Likelihood=-567.5804189024697
Iteration 6: 567.5804189024697
Likelihood=-563.0683384857206
Iteration 7: 563.0683384857206
Likelihood=-558.820797354072
Iteration 8: 558.820797354072
Likelihood=-555.0798581949277
Iteration 9: 555.0798581949277
Likelihood=-551.7750581237877
Iteration 10: 551.7750581237877
Likelihood=-548.9321020076634
Iteration 11: 548.9321020076634
Likelihood=-546.4879821592103
Iteration 12: 546.4879821592103
Likelihood=-544.2890434281819
Iteration 13: 544.2890434281819
Likelihood=-542.4253152104367
Iteration 14: 542.4253152104367
Likelihood=-540.645952774966
Iteration 15: 540.645952774966
Likelihood=-539.038697788533
Iteration 16: 539.038697788533
Likelihood=-537.5581420798045
Iteration 17: 537.5581420798045
Likelihood=-536.1952967571606
Iteration 18: 536.1952967571606
Likelihood=-534.9879199111574
Iteration 19: 534.9879199111574
Likelihood=-533.880520646558
Iteration 20: 533.880520646558
Likelihood=-532.919042935734
Iteration 21: 532.919042935734
Likelihood=-532.0390574677655
Iteration 22: 532.0390574677655
Likelihood=-531.247451802823
Iteration 23: 531.247451802823
Likelihood=-530.5309377936428
Iteration 24: 530.5309377936428
Likelihood=-529.9011836952421
Iteration 25: 529.9011836952421
Likelihood=-529.2947385572704
Iteration 26: 529.2947385572704
Likelihood=-528.7968035404043
Iteration 27: 528.7968035404043
Likelihood=-528.3124412251901
Iteration 28: 528.3124412251901
Likelihood=-527.9233218487739
Iteration 29: 527.9233218487739
Likelihood=-527.6456746010549
Iteration 30: 527.6456746010549
Likelihood=-527.3400554856295
Iteration 31: 527.3400554856295
Likelihood=-527.0559562539374
Iteration 32: 527.0559562539374
Likelihood=-526.8168732938734
Iteration 33: 526.8168732938734
Likelihood=-526.602185617264
Iteration 34: 526.602185617264
Likelihood=-526.4228288647815
Iteration 35: 526.4228288647815
Likelihood=-526.2570092456336
Iteration 36: 526.2570092456336
Likelihood=-526.1185128427866
Iteration 37: 526.1185128427866
Likelihood=-526.0093873792225
Iteration 38: 526.0093873792225
Likelihood=-525.9060190970754
Iteration 39: 525.9060190970754
Likelihood=-525.8133073372545
Iteration 40: 525.8133073372545
Likelihood=-525.7284159582321
Iteration 41: 525.7284159582321
Likelihood=-525.64504339043
Iteration 42: 525.64504339043
Likelihood=-525.567778579627
Iteration 43: 525.567778579627
Likelihood=-525.4866834300994
Iteration 44: 525.4866834300994
Likelihood=-525.403474669395
Iteration 45: 525.403474669395
Likelihood=-525.3298080682794
Iteration 46: 525.3298080682794
Likelihood=-525.2518652044699
Iteration 47: 525.2518652044699
Likelihood=-525.185833231785
Iteration 48: 525.185833231785
Likelihood=-525.1366252663613
Iteration 49: 525.1366252663613
Likelihood=-525.0890012933244
Iteration 50: 525.0890012933244
Likelihood=-525.0620533261128
Iteration 51: 525.0620533261128
Likelihood=-525.0146617136721
Iteration 52: 525.0146617136721
Likelihood=-524.9946823893888
Iteration 53: 524.9946823893888
Likelihood=-524.980429526991
Iteration 54: 524.980429526991
Likelihood=-524.9704598197586
Iteration 55: 524.9704598197586
Likelihood=-524.9519653122705
Iteration 56: 524.9519653122705
Likelihood=-524.9258044045097
Iteration 57: 524.9258044045097
Likelihood=-524.9283281908154
Likelihood=-524.9099785224536
Iteration 58: 524.9099785224536
Likelihood=-524.8873851807142
Iteration 59: 524.8873851807142
Likelihood=-524.8709369798048
Iteration 60: 524.8709369798048
Likelihood=-524.8570486553923
Iteration 61: 524.8570486553923
Likelihood=-524.8413746530341
Iteration 62: 524.8413746530341
Likelihood=-524.8212219379744
Iteration 63: 524.8212219379744
Likelihood=-524.7978067363639
Iteration 64: 524.7978067363639
Likelihood=-524.7766991154593
Iteration 65: 524.7766991154593
Likelihood=-524.7596169638394
Iteration 66: 524.7596169638394
Likelihood=-524.7436090087367
Iteration 67: 524.7436090087367
Likelihood=-524.7341674332888
Iteration 68: 524.7341674332888
Likelihood=-524.7243953366318
Iteration 69: 524.7243953366318
Likelihood=-524.7193962365865
Iteration 70: 524.7193962365865
Likelihood=-524.7101655004382
Iteration 71: 524.7101655004382
Likelihood=-524.6961260728633
Iteration 72: 524.6961260728633
Likelihood=-524.6832078297974
Iteration 73: 524.6832078297974
Likelihood=-524.6741764487067
Iteration 74: 524.6741764487067
Likelihood=-524.6649455822842
Iteration 75: 524.6649455822842
Likelihood=-524.655674664813
Iteration 76: 524.655674664813
Likelihood=-524.6504933751901
Iteration 77: 524.6504933751901
Likelihood=-524.6372043800004
Iteration 78: 524.6372043800004
Likelihood=-524.6332995586566
Iteration 79: 524.6332995586566
Likelihood=-524.6273456460534
Iteration 80: 524.6273456460534
Likelihood=-524.6294267524434
Likelihood=-524.6248864906497
Iteration 81: 524.6248864906497
Likelihood=-524.6216406790614
Iteration 82: 524.6216406790614
Likelihood=-524.6188519691008
Iteration 83: 524.6188519691008
Likelihood=-524.6160537684547
Iteration 84: 524.6160537684547
Likelihood=-524.6140465065286
Iteration 85: 524.6140465065286
Likelihood=-524.6128263900807
Iteration 86: 524.6128263900807
Likelihood=-524.6111365044318
Iteration 87: 524.6111365044318
Likelihood=-524.610139306376
Iteration 88: 524.610139306376
Likelihood=-524.6093956044239
Iteration 89: 524.6093956044239
Likelihood=-524.6085238548073
Iteration 90: 524.6085238548073
Likelihood=-524.6079246944295
Iteration 91: 524.6079246944295
Likelihood=-524.6080184707914
Likelihood=-524.6072040579844
Iteration 92: 524.6072040579844
Likelihood=-524.6063813501376
Iteration 93: 524.6063813501376
Likelihood=-524.6060416965709
Iteration 94: 524.6060416965709
BEST SCORE FOUND : -5099.136114360351
	Command being timed: "../target/release/gtr_optimize data/random/tree_256.nwk data/sim/alignment_256_10.fasta local"
	User time (seconds): 13.21
	System time (seconds): 0.01
	Percent of CPU this job got: 99%
	Elapsed (wall clock) time (h:mm:ss or m:ss): 0:13.30
	Average shared text size (kbytes): 0
	Average unshared data size (kbytes): 0
	Average stack size (kbytes): 0
	Average total size (kbytes): 0
	Maximum resident set size (kbytes): 9436
	Average resident set size (kbytes): 0
	Major (requiring I/O) page faults: 0
	Minor (reclaiming a frame) page faults: 7837
	Voluntary context switches: 12
	Involuntary context switches: 5039
	Swaps: 0
	File system inputs: 0
	File system outputs: 200
	Socket messages sent: 0
	Socket messages received: 0
	Signals delivered: 0
	Page size (bytes): 4096
	Exit status: 0
