# Supplementary material for: Phylograd: fast column-specific calculation of substitution model gradients
Source: BMC Bioinformatics. 2025 Dec 23;27:20. doi: 10.1186/s12859-025-06353-4 (PMC12836810; doi:10.1186/s12859-025-06353-4)
Supplement: Supplementary file 1 — (zip 4800 KB) [file 12859_2025_6353_MOESM1_ESM.zip › alignment_256_10_5.single_iqtree.log]

IQ-TREE version 3.0.1 for Linux x86 64-bit built Nov  7 2025
Developed by Bui Quang Minh, Thomas Wong, Nhan Ly-Trong, Huaiyan Ren
Contributed by Lam-Tung Nguyen, Dominik Schrempf, Chris Bielow,
Olga Chernomor, Michael Woodhams, Diep Thi Hoang, Heiko Schmidt

Host:    ngs01 (AVX2, FMA3, 251 GB RAM)
Command: ./iqtree3 -s data/sim/alignment_256_10.fasta -nt 5 -q data/partition_10_iqtree.txt --redo -te data/random/tree_256.nwk -blfix -pre data/sim/alignment_256_10_5.single_iqtree.log
Seed:    319277 (Using SPRNG - Scalable Parallel Random Number Generator)
Time:    Wed Nov 12 12:19:14 2025
Kernel:  AVX+FMA - 5 threads (48 CPU cores detected)

Reading partition model file data/partition_10_iqtree.txt ...
Reading alignment file data/sim/alignment_256_10.fasta ... Fasta format detected
Reading fasta file: done in 0.000214418 secs using 24.72% CPU
Alignment most likely contains protein sequences
Constructing alignment: done in 8.4769e-05 secs using 3032% CPU
Alignment has 256 sequences with 10 columns, 10 distinct patterns
10 parsimony-informative, 0 singleton sites, 0 constant sites
         Gap/Ambiguity  Composition  p-value
Analyzing sequences: done in 6.44084e-05 secs using 6248% CPU
   1  Tip_6      0.00%    passed     91.19%
   2  Tip_7      0.00%    passed     87.31%
   3  Tip_23     0.00%    passed     43.50%
   4  Tip_62     0.00%    passed     82.11%
   5  Tip_63     0.00%    passed     82.96%
   6  Tip_159    0.00%    passed     77.50%
   7  Tip_160    0.00%    passed     74.36%
   8  Tip_170    0.00%    passed     44.83%
   9  Tip_235    0.00%    failed      0.47%
  10  Tip_236    0.00%    passed     67.16%
  11  Tip_176    0.00%    passed     73.63%
  12  Tip_177    0.00%    passed     82.74%
  13  Tip_167    0.00%    passed     93.60%
  14  Tip_77     0.00%    passed     82.18%
  15  Tip_128    0.00%    passed     54.54%
  16  Tip_209    0.00%    passed     23.45%
  17  Tip_210    0.00%    passed     66.30%
  18  Tip_69     0.00%    passed     37.18%
  19  Tip_225    0.00%    passed     48.18%
  20  Tip_226    0.00%    passed     78.07%
  21  Tip_8      0.00%    passed     27.93%
  22  Tip_102    0.00%    passed     92.39%
  23  Tip_211    0.00%    passed     39.22%
  24  Tip_212    0.00%    passed     54.20%
  25  Tip_147    0.00%    passed     21.63%
  26  Tip_148    0.00%    passed     85.29%
  27  Tip_248    0.00%    passed     87.05%
  28  Tip_249    0.00%    passed      6.86%
  29  Tip_110    0.00%    passed     12.38%
  30  Tip_239    0.00%    passed     31.80%
  31  Tip_240    0.00%    passed     41.68%
  32  Tip_115    0.00%    failed      0.34%
  33  Tip_85     0.00%    passed     81.53%
  34  Tip_98     0.00%    passed     40.39%
  35  Tip_99     0.00%    passed     51.81%
  36  Tip_100    0.00%    passed     52.14%
  37  Tip_101    0.00%    passed     24.10%
  38  Tip_14     0.00%    passed     28.83%
  39  Tip_67     0.00%    failed      2.44%
  40  Tip_68     0.00%    failed      3.37%
  41  Tip_54     0.00%    failed      2.85%
  42  Tip_157    0.00%    failed      0.60%
  43  Tip_158    0.00%    failed      1.06%
  44  Tip_34     0.00%    passed     70.10%
  45  Tip_223    0.00%    passed     68.53%
  46  Tip_224    0.00%    passed     41.94%
  47  Tip_41     0.00%    passed     13.30%
  48  Tip_42     0.00%    passed     75.85%
  49  Tip_36     0.00%    passed     21.82%
  50  Tip_213    0.00%    passed     21.31%
  51  Tip_214    0.00%    passed     73.75%
  52  Tip_57     0.00%    passed      5.25%
  53  Tip_139    0.00%    passed     32.09%
  54  Tip_140    0.00%    failed      1.01%
  55  Tip_10     0.00%    passed     53.36%
  56  Tip_73     0.00%    passed     76.30%
  57  Tip_171    0.00%    passed     26.65%
  58  Tip_185    0.00%    passed     19.08%
  59  Tip_186    0.00%    passed     29.77%
  60  Tip_219    0.00%    passed     75.02%
  61  Tip_220    0.00%    passed     22.58%
  62  Tip_133    0.00%    passed     90.95%
  63  Tip_21     0.00%    passed     76.88%
  64  Tip_92     0.00%    passed     15.87%
  65  Tip_93     0.00%    passed     69.51%
  66  Tip_74     0.00%    passed     94.78%
  67  Tip_75     0.00%    passed     69.27%
  68  Tip_59     0.00%    passed     95.32%
  69  Tip_165    0.00%    passed     79.34%
  70  Tip_166    0.00%    passed     37.70%
  71  Tip_38     0.00%    passed     77.82%
  72  Tip_143    0.00%    passed     82.80%
  73  Tip_144    0.00%    passed     95.96%
  74  Tip_221    0.00%    passed     40.59%
  75  Tip_222    0.00%    passed     68.83%
  76  Tip_3      0.00%    passed     42.49%
  77  Tip_4      0.00%    passed     66.75%
  78  Tip_106    0.00%    passed     60.01%
  79  Tip_107    0.00%    passed     51.22%
  80  Tip_79     0.00%    passed     57.03%
  81  Tip_193    0.00%    passed     81.23%
  82  Tip_194    0.00%    passed     81.23%
  83  Tip_47     0.00%    passed     87.47%
  84  Tip_141    0.00%    passed     47.10%
  85  Tip_142    0.00%    passed     50.05%
  86  Tip_187    0.00%    passed     94.28%
  87  Tip_188    0.00%    passed     49.85%
  88  Tip_138    0.00%    passed     95.78%
  89  Tip_19     0.00%    passed     50.34%
  90  Tip_91     0.00%    passed     95.42%
  91  Tip_113    0.00%    passed     93.59%
  92  Tip_168    0.00%    passed     95.04%
  93  Tip_169    0.00%    passed     71.34%
  94  Tip_31     0.00%    passed     50.01%
  95  Tip_12     0.00%    failed      1.84%
  96  Tip_227    0.00%    passed     24.81%
  97  Tip_228    0.00%    passed     77.08%
  98  Tip_96     0.00%    passed     50.07%
  99  Tip_97     0.00%    passed     85.03%
 100  Tip_180    0.00%    passed     66.41%
 101  Tip_246    0.00%    passed     67.88%
 102  Tip_247    0.00%    passed     58.74%
 103  Tip_161    0.00%    passed     79.65%
 104  Tip_183    0.00%    passed     47.53%
 105  Tip_184    0.00%    passed     10.37%
 106  Tip_201    0.00%    passed     56.62%
 107  Tip_202    0.00%    passed     73.90%
 108  Tip_29     0.00%    passed     63.50%
 109  Tip_250    0.00%    passed      6.68%
 110  Tip_251    0.00%    passed     84.01%
 111  Tip_164    0.00%    passed     35.63%
 112  Tip_65     0.00%    passed     42.00%
 113  Tip_242    0.00%    passed     72.82%
 114  Tip_243    0.00%    passed     98.68%
 115  Tip_241    0.00%    passed     71.89%
 116  Tip_20     0.00%    passed     92.95%
 117  Tip_0      0.00%    passed     35.70%
 118  Tip_229    0.00%    passed     37.34%
 119  Tip_230    0.00%    passed     33.88%
 120  Tip_86     0.00%    passed     86.60%
 121  Tip_44     0.00%    passed     48.25%
 122  Tip_51     0.00%    passed     52.10%
 123  Tip_52     0.00%    passed     17.86%
 124  Tip_237    0.00%    passed     59.17%
 125  Tip_238    0.00%    passed     54.69%
 126  Tip_55     0.00%    passed     60.63%
 127  Tip_56     0.00%    passed     90.44%
 128  Tip_136    0.00%    failed      4.18%
 129  Tip_191    0.00%    passed     93.80%
 130  Tip_192    0.00%    passed     24.08%
 131  Tip_82     0.00%    passed     67.63%
 132  Tip_205    0.00%    passed      8.13%
 133  Tip_206    0.00%    passed     29.24%
 134  Tip_46     0.00%    passed     93.77%
 135  Tip_64     0.00%    passed     17.17%
 136  Tip_124    0.00%    passed     31.46%
 137  Tip_125    0.00%    passed     56.02%
 138  Tip_76     0.00%    passed     30.95%
 139  Tip_233    0.00%    failed      2.30%
 140  Tip_234    0.00%    passed     48.12%
 141  Tip_37     0.00%    passed     63.12%
 142  Tip_11     0.00%    passed     65.82%
 143  Tip_153    0.00%    passed      7.50%
 144  Tip_154    0.00%    passed     49.31%
 145  Tip_120    0.00%    passed     81.65%
 146  Tip_121    0.00%    passed     25.27%
 147  Tip_5      0.00%    passed     70.63%
 148  Tip_116    0.00%    passed     50.51%
 149  Tip_117    0.00%    passed     18.13%
 150  Tip_109    0.00%    passed     52.01%
 151  Tip_178    0.00%    passed     19.43%
 152  Tip_179    0.00%    passed     36.09%
 153  Tip_155    0.00%    passed     60.15%
 154  Tip_156    0.00%    passed     68.78%
 155  Tip_45     0.00%    passed     98.80%
 156  Tip_150    0.00%    passed     69.06%
 157  Tip_151    0.00%    passed     51.18%
 158  Tip_244    0.00%    passed      5.02%
 159  Tip_245    0.00%    passed     59.44%
 160  Tip_70     0.00%    passed     59.78%
 161  Tip_129    0.00%    passed     87.46%
 162  Tip_130    0.00%    passed     48.88%
 163  Tip_22     0.00%    passed     36.97%
 164  Tip_33     0.00%    passed      5.97%
 165  Tip_231    0.00%    passed     65.22%
 166  Tip_232    0.00%    failed      1.74%
 167  Tip_103    0.00%    passed     22.08%
 168  Tip_181    0.00%    passed     35.96%
 169  Tip_182    0.00%    passed     92.10%
 170  Tip_108    0.00%    passed     62.09%
 171  Tip_25     0.00%    passed     45.42%
 172  Tip_26     0.00%    passed     70.67%
 173  Tip_32     0.00%    passed     47.18%
 174  Tip_134    0.00%    passed     80.58%
 175  Tip_135    0.00%    passed     73.19%
 176  Tip_30     0.00%    passed     37.18%
 177  Tip_49     0.00%    passed     82.41%
 178  Tip_50     0.00%    passed     52.22%
 179  Tip_252    0.00%    passed     40.82%
 180  Tip_253    0.00%    passed     61.17%
 181  Tip_17     0.00%    passed     54.05%
 182  Tip_78     0.00%    passed     74.58%
 183  Tip_172    0.00%    passed     13.86%
 184  Tip_173    0.00%    passed     86.88%
 185  Tip_131    0.00%    failed      4.38%
 186  Tip_132    0.00%    passed      9.24%
 187  Tip_174    0.00%    failed      2.37%
 188  Tip_175    0.00%    passed     66.67%
 189  Tip_118    0.00%    failed      3.43%
 190  Tip_119    0.00%    passed     22.03%
 191  Tip_152    0.00%    passed     15.89%
 192  Tip_254    0.00%    passed     19.61%
 193  Tip_255    0.00%    passed     30.53%
 194  Tip_149    0.00%    passed     31.77%
 195  Tip_2      0.00%    passed     36.00%
 196  Tip_15     0.00%    passed     37.09%
 197  Tip_16     0.00%    failed      0.14%
 198  Tip_199    0.00%    passed     48.28%
 199  Tip_200    0.00%    passed     28.24%
 200  Tip_18     0.00%    passed     16.38%
 201  Tip_94     0.00%    passed     73.38%
 202  Tip_95     0.00%    passed     27.61%
 203  Tip_48     0.00%    passed     23.63%
 204  Tip_215    0.00%    passed     35.56%
 205  Tip_216    0.00%    passed     98.35%
 206  Tip_28     0.00%    passed     15.02%
 207  Tip_27     0.00%    passed     21.41%
 208  Tip_24     0.00%    failed      4.35%
 209  Tip_126    0.00%    passed     86.48%
 210  Tip_127    0.00%    passed     25.03%
 211  Tip_189    0.00%    passed     14.21%
 212  Tip_190    0.00%    passed     46.40%
 213  Tip_13     0.00%    passed     22.18%
 214  Tip_217    0.00%    passed     75.50%
 215  Tip_218    0.00%    passed     20.31%
 216  Tip_207    0.00%    passed     32.18%
 217  Tip_208    0.00%    passed     75.40%
 218  Tip_162    0.00%    passed     54.12%
 219  Tip_163    0.00%    passed     67.88%
 220  Tip_114    0.00%    passed     74.25%
 221  Tip_203    0.00%    passed     15.36%
 222  Tip_204    0.00%    passed     60.16%
 223  Tip_60     0.00%    failed      0.03%
 224  Tip_61     0.00%    passed      8.06%
 225  Tip_35     0.00%    passed     40.05%
 226  Tip_137    0.00%    passed     79.05%
 227  Tip_197    0.00%    passed     83.13%
 228  Tip_198    0.00%    passed     61.83%
 229  Tip_111    0.00%    passed     93.24%
 230  Tip_112    0.00%    passed     88.87%
 231  Tip_9      0.00%    passed     44.74%
 232  Tip_145    0.00%    passed     17.05%
 233  Tip_146    0.00%    passed     57.05%
 234  Tip_58     0.00%    passed     71.89%
 235  Tip_39     0.00%    passed     75.54%
 236  Tip_40     0.00%    passed     91.37%
 237  Tip_87     0.00%    passed     90.89%
 238  Tip_88     0.00%    passed     84.14%
 239  Tip_122    0.00%    passed     99.04%
 240  Tip_123    0.00%    passed     98.49%
 241  Tip_89     0.00%    passed     56.66%
 242  Tip_90     0.00%    passed     29.74%
 243  Tip_83     0.00%    passed     86.98%
 244  Tip_84     0.00%    passed     66.16%
 245  Tip_43     0.00%    passed     91.31%
 246  Tip_80     0.00%    passed     38.28%
 247  Tip_81     0.00%    passed     46.35%
 248  Tip_195    0.00%    passed     19.16%
 249  Tip_196    0.00%    passed     15.43%
 250  Tip_53     0.00%    failed      0.01%
 251  Tip_66     0.00%    passed     37.90%
 252  Tip_104    0.00%    passed     90.16%
 253  Tip_105    0.00%    passed     84.72%
 254  Tip_71     0.00%    failed      0.04%
 255  Tip_72     0.00%    passed     58.03%
 256  Tip_1      0.00%    passed     64.79%
****  TOTAL      0.00%  20 sequences failed composition chi2 test (p-value<5%; df=19)

Partition file is not in NEXUS format, assuming RAxML-style partition file...
Subset	Type	Seqs	Sites	Infor	Invar	Model	Name
1	AA	256	1	1	0	GTR20+FO	col1
2	AA	256	1	1	0	GTR20+FO	col2
3	AA	256	1	1	0	GTR20+FO	col3
4	AA	256	1	1	0	GTR20+FO	col4
5	AA	256	1	1	0	GTR20+FO	col5
6	AA	256	1	1	0	GTR20+FO	col6
7	AA	256	1	1	0	GTR20+FO	col7
8	AA	256	1	1	0	GTR20+FO	col8
9	AA	256	1	1	0	GTR20+FO	col9
10	AA	256	1	1	0	GTR20+FO	col10
Degree of missing data: 0.000
Info: multi-threading strategy over partitions
NOTE: Tip_194 is identical to Tip_193 but kept for subsequent analysis
WARNING: 1 states (see below) not observed in partition 10
WARNING: State(s) C not present in partition 10 and may cause numerical problems
Reading input tree file data/random/tree_256.nwk ...
WARNING: GTR20 model will estimate 189 substitution rates that might be overfitting!
WARNING: Please only use GTR20 with very large data and always test for model fit!
WARNING: GTR20 model will estimate 189 substitution rates that might be overfitting!
WARNING: Please only use GTR20 with very large data and always test for model fit!
WARNING: GTR20 model will estimate 189 substitution rates that might be overfitting!
WARNING: Please only use GTR20 with very large data and always test for model fit!
WARNING: GTR20 model will estimate 189 substitution rates that might be overfitting!
WARNING: Please only use GTR20 with very large data and always test for model fit!
WARNING: GTR20 model will estimate 189 substitution rates that might be overfitting!
WARNING: Please only use GTR20 with very large data and always test for model fit!
WARNING: GTR20 model will estimate 189 substitution rates that might be overfitting!
WARNING: Please only use GTR20 with very large data and always test for model fit!
WARNING: GTR20 model will estimate 189 substitution rates that might be overfitting!
WARNING: Please only use GTR20 with very large data and always test for model fit!
WARNING: GTR20 model will estimate 189 substitution rates that might be overfitting!
WARNING: Please only use GTR20 with very large data and always test for model fit!
WARNING: GTR20 model will estimate 189 substitution rates that might be overfitting!
WARNING: Please only use GTR20 with very large data and always test for model fit!
WARNING: GTR20 model will estimate 189 substitution rates that might be overfitting!
WARNING: Please only use GTR20 with very large data and always test for model fit!

NOTE: 9 MB RAM (0 GB) is required!
ERROR: Too many threads for short alignments, please reduce number of threads or use -T AUTO to determine it.
Command exited with non-zero status 2
	Command being timed: "./iqtree3 -s data/sim/alignment_256_10.fasta -nt 5 -q data/partition_10_iqtree.txt --redo -te data/random/tree_256.nwk -blfix -pre data/sim/alignment_256_10_5.single_iqtree.log"
	User time (seconds): 0.18
	System time (seconds): 0.01
	Percent of CPU this job got: 207%
	Elapsed (wall clock) time (h:mm:ss or m:ss): 0:00.09
	Average shared text size (kbytes): 0
	Average unshared data size (kbytes): 0
	Average stack size (kbytes): 0
	Average total size (kbytes): 0
	Maximum resident set size (kbytes): 14400
	Average resident set size (kbytes): 0
	Major (requiring I/O) page faults: 2
	Minor (reclaiming a frame) page faults: 1470
	Voluntary context switches: 192
	Involuntary context switches: 61
	Swaps: 0
	File system inputs: 0
	File system outputs: 552
	Socket messages sent: 0
	Socket messages received: 0
	Signals delivered: 0
	Page size (bytes): 4096
	Exit status: 2
