# Supplementary material for: Phylograd: fast column-specific calculation of substitution model gradients
Source: BMC Bioinformatics. 2025 Dec 23;27:20. doi: 10.1186/s12859-025-06353-4 (PMC12836810; doi:10.1186/s12859-025-06353-4)
Supplement: Supplementary file 1 — (zip 4800 KB) [file 12859_2025_6353_MOESM1_ESM.zip › alignment_256_10.fasta]

>Tip_6
DAVYEVFSSI
>Tip_7
TAIYVVFRSI
>Tip_23
CSIYVFFRAL
>Tip_62
VSVYTFLKSL
>Tip_63
ASVYVFLRSL
>Tip_159
DPIHATISSL
>Tip_160
DAVVALFVSL
>Tip_170
SAIWSVFRTF
>Tip_235
NAAYTTYRNY
>Tip_236
DAIYVVFERY
>Tip_176
EVFNKIYKEA
>Tip_177
EAFQALYKEV
>Tip_167
DLFHSLYKAV
>Tip_77
SLFYDLRQST
>Tip_128
KRKASTEYEA
>Tip_209
GQKSLKDYQS
>Tip_210
GRPDLKDYKS
>Tip_69
EFNYDNYGSV
>Tip_225
KETEDDESYV
>Tip_226
KENYDNDALV
>Tip_8
DNVYTIFHSH
>Tip_102
DNVYTIFSSK
>Tip_211
DNVYEIFYGF
>Tip_212
DNLYIILWGF
>Tip_147
DDIFVVFPFL
>Tip_148
EDIYLLFPFV
>Tip_248
DDANPTFAKV
>Tip_249
KDFGNFFPGL
>Tip_110
DDMWKIFPII
>Tip_239
DAVHQQRESW
>Tip_240
ESTWSVLEMF
>Tip_115
DSIWSIWESL
>Tip_85
NLKWGTAEPF
>Tip_98
KVKWTESENY
>Tip_99
NLKWALAEHF
>Tip_100
DLSAGLLNYL
>Tip_101
DLVWGLLQRL
>Tip_14
ESVWNMINHT
>Tip_67
TVLWFVWAGL
>Tip_68
NVLWTVWSGI
>Tip_54
DGIWSPWQVY
>Tip_157
EPTWNVWETY
>Tip_158
EDTWNAWEAY
>Tip_34
SAVWNNFELI
>Tip_223
EALYSLWEDT
>Tip_224
DAVFSLWSNS
>Tip_41
TAAARLDAKK
>Tip_42
PVGARLDAKP
>Tip_36
TTIKLLATKR
>Tip_213
ESSKQNPYKQ
>Tip_214
EASNPGPQTR
>Tip_57
EAQRMLPQKQ
>Tip_139
FVQATLNNQA
>Tip_140
QAQARLDDQA
>Tip_10
MVDRRLTSET
>Tip_73
DKDLIYAEGK
>Tip_171
PDQAYLTTTD
>Tip_185
AENICATTKM
>Tip_186
YEDISTTTKI
>Tip_219
HLSVKFNNRE
>Tip_220
RLLIRYNAVR
>Tip_133
NLAIKFTRKE
>Tip_21
KVKLLVIGNE
>Tip_92
NVTVTLVGFT
>Tip_93
EITAVVVGSE
>Tip_74
GFDVPLLATV
>Tip_75
NFHVPVAGTA
>Tip_59
YIRLPVLGST
>Tip_165
DLQIPVHRIG
>Tip_166
KQQYPVEGFM
>Tip_38
NLPLPRDGIS
>Tip_143
DLDSKTRGIS
>Tip_144
DLDTKVRGIS
>Tip_221
QLEVRFMPEE
>Tip_222
PLEAKIKDHE
>Tip_3
SVRLRVKGKQ
>Tip_4
PVWILIVARN
>Tip_106
KYFGNIEYRD
>Tip_107
KMFRNLEYRG
>Tip_79
NLVRNVEYKE
>Tip_193
DIIRNLEYKE
>Tip_194
DIIRNLEYKE
>Tip_47
RLFQSLTHKD
>Tip_141
KQLIELSRLQ
>Tip_142
QAMVDLRYRA
>Tip_187
YDSLKISLVE
>Tip_188
YDTLQVCLVE
>Tip_138
YDNVVLELIK
>Tip_19
YDKVQMQINE
>Tip_91
YIKISLPVAR
>Tip_113
FEHVSLPAAD
>Tip_168
LNIFDLPEVD
>Tip_169
MTIWRLDEYS
>Tip_31
YDCLTLPAVD
>Tip_12
SPKLPVPPLT
>Tip_227
PFQSPPNLYE
>Tip_228
SFAKSHLLYE
>Tip_96
LKRPPARLFS
>Tip_97
SKRSIVELHG
>Tip_180
GPKAKHDLYR
>Tip_246
GPKAPQDLEH
>Tip_247
GPKAPQDLEK
>Tip_161
IQHLPMDLAS
>Tip_183
LEHLPLDIKL
>Tip_184
LQHLPLELDL
>Tip_201
VPRLPLALVT
>Tip_202
IPRFPMELAK
>Tip_29
IDNVPIDALD
>Tip_250
CDPIPIDAVD
>Tip_251
IDSLPLKALD
>Tip_164
AESISIDQID
>Tip_65
VDNVPVDALD
>Tip_242
DKDSIITELT
>Tip_243
DPYNLVSELA
>Tip_241
VKDSVVTELT
>Tip_20
IPTAVLSYLS
>Tip_0
LVQWNEAEKE
>Tip_229
VFPYPDCNAS
>Tip_230
VMPNDDCQAS
>Tip_86
AVQFNDSEKN
>Tip_44
SWEVDAQTFQ
>Tip_51
AYEMQEATFR
>Tip_52
SWELNEESFQ
>Tip_237
SFEAKEITFH
>Tip_238
PIDMQALPFH
>Tip_55
DVELEVASWD
>Tip_56
PVELQVMAFD
>Tip_136
DIDMNDAPFM
>Tip_191
AVDLFEVIIQ
>Tip_192
ATEMHEIILE
>Tip_82
KRNLDDTPLK
>Tip_205
EVRLWDLLCR
>Tip_206
EANLESLLCR
>Tip_46
GRELNAVPFA
>Tip_64
IVKFRRIEIK
>Tip_124
IARKARIETK
>Tip_125
YIKDRRLNTK
>Tip_76
IVKFKRILTK
>Tip_233
EVQYRRIQMR
>Tip_234
TVKFQKLQIR
>Tip_37
EVAYSRIQMR
>Tip_11
GSLSQFFIET
>Tip_153
HAGNNMFNKS
>Tip_154
HASGQMFTNS
>Tip_120
STTENLFVKS
>Tip_121
STTEQVLVET
>Tip_5
AEIVAVFIDH
>Tip_116
KRSVVCFINQ
>Tip_117
PQLCVSFVFS
>Tip_109
AKVIIVFVNH
>Tip_178
GPVVVEHFEF
>Tip_179
GRVAARHFNV
>Tip_155
ESIIHLSVEN
>Tip_156
ESVIHLSVET
>Tip_45
DNILHTSVEA
>Tip_150
DYAVPHDVQT
>Tip_151
ESLIHYSIET
>Tip_244
CTRMKYYLNT
>Tip_245
GQRLRYFLET
>Tip_70
GATVYFFIET
>Tip_129
SDTVYMFIDL
>Tip_130
SDVVYMFIDV
>Tip_22
KDFVYMFIDI
>Tip_33
NLILVCLLNY
>Tip_231
ELLTIIAWGF
>Tip_232
KWIMLTQWPF
>Tip_103
NWVLAYLYPL
>Tip_181
WLVRLVILMF
>Tip_182
RLVVSKIMEF
>Tip_108
GLVYHVILEL
>Tip_25
DCIVYIAFEV
>Tip_26
DGIVYLAIEI
>Tip_32
LMFVHFLADV
>Tip_134
NMLVYFLTVI
>Tip_135
DLVLNFLVDI
>Tip_30
FIAFPGIPDN
>Tip_49
LRILHVSLNA
>Tip_50
LSLLHVVIDV
>Tip_252
KLLYEPKLEN
>Tip_253
LFVIKWNHIS
>Tip_17
FLAYKGALNN
>Tip_78
LRAFKYVVNN
>Tip_172
AAGHGYTASD
>Tip_173
VHSFDYILSK
>Tip_131
FTIFHSTPHN
>Tip_132
FRTFNGDLHH
>Tip_174
AIAAANITGG
>Tip_175
TLAESDLAET
>Tip_118
GLSGDAMIGD
>Tip_119
AVAHEGEVGD
>Tip_152
YMGHAGKVKD
>Tip_254
PKSSAAKTKV
>Tip_255
ATGHAAKVKD
>Tip_149
ATAHEGQVAE
>Tip_2
NEDPKGGVED
>Tip_15
SIECKIQVMD
>Tip_16
GIECKCNVRD
>Tip_199
GPCHIVAFNE
>Tip_200
GPCHIDTMNE
>Tip_18
GAGQVEVLEE
>Tip_94
PPAKKISLET
>Tip_95
PPSKKVSMNT
>Tip_48
AALSDVAAEM
>Tip_215
SSILHLSIDV
>Tip_216
GPVLRISLDE
>Tip_28
ACIQQVYIDN
>Tip_27
GSLDNNSIDS
>Tip_24
RPMDRMSTED
>Tip_126
DPMEQISTNG
>Tip_127
QPMEKWTTDD
>Tip_189
APMDRMSTEE
>Tip_190
RPMDRFSTEE
>Tip_13
RPVTRFVEEE
>Tip_217
PSVVKVLAAR
>Tip_218
ASTSRVRTNN
>Tip_207
DPIGGAIHTQ
>Tip_208
DSLPTTYRSA
>Tip_162
DQIPAAFKPD
>Tip_163
DQFASAFKPN
>Tip_114
NSIPAAFNVR
>Tip_203
NNTPETFTAQ
>Tip_204
HGVSTELQAQ
>Tip_60
GQFLTGIGGP
>Tip_61
GKVLTGVGED
>Tip_35
ATVSRVMSNR
>Tip_137
ASLVKVRDAK
>Tip_197
ATITLVKHNR
>Tip_198
ADVSLICNDQ
>Tip_111
APETKNILQE
>Tip_112
MPDAENVLKE
>Tip_9
IPLANHILNQ
>Tip_145
APVARRIRDQ
>Tip_146
IPIAKQVREQ
>Tip_58
FPVSRKIQDQ
>Tip_39
VPVSRNAPDQ
>Tip_40
VPLTRDLEDQ
>Tip_87
SPLSRVAADK
>Tip_88
SPLRRVLATK
>Tip_122
ALQTVLEIDF
>Tip_123
SLQTVLKIDF
>Tip_89
DYVAYLSLSN
>Tip_90
DIIAIFDFVP
>Tip_83
EIVLITSVDS
>Tip_84
DLLLITSIDP
>Tip_43
SLLHVTVIDP
>Tip_80
SPITTQLLSP
>Tip_81
PLLNEALCDK
>Tip_195
ATCALGIVRG
>Tip_196
PTCQLGVVKG
>Tip_53
DCCSIGTVDG
>Tip_66
IMLPAGAQQS
>Tip_104
LVYTIGTAND
>Tip_105
KLFSLRNMAQ
>Tip_71
LMYSMAMKPL
>Tip_72
VLFTVLCRDE
>Tip_1
AVVHIASIPR
