# Supplementary material for: Phylograd: fast column-specific calculation of substitution model gradients
Source: BMC Bioinformatics. 2025 Dec 23;27:20. doi: 10.1186/s12859-025-06353-4 (PMC12836810; doi:10.1186/s12859-025-06353-4)
Supplement: Supplementary file 1 — (zip 4800 KB) [file 12859_2025_6353_MOESM1_ESM.zip › alignment_256_200_1.iqtree.log]

IQ-TREE version 3.0.1 for Linux x86 64-bit built Nov  7 2025
Developed by Bui Quang Minh, Thomas Wong, Nhan Ly-Trong, Huaiyan Ren
Contributed by Lam-Tung Nguyen, Dominik Schrempf, Chris Bielow,
Olga Chernomor, Michael Woodhams, Diep Thi Hoang, Heiko Schmidt

Host:    soe001 (AVX2, FMA3, 1007 GB RAM)
Command: ./iqtree3 -s data/sim/alignment_256_200.fasta -nt 1 --model GTR20+FO --redo -te data/random/tree_256.nwk -blfix -pre data/sim/alignment_256_200_1.iqtree.log
Seed:    107828 (Using SPRNG - Scalable Parallel Random Number Generator)
Time:    Sat Nov  8 05:50:03 2025
Kernel:  AVX+FMA - 1 threads (2 CPU cores detected)

HINT: Use -nt option to specify number of threads because your CPU has 2 cores!
HINT: -nt AUTO will automatically determine the best number of threads to use.

Reading alignment file data/sim/alignment_256_200.fasta ... Fasta format detected
Reading fasta file: done in 0.00140899 secs using 69.91% CPU
Alignment most likely contains protein sequences
Constructing alignment: done in 0.000640657 secs using 36.21% CPU
Alignment has 256 sequences with 200 columns, 200 distinct patterns
200 parsimony-informative, 0 singleton sites, 0 constant sites
         Gap/Ambiguity  Composition  p-value
Analyzing sequences: done in 0.000123333 secs using 12.97% CPU
   1  Tip_6      0.00%    passed     52.63%
   2  Tip_7      0.00%    passed     71.64%
   3  Tip_23     0.00%    passed     72.08%
   4  Tip_62     0.00%    passed     51.70%
   5  Tip_63     0.00%    passed     38.11%
   6  Tip_159    0.00%    passed     80.15%
   7  Tip_160    0.00%    passed     72.94%
   8  Tip_170    0.00%    passed     93.91%
   9  Tip_235    0.00%    passed     28.68%
  10  Tip_236    0.00%    failed      2.72%
  11  Tip_176    0.00%    passed     22.31%
  12  Tip_177    0.00%    passed     14.29%
  13  Tip_167    0.00%    passed     44.16%
  14  Tip_77     0.00%    passed     44.53%
  15  Tip_128    0.00%    passed     22.67%
  16  Tip_209    0.00%    passed     72.83%
  17  Tip_210    0.00%    passed     52.03%
  18  Tip_69     0.00%    failed      1.40%
  19  Tip_225    0.00%    failed      2.74%
  20  Tip_226    0.00%    passed     58.40%
  21  Tip_8      0.00%    passed      8.71%
  22  Tip_102    0.00%    passed     11.70%
  23  Tip_211    0.00%    passed     50.34%
  24  Tip_212    0.00%    passed     44.79%
  25  Tip_147    0.00%    passed     59.70%
  26  Tip_148    0.00%    passed     87.70%
  27  Tip_248    0.00%    passed      5.64%
  28  Tip_249    0.00%    passed     61.28%
  29  Tip_110    0.00%    passed     98.26%
  30  Tip_239    0.00%    passed     79.33%
  31  Tip_240    0.00%    passed     97.35%
  32  Tip_115    0.00%    passed     70.05%
  33  Tip_85     0.00%    failed      0.73%
  34  Tip_98     0.00%    passed     18.39%
  35  Tip_99     0.00%    passed     12.83%
  36  Tip_100    0.00%    passed     32.21%
  37  Tip_101    0.00%    passed     50.59%
  38  Tip_14     0.00%    failed      3.27%
  39  Tip_67     0.00%    passed     59.96%
  40  Tip_68     0.00%    passed     45.38%
  41  Tip_54     0.00%    passed     86.50%
  42  Tip_157    0.00%    passed     54.60%
  43  Tip_158    0.00%    passed     49.76%
  44  Tip_34     0.00%    passed     18.38%
  45  Tip_223    0.00%    passed     28.91%
  46  Tip_224    0.00%    passed     96.75%
  47  Tip_41     0.00%    passed     26.30%
  48  Tip_42     0.00%    passed     46.76%
  49  Tip_36     0.00%    passed     25.13%
  50  Tip_213    0.00%    passed     32.49%
  51  Tip_214    0.00%    passed     68.39%
  52  Tip_57     0.00%    passed     89.73%
  53  Tip_139    0.00%    passed     10.00%
  54  Tip_140    0.00%    passed     96.45%
  55  Tip_10     0.00%    passed      8.29%
  56  Tip_73     0.00%    passed     44.58%
  57  Tip_171    0.00%    passed     64.94%
  58  Tip_185    0.00%    passed     38.40%
  59  Tip_186    0.00%    passed     88.23%
  60  Tip_219    0.00%    passed      8.75%
  61  Tip_220    0.00%    passed     93.68%
  62  Tip_133    0.00%    passed      6.25%
  63  Tip_21     0.00%    passed     60.99%
  64  Tip_92     0.00%    passed     46.02%
  65  Tip_93     0.00%    passed     83.99%
  66  Tip_74     0.00%    passed     92.29%
  67  Tip_75     0.00%    failed      4.48%
  68  Tip_59     0.00%    passed     47.61%
  69  Tip_165    0.00%    passed     22.26%
  70  Tip_166    0.00%    passed     11.00%
  71  Tip_38     0.00%    passed     39.17%
  72  Tip_143    0.00%    passed     32.57%
  73  Tip_144    0.00%    passed     85.23%
  74  Tip_221    0.00%    passed     97.07%
  75  Tip_222    0.00%    passed     65.67%
  76  Tip_3      0.00%    passed      7.42%
  77  Tip_4      0.00%    passed     48.89%
  78  Tip_106    0.00%    passed     47.22%
  79  Tip_107    0.00%    passed     48.79%
  80  Tip_79     0.00%    passed     25.37%
  81  Tip_193    0.00%    passed     41.74%
  82  Tip_194    0.00%    passed     93.80%
  83  Tip_47     0.00%    failed      3.65%
  84  Tip_141    0.00%    passed     88.90%
  85  Tip_142    0.00%    passed     69.97%
  86  Tip_187    0.00%    passed     26.63%
  87  Tip_188    0.00%    passed     49.26%
  88  Tip_138    0.00%    passed     54.30%
  89  Tip_19     0.00%    passed     72.29%
  90  Tip_91     0.00%    passed     68.34%
  91  Tip_113    0.00%    passed     35.16%
  92  Tip_168    0.00%    passed     96.72%
  93  Tip_169    0.00%    passed     70.91%
  94  Tip_31     0.00%    passed     52.95%
  95  Tip_12     0.00%    passed     40.66%
  96  Tip_227    0.00%    passed     82.17%
  97  Tip_228    0.00%    passed     45.27%
  98  Tip_96     0.00%    passed     18.77%
  99  Tip_97     0.00%    passed     83.58%
 100  Tip_180    0.00%    passed     11.32%
 101  Tip_246    0.00%    passed     56.40%
 102  Tip_247    0.00%    passed     32.17%
 103  Tip_161    0.00%    passed     46.20%
 104  Tip_183    0.00%    passed     40.88%
 105  Tip_184    0.00%    passed     23.49%
 106  Tip_201    0.00%    passed     56.61%
 107  Tip_202    0.00%    passed     65.96%
 108  Tip_29     0.00%    failed      3.41%
 109  Tip_250    0.00%    failed      3.63%
 110  Tip_251    0.00%    passed      5.37%
 111  Tip_164    0.00%    passed     79.87%
 112  Tip_65     0.00%    passed      7.04%
 113  Tip_242    0.00%    passed     91.68%
 114  Tip_243    0.00%    failed      0.70%
 115  Tip_241    0.00%    passed     19.77%
 116  Tip_20     0.00%    passed     69.11%
 117  Tip_0      0.00%    passed     18.93%
 118  Tip_229    0.00%    passed     70.37%
 119  Tip_230    0.00%    passed     46.76%
 120  Tip_86     0.00%    passed     30.70%
 121  Tip_44     0.00%    passed     37.74%
 122  Tip_51     0.00%    passed     34.48%
 123  Tip_52     0.00%    passed     50.68%
 124  Tip_237    0.00%    passed      5.45%
 125  Tip_238    0.00%    passed      8.16%
 126  Tip_55     0.00%    failed      0.69%
 127  Tip_56     0.00%    passed     39.61%
 128  Tip_136    0.00%    passed     41.50%
 129  Tip_191    0.00%    passed     40.03%
 130  Tip_192    0.00%    passed     59.26%
 131  Tip_82     0.00%    passed     19.53%
 132  Tip_205    0.00%    passed     74.82%
 133  Tip_206    0.00%    passed     82.68%
 134  Tip_46     0.00%    passed     45.12%
 135  Tip_64     0.00%    passed     67.46%
 136  Tip_124    0.00%    passed     80.65%
 137  Tip_125    0.00%    passed      6.62%
 138  Tip_76     0.00%    passed     84.14%
 139  Tip_233    0.00%    passed     40.21%
 140  Tip_234    0.00%    passed     33.88%
 141  Tip_37     0.00%    passed     82.90%
 142  Tip_11     0.00%    passed      6.40%
 143  Tip_153    0.00%    passed     71.17%
 144  Tip_154    0.00%    passed     99.94%
 145  Tip_120    0.00%    passed     98.79%
 146  Tip_121    0.00%    passed     25.28%
 147  Tip_5      0.00%    passed      5.17%
 148  Tip_116    0.00%    passed     46.22%
 149  Tip_117    0.00%    passed     91.80%
 150  Tip_109    0.00%    passed     78.57%
 151  Tip_178    0.00%    passed     52.24%
 152  Tip_179    0.00%    passed     73.89%
 153  Tip_155    0.00%    passed     56.53%
 154  Tip_156    0.00%    passed     92.51%
 155  Tip_45     0.00%    passed     27.39%
 156  Tip_150    0.00%    passed     58.51%
 157  Tip_151    0.00%    passed      6.20%
 158  Tip_244    0.00%    passed     75.90%
 159  Tip_245    0.00%    passed     49.91%
 160  Tip_70     0.00%    passed     41.52%
 161  Tip_129    0.00%    passed     74.55%
 162  Tip_130    0.00%    passed     85.59%
 163  Tip_22     0.00%    passed     23.75%
 164  Tip_33     0.00%    passed     60.90%
 165  Tip_231    0.00%    passed      6.94%
 166  Tip_232    0.00%    failed      3.61%
 167  Tip_103    0.00%    passed     41.18%
 168  Tip_181    0.00%    passed     78.83%
 169  Tip_182    0.00%    passed     94.45%
 170  Tip_108    0.00%    passed     43.59%
 171  Tip_25     0.00%    passed     27.26%
 172  Tip_26     0.00%    passed     37.32%
 173  Tip_32     0.00%    passed     67.86%
 174  Tip_134    0.00%    passed     37.51%
 175  Tip_135    0.00%    passed     62.79%
 176  Tip_30     0.00%    passed     56.90%
 177  Tip_49     0.00%    passed     80.54%
 178  Tip_50     0.00%    passed     30.34%
 179  Tip_252    0.00%    passed     68.48%
 180  Tip_253    0.00%    passed     72.50%
 181  Tip_17     0.00%    passed     84.77%
 182  Tip_78     0.00%    passed     56.89%
 183  Tip_172    0.00%    passed     84.72%
 184  Tip_173    0.00%    passed     97.84%
 185  Tip_131    0.00%    passed     59.83%
 186  Tip_132    0.00%    passed     63.58%
 187  Tip_174    0.00%    passed     41.30%
 188  Tip_175    0.00%    passed     44.87%
 189  Tip_118    0.00%    passed     52.82%
 190  Tip_119    0.00%    passed     79.57%
 191  Tip_152    0.00%    passed     51.82%
 192  Tip_254    0.00%    passed     49.32%
 193  Tip_255    0.00%    passed     83.54%
 194  Tip_149    0.00%    passed     61.67%
 195  Tip_2      0.00%    passed     84.74%
 196  Tip_15     0.00%    passed     20.81%
 197  Tip_16     0.00%    passed     40.13%
 198  Tip_199    0.00%    passed     63.75%
 199  Tip_200    0.00%    passed     79.01%
 200  Tip_18     0.00%    passed     71.21%
 201  Tip_94     0.00%    passed     95.73%
 202  Tip_95     0.00%    passed     49.20%
 203  Tip_48     0.00%    passed     51.79%
 204  Tip_215    0.00%    passed     80.97%
 205  Tip_216    0.00%    passed     44.66%
 206  Tip_28     0.00%    passed     55.78%
 207  Tip_27     0.00%    passed     10.22%
 208  Tip_24     0.00%    passed     22.40%
 209  Tip_126    0.00%    passed     50.85%
 210  Tip_127    0.00%    passed     44.46%
 211  Tip_189    0.00%    passed     39.23%
 212  Tip_190    0.00%    passed     29.94%
 213  Tip_13     0.00%    passed     51.25%
 214  Tip_217    0.00%    passed     80.27%
 215  Tip_218    0.00%    passed     60.00%
 216  Tip_207    0.00%    passed     21.04%
 217  Tip_208    0.00%    passed     17.62%
 218  Tip_162    0.00%    passed     17.87%
 219  Tip_163    0.00%    passed     85.76%
 220  Tip_114    0.00%    passed      7.76%
 221  Tip_203    0.00%    passed     36.16%
 222  Tip_204    0.00%    passed     76.63%
 223  Tip_60     0.00%    passed     43.33%
 224  Tip_61     0.00%    passed      6.23%
 225  Tip_35     0.00%    passed     98.29%
 226  Tip_137    0.00%    passed     90.88%
 227  Tip_197    0.00%    failed      0.55%
 228  Tip_198    0.00%    passed     68.34%
 229  Tip_111    0.00%    passed     47.22%
 230  Tip_112    0.00%    passed     82.73%
 231  Tip_9      0.00%    passed     10.31%
 232  Tip_145    0.00%    passed     69.16%
 233  Tip_146    0.00%    passed      8.35%
 234  Tip_58     0.00%    passed     19.59%
 235  Tip_39     0.00%    passed     11.26%
 236  Tip_40     0.00%    passed     28.94%
 237  Tip_87     0.00%    passed     32.21%
 238  Tip_88     0.00%    passed     94.86%
 239  Tip_122    0.00%    passed     81.26%
 240  Tip_123    0.00%    passed     94.53%
 241  Tip_89     0.00%    passed     86.91%
 242  Tip_90     0.00%    passed     62.27%
 243  Tip_83     0.00%    passed     73.84%
 244  Tip_84     0.00%    passed     60.89%
 245  Tip_43     0.00%    passed     79.36%
 246  Tip_80     0.00%    passed     58.17%
 247  Tip_81     0.00%    passed     33.77%
 248  Tip_195    0.00%    passed     45.04%
 249  Tip_196    0.00%    passed     22.86%
 250  Tip_53     0.00%    passed     20.46%
 251  Tip_66     0.00%    passed     33.69%
 252  Tip_104    0.00%    passed     93.03%
 253  Tip_105    0.00%    passed     18.63%
 254  Tip_71     0.00%    passed     42.16%
 255  Tip_72     0.00%    passed     45.63%
 256  Tip_1      0.00%    passed     79.95%
****  TOTAL      0.00%  13 sequences failed composition chi2 test (p-value<5%; df=19)
Checking for duplicate sequences: done in 0.000690499 secs using 44.03% CPU
Reading input tree file data/random/tree_256.nwk ...
WARNING: GTR20 model will estimate 189 substitution rates that might be overfitting!
WARNING: Please only use GTR20 with very large data and always test for model fit!

NOTE: 8 MB RAM (0 GB) is required!
Estimate model parameters (epsilon = 0.010)
1. Initial log-likelihood: -122578.884
2. Current log-likelihood: -113300.311
3. Current log-likelihood: -111290.827
4. Current log-likelihood: -111281.912
5. Current log-likelihood: -111280.668
6. Current log-likelihood: -111279.517
7. Current log-likelihood: -111279.380
8. Current log-likelihood: -111279.324
Optimal log-likelihood: -111279.324
Parameters optimization took 8 rounds (296.757 sec)
Wrote distance file to... 
BEST SCORE FOUND : -111279.324
Total tree length: 261.626

Total number of iterations: 0
CPU time used for tree search: 0.000 sec (0h:0m:0s)
Wall-clock time used for tree search: 0.000 sec (0h:0m:0s)
Total CPU time used: 294.938 sec (0h:4m:54s)
Total wall-clock time used: 296.782 sec (0h:4m:56s)

Analysis results written to: 
  IQ-TREE report:                data/sim/alignment_256_200_1.iqtree.log.iqtree
  Maximum-likelihood tree:       data/sim/alignment_256_200_1.iqtree.log.treefile
  Screen log file:               data/sim/alignment_256_200_1.iqtree.log.log

Date and Time: Sat Nov  8 05:54:59 2025
	Command being timed: "./iqtree3 -s data/sim/alignment_256_200.fasta -nt 1 --model GTR20+FO --redo -te data/random/tree_256.nwk -blfix -pre data/sim/alignment_256_200_1.iqtree.log"
	User time (seconds): 294.94
	System time (seconds): 0.11
	Percent of CPU this job got: 99%
	Elapsed (wall clock) time (h:mm:ss or m:ss): 4:56.83
	Average shared text size (kbytes): 0
	Average unshared data size (kbytes): 0
	Average stack size (kbytes): 0
	Average total size (kbytes): 0
	Maximum resident set size (kbytes): 23880
	Average resident set size (kbytes): 0
	Major (requiring I/O) page faults: 0
	Minor (reclaiming a frame) page faults: 2357
	Voluntary context switches: 150
	Involuntary context switches: 112252
	Swaps: 0
	File system inputs: 0
	File system outputs: 352
	Socket messages sent: 0
	Socket messages received: 0
	Signals delivered: 0
	Page size (bytes): 4096
	Exit status: 0
