# Supplementary material for: Phylograd: fast column-specific calculation of substitution model gradients
Source: BMC Bioinformatics. 2025 Dec 23;27:20. doi: 10.1186/s12859-025-06353-4 (PMC12836810; doi:10.1186/s12859-025-06353-4)
Supplement: Supplementary file 1 — (zip 4800 KB) [file 12859_2025_6353_MOESM1_ESM.zip › alignment_256_200_1.phylograd.log]

GradientTime=493891
Likelihood=-122578.88375416133
Iteration 0: 122578.88375416133
Iteration 1: 122578.88375416133
GradientTime=338673
Likelihood=-121221.51742836482
Iteration 2: 121221.51742836482
GradientTime=339061
Likelihood=-120022.80325493663
Iteration 3: 120022.80325493663
GradientTime=408401
Likelihood=-118856.44796652735
GradientTime=340174
Likelihood=-115903.18803181393
Iteration 4: 115903.18803181393
GradientTime=340943
Likelihood=-115228.90946134708
Iteration 5: 115228.90946134708
GradientTime=362040
Likelihood=-114515.80730383653
Iteration 6: 114515.80730383653
GradientTime=346613
Likelihood=-113780.92099449824
Iteration 7: 113780.92099449824
GradientTime=341621
Likelihood=-113123.07090723612
Iteration 8: 113123.07090723612
GradientTime=342027
Likelihood=-112626.9354346103
Iteration 9: 112626.9354346103
GradientTime=342938
Likelihood=-112276.42691390042
Iteration 10: 112276.42691390042
GradientTime=342398
Likelihood=-112083.79345710055
Iteration 11: 112083.79345710055
GradientTime=342592
Likelihood=-111952.13180865458
Iteration 12: 111952.13180865458
GradientTime=342730
Likelihood=-111827.71207452711
Iteration 13: 111827.71207452711
GradientTime=413798
Likelihood=-111717.66386990975
Iteration 14: 111717.66386990975
GradientTime=343144
Likelihood=-111619.44970718445
Iteration 15: 111619.44970718445
GradientTime=342834
Likelihood=-111549.67607303706
Iteration 16: 111549.67607303706
GradientTime=342961
Likelihood=-111508.8461540893
Iteration 17: 111508.8461540893
GradientTime=343827
Likelihood=-111457.05931350614
Iteration 18: 111457.05931350614
GradientTime=366385
Likelihood=-111437.77920733514
Iteration 19: 111437.77920733514
GradientTime=345921
Likelihood=-111411.83553796276
Iteration 20: 111411.83553796276
GradientTime=344026
Likelihood=-111401.76693842902
Iteration 21: 111401.76693842902
GradientTime=343786
Likelihood=-111381.51312266824
Iteration 22: 111381.51312266824
GradientTime=343860
Likelihood=-111374.63191203283
Iteration 23: 111374.63191203283
GradientTime=414167
Likelihood=-111364.62291539862
Iteration 24: 111364.62291539862
GradientTime=344346
Likelihood=-111352.12409255926
Iteration 25: 111352.12409255926
GradientTime=344461
Likelihood=-111339.05929138325
Iteration 26: 111339.05929138325
GradientTime=343237
Likelihood=-111331.00485917157
Iteration 27: 111331.00485917157
GradientTime=343654
Likelihood=-111323.52480753201
Iteration 28: 111323.52480753201
GradientTime=343401
Likelihood=-111319.21155368224
Iteration 29: 111319.21155368224
GradientTime=365666
Likelihood=-111315.30214597748
Iteration 30: 111315.30214597748
GradientTime=345704
Likelihood=-111309.39952911141
Iteration 31: 111309.39952911141
GradientTime=343362
Likelihood=-111305.71117597022
Iteration 32: 111305.71117597022
GradientTime=343527
Likelihood=-111301.86085646373
Iteration 33: 111301.86085646373
GradientTime=343624
Likelihood=-111298.20822533112
Iteration 34: 111298.20822533112
GradientTime=343579
Likelihood=-111296.68764572889
Iteration 35: 111296.68764572889
GradientTime=345301
Likelihood=-111294.00988505306
Iteration 36: 111294.00988505306
GradientTime=412907
Likelihood=-111292.70361822331
Iteration 37: 111292.70361822331
GradientTime=344058
Likelihood=-111290.29940507005
Iteration 38: 111290.29940507005
GradientTime=344693
Likelihood=-111288.89367042208
Iteration 39: 111288.89367042208
GradientTime=345023
Likelihood=-111287.55543225021
Iteration 40: 111287.55543225021
GradientTime=344840
Likelihood=-111285.97652260245
Iteration 41: 111285.97652260245
GradientTime=343604
Likelihood=-111284.0376782712
Iteration 42: 111284.0376782712
GradientTime=343535
Likelihood=-111282.91480934412
Iteration 43: 111282.91480934412
GradientTime=365480
Likelihood=-111281.81612207563
Iteration 44: 111281.81612207563
GradientTime=345854
Likelihood=-111280.93192450027
Iteration 45: 111280.93192450027
GradientTime=343403
Likelihood=-111279.89158168135
Iteration 46: 111279.89158168135
GradientTime=343416
Likelihood=-111278.93973613478
Iteration 47: 111278.93973613478
GradientTime=346161
Likelihood=-111278.28993257481
Iteration 48: 111278.28993257481
GradientTime=344099
Likelihood=-111277.8459130006
Iteration 49: 111277.8459130006
GradientTime=344195
Likelihood=-111276.24508865872
Iteration 50: 111276.24508865872
GradientTime=344451
Likelihood=-111275.7228170495
Iteration 51: 111275.7228170495
GradientTime=344373
Likelihood=-111274.90130751967
Iteration 52: 111274.90130751967
GradientTime=414784
Likelihood=-111274.00155365873
Iteration 53: 111274.00155365873
GradientTime=343780
Likelihood=-111273.05352159803
Iteration 54: 111273.05352159803
GradientTime=343611
Likelihood=-111272.51335276845
Iteration 55: 111272.51335276845
GradientTime=345613
Likelihood=-111271.79488076417
Iteration 56: 111271.79488076417
GradientTime=344386
Likelihood=-111271.29829812069
Iteration 57: 111271.29829812069
GradientTime=344459
Likelihood=-111270.7633695249
Iteration 58: 111270.7633695249
GradientTime=344317
Likelihood=-111269.72268128638
Iteration 59: 111269.72268128638
GradientTime=344391
Likelihood=-111269.30863594715
Iteration 60: 111269.30863594715
GradientTime=344155
Likelihood=-111268.74736834082
Iteration 61: 111268.74736834082
GradientTime=366690
Likelihood=-111268.22413830175
Iteration 62: 111268.22413830175
GradientTime=346259
Likelihood=-111267.99679848412
Iteration 63: 111267.99679848412
GradientTime=345700
Likelihood=-111267.45088725115
Iteration 64: 111267.45088725115
GradientTime=343836
Likelihood=-111266.66910136708
Iteration 65: 111266.66910136708
GradientTime=343584
Likelihood=-111266.27717247469
Iteration 66: 111266.27717247469
GradientTime=343684
Likelihood=-111265.68549848102
Iteration 67: 111265.68549848102
GradientTime=344411
Likelihood=-111265.36128184463
Iteration 68: 111265.36128184463
GradientTime=344384
Likelihood=-111264.97091637891
Iteration 69: 111264.97091637891
GradientTime=344392
Likelihood=-111264.71164800532
Iteration 70: 111264.71164800532
GradientTime=344791
Likelihood=-111264.42206879589
Iteration 71: 111264.42206879589
GradientTime=343895
Likelihood=-111264.26040159872
Iteration 72: 111264.26040159872
GradientTime=414491
Likelihood=-111263.95915736095
Iteration 73: 111263.95915736095
GradientTime=344880
Likelihood=-111263.79171342097
Iteration 74: 111263.79171342097
GradientTime=344775
Likelihood=-111263.56076350623
Iteration 75: 111263.56076350623
GradientTime=343751
Likelihood=-111263.27988323056
Iteration 76: 111263.27988323056
GradientTime=343914
Likelihood=-111262.95869985405
Iteration 77: 111262.95869985405
GradientTime=343642
Likelihood=-111262.76597417227
Iteration 78: 111262.76597417227
GradientTime=343831
Likelihood=-111262.52650764113
Iteration 79: 111262.52650764113
GradientTime=343944
Likelihood=-111262.30949387372
Iteration 80: 111262.30949387372
GradientTime=343487
Likelihood=-111262.09706056071
Iteration 81: 111262.09706056071
GradientTime=343926
Likelihood=-111261.91195195902
Iteration 82: 111261.91195195902
GradientTime=343705
Likelihood=-111261.77210062776
Iteration 83: 111261.77210062776
GradientTime=343730
Likelihood=-111261.63518951152
Iteration 84: 111261.63518951152
GradientTime=366518
Likelihood=-111261.36180829382
Iteration 85: 111261.36180829382
GradientTime=346750
Likelihood=-111261.50267530479
GradientTime=343707
Likelihood=-111261.26806709282
Iteration 86: 111261.26806709282
BEST SCORE FOUND : -111261.26806709282
	Command being timed: "../target/release/gtr_optimize data/random/tree_256.nwk data/sim/alignment_256_200.fasta global"
	User time (seconds): 30.12
	System time (seconds): 0.70
	Percent of CPU this job got: 99%
	Elapsed (wall clock) time (h:mm:ss or m:ss): 0:31.03
	Average shared text size (kbytes): 0
	Average unshared data size (kbytes): 0
	Average stack size (kbytes): 0
	Average total size (kbytes): 0
	Maximum resident set size (kbytes): 349000
	Average resident set size (kbytes): 0
	Major (requiring I/O) page faults: 0
	Minor (reclaiming a frame) page faults: 602632
	Voluntary context switches: 278
	Involuntary context switches: 11724
	Swaps: 0
	File system inputs: 0
	File system outputs: 64
	Socket messages sent: 0
	Socket messages received: 0
	Signals delivered: 0
	Page size (bytes): 4096
	Exit status: 0
