# Supplementary material for: Phylograd: fast column-specific calculation of substitution model gradients
Source: BMC Bioinformatics. 2025 Dec 23;27:20. doi: 10.1186/s12859-025-06353-4 (PMC12836810; doi:10.1186/s12859-025-06353-4)
Supplement: Supplementary file 1 — (zip 4800 KB) [file 12859_2025_6353_MOESM1_ESM.zip › alignment_256_200_1.raxml.log]

RAxML-NG v. 1.2.2 released on 11.04.2024 by The Exelixis Lab.
Developed by: Alexey M. Kozlov and Alexandros Stamatakis.
Contributors: Diego Darriba, Tomas Flouri, Benoit Morel, Sarah Lutteropp, Ben Bettisworth, Julia Haag, Anastasis Togkousidis.
Latest version: https://github.com/amkozlov/raxml-ng
Questions/problems/suggestions? Please visit: https://groups.google.com/forum/#!forum/raxml

System: AMD EPYC 7742 64-Core Processor, 128 cores, 1007 GB RAM (allocated: 1 physical cores)

RAxML-NG was called at 08-Nov-2025 05:01:31 as follows:

raxml-ng --msa data/sim/alignment_256_200.fasta --model PROTGTR+FO --tree data/random/tree_256.nwk --evaluate --opt-branches off --threads 1 --redo --prefix data/sim/alignment_256_200_1.raxml.log

Analysis options:
  run mode: Evaluate tree likelihood
  start tree(s): user
  random seed: 1762574491
  tip-inner: OFF
  pattern compression: ON
  per-rate scalers: OFF
  site repeats: ON
  logLH epsilon: general: 0.100000, brlen-triplet: 1000.000000
  branch lengths: proportional (user-specified)
  SIMD kernels: AVX2
  parallelization: coarse-grained (auto), NONE/sequential

WARNING: Running in REDO mode: existing checkpoints are ignored, and all result files will be overwritten!

[00:00:00] Reading alignment from file: data/sim/alignment_256_200.fasta
[00:00:00] Loaded alignment with 256 taxa and 200 sites

Alignment comprises 1 partitions and 200 patterns

Partition 0: noname
Model: PROTGTR+FO
Alignment sites / patterns: 200 / 200
Gaps: 0.00 %
Invariant sites: 0.00 %


NOTE: Binary MSA file created: data/sim/alignment_256_200_1.raxml.log.raxml.rba

Parallelization scheme autoconfig: 1 worker(s) x 1 thread(s)

[00:00:00] Loading user starting tree(s) from: data/random/tree_256.nwk
Parallel reduction/worker buffer size: 1 KB  / 0 KB

[00:00:00] Data distribution: max. partitions/sites/weight per thread: 1 / 200 / 4000
[00:00:00] Data distribution: max. searches per worker: 1

Evaluating 1 trees

[00:00:00] Tree #1, initial LogLikelihood: -125834.138569

[00:00:00 -125834.138569] Initial branch length optimization
[00:00:00 -125834.138569] Model parameter optimization (eps = 0.100000)

[00:20:00] Tree #1, final logLikelihood: -111259.192062


Optimized model parameters:

   Partition 0: noname
   Rate heterogeneity: NONE
   Base frequencies (ML): 0.080260 0.057602 0.042240 0.051492 0.012328 0.039858 0.073742 0.057361 0.020787 0.062454 0.103418 0.063275 0.023713 0.042680 0.041472 0.061739 0.051337 0.012317 0.033876 0.068047 
   Substitution rates (ML): 12.173999 21.185910 21.429395 154.079023 42.007199 49.996268 93.538477 3.675882 0.001000 20.547631 26.875770 56.275994 9.212521 50.413495 213.351980 93.115723 8.731731 11.947381 114.016592 46.904271 0.001000 25.598358 118.375843 10.185541 20.598401 112.118906 7.620015 12.494147 285.353147 25.701962 4.193824 10.235012 48.041941 39.021568 26.228841 11.222562 2.150565 223.783354 40.058717 62.472233 30.980821 57.734049 195.179921 6.680643 5.897896 86.594875 21.402575 0.001000 15.411247 188.547083 94.622284 0.001000 25.485418 0.001000 5.339444 42.024796 239.824760 37.654633 33.293349 0.001000 0.719474 6.289226 6.702093 0.001000 21.168752 52.354133 25.534935 1.731929 9.561558 0.001000 0.001000 0.001000 22.807553 0.001000 8.301136 32.694997 9.013472 41.043859 54.428572 0.001000 113.448382 37.062739 33.301002 63.945350 112.539858 186.587044 8.856450 265.293645 9.414990 27.852001 175.679356 43.796643 5.111863 33.270140 62.116860 44.452463 15.769288 7.278335 6.730118 13.242725 30.935098 0.001000 2.583245 84.567273 8.373588 0.001000 19.121077 27.847771 25.458515 0.001000 6.964724 18.359069 25.207734 3.573302 2.755782 18.013264 6.128940 1.864493 8.403711 80.919494 8.684451 18.514106 1.677735 0.767597 0.001000 21.256181 19.028407 34.278456 24.895174 23.854690 55.014872 30.126096 28.121859 253.015399 0.001000 191.907639 0.242408 206.809851 35.500576 6.381116 12.299395 56.995887 0.001000 26.522481 531.257159 5.631254 292.350263 124.366314 9.464238 5.059539 14.553557 30.158050 12.430105 88.463023 35.109667 0.842039 19.115128 37.331543 43.376486 1.788668 11.694966 10.991517 106.480467 0.972737 10.181291 74.479493 53.605344 5.025006 83.427236 5.560345 12.573556 10.957907 102.508034 352.661290 30.943163 67.262924 28.729456 7.765595 4.404181 13.967407 300.839062 7.158890 15.867511 6.050272 14.799026 12.058989 106.574792 157.053787 7.048073 1.000000 


Final LogLikelihood: -111259.192062

AIC score: 223952.384124 / AICc score: 1253564.384124 / BIC score: 226317.277675
Free parameters (model + branch lengths): 717

WARNING: Number of free parameters (K=717) is larger than alignment size (n=200).
         This might lead to overfitting and compromise tree inference results!


Best ML tree saved to: /mnt/vast-standard/home/blieser/u14285/phylo_grad_new/phylo_grad/benchmark_test/data/sim/alignment_256_200_1.raxml.log.raxml.bestTree
Optimized model saved to: /mnt/vast-standard/home/blieser/u14285/phylo_grad_new/phylo_grad/benchmark_test/data/sim/alignment_256_200_1.raxml.log.raxml.bestModel

Execution log saved to: /mnt/vast-standard/home/blieser/u14285/phylo_grad_new/phylo_grad/benchmark_test/data/sim/alignment_256_200_1.raxml.log.raxml.log

Analysis started: 08-Nov-2025 05:01:31 / finished: 08-Nov-2025 05:21:32

Elapsed time: 1200.750 seconds

Consumed energy: 54.513 Wh

	Command being timed: "raxml-ng --msa data/sim/alignment_256_200.fasta --model PROTGTR+FO --tree data/random/tree_256.nwk --evaluate --opt-branches off --threads 1 --redo --prefix data/sim/alignment_256_200_1.raxml.log"
	User time (seconds): 1193.41
	System time (seconds): 0.05
	Percent of CPU this job got: 99%
	Elapsed (wall clock) time (h:mm:ss or m:ss): 20:00.81
	Average shared text size (kbytes): 0
	Average unshared data size (kbytes): 0
	Average stack size (kbytes): 0
	Average total size (kbytes): 0
	Maximum resident set size (kbytes): 23736
	Average resident set size (kbytes): 0
	Major (requiring I/O) page faults: 24
	Minor (reclaiming a frame) page faults: 3753
	Voluntary context switches: 233
	Involuntary context switches: 447142
	Swaps: 0
	File system inputs: 0
	File system outputs: 464
	Socket messages sent: 0
	Socket messages received: 0
	Signals delivered: 0
	Page size (bytes): 4096
	Exit status: 0
