# Supplementary material for: Phylograd: fast column-specific calculation of substitution model gradients
Source: BMC Bioinformatics. 2025 Dec 23;27:20. doi: 10.1186/s12859-025-06353-4 (PMC12836810; doi:10.1186/s12859-025-06353-4)
Supplement: Supplementary file 1 — (zip 4800 KB) [file 12859_2025_6353_MOESM1_ESM.zip › alignment_256_200_32.phylograd.log]

GradientTime=186469
Likelihood=-122578.88375416133
Iteration 0: 122578.88375416133
Iteration 1: 122578.88375416133
GradientTime=35958
Likelihood=-121221.5174283649
Iteration 2: 121221.5174283649
GradientTime=33058
Likelihood=-120022.80325493624
Iteration 3: 120022.80325493624
GradientTime=34800
Likelihood=-118856.44796652734
GradientTime=36457
Likelihood=-115903.18803181384
Iteration 4: 115903.18803181384
GradientTime=34940
Likelihood=-115228.90946134712
Iteration 5: 115228.90946134712
GradientTime=34314
Likelihood=-114515.8073038366
Iteration 6: 114515.8073038366
GradientTime=33895
Likelihood=-113780.92099449802
Iteration 7: 113780.92099449802
GradientTime=35016
Likelihood=-113123.07090723612
Iteration 8: 113123.07090723612
GradientTime=34363
Likelihood=-112626.93543461002
Iteration 9: 112626.93543461002
GradientTime=35558
Likelihood=-112276.42691390018
Iteration 10: 112276.42691390018
GradientTime=34522
Likelihood=-112083.7934571006
Iteration 11: 112083.7934571006
GradientTime=35659
Likelihood=-111952.13180865425
Iteration 12: 111952.13180865425
GradientTime=35913
Likelihood=-111827.71207452695
Iteration 13: 111827.71207452695
GradientTime=35942
Likelihood=-111717.66386990965
Iteration 14: 111717.66386990965
GradientTime=35803
Likelihood=-111619.44970718453
Iteration 15: 111619.44970718453
GradientTime=35145
Likelihood=-111549.6760730371
Iteration 16: 111549.6760730371
GradientTime=34350
Likelihood=-111508.84615408933
Iteration 17: 111508.84615408933
GradientTime=35450
Likelihood=-111457.05931350648
Iteration 18: 111457.05931350648
GradientTime=35173
Likelihood=-111437.779207335
Iteration 19: 111437.779207335
GradientTime=35258
Likelihood=-111411.83553796285
Iteration 20: 111411.83553796285
GradientTime=34769
Likelihood=-111401.76693842898
Iteration 21: 111401.76693842898
GradientTime=35572
Likelihood=-111381.51312266839
Iteration 22: 111381.51312266839
GradientTime=35488
Likelihood=-111374.63191203291
Iteration 23: 111374.63191203291
GradientTime=35511
Likelihood=-111364.62291539875
Iteration 24: 111364.62291539875
GradientTime=35410
Likelihood=-111352.12409255927
Iteration 25: 111352.12409255927
GradientTime=35212
Likelihood=-111339.0592913835
Iteration 26: 111339.0592913835
GradientTime=35200
Likelihood=-111331.00485917157
Iteration 27: 111331.00485917157
GradientTime=35804
Likelihood=-111323.52480753194
Iteration 28: 111323.52480753194
GradientTime=35504
Likelihood=-111319.21155368237
Iteration 29: 111319.21155368237
GradientTime=34730
Likelihood=-111315.30214597727
Iteration 30: 111315.30214597727
GradientTime=35846
Likelihood=-111309.39952911156
Iteration 31: 111309.39952911156
GradientTime=36371
Likelihood=-111305.71117597034
Iteration 32: 111305.71117597034
GradientTime=33831
Likelihood=-111301.860856465
Iteration 33: 111301.860856465
GradientTime=34751
Likelihood=-111298.20822533086
Iteration 34: 111298.20822533086
GradientTime=36179
Likelihood=-111296.68764572906
Iteration 35: 111296.68764572906
GradientTime=36813
Likelihood=-111294.00988505327
Iteration 36: 111294.00988505327
GradientTime=35610
Likelihood=-111292.70361822468
Iteration 37: 111292.70361822468
GradientTime=35806
Likelihood=-111290.29940507028
Iteration 38: 111290.29940507028
GradientTime=34735
Likelihood=-111288.89367042312
Iteration 39: 111288.89367042312
GradientTime=34560
Likelihood=-111287.55543225088
Iteration 40: 111287.55543225088
GradientTime=35860
Likelihood=-111285.97652260186
Iteration 41: 111285.97652260186
GradientTime=36487
Likelihood=-111284.03767827094
Iteration 42: 111284.03767827094
GradientTime=35849
Likelihood=-111282.91480934357
Iteration 43: 111282.91480934357
GradientTime=37288
Likelihood=-111281.81612207455
Iteration 44: 111281.81612207455
GradientTime=35881
Likelihood=-111280.93192449822
Iteration 45: 111280.93192449822
GradientTime=35006
Likelihood=-111279.89158168096
Iteration 46: 111279.89158168096
GradientTime=35910
Likelihood=-111278.93973613222
Iteration 47: 111278.93973613222
GradientTime=35847
Likelihood=-111278.2899325718
Iteration 48: 111278.2899325718
GradientTime=35426
Likelihood=-111277.84591300396
Iteration 49: 111277.84591300396
GradientTime=35564
Likelihood=-111276.2450886558
Iteration 50: 111276.2450886558
GradientTime=34497
Likelihood=-111275.72281704938
Iteration 51: 111275.72281704938
GradientTime=35476
Likelihood=-111274.90130751872
Iteration 52: 111274.90130751872
GradientTime=36986
Likelihood=-111274.00155366045
Iteration 53: 111274.00155366045
GradientTime=36961
Likelihood=-111273.05352159962
Iteration 54: 111273.05352159962
GradientTime=34284
Likelihood=-111272.51335277014
Iteration 55: 111272.51335277014
GradientTime=35697
Likelihood=-111271.79488076484
Iteration 56: 111271.79488076484
GradientTime=34992
Likelihood=-111271.29829811824
Iteration 57: 111271.29829811824
GradientTime=35373
Likelihood=-111270.76336952357
Iteration 58: 111270.76336952357
GradientTime=35572
Likelihood=-111269.72268128779
Iteration 59: 111269.72268128779
GradientTime=36296
Likelihood=-111269.30863594165
Iteration 60: 111269.30863594165
GradientTime=37278
Likelihood=-111268.74736833396
Iteration 61: 111268.74736833396
GradientTime=36420
Likelihood=-111268.22413829807
Iteration 62: 111268.22413829807
GradientTime=36384
Likelihood=-111267.99679848115
Iteration 63: 111267.99679848115
GradientTime=36364
Likelihood=-111267.45088725777
Iteration 64: 111267.45088725777
GradientTime=37718
Likelihood=-111266.66910137008
Iteration 65: 111266.66910137008
GradientTime=35572
Likelihood=-111266.27717249117
Iteration 66: 111266.27717249117
GradientTime=34115
Likelihood=-111265.68549849134
Iteration 67: 111265.68549849134
GradientTime=37509
Likelihood=-111265.36128184773
Iteration 68: 111265.36128184773
GradientTime=34918
Likelihood=-111264.97091637811
Iteration 69: 111264.97091637811
GradientTime=35136
Likelihood=-111264.71164800668
Iteration 70: 111264.71164800668
GradientTime=35365
Likelihood=-111264.42206878029
Iteration 71: 111264.42206878029
GradientTime=35168
Likelihood=-111264.26040156372
Iteration 72: 111264.26040156372
GradientTime=35297
Likelihood=-111263.95915735251
Iteration 73: 111263.95915735251
GradientTime=35333
Likelihood=-111263.79171340601
Iteration 74: 111263.79171340601
GradientTime=35486
Likelihood=-111263.56076347295
Iteration 75: 111263.56076347295
GradientTime=34325
Likelihood=-111263.2798829166
Iteration 76: 111263.2798829166
GradientTime=34942
Likelihood=-111262.95869955486
Iteration 77: 111262.95869955486
GradientTime=35827
Likelihood=-111262.76597386961
Iteration 78: 111262.76597386961
GradientTime=35945
Likelihood=-111262.52650730782
Iteration 79: 111262.52650730782
GradientTime=35187
Likelihood=-111262.30949346349
Iteration 80: 111262.30949346349
GradientTime=35209
Likelihood=-111262.09705992091
Iteration 81: 111262.09705992091
GradientTime=35148
Likelihood=-111261.91195205435
Iteration 82: 111261.91195205435
GradientTime=36358
Likelihood=-111261.77210036799
Iteration 83: 111261.77210036799
GradientTime=34932
Likelihood=-111261.63518940275
Iteration 84: 111261.63518940275
GradientTime=36112
Likelihood=-111261.36181002425
Iteration 85: 111261.36181002425
GradientTime=34211
Likelihood=-111261.50265919449
GradientTime=35918
Likelihood=-111261.26806763856
Iteration 86: 111261.26806763856
BEST SCORE FOUND : -111261.26806763856
	Command being timed: "../target/release/gtr_optimize data/random/tree_256.nwk data/sim/alignment_256_200.fasta global"
	User time (seconds): 74.87
	System time (seconds): 1.78
	Percent of CPU this job got: 2283%
	Elapsed (wall clock) time (h:mm:ss or m:ss): 0:03.35
	Average shared text size (kbytes): 0
	Average unshared data size (kbytes): 0
	Average stack size (kbytes): 0
	Average total size (kbytes): 0
	Maximum resident set size (kbytes): 422056
	Average resident set size (kbytes): 0
	Major (requiring I/O) page faults: 14
	Minor (reclaiming a frame) page faults: 212721
	Voluntary context switches: 21231
	Involuntary context switches: 37555
	Swaps: 0
	File system inputs: 0
	File system outputs: 24
	Socket messages sent: 0
	Socket messages received: 0
	Signals delivered: 0
	Page size (bytes): 4096
	Exit status: 0
