# Supplementary material for: Phylograd: fast column-specific calculation of substitution model gradients
Source: BMC Bioinformatics. 2025 Dec 23;27:20. doi: 10.1186/s12859-025-06353-4 (PMC12836810; doi:10.1186/s12859-025-06353-4)
Supplement: Supplementary file 1 — (zip 4800 KB) [file 12859_2025_6353_MOESM1_ESM.zip › alignment_256_200_32.raxml.log]

RAxML-NG v. 1.2.2 released on 11.04.2024 by The Exelixis Lab.
Developed by: Alexey M. Kozlov and Alexandros Stamatakis.
Contributors: Diego Darriba, Tomas Flouri, Benoit Morel, Sarah Lutteropp, Ben Bettisworth, Julia Haag, Anastasis Togkousidis.
Latest version: https://github.com/amkozlov/raxml-ng
Questions/problems/suggestions? Please visit: https://groups.google.com/forum/#!forum/raxml

System: AMD EPYC 7742 64-Core Processor, 128 cores, 1007 GB RAM (allocated: 16 physical cores)

RAxML-NG was called at 08-Nov-2025 03:45:12 as follows:

raxml-ng --msa data/sim/alignment_256_200.fasta --model PROTGTR+FO --tree data/random/tree_256.nwk --evaluate --opt-branches off --threads 32 --redo --prefix data/sim/alignment_256_200_32.raxml.log

Analysis options:
  run mode: Evaluate tree likelihood
  start tree(s): user
  random seed: 1762569912
  tip-inner: OFF
  pattern compression: ON
  per-rate scalers: OFF
  site repeats: ON
  logLH epsilon: general: 0.100000, brlen-triplet: 1000.000000
  branch lengths: proportional (user-specified)
  SIMD kernels: AVX2
  parallelization: coarse-grained (auto), PTHREADS (32 threads), thread pinning: OFF

WARNING: Running in REDO mode: existing checkpoints are ignored, and all result files will be overwritten!

[00:00:00] Reading alignment from file: data/sim/alignment_256_200.fasta
[00:00:00] Loaded alignment with 256 taxa and 200 sites

Alignment comprises 1 partitions and 200 patterns

Partition 0: noname
Model: PROTGTR+FO
Alignment sites / patterns: 200 / 200
Gaps: 0.00 %
Invariant sites: 0.00 %


NOTE: Binary MSA file created: data/sim/alignment_256_200_32.raxml.log.raxml.rba

Parallelization scheme autoconfig: 1 worker(s) x 32 thread(s)

[00:00:00] Loading user starting tree(s) from: data/random/tree_256.nwk
Parallel reduction/worker buffer size: 1 KB  / 0 KB

[00:00:00] Data distribution: max. partitions/sites/weight per thread: 1 / 7 / 140
[00:00:00] Data distribution: max. searches per worker: 1

Evaluating 1 trees

[00:00:00] Tree #1, initial LogLikelihood: -125834.138569

[00:00:00 -125834.138569] Initial branch length optimization
[00:00:00 -125834.138569] Model parameter optimization (eps = 0.100000)

[00:11:26] Tree #1, final logLikelihood: -111259.185929


Optimized model parameters:

   Partition 0: noname
   Rate heterogeneity: NONE
   Base frequencies (ML): 0.080282 0.057604 0.042243 0.051495 0.012329 0.039861 0.073747 0.057354 0.020786 0.062457 0.103400 0.063279 0.023712 0.042668 0.041471 0.061742 0.051339 0.012317 0.033865 0.068049 
   Substitution rates (ML): 12.129268 21.132699 21.347599 153.573745 41.879468 49.819685 93.250493 3.660165 0.001000 20.472181 26.776856 56.081928 9.178135 50.245963 212.609600 92.797803 8.697814 11.917687 113.655593 46.750197 0.001000 25.521977 117.978823 10.136122 20.538277 111.758932 7.587641 12.456244 284.447914 25.624608 4.181710 10.205672 47.885015 38.894145 26.107282 11.190215 2.143855 223.062677 39.940306 62.269725 30.876164 57.552418 194.561462 6.657120 5.881481 86.308029 21.331412 0.001000 15.359585 187.943384 94.322070 0.001000 25.378613 0.001000 5.329553 41.898040 239.034173 37.544985 33.192895 0.001000 0.723482 6.257352 6.677645 0.001000 21.102276 52.175804 25.455221 1.727782 9.527487 0.001000 0.001000 0.001000 22.734793 0.001000 8.286184 32.574407 8.983757 40.914170 54.270629 0.001000 113.081820 36.940994 33.190661 63.766780 112.160147 185.992461 8.827899 264.450549 9.380685 27.774514 175.091629 43.651402 5.107245 33.162397 61.925000 44.307619 15.686446 7.239862 6.699104 13.206493 30.820875 0.001000 2.581722 84.289398 8.345342 0.001000 19.055597 27.747263 25.370021 0.001000 6.934398 18.298078 25.129678 3.561901 2.742396 17.962152 6.107643 1.859010 8.380164 80.677683 8.649723 18.442398 1.670691 0.758474 0.001000 21.181440 18.965699 34.167154 24.839610 23.765269 54.843129 30.021099 28.018849 252.421176 0.001000 191.307140 0.242200 206.068641 35.398249 6.366390 12.242205 56.841347 0.001000 26.444507 529.280932 5.618446 291.423615 123.993218 9.438774 5.056154 14.500684 30.052473 12.415184 88.168552 34.998874 0.837577 19.059776 37.206675 43.241737 1.797080 11.663845 10.952228 106.158226 0.968562 10.144175 74.226195 53.432374 4.976482 83.214775 5.541695 12.524531 10.925415 102.116483 351.753932 30.883264 67.047326 28.636131 7.728784 4.390899 13.914011 299.869695 7.144913 15.822843 6.022379 14.733930 12.025139 106.234893 156.581544 7.053864 1.000000 


Final LogLikelihood: -111259.185929

AIC score: 223952.371858 / AICc score: 1253564.371858 / BIC score: 226317.265410
Free parameters (model + branch lengths): 717

WARNING: Number of free parameters (K=717) is larger than alignment size (n=200).
         This might lead to overfitting and compromise tree inference results!


Best ML tree saved to: /mnt/vast-standard/home/blieser/u14285/phylo_grad_new/phylo_grad/benchmark_test/data/sim/alignment_256_200_32.raxml.log.raxml.bestTree
Optimized model saved to: /mnt/vast-standard/home/blieser/u14285/phylo_grad_new/phylo_grad/benchmark_test/data/sim/alignment_256_200_32.raxml.log.raxml.bestModel

Execution log saved to: /mnt/vast-standard/home/blieser/u14285/phylo_grad_new/phylo_grad/benchmark_test/data/sim/alignment_256_200_32.raxml.log.raxml.log

Analysis started: 08-Nov-2025 03:45:12 / finished: 08-Nov-2025 03:56:38

Elapsed time: 686.092 seconds

Consumed energy: 50.147 Wh

	Command being timed: "raxml-ng --msa data/sim/alignment_256_200.fasta --model PROTGTR+FO --tree data/random/tree_256.nwk --evaluate --opt-branches off --threads 32 --redo --prefix data/sim/alignment_256_200_32.raxml.log"
	User time (seconds): 21536.64
	System time (seconds): 3.87
	Percent of CPU this job got: 3139%
	Elapsed (wall clock) time (h:mm:ss or m:ss): 11:26.12
	Average shared text size (kbytes): 0
	Average unshared data size (kbytes): 0
	Average stack size (kbytes): 0
	Average total size (kbytes): 0
	Maximum resident set size (kbytes): 81400
	Average resident set size (kbytes): 0
	Major (requiring I/O) page faults: 16
	Minor (reclaiming a frame) page faults: 442118
	Voluntary context switches: 7161
	Involuntary context switches: 8961787
	Swaps: 0
	File system inputs: 0
	File system outputs: 464
	Socket messages sent: 0
	Socket messages received: 0
	Signals delivered: 0
	Page size (bytes): 4096
	Exit status: 0
