# Supplementary material for: Phylograd: fast column-specific calculation of substitution model gradients
Source: BMC Bioinformatics. 2025 Dec 23;27:20. doi: 10.1186/s12859-025-06353-4 (PMC12836810; doi:10.1186/s12859-025-06353-4)
Supplement: Supplementary file 1 — (zip 4800 KB) [file 12859_2025_6353_MOESM1_ESM.zip › alignment_256_200.fasta]

>Tip_6
IAKNYFNMLYKFENQAHGFQREDAYMPPEDGVLDLETAELQGHEPDEEVEKRRQCLIAEA
VGMDVGDEYNRLHALGEIIPVVRVYVKVSIRGEKKQNSTYETDTVNCRIELAEKLCVDGP
NGIMHPQLTLCTEPALIRSAKILIKRRGVQYGCLWSENTSLDAFYVLLGETKEVAYWMYL
VQAVIMENDGELKQVLLEID
>Tip_7
IGRNFLSMMKKLSDENREFERENEAIPPEEAALAFNSTDLKATKATTDVDELVVAFILMA
IGFKNSESTVRLQAELEVTKLAKIYIRIALTGNKKQSQTYAKRQIKMKTEVYEGLTVDGA
NGLLYQGAPLAQGNALLRAGGLVLKRRNVRYGETWLHPSDIANYFVRCARREQISYWVGM
IAINVMGEDSRERRIMYEIG
>Tip_23
LGRSFKTMVTKLANEEKAFEREAEYLPPDTENLCFDNEELISVKSTTAIAEKVESVVLMD
LGDKNAENELTLEINFERIRFLKIFIYFCIQKGKKGKHPHANQKLLKQTEVMEGISAEGA
SGLLFEGSALCQGPAPFRSAGHIISRKGIHYGVVGNAPSTVDHYFIKLGRTSKQIFWARL
VIIHVTNEDSKSKELVYELG
>Tip_62
IGKGFLTMVRRLTEEKKAFEADAEYITPDEDKATFGTEELVVIKTMTSIEESFEEISLID
VGARSAEDSLTLDIFFEHIRVLKVAIKLVVQESREGSHAEANKQVLKRVEYLDELSQEGS
SGLLVQGTASRENPPEFKSSGMLLERKGVHYAIAGASPSSIDGYFLQLGRSQQLIYFAHA
VIVHITNQDPKARELVYKAG
>Tip_63
IGTHFLTMLEKFVYEKKSFEREAEYLPPDEENVCLGNEELVTIRASMTIEERYESVPIMD
LGCKNAEDQLTLEVNFERVRLLKVYIKLCIQEGKKGKHSMANKQLVKRVEIMEMLSAEGA
SGLLFKGAVLCPGYAPLRGSGSILERKGIHYAISGNLPASVDGWFMKLGKNSQLIYWARI
VIIHITNEDSKSKELVYKVG
>Tip_159
VEQHAANLKRDFEDQYQDYELEETYMPPDSQLHELQHAELKMLQRDTDLQSKNEILICLA
AGMEGGDRCTSRSALGEVVPCGRVYLQLFKQGKIKQIITKEWSDFDLRAQVTELHVISSS
HGQIFPEKKLVHVPAVMRALKACLRRPNLQYELIWGKGNRLDGLYPILGETERLAAYIKY
VNARLWSKGRDKKNLVVDVD
>Tip_160
AAQHAATLMKDIRNAYYDFQIEETTRPPPDQLWELQEAELEIISEATDPSNRNECFVLLA
IGMKGGDRCIALHGLGEVSPLGRVFRFVAITGQLKSLIARLWQDISLKRVLNQLFLIRRP
RQELLPEAKEVHGPTVIRALRACLRQNGIQYDLVWGWAAKLEGLYPVFGKFEKTAKFKEL
MMAEVLQQMPDKEPLVVDVD
>Tip_170
VRQPMAEAKREDLNAHEASESQDQYMPGERAAWDFNAVSLGNVQLLTPFEERCTALLCEG
LGIEGGNWCPSIKSLGKMEELTDVYHKALVRITRLRFISINWSPFNVDDEVITWLIFRCP
TSQILTSPTILRGPHATKSLKIIVHMRGPEYGIVWAIEPVLNRLYAVGSKSGRAALQTYM
LSRNIWKRDKAKYKVAFSSA
>Tip_235
LILPCTECVRSEEDVKDAIESDRLLMSPEAGGWDFTKASEANFSILKPVEGKCTAFFAIG
NGFEGGHTCPTLRSVGWVDMCEELSPMTLVRHQRLKFVNDVWSDANLADAIIAWLFFKYP
AGQIVGANIICNGQGIHKSLRIVIENRRAQYGVAWSMDPTLNLIYAILTPIDMTIVVIYL
LTFRIWKRDKRECEQLFTMA
>Tip_236
LMQPCAEMLRRDEKMQDKLEKDDAYIPPEKGQWEFTMSALMNIQLATPIETRCTCFLCEG
MGLQGGNQEPFIRNVALIDECRDIHCVKMLRAQRVRFISYEWKNMSIAQELVSYLFFKCP
ANRLFSSSPVCPGPSVHKALRIQINKRAVQYGITWFQDPVLDRFYAVFVPTDLIVIVMYL
LYSRVWKRDKEKCNLLFTVG
>Tip_176
VRYKLVIFLLVTTLKLAVFQRRANCLPPNGFTYYLGLPNLLNMDPCANINAAEGGSVCNQ
LAMMTGISCHNVYAAPTKIWYLNVASKALLQESKGDFMTHISGTVLFNISDIKLLEAAGG
SGAVYPLTAIDEKENLSLNTAQAIAAKGFGVEGLTDNPPAFQCTLLGISQDTEPECRLRF
VANIVHRHELKGSLLKFEFV
>Tip_177
VREHVVILLDIFVRKNALFQRKALYLVPESYSYYLGVPNLMDLEACKYVNAIEAGNVCTA
LNMVTGTAAANWYSVPATVHVMKIPTRAVVQEDKGDFVPYVHDSLCFSVSQVKLLAADGG
KGAVHITTGIDEREHITVRKGRNRSGKGFGIGGLVLNPPLLNCTVLTVSEDATPDCLLLI
MENAVLREELRKNLLKYKCR
>Tip_167
LRSHLVSLLPMFVRKTGFFQRRDIHVPPNTYTYELETGELKELEPSSYINKTRAGNTCAT
FNIATGESASNIYSVPNVMPIIRIFLRVALQDSRGTFVTYMHDKVCLTVSDVELLAADGA
NGAMYPSTGIDVEENTNVNTGLARPARGFGYGGLTNNPPAFNSMFLATGKDAEMQSLLWF
AANVVMRRELRKDQLKFKVS
>Tip_77
LREHLISMLPLFERQSAFLHVQESHTPPNSYSFKLETTERRELIPSSYIQKRHAGYWGSA
VELGTYEDERNIYSAPKITAVTKMFVRLFLRDETKRFKSYMYDNLSLVITPIQFFTMNSA
NGNIVPATTVAVEEAATDKSSLSIPPRALGYGLLLENTKAWDSFFLATTRSRESTVLLWL
VPNVTFGGDAEKGQINYKTE
>Tip_128
LDRTFLQQILRYEGENLMFQRRDIDVPPDSDIINLKMLQPQYIKPGSQIEKERHGLAAKA
ANMAAAEEAVNTFSVASIRPILRVYIPVGQQDDRKGYLNVVYSHVMMGVEPVDFFAAEAP
LGSMDPNLTHRPQAQLDQRAKVIRKGRGIGYGLVQNQREASDNYVPAVNETGATPFVMYL
IAAAVMVKDSEKKEIVFEVE
>Tip_209
MGKAYLNSPLRYSGDSYMFEKNGIDIPPDTDIASYKMLEPSYVKPRAVVVKTRMVLTARL
NDISAGENAIQAFSILSKKPCLRTYIKVGKNDDRKKYLNIVFTHVLQKVDPVEFFSAESP
IGEMEPNVSHSANSALEQKKRILVRGRGINYGLAENQRPASENCIPAIGENGATQSFMYL
ASSIVMLTDRDKGAVCFDTE
>Tip_210
LGRAYLNLTHRHTGDSYLFERNHVELPPETDLIEFNIMNPQLLKPRAAITKSKLVLAARA
RDITAGEDAVDIFAILARKPIIRTYLKAEKNDHRKKYVSIVLTHVLRGVEPMELFSAESS
LGELRPLTSQAGEEQLEHKERILVRGLGLNYSLAENEMPRAENNIPAIGGNEAAPSFAYF
VQIVVVLTDRRRGEACADPE
>Tip_69
LGQQFQDNPASCRVHTQMYTSQDVYADPDADIWDTSMADRAKVREACQANTENQCSQAQT
IGLKSGESVARTFAVADFKPVTNLLKDIDLTGEQQDFVHYSYDDLDSLVDQEKLMQLDSP
YDSFQPHRAVPTDPAMSGVLPSLRVGTGIGFDLYVDQFRVVDASSKNSGDPGATARQIHV
VPENLMRNGNEEKTSLFRLN
>Tip_225
FGTSHVSSNSEWQGNTYFYSRRSLQTDPTELIFIFEQRTKQYFKPVRIKPSPERGFRSIP
SNIKHSKDVSLTYVIGQFTDILRMHRNIALNGDKRDAYNMHCNILSFVFDPSEYQADESP
NVKNSKQLAVYLAPPMQSWSISTYRGLGFSHDFLLNFMKSTSKAYDLSSPPNETRLMIYL
VPANVIAENTEHNQTVIDVN
>Tip_226
LGAVAIRTAAEVSALSYVFQRNKVAIEPNEVLVAIEGSDRRYLTPSVRQENGNHGLRSEP
ILLKDADEIDRLYVLNSFATISRLLRDPNLNGARKEHINIPIDIVSVLFEHAHYGAQSKT
SGDMQSHIPLIVNPPVQTWGPAIKSSEGETVGLLSDFILSADQRYQLVGPPSDTPMLQYF
VPTSLIKRRSDKKQEALSGN
>Tip_8
KGEQFTQWTGRREDEEYVYQNYAILLPDDTVGWDVDNVNKKRVSLNTSINQFKQGIRSQP
MGLLHGQTDSRQANKAEVLPIRRLLLRISLQAGKQKVLMQNFGNIGPSVEQYKMIAGQRA
FSNAHPQLQPHARPISTEPAAVHQHGRGITSSSIFVTHRLWDSRFAQVVHDFYIELFMYI
VHAAILNFYNENQQILFDTE
>Tip_102
LGEVFTRWLGRRNDDAYVYKNHDELRPDHTNGWEKDNINNMDAALNMSINDFKQGARGQP
FGQFYGITEPRQENRGEVLPVFRLQMRLLLHAGNEKVFSKSYAKSGPQIEKYTMLGGHKV
FSNSHPQLQMQAKPIDTEPTAVTKHGRGNTYTEIYSANRLWGNRFAHVVKQVYVEMFMLI
DHGAVLQFFMDSQQILFEDQ
>Tip_211
QGEVFTQWLGRRLEEKYIYQDKSVLLTDHTVGRESQNTNDKELPLNTAVTNFKKGVRTRP
MGVAHGQIDEKVGRKAEAIPFRRLLLIVSLNEGKTTLLWNICGNVAPYVEECKLLGGHKD
FSNVDPQLHTHARPIDADPALVHQHGRGITSSQLFATHKMWGSHAAEFVKDWYIEQIVYI
THAAALRFYPETHDIMFDDD
>Tip_212
APEAFTLWSGSILKERFIYQEKRVLLTRRTKSRKSQRTNEEELPIAYPANRLKRAVRSRP
TNIKHGQIAENIASRSQGSEMQKLLFIIAMHDKKGVLLFSVSGNLGPYVMKCQLTGGYPN
YSHINPEIRPYSRSVDCDPAIVHQHDRGIECNSLFCTNQLWWRHMAEFVKEFYIEMTVKQ
SHGGSYRFEPKHRQVLFPSE
>Tip_147
KGELMGRWTGRREGDMVLYLDEVQFFMESCSGYLLSMVTRAILSRIHAIAEIRKHTRVTT
KGVSIGKANNKRAQGWKVIPVRRLFLNEPRDIRSIHVRLRNIGKDGASIEEYKEIIEMYA
ISNAPKRIPPYSRPLQDEPQAIRELAKLVNRNRFFLDTRTYDTTFAQYIHHWVPIPIMFL
ENVVVLGFLNEEQEIFYSED
>Tip_148
RTDQFGQWVGRRDGENLVYLDHFTIICDDVNSYNIQLIMREIVSVAETVNELKQKAGAEA
PSVTFGRADSKRKAGWKIIPFRRLLMRISSRVNKMKIRLSNMGKMGSGLQQYLAIVDNRA
YDHAPPLVKPYAKPLKVEPAAIHKGARNVSSSQIFLKTKMYDRKYKRCVHDGVPDPVMYL
VKSTVLNFYNEDEEIIFEDE
>Tip_248
DGEQFTRWLSRKEKANIKILDEWRLIRSMLSGHKISRVSQEKIQLHAKRSAYKKKLTSQS
GKESTGEVKANRSGSWKVLPALRLTARFMTLLRKVLVRMENDGQRSSGLESARMLCCEQT
AKDLPSHVKVGQKVIGDLPLAIKDPARDFKETNTFIHKKLEDSKISTTQKSWNFDPQACL
KICPLFQSFSKESEIVPIQD
>Tip_249
QGDRISKWLTKKEGANIMKFEHVKLVQNNYGNAKVSALRQEELRATRALKTFRRMIWLLT
GKFETGAMDSVGPSALHLLPTRNEARRIIVLLAVDSMRFQSRGKHGLALTRAEFMGGERA
FSNSAKFARVMTVPMKERLIAIETEAQQLADSQAVVQKSLVDDKIEGDIERWIYEPMTFL
NRIPVMEIYNKKTRIRYLDE
>Tip_110
RGDQYLQWIGSKEGENIIYLDHFMKISNAVEEYNIASVNKEVVSLAETVNEFKERIRAQS
RNVNYGEVDYVRASGWKMFPARELLMRVSSLLSKVQIRSKNLGKTGAGLQEAAAICGERA
FAKAASLVQIHLKPLKTAPAAIQESAQNLTDSQLLLKVRVYDSKLARCIHDWVPDPLIFF
YKCPVINFYNKKTQIMFEDD
>Tip_239
KLYLWSTWLKETLDRDFSHKPIKGLVKRVEVVFAKEQVDRKHISVWVAMDEKQTDSKTNP
IGTLSGSGNCTTGEMSRIVWAHQLDAHGSPESPASSIMIKELGALAENTKYNGQILDEYA
LINANGNRREDELAISAKLLLSNIVSKKISEVSNELASDFYPPNYPVLSGDLFIEAVLER
EQTNIESYYKEFKKRVVGSA
>Tip_240
QLYLYPTWMKEIMDRDFAYKAVRALLQIGAFAFTQDRVDHRKVNVCTIVSEKKHDAESLG
VKSLSGTENGNRGDLGRILTIQMQNVRGSPKPPEVSILLARLGQVISSTKYNARILEEHV
FIHKHQNSIPEQKGVNARLVLENIKDKQVSKGSSQLRDSFYPAAYTGLASELYIEPVLKK
EQINVEEFYKERKKRTVGTA
>Tip_115
KLFAYVTWMKKMMEKDFAQKPVSQLLQTAAVAFTEDRVDKQKIAIWTAVDDIKHEIRGAP
LGTLSGDGNNKGGDLAQILTIQNLDTRGRPEAPTAGIMIAELESVSEGTKYEGKVMDQHA
TVTKYGNRRPKEKAIDARILLTAVRGRQISEASSEMNRSFYPVAWPGVASDLWIDTILKR
EQSNIEIFYKERKNRIVLTA
>Tip_85
MLELYRKVIKKCRHLQYLENEVLIFAQITTVSILELRVANEELDIVLTLRRLKRLFTGKL
MKLIHSYGENEIKKDIKLHTPRRFHQRRTKVLELPALMLKDYTDIELGVRTVGVITMTRR
IECRSCVRTPYAKASGEFLCFTTIAGCSLTDRTYGEKRPWYKAHYPGILDDLIEETIYDK
DLLKERYYSIGMKKRVSGGE
>Tip_98
GLEIFRSSITHLSKLEFARIRVLLMVEILIVSAYKIGVTSSVRDTQLVVRRIITLLAGLV
LGKVHSYTELGSEKDLNLDEGRRFHLKRSKALNIPQSGLQEYANITVRRRALLSVILQMH
IECGVSFTQFYATVHGSKLMVSGALSYTLVQKSNTGKAFWYSLAYPLDADQLFKQLIQNG
LIIKKRLHQLGYAPRTAGGD
>Tip_99
MLEMYKRVIRRVRRLEFLKAEVIIMMQIMHVASFKIGVANEERDVALTVRRIVNLLIGTV
MKSPHSYSELEAKKDIKLHTGRRFHLTRSKALEIPSIWLQDYSNIEKGPRTLAQLIATRR
IECRSSVRQPYARMNGLEMLFTGAMGASLTEKSYSDKRTWYKSTYPGCLDEMYEEVILDG
LVMKKKHYAPGYKFRTTGGD
>Tip_100
VKDLYYKLILKMLTIRYQDDELLRFADLTPSDMISGAVVESKMGFIIALNDMRSKFKGAH
HRCLYGEGENTAMDTVKLAALHTFNVKGTDDAKAGSVILQEYTNIGVFSLKMGGAVKTTN
AFDYGILRNVFTKAADGDLIATQVPAGDITEKASGARRRLFATFYPGLAEQCKIEQVFDS
GVLGVQYSFVGVKERIIGCH
>Tip_101
VRELWTKILLKLITLRYQDNQMLLFAYIAPTSLLNGRIVKNEVGFILVLNDLRMKFTGEQ
NRIYHGYKENTYMDTIQLEALTEVTLHGTEEAQAGSLLLIAYNDIPAFTRFMAAVLQTNE
ALELSRLRNVTKKATSGELIIVAVPGGGIREKSCGARRRLYETYYPGISEDMEARSVFQN
GALNAQFTLTSVKEKLVGCQ
>Tip_14
IGPIVAKRMKKMLTHKYMNGHVDNFTNEVTINVTKPRLSKNKIIITLALNNLIHSYKNEK
MRAGIGYVNSNRSALARVAALHCFSLQETRSSQIRALMLADYVTIFVGSRVSGAFMEVHV
VLAEVTLKSNHSRRVESSVVLRRLHGISIAQAIKGSAKDIYQAAYLGIVNDLYFSRFLGN
KLAAFEYYYITGKESFLHYK
>Tip_67
SKYCFQLYLKKLAQRVYVFKAKTEMLQSKALAFPEERVHVYKLEVAAAPDDLHHGIRAYP
LDVGAAGGGNNGNELAKIASIGRMAISYARETPCKKISLAEFAGVAPAINQEGTILEQYQ
ELEKAGDHKDLWRAMMAVLLSAVIHEKQMSHRYREVFDTLLSGARPGLFCQLYMEVFIQG
GQRNGTAFYSDRHKIIINTG
>Tip_68
RNYAFNQWIKKLSEKDFVYKAKKEYLQSASEGFPEDKVNKKSIYAASATDDMRHGIRAYP
LNIASAGGDKNRDDIAKSANAGSTAISYAREAECKAITLPKFAPIAQVEQQERTILEILK
ELAKAGDHEDHSRMMNSMMITDLLKDKQTAHKYREVPNTFFSGKRPGLYVQLYIEFFVQK
GRRNVTYFFRKRMRTVINTG
>Tip_54
KLFSLSRHLLSTLKEQYAYESLKKTLQSDAIGLSRDKVYRCRFNLVYAYDDVRHKFKNAP
MGVISGTSPNNRGDFPKVLTVQSQTIEAAKDAPCSALMIAEYGGMAPGTTLNQARMDDKA
TTNLNGSEKPQSAHFDQRSLVSQLMANYFAEKVAEVPRKIFAESYPSVVSDLELEALLQP
GEDRLTYCYRTRRQLVITVG
>Tip_157
KLHMLLILTESSVNDGYIFSALKKEVKDHSIRFIDEMLYYSFFDVIPKVSKVHHAIKKTP
MGIYEASKVENRGDLPRVVSIKARIIEADRDSPPKAILLDEIDDLSAVTSLAPAIVVKKS
QMARDGTPNGPSAECEAKTVVRAETGRYIVEDVTEVPVRMNGKARPAYASKQFFEELAYA
GDARIAYFFLEKRDLLLNVQ
>Tip_158
KLHTLLVLTETAVRDGYIFSALKKEVKAHAIGFIDDQIYYCFFDIIPRVSNIRHAMKNAP
QGIYTSSKIHNRGDLPKIVSIKGKVFEADKDSPSKAILVTELSNLSAMSAIAPAIVNKKS
QIGRDGTPNGQSAEYEARTLIRSETGRYIVEDIAEAPKRLYATASPGKASKQFFEELCYA
GDARITYFLLEKRDLLLNIA
>Tip_34
PILSSEKFLKTVVKEKYLYESEKKVVQSGAIDFNEDKMYQRKLNLVRKVDEVLEKIENAP
LAVVSGTSERGRGSFSKAMAVQNACIQVNKDATEKSITVNEFDGEANAGRLNPAVAKKKD
RAERKATQAPESREFDQRNIWSAASGKYIGQRAAEIPQTLYANYYLGIIADRVIETFIHQ
GKERVKYFVRDRKQLVVAAA
>Tip_223
QGDSYSKWLHQREEHEVSLHNKSKIVPSNRENYAKDSPYERQLHVVAATMVFRAGVCQAP
VEVLFDQSPSKQGGASKKFPVFAIMLLTTKESGCRKMLIEEWAAVGPAVALYGAFATRRQ
HLSGMSYKRPHSKPIEHCLIAFAMHRKDAVEGSLLYPRNLYKNVYPALDSDYYVEVFLYE
SQTNISYLFSEAKKVVLDAA
>Tip_224
QGESYTKWLYQKEEQEFLMEDNKKILPSQMEGYQKDAARNKKLPATGADKFVRENVAEAL
LGVMFGESRDKSGGPPKSFSIFAIAIRIGCDNSAKKLVLSTPGTNDPAVNLYRALATHGK
SLDGITYPRPLPKPFAGDIVAVALHEKQVLDTSIVFPSSLIDDARQALLNEFFIEIFLYQ
NKSRLRFLYSSEKRVIVDEA
>Tip_41
GTHDFLNFKNKWHRKGKRYEPLAAELGHEHRIWEFKNLETDAASVGDATSDFTGIDSLSP
HQIIHNNPLGEFGGSSEKMSLERVVWSAKHGPWGDGVDGMDCTDMEEIATKLHCDNVLTR
LKRNDGLIVTHILAIEDAPKAVADNTVIDLYQSPIAYGDRWLTVIQVLLAEKTVDFAWKA
QPDKSVNNKTVCETLIIQQS
>Tip_42
GTKDFYNLKNKWHQNGKRTEPLAAELFHEHRIWETKNLESDAARVHDATSDFTGVDSLSP
HQIIHNSSVDELNAQSSKMTFERVAWAVKHGPWGNGTDGLDCTEMEEIATKPMCGYILTE
LKSQDGLVVEHVLASSEVPRGVADSSVINLFRSPIAYGQRWMSVIQVLVVTKTVEMTWKL
QPDKVVNNNRICEQLLIRES
>Tip_36
AKNFFLALHTVFTTNGQRLDQFMSILAEDYKVQELNELVEDGLVAQEWNSDCNRPAVVHW
HNSIFQRNMGEHACCAERASFGILFSAQRGAARGHSIDGVDTVRLESLDSIFEFHSAITR
VHEAEGFTIQSLLAREHVADILVDKTEIDIWLAPLIMGVCWMVRLRFILADFRSNLSLEI
DYKEVTDRQIKRDELLVKMR
>Tip_213
SQDKVLIFQREGSKRSLRDQNYASVKAQDTSCRYASELIRDGQAAVEKAVGRSHLRIFRA
QMSLFQNQKNNYNDIARTVNLRFFKPQKKSSIQGDSGDPADRKKISAILAKYEPHRVAAS
ISEDEGLVAPHVSDKVEIAVVLYTHVSLSVYVEETIFTCYHLPAVVFITQDNQCENTIEI
STRNKENRDTEAESVLYKQG
>Tip_214
DKDKALVFQRDGSRRNIRSRKHAAILCVDQSCQYIPEFIMDGESALQKSVKNLHLKLARA
TLGVLQNQKNESNQGERTLDFRFFKPKKKGSIFQDSADPASRKRAAAVLIRYAPNRAIGH
IRPKDGFAGPHVLEKVEIESVFFKLIHMSIFLESAIMTCYYLPAICFVLETNKAVRSEEK
STKKQENKDSEAERVVYMGG
>Tip_57
ADDQFIVYARYGSKKGHRYNSAAVIFAEDPQMSHAAEIVRYGAATREKPAGCRQLRIIHM
QSPLFQRNCGNYESVANTPSFKVLKPQQRGAVQGDSIDGADMMQLDATHARYDLHRYVNR
IIKDEGICMAHLLEKLEIPAVLVSSVTIALYIAPLIFGVFWVPEVTMMVANNKSEYSLEV
AAREENARKTENEELLLKKG
>Tip_139
SQGAYLDLVNQLERHPRRAANNGRLLGHNYFVWEFQDLDMNGASATSMLSGFKGGDTLLP
NESAHRRSMEDFVGTATKKDADDVVWTIRSGNTGRGIEGLEKTQFEDLATEITLSSVINS
LSGVLGVIVTHVLHITDATETFIDESDVGLLSRALIFGDMWLVMVVMILAEKRIALAVSV
QNNFVVDRREDFEDLAVNEL
>Tip_140
TRALYIGYTTELPKQSLESGRRGRSLWLSYFIWQLKDLEIEGYSTRPFMIDCQGLDVLLP
GDSAHNRSLNAFMGSDQKKPADRVVWTLRHENFGKSVNNFLATRSQTIADKIDLLCILIS
IEGARELGVEHIQKNQDLTETFIENADIGVIVAPVIYGKHWISVVTIVLAEKRLELAFAL
QTNRIVDHSQDTSDLAVKEA
>Tip_10
TQTLFTDEVNYLNRRSRKNVRNGQLLGHNFIIWEPKELELDPSDSPPFVADIQGLDTRKT
GLKLFKRDMNQFSQGDLRKHEDHILRALHQGNTGRGMRGLDLQRVKNAFSIIDLGKVITQ
VNTVLGLAMNQVFYVKSIVQEFDDNGQIHLVAQGDIDNSLWVTVLAILFAEGTIDFPFVS
QANHIVQRRESYHELTSPQI
>Tip_73
NEIMMIENANGLKKYAEKAVDPVRKRGRDIFETRSKKSELQDSENPGYEAHPTKTEASTD
GPETYQRDMTESGPCARYKEPVHVIKSEKYVSLHRSLSTLESTHVAAVRAWLDLPKIMRE
VEAVMGIAAGYSMEINIIISAFGAGAEIGIYCHAQVQSCMYVRSLLGFLCESRMELMYTI
KGEQILRGAFLYVLLGIPPL
>Tip_171
REAIDYEEGNRLLSHGKMNLTHAKRAGSNFLFAAQTNIQLDSSENDPFPELYQKLEVRSQ
GLQRYHQEMRHCASVAEKKDNDHFLWADDYGGSNRTNAVLTATKIERNRSWLNFGKLPRV
VEGIEGVTGNHLYQISGVTTNLGKNGKVSSLRRAETDGMLWLTALWGIIAKQHMKLLFTI
NGEQIEKLESYFCVDGGDDA
>Tip_185
QKCLKIEKGSRLELNGELSFYPAGAINEVTILTLEAFVTYDETEQEPLTEGFEKAELRIH
GSDIYKNDLTERMESLEPQEKRQIPKFSKYEIMFKVGGTLATKKIRKMITWLGLGKLERK
IEGMKGVVNGHIINISRLVTPFTAFNAINVAERAASNGSIFMQAILVVKNSTDMSTLFVL
KYPMSPELDLLFVPLTMNYF
>Tip_186
EKAVLMEEANKLYRHGNKMLLTCKAVQQFTIFRSPRWIKADEDQTEPMQEALKKSDLRIH
GADSYRTDAANGLCAIASREQRKLGHVRKYDVMHKSAESLGKLKLGTRTTYLEVEKTDRK
TEGAHGVVRGTVFQISVIAIPFSRLGEIHLLTRVTSDATVLLIPLLRVINSTGISLGAVL
TWDSMGPLDLSMVPIQLPFL
>Tip_219
GKTILRIKEQSYQCGDDQLASGRSLHEHDDEMWAFRQIESKKQRFTNAAKNQQADDTLIA
ADELGAADVVHYNWSANTFAWDQLEWRPKNIFDVVKLKANESHRTIIMSIALEVETYTTR
LGAWEVAHGDDWIQVLAYPHFLLVEEQLDTKQFSAAIKTLAEALMQTRNHMEKSIFGAEE
LQIFLITKDSIIHKGILKDS
>Tip_220
GKSSFKIEEAAQPFPDDQFVPNADLSEPEGQMKQLDFIESQLRELATMANNRKSMDKYLA
AEDFIKPDVMHIEWSANEFTYPEMEWRPKCFVNKEELEVSESNKTSVMSVRVPLAYYDTE
LGTRKALHATDWIEVPTIPHFILQEVKLDRRRLVTLVRVLFAALTQANRNQKDHIYGQEE
FEAYLIEKGSLITPAVINDT
>Tip_133
GKNTFLTYEETYHRSGDDFTTAKNFLKQDGEAWEMDFVETRQITSPKLTNDEHKLDDFVP
AEHLEGEAIGMYEMNGDELNWNPIELTLKQYKDAAAIKGTDSAQLSYVPIRLDLGSILVK
LKFMEGALADDVLDVAICTQFPLNEEELQLLRVATLINCLLAAILDPENTEERLTLKLEE
AEANLLNDDYLLGKELVKNV
>Tip_21
KFAIFGSLENTHDIQSFEMRLENNAGNETKEVISLDRVDENLVEDNLIVADKTSRDHIGE
EAILTDTFYDEYKAQNETKKKKALVLCFKSDQEGSQQASGLKTKITNTHAKTPLGGLIAD
LGTDNGLVYEGAYTFGISRKVPLDSNKIELLSKTGMVTLVWTGLMEALVKQECVPFSLID
DELRVIEEVPAIQLQTLPEA
>Tip_92
KILVLGSFDESYKVRPREIGAHESLLDASEHVLNLDDPDQELLEAGAIVADIERREEIIK
EVAPMPKGFADFKKDGNIPKEPELLTCYSKNANDSDNTQYISAKHNDTPIEVTFACLITT
VANKIGLLSKALLSSSFALKVILNATMIELLDGNGFATYFTAGMIEPLVKSDGFPFSLST
NDMKIVEDASTIETDLYPWA
>Tip_93
TTAVMASFEDCYRIRSMELGSHESLGEEVKKVIPTDRPDKQIVGDAVATRAIESRDEIGK
EAVPLPETFGDFRTDGSVKKEKEVMLDFGHEANGADNAKVYTVTFSNTPARKNYGCLVDT
RSNSVALLKDGLLRSGMIARVCLDLYLVQFAQSTGFATYFMAGLIEPLPKYDVVPTSLSK
NALRLVEDDASLETQALKWA
>Tip_74
QYHLMGSEHSGWNRTACNPTLDMDRSDAENRLFATDDPSSRKFTHNDTIGEDILRHQILQ
KEIVHQIKLLDYFVNGGLDKEVKIRLFLNLDIRESSGIEFVSNLISYLGIHIEYGQCRKK
LQVGPGMRRQGKFPSVNSASAPMDMAGISVAEAADFVNYLFSPIVQPKVYDASISINRWE
TCARLCTENSNMFKQELLAA
>Tip_75
RYQLFASHEANEHHEALEPAVNSHSSDAENKASSIEQPDVREYRNGEAVAEDLVRDEVLE
ESVLNNIPAGDYLTDGGADGVVDVRFLLTLTIRDASFIESVKTAIDHSNVSLEFGNCVTR
LEIGKALRLAGNFPSTSAPAYDHASSHITIVESAKAVLLFLSDLVRPRAYDDIISFQRYD
DDEMLLVENQNVYTQALVAV
>Tip_59
QFSLFDSRERPHLVPGFQEEASTVSSDMQPQIFAIEQGDVSIFVDGQTIAEWIGRQHMLE
PIVRANVPLGDYPVHGGGTNETDMAYFYNIPLGGARKARWITSSTKDSERPLEDSCALTI
LGVGCALFSLVFCDAAYAPKVWMAITQVLMLEQAGLVFFLQSGLMGLRARDECLPFSVED
DTNQLTEDNNNLYTTCLPAM
>Tip_165
RLQIFRLLDCGLRGSQEKKVLWMRHTITPKLFLHIEAAGFSIHEMGENWPDRLDCESARS
SAYWKGSKDNKFKAKGALGARSKVDMWVYIEWAATKGGAIWKSIDEDKRVVMQTGCAIGV
FEWAELGYIVAINSSDPLPKIFTQTVSLVIAEESDFSLIEITRTEAAAGQSGAIQATKEE
HDNRMASTCRAHRVVAEPSK
>Tip_166
RLEPFRVLEVGLYDTAILKFLYDRRSSTPDIVMAAELSDYWSAQMGNVRIDNYDCDAAMD
RAYRKGYGGRKYRIAGSMGKQSKLGFWLVTEWDSTTTAAAMKTMNEDSKVYLELTCIMAE
FSTGRVGITVALHRNDPMPETFLEYASILILCRAQFPDLELSGCYNAVAKMGAMPMATHD
NEVRVEDECPNHHAAATPGN
>Tip_38
SFSVLGGKNCAVHKKTGERFLYNEAYLEQSVLIALELFNAWAMELGKTLLQELKMNSILE
RGEWLACKAKSIRAEDALGRRTNMSRTLAVNWSWSRSGANLDILTDDQETIFEWGKVASS
VDVARELLTVLFAQSQAMPQIFLEGMALIPLDVSTLNVLAFVGLWAAKVKQPLASVLIHG
EDEFVEPKCQAQGLDIIVGN
>Tip_143
KFDSVSGYDCGEKITELAEMVMQGRPSTSNPLNAFAMKDVLAVEVIKSALDKLGAERLKE
HEVLNEAKERANRHRGIIGVKNNIGFYHSWELPEGRQACAADRISYKANVMYHFGNIEAA
VDGEKIVLELAYTGMESIPRIYLSEAHMLMFERPGLYIAEFTGLWDARAEWNPALLEGGD
EELRIEEEFRSSYIRKLPGD
>Tip_144
KFDSVSGYDVGEKKTELAEMIMQGRPSTSTPILSFAEEDVYAVEAIKSAVDKLGAERLKE
QEVLNQAKERANKHRGILGVKNNIGFYHSWDLPEGRQACVLDKVSFRANVMYHFGNLEAA
VDGKQIVLELGYSGMRALPRIYLSEAHMLQLERPGLYIANFTGLWDAKGEWNPVILNGGD
EELRIEEEMRNSYIRKLPGD
>Tip_221
KFDAITGLACHLKIKTLDEMPFEGRDRSRSSSFPMSIAEHWAIQAVEDLVDKLGCVRLSS
NTFVPKVQNQMGKIMSELGKKSSFDYMVAFELDANRIKGAIEKIAKGNATVQDLGTLSSE
FQRPRALISMEYYRVDIVPSMLVHNSLFIKQDTFGLYLVQIVTLNDTRERNNAMLVHTHK
TDVSDEGNCEGGGVWELAGA
>Tip_222
KCESISGLDVNAFSKQLGQLKYNGSHDQRADNYPTSLDEAFHGEAVETSPDALGCNALTT
NDGLNKARDDPSKLMTEVGRKSEFGFLQPLAVTSNQETCALTSFMSPSSKMIDWGSIVSE
ADKPKAVLSLSYYRMDALPLLIIVDTFFPATERLGAILDQVLTIHSPPYAANEMVKKDKG
IEVKAPGECQGGNAFKLDGH
>Tip_3
KFSAFALHEARLTGQQDKLAKELALVKSANEIWGMDQEQERAVGQSPIAEDENGLHPMLP
AAIIYNQPYQRYSWNGTKKAADDVMWIMKQYQEGELNNGVDCTQIDDASAKLEFDAIIAD
LANHEGLFAADLFRALMVPQLPLDETDIELLQVQGVIGLMFEATLSPLLNKESMSLKVQD
LENRALMDNAKLFNEFFEEL
>Tip_4
RYSLISVREAQLQMKDDQNAAEAKTVDAKDEIYTVDKNQERALPQAPRIDDAEGLKAVVP
TEFMHTEPFSEFEFAGTRSSGDEIIWMLKQFDEGPRATVLNTSRVSSKSAQLVMGAVTTE
LNQHEGFFCKDTEHNTMMPELTVDELPIEALAAKGMIGLLSEAIVDQLLNKDTLALYTKD
LESRIDQDASKVKKEQVEAS
>Tip_106
SRMSQLVTEQNCSPKRESKIEASSIAVSEGQMWELGTKEGQRNATETLFMCHLAYPVTLP
VKKAEGTSSGERLFEETDEMANAITWIIEPFSQGRGMNKAEATQVLGILGWVFLDLDFRG
VENTSPFHPGEALLGITIADSDPEKQDVEQYESTFDTLTCWTNLFKRFLLEDLKSIELII
EDHTAISTKYGTGVMYEAVY
>Tip_107
ARMLKLIDEQTCDQKNEDKQESPELAAAEEQLWDLGTQEADTAATETLFITSFGLPAQLP
QDKVPGLPTAKKMWDEVARIGNFLIWMFEHFPESKGLHQVEAVQVEGILGHTYMAPAFRS
TKNMSLFYPGELLAGSDISDANVEHQDVELFRPMLDLAKLWIDVSERFVLEDMKSIDLII
DDHRLVSNKGLTKTMFQNSF
>Tip_79
ARGSYLVNEQATNGKNEQRKRVPNYSSAEAALWELETQELDQNAFEALLQHTLGLARIGP
TDMMPELPLGEFVWDEQDRVGKMVLWLVKSFPEGKGLKKLDAIQVDEILNQMDVQPLMLS
IKNVEEFVVNKVVDGENIANANLDGQEVEVYKKMLELQKLWYDLLERYLFDDARTFELIV
TDDRIVQNKGSNRTCYRQRF
>Tip_193
SRGGFLANEKNAYGADTNRRRAPDWAKEEVQLLEINTREVDRAALDGLMESSMGLPEVLP
KRKAPALPLAVLNWEEKDRAGRMILWLISFLAEGKGWQEISAVEVDDVLNRFEINILLLL
AQTLEEFIVNQVIQGESVSVSPVNGHEVEVYIRLLKINRLLYDVSEKYILALQETFEFLV
NDDKEVNNKSIFRGTFKTRG
>Tip_194
SRGGFLVNGKHAYGSDTNRRRAPDWAKEEVQLIELCTREVDRAALEAINEHSMPLPEVIP
KRKAPALPLAVLNWEQSDRAGRMILWLISFLSEGKGWQEISCVEVDDVLNRFEINILLLL
VQTLEEFITSQVIQGESVSTSPVNGHEVEVYVRHLKINKLLYDITEKYILALQKTFEFLV
SDDKEVNNKSVFRGTFKTRN
>Tip_47
PRAFIVLHEERLHRNWDNWKKKSFASVPEETVWELRELETDHCELGPAKDDTMRLPGIGP
REEIARIKAADMGQSREGRISESILWGVCHFPKGSAMHRGECRIVLEVTARLDLSSILVL
SRDLEEVMIGIVIEESQIPESPINAQELIVNREWLTLDTWWYDLHESYLREIGLLYGLIL
FEKKSVEQRRRVDKAFKKTS
>Tip_141
VKNLLLMTEGTLGFDPKYEFGEQKEKTSEADLLGDHSLLDQASDIESFLEDDLTLPAIGP
THQVLAISLGAWGWMLEERKGDTSLYKESTVPTRRGTTKLAGVQVNTVLAWNANNSFHIM
VLQQQDQMLYRAINQEIIAMTPIDVRKLERYQEILIIEFYGANLRDAYFPENGFSLQIIM
LYGRLTIDSVQSRKAFRGRA
>Tip_142
TNAVFILADGTMRLKPQHYFAENQFLTGEDELINIPNLLDASEDISPLFNETMCFPAINP
TYQRVVTALGSYGWALKDRGGDTILYVSSKLPTAHGATRAAGVQISPTLAWNNYNDLHIL
IRDLKDQFIRRAVERDIIAGTPIDLKELTRYKGVLNVEASAIYLQESSTPEESVTIHIVI
AEDRLAMTDIRPRPLFRGAQ
>Tip_187
HEELTLECRTDANKKRVTIQLDMSVANFRYPNFETKPNDSAVWQDAFYFNRPRKIRPWQP
LAKGDVQLNGVSNIELGKPTKDRVQLQENFPRGPEPNIRVEIDTIYRVMIREVHNKNAQP
ILIKTDEFKKKLTAMSAAPKAHQIRFATEMRQCICEMSVIVLDAVTPFVILEVLATFTQN
SRKHFAAKENPPELITQHTG
>Tip_188
NQELSLECKTDATEEKVRIELDMSCANLRTPSYAAEPKDNAILDDCFYFNRPRRMGSWHP
LATGDVQVSGVAKIELAKPSKNQVKLWQNFDRRPEASTHIEVDTIFRVMMRKCWQRNAQP
VVVRSEELKKKLSAMSLKPKANQIPYAAELNHCVCETSVIVLDAVMLFTIKEILVLAPKH
SRKEFGTRNMPPELIQMASG
>Tip_138
SNEITMKLCSEENRKRVTIQVNTNISTFRYPAFSLRSNDSEAWKEALYSDAPRKFRPWQP
FARSDTRISGVKEIQMERPVKDAMQFHANYPRAREKNLKIQIDIVFLILLRELQTEQAEG
TASQSDEYQPKLIAMSSAPNGIQARHLRKIKECICKFKQIILIAAIPFAVLGVLRRFTTD
SGEFFTAESNSPELVGKHTS
>Tip_19
PNEYTLELVSEDKKEGEAIQIHASLASFRYPAFTMKANDEEAWSEAFYFNKPRKLTFWQW
IERGDTRMSGVSEMEMERPPKQKVALHENYPRGPERNLRIQIDTIYRVNLREAHTRNSQP
VVTQSNEYQPKLTVISSAPNTIAVKHSREMKECVCKVCKIVLMLGVPLAVLEVLGRFTVN
SGQFFTGKDNPPEIIERETG
>Tip_91
EADEIGTVGFDDQTSRLSDRMVLYFAAFSLVLIKMFTPIGPVWEPIYNSTDLANTKYWTP
IVPARRAIQTPIEHNTKRDPSANLAVRLPYNRSEYRYGRTEPNGYITIRVELPNRNYICE
LQGEDERSIPYIAKLHEIIGLYVFEDARDYTLVFNKDPKLSLVLAVDFKSIHVVGYLSGN
REPQIMNKKAGATKLEKRKG
>Tip_113
ESQRAGDLQYEDECYRCTARLAIEFAGVKLQLYKIISNRCPAWQKLAYTPGIATIKFWLT
SAKGLKRLNAVVASRARKEATSSLPPREPYRRAEYQYARLEWDAIISVELFLPNVKYTKR
ILSDNDLYVPSVIKAHEEPQRFLVADARNLSVVWKSNSYLDREDKLDLSSVHVLVYINGD
KKTLFDAEAWPAGNLDRKKG
>Tip_168
PVQQVNEFAFTDVCFKVIAHLVTNIEGIMLKLYKLYGTPMRAGAALVNGEGSVTLKFMLT
PKKGTENVNSLASGAAQKGIAKALRVKKPFPEAEYNHERIEMPSILTHDVEFPTAQLKSQ
LLGNKEIYLSSLSAPRDEPTKFMVEDALFSDELISSAAYITQKQKFNMGEIKHIMFLRNR
KPDICVSDERNCGVAERSYH
>Tip_169
PRQSVSEVSFTEDVYLVAIHLGQEIKGNALDIYQIFNAPVPAYIGLAHGTGVVTYRFWVS
PAGAVQSLSALHSGRGQAGMAKSIPIKKPYGDGTFNTATVILNAVYVLAIDYMSVEIPYT
ILGDKEALMITLRMPKEEAMKILADYTILTEALLDAEAYINKKQKWNLNEVKQFLFYRLS
QPEIFAALSKKSGAEDMSHQ
>Tip_31
EAQRTQDIQLRDQQERLKVKLDAPMNTLQLPLLEGFVQAAPAWQASWYENSITNADYILT
VNEGSDDLEGNVSSQLHQPPTLSFPFAVKFHREHYQQAKVQHSRVDEIVLNYTYLQKSCP
MIAANARFVPKITKLDKVPAGFVVREENDGQSVVSKFAKLFCGNAVDVVTAHILSHIASK
RKEYMVSEQAPGEVLFRRKH
>Tip_12
ENSYYTDRKYDTIDIRGTLVIRSPLSLFRVPIFSLNDDGTEPWKETLYSLRLMKVRQGLS
FDAGGATLTGRMDAMEERPDEKDQLFSMNCRKHKTTAEQVFLTKIDTLFLNQAYADVEKQ
LTNKPQNMLPTLLIVKRIPKGLCLEEIAEDTPCIEDFAELLLRPALNMATAPVIKAITSA
KLEMLVSEGTTAEVTGKRRA
>Tip_227
SLARLPSQGQQKETLKMNFLMKGAVLVYRCQELGVSSLEQHTANEMDCFAQRETIRSLHP
MDHGGGQEMLFCVPTNDQPGTAQAIVVTKSYQPADSPIIVRYNRICTLVYGEMYREFGIS
ILDNQIATVPTVAGIAENPNVFKESSNDEQLQIVLYYETAWEKTLKIDKQKHYANKLVAK
TGDSFLGARNKKNVEQAINS
>Tip_228
NLDRVDSKTDYGESARQAFLARTPALSIRGKMYDTGEMEDQDGDEFDLISQRETKHKLRN
LDRGSGNQVLRLIPIRDSTAAKELVLVARGGQPTDEAIMINYDRVSSLIFGAMFGKYGIA
TRDNETLIIPVSAGLDTNPNANQLNSDVEDLEAQLSFELVGEKDLVLEKQRSYVNKVNQD
TAQFFLTDRNRKAVEHSFPR
>Tip_96
KFSRMNSNSHRAGASIAAFIFRAPFATHPAQFYKRNAIDQRPAGEIEATDEHISMKLLGP
LNRGGPSQRLFNYECSGKIFARTCLILEKHANEHDANVIVAYDNIATASLGCMYNKFTVP
IRHQLFLIIPRVAGLSSDRDADRQATGREDLINIIAYELTWHKTIALAKTGNFIDTFLAG
KNKFILGERRKEKLQQTYQT
>Tip_97
KFARMQSNSHEADASRAAFIFKAFIAVYPAQMYGFNGIDTHPSGEIDLHADYINVKCLGP
LKRGGGTQEVFNYEVSGKEFSRSANVMAKHVREHNVPILIQYENLAVAALGCMYEEFTVP
IKEHFIMLIPKVAGLTTDPNADRQATSHKDLSIIVIYELAWYETAGLAQTKNTMDTFIVG
SSRFLLGQRTQRSLQLGYHT
>Tip_180
NFTYTRDTEPTASDTQEVTDMNVPVLFFRGRIFNMNDAIEAKAGEKEFVTKTGSVQRWQP
LMKEGTPAEGELADSVQRTTEKATIFESKTKQRRNQSCGIEFNRKSVLHATISFREFNII
VTNRVDCSLPAFVGVQKSPDATVSSIDLEDVEHVLAMASNWIKGVGSSDHKQTVERQIAG
KGKVLVVQRTERRVNISLKT
>Tip_246
DFTYIRDDARTADDTKEVFNVCVPMFMFKCGVYNIKDLIKGPAAEKQFVTKGADIIHWNP
LMKVGSSELGELCDSAKRACDKNSLLESKNTNSRNSPWGIKFDVVEILTYCVAFSEFDTS
IKEYDDASWSRYVGLQQNPNPVMANCDLQNLEQVLAFATLWIKALDLSNHQQSLEETLEI
EGKILVSERNESRIRVNRRS
>Tip_247
DFSYIRDDARTAEDTKEVFNVCVPMFMFKCGVYNIKDLIAGPAAEKQFVTKGADIIHWNP
LMKVGSSELGELCDSAKRACEKNSLLESKNKNYRNSPCGIKFDYVEILTYCIAFSEFDTS
IKNYDDASWSRYVGLQQNPNPVMANCDLENLEQVLAFATLWVKALDLSNHQQSVEETLEV
EGKILVSERNESRIRVNRRS
>Tip_161
AFLFMKQDINTVEDRHDDERIAPPAILFKLILENFKDVDSDSDAERFHKSKEAEARKYYP
IEGAGETHNGRAAAALNETPEKNSCYHSPYRLIVEGSHGLLTGHLDIFVGQPQFLVMTLG
LRDYSEKLYLELARPEELKDEGTESEDREKIGSLISLDRAFAPDYPVAELEADSKKAKAL
KVEYKTREQDKANVLCNGQA
>Tip_183
IVLFTRQNISASPAHWDNVQVTPPLLMWALLLLQIYDEEADPESGPHYLGKNKNVKKWSP
VEGAYISQEHCLAETAEEYPEKHQIDAKQFAKIDYDAHGAFGASLDFHLSDVEFIIMASD
ITAKSKQLVKILTGPEMKKEQLAEEDNSMRIGSRFVFDQSYEPEYPVLAIERKSKKAKAE
AELWAVEKESEANMPLSGLN
>Tip_184
TLMFSKRNLNTQPAHKDSTQISPPMLMYELILMHIKEQAADPTRDTYYLSKTRGVRAWTP
VEGAGVSSDHGFENTVEAPPEKHQLNTDPFRKIDHGSHGAFGTSLEMFLSTLDLQTLSQD
LRNASQDIVLTLSGPEAQSELITTEVNVERLASVLAFQQAYEPGPPILSLDTKNGKAKAQ
AQYLEIEKQAEQNVPLSGLS
>Tip_201
TLVFHRVDFRSRKDHKETITLADSLLQFRFALFGLRERDSDAVNERAYLIKMMDERSWNP
MDISGTTSIGKFAISIAEYVERDIFAHGRYLKIEECPRGVSTDNLDLVLFNLKFHAMVSI
LRHASATIQSALIATQVATDAMASTADQNKVAQFIVFDVLWESSSHIGTAPERTRKLRRL
AGELLVPAKSGEKVPLAHNV
>Tip_202
SCLLLKDDLQAAEEHPKIKIIDPSIALFRFALHGLNNSDRDGVRTRHYVARRKDVRKATS
LDAAGFASLGKLEKSMTALPKSGVIQMAKYIRTENVPMGIHANSLKLIIFKLKLHALMYS
IGVEAACPPPLLIAIEKTRDAVSEKPDKDKVEQLTAFDQIYESSYSVGTAAPKENLLCAV
VGDLLPSETRQKRKPVNDRS
>Tip_29
DLAKLKADEEYLNFEDLIYALTLGILPGRYMVWVIGDPDSEKSELCPYMSPFAQAPGLPP
SASPPASACGKRSTNSKRKPYKDTWWELRHRAIGDSPLGGMKNRIDKILGQLSYVGMSGS
KKILEDTVEPSILTIACAPGSLFADGNQELWSEVLVFHILWLSSLMLVPAMNIAGWVHVL
DADLVLDAYSKKHLAISHSK
>Tip_250
DIGKIERDEELFNLPEQQYALNLGILPGQQLIWIVGALNWGQTESFAVLNQYMDKPGIPP
MCGPPVASVAKRSNTLANKVFGDKWFQLSSRFVASAPVEGLLMRPSSALAVLANKGLNGT
KKLFKQALSPIIQSVDPATGELMRTSSQDLWGEPVVFLLKWISQLLLIPSFNLAGWLALA
AHNTELEPYSSKYLLVSHPK
>Tip_251
ELTVLKADPNYLNLPKMQYALTIFLTPGRHLVWISGVASLGHAEICPYLNAFADKPGLPP
GAARPLKVTDKNNRSVVNEDCSQAWWELQHKAVGSSEVAGMLSKVMRILNQKEYVHLQGT
KKIFPPTVTSAALGPDVGAAEALGDAGYALWSNVLLCLVLVLSAAVLLPALRASGWLKVL
QGARILDPYANVFLSISQEK
>Tip_164
DLAKLYQDEQWITLPDMKIVLGIAYLAGSHMLLATGQIYFVRADQLAYMDPFADKPGIPP
SESPSVVICGRRSTTISNNAKRESWWDMEHRTIGESPIGGIITMLAKVVNELAAISHAGS
KKVLEEAVLPSILTVKFAPTQILGDARRELELPTLVFHYLWKDDLMKLSAINQSGWISVL
NFEVYLDAYGNRYLAMSHSK
>Tip_65
DLAKLKADEEYLNLRDMIYALTLGILPGRHMVWVIGDPDSEKSELCPYMSPFADQPGLPP
AASPPASACGQRGTTHKNKPYKDTWWELRHRAIGDSPIGGMLNTLAQILGQLSYVSLSGT
KKILEETVAPSILTIACAPGELFGDANQELWSEVLVFHILWLSSLLLVPAMNVAGWLHVL
DAELVLDAYSNKYLAISHSK
>Tip_242
DCSEVIVESSFVLKDGRVFKIKMLLIRPRSRVLCLGDQGAAVAHNTPHCFAVNTMPPFDS
GREPFKTKVMGLRHSLSPQPSKQKYWEFERRTVAEAPQGIPAHRVKNTLGVLTFLGFIED
KKSVPTTLQPRRVTLIAQETAAFNDGTGLEEDELLAYQITWVKYYLLVPVLGVVEWVSDI
SSDQELSEKANSSQGLSRIK
>Tip_243
SHRESKKRAGFVFTSGRRFNLEFALIAKGPLVWCLNDKGAASGWDNDASFAWPELPPFDA
GSDVVKDRLLASRRSAGPKSAKEKWWEYKRKSIADKSQALAAQRIKKSLGLTSLMGMLAS
RLEIPDMLEDKKISLLVAAEAVHADGDDLETAELSIYRLIWIRYALLIPVMQLAEWLKAV
ASSKRLNLGINVAQAVNPSR
>Tip_241
ENANVAQDSNFLMTEGHIFRIALAMVNATARIWALTDHGAAAGLHAPFCFALADMGPFET
AREPFQDTVMSVKYTLRRKPLKERWWQYAHRFIDETPQGFPTHRIEAVLSEIPFLGMISN
EQELPETIEPKRITMIAVSDAVYSDGRDQTDEDIFLFYITWVPVLLLIPIIAGPTWIHEM
KSELKLTEKHGTAAAVSRSR
>Tip_20
ERSNMRHDSNFQLCDSELYTVPIGLIAARVKVWAAGKHSKNAGLTTHFCTMLGSYPGMPP
LTEPFNDSCMTTRRSFRREPAKLVMYTVSHKYLSEPPQGLFSGTIDKVLARVPFGGDVNE
MKPIGDTLEPQKIPLTCYPDAIYSDGNEMSFEDAFIFAQLFVAVNLLLPVLAIATWIHKM
VKDLVVSEVQKADLGVTRYT
>Tip_0
NFLFVNAARGKHVGKEEYMRIRYLCINAEFSVWKSYNLRRDSLGYGAWIVDAQHGRNFHR
KGKILGESVLGWYEAFATHPLNKYITHVRSIIKPAIMQIYELLRQEIASRHIDNPQPNKI
FESLTAGLSPRLVTIYDAGRASLEESNEDIFHALIIYHERWVHHWINDVGYQEDDCPFAA
EVNDKALGRSELEFGVSDFQ
>Tip_229
SYVLLFHIRGAHAGKELHIKMRSLCMGGVFAQWDPADIKQEGASFGTFLLQMTYGRDFLE
IAKALTEGIIGLFPAVEKRPVQRLIRGVKGYLAPGVVERYGMIHQRVEWKKVEQAAPTEI
AQSLTPGISHKLITIYEGGKARMADNELEVIMVDPLYESAWVYRWTKEVKNQHSHYRFGV
EFNDESPGRISNTLAITQVQ
>Tip_230
SYLLQFHLRGSQAGQEIYIKVRKLCLGGVFAQWDPEEIKQEGATVGTFYFELSYGKGFLE
VAREIVEVIVGLYPAIEQRPVKKIFRFVKGHLANGVIERYGLIETRSQSKRTESRAPSQL
NNSISAGLAHKLIAVYEGSRSRMGDNSLEAIPKDPLYESVWVYRWTKEVKHQHTHFRFGC
EFNDESPSRIKQTLGITPIQ
>Tip_86
KFIFLTNMKGKHVGKDEHFKIQSLCMGGEFSAWDPANVKKEGLKFGTWLLELSHGKDFLK
IGKVHAESILGWYEAAAERPVNKLIRHVHGFVKPSVVQSYDMVRAAVDLRKIEQAEPNKL
LESLTAGLTPRLITIYDAGKAKLAENDQEVFQATPMYDTRWIHQWTKDIAYRHTDWTFGT
QVNDEAQGRIEHTIGVTDFQ
>Tip_44
RLGLRATLVQDQSGKEENYEVGLMCLKGTNAVWESRDRIKKGIKLDSWLHDLRRGNAFLK
YEKLNFNNIAEIYSIAGIHPVVKSIWRSEDFKKLSLTHALESYAGAFLIGSVDYYEQEKW
LHIFDASVRPKLMVNNDNAKANISSEKKQVKQLHLMKLTVDLLKFSSVLKTIQSEWVHYT
KVEDCRKEYLRRATSVNDYE
>Tip_51
RFTLGGDVVQVDATMDERADVGVLCLSQTLCLWPFCRFHLSGVNLEGALPELRHTRFFLP
YKALNFANVNEYYGLGDLTPSMCHVWEATAFKIIAITSSLAAWRGGLLLSAVSKTLKDRA
FHLYEGAVTPHEIIMYDGGNSKLNYEESAVAHMYPELMALWLNTFFNVLKMLKEEIDSWS
SVEDAQEHHLPAEFSMKSYQ
>Tip_52
RFTLDADMVEADSTADQRADYGIMCLANTTCIWEASDMELKGINFDSWLPDFRHGRTFLP
YKPLNFSNVNDFYGIGGLTPVVCSIWEASSFKTVSITHTLASYKGALLLASISSTEFDKA
LHLYEAAVRPRFLISYDTANARLDNEKKAVTQMSPMVVALWLQTFFTVIKLRRNELLHWT
SVEDCREEHLNRELSMRDYQ
>Tip_237
RVAYFNALPKREFRQTLSFQTSALVITVEYLVRDQTNYTPREFLYTLYIHNRSRSLAYLL
YKQTRCLKVVPYLALTKDEVVLREAWESASVRNVQFTHLFDLAKDTVYRAKIDLLEAEHD
LVEANIFLKKRMFFGEEESIDKLEEQKLEVAALQPMHVTSWIAQLLQLVNVLKKQYSQIT
KMEECVAAQFQRTVVVHDQA
>Tip_238
RVAYFTLLPNRAFRQDSRFEITAICLTVEFLVRDQSNLTPKEFAFDAYIHERKQKLDYVS
YKQVRCRNVIDYYALNKDEPIVHEAWESAYVRNVQLTQLFDLAKDTIFRAKVDFADVKDD
LVKADTVVKRRLYFGEEASVERLEDQKREIAALHPWYITSWIATFLELKKVLNKDYNQLT
NMEEACAAHLQKSVVVHDQA
>Tip_55
DTEYISAMHAKAFKKDKQYALMEVAYVAEDIVQEQADLRPKELAFDTFIHRMQREINWMA
CSQRQCKNVAVIFSIGCSQPIMIYAWTSRQLRNAELSRVFDLAKGRIFECRVEFFDNAYE
LIKGSDMEKKIYYFGQDASTERDSEQEKEISRTQEIQMMVNVEDLFDLIDPYPPRYMSIS
DINASYQAHIRSMVVDQDQR
>Tip_56
DVDYFSAMNTRAFLKDEQYALFVIFVKLEDVLREKSNLQPREILFDTYVIKMRHKIDWLA
AKQHRCKNIAEWFALGCDEPIVVYSWDSRQVRSVKLTQVFGMAQGRLPKLRIEFFENCYD
LLRSDTAPEKHLYFGQEASKEREPEQKKQISRTHVLQIYVDKEDLLEEIRPFNRTYQPLD
DLMESFQTHIEKIVVHHDQA
>Tip_136
RFTHFKKLISSRIAQYEKFALTVASISPPRIGWENSDQTPKDLGLDVFIHNGERLASIMN
MKLFKFSNLVSYFSLGKEQPILNPACESAPYENQHLDQTFAFASGEALRRKVKYFEIKRD
IASADIALREGSFIIDERTSARIDKETKVLSNLHQLFIALWVDVFLFIEEILYTDWVGFQ
LKEDSQTLHDQKRFLIYSRN
>Tip_191
YVKVGPSRVKERMAQSEQLAIENDDLRISELPWDEADSKPVPLALALTIKLEEAVDYVMK
AESVVKRCLKLVFTLEGAEAVLDQLFENELLKDFRLTDKMGIVWTLTFRRELRLTDLKGD
TLKTDAKMQDGSYVGDDKTTQRYSNRSANATEVQKVFIALITESVLRIGRSLTSTYLFFV
VVAESQGRQMLKDSTGIKAN
>Tip_192
HMKLGSKFINSRIVQWKQLAIESAEMKPPALEWIHSEVKIDDVAKANFINNGSPCDSVVR
AERWREKKIKVVYSTEREEPIYEPFWEREIISNYQYNEALSIAAGATLRYTLKYIDLKGD
VALADIFVEEGTFIGDAMKAERMSNEAVNLSDFAKLFIAMLLITALDLPFTLSADCLLFL
SRARIRGFQASEAEAIFKHD
>Tip_82
GVSFKDKFFSQKLVHSDRIDYDKTKIFISSTNFSASDYTPKQIAAAGFVTNDSKDTAAMI
LIAIQFENLLSYTQADAPSPHTDRAYNIEYLDDMVIKRLFAILASTVLRRVLKLYEEEAD
WKRKELALQEMHCIIQNDMNLLAERPIRHLSQLHSHLAHVVLCMYNIVSDIVRAEYLEHS
LEVATERLQLAEDIMIFDKD
>Tip_205
AVNYADKLTLGKLLRNDLVMYRKSEVDLATFDLAKGDRILRECALALVEGSEENSTRMTL
YLETLYAAMFEYSKTVQESPKVNRLWTLQAVKNLRYKRELALSEGAIVQKLEAHYHLTSE
RNSKCTDLSKFSIRGEQEVNVLQDGPEANFSKLLGLILGILIGAYRILSWVLRIQLFPNQ
FPTETRQFELKTSPLAHDRE
>Tip_206
DIDYHDKLTKGQLLRAEKIACHKTDIDLAMFNLNENNRMPRYSALGLFEGGSAKETSMVL
LLETLFVWLLEYHRAVQDQPTVNEKWTVDAFKNIEHSRSLNAAEGAVVERLPAYYKLQHE
WESKVVDLRERQTRDEMEVNELRDGPEENLQKLSGLILGVIIGAYNILTWLVGAQLFRSQ
FLFETRQLEVATDQMLFDRS
>Tip_46
SFNYGNKLLAEEYIQQDKFSLREANYRPFSMGWDADEFIGRAVAINLFENTGERPRSIML
MYSKKFINVVLFLKRNTTAPNVSNHWRTAYLKDVHLKKLFVLMKGAVYRRMCEYLPVKNE
LSNGDTVFQDQKILTEEECNKRVDASNKSIFLLLDHLIGVSLFALFSPDKVLRADILRFQ
AVKEVKLVKWKRRVIIWPKK
>Tip_64
RPKLLENKTNTRRRTNKSLQIACGVITKERSVFSDADLEIEAEGADPFIAEFKPQKKYVQ
LGKFQVENLLEDYASPEVIKALRFIWRTQQFLVPEVPDEKNDNKVAVLTGQVLICVYMLP
LLCLITPVRLQRVSFFENGKDIVHKDPREFEGRRGMFPSVIIDSYAPIFNFRSMMHIYFL
QAAVLKEGRLKREIPLFLYN
>Tip_124
RQKFLEHANKGDLPGDSGRDLSCTISSEEREEFDGADLDTEEQGAMPWVAERNEESKFIP
LGYLKVKELLQDHAANEMISAFRFVKSGKLYLAPEAPDNMVQNRVPIVQDQVSLAPTLFP
LLDQLVPAKLEKLKVIEEGKVITYNNAGALAIRGGLFHRVLLDSYDYVFNFRSSLWIFVL
QQGGVKEGKVKRQLVVFFKK
>Tip_125
KQLFIEHLNKKHLDAETSIDKGCKVDAEERSILDEADIDVDLDGSMSFITERIEESRFIP
LGYLRLKELLDNHSSNEIVGALRFLMTGKLYLLPEAPESKIGSLFVIMVEQESLCPLLMP
LIDQIISQSVDKLKCLNEQEMIYQKDLGALKVRGGFYLKLLLDPYETVKDFKESLWVFLF
QDSGIKEGKVIRTMVIFLKN
>Tip_76
LLKFVEHKVKSRLTANTDTKFACGFTYTERGIFDDAEVKDNLESALPRYTEWRNQNTFLR
MGHLQTNAILKDTSANEVIKGYRSLLVTRLALVPTVPDAFTLSKSPALDGLVSLCPLVLG
AVEFVVPIRIPHMSFLEDGKCIDYKTNGRFIGQRALYKSELLETLAEIFAYLETLTVMLL
KASIIKQGSVKIRLTIYQHQ
>Tip_233
QFGYKTEEEDKYATRDQRLQVTKAIVFNEREVWENRDILPETTKTRPWKQDMKGLNIFNP
YGHLVSKEFCDYFGPAQRVGARSLVWLKKDWAVPEVPFNFDGAKVAEATVRLEVADLWKS
LIEIEVSAATQIMNMFEKGNKMAENGLRITKAISTNYSAVRLEKFGQIVTYSAPQWIMHA
QLDVLQNGKFTARVMEWTYK
>Tip_234
QLQYHTQDDDTWFTREAQLQVTLAVTLNKHEIWSTVDVLPDSKRPRPWKKELKALNLFAP
CGYVIVKEFSHYYRATQRAEARHAVWHTSSWKIPKSPFNGDGHKLAEAICRLQISEIFET
VLEIEVYMKILMVSVFETGEKSPASGLSVTAATGANLSGFRFDTLVSLVVYTGQQWVLFV
QLDTVRNDEVVRQLIEWILK
>Tip_37
QLARKTKKEDSFACKDERLAVTLMITLHEREVWDNRDVIAKGTRYGPWKKELTGLHLFNP
YGHLICKEFCEYFGPAKTVGARNLVWHIDEWFVPQIQFNFDGAMVADASERIEVAELWRP
LLEIKVPLRTQILSLFHAGNKMAEKKVRVTEVVSTNYPGVRLDTFLNVIAYAAPEAVIFV
RLEVQQTGKITQKVMELGYQ
>Tip_11
KEVIELEQNDGYWNQKKRYPQSDIKVNYESLLVPLTNIEPQGLGADPWITNSRKKLVLLP
ICSTDFDYALPYQNIVLIGVIKFVILVVKLETEHPELDLYDRGQPDAIQGALEILSACKE
LKILRYNVEHGFWELLEGSGSAVEPERLEALKGIVCVGKCWKQRYKLALSDYQIEGYPSG
LPEGLTEIKEKKRIALGQSV
>Tip_153
SECKGIDLTDGFLASAEEHPTQCLRTGYESLLVPLTQTTPQGLGTIDWFANARQGLVRMP
GTYLQFNRVIPGIFLPSMGKIKYIMLLVIEVVEAPSAKMYDKGAPNGVAGNMYVKTSLKT
NRLYRYNVIYNLLDLLELGEGVAHDDKLNSPQRIGAIGRCWRLKFPLACSEYDTYQWPSG
LEKGVGTIQQKERFPFTEHH
>Tip_154
KECKSVDLTDAFLDNDEEEPESCFKSGYETLLISLTNILPMGIGTSNWQAGGRRDLIIMP
AGHRQYKYTIPTLFVPRIGQGKFVLLFAKEVVEDTEVEIYDKGANNALNSNLYQAASAKS
HKLHRYCVVHNSLEMLEITDSIAAHTKLDNPIRLTCVGRAWRARFKLAVSEFGTYSWPTG
LQKGLTEVASPPRRPVSQRN
>Tip_120
KKGRGLEQSHNLLKQKDKNPPSVARLEYTNLIAAFTNVERTGFMSEPWNTKVEGEILLMP
NKNKEYKFAVPRSTIMVLEIFRYIILVIEEASHKKEVDVYQRGLPVGAPKSVDITSDLQG
IVATRYSGDDAIFNLLQADGTILEPAKIDELEGILESERCVWDEYSLTFGNYLLDGFVAG
VEESIKDMKGFPHVALGDKA
>Tip_121
KKGMGLEQNNGYLAQKEQNPPATFKLDYNNLIAALTNIEPTGFMSEPWGTKAQGEILLMP
NTNKEFKYAVPRAKIIILEIIRYVILLIDKVSQKKQVDVYERGIPEGVPKNLDLQSALQG
IIVLRYSGEDTLMNLLEATGTVFAPAKIEALQGIVTSERCVWDHYNLTYGDYLIDGYVVG
IEEGITDLKGFKHIALGDKA
>Tip_5
GEIFGVQVSAGHVFDRKLHPKVNIDVHLVAMLEHAYAISPQIFAMEPWIVIAKRGYLGNL
ICAMEELYNIAAVPLVVVGMMKYVAVEFPDHRAHPRNSMYNRGAPDAFESGIQVIPFCDN
RETEHWPIEHHYVEFIILAGASLELERYTAEKGASCIGVCKKTGQRLAPTEYKTSGYSQN
LDKGMNHIREKTSMFLMRHC
>Tip_116
TELFDLERVEGALLKEAIRPELCYETSFYAVKLEEWALEPQMDLLELYKDASSRGVLSRS
AADFMLMYQQAFMPMTKTGLYTSVAIDFSKDPENTPGEVVEEEVPAALLHALQVATRATQ
LSLNLFVSEIGFKELKILASANLGAEFYARSKGEAACTDLEERGRNLVHSKWQVVGADGC
LDNGATGSYEEDKSNVFRML
>Tip_117
GDVFALKREDVAQLRSAIGVNVNVAVPSDFVKTKDFVTDPQTNILQTYVTADYRAVMARL
GATFELLKAISVIPFSNSGIYQPLEIDISDNQEPPSGMVVERDAPPRIQEAFKILTAFTH
MKLSNFLTDLAFQEHMVLSGATLEKLLYGKTCCGELNLALANKGRIQMHVEFQMLGNPQC
LSCGFAAIHERSKNLVFEIS
>Tip_109
GDLAGYQKEESTLFKEDIKPETSVEVPFYAVVLNEFALDPDVYILELFKVATSRHFISRL
LFSFELLYDDDAMPLAVRSLYKTVDVDYKNSPENPPGETVESNVPIALQEALRVLTNAGN
LALERFMLETGYRELIILAKGSLEMERYGKGYGQSCTQELANRGKRLLHLEASVEGWPHC
FLIGLSRLYKQNKNKVLRLI
>Tip_178
LDIELSQTANANLFWERLELHITLNIPLMHVIQNKFPLSPQISIINPWSVAMVAGKVGAM
VREEQILYDISVLPIALHSLLQLSVSERQDTRDAPNGEVARNGLAKGIAELHDVLSHREP
MEIDDYAIERGFLESLFLATYTAEIDTYDRSASADLLVDLGGSGRRILSTEFHIKGHPRC
LETTLHDVYEQGGRSVAVLS
>Tip_179
ENVNAAMTENDTAARLQFYIYVTLNVPHVGITISKYPINPGTHVVRPWAVALLRGLFSKM
VREEDLLYDVEGIAVSIEMLRTATLVEFEQTKDGPAGEVAARGTPKALSKMYNVEGNRED
IELDSKVLESGFLEALLLQGLTMDVDNFDKTAAESLLPQVGAESSRVLDAQFHLAGYPRQ
LEATLHRVYEQKEAALEGID
>Tip_155
CQWIEVGRTDGSMMEQMRHAKDNLEFVSEIVWFALMFLQPSTYGEAPAVVLGKEEILLAH
LCKHMLEVTAKFGSVEIIASVKFPILAAEENKRASKDDLHENGEPSSAQRILELFQTAEQ
MDVDYYSSERGFKSFLLTGGSGIALRKLEFVKGILSLGALLMVQHRISAEAVQLNGFKKA
LQFGLTETREEGRLQIRQPA
>Tip_156
CQWIDVGREEGNMYEEMRSTKDNLEYASQVIWIALMTLQESTFGEAPAVVVGKAELMQQH
DCKYMLDVTRKEVPIELIAEVKYPILAVDENKRGTEPNLEEDGEACSAQRAFEVFGTAKH
MDVDMWSSERGFDHLLLCGGSSISINKLEFIKGILALGALLDTRSKVSAKAVQLKNFSKA
LQFGLTEYREEGQIQIRQPA
>Tip_45
AEIIEGFAEEQIVICKVSYAKGTNEFCRDDFWFTLLTLKPSPLSEQPVALIGKGAPLVKQ
LCKFKYMLAKTYCPVAEICDYKFVQFELEENKRNGEKEVKQQGQPASQNRYSRIYVIIQQ
LDVEYYDMKKGFSQLLLSAGGDIQIKELDIVTGILSLGSLLKKRHRISTASIKVTTYQKA
LLGGIKDFREESRFALRRLD
>Tip_150
CLLVETNGINGNLWQEVRYAGDGLEFATNALWLSLLSLQPSTQNKQPAMVLNPQQLLILD
LSKFHLTVHKVYSGLEKIKYIQFLVLYLEEDRRGSEEELEQLGDQASAHRMYKTFSWAQT
MDVVEYAAGNAFKDLFSRGADVMSLKELYIIIGILTKGALLAQKNQMGAESLKQEEYDCS
QNHGITDFPEAGRMEMWAPP
>Tip_151
CQFGEANASDGNMYRELRYGAENLEFARETLWLELLTLQPSTFGEQPAVVMGNQELLLKE
LCEFTLSVHKPYAPDECVVAVKYLVLAEDESRRGSEEALELQGEPADAQRLFEIYGTAQQ
MDVEDYNTDKGLEKLLTNGGQTLQLEKLDIAKGILSLGGLLAQSNRISASGVSLEAYKRV
LQYGIMEYREEGKTQMWAPA
>Tip_244
AQLAEKSRADGDVYQEFRWAEETIPGAQPQSMICLWTIDPNSFGSKAFVVIGRNHLLLQR
ILRMKQDFEQPYVPIALILCVPFLIFGIYENRDAVRDNLLDEGPGASVTKLWELYDAAEH
LDVEYFKTDDGLRELIISGGACLDTEKTAILRGILCFGNLINPRNRIAANTEQIDAYWDA
ISKEVAEVRGKTQLKLWQPV
>Tip_245
EEFLDADRDDGDIFQEMKWHKDNFTFARPYLKLSLMTLEASVFNNQAFVVVGRNTVLLQQ
VVKFKFDSERPFIPVALILEVKYLLMAVNEIRSGAVDDMFDEGPSNVLTRLYELFENSRH
LDVDYFPNDDGLKELFMVGDTAISTEKLSTLQDILCFGELVHQRHRVTAPSAEVEGYWKA
LQKGLTDVQGKNNVETWAPA
>Tip_70
CQFIEASREDGNVYQEMRWSKEDFEQSRPSLMVSLFTIEQSTFGAQPFVVIGRTQLLLQW
LCKFKLEWQQPYIPVCLILAVKYLMLSISENREGAEDDLFDEGPEASLTELFEIFDSTKH
LDVEYYNSDDGLKQLLMAGGSAVAMEKLAVLQGILCFGNLLSTRHQIAVSAAEIEGYWKT
NQHGLTEIRSKPQIELWQPK
>Tip_129
GSVFNKPVVANIAKDQYDYGNTLIEVVIALSLVDLLILEPSPLTNNPWVIIIRGETLFNE
RDRLRVEEHYQYAEVKVLAALKWILYNVDDPMEIPTNKFILINHRDSFQRSHEIYAIAKD
DPNEKYAVAESFVKYFVGRASGLEMERRKENALAALLTPRLKERQERQLLSYDNYGVPDP
SKRGMDDKYQSTRSESWRPF
>Tip_130
GRVFPGPLATNDVHDEQKYTRTIIEVVVNLDILDLLAVQPTKFGNDPWVMLGRTQTIFNE
CDKLRVEHQYTYAEIKMLAAVHWLLFGVDSAWERPKNKFYFMNKPESMQRTHQIFSLAKR
NDTEKYTVAPSLVDFFLGQGSAWEMRRRDEMVILTTLQKALKERHEKLIIAYESHGYENP
PKKGLDDEDQQSRQEEWKPR
>Tip_22
GEIIPGACAANNIRDEKKFSRVDIEIIIGLEIMELVAVEPCQFSADQWVMLGRLQVFMNE
IDKLRIEHQFEYDPTRVLAVPDWGIPAVAAGWPRPRNAFYLMNKARSIQQTFGLLNLTER
SDVETFNVADSLLQWFLCQGSALEGNRREEMAIISILQKALKERHDDSIACYEPQGILDC
FNKGIEDEPQQNKLKVWKPC
>Tip_33
EDLLSSEYAMYGCEPTKQRSYGHYELIFGGCATALYRLQVEGIGTPPIVKPGARHNYIQA
MMKSAITSLVNVRECLIQAGALFIIYAAKKCHEEATRCHYVIDVMENTKKDAELLDINKR
NRPDKLRVSGTRLNKFVFNVAAVSLEQFSARAGIFFLGRGVTARFEVALRQYETSGTSEE
FRSELRDGARPEQAGLFQPC
>Tip_231
SVQFASSYSLYGHCPVSKREKSYFDPVMQGGSLASAVTPPLHSAAPPLIALWSSRSWGNA
FTQAEFEAVVEADPAAFLPCTTASMHLRGCKAPPRKGAIYIIDAGIVAKLTLEVPRYAKN
KTPKLAEAQTRVLEIFDFGASPAVIERFGLLASMSYMAQMLNIKLKVPIQKFEMIRASED
MLRSAEQSNGCFVEGLYEPC
>Tip_232
SESFTSAYKLYGHCPVNKRKRSMYEPVMDGGSVAKAETPPTNTATPPLMAFWEARVYGNA
LTRATCEAVVQADPYAFLPCTTASIFLSGCNVPPSAGAVYIVDSAVVARMEFEIPRYAPK
KRPHMGDAKTRSLEIFDFGVPPAVIEKFGLVAKMSYLGQVINIRFKVPIHKFELIGAREE
MRKDANQSTGCLIEGLYEPC
>Tip_103
GESFPSHFKLYVHCPAKKRSRAWMDMVLQGYKVVVTTTLPSHVKRPPDLQTWERRACAAA
ITILAFDAAYTPDSYITMPCQTVSLYLDGCTDSPTLDSLFVVDRIAAAPLVFKMPTYGRK
RRPGKGQASSRLVEHYEMGVSLLSLDKVGQTAKIAAVRQAMNTEFEKPIRSFNYSGGTED
MKKDLDQSNTAGREGLIKPR
>Tip_181
GKILPEEYAIYGCELNKRLDKIHYDIVFGAYSVALASLDPTGVGPPPIIRADARPRFVHA
LRRSKSKTLITIDPTIVIEVSEFSIFNVGGKSAKKQRNFFVLECSESTRKEFELMDIKKH
NLPDKVLSSAQIIQLIIFAANEIRLDKASAMSAVTITGKAMTERYKCVMSQYEVGGTSEE
YKGDLNDDSVPDEAGLLSPC
>Tip_182
GTTFPEEFAIHKSLAGMREAQAQYDLVFGGWEEALASLEPTGLGADPMVQPGARHRVIQC
HRKAERLTLVKINPSVSIEVSVITVFAAGAEAAKAERHFYFNDCEEQIKKEYSMLDINRH
QRPDKLTPSGKILTLLLFKANTFRLDRFAELKGVLCSAKTMIERYEPVLSCEDTGGTSEE
YRKNVNDGNVPEEAGILSPC
>Tip_108
VPFVPDQPAIYGAELSERSTAAHFEVTLSGYTVALESLNATGISVDILVSGGAMHAFLDK
LRKTRVEKVITADQPAVFQVAKFVVFALGDDSIRTMKHFYIVDADENTKKKFPLFDINNR
PRDERMLETDKLLQLAMMHNSVVPQNTFSADKGVVVVRKLFTQTYKVVLSTFATEGIAKE
FLKEIENGNFPDESKLLGHC
>Tip_25
GQVFEGNIANYESDHQRTLTRDTNNFVLASIMIELYALEPFMMRCDPWVLPGGRGNKVEV
VVRLRVLYTVPYAPIMVGAVVNRIMTANAEKKEKARNEYYLVEPPETVETQFEILHRTKH
HDITIYCVSRALIRFFMIRGTAMASQRYREMAGIVCLGRCSAARLEYEPQNYESDGDWKA
FRRSLSEGRLSRLKGLYRPS
>Tip_26
GQVLEGDIADYDLDYQRQLYKDKLDLVFGGTLIELFSLEPSKFPCDPWIIPGGKVSYIPQ
VAKIRNEYTVPYAPLVIATCVNWVVFALTDKREKPKRDFYCLEDPAAIAKHFELLNLSKH
HDTETYTIEKALYKLFGVEGSALEMERKEALTGILCLGKAVSEKYELAANNYEVDANKKA
FRKAVTDGSEPKKIGLQRPC
>Tip_32
GDVFPTELDDEGIDTGANLAKAGEEVFFGGILLELFGLALNRYGAGPLMLLGRRELFIEE
FARLKVEYFAPYKSVKVDNLEVWHIYMANDMRERPENDLYSMDRPLLISDAFEIIHIVKA
LDVEKYTLVNGVTKSFMILGGVIEIERYDALAGVAPIGKVSEMRHNVSVASVPVDGWPKC
IKASLTRLEDYRTLNNWQPC
>Tip_134
RKVWPQDLIDHAVEVASGFMKAAEALTFADLLLKMFDMETTKVGRNPILAEERKALYMHD
FAQFGIKLTVPYRPCHLEKRAAWISYVCDEMEEKHDNHIFALDSSIGQASEVKSLHMCTE
AELEKHNVANGMIKAYLVLLGGLEIDRFGEGEGIVNVATIADLTLEIALGIAEYQGFKKA
LNKNLALLEEKNKYNLACPR
>Tip_135
RNIWPNDLIDHGIGAASTYTKASEVIVYGNLILQLLALESQELGADPLLVVERKSLYLEE
LRSFKIEFTVPYKPASLKMRIDWACCMIEDMDEEPEGEIYSIDRAVSDSSEIKTLSLCAE
LEFESYMLAYALIKIFVQSGGGFEIERFNDAAAVINQGEVTEISHEIRLANFELDGYGRA
LKKNLAQLTERNKMNIAAPL
>Tip_30
SPKYEVLFDTLYDQPMRQKSEDIVRVEIQEHVCALDSHAPGGYGSGPWLAVEYESWIVIG
VERSRFQPLLPFKKLGLKLLTETPAAHIQKYMPKEVVSVYTIGEEEQLAENVQTIQSAVY
LYLKLLGCDEGSCDTIEGTNGPIIPTKITPVSKAVSIHVKLRARFQEAQGRTREYERPFK
APAMIQDAMGPTRAGVGISE
>Tip_49
CPKYKIGTLLLYKWPNKVTRQDQVKANNLEEVENVDQVMPGSFVTEAGGNADYKHLIIQT
EDVTRVSECVPYGKLSVKMINDGLFENLSEHFDSNMAAVFAIGDEEYNVDPLEHMQQILF
NDLTNFGFRNMRLYVTFGGTFPRARTQITGIDDVITQRIRVRGIYKIESGGSEVKASPFK
IANMINEDSLRRSAMLGVHP
>Tip_50
KPGIKLENTKLYHNPAKYTRHAQLTEKPVDQVRDMEQKVRGNFVQDSGNFGEWPNYVLDA
EELTRVDSLLPYHKLTVRLANDAMTSNPLQKVEIDKRGLLGLGEDEYNGDPHEYMKGLIF
RDLSSFNLKNLEIYLIKGGYSPSTRPSIEAVNDPVTERLRLKGLHKIRVGSTESRNSPLT
YQSLVKDHSLQRRDLIGEHV
>Tip_252
TPRYECGIAKSYPSPARTQNVEFIRTALIEQVDGVDSDAPGDLDPGPGRKAEFKNFVFIQ
VDERRISEVLPITPLKFKDAKESFAENLTHNTSSDKTRAYELGKETAGSKPFDYVAAGIM
MDISIICMNNLAINVIRGTEEPLLAVKITAVSELISLNQKMEKKYQAILDLSERVLRPFE
APTAIQDKGSGTRSSIGPNP
>Tip_253
SPVDKVGTDSKFQLTKQEDNLDHLKTELIEYVEVMEATAPGGFDPGPGRTADYKDYIVID
VSESRLVAVLAQDKRGFRLFSQKFSDHLSHRLAKPKAVHHDNGQAVSDGEPFSNVQASIF
LDLGLIWVEDIELNIVKGGEKPLIAIKVHGMGELMSLQIRVRSVLQARLGAADRRACQIK
TKSMAQKKNLRSKSKIGANP
>Tip_17
SPKYELLINVLYDQPMRESSEDGVKTEIQEHVSVLDSHAGGGWGAGSWLIAEFESFLVVG
MEESRFKPILPFEQLSLLLLSQTVAPDIQKRFPNDRVSVYEVGKEEALAEQVETIQSALY
LNLNLVKVDDARCNVIKGTQGEIIPSQVATMNEIVSLNVKQAARFEKAWGRVQKRARPYK
VPAMIDRQMGRSRAGIGRST
>Tip_78
STDCENSLSILLNKNAKAGAKDSERVETELLMNSCNARTREQFFFKVYPSADRENLFLVT
IKFQRFEAIVQYSQLVIVLYGEEIGPISKKHLQLDKVMFYNSETSHVIQEYLRSGDTSLA
LSLAEVGTTNLNWKLVSGIDMPVAPKNIALLDEVKSENIRFKARVSKQFGQSQSAASPMQ
VIRLIQRQQFQTRVGSENTP
>Tip_172
LSSSENSMRVVTNRAFRASGNKQLKIQNAAKVKSIETNTPEDVNMKSWLVVISDRILLLK
ILDSRLIEAIKYLDLVFVIRAVEMAPALLGQLGRERLKCYDRKLAYVLLAGLKDLACIRD
MAAEVLGYDNGTLVYIGALECPLTPVTLDRHQEIPQFTAKYKAQLEDVIFTALGVCAPSR
AIGMLDNALWNTHTGKDRDH
>Tip_173
MSNFEAGRRIIMAKALRATGHKQIKMHNSRKIDSVNTNSPKKACVRVWLLIVFDRLTILS
LEHARFEPVIKFLQLVFVVRTKEMAPLLIGQLGEERLWVYSRKLDKVNLANLKMLQAAFQ
FNLEVLGYDEGTLVYLKSIDPPLSPITLDMEDEFSSFSTQYKAKFEPAVKQDLSCASPTR
VYALLNNALLRAQYGKEKDH
>Tip_131
AREYKVIIDILLNDLLRQQVECTVKYEVELWLSKLDHNVPQRFFAQGWLTALYECVLVTE
CQHQKFEPLMQYIKSSLMLLTQHIAKIWYKKLYLEQVSIYAQEKDKCLNDNMDTAQIALA
YNFEDLGWKNTDWNLVRGSDGSFIPSRVLLGDKVLILNVKYASTFASSYGQEQARAAPRI
IFAIADHRLIRESFGVALAF
>Tip_132
AKDHEILIDVLFSQLVRQNTQSNVELEVKIYVKRLDHDVPGRFTVQTWLTTAMEALISIV
RSHKKFAPLLQYVNMGLLLLPQTIADLFYKKLTLRQISVYVAEKDKVIPNSKKSGEPAIA
YNFDELGWDNNNWNLVTGVASSFVPSKVLLGDKVLTLNRKYRANFDLPYGQVQGKVAPKC
IFAVLDHQLLRTEFGIALAY
>Tip_174
KGKYDFIAGALFTKEISEEPDDRLSVDAYEQLEYLGRELWIGVRTGMTALTKTDTYFAVD
LDDDRTLPVLISLLFAYLVIRRAIIAMLPKKAPTTSFRHLELGIAVGMRKRIDTLEFRLR
LELYIINLNELETQVLGGRAAPVYAFRKANKQTAGYFMPKLRAGSDRYEDLMATEPMVIH
VPVVCDEYLCTNKKELEAIK
>Tip_175
KGKYGCLAGSLHTKLLREDPETIVMMDAFERTPYLGKEHPSAVRAELPCRNQVETFVVIT
IEDLQVVDMLVAYYQDRLSFQSACILHIPYKVPTMRFRHEDIEIACGMKARLQTTRLELS
YELYLIDVEYKRSAITQGRMGKIYALKKATTEVTSYFMPRLKQETRRWKNEFLTELGDVH
TPDNLDDVLARTKEEIYLIS
>Tip_118
TGVIEHPVQQLWKKGTKNCLVEKCSPDSKEFLSFIDQEGPSGKYSGLPRMTQIEQFREVN
APRQHLFDLLGTNYSGSVTINQTTLASLDRLLPTPKFKRMDGRESPQRNESTETQRDNAC
LKLYQFDLDHIKDEVLDGKGLPVLLDRFITKEQEVKYISRVRIWDGEWWEEHNNRDSIVV
NEMVLEEWFLRPQAELASQD
>Tip_119
RGKYEHALNQMHSKDVRDKLVEESNPDCKDFMSFLNNEGAAGKYAGRPRMTELNAFVSIL
VEEDNLLDLQYSRRIGNLSIERTRVCKLHRLIPTDEFKTFDGATAPSRNENIKTIIDNVC
LEIYQLDLDRFRDEVLTGRGIPIVPQKFSTKKAVLSFVSRVQLDDSSWWEEFNNKSAPLS
SEETLEEYFVRPQSELAFSE
>Tip_152
SGDQEHTISPLRAKTVRGRIFEDYRADIRSLVSMLNTKDAGDERLNRGKLIEVKSFPFVL
SYEQRFKPLVFDFYCGPTSGEQTVTTRIKLSVGTPVIKVEDQAPIPGRSELLASVTQKVG
LENYEKDKEILSDEVLDSAGQQLLPKGMGPRIQAILMSDKTKASGEGWYDEFLFEESIIT
LETLLPDPIGRPRVGMAKGD
>Tip_254
ARQYEKVIQPIRAKNVRGRVFEKYREVIRALINYLNTADGSDKSVKNAKLIELGSVPHFL
DQERKFKALQFTYFCNGTAIQQDATIRVHFHLGTPKVKIEHQGDLIPRRESGACILEEIG
LKTYQAEKEIMSKDVIDGASDQVLPRKFGLKLQTVTFKQNSKYQGAAWYKEYGAEDSAVA
VQTLFPDQILHHRKKLAKLA
>Tip_255
SGSYEMTINPLRAKSVRGRIFEKYRADLRANISFLNTEDTGNRAVNHGKVIELCSFPYFL
SNEQRFQPLQFSYYWASTSCEQTATTRIRLTIGTPKIPNEDQAAIPGRTESVASVTEEVG
LDTYEKDKEMLSDEVLDGAGEQLIPKRLGTRIRAATFSERVKAKGEGWYEEFHYEDPAVA
IETLLPDLITRPQKKLARAD
>Tip_149
VGRYEHTVTYLRVKSVRDRLIEECNVDCMNIMAFLHKEGAGSKTVNRSQIIELGSFVGFL
AEEDRLTPLLYSFYCGSTTCEQTSTARFRKVIPTPALKLQDGAVAPGRSESVDTVVDEVG
LEVYKLDMDHIRDEVLNKDGADLVPQRIGTKIKAVTFVGGVKAQDDGWHGMFHTEDNAIA
IDTIMWDHLVRPKSKLARSS
>Tip_2
AEFLRLAVQKYFTSLIYVPWKHGATTKVKNLVEQSQKDYEGPKGYARGASSEMDCLISNN
ANNSCLENLTKQKNVALTLFNELTCPKLGASFVISAMNISDEENDDALNGALQLVRSRRC
LSLNKVAMHDIPTAVLWGDDGPRTPEKFMRVDRMTGVLPRMQIEPDGGWGKQANTSLPMH
KGRILQRVLQKRKATINEKT
>Tip_15
AGFLSLDVEDYTSEKLREILIGDSYDDISEHEGDGREEYSGNEGSRRNCRIEPKLQCLVP
TRGAVLREAVLREKTVYIIIKLSTLPTLEGPIGFEETKIYDHDNGETCDPTVGVTHWTRC
FADFQLGTEDMFREICEGRIEPRYPVRQPNTIMYESVINGVRCHPNAYWSDSKQQTEVVV
ASTLIDAAIKRRKLSMQDAT
>Tip_16
AGYLELDVAEYHNEKVRDVTKNGAYSEIREHEGNSREEYAGGEGGTRNCRMEPPSLIYVQ
VKNTVLKELLIKEKVRMILLKLTILPQLGAPIPFEELSLYDEDNNETCDKTLGVTHTNRC
FCYHELGVEDAIRSVLKGREDPRHPHRQATMIMLVGIIEGLKCNPTIYWGNSKSRTEPMI
SAYLIQASLRRRKLPLDQAT
>Tip_199
YEGYDFLFERTLAKEARQQPANPCRLAVKGSVAGSTFVKAGSYGQEPFLGAILSTVIAHG
ITAETMASQLDVRKAAILAIERNLLEKILSNEPIGKFGAAELIIKEGLEQRLFALKTGQF
LEMKRYTIKDRVHNIIYGPDGPNPQERAQVLEEKINLNARLKAQYEDVHTHFKATLMPQE
VPKSLGEEIEGVPAQCASTA
>Tip_200
QQDYDVLFERLLIKQGKQAPANSRRLALKGTRAGGTFVEAGGYGQDPFFGALINTVILHG
VQEETVSSWLPVRKVVMLAVAAKRVEEINSREPLDQLEAIDWIVKEGIQQRAYALKTGKY
HEMKQFFIDDEVHKIFFGSTGPEISEKAAIGEDKINLKTRVRAKYQDLWTNFKNTLLPRK
IPSTLGEEVEELQAGCGAQA
>Tip_18
HEDGDVLFERFLTKEARKTPAHIARLVVAADLAKTTFVEANGHGQAPAMGCLLPTNIGHI
ISEATVAVWKPVRKVYCLAIERYIIAKLKKKDPTDKLETAAMIVAEGLVKKIDNMKIGQY
LELRRYTIHGGIHNVIFGSDEPSISSKAAILENKTCFNYRWRAVFESLWTNYKAILLPRK
IPGTLGEEVPGIQAMSYSKS
>Tip_94
QTYWRLVFERLNTERSKHSPAAEAKLIPVGTTELTPFWESGGWPFESKLDAILVSIIPAG
VSSDVFSCNVSLKESSILDFLQQVVEEFDGKDSLEKFERDRPRVRDGFPYAMHGYKNRNY
TALKEFALENVLKHIYYDVKKPVEPADAISVQDKMNLTSGLRARYDSLWSIQNNEKLPSK
INHRIGEILEGVMLELSFTH
>Tip_95
HTYWRLVFEFLSTEHDKQDPAPQARIIVIGTSSLNAYYESGGWNFQSKIDAILVPIIPAL
ISSEIISVNYTIDKFPVLDFHQQQVEEFDGKDSVEKFEENSSKVRDGFPYAMHAYKNACH
VVLQSFALENHLNPVFFEVEEKLSPADATSVQAKISLKTKVRAKINYLWGVQNDQQLPSA
VNGKIGQILEGVILEISMKR
>Tip_48
RTDWWDFFERVMAEKSMKMPGQRVLLVLPESKPKADHWSKSGPELEKELGCFFETEVTHG
CREQTVGCDVPFLPKALIVFEERIVNHPHGKDPVEKQNRQSPRCKDRLTTKMHGYKNAKY
IEATERLKRNLLNHIVLGQKRGSVPEQSIIVRSRLDMNTKTVARFDTFWPTHRTITGAGM
IYQQLIEVITAIQVELGAAT
>Tip_215
STLYEDFVDRLYSPAEATIPANAIKLLYHEGISRLDDATKWDKGSEPYILALPRAWSAQG
IYYTAFPSWVTYRMTKPLDKRPSMIVNLGNPAQRDETTRYPSRLDSEIKERIGVIDSAQY
MGLKKIFVQKDYNEQMEGKQRPLFPHKCTELVPEKELNLKLSDKWDALSEGLQVDNVKLL
VGRVPPDTKENQAKSVGHIL
>Tip_216
HDQYENFIDDLYTKREAKYPANKANMVYKESVVGLEHVERWEYGNEPFVAALPAALVAAG
IYSRSFPSWMTYKMVFPLNRKPRSLERVGNKEPRDKAAAYPLKKNSGVKNRRNQIETGKY
VDLAQILIQDDYYTLLHGNQKRRFPQKTEEVTVAKDLNLKLADKWDSLTEILELDVVRLQ
LGRVVPEEKENMRRSLGAWA
>Tip_28
SEQYEEYADQLWNTKHSEYPEDMSEIMYAKTAVKLEKAERWDCGYQPFYSAVAASQVASQ
LFTESLQPWVSFRAIFPVNRKPVALEHIGRREPTNALSAYSFKKKCAFTREFVNTDYGKF
IDIVRYFLIPEYNDGFKGSFKPRFPQKSANVHVELKVGYKIRDAFLEVASIRASDFIRQD
VGRALNLRTENLRRNVGSVA
>Tip_27
QEKHQVWMEKIYHKKSSNYLFESSEAILREAVGGLEFIESFGFGEEPFVCAIPSTVVAAQ
ITQKAFSSTITFRPVVPLKRKPTRLEKVGKRVPVDAVEDVKIRKKSKLKNEIEAAKSGHF
IPLLRNLIDDNHNEVLDGAEKPKLKQKCADVSEAVNIKIQIKDGLEKIWDIYKGRVEPIQ
HCVMIPSEVDRLKSKMGAVA
>Tip_24
QGTLEFVLCKTQEAKREAYAGMSSTIRVRPDVTALERGEAGSLGAPPYDGSVKDSFISEV
LLERGWTANLSISRMTCLLPRSLLMELLDSKSPKNGVTLKDYRLEDELKWSKEQCRWNSL
LSVNRFLGFAGSLDAWEKSARKASPDNANRSVQLLSMNLVLETPHHNFLIEIQLSLMAHG
LQDALPRGTEHLKCKKGSAA
>Tip_126
FGGIDFVIYDPQQAEEDGYARGSLAAAVGTEIATFDSGNKTSQGADAYEGKTKDGVISEE
QLTRGFAASLATSVMACIITSSYFLTLISVKSGRSSRDQKNYNLADEIYWCKRTAAYDPL
ISVSPYTSTAGKTGCWESSAAKAEDDNKPNIVVLLSADSILENSHRQLLAEPDVNLLLHG
LPFEMPKAVEQLRCNSGMEQ
>Tip_127
HSGVDNVIWDPQEENDEGYAEDAVKIACGPQLVTLEKSKEIAQRAPALNGQVKESVLQEV
MTEKGFVPLLDAFQAACLAANAYFLTIMDQKSKGASRDLKDYRFADDWNWAKQTAGFNPL
VTITRFIASAGGMDAWEGAVASARDDNSAQIEQIFTTNGVLRTAHRHFLKEPDVAVFVHG
ITLELPKGSAQMRCRSGAAE
>Tip_189
RSALEWVIYDPQEAKEEGYAGESSTVAVSAEVTALERGQKVKQGAPPYEGQVKDSFISEV
MTEKGFEAILAISEMACLLGRSHLLAILDQRSEKKGVNLKDYRLADDWQWARETLAYNSL
LSVNRFISLAGAMDAWSLSASKASDDNTDNVVQLLSLNLVLETYHHNFLAEPDLSLLFHG
APLELDRGTEQLKCKGGSAA
>Tip_190
RNALEWVIYDPQEAKEEGYARESSTVAVSPEVTALERGQKVKQGAPPYEGQVKDSFISEV
MTEKGFEALLAISEMACLLQSSHLLAILDQRSEKYGVQLKDYRLADDWQWARETLAYNSL
LSVNYFLCLAGAMDAWEQSAAKVHDDNTDNVVQLLSLNLVLQTSHHNFLAEPDLSLLFHG
APLELDRGTEQLKCKGGSAA
>Tip_13
QPEFEFVSYKIQDKQRGKFSINHTKFSVRPKINTIERQVMGGAEAPPYEATFAYCFIQDG
LISQGWTFNLSCHFLTFLLTEQILAPLINEDQPNENVAAEDFHVSAILRWAKEHVRTALC
DQLERYLALLDNIDIHSRASGPAQFSNSEGARKRVTTEIALSTRYADYHKSIEIKIIPHT
VPRCVPRSADQLTSLVPKCH
>Tip_217
RKGKEIYLQAMSTNRSYTIIKTATRFTAQPDEGAVASAKQFGVATTPHKPNFDMEWHDSG
LIKRGQEVESELRKVKITMIRQLFASINNYAGANEKENLLNIKLRAGVRWKNRAIKQAHY
EQLDTFFVAQGYESLYSNKTSDVFPNKTPGLEEGLNAHTTVLTKYNALYNSFDLEIDPAQ
IPRLIAARQKKSLESLGGGE
>Tip_218
IKGGELFAQKLSLDRFWQFLNTSQAFSAQPESNMVTAQKKFGVQSDPFRPDMECNSLMAA
IMKRGHEMSMEKRKRELTILKNLLGATNSYKGPKERERLYKFKLSDGFKWSNQAISSGHY
VHLETTFLFNEYERLQENKKTDIFPELAASLAENLEAHTQVNLQYDPLWGNFLTKLRPVN
EPRVLGAKLRKAVENISGDG
>Tip_207
AGLYSFSSVRYNGHENFKMILMDDSLTTRPETQGQKEELDFGHYIDPYQPLLDTPDDVKE
LDIAGFQLRLVNRPIRFVPVKDGQVQIGRSVDWKDELELFQFIVAEGVEEGNPLVDAECF
LRVELMLTYARAYNLAGGVIYGIFIGIILDLLSRPPFSKQWKVDLGNITAELTVSYLPAG
QLGVVGVSRYKFPGALGDGG
>Tip_208
KSAYEVYNAEYCGRENYTFFKMQDCFLAPPDSRGFRMGKDFSDELEPYQQLLETFEETKE
ITKCSLEVQILRRPTREVPIEDGQLEIERHGETNDTLNLFRSLLAEGLDWGNQRITAATV
PRITPCYAYGRENHLESDWLYRIFPDIILELVDREPLAAEIGADLGNALRELYSGILPDG
GLAAVHEDDFNTPGCVGANY
>Tip_162
RDLWNAYGPEFCSHEVIKYLKIADACLAKPEDEDYVSGVDIGFHLDPFRPFVEATPEVKR
LIKCDFPVSVILHPTTELPVQTGYIQINRHATTNDELDVNSFLLCEGLDWAEQIINAEVF
LRVTPSSSYGQRYRLKDDWTHKVFPTIVLNTVTQLPVQGDFTKSLSAIWKQLYRGVLADD
LIDVEHDKDYEVPACVGNTL
>Tip_163
KDKFSAYGPEFCAEEVIQYVRIADGTLAKPQDEDLISSINIGIRLDAFRPFVDGTPEMND
LIRGPFSVQVILHPTTNLPVQSGFIKMNRHNIRNDELDVTRSFLLEVLDWKEQMINVEIF
LRVTPANALGERYLFKSNSTYRIFTILLLNGILALAVQNNFTKSLTAIYKQLWQGVLADD
VIEVEHDKDWEVLGCRGNTL
>Tip_114
QHIWIVFGTESNGHDIYGFIKFQDAALPRPIDDGFTSGTNFGFRFNPFRPFLDTIDDVKS
MVKCGFAAQLIMKPSRQIPIKNGYIAMNRRAPTNDDIDLFRFIMSQGLDWTDQSIEAQTY
MRVTADLAYGKSYTLNENFSKKLFPDIVMNWITRLPVNKDLSRDLANLWKRLYIGVLTDS
VLTVEHDNEWEISACVGNRI
>Tip_203
NQRYTVRNNEYSSGKTYRLLKSDHTFLASPEIKVYIHGAKIGINIDICQTFAESSDRLDA
VSSCAYKVRVCLRPALQLPKQGGEYTTDKHPEVSDSLQLFYFQLREAISKGNQTVRLKTF
VLRYKKYEYGRRYTAEYDWILSLVPDLVLGLQSIINVQRKVRTDTGDLWKRIYMGVLPSG
ELTMVQLNRWQTESCIGNTG
>Tip_204
QNIETLYIIDYSANRVYRLLKIDRAALATKELKAYIVGSDFALNPDNFSQYAENNDEISE
PTGVAYTVRILLNRKQRIPKEGGSFKGDRHENVVNMLIMFKFTLSDALDRGTLTIRKRIF
LIRDKQYKGGRRFVVEGNWTLPLAPNFVLGLKSELTIKREFRTDAGHFWQTLYVRIIISG
EIKMVQQHKWVIHGCIAETG
>Tip_60
KEEGELFLSRKDPHRCYAYVRYAGAMLCQPSMEGADQEIQLSSQLDVLKAKVRMAFDVDG
VAPESYVIEVNTPNEMRAVLRNVLPTAVNPPMPSARPNLYEFTRKKGLKKSGESAVVEQA
ELAWGMEFENTYQDNEIQANQPYLNRSPEALTLKFKLETEVTLKVARTWGRMLVGTYEQQ
IFNLSGNRQQSVPDYMGGSG
>Tip_61
REANELYASKMDPHRNYAFLRFNQSMITRPTTDGADQNENFCSSLDLLKARIETTFDIDG
VVPEGYRIRVDTRKSKIMEVRNIMVTLLNPPMPGTNSNLYRFMRAEGLKRGNQSVVVEDT
LHVHSARLENSYQDTENEANRSIMPRTVEALTARITLETQTKLSLGRTWSRSLVGTYERS
LFEVSGNREKKSPDSMGGSQ
>Tip_35
RQHYDLDPEELYATRTWRYIATTESFVLIPESDGIRSKESAGVETDPYKYDLDCQFLATG
VLKKGFDVQFTIKASHILVTKKLFAQLINNKAPTDEVKMHNYRPAEGFQWGDQAIRGGFF
VAIDTILVFKNYNELYPSSNGPIFSDNCNGIEEAIGMNTKLRTGSDNLWNDFAVEAKPHQ
LERLMGAKEEKVLTEMGGAA
>Tip_137
GEEYHLSLARVYTERNWMYIETTDSFLAAPDSDGVDSQEALGAHAKPAKPDVECQFPAPA
IVMRGIDNQLTFTPNQVLLVRSVTCMDTNHKAPSNAVRAFNMNVNQGLKRGEQAIKGGQW
LEKETILLLDNRIHLVEAGFGPTYPRGCTALIKKSNVNDRTETKTTRSWNSELVKAEPRQ
IPRILGKREKQVLPNVGGSG
>Tip_197
GNGDDTDMEQAIAEMNAMLFSTRETYVIPAETDSMDEEEYMWHDGEPSKEDIETQHAGPN
MMKTIKFPILSQTSGRIMLAKSLFAQMCYHMSATHNVRKIGENITNGLNGEQEGLAYQKW
LQKGTMLLMMPWASIHADDFGPTWPSACTAFTEGLAYDTNVDTVNVDIFDNSLIVLEPFR
FPNFLGHRNSQALPDFNGPG
>Tip_198
GSEAELGYPNAVAKRTWLNFPTHELYVAASNSNGRSREDAFGQSVMPQQTELEASYASPE
ILREALQPVLSFSESRVIFLRSLFARLTDDLGPDGRIRKVGMNMNKGLSDDQDALSDDQW
LHVETILEFGSWTNGETSRIKPIFVAGETTFWIALDYQRSTEDPDDQVWKNVLNELEAAQ
EVKVSARDKEKILPDLGNAT
>Tip_111
NVVYDHWTEKLGTRRRWKHIQDNSSLSLKFNQEAVKQYEATGAGSDHLKGVSKYAMLKEG
LVEEGYRNNVPLKPISLLTAKSVIFELIDKVEPTAKLAVFLLKIRDGLKLGLPKLRLGAY
SYLYKFLVLPVYESLYSNTDGPLIDDPCDGMKKSIDKNAAINSNYSGLWNVFILQIVPHL
QAQMIPSADQQIIGQIKGPS
>Tip_112
NISYNVWAEKFGTRKRWREITSNDSVFLSANQEAVKQYNDTGAGPDDLAGVAKFALAKEG
LVEDGYRSQVPLRPISLLVAKSVIFVLIDKSESDADVALYLLRIKDGLSFGRPKTRTGAY
SHFYKFLVLPVYESRYQNTDAPMRPDPYDGLKKSIHKSAVLAMIFNNIWSSFLLQVVPHL
QCQLIPSADQQIISKMRGPG
>Tip_9
DIIWGVFSERIIIYREWRYIKGTTALVPRPDIEELLEQKGTSCGDDAFRSCNRLPLGAKD
VSPIGWKEYVPMRGQTIVLIKQAILEYANRRGPDDQIDVFLFRVKTGMKWRNQSIYLGKW
IYVYRFMSILIYQSLIDDSVGPVLPDRRPGLTDVADISVTIASEFEKVWNSFAVKVFRRL
EPKAAPNAELQIISKIGETG
>Tip_145
SLLLSVWDRKVYIYRQWRYPRTNTAVTPRPQVDELANQAGTSKGDAEFQSTSLFPWAVKD
RLQAGWTDYLAMFESPMALISQKMLEVGDQRQPEDTLEVFFFQLKIGIRFGKTEVHVGQF
NYLFKPYLIVLADVIYETALGNILPDKKPGVRDVIEIAGSALLDWANSWSPFSIEVLRGL
MTKVQPHVELRMVVKLREEG
>Tip_146
SLLLSVWSNNVFLFKQWRYPQTGTTFAPRPDIEAYAYRVSTSTTEAEIQPTSMMPYVTES
RVEAAWSDELTTHETSAIIISPELMEVAERNQPDNSLKLFFQEIRQGIRLDKMSVHVGEF
YYLFSPVRLVTTEEVRNTDEGDVVPNEVPGVKNVVSLPGTTLIEWENLLSQMSIKVLTGQ
MDMDERHIQVKNVVKIRPEG
>Tip_58
KLVFGVWSKKLFIYRQWRFIKRNTATVPNPGVDAKANRAGTTKGEDEYQTTSMVPWVSKS
REESGWSEHIPIFQLPLILIKKELLEVLDQREPEHQTKTFFFQIKLGVRWGKIDPHVGGF
NYLFQNLLVVIAKQIYENALHDILPDRTPGVREVIEVPGSALLDWPQIWSSFRIKVLRRI
VTKVQPQLELQMTCKNREAG
>Tip_39
SVNYGIWTEKIHILRQWRYIKKTRALVPNASVNSDERQQGASTGDNAFQSVGDFPFGPKS
RLESGWSIYVTLVQVNLVLIRQQVLEFLARADPRDAVKTFLFAIQVGTRWGKQEERIKEW
SYLERSIIITEAKSAYKNLQGPVLPDRRPRLMQISELSWAIAFELQNVWANFALRVTRRI
LPKVMPNAEIPLNARVTQAG
>Tip_40
STTYAIWTETIHILRQWRYIPKHKAYEPNASVNADTNKEGASTGDTKFQFVGDFPFGPRS
TLEEGWSIYVTLVQVNMVMIRTQLTEFLARAEPEDEVKTFLFAIQVGTRWGRKQERIKEF
SYLERSIIAAEAASVYDNLQGAFLPDRRPSLMQIAELTWALMLELQNVWALFAYRVRRRM
LPKVIPNAEIPMNAETTEAG
>Tip_87
DKEYNHYTNEHFVSRRADYFEDCDGFKVNRDVDGKERKKMLSAGTSAFKGFIQYAVVEEK
FFEFGGGPRAPARPLIIFANRSLLVGLMKQTSTQDKLTVYDFNAKDGNKRGHVKVRAARY
IREDRPLQHPEHPELFKNSPGPALPDRLARVSQVNIVNSKSRVLYEDIIGTFVLRLAPKK
VAKIIPLPVERVVEVLHGAL
>Tip_88
DEQYAYWEEILYVYKCALYLIDTKSFGVERNISRNERAPAGGLGSCPMKGGSSYQELAEK
ALAFGKGARLPFKPILIAVSRTCLTELVKKVKSTDRRAVYEIRSKDGERRSSDAVRGGQY
EKIDRDLEQDEVTEIFEHTKGPLMPDRCDGITKITTANLTIKTVYPDPSGAFLIKLQSDQ
LPKMVPVSFNNVVDQMHSAG
>Tip_122
KEFQDIPEEPGFTVKTFTYIDDFNKMDYKQYSVSIEGSIARALIAKPLHDWSKEECLIVK
VAKNKVEPARPYNPLSLICTIGYLASPIESEREIRDLQTHKSRMQTKLQNSDERLQIFAK
LSILQHLTQGENCKIAHGAGGALTPHAYDTCQAVYELADFIKDGYKEIDPERKRELLSRQ
IPQLLLDGPEKMQVMLASVL
>Tip_123
REFQDIPEDPGFTVKTFTYLDDFGKIDYKRYSVSIEGSIARALIASPLHDWSKEACLIVK
VAKNKVEPAKPYNPLSLICTIGYLASPIESEREIRELETHNSRMKTKLQNSDERLQIFAK
LSILQHLTQGENCKIAHGAGGALTPHACDTCQEVYELANFIKGGYRAMDPERKRELLSRQ
IPQLLLDGPEKMNAILVSVL
>Tip_89
RDLKELPDVAGLVTRVHYYEKKCGKYDFQQFSATIKGTLSANTVGNPLHTATTQEILYIK
LCKKKYDPARPVLALDVTSFIWRFLTLMINRRNVDELELKATRMKENFENSNLRLELFVQ
ISVLKNGSHTEYAKIVHGAAQQLTMTDCDFCQDIVGTYYILQEGYDGTSIERRMELLKLQ
SPALILDAPETKRFLLSQAM
>Tip_90
KKLDDLPKAVKFLIEVYQFGKKVGNVDDRTQESKVPGILGAELISTPLHPINAQEVVYVQ
LSKANFDPIQPYLSLQVHNIIWAFQTKLHNENKTEEVEVHATMVGGDLANSEFRMRMFLK
CSAVKHWKAVDFAKVMEGNQGALILNTDAYCREVVGFIYKIKNAYDQASTVHRQELLKIQ
NPALQMDEPDKKEPILSPKI
>Tip_83
REVHRLIQEAGLDDLSFQYAAESMNRKYKMYALSPDNQLEHAFVFEPLYNMSKYAHITMR
LIKGKFAEAVCYGPISIVATLSYLKAPISSKKALCQINVFGDRLKTNIANADDNCEVLAS
TNVIKHGLCDEYARMCQGGGTALRPHAMDSTRGSVGISEALREGKSEIGQDRERQMVRTQ
VNELVVDGKDKESCVVAPDS
>Tip_84
RQVQELLNEAGLVNRDWKYAQESLNRRYKFFGLSPDASLEKYFVYEPMYNMPKYAHITLK
LVKGKFVDAVSYGPISLVATLSYLKAPISCKKALNQLDVFGDRLKANIANEDEYIDVITE
TSVIKHGLCDEFAKICKGGNTALAPHAIDRARGAVGIANALREGKAEIGRARERPMVRRK
VAELVVCGKDKEFAVVAPDI
>Tip_43
ELLHDVLSESGFKNKTYAFATDCGKYAFVRYSLVFENALARAILITALYDINKQSTAPLK
LSKNRFDQSRPYNQISLIFALGYLFAPINTTRAWNEIDLYGARLATGLASRKQRLDIYAE
TSILKHGIHAEYADVAHGSAGHFVPKACNSSRGVIGVSKFLRDGYAKLKSMRQRELITRQ
VPQMFLNTPSRQRAMVPPIV
>Tip_80
QQLHQRFADRGFYERIFPIPVDTGAFPIIRESLIFADNVGKAVRLNQLLDANREDKTPIR
LARSRIREEEPHNRVVVCCYYAFTLALGKEVRHWEDIELYGGSQNAGLERRKAANDAVAS
SSNFMIGVNKEYVGFKEGLENCLLPNGVSLKATLAGIEKFKRGGYGEKREIRWRQLLTKV
VARTQNGKSLARKVLTAEII
>Tip_81
QLIYQIFSRRKYQEPLFAFGISCGRFGLIHASLIFASCMSKALLALRLRDVQKENTSPLE
LAKGKLHEAKPNNRIAIFFLFAWIIAPGTVISHWNQLELYGGGEAAKLAGRRQAIDIMAR
STDLKFNIARKFTDLRQGAEGYFTPKMKNVLRRLVAIAKFLTGGDAKRRNARERELVAKE
VPQHLRETRVFMREVSPPLV
>Tip_195
QKNYELLENRGFPADTQNYKNDALRYELRNEIAMLKAVIPRAYASFPQYGLSKEGLILIK
ACHTREINQSSYRPYGWGNIPGKIRKALPKAIELDELSLFKNRLPDQIHDQKRSVNWYRC
VSAFNQTKRNDLETLIHGHARLLQNEAAEEMKTQVRLNEFTHVGYKRAANEKKKPTKPDI
SPNLLFDKDARERSTMAPSL
>Tip_196
ERTLELATGRGYSTSTSEHLNSILELELKNEVAIFKAVLPRAYAGFPEYGLVAEGVIIIN
VLHTNEISSGSLRPYGWGHTTGKLKKHLPRDTEAEERPVFKNRVPDNVNDERQPVEIEQA
VTAFSQRKKNELSKVVHGPLAPLEAEQQEEIKRPARFRDLTHAGYKRPVNEQKIPTRPEI
SPHLVFDRNAKERKSLCQNI
>Tip_53
DRKYDVMSGNGFATKKKEFNSRVVAVEHRGEIIAFQAVLPRTYIVFPWYGVGRKGTVAIQ
LCSNRVQNSNSYHPFGLCCEIKAFFNACDQSYELEELEVYEDRTAEYVEASRQTKYYFRL
FFVFGCTERDSLQKLYTGNTGLMGNEAQEQSKRGMRLNNFVNAKFYLVANERTSDLKPTL
TPNHITEQDSYQRITLLPGY
>Tip_66
YLFYELGENSNLRELALNYNADVIKFLINDDIIGSPSILASEHGSKASVLVAMSTLRLTS
CVQLRREDQASYLPADVALSAAGFIADINEEKGFDNLDTFDGRLKNSSNDQAIRVQPSDP
YLIVRFSAPRGFDKFNYTACEMVPPQLLVYSKCGLRLDGIATIAHGSIAQDPDTDLDPKQ
EPLLAFGTNVAERFIIAPGL
>Tip_104
HLIFGLDATENVRQVPVNFDDDSDKTISEAKMLRTPRTLASDHGIEAWCEILFQNLRLEA
NVEGKKEPHSSQIPWDVTIIAEKYTAAYKAGSAYQPVRTFQERWKYSADGLQQKSKANTR
YPAINYSSDRGFNEFIQTQAPKVPLELLVQPNIGLRLDATFRSGNGDLLRFPNAETDTEL
EPLIIFDREDERLLAIGPEV
>Tip_105
ELAFNINKTTNLRDIAMNHDKNLQQVVLVSTLLRTSPTMATEHGNKAWLQIVYSKLKLNT
VVESNDEPHEAHLPVNIALNPVKYVAAYAEEAEVHASETFNEGWAALANGFDGTSRKSER
PNIVNYSVYKGYNDFIETQRPSAPPSLLIYTFAGLKLEHALRTGYKALLRFPNCATNAEE
EPTLWFGTDDEKQLLVVPQV
>Tip_71
IFIYSAGEKDQLRCFMYYPGASIDKVYFRNESINKPSFYVRGEGEKPWVECRLDGLRRLS
LLHLNYAYVKAYAEGDFFYKLIKIQGPLSANKAIAQTERFKLRIAGEINEILAKQGEPKV
YEEYKYMVPRHLVRKRYTAAQGTQPVVLTHARCPYIADKLTKTSYSGLLCQNNHDVGPRQ
QPLIAFIQTRTERLLMGPST
>Tip_72
IIIYEQPNNDQLREYLWQPGSAITEVYFRSDLLNHLRLHIGGNADKPWHKASFESLRRLS
CNNNRYEPLKSRLEGNVHLKLARIIGPLQRIKVLDQTERWDVRVADPLQGIVTKTGPPNV
FDMYRYFAAQGFVNFKYTAADGMQPYVFVGRRSCMFVDNRTRPGYNSLLVDHDYMLGPRS
QPTMAWARTRAEKVLMAPTI
>Tip_1
EKVYDVSQHKDFSTQRNYYNNDIQRLNFREEAVAYEGVLARGFGADPWVKVTKEGLLGIR
LCRTLGDPAKPYLPLGLKCSIKRLIVPIQEQKRVDGLDTFDNRLADNIQNIQASVKPFKT
FHTFKYAKKNGFARVLNGAGGLFAPEICEQCQGAIRLESYNSTGYQTAAEEHNFDLVPRQ
IPIMLLEQPAKKWLALAPRV
