# Supplementary material for: Phylograd: fast column-specific calculation of substitution model gradients
Source: BMC Bioinformatics. 2025 Dec 23;27:20. doi: 10.1186/s12859-025-06353-4 (PMC12836810; doi:10.1186/s12859-025-06353-4)
Supplement: Supplementary file 1 — (zip 4800 KB) [file 12859_2025_6353_MOESM1_ESM.zip › alignment_256_20_1.single_phylograd.log]

Likelihood=-629.7326557500262
Iteration 0: 629.7326557500262
Iteration 1: 629.7326557500262
Likelihood=-607.8616274476738
Iteration 2: 607.8616274476738
Likelihood=-591.8614554865204
Iteration 3: 591.8614554865204
Likelihood=-579.5993700047286
Iteration 4: 579.5993700047286
Likelihood=-569.2351344314961
Iteration 5: 569.2351344314961
Likelihood=-560.2746392251763
Iteration 6: 560.2746392251763
Likelihood=-552.2450573297544
Iteration 7: 552.2450573297544
Likelihood=-545.4168473118492
Iteration 8: 545.4168473118492
Likelihood=-539.5086807787183
Iteration 9: 539.5086807787183
Likelihood=-534.532334020107
Iteration 10: 534.532334020107
Likelihood=-530.2866737082788
Iteration 11: 530.2866737082788
Likelihood=-526.5599573255602
Iteration 12: 526.5599573255602
Likelihood=-523.449223641503
Iteration 13: 523.449223641503
Likelihood=-520.6553751751568
Iteration 14: 520.6553751751568
Likelihood=-518.2506972001025
Iteration 15: 518.2506972001025
Likelihood=-516.2099046091154
Iteration 16: 516.2099046091154
Likelihood=-514.299885936193
Iteration 17: 514.299885936193
Likelihood=-512.6142305067561
Iteration 18: 512.6142305067561
Likelihood=-511.01967324002754
Iteration 19: 511.01967324002754
Likelihood=-509.49087638087315
Iteration 20: 509.49087638087315
Likelihood=-508.0537926484193
Iteration 21: 508.0537926484193
Likelihood=-506.82993314814064
Iteration 22: 506.82993314814064
Likelihood=-505.6242783109929
Iteration 23: 505.6242783109929
Likelihood=-504.67805098018226
Iteration 24: 504.67805098018226
Likelihood=-503.7804244036011
Iteration 25: 503.7804244036011
Likelihood=-503.1293504105654
Iteration 26: 503.1293504105654
Likelihood=-502.6155298525354
Iteration 27: 502.6155298525354
Likelihood=-502.1523934023948
Iteration 28: 502.1523934023948
Likelihood=-501.6623607410426
Iteration 29: 501.6623607410426
Likelihood=-501.21666430404065
Iteration 30: 501.21666430404065
Likelihood=-500.84746975147243
Iteration 31: 500.84746975147243
Likelihood=-500.54270505304316
Iteration 32: 500.54270505304316
Likelihood=-500.27726039289564
Iteration 33: 500.27726039289564
Likelihood=-500.07103473940435
Iteration 34: 500.07103473940435
Likelihood=-499.8818646662421
Iteration 35: 499.8818646662421
Likelihood=-499.69766637434435
Iteration 36: 499.69766637434435
Likelihood=-499.47127726109863
Iteration 37: 499.47127726109863
Likelihood=-499.24011831588547
Iteration 38: 499.24011831588547
Likelihood=-498.93867388065297
Iteration 39: 498.93867388065297
Likelihood=-498.7401599041439
Iteration 40: 498.7401599041439
Likelihood=-498.5908868486524
Iteration 41: 498.5908868486524
Likelihood=-498.4762164332209
Iteration 42: 498.4762164332209
Likelihood=-498.3455574205096
Iteration 43: 498.3455574205096
Likelihood=-498.2303031891941
Iteration 44: 498.2303031891941
Likelihood=-498.2245976779418
Likelihood=-498.1799280575621
Iteration 45: 498.1799280575621
Likelihood=-498.1110762360249
Iteration 46: 498.1110762360249
Likelihood=-498.07505861361886
Iteration 47: 498.07505861361886
Likelihood=-498.03731136618944
Iteration 48: 498.03731136618944
Likelihood=-497.99180506304964
Iteration 49: 497.99180506304964
Likelihood=-497.94525667587874
Iteration 50: 497.94525667587874
Likelihood=-497.9102878070012
Iteration 51: 497.9102878070012
Likelihood=-497.87720687290306
Iteration 52: 497.87720687290306
Likelihood=-497.8534757045048
Iteration 53: 497.8534757045048
Likelihood=-497.83525912556746
Iteration 54: 497.83525912556746
Likelihood=-497.81747432143914
Iteration 55: 497.81747432143914
Likelihood=-497.7993873148681
Iteration 56: 497.7993873148681
Likelihood=-497.74213633939917
Iteration 57: 497.74213633939917
Likelihood=-497.7149351237472
Iteration 58: 497.7149351237472
Likelihood=-497.67515165844867
Iteration 59: 497.67515165844867
Likelihood=-497.64998400255837
Iteration 60: 497.64998400255837
Likelihood=-497.63230158781255
Iteration 61: 497.63230158781255
Likelihood=-497.5863807178052
Iteration 62: 497.5863807178052
Likelihood=-497.5634223301806
Iteration 63: 497.5634223301806
Likelihood=-497.5260021218008
Iteration 64: 497.5260021218008
Likelihood=-497.5028681267102
Iteration 65: 497.5028681267102
Likelihood=-497.4798872197401
Iteration 66: 497.4798872197401
Likelihood=-497.4443757668244
Iteration 67: 497.4443757668244
Likelihood=-497.40767114290026
Iteration 68: 497.40767114290026
Likelihood=-497.37177265551344
Iteration 69: 497.37177265551344
Likelihood=-497.3337931238956
Iteration 70: 497.3337931238956
Likelihood=-497.2997881828595
Iteration 71: 497.2997881828595
Likelihood=-497.26139519311823
Iteration 72: 497.26139519311823
Likelihood=-497.2197560514388
Iteration 73: 497.2197560514388
Likelihood=-497.19682130447575
Iteration 74: 497.19682130447575
Likelihood=-497.1684010584993
Iteration 75: 497.1684010584993
Likelihood=-497.1445464273929
Iteration 76: 497.1445464273929
Likelihood=-497.1332381492467
Iteration 77: 497.1332381492467
Likelihood=-497.12355841897113
Iteration 78: 497.12355841897113
Likelihood=-497.0982573328446
Iteration 79: 497.0982573328446
Likelihood=-497.07674089781085
Iteration 80: 497.07674089781085
Likelihood=-497.05324473853904
Iteration 81: 497.05324473853904
Likelihood=-497.02080497136905
Iteration 82: 497.02080497136905
Likelihood=-496.9794585829963
Iteration 83: 496.9794585829963
Likelihood=-496.9448008138234
Iteration 84: 496.9448008138234
Likelihood=-496.90039628995567
Iteration 85: 496.90039628995567
Likelihood=-496.8528575699792
Iteration 86: 496.8528575699792
Likelihood=-496.7938885984985
Iteration 87: 496.7938885984985
Likelihood=-496.7639212443121
Iteration 88: 496.7639212443121
Likelihood=-496.7340630416045
Iteration 89: 496.7340630416045
Likelihood=-496.705861397244
Iteration 90: 496.705861397244
Likelihood=-496.68979317795754
Iteration 91: 496.68979317795754
Likelihood=-496.6601768519143
Iteration 92: 496.6601768519143
Likelihood=-496.62046594914443
Iteration 93: 496.62046594914443
Likelihood=-496.58363380887084
Iteration 94: 496.58363380887084
Likelihood=-496.54943488257896
Iteration 95: 496.54943488257896
Likelihood=-496.5293887557102
Iteration 96: 496.5293887557102
Likelihood=-496.5106046317485
Iteration 97: 496.5106046317485
Likelihood=-496.4798969391846
Iteration 98: 496.4798969391846
Likelihood=-496.4597746450157
Iteration 99: 496.4597746450157
Likelihood=-496.4437627743097
Iteration 100: 496.4437627743097
Likelihood=-496.4308645675589
Iteration 101: 496.4308645675589
Likelihood=-496.4168776091824
Iteration 102: 496.4168776091824
Likelihood=-496.4045717623167
Iteration 103: 496.4045717623167
Likelihood=-496.39186512112957
Iteration 104: 496.39186512112957
Likelihood=-496.38597088087306
Iteration 105: 496.38597088087306
Likelihood=-496.3800953682664
Iteration 106: 496.3800953682664
Likelihood=-496.3762443951389
Iteration 107: 496.3762443951389
Likelihood=-496.3714494870464
Iteration 108: 496.3714494870464
Likelihood=-496.3676091563272
Iteration 109: 496.3676091563272
Likelihood=-496.36448273635307
Iteration 110: 496.36448273635307
Likelihood=-496.3578112411895
Iteration 111: 496.3578112411895
Likelihood=-496.3607797183014
Likelihood=-496.3550713223926
Iteration 112: 496.3550713223926
Likelihood=-496.3528966471402
Iteration 113: 496.3528966471402
Likelihood=-496.35139638142255
Iteration 114: 496.35139638142255
Likelihood=-496.3499958890608
Iteration 115: 496.3499958890608
Likelihood=-496.34783233326516
Iteration 116: 496.34783233326516
Likelihood=-496.34599391258644
Iteration 117: 496.34599391258644
Likelihood=-496.3448599447584
Iteration 118: 496.3448599447584
Likelihood=-496.3439041691733
Iteration 119: 496.3439041691733
Likelihood=-496.34291869405905
Iteration 120: 496.34291869405905
Likelihood=-496.34188901654386
Iteration 121: 496.34188901654386
Likelihood=-496.34099436374686
Iteration 122: 496.34099436374686
Likelihood=-496.3400242729188
Iteration 123: 496.3400242729188
Likelihood=-496.3391038569602
Iteration 124: 496.3391038569602
Likelihood=-496.33845299481607
Iteration 125: 496.33845299481607
Likelihood=-496.33779972754456
Iteration 126: 496.33779972754456
Likelihood=-496.3368340579745
Iteration 127: 496.3368340579745
Likelihood=-496.33561260463375
Iteration 128: 496.33561260463375
Likelihood=-496.3345108463806
Iteration 129: 496.3345108463806
Likelihood=-496.33330583895054
Iteration 130: 496.33330583895054
Likelihood=-496.3318089544927
Iteration 131: 496.3318089544927
Likelihood=-496.330208121869
Iteration 132: 496.330208121869
Likelihood=-496.327905804911
Iteration 133: 496.327905804911
Likelihood=-496.326427688429
Iteration 134: 496.326427688429
Likelihood=-496.32477785055505
Iteration 135: 496.32477785055505
Likelihood=-496.3234829467652
Iteration 136: 496.3234829467652
Likelihood=-496.32190915832257
Iteration 137: 496.32190915832257
Likelihood=-496.31990243635477
Iteration 138: 496.31990243635477
Likelihood=-496.31828820236484
Iteration 139: 496.31828820236484
Likelihood=-496.3154152505177
Iteration 140: 496.3154152505177
Likelihood=-496.3126405579517
Iteration 141: 496.3126405579517
Likelihood=-496.3104091379206
Iteration 142: 496.3104091379206
Likelihood=-496.308490785639
Iteration 143: 496.308490785639
Likelihood=-496.3063790729515
Iteration 144: 496.3063790729515
Likelihood=-496.3040744126044
Iteration 145: 496.3040744126044
Likelihood=-496.3022501066008
Iteration 146: 496.3022501066008
Likelihood=-496.30022400525377
Iteration 147: 496.30022400525377
Likelihood=-496.298867392211
Iteration 148: 496.298867392211
Likelihood=-496.2979624176011
Iteration 149: 496.2979624176011
Likelihood=-496.2973171425523
Iteration 150: 496.2973171425523
Likelihood=-496.29664190954423
Iteration 151: 496.29664190954423
Likelihood=-496.2965110991764
Iteration 152: 496.2965110991764
Likelihood=-612.7651005831833
Iteration 0: 612.7651005831833
Iteration 1: 612.7651005831833
Likelihood=-589.3487119574487
Iteration 2: 589.3487119574487
Likelihood=-571.2807429153407
Iteration 3: 571.2807429153407
Likelihood=-556.8460122715242
Iteration 4: 556.8460122715242
Likelihood=-544.6083805243761
Iteration 5: 544.6083805243761
Likelihood=-533.8657978992029
Likelihood=-508.2129316240917
Iteration 6: 508.2129316240917
Likelihood=-501.4848280028498
Iteration 7: 501.4848280028498
Likelihood=-497.3856036795589
Iteration 8: 497.3856036795589
Likelihood=-492.30282508361455
Iteration 9: 492.30282508361455
Likelihood=-488.08740923364013
Iteration 10: 488.08740923364013
Likelihood=-484.67162102963914
Iteration 11: 484.67162102963914
Likelihood=-481.4979012548145
Iteration 12: 481.4979012548145
Likelihood=-478.94226257326716
Iteration 13: 478.94226257326716
Likelihood=-476.8032363171026
Iteration 14: 476.8032363171026
Likelihood=-474.91966139798046
Iteration 15: 474.91966139798046
Likelihood=-473.41968084177887
Iteration 16: 473.41968084177887
Likelihood=-472.15883891617244
Iteration 17: 472.15883891617244
Likelihood=-471.09331540535123
Iteration 18: 471.09331540535123
Likelihood=-470.12947276031457
Iteration 19: 470.12947276031457
Likelihood=-469.1848801912678
Iteration 20: 469.1848801912678
Likelihood=-468.3113315103031
Iteration 21: 468.3113315103031
Likelihood=-467.5413729463184
Iteration 22: 467.5413729463184
Likelihood=-466.7919166673046
Iteration 23: 466.7919166673046
Likelihood=-466.1541908836446
Iteration 24: 466.1541908836446
Likelihood=-465.5584573341097
Iteration 25: 465.5584573341097
Likelihood=-465.0633460571384
Iteration 26: 465.0633460571384
Likelihood=-464.63262987236936
Iteration 27: 464.63262987236936
Likelihood=-464.24944692452596
Iteration 28: 464.24944692452596
Likelihood=-463.8910882449509
Iteration 29: 463.8910882449509
Likelihood=-463.55303455790084
Iteration 30: 463.55303455790084
Likelihood=-463.23653363172446
Iteration 31: 463.23653363172446
Likelihood=-462.9406596789612
Iteration 32: 462.9406596789612
Likelihood=-462.6740886012504
Iteration 33: 462.6740886012504
Likelihood=-462.4562016657509
Iteration 34: 462.4562016657509
Likelihood=-462.270209600871
Iteration 35: 462.270209600871
Likelihood=-462.13103582986207
Iteration 36: 462.13103582986207
Likelihood=-462.00959863218895
Iteration 37: 462.00959863218895
Likelihood=-461.8838735272139
Iteration 38: 461.8838735272139
Likelihood=-461.79103047892323
Iteration 39: 461.79103047892323
Likelihood=-461.70410105898856
Iteration 40: 461.70410105898856
Likelihood=-461.63374968202936
Iteration 41: 461.63374968202936
Likelihood=-461.5787013819322
Iteration 42: 461.5787013819322
Likelihood=-461.5138488951759
Iteration 43: 461.5138488951759
Likelihood=-461.4631931251759
Iteration 44: 461.4631931251759
Likelihood=-461.4055908600644
Iteration 45: 461.4055908600644
Likelihood=-461.3646219342848
Iteration 46: 461.3646219342848
Likelihood=-461.3368491632803
Iteration 47: 461.3368491632803
Likelihood=-461.31667072804765
Iteration 48: 461.31667072804765
Likelihood=-461.2918314396611
Iteration 49: 461.2918314396611
Likelihood=-461.2578715018205
Iteration 50: 461.2578715018205
Likelihood=-461.25703704474046
Likelihood=-461.2376814427753
Iteration 51: 461.2376814427753
Likelihood=-461.22378338774854
Iteration 52: 461.22378338774854
Likelihood=-461.2052625356493
Iteration 53: 461.2052625356493
Likelihood=-461.18946158800907
Iteration 54: 461.18946158800907
Likelihood=-461.17134636779434
Iteration 55: 461.17134636779434
Likelihood=-461.1535475469807
Iteration 56: 461.1535475469807
Likelihood=-461.14213556114674
Iteration 57: 461.14213556114674
Likelihood=-461.1304328147354
Iteration 58: 461.1304328147354
Likelihood=-461.11948415616973
Iteration 59: 461.11948415616973
Likelihood=-461.1109918601792
Iteration 60: 461.1109918601792
Likelihood=-461.10313568643056
Iteration 61: 461.10313568643056
Likelihood=-461.0914498259306
Iteration 62: 461.0914498259306
Likelihood=-461.08524708473874
Iteration 63: 461.08524708473874
Likelihood=-461.078466675734
Iteration 64: 461.078466675734
Likelihood=-461.06692860011077
Iteration 65: 461.06692860011077
Likelihood=-461.0699374881436
Likelihood=-461.060501944811
Iteration 66: 461.060501944811
Likelihood=-461.0506129169824
Iteration 67: 461.0506129169824
Likelihood=-461.0437568749493
Iteration 68: 461.0437568749493
Likelihood=-461.03608898401524
Iteration 69: 461.03608898401524
Likelihood=-461.029747862946
Iteration 70: 461.029747862946
Likelihood=-461.0244598590829
Iteration 71: 461.0244598590829
Likelihood=-461.0179600090858
Iteration 72: 461.0179600090858
Likelihood=-461.01226563971477
Iteration 73: 461.01226563971477
Likelihood=-461.0079511994415
Iteration 74: 461.0079511994415
Likelihood=-461.00547968669224
Iteration 75: 461.00547968669224
Likelihood=-461.0016931873817
Iteration 76: 461.0016931873817
Likelihood=-460.99554970689667
Iteration 77: 460.99554970689667
Likelihood=-460.99025347833634
Iteration 78: 460.99025347833634
Likelihood=-460.9842659099995
Iteration 79: 460.9842659099995
Likelihood=-460.98162221911474
Iteration 80: 460.98162221911474
Likelihood=-460.9785454799732
Iteration 81: 460.9785454799732
Likelihood=-460.9769509100486
Iteration 82: 460.9769509100486
Likelihood=-460.973925973177
Iteration 83: 460.973925973177
Likelihood=-460.97185151249454
Iteration 84: 460.97185151249454
Likelihood=-460.9699805148502
Iteration 85: 460.9699805148502
Likelihood=-460.96917080880746
Iteration 86: 460.96917080880746
Likelihood=-460.9666800601782
Iteration 87: 460.9666800601782
Likelihood=-460.96590522427664
Iteration 88: 460.96590522427664
Likelihood=-460.96501627226564
Iteration 89: 460.96501627226564
Likelihood=-460.96368624211675
Iteration 90: 460.96368624211675
Likelihood=-460.9646547193927
Likelihood=-460.9626874009483
Iteration 91: 460.9626874009483
Likelihood=-460.9608704294079
Iteration 92: 460.9608704294079
Likelihood=-460.9597555712391
Iteration 93: 460.9597555712391
Likelihood=-460.958540063059
Iteration 94: 460.958540063059
Likelihood=-460.95723272659876
Iteration 95: 460.95723272659876
Likelihood=-460.955675770577
Iteration 96: 460.955675770577
Likelihood=-460.9540698842777
Iteration 97: 460.9540698842777
Likelihood=-460.9526020661392
Iteration 98: 460.9526020661392
Likelihood=-460.95145303232744
Iteration 99: 460.95145303232744
Likelihood=-460.95035546624695
Iteration 100: 460.95035546624695
Likelihood=-460.94888083606486
Iteration 101: 460.94888083606486
Likelihood=-460.94832525527863
Iteration 102: 460.94832525527863
Likelihood=-460.9471859410297
Iteration 103: 460.9471859410297
Likelihood=-460.9455908113729
Iteration 104: 460.9455908113729
Likelihood=-460.9436453094968
Iteration 105: 460.9436453094968
Likelihood=-460.94204303907736
Iteration 106: 460.94204303907736
Likelihood=-460.94048444924323
Iteration 107: 460.94048444924323
Likelihood=-460.939829786488
Iteration 108: 460.939829786488
Likelihood=-460.9380709682638
Iteration 109: 460.9380709682638
Likelihood=-460.9371024436093
Iteration 110: 460.9371024436093
Likelihood=-460.93605619871033
Iteration 111: 460.93605619871033
Likelihood=-460.9348102535719
Iteration 112: 460.9348102535719
Likelihood=-460.9333409318839
Iteration 113: 460.9333409318839
Likelihood=-460.932438749577
Iteration 114: 460.932438749577
Likelihood=-460.9316224138658
Iteration 115: 460.9316224138658
Likelihood=-460.93067390586367
Iteration 116: 460.93067390586367
Likelihood=-460.9294026505004
Iteration 117: 460.9294026505004
Likelihood=-460.9277409333149
Iteration 118: 460.9277409333149
Likelihood=-460.9260105642338
Iteration 119: 460.9260105642338
Likelihood=-460.92525872051556
Iteration 120: 460.92525872051556
Likelihood=-460.92387406513444
Iteration 121: 460.92387406513444
Likelihood=-460.9222804134607
Iteration 122: 460.9222804134607
Likelihood=-460.92114642822304
Iteration 123: 460.92114642822304
Likelihood=-460.91863364921824
Iteration 124: 460.91863364921824
Likelihood=-460.9185324747001
Likelihood=-460.9173845907338
Iteration 125: 460.9173845907338
Likelihood=-460.9154582704426
Iteration 126: 460.9154582704426
Likelihood=-460.91444381257793
Iteration 127: 460.91444381257793
Likelihood=-460.91371558487907
Iteration 128: 460.91371558487907
Likelihood=-460.91318065839044
Iteration 129: 460.91318065839044
Likelihood=-460.9127152757021
Iteration 130: 460.9127152757021
Likelihood=-460.9122242019187
Iteration 131: 460.9122242019187
Likelihood=-460.91149011613163
Iteration 132: 460.91149011613163
Likelihood=-460.9108790841351
Iteration 133: 460.9108790841351
Likelihood=-460.91033081823315
Iteration 134: 460.91033081823315
Likelihood=-460.90997428668294
Iteration 135: 460.90997428668294
Likelihood=-640.1637193812877
Iteration 0: 640.1637193812877
Iteration 1: 640.1637193812877
Likelihood=-618.1112956790201
Iteration 2: 618.1112956790201
Likelihood=-602.5225550267251
Iteration 3: 602.5225550267251
Likelihood=-591.272642968762
Iteration 4: 591.272642968762
Likelihood=-582.2445817822049
Iteration 5: 582.2445817822049
Likelihood=-574.438365203611
Iteration 6: 574.438365203611
Likelihood=-567.5637338426218
Iteration 7: 567.5637338426218
Likelihood=-561.25514181371
Iteration 8: 561.25514181371
Likelihood=-555.6835009984943
Iteration 9: 555.6835009984943
Likelihood=-550.790867324487
Iteration 10: 550.790867324487
Likelihood=-546.3740082760622
Iteration 11: 546.3740082760622
Likelihood=-542.5714977360825
Iteration 12: 542.5714977360825
Likelihood=-539.3626384406158
Iteration 13: 539.3626384406158
Likelihood=-536.4443967232065
Iteration 14: 536.4443967232065
Likelihood=-534.0683253595024
Iteration 15: 534.0683253595024
Likelihood=-531.8941661532443
Iteration 16: 531.8941661532443
Likelihood=-530.0756860799804
Iteration 17: 530.0756860799804
Likelihood=-528.5147065090878
Iteration 18: 528.5147065090878
Likelihood=-527.148339665719
Iteration 19: 527.148339665719
Likelihood=-525.9702796422207
Iteration 20: 525.9702796422207
Likelihood=-524.9333714427895
Iteration 21: 524.9333714427895
Likelihood=-524.0431500626839
Iteration 22: 524.0431500626839
Likelihood=-523.2256506196599
Iteration 23: 523.2256506196599
Likelihood=-522.5292862372008
Iteration 24: 522.5292862372008
Likelihood=-521.8848453919235
Iteration 25: 521.8848453919235
Likelihood=-521.330181563207
Iteration 26: 521.330181563207
Likelihood=-520.8564595161065
Iteration 27: 520.8564595161065
Likelihood=-520.4829859160129
Iteration 28: 520.4829859160129
Likelihood=-520.2057863528196
Iteration 29: 520.2057863528196
Likelihood=-519.9542907039123
Iteration 30: 519.9542907039123
Likelihood=-519.7695986729676
Iteration 31: 519.7695986729676
Likelihood=-519.6083938244662
Iteration 32: 519.6083938244662
Likelihood=-519.4670486342915
Iteration 33: 519.4670486342915
Likelihood=-519.3525208374957
Iteration 34: 519.3525208374957
Likelihood=-519.2319169448479
Iteration 35: 519.2319169448479
Likelihood=-519.108236051341
Iteration 36: 519.108236051341
Likelihood=-518.9759653144902
Iteration 37: 518.9759653144902
Likelihood=-518.8353795288325
Iteration 38: 518.8353795288325
Likelihood=-518.7145672801322
Iteration 39: 518.7145672801322
Likelihood=-518.6020650684482
Iteration 40: 518.6020650684482
Likelihood=-518.5374096286806
Iteration 41: 518.5374096286806
Likelihood=-518.4649899673437
Iteration 42: 518.4649899673437
Likelihood=-518.4262645213821
Iteration 43: 518.4262645213821
Likelihood=-518.3917428862311
Iteration 44: 518.3917428862311
Likelihood=-518.3220832132018
Iteration 45: 518.3220832132018
Likelihood=-518.2321377361218
Iteration 46: 518.2321377361218
Likelihood=-518.1556311693599
Iteration 47: 518.1556311693599
Likelihood=-518.0766280682262
Iteration 48: 518.0766280682262
Likelihood=-517.9971283755614
Iteration 49: 517.9971283755614
Likelihood=-517.9084129534352
Iteration 50: 517.9084129534352
Likelihood=-517.8307912105091
Iteration 51: 517.8307912105091
Likelihood=-517.7554385312902
Iteration 52: 517.7554385312902
Likelihood=-517.7157060175385
Iteration 53: 517.7157060175385
Likelihood=-517.6812264014369
Iteration 54: 517.6812264014369
Likelihood=-517.7120191873651
Likelihood=-517.667339932722
Iteration 55: 517.667339932722
Likelihood=-517.6503982689707
Iteration 56: 517.6503982689707
Likelihood=-517.6267708611394
Iteration 57: 517.6267708611394
Likelihood=-517.6110943728034
Iteration 58: 517.6110943728034
Likelihood=-517.6025752241513
Iteration 59: 517.6025752241513
Likelihood=-517.5872735724879
Iteration 60: 517.5872735724879
Likelihood=-517.5821993306614
Iteration 61: 517.5821993306614
Likelihood=-517.5698569822387
Iteration 62: 517.5698569822387
Likelihood=-517.5492873686462
Iteration 63: 517.5492873686462
Likelihood=-517.5309709809774
Iteration 64: 517.5309709809774
Likelihood=-517.5226586505855
Iteration 65: 517.5226586505855
Likelihood=-517.5138648210188
Iteration 66: 517.5138648210188
Likelihood=-517.5044319900738
Iteration 67: 517.5044319900738
Likelihood=-517.4995820581399
Iteration 68: 517.4995820581399
Likelihood=-517.4641062610679
Iteration 69: 517.4641062610679
Likelihood=-517.4458061039932
Iteration 70: 517.4458061039932
Likelihood=-517.4286158175344
Iteration 71: 517.4286158175344
Likelihood=-517.4023532509481
Iteration 72: 517.4023532509481
Likelihood=-517.3604743325491
Iteration 73: 517.3604743325491
Likelihood=-517.3206609785511
Iteration 74: 517.3206609785511
Likelihood=-517.2839684004317
Iteration 75: 517.2839684004317
Likelihood=-517.226984111272
Iteration 76: 517.226984111272
Likelihood=-517.1914108073635
Iteration 77: 517.1914108073635
Likelihood=-517.1703531590873
Iteration 78: 517.1703531590873
Likelihood=-517.1554527379183
Iteration 79: 517.1554527379183
Likelihood=-517.1323674455715
Iteration 80: 517.1323674455715
Likelihood=-517.1170430411115
Iteration 81: 517.1170430411115
Likelihood=-517.1026899205043
Iteration 82: 517.1026899205043
Likelihood=-517.0871350847001
Iteration 83: 517.0871350847001
Likelihood=-517.0876857019819
Likelihood=-517.07766099257
Iteration 84: 517.07766099257
Likelihood=-517.069097462013
Iteration 85: 517.069097462013
Likelihood=-517.0620391088086
Iteration 86: 517.0620391088086
Likelihood=-517.055032901911
Iteration 87: 517.055032901911
Likelihood=-517.0460618003679
Iteration 88: 517.0460618003679
Likelihood=-517.0183676385981
Iteration 89: 517.0183676385981
Likelihood=-517.0104294586571
Iteration 90: 517.0104294586571
Likelihood=-516.9796515575757
Iteration 91: 516.9796515575757
Likelihood=-516.9475548170651
Iteration 92: 516.9475548170651
Likelihood=-516.9170466387916
Iteration 93: 516.9170466387916
Likelihood=-516.8765041790249
Iteration 94: 516.8765041790249
Likelihood=-516.8486118862268
Iteration 95: 516.8486118862268
Likelihood=-516.8235376989905
Iteration 96: 516.8235376989905
Likelihood=-516.811538133698
Iteration 97: 516.811538133698
Likelihood=-516.7894267205007
Iteration 98: 516.7894267205007
Likelihood=-516.7601725605091
Iteration 99: 516.7601725605091
Likelihood=-516.796343559354
Likelihood=-516.7507663761139
Iteration 100: 516.7507663761139
Likelihood=-516.7359656927637
Iteration 101: 516.7359656927637
Likelihood=-516.72876879639
Iteration 102: 516.72876879639
Likelihood=-516.7240108042466
Iteration 103: 516.7240108042466
Likelihood=-516.7184332986643
Iteration 104: 516.7184332986643
Likelihood=-516.7129347347404
Iteration 105: 516.7129347347404
Likelihood=-516.7107234851736
Iteration 106: 516.7107234851736
Likelihood=-516.705433343735
Iteration 107: 516.705433343735
Likelihood=-516.7027943437664
Iteration 108: 516.7027943437664
Likelihood=-516.69999688566
Iteration 109: 516.69999688566
Likelihood=-516.6985912777056
Iteration 110: 516.6985912777056
Likelihood=-516.6969780302825
Iteration 111: 516.6969780302825
Likelihood=-516.6978714661486
Likelihood=-516.6958648567525
Iteration 112: 516.6958648567525
Likelihood=-516.6938139764625
Iteration 113: 516.6938139764625
Likelihood=-516.6924725980226
Iteration 114: 516.6924725980226
Likelihood=-516.6912265340463
Iteration 115: 516.6912265340463
Likelihood=-516.6898898828745
Iteration 116: 516.6898898828745
Likelihood=-516.6903085011746
Likelihood=-516.6890914092266
Iteration 117: 516.6890914092266
Likelihood=-516.6879765770142
Iteration 118: 516.6879765770142
Likelihood=-516.6875384379719
Iteration 119: 516.6875384379719
Likelihood=-626.8099237852128
Iteration 0: 626.8099237852128
Iteration 1: 626.8099237852128
Likelihood=-607.0819864277714
Iteration 2: 607.0819864277714
Likelihood=-592.3894278466469
Iteration 3: 592.3894278466469
Likelihood=-580.6948634253494
Iteration 4: 580.6948634253494
Likelihood=-570.8362553816639
Iteration 5: 570.8362553816639
Likelihood=-562.385279259085
Iteration 6: 562.385279259085
Likelihood=-555.1623355690677
Iteration 7: 555.1623355690677
Likelihood=-548.8314471693784
Iteration 8: 548.8314471693784
Likelihood=-543.3232698977033
Iteration 9: 543.3232698977033
Likelihood=-538.8366096425472
Iteration 10: 538.8366096425472
Likelihood=-534.9659304664493
Iteration 11: 534.9659304664493
Likelihood=-531.81972764107
Iteration 12: 531.81972764107
Likelihood=-529.2458040699089
Iteration 13: 529.2458040699089
Likelihood=-526.935399659185
Iteration 14: 526.935399659185
Likelihood=-524.926397695581
Iteration 15: 524.926397695581
Likelihood=-523.151921042492
Iteration 16: 523.151921042492
Likelihood=-521.5094329878821
Iteration 17: 521.5094329878821
Likelihood=-520.1082080660855
Iteration 18: 520.1082080660855
Likelihood=-518.7824444757196
Iteration 19: 518.7824444757196
Likelihood=-517.6250947555209
Iteration 20: 517.6250947555209
Likelihood=-516.5737190107438
Iteration 21: 516.5737190107438
Likelihood=-515.666681437167
Iteration 22: 515.666681437167
Likelihood=-514.8565891361707
Iteration 23: 514.8565891361707
Likelihood=-514.1508840015904
Iteration 24: 514.1508840015904
Likelihood=-513.4918830799609
Iteration 25: 513.4918830799609
Likelihood=-512.9694960624819
Iteration 26: 512.9694960624819
Likelihood=-512.558231621039
Iteration 27: 512.558231621039
Likelihood=-512.1907160743656
Iteration 28: 512.1907160743656
Likelihood=-511.9197411960866
Iteration 29: 511.9197411960866
Likelihood=-511.6555575852163
Iteration 30: 511.6555575852163
Likelihood=-511.4164032557533
Iteration 31: 511.4164032557533
Likelihood=-511.20559584674174
Iteration 32: 511.20559584674174
Likelihood=-511.0204000494733
Iteration 33: 511.0204000494733
Likelihood=-510.84889592196237
Iteration 34: 510.84889592196237
Likelihood=-510.70411037751444
Iteration 35: 510.70411037751444
Likelihood=-510.5522537310352
Iteration 36: 510.5522537310352
Likelihood=-510.44473219404694
Iteration 37: 510.44473219404694
Likelihood=-510.3340027435808
Iteration 38: 510.3340027435808
Likelihood=-510.23147831353043
Iteration 39: 510.23147831353043
Likelihood=-510.14989415793696
Iteration 40: 510.14989415793696
Likelihood=-510.0487617013599
Iteration 41: 510.0487617013599
Likelihood=-510.0451486078769
Likelihood=-509.99102376609375
Iteration 42: 509.99102376609375
Likelihood=-509.926750990696
Iteration 43: 509.926750990696
Likelihood=-509.83120585342886
Iteration 44: 509.83120585342886
Likelihood=-509.7914865118927
Iteration 45: 509.7914865118927
Likelihood=-509.7534980507439
Iteration 46: 509.7534980507439
Likelihood=-509.7157389124587
Iteration 47: 509.7157389124587
Likelihood=-509.6757308284693
Iteration 48: 509.6757308284693
Likelihood=-509.64789944764203
Iteration 49: 509.64789944764203
Likelihood=-509.6283658871078
Iteration 50: 509.6283658871078
Likelihood=-509.59114738995555
Iteration 51: 509.59114738995555
Likelihood=-509.56602605517196
Iteration 52: 509.56602605517196
Likelihood=-509.53720033910037
Iteration 53: 509.53720033910037
Likelihood=-509.50552231118104
Iteration 54: 509.50552231118104
Likelihood=-509.4764941999665
Iteration 55: 509.4764941999665
Likelihood=-509.45520889054745
Iteration 56: 509.45520889054745
Likelihood=-509.43239734923026
Iteration 57: 509.43239734923026
Likelihood=-509.41723994237674
Iteration 58: 509.41723994237674
Likelihood=-509.39839477002477
Iteration 59: 509.39839477002477
Likelihood=-509.3786126098772
Iteration 60: 509.3786126098772
Likelihood=-509.3585154636538
Iteration 61: 509.3585154636538
Likelihood=-509.3511805517818
Iteration 62: 509.3511805517818
Likelihood=-509.34081577888315
Iteration 63: 509.34081577888315
Likelihood=-509.3401786793772
Likelihood=-509.33622779771366
Iteration 64: 509.33622779771366
Likelihood=-509.33075506907187
Iteration 65: 509.33075506907187
Likelihood=-509.3247164316855
Iteration 66: 509.3247164316855
Likelihood=-509.32307005111574
Iteration 67: 509.32307005111574
Likelihood=-509.3191074057534
Iteration 68: 509.3191074057534
Likelihood=-509.31678241733624
Iteration 69: 509.31678241733624
Likelihood=-509.3140058843751
Iteration 70: 509.3140058843751
Likelihood=-509.3099955175039
Iteration 71: 509.3099955175039
Likelihood=-509.3157807281348
Likelihood=-509.3075196221258
Iteration 72: 509.3075196221258
Likelihood=-509.3034115621272
Iteration 73: 509.3034115621272
Likelihood=-509.30095960333045
Iteration 74: 509.30095960333045
Likelihood=-509.29789900271203
Iteration 75: 509.29789900271203
Likelihood=-509.2961004309987
Iteration 76: 509.2961004309987
Likelihood=-509.29320232534957
Iteration 77: 509.29320232534957
Likelihood=-509.2903190730457
Iteration 78: 509.2903190730457
Likelihood=-509.287657232239
Iteration 79: 509.287657232239
Likelihood=-509.282646099563
Iteration 80: 509.282646099563
Likelihood=-509.27964557623744
Iteration 81: 509.27964557623744
Likelihood=-509.2743030639916
Iteration 82: 509.2743030639916
Likelihood=-509.2713019928855
Iteration 83: 509.2713019928855
Likelihood=-509.2666516180225
Iteration 84: 509.2666516180225
Likelihood=-509.2596756736883
Iteration 85: 509.2596756736883
Likelihood=-509.2499980553251
Iteration 86: 509.2499980553251
Likelihood=-509.24169643643927
Iteration 87: 509.24169643643927
Likelihood=-509.23207415923014
Iteration 88: 509.23207415923014
Likelihood=-509.22201702727074
Iteration 89: 509.22201702727074
Likelihood=-509.2084039966695
Iteration 90: 509.2084039966695
Likelihood=-509.19250113976767
Iteration 91: 509.19250113976767
Likelihood=-509.1707277725884
Iteration 92: 509.1707277725884
Likelihood=-509.14704173419443
Iteration 93: 509.14704173419443
Likelihood=-509.1166001985306
Iteration 94: 509.1166001985306
Likelihood=-509.0822397294116
Iteration 95: 509.0822397294116
Likelihood=-509.05517696787194
Iteration 96: 509.05517696787194
Likelihood=-508.9936638179428
Iteration 97: 508.9936638179428
Likelihood=-508.95297115023504
Iteration 98: 508.95297115023504
Likelihood=-508.86231578911764
Iteration 99: 508.86231578911764
Likelihood=-508.808422418968
Iteration 100: 508.808422418968
Likelihood=-508.7761463444855
Iteration 101: 508.7761463444855
Likelihood=-508.73523172882267
Iteration 102: 508.73523172882267
Likelihood=-508.72152822817446
Iteration 103: 508.72152822817446
Likelihood=-508.702024868203
Iteration 104: 508.702024868203
Likelihood=-508.67906076209243
Iteration 105: 508.67906076209243
Likelihood=-508.66192546901135
Iteration 106: 508.66192546901135
Likelihood=-508.6288094588936
Iteration 107: 508.6288094588936
Likelihood=-508.6131382441487
Iteration 108: 508.6131382441487
Likelihood=-508.59545747003096
Iteration 109: 508.59545747003096
Likelihood=-508.59455724233214
Likelihood=-508.5888564981494
Iteration 110: 508.5888564981494
Likelihood=-508.5841988452936
Iteration 111: 508.5841988452936
Likelihood=-508.57944173002113
Iteration 112: 508.57944173002113
Likelihood=-508.57574782664483
Iteration 113: 508.57574782664483
Likelihood=-508.56946659103414
Iteration 114: 508.56946659103414
Likelihood=-508.5617499553303
Iteration 115: 508.5617499553303
Likelihood=-508.5536683003007
Iteration 116: 508.5536683003007
Likelihood=-508.54594159917923
Iteration 117: 508.54594159917923
Likelihood=-508.5395951323306
Iteration 118: 508.5395951323306
Likelihood=-508.5321111257112
Iteration 119: 508.5321111257112
Likelihood=-508.52516769277213
Iteration 120: 508.52516769277213
Likelihood=-508.51948594846624
Iteration 121: 508.51948594846624
Likelihood=-508.5144904558688
Iteration 122: 508.5144904558688
Likelihood=-508.51032330315513
Iteration 123: 508.51032330315513
Likelihood=-508.50381007386983
Iteration 124: 508.50381007386983
Likelihood=-508.49679882247085
Iteration 125: 508.49679882247085
Likelihood=-508.4926912903666
Iteration 126: 508.4926912903666
Likelihood=-508.48807093031644
Iteration 127: 508.48807093031644
Likelihood=-508.48482914425904
Iteration 128: 508.48482914425904
Likelihood=-508.4792573240687
Iteration 129: 508.4792573240687
Likelihood=-508.47575086358415
Iteration 130: 508.47575086358415
Likelihood=-508.47211443748296
Iteration 131: 508.47211443748296
Likelihood=-508.46673737879297
Iteration 132: 508.46673737879297
Likelihood=-508.46090619472983
Iteration 133: 508.46090619472983
Likelihood=-508.4571838783463
Iteration 134: 508.4571838783463
Likelihood=-508.4530048957603
Iteration 135: 508.4530048957603
Likelihood=-508.4483067182435
Iteration 136: 508.4483067182435
Likelihood=-508.44934790011035
Likelihood=-508.44679768261005
Iteration 137: 508.44679768261005
Likelihood=-508.44525931043194
Iteration 138: 508.44525931043194
Likelihood=-508.4438683105683
Iteration 139: 508.4438683105683
Likelihood=-508.44334510360954
Iteration 140: 508.44334510360954
Likelihood=-508.44292610046665
Iteration 141: 508.44292610046665
Likelihood=-639.2502098748333
Iteration 0: 639.2502098748333
Iteration 1: 639.2502098748333
Likelihood=-614.1080901511543
Iteration 2: 614.1080901511543
Likelihood=-596.8730719458755
Iteration 3: 596.8730719458755
Likelihood=-585.3821363276838
Iteration 4: 585.3821363276838
Likelihood=-576.5998450982731
Iteration 5: 576.5998450982731
Likelihood=-569.5263151930113
Iteration 6: 569.5263151930113
Likelihood=-563.5977926026508
Iteration 7: 563.5977926026508
Likelihood=-558.6299005903155
Iteration 8: 558.6299005903155
Likelihood=-554.1670706579755
Iteration 9: 554.1670706579755
Likelihood=-550.0752796777637
Iteration 10: 550.0752796777637
Likelihood=-546.2834115900097
Iteration 11: 546.2834115900097
Likelihood=-542.6765789629874
Iteration 12: 542.6765789629874
Likelihood=-539.493167950601
Iteration 13: 539.493167950601
Likelihood=-536.302358800113
Iteration 14: 536.302358800113
Likelihood=-533.457192038999
Iteration 15: 533.457192038999
Likelihood=-531.0154496907487
Iteration 16: 531.0154496907487
Likelihood=-528.5754329699339
Iteration 17: 528.5754329699339
Likelihood=-526.4487665892267
Iteration 18: 526.4487665892267
Likelihood=-524.6286221786893
Iteration 19: 524.6286221786893
Likelihood=-523.0199490066184
Iteration 20: 523.0199490066184
Likelihood=-521.6324036731223
Iteration 21: 521.6324036731223
Likelihood=-520.5199711022116
Iteration 22: 520.5199711022116
Likelihood=-519.4934958574945
Iteration 23: 519.4934958574945
Likelihood=-518.6923489507794
Iteration 24: 518.6923489507794
Likelihood=-518.0126301497394
Iteration 25: 518.0126301497394
Likelihood=-517.4713749053927
Iteration 26: 517.4713749053927
Likelihood=-517.0158412078293
Iteration 27: 517.0158412078293
Likelihood=-516.638397090766
Iteration 28: 516.638397090766
Likelihood=-516.2751233058947
Iteration 29: 516.2751233058947
Likelihood=-515.9723422491625
Iteration 30: 515.9723422491625
Likelihood=-515.6946622913699
Iteration 31: 515.6946622913699
Likelihood=-515.4442903864652
Iteration 32: 515.4442903864652
Likelihood=-515.2073880711912
Iteration 33: 515.2073880711912
Likelihood=-514.9957379962912
Iteration 34: 514.9957379962912
Likelihood=-514.7992412562885
Iteration 35: 514.7992412562885
Likelihood=-514.6114795251184
Iteration 36: 514.6114795251184
Likelihood=-514.4056547812526
Iteration 37: 514.4056547812526
Likelihood=-514.156978223393
Iteration 38: 514.156978223393
Likelihood=-513.9786595406578
Iteration 39: 513.9786595406578
Likelihood=-513.7610076322777
Iteration 40: 513.7610076322777
Likelihood=-513.6086514785973
Iteration 41: 513.6086514785973
Likelihood=-513.4731550232941
Iteration 42: 513.4731550232941
Likelihood=-513.4004203327299
Iteration 43: 513.4004203327299
Likelihood=-513.2958743673811
Iteration 44: 513.2958743673811
Likelihood=-513.2478034989247
Iteration 45: 513.2478034989247
Likelihood=-513.1867928531676
Iteration 46: 513.1867928531676
Likelihood=-513.0703167418552
Iteration 47: 513.0703167418552
Likelihood=-513.0238614370664
Iteration 48: 513.0238614370664
Likelihood=-512.9144231549583
Iteration 49: 512.9144231549583
Likelihood=-512.8581294221647
Iteration 50: 512.8581294221647
Likelihood=-512.7940480960699
Iteration 51: 512.7940480960699
Likelihood=-512.8501109359366
Likelihood=-512.7606579170324
Iteration 52: 512.7606579170324
Likelihood=-512.7016714232041
Iteration 53: 512.7016714232041
Likelihood=-512.6438163853708
Iteration 54: 512.6438163853708
Likelihood=-512.5894410194868
Iteration 55: 512.5894410194868
Likelihood=-512.5363182425867
Iteration 56: 512.5363182425867
Likelihood=-512.4848221941962
Iteration 57: 512.4848221941962
Likelihood=-512.4506345213213
Iteration 58: 512.4506345213213
Likelihood=-512.4427706745977
Iteration 59: 512.4427706745977
Likelihood=-512.4203804153171
Iteration 60: 512.4203804153171
Likelihood=-512.4131962748286
Iteration 61: 512.4131962748286
Likelihood=-512.398093846904
Iteration 62: 512.398093846904
Likelihood=-512.3804496566497
Iteration 63: 512.3804496566497
Likelihood=-512.3723033369904
Iteration 64: 512.3723033369904
Likelihood=-512.3550873590048
Iteration 65: 512.3550873590048
Likelihood=-512.3515363589144
Iteration 66: 512.3515363589144
Likelihood=-512.3456488097502
Iteration 67: 512.3456488097502
Likelihood=-512.3406452825966
Iteration 68: 512.3406452825966
Likelihood=-512.3350806727412
Iteration 69: 512.3350806727412
Likelihood=-512.3306267555687
Iteration 70: 512.3306267555687
Likelihood=-512.3223595017517
Iteration 71: 512.3223595017517
Likelihood=-512.3158479061942
Iteration 72: 512.3158479061942
Likelihood=-512.3077592148229
Iteration 73: 512.3077592148229
Likelihood=-512.2946142938118
Iteration 74: 512.2946142938118
Likelihood=-512.2857875832441
Iteration 75: 512.2857875832441
Likelihood=-512.2747537291048
Iteration 76: 512.2747537291048
Likelihood=-512.2567597070545
Iteration 77: 512.2567597070545
Likelihood=-512.230671914152
Iteration 78: 512.230671914152
Likelihood=-512.2018431939889
Iteration 79: 512.2018431939889
Likelihood=-512.1779884541475
Iteration 80: 512.1779884541475
Likelihood=-512.1478287501014
Iteration 81: 512.1478287501014
Likelihood=-512.1204031375536
Iteration 82: 512.1204031375536
Likelihood=-512.1049863382171
Iteration 83: 512.1049863382171
Likelihood=-512.0884495098653
Iteration 84: 512.0884495098653
Likelihood=-512.0517457285652
Iteration 85: 512.0517457285652
Likelihood=-512.0223700099052
Iteration 86: 512.0223700099052
Likelihood=-511.98168196029303
Iteration 87: 511.98168196029303
Likelihood=-511.9257980352722
Iteration 88: 511.9257980352722
Likelihood=-511.8643277745585
Iteration 89: 511.8643277745585
Likelihood=-511.8109665349781
Iteration 90: 511.8109665349781
Likelihood=-511.73862284035164
Iteration 91: 511.73862284035164
Likelihood=-511.67487062904
Iteration 92: 511.67487062904
Likelihood=-511.63896569176785
Iteration 93: 511.63896569176785
Likelihood=-511.55587965449035
Iteration 94: 511.55587965449035
Likelihood=-511.5131726617523
Iteration 95: 511.5131726617523
Likelihood=-511.47056735329966
Iteration 96: 511.47056735329966
Likelihood=-511.44332533995987
Iteration 97: 511.44332533995987
Likelihood=-511.42232017085007
Iteration 98: 511.42232017085007
Likelihood=-511.40924621160934
Iteration 99: 511.40924621160934
Likelihood=-511.40168290960094
Iteration 100: 511.40168290960094
Likelihood=-511.3920043427013
Iteration 101: 511.3920043427013
Likelihood=-511.3909703815413
Iteration 102: 511.3909703815413
Likelihood=-511.38049064960376
Iteration 103: 511.38049064960376
Likelihood=-511.37790626118067
Iteration 104: 511.37790626118067
Likelihood=-511.3743738819566
Iteration 105: 511.3743738819566
Likelihood=-511.3707045715941
Iteration 106: 511.3707045715941
Likelihood=-511.36631306113895
Iteration 107: 511.36631306113895
Likelihood=-511.3638553148615
Iteration 108: 511.3638553148615
Likelihood=-511.36028149175877
Iteration 109: 511.36028149175877
Likelihood=-511.35719958486936
Iteration 110: 511.35719958486936
Likelihood=-511.3541169927948
Iteration 111: 511.3541169927948
Likelihood=-511.3526415695224
Iteration 112: 511.3526415695224
Likelihood=-511.3492767239767
Iteration 113: 511.3492767239767
Likelihood=-511.3474228916324
Iteration 114: 511.3474228916324
Likelihood=-511.34481758668926
Iteration 115: 511.34481758668926
Likelihood=-511.340795893237
Iteration 116: 511.340795893237
Likelihood=-511.3421964207926
Likelihood=-511.33827117393156
Iteration 117: 511.33827117393156
Likelihood=-511.3348917188614
Iteration 118: 511.3348917188614
Likelihood=-511.33175947540917
Iteration 119: 511.33175947540917
Likelihood=-511.32906360421185
Iteration 120: 511.32906360421185
Likelihood=-511.3254088654934
Iteration 121: 511.3254088654934
Likelihood=-511.3211595826275
Iteration 122: 511.3211595826275
Likelihood=-511.31722536907336
Iteration 123: 511.31722536907336
Likelihood=-511.3141389346845
Iteration 124: 511.3141389346845
Likelihood=-511.3113107371822
Iteration 125: 511.3113107371822
Likelihood=-511.30875122632426
Iteration 126: 511.30875122632426
Likelihood=-511.30627368376713
Iteration 127: 511.30627368376713
Likelihood=-511.3038530162776
Iteration 128: 511.3038530162776
Likelihood=-511.3025343824254
Iteration 129: 511.3025343824254
Likelihood=-511.29975343382813
Iteration 130: 511.29975343382813
Likelihood=-511.29814884421836
Iteration 131: 511.29814884421836
Likelihood=-511.29610879108526
Iteration 132: 511.29610879108526
Likelihood=-511.29332663808094
Iteration 133: 511.29332663808094
Likelihood=-511.29040358576685
Iteration 134: 511.29040358576685
Likelihood=-511.2842998380098
Iteration 135: 511.2842998380098
Likelihood=-511.2793325559276
Iteration 136: 511.2793325559276
Likelihood=-511.2726245984535
Iteration 137: 511.2726245984535
Likelihood=-511.2651157515602
Iteration 138: 511.2651157515602
Likelihood=-511.2585360027665
Iteration 139: 511.2585360027665
Likelihood=-511.2514819375936
Iteration 140: 511.2514819375936
Likelihood=-511.2464754060755
Iteration 141: 511.2464754060755
Likelihood=-511.24332872497075
Iteration 142: 511.24332872497075
Likelihood=-511.24050563628515
Iteration 143: 511.24050563628515
Likelihood=-511.2380390099113
Iteration 144: 511.2380390099113
Likelihood=-511.2353585074299
Iteration 145: 511.2353585074299
Likelihood=-511.23355615600167
Iteration 146: 511.23355615600167
Likelihood=-511.2314978056171
Iteration 147: 511.2314978056171
Likelihood=-511.2311735116514
Iteration 148: 511.2311735116514
Likelihood=-605.1809886234311
Iteration 0: 605.1809886234311
Iteration 1: 605.1809886234311
Likelihood=-573.8561243327247
Iteration 2: 573.8561243327247
Likelihood=-550.7981224761725
Iteration 3: 550.7981224761725
Likelihood=-535.7582045039411
Iteration 4: 535.7582045039411
Likelihood=-526.1883974007566
Iteration 5: 526.1883974007566
Likelihood=-519.9413836319251
Iteration 6: 519.9413836319251
Likelihood=-515.4239097943893
Iteration 7: 515.4239097943893
Likelihood=-511.5082595956451
Iteration 8: 511.5082595956451
Likelihood=-508.1542748936638
Iteration 9: 508.1542748936638
Likelihood=-504.85855952146585
Iteration 10: 504.85855952146585
Likelihood=-501.7388169594239
Iteration 11: 501.7388169594239
Likelihood=-498.9198869129155
Iteration 12: 498.9198869129155
Likelihood=-496.4725063119228
Iteration 13: 496.4725063119228
Likelihood=-494.0387691950823
Iteration 14: 494.0387691950823
Likelihood=-492.00339153574697
Iteration 15: 492.00339153574697
Likelihood=-490.2449576238283
Iteration 16: 490.2449576238283
Likelihood=-488.54789403844194
Iteration 17: 488.54789403844194
Likelihood=-486.9838888675665
Iteration 18: 486.9838888675665
Likelihood=-485.55637370960005
Iteration 19: 485.55637370960005
Likelihood=-484.2690222151779
Iteration 20: 484.2690222151779
Likelihood=-483.1569958806403
Iteration 21: 483.1569958806403
Likelihood=-482.1069586580228
Iteration 22: 482.1069586580228
Likelihood=-481.2338712368493
Iteration 23: 481.2338712368493
Likelihood=-480.51369695362933
Iteration 24: 480.51369695362933
Likelihood=-479.84319658620694
Iteration 25: 479.84319658620694
Likelihood=-479.1162865430585
Iteration 26: 479.1162865430585
Likelihood=-478.55496696477775
Iteration 27: 478.55496696477775
Likelihood=-478.0757677909255
Iteration 28: 478.0757677909255
Likelihood=-477.6755487165253
Iteration 29: 477.6755487165253
Likelihood=-477.3664024242252
Iteration 30: 477.3664024242252
Likelihood=-477.0827068699828
Iteration 31: 477.0827068699828
Likelihood=-476.8836199462183
Iteration 32: 476.8836199462183
Likelihood=-476.70208583480644
Iteration 33: 476.70208583480644
Likelihood=-476.48127214476426
Iteration 34: 476.48127214476426
Likelihood=-476.2431663751597
Iteration 35: 476.2431663751597
Likelihood=-476.04830219121897
Iteration 36: 476.04830219121897
Likelihood=-475.90389261788414
Iteration 37: 475.90389261788414
Likelihood=-475.74611992198106
Iteration 38: 475.74611992198106
Likelihood=-475.6304396663603
Iteration 39: 475.6304396663603
Likelihood=-475.5520033106315
Iteration 40: 475.5520033106315
Likelihood=-475.4100962213881
Iteration 41: 475.4100962213881
Likelihood=-475.29189467962897
Iteration 42: 475.29189467962897
Likelihood=-475.1538262002018
Iteration 43: 475.1538262002018
Likelihood=-475.0294957155764
Iteration 44: 475.0294957155764
Likelihood=-474.91038392396285
Iteration 45: 474.91038392396285
Likelihood=-474.784429946739
Iteration 46: 474.784429946739
Likelihood=-474.665583828107
Iteration 47: 474.665583828107
Likelihood=-474.5696801117217
Iteration 48: 474.5696801117217
Likelihood=-474.5198685825513
Iteration 49: 474.5198685825513
Likelihood=-474.46246841161377
Iteration 50: 474.46246841161377
Likelihood=-474.4463969014908
Iteration 51: 474.4463969014908
Likelihood=-474.40843880415997
Iteration 52: 474.40843880415997
Likelihood=-474.36812819940354
Iteration 53: 474.36812819940354
Likelihood=-474.35604951908357
Iteration 54: 474.35604951908357
Likelihood=-474.3096092955554
Iteration 55: 474.3096092955554
Likelihood=-474.30012307247046
Iteration 56: 474.30012307247046
Likelihood=-474.28853660791805
Iteration 57: 474.28853660791805
Likelihood=-474.2671267287368
Iteration 58: 474.2671267287368
Likelihood=-474.2408015164499
Iteration 59: 474.2408015164499
Likelihood=-474.21376024617564
Iteration 60: 474.21376024617564
Likelihood=-474.1908183863904
Iteration 61: 474.1908183863904
Likelihood=-474.1539960949994
Iteration 62: 474.1539960949994
Likelihood=-474.1565007154923
Likelihood=-474.13317620628976
Iteration 63: 474.13317620628976
Likelihood=-474.10717030189807
Iteration 64: 474.10717030189807
Likelihood=-474.06409077271206
Iteration 65: 474.06409077271206
Likelihood=-474.014226379974
Iteration 66: 474.014226379974
Likelihood=-474.15439233839123
Likelihood=-474.00199682586964
Iteration 67: 474.00199682586964
Likelihood=-473.96942312097036
Iteration 68: 473.96942312097036
Likelihood=-473.9524382009955
Iteration 69: 473.9524382009955
Likelihood=-473.94421929798705
Iteration 70: 473.94421929798705
Likelihood=-473.9346820752018
Iteration 71: 473.9346820752018
Likelihood=-473.9255118194974
Iteration 72: 473.9255118194974
Likelihood=-473.91943805908477
Iteration 73: 473.91943805908477
Likelihood=-473.91418909107017
Iteration 74: 473.91418909107017
Likelihood=-473.90964682471326
Iteration 75: 473.90964682471326
Likelihood=-473.90622096922925
Iteration 76: 473.90622096922925
Likelihood=-473.9037801066203
Iteration 77: 473.9037801066203
Likelihood=-473.89837719776233
Iteration 78: 473.89837719776233
Likelihood=-473.895170553956
Iteration 79: 473.895170553956
Likelihood=-473.89203910391166
Iteration 80: 473.89203910391166
Likelihood=-473.890289204424
Iteration 81: 473.890289204424
Likelihood=-473.8886191032891
Iteration 82: 473.8886191032891
Likelihood=-473.886509025679
Iteration 83: 473.886509025679
Likelihood=-473.88430507058183
Iteration 84: 473.88430507058183
Likelihood=-473.88227548871475
Iteration 85: 473.88227548871475
Likelihood=-473.88008624976527
Iteration 86: 473.88008624976527
Likelihood=-473.87679278847986
Iteration 87: 473.87679278847986
Likelihood=-473.8746535902014
Iteration 88: 473.8746535902014
Likelihood=-473.87210624594127
Iteration 89: 473.87210624594127
Likelihood=-473.8707525142858
Iteration 90: 473.8707525142858
Likelihood=-473.86672946792123
Iteration 91: 473.86672946792123
Likelihood=-473.86458183703814
Iteration 92: 473.86458183703814
Likelihood=-473.86259563521975
Iteration 93: 473.86259563521975
Likelihood=-473.8591260409911
Iteration 94: 473.8591260409911
Likelihood=-473.8647504408648
Likelihood=-473.85673425698707
Iteration 95: 473.85673425698707
Likelihood=-473.852419804886
Iteration 96: 473.852419804886
Likelihood=-473.84938393175224
Iteration 97: 473.84938393175224
Likelihood=-473.8453382162927
Iteration 98: 473.8453382162927
Likelihood=-473.84119159498977
Iteration 99: 473.84119159498977
Likelihood=-473.83689089408233
Iteration 100: 473.83689089408233
Likelihood=-473.8318136840918
Iteration 101: 473.8318136840918
Likelihood=-473.8281737907331
Iteration 102: 473.8281737907331
Likelihood=-473.82448073399775
Iteration 103: 473.82448073399775
Likelihood=-473.8209639402255
Iteration 104: 473.8209639402255
Likelihood=-473.8182053134372
Iteration 105: 473.8182053134372
Likelihood=-473.81614185754756
Iteration 106: 473.81614185754756
Likelihood=-473.81459241766845
Iteration 107: 473.81459241766845
Likelihood=-473.81187999208163
Iteration 108: 473.81187999208163
Likelihood=-473.8086820533327
Iteration 109: 473.8086820533327
Likelihood=-473.8052853555897
Iteration 110: 473.8052853555897
Likelihood=-473.8026199850684
Iteration 111: 473.8026199850684
Likelihood=-473.7991398228845
Iteration 112: 473.7991398228845
Likelihood=-473.7933732101138
Iteration 113: 473.7933732101138
Likelihood=-473.80782388515155
Likelihood=-473.79097984786387
Iteration 114: 473.79097984786387
Likelihood=-473.7871132660115
Iteration 115: 473.7871132660115
Likelihood=-473.7819875738783
Iteration 116: 473.7819875738783
Likelihood=-473.77773410428415
Iteration 117: 473.77773410428415
Likelihood=-473.77245074102876
Iteration 118: 473.77245074102876
Likelihood=-473.767561845428
Iteration 119: 473.767561845428
Likelihood=-473.7631554072044
Iteration 120: 473.7631554072044
Likelihood=-473.7593389137244
Iteration 121: 473.7593389137244
Likelihood=-473.7554802442745
Iteration 122: 473.7554802442745
Likelihood=-473.75031970981524
Iteration 123: 473.75031970981524
Likelihood=-473.7464457187458
Iteration 124: 473.7464457187458
Likelihood=-473.74353812201707
Iteration 125: 473.74353812201707
Likelihood=-473.74064927740284
Iteration 126: 473.74064927740284
Likelihood=-473.73912213509755
Iteration 127: 473.73912213509755
Likelihood=-473.73615990847946
Iteration 128: 473.73615990847946
Likelihood=-473.7334370431111
Iteration 129: 473.7334370431111
Likelihood=-473.72780910057617
Iteration 130: 473.72780910057617
Likelihood=-473.7255558711927
Iteration 131: 473.7255558711927
Likelihood=-473.72293386590025
Iteration 132: 473.72293386590025
Likelihood=-473.7235795662741
Likelihood=-473.72129155310665
Iteration 133: 473.72129155310665
Likelihood=-473.71922565644354
Iteration 134: 473.71922565644354
Likelihood=-473.7125797350719
Iteration 135: 473.7125797350719
Likelihood=-473.7125706424636
Likelihood=-473.70997934335134
Iteration 136: 473.70997934335134
Likelihood=-473.70631968746113
Iteration 137: 473.70631968746113
Likelihood=-473.69792976395377
Iteration 138: 473.69792976395377
Likelihood=-473.69054975586187
Iteration 139: 473.69054975586187
Likelihood=-473.6813712864457
Iteration 140: 473.6813712864457
Likelihood=-473.6656777791899
Iteration 141: 473.6656777791899
Likelihood=-473.6586230365807
Iteration 142: 473.6586230365807
Likelihood=-473.64384969977704
Iteration 143: 473.64384969977704
Likelihood=-473.64450819887
Likelihood=-473.6327563752098
Iteration 144: 473.6327563752098
Likelihood=-473.62111665582705
Iteration 145: 473.62111665582705
Likelihood=-473.611587223717
Iteration 146: 473.611587223717
Likelihood=-473.60220459850086
Iteration 147: 473.60220459850086
Likelihood=-473.5959737628165
Iteration 148: 473.5959737628165
Likelihood=-473.59202952104306
Iteration 149: 473.59202952104306
Likelihood=-473.5882882439043
Iteration 150: 473.5882882439043
Likelihood=-473.584886058599
Iteration 151: 473.584886058599
Likelihood=-473.58245158213447
Iteration 152: 473.58245158213447
Likelihood=-473.5813547735178
Iteration 153: 473.5813547735178
Likelihood=-473.5800962985243
Iteration 154: 473.5800962985243
Likelihood=-473.57933427666904
Iteration 155: 473.57933427666904
Likelihood=-473.5782469943995
Iteration 156: 473.5782469943995
Likelihood=-473.5778707559193
Iteration 157: 473.5778707559193
Likelihood=-629.411904944771
Iteration 0: 629.411904944771
Iteration 1: 629.411904944771
Likelihood=-606.6398020640896
Iteration 2: 606.6398020640896
Likelihood=-590.0078874973548
Iteration 3: 590.0078874973548
Likelihood=-577.5603063918967
Iteration 4: 577.5603063918967
Likelihood=-567.6063411146168
Iteration 5: 567.6063411146168
Likelihood=-559.3528816751067
Iteration 6: 559.3528816751067
Likelihood=-552.43237084923
Iteration 7: 552.43237084923
Likelihood=-546.3854000603233
Iteration 8: 546.3854000603233
Likelihood=-541.0434629330433
Iteration 9: 541.0434629330433
Likelihood=-536.3161207996784
Iteration 10: 536.3161207996784
Likelihood=-531.9436664495238
Iteration 11: 531.9436664495238
Likelihood=-528.221974791886
Iteration 12: 528.221974791886
Likelihood=-524.620687862658
Iteration 13: 524.620687862658
Likelihood=-521.6051073638394
Iteration 14: 521.6051073638394
Likelihood=-518.7776821769739
Iteration 15: 518.7776821769739
Likelihood=-516.2698771119003
Iteration 16: 516.2698771119003
Likelihood=-514.0870752906278
Iteration 17: 514.0870752906278
Likelihood=-511.9455459009401
Iteration 18: 511.9455459009401
Likelihood=-510.0137061858063
Iteration 19: 510.0137061858063
Likelihood=-508.29294305926095
Iteration 20: 508.29294305926095
Likelihood=-506.6812371698176
Iteration 21: 506.6812371698176
Likelihood=-505.25726338975534
Iteration 22: 505.25726338975534
Likelihood=-504.03202180940235
Iteration 23: 504.03202180940235
Likelihood=-502.93766759753566
Iteration 24: 502.93766759753566
Likelihood=-502.1343017038215
Iteration 25: 502.1343017038215
Likelihood=-501.38026453971753
Iteration 26: 501.38026453971753
Likelihood=-500.8488036304968
Iteration 27: 500.8488036304968
Likelihood=-500.3949934802988
Iteration 28: 500.3949934802988
Likelihood=-499.99937222831215
Iteration 29: 499.99937222831215
Likelihood=-499.6336420044052
Iteration 30: 499.6336420044052
Likelihood=-499.27017630938127
Iteration 31: 499.27017630938127
Likelihood=-498.9313259435574
Iteration 32: 498.9313259435574
Likelihood=-498.5786218673703
Iteration 33: 498.5786218673703
Likelihood=-498.2540607763313
Iteration 34: 498.2540607763313
Likelihood=-497.9396760725257
Iteration 35: 497.9396760725257
Likelihood=-497.65525703310277
Iteration 36: 497.65525703310277
Likelihood=-497.42172189337236
Iteration 37: 497.42172189337236
Likelihood=-497.22166888686195
Iteration 38: 497.22166888686195
Likelihood=-496.99709816158196
Iteration 39: 496.99709816158196
Likelihood=-496.78105196824515
Iteration 40: 496.78105196824515
Likelihood=-496.6120408580252
Iteration 41: 496.6120408580252
Likelihood=-496.5025521841254
Iteration 42: 496.5025521841254
Likelihood=-496.32851977023506
Iteration 43: 496.32851977023506
Likelihood=-496.20792948003003
Iteration 44: 496.20792948003003
Likelihood=-496.0682216727678
Iteration 45: 496.0682216727678
Likelihood=-496.0144098686817
Iteration 46: 496.0144098686817
Likelihood=-495.9360304624884
Iteration 47: 495.9360304624884
Likelihood=-495.9340257039998
Likelihood=-495.89830105708734
Iteration 48: 495.89830105708734
Likelihood=-495.8478046225757
Iteration 49: 495.8478046225757
Likelihood=-495.8072681233771
Iteration 50: 495.8072681233771
Likelihood=-495.76255071909367
Iteration 51: 495.76255071909367
Likelihood=-495.7029581049462
Iteration 52: 495.7029581049462
Likelihood=-495.64936102428237
Iteration 53: 495.64936102428237
Likelihood=-495.5980230434405
Iteration 54: 495.5980230434405
Likelihood=-495.5380068811616
Iteration 55: 495.5380068811616
Likelihood=-495.50250041804816
Iteration 56: 495.50250041804816
Likelihood=-495.4651505406951
Iteration 57: 495.4651505406951
Likelihood=-495.3970691657398
Iteration 58: 495.3970691657398
Likelihood=-495.3444068941518
Iteration 59: 495.3444068941518
Likelihood=-495.2969160579187
Iteration 60: 495.2969160579187
Likelihood=-495.2228609299551
Iteration 61: 495.2228609299551
Likelihood=-495.1526722740425
Iteration 62: 495.1526722740425
Likelihood=-495.0802600698043
Iteration 63: 495.0802600698043
Likelihood=-495.0235158593305
Iteration 64: 495.0235158593305
Likelihood=-494.99321730248255
Iteration 65: 494.99321730248255
Likelihood=-494.9708960412585
Iteration 66: 494.9708960412585
Likelihood=-494.9375798558597
Iteration 67: 494.9375798558597
Likelihood=-494.91174927393024
Iteration 68: 494.91174927393024
Likelihood=-494.8893415588453
Iteration 69: 494.8893415588453
Likelihood=-494.8570968017044
Iteration 70: 494.8570968017044
Likelihood=-494.82574686469843
Iteration 71: 494.82574686469843
Likelihood=-494.7932291682439
Iteration 72: 494.7932291682439
Likelihood=-494.761588824201
Iteration 73: 494.761588824201
Likelihood=-494.7687880029436
Likelihood=-494.75044648589176
Iteration 74: 494.75044648589176
Likelihood=-494.74303765572705
Iteration 75: 494.74303765572705
Likelihood=-494.7382755336605
Iteration 76: 494.7382755336605
Likelihood=-494.732590385271
Iteration 77: 494.732590385271
Likelihood=-494.73036179580873
Iteration 78: 494.73036179580873
Likelihood=-494.72766487968704
Iteration 79: 494.72766487968704
Likelihood=-494.72584404330956
Iteration 80: 494.72584404330956
Likelihood=-494.72387849650374
Iteration 81: 494.72387849650374
Likelihood=-494.7199962746318
Iteration 82: 494.7199962746318
Likelihood=-494.7207738641855
Likelihood=-494.71761063143947
Iteration 83: 494.71761063143947
Likelihood=-494.7134025786344
Iteration 84: 494.7134025786344
Likelihood=-494.7091589996695
Iteration 85: 494.7091589996695
Likelihood=-494.70511913964367
Iteration 86: 494.70511913964367
Likelihood=-494.70241984626927
Iteration 87: 494.70241984626927
Likelihood=-494.69862194509864
Iteration 88: 494.69862194509864
Likelihood=-494.69541279269623
Iteration 89: 494.69541279269623
Likelihood=-494.6923434853942
Iteration 90: 494.6923434853942
Likelihood=-494.6898653060427
Iteration 91: 494.6898653060427
Likelihood=-494.6852182395119
Iteration 92: 494.6852182395119
Likelihood=-494.68286460704655
Iteration 93: 494.68286460704655
Likelihood=-494.67976195495584
Iteration 94: 494.67976195495584
Likelihood=-494.67539830721023
Iteration 95: 494.67539830721023
Likelihood=-494.67233965944837
Iteration 96: 494.67233965944837
Likelihood=-494.66756323416183
Iteration 97: 494.66756323416183
Likelihood=-494.664253003177
Iteration 98: 494.664253003177
Likelihood=-494.65904689500775
Iteration 99: 494.65904689500775
Likelihood=-494.6500150015815
Iteration 100: 494.6500150015815
Likelihood=-494.6411598583589
Iteration 101: 494.6411598583589
Likelihood=-494.63394450852024
Iteration 102: 494.63394450852024
Likelihood=-494.6235353577926
Iteration 103: 494.6235353577926
Likelihood=-494.61494197283247
Iteration 104: 494.61494197283247
Likelihood=-494.6025314407662
Iteration 105: 494.6025314407662
Likelihood=-494.59020605500564
Iteration 106: 494.59020605500564
Likelihood=-494.5899597587755
Likelihood=-494.58539681630873
Iteration 107: 494.58539681630873
Likelihood=-494.58102663891975
Iteration 108: 494.58102663891975
Likelihood=-494.57491766958873
Iteration 109: 494.57491766958873
Likelihood=-494.57260598718693
Iteration 110: 494.57260598718693
Likelihood=-494.5693515132575
Iteration 111: 494.5693515132575
Likelihood=-494.567703196966
Iteration 112: 494.567703196966
Likelihood=-494.5661318542608
Iteration 113: 494.5661318542608
Likelihood=-494.5644463759602
Iteration 114: 494.5644463759602
Likelihood=-494.5634848771187
Iteration 115: 494.5634848771187
Likelihood=-494.56226636109017
Iteration 116: 494.56226636109017
Likelihood=-494.5615057168241
Iteration 117: 494.5615057168241
Likelihood=-494.5604384390963
Iteration 118: 494.5604384390963
Likelihood=-494.560153341752
Iteration 119: 494.560153341752
Likelihood=-636.4108629520136
Iteration 0: 636.4108629520136
Iteration 1: 636.4108629520136
Likelihood=-612.2575856965943
Iteration 2: 612.2575856965943
Likelihood=-595.2941989188499
Iteration 3: 595.2941989188499
Likelihood=-583.398218852394
Iteration 4: 583.398218852394
Likelihood=-574.3441231521589
Iteration 5: 574.3441231521589
Likelihood=-566.9985043064238
Iteration 6: 566.9985043064238
Likelihood=-560.8960259297164
Iteration 7: 560.8960259297164
Likelihood=-555.8735690974064
Iteration 8: 555.8735690974064
Likelihood=-551.4509027095255
Iteration 9: 551.4509027095255
Likelihood=-547.6202714826525
Iteration 10: 547.6202714826525
Likelihood=-544.205982643107
Iteration 11: 544.205982643107
Likelihood=-540.8680376349798
Iteration 12: 540.8680376349798
Likelihood=-537.8574289675399
Iteration 13: 537.8574289675399
Likelihood=-535.0092104976458
Iteration 14: 535.0092104976458
Likelihood=-532.3526369817399
Iteration 15: 532.3526369817399
Likelihood=-529.9908426453534
Iteration 16: 529.9908426453534
Likelihood=-527.8492917717515
Iteration 17: 527.8492917717515
Likelihood=-525.9466620174776
Iteration 18: 525.9466620174776
Likelihood=-524.3914085154684
Iteration 19: 524.3914085154684
Likelihood=-522.9168327574434
Iteration 20: 522.9168327574434
Likelihood=-521.7739139407083
Iteration 21: 521.7739139407083
Likelihood=-520.8276305967528
Iteration 22: 520.8276305967528
Likelihood=-520.038655038477
Iteration 23: 520.038655038477
Likelihood=-519.3422499097223
Iteration 24: 519.3422499097223
Likelihood=-518.7110115426694
Iteration 25: 518.7110115426694
Likelihood=-518.1592208711933
Iteration 26: 518.1592208711933
Likelihood=-517.6934323675258
Iteration 27: 517.6934323675258
Likelihood=-517.261410308987
Iteration 28: 517.261410308987
Likelihood=-516.7975600671789
Iteration 29: 516.7975600671789
Likelihood=-516.3872804544684
Iteration 30: 516.3872804544684
Likelihood=-515.9753106495821
Iteration 31: 515.9753106495821
Likelihood=-515.6075636231312
Iteration 32: 515.6075636231312
Likelihood=-515.2627926816349
Iteration 33: 515.2627926816349
Likelihood=-514.9699080812017
Iteration 34: 514.9699080812017
Likelihood=-514.7079767324306
Iteration 35: 514.7079767324306
Likelihood=-514.4479283981609
Iteration 36: 514.4479283981609
Likelihood=-514.2161339576766
Iteration 37: 514.2161339576766
Likelihood=-514.0165763403066
Iteration 38: 514.0165763403066
Likelihood=-513.8766982335283
Iteration 39: 513.8766982335283
Likelihood=-513.7705208163335
Iteration 40: 513.7705208163335
Likelihood=-513.6051740207736
Iteration 41: 513.6051740207736
Likelihood=-513.5607488039145
Iteration 42: 513.5607488039145
Likelihood=-513.3518661274055
Iteration 43: 513.3518661274055
Likelihood=-513.2013263371368
Iteration 44: 513.2013263371368
Likelihood=-513.0854195922409
Iteration 45: 513.0854195922409
Likelihood=-512.9154627841991
Iteration 46: 512.9154627841991
Likelihood=-512.7839678526784
Iteration 47: 512.7839678526784
Likelihood=-512.6312745280189
Iteration 48: 512.6312745280189
Likelihood=-512.523873351291
Iteration 49: 512.523873351291
Likelihood=-512.4595161245302
Iteration 50: 512.4595161245302
Likelihood=-512.3608206884749
Iteration 51: 512.3608206884749
Likelihood=-512.2969256964599
Iteration 52: 512.2969256964599
Likelihood=-512.250679178852
Iteration 53: 512.250679178852
Likelihood=-512.2067303456839
Iteration 54: 512.2067303456839
Likelihood=-512.1682307187281
Iteration 55: 512.1682307187281
Likelihood=-512.1306763854191
Iteration 56: 512.1306763854191
Likelihood=-512.106524755743
Iteration 57: 512.106524755743
Likelihood=-512.085834681238
Iteration 58: 512.085834681238
Likelihood=-512.0724077850183
Iteration 59: 512.0724077850183
Likelihood=-512.0527971097773
Iteration 60: 512.0527971097773
Likelihood=-512.0410203706462
Iteration 61: 512.0410203706462
Likelihood=-512.0299587288
Iteration 62: 512.0299587288
Likelihood=-512.0200591158416
Iteration 63: 512.0200591158416
Likelihood=-512.0117831713853
Iteration 64: 512.0117831713853
Likelihood=-511.9990192720039
Iteration 65: 511.9990192720039
Likelihood=-511.98623781275097
Iteration 66: 511.98623781275097
Likelihood=-511.968680687953
Iteration 67: 511.968680687953
Likelihood=-511.95891590346685
Iteration 68: 511.95891590346685
Likelihood=-511.9445324770549
Iteration 69: 511.9445324770549
Likelihood=-511.9345943989223
Iteration 70: 511.9345943989223
Likelihood=-511.9227644412975
Iteration 71: 511.9227644412975
Likelihood=-511.90989955724643
Iteration 72: 511.90989955724643
Likelihood=-511.89345068878896
Iteration 73: 511.89345068878896
Likelihood=-511.88441929745574
Iteration 74: 511.88441929745574
Likelihood=-511.8739289465196
Iteration 75: 511.8739289465196
Likelihood=-511.8650496932568
Iteration 76: 511.8650496932568
Likelihood=-511.8525543989042
Iteration 77: 511.8525543989042
Likelihood=-511.83729575036864
Iteration 78: 511.83729575036864
Likelihood=-511.82308776671636
Iteration 79: 511.82308776671636
Likelihood=-511.80455132149274
Iteration 80: 511.80455132149274
Likelihood=-511.783131445232
Iteration 81: 511.783131445232
Likelihood=-511.76259810857266
Iteration 82: 511.76259810857266
Likelihood=-511.7437477747803
Iteration 83: 511.7437477747803
Likelihood=-511.72415106133616
Iteration 84: 511.72415106133616
Likelihood=-511.7036281827781
Iteration 85: 511.7036281827781
Likelihood=-511.68700719876955
Iteration 86: 511.68700719876955
Likelihood=-511.6758464506176
Iteration 87: 511.6758464506176
Likelihood=-511.66280726361805
Iteration 88: 511.66280726361805
Likelihood=-511.6511659786424
Iteration 89: 511.6511659786424
Likelihood=-511.6408333321315
Iteration 90: 511.6408333321315
Likelihood=-511.63617015394976
Iteration 91: 511.63617015394976
Likelihood=-511.6311897812597
Iteration 92: 511.6311897812597
Likelihood=-511.62574462709966
Iteration 93: 511.62574462709966
Likelihood=-511.62004952505623
Iteration 94: 511.62004952505623
Likelihood=-511.6155969759902
Iteration 95: 511.6155969759902
Likelihood=-511.61006409795544
Iteration 96: 511.61006409795544
Likelihood=-511.6009090023659
Iteration 97: 511.6009090023659
Likelihood=-511.5959414044789
Iteration 98: 511.5959414044789
Likelihood=-511.5905227427217
Iteration 99: 511.5905227427217
Likelihood=-511.58641119971776
Iteration 100: 511.58641119971776
Likelihood=-511.5821513816831
Iteration 101: 511.5821513816831
Likelihood=-511.5769400955017
Iteration 102: 511.5769400955017
Likelihood=-511.57226583012823
Iteration 103: 511.57226583012823
Likelihood=-511.5674456679677
Iteration 104: 511.5674456679677
Likelihood=-511.5651560166175
Iteration 105: 511.5651560166175
Likelihood=-511.561653917337
Iteration 106: 511.561653917337
Likelihood=-511.5591482045167
Iteration 107: 511.5591482045167
Likelihood=-511.5575207779686
Iteration 108: 511.5575207779686
Likelihood=-511.55662318897964
Iteration 109: 511.55662318897964
Likelihood=-511.55382998040693
Iteration 110: 511.55382998040693
Likelihood=-511.55323477264085
Iteration 111: 511.55323477264085
Likelihood=-511.55207555334414
Iteration 112: 511.55207555334414
Likelihood=-511.55132973168554
Iteration 113: 511.55132973168554
Likelihood=-511.5504552212405
Iteration 114: 511.5504552212405
Likelihood=-511.55009583084455
Iteration 115: 511.55009583084455
Likelihood=-644.1217919236962
Iteration 0: 644.1217919236962
Iteration 1: 644.1217919236962
Likelihood=-623.8850435767381
Iteration 2: 623.8850435767381
Likelihood=-608.7871725929008
Iteration 3: 608.7871725929008
Likelihood=-596.7477938791277
Iteration 4: 596.7477938791277
Likelihood=-586.4393707347331
Iteration 5: 586.4393707347331
Likelihood=-577.3174304668922
Iteration 6: 577.3174304668922
Likelihood=-569.2509887737845
Iteration 7: 569.2509887737845
Likelihood=-562.3798615936741
Iteration 8: 562.3798615936741
Likelihood=-556.2696592065105
Iteration 9: 556.2696592065105
Likelihood=-551.2125452747807
Iteration 10: 551.2125452747807
Likelihood=-546.8434544957248
Iteration 11: 546.8434544957248
Likelihood=-543.0719408932625
Iteration 12: 543.0719408932625
Likelihood=-539.8605222407964
Iteration 13: 539.8605222407964
Likelihood=-536.9866447589673
Iteration 14: 536.9866447589673
Likelihood=-534.4109107804711
Iteration 15: 534.4109107804711
Likelihood=-532.3048651732596
Iteration 16: 532.3048651732596
Likelihood=-530.2268544098908
Iteration 17: 530.2268544098908
Likelihood=-528.4939011941198
Iteration 18: 528.4939011941198
Likelihood=-526.8616063140487
Iteration 19: 526.8616063140487
Likelihood=-525.4337594096097
Iteration 20: 525.4337594096097
Likelihood=-524.1866104165406
Iteration 21: 524.1866104165406
Likelihood=-523.0226497126612
Iteration 22: 523.0226497126612
Likelihood=-521.9731914533169
Iteration 23: 521.9731914533169
Likelihood=-521.030614897806
Iteration 24: 521.030614897806
Likelihood=-520.2179485121866
Iteration 25: 520.2179485121866
Likelihood=-519.459429274444
Iteration 26: 519.459429274444
Likelihood=-518.7371711566707
Iteration 27: 518.7371711566707
Likelihood=-518.0857467117916
Iteration 28: 518.0857467117916
Likelihood=-517.5281412601114
Iteration 29: 517.5281412601114
Likelihood=-516.9925242567301
Iteration 30: 516.9925242567301
Likelihood=-516.5629362149116
Iteration 31: 516.5629362149116
Likelihood=-516.1933424808993
Iteration 32: 516.1933424808993
Likelihood=-515.8731323561672
Iteration 33: 515.8731323561672
Likelihood=-515.6091730017936
Iteration 34: 515.6091730017936
Likelihood=-515.3520758874436
Iteration 35: 515.3520758874436
Likelihood=-515.0531466925074
Iteration 36: 515.0531466925074
Likelihood=-514.7903252050729
Iteration 37: 514.7903252050729
Likelihood=-514.5603363911963
Iteration 38: 514.5603363911963
Likelihood=-514.3488396393759
Iteration 39: 514.3488396393759
Likelihood=-514.1755602182318
Iteration 40: 514.1755602182318
Likelihood=-514.0161166096701
Iteration 41: 514.0161166096701
Likelihood=-513.9099996122006
Iteration 42: 513.9099996122006
Likelihood=-513.8457424781193
Iteration 43: 513.8457424781193
Likelihood=-513.7701452933317
Iteration 44: 513.7701452933317
Likelihood=-513.728831391545
Iteration 45: 513.728831391545
Likelihood=-513.6795997868013
Iteration 46: 513.6795997868013
Likelihood=-513.6344905992975
Iteration 47: 513.6344905992975
Likelihood=-513.6117884755046
Iteration 48: 513.6117884755046
Likelihood=-513.5627526918249
Iteration 49: 513.5627526918249
Likelihood=-513.5407312815537
Iteration 50: 513.5407312815537
Likelihood=-513.5136790891657
Iteration 51: 513.5136790891657
Likelihood=-513.4798834458298
Iteration 52: 513.4798834458298
Likelihood=-513.4547750496516
Iteration 53: 513.4547750496516
Likelihood=-513.4373768884966
Iteration 54: 513.4373768884966
Likelihood=-513.4163911317456
Iteration 55: 513.4163911317456
Likelihood=-513.3979216906622
Iteration 56: 513.3979216906622
Likelihood=-513.377470302083
Iteration 57: 513.377470302083
Likelihood=-513.3550655062661
Iteration 58: 513.3550655062661
Likelihood=-513.3240431307984
Iteration 59: 513.3240431307984
Likelihood=-513.2937775955967
Iteration 60: 513.2937775955967
Likelihood=-513.2608850222621
Iteration 61: 513.2608850222621
Likelihood=-513.2027501487047
Iteration 62: 513.2027501487047
Likelihood=-513.1732957497485
Iteration 63: 513.1732957497485
Likelihood=-513.1188817651937
Iteration 64: 513.1188817651937
Likelihood=-513.0947663940517
Iteration 65: 513.0947663940517
Likelihood=-513.0654916113626
Iteration 66: 513.0654916113626
Likelihood=-513.04365511683
Iteration 67: 513.04365511683
Likelihood=-513.0229612972809
Iteration 68: 513.0229612972809
Likelihood=-513.0042080185708
Iteration 69: 513.0042080185708
Likelihood=-512.9916725754728
Iteration 70: 512.9916725754728
Likelihood=-512.9835473424458
Iteration 71: 512.9835473424458
Likelihood=-512.9789624767824
Iteration 72: 512.9789624767824
Likelihood=-512.9737479452444
Iteration 73: 512.9737479452444
Likelihood=-512.9692646818829
Iteration 74: 512.9692646818829
Likelihood=-512.9635337999911
Iteration 75: 512.9635337999911
Likelihood=-512.957031204346
Iteration 76: 512.957031204346
Likelihood=-512.9520179372699
Iteration 77: 512.9520179372699
Likelihood=-512.9475490347418
Iteration 78: 512.9475490347418
Likelihood=-512.9444681273684
Iteration 79: 512.9444681273684
Likelihood=-512.941222106219
Iteration 80: 512.941222106219
Likelihood=-512.9381416398516
Iteration 81: 512.9381416398516
Likelihood=-512.9351449485484
Iteration 82: 512.9351449485484
Likelihood=-512.9332645351069
Iteration 83: 512.9332645351069
Likelihood=-512.9317650592182
Iteration 84: 512.9317650592182
Likelihood=-512.9302144619646
Iteration 85: 512.9302144619646
Likelihood=-512.9287259230757
Iteration 86: 512.9287259230757
Likelihood=-512.9269481115812
Iteration 87: 512.9269481115812
Likelihood=-512.9251669340209
Iteration 88: 512.9251669340209
Likelihood=-512.9231094189339
Iteration 89: 512.9231094189339
Likelihood=-512.9213102520313
Iteration 90: 512.9213102520313
Likelihood=-512.9180725231134
Iteration 91: 512.9180725231134
Likelihood=-512.9142882832467
Iteration 92: 512.9142882832467
Likelihood=-512.910252658437
Iteration 93: 512.910252658437
Likelihood=-512.9048330775587
Iteration 94: 512.9048330775587
Likelihood=-512.8995173305678
Iteration 95: 512.8995173305678
Likelihood=-512.8919770598795
Iteration 96: 512.8919770598795
Likelihood=-512.8851015060469
Iteration 97: 512.8851015060469
Likelihood=-512.8767957582078
Iteration 98: 512.8767957582078
Likelihood=-512.8674109622807
Iteration 99: 512.8674109622807
Likelihood=-512.8591835591882
Iteration 100: 512.8591835591882
Likelihood=-512.8493394663575
Iteration 101: 512.8493394663575
Likelihood=-512.835004944459
Iteration 102: 512.835004944459
Likelihood=-512.8203285906034
Iteration 103: 512.8203285906034
Likelihood=-512.8000350160614
Iteration 104: 512.8000350160614
Likelihood=-512.7685793551545
Iteration 105: 512.7685793551545
Likelihood=-512.7432873272869
Iteration 106: 512.7432873272869
Likelihood=-512.7234166780507
Iteration 107: 512.7234166780507
Likelihood=-512.643214901331
Iteration 108: 512.643214901331
Likelihood=-512.6087347681269
Iteration 109: 512.6087347681269
Likelihood=-512.545660115707
Iteration 110: 512.545660115707
Likelihood=-512.4922321131924
Iteration 111: 512.4922321131924
Likelihood=-512.4608976242802
Iteration 112: 512.4608976242802
Likelihood=-512.4114340920083
Iteration 113: 512.4114340920083
Likelihood=-512.3763981483639
Iteration 114: 512.3763981483639
Likelihood=-512.3483274744931
Iteration 115: 512.3483274744931
Likelihood=-512.3334075875781
Iteration 116: 512.3334075875781
Likelihood=-512.3129070412739
Iteration 117: 512.3129070412739
Likelihood=-512.2992268004402
Iteration 118: 512.2992268004402
Likelihood=-512.2869720181866
Iteration 119: 512.2869720181866
Likelihood=-512.2828534462402
Iteration 120: 512.2828534462402
Likelihood=-512.2701269441741
Iteration 121: 512.2701269441741
Likelihood=-512.2655198613685
Iteration 122: 512.2655198613685
Likelihood=-512.2597154259994
Iteration 123: 512.2597154259994
Likelihood=-512.2516008965644
Iteration 124: 512.2516008965644
Likelihood=-512.2667960313656
Likelihood=-512.2470358414749
Iteration 125: 512.2470358414749
Likelihood=-512.2400853870026
Iteration 126: 512.2400853870026
Likelihood=-512.2357304859673
Iteration 127: 512.2357304859673
Likelihood=-512.2307732761337
Iteration 128: 512.2307732761337
Likelihood=-512.2257121724327
Iteration 129: 512.2257121724327
Likelihood=-512.2207784019844
Iteration 130: 512.2207784019844
Likelihood=-512.2174079077055
Iteration 131: 512.2174079077055
Likelihood=-512.2149595412966
Iteration 132: 512.2149595412966
Likelihood=-512.2116763271122
Iteration 133: 512.2116763271122
Likelihood=-512.2088871848667
Iteration 134: 512.2088871848667
Likelihood=-512.2065310806212
Iteration 135: 512.2065310806212
Likelihood=-512.2047627272541
Iteration 136: 512.2047627272541
Likelihood=-512.2026340753275
Iteration 137: 512.2026340753275
Likelihood=-512.2005434238498
Iteration 138: 512.2005434238498
Likelihood=-512.1985679003582
Iteration 139: 512.1985679003582
Likelihood=-512.1971408126682
Iteration 140: 512.1971408126682
Likelihood=-512.1952786390301
Iteration 141: 512.1952786390301
Likelihood=-512.1935316661298
Iteration 142: 512.1935316661298
Likelihood=-512.1916628391305
Iteration 143: 512.1916628391305
Likelihood=-512.1902266593853
Iteration 144: 512.1902266593853
Likelihood=-512.1887579957231
Iteration 145: 512.1887579957231
Likelihood=-512.186908245727
Iteration 146: 512.186908245727
Likelihood=-512.1854176772562
Iteration 147: 512.1854176772562
Likelihood=-512.1843700701858
Iteration 148: 512.1843700701858
Likelihood=-512.1837187237699
Iteration 149: 512.1837187237699
Likelihood=-512.1828738892725
Iteration 150: 512.1828738892725
Likelihood=-512.1821597183076
Iteration 151: 512.1821597183076
Likelihood=-512.1805939014048
Iteration 152: 512.1805939014048
Likelihood=-512.1799833088347
Iteration 153: 512.1799833088347
Likelihood=-512.179369926986
Iteration 154: 512.179369926986
Likelihood=-512.1781835220627
Iteration 155: 512.1781835220627
Likelihood=-512.1789910993573
Likelihood=-512.1776364324143
Iteration 156: 512.1776364324143
Likelihood=-512.1768429348309
Iteration 157: 512.1768429348309
Likelihood=-512.1762675641263
Iteration 158: 512.1762675641263
Likelihood=-512.1756981289766
Iteration 159: 512.1756981289766
Likelihood=-512.1751778056414
Iteration 160: 512.1751778056414
Likelihood=-512.1749065255643
Iteration 161: 512.1749065255643
Likelihood=-639.7374651589965
Iteration 0: 639.7374651589965
Iteration 1: 639.7374651589965
Likelihood=-624.5513443623726
Iteration 2: 624.5513443623726
Likelihood=-613.6397764724583
Iteration 3: 613.6397764724583
Likelihood=-604.7297688761382
Iteration 4: 604.7297688761382
Likelihood=-596.7404441659595
Likelihood=-574.1618027958352
Iteration 5: 574.1618027958352
Likelihood=-569.7332337413833
Iteration 6: 569.7332337413833
Likelihood=-565.5430936927216
Iteration 7: 565.5430936927216
Likelihood=-561.2953387644593
Iteration 8: 561.2953387644593
Likelihood=-557.2596385649249
Iteration 9: 557.2596385649249
Likelihood=-553.4905102220271
Iteration 10: 553.4905102220271
Likelihood=-549.8464825571443
Iteration 11: 549.8464825571443
Likelihood=-546.6859927986366
Iteration 12: 546.6859927986366
Likelihood=-543.9176728475995
Iteration 13: 543.9176728475995
Likelihood=-541.5127871899085
Iteration 14: 541.5127871899085
Likelihood=-539.5067660374115
Iteration 15: 539.5067660374115
Likelihood=-537.6737680054734
Iteration 16: 537.6737680054734
Likelihood=-536.0370908181108
Iteration 17: 536.0370908181108
Likelihood=-534.589669653747
Iteration 18: 534.589669653747
Likelihood=-533.240900317254
Iteration 19: 533.240900317254
Likelihood=-532.0416021255083
Iteration 20: 532.0416021255083
Likelihood=-530.9782745911886
Iteration 21: 530.9782745911886
Likelihood=-530.0367152977741
Iteration 22: 530.0367152977741
Likelihood=-529.1882195477542
Iteration 23: 529.1882195477542
Likelihood=-528.4453314672438
Iteration 24: 528.4453314672438
Likelihood=-527.7598319670192
Iteration 25: 527.7598319670192
Likelihood=-527.1602714941564
Iteration 26: 527.1602714941564
Likelihood=-526.6199877704885
Iteration 27: 526.6199877704885
Likelihood=-526.1195959706245
Iteration 28: 526.1195959706245
Likelihood=-525.6671817132386
Iteration 29: 525.6671817132386
Likelihood=-525.2504779367273
Iteration 30: 525.2504779367273
Likelihood=-524.8708270044029
Iteration 31: 524.8708270044029
Likelihood=-524.52955619767
Iteration 32: 524.52955619767
Likelihood=-524.2118683602876
Iteration 33: 524.2118683602876
Likelihood=-523.9210471095998
Iteration 34: 523.9210471095998
Likelihood=-523.6519160636999
Iteration 35: 523.6519160636999
Likelihood=-523.385841465192
Iteration 36: 523.385841465192
Likelihood=-523.1441137571727
Iteration 37: 523.1441137571727
Likelihood=-522.9137569899735
Iteration 38: 522.9137569899735
Likelihood=-522.6851303671084
Iteration 39: 522.6851303671084
Likelihood=-522.4591056969173
Iteration 40: 522.4591056969173
Likelihood=-522.2529161932115
Iteration 41: 522.2529161932115
Likelihood=-522.1943222934823
Iteration 42: 522.1943222934823
Likelihood=-522.0365682337771
Iteration 43: 522.0365682337771
Likelihood=-521.995982293421
Iteration 44: 521.995982293421
Likelihood=-521.9452840163095
Iteration 45: 521.9452840163095
Likelihood=-521.9174183224408
Iteration 46: 521.9174183224408
Likelihood=-521.8936757785766
Iteration 47: 521.8936757785766
Likelihood=-521.8262804852722
Iteration 48: 521.8262804852722
Likelihood=-521.7733423855219
Iteration 49: 521.7733423855219
Likelihood=-521.7295382259915
Iteration 50: 521.7295382259915
Likelihood=-521.6077147339174
Iteration 51: 521.6077147339174
Likelihood=-521.5273555255567
Iteration 52: 521.5273555255567
Likelihood=-521.440049862482
Iteration 53: 521.440049862482
Likelihood=-521.3638807832947
Iteration 54: 521.3638807832947
Likelihood=-521.2841477312296
Iteration 55: 521.2841477312296
Likelihood=-521.2293253156171
Iteration 56: 521.2293253156171
Likelihood=-521.175655939722
Iteration 57: 521.175655939722
Likelihood=-521.1398824544281
Iteration 58: 521.1398824544281
Likelihood=-521.1079949338921
Iteration 59: 521.1079949338921
Likelihood=-521.0729333846128
Iteration 60: 521.0729333846128
Likelihood=-521.0329833608066
Iteration 61: 521.0329833608066
Likelihood=-521.021970537338
Iteration 62: 521.021970537338
Likelihood=-520.9936335820823
Iteration 63: 520.9936335820823
Likelihood=-520.9840766740443
Iteration 64: 520.9840766740443
Likelihood=-520.9620591579175
Iteration 65: 520.9620591579175
Likelihood=-520.9403592587836
Iteration 66: 520.9403592587836
Likelihood=-520.9196183629227
Iteration 67: 520.9196183629227
Likelihood=-520.9075004942757
Iteration 68: 520.9075004942757
Likelihood=-520.8963567736174
Iteration 69: 520.8963567736174
Likelihood=-520.8995565779705
Likelihood=-520.8906191471967
Iteration 70: 520.8906191471967
Likelihood=-520.8844857893848
Iteration 71: 520.8844857893848
Likelihood=-520.8787925977961
Iteration 72: 520.8787925977961
Likelihood=-520.8740513464222
Iteration 73: 520.8740513464222
Likelihood=-520.8770180480477
Likelihood=-520.8714528395952
Iteration 74: 520.8714528395952
Likelihood=-520.8664316575196
Iteration 75: 520.8664316575196
Likelihood=-520.8631236175393
Iteration 76: 520.8631236175393
Likelihood=-520.8585903131286
Iteration 77: 520.8585903131286
Likelihood=-520.8523169279854
Iteration 78: 520.8523169279854
Likelihood=-520.8528203491912
Likelihood=-520.8471125090445
Iteration 79: 520.8471125090445
Likelihood=-520.8379917393379
Iteration 80: 520.8379917393379
Likelihood=-520.8233797586221
Iteration 81: 520.8233797586221
Likelihood=-520.8116346284289
Iteration 82: 520.8116346284289
Likelihood=-520.8129242465667
Likelihood=-520.8043829399677
Iteration 83: 520.8043829399677
Likelihood=-520.7948512525305
Iteration 84: 520.7948512525305
Likelihood=-520.7849782007671
Iteration 85: 520.7849782007671
Likelihood=-520.7733812946707
Iteration 86: 520.7733812946707
Likelihood=-520.7522760142904
Iteration 87: 520.7522760142904
Likelihood=-520.7467320014362
Iteration 88: 520.7467320014362
Likelihood=-520.7219701605858
Iteration 89: 520.7219701605858
Likelihood=-520.7051961684842
Iteration 90: 520.7051961684842
Likelihood=-520.6794793692493
Iteration 91: 520.6794793692493
Likelihood=-520.6501742810717
Iteration 92: 520.6501742810717
Likelihood=-520.6210202125009
Iteration 93: 520.6210202125009
Likelihood=-520.5879375753135
Iteration 94: 520.5879375753135
Likelihood=-520.5454861075254
Iteration 95: 520.5454861075254
Likelihood=-520.5052434364717
Iteration 96: 520.5052434364717
Likelihood=-520.4684902270046
Iteration 97: 520.4684902270046
Likelihood=-520.4426531001616
Iteration 98: 520.4426531001616
Likelihood=-520.4332392579505
Iteration 99: 520.4332392579505
Likelihood=-520.4268722618598
Iteration 100: 520.4268722618598
Likelihood=-520.4180836221889
Iteration 101: 520.4180836221889
Likelihood=-520.4099282365031
Iteration 102: 520.4099282365031
Likelihood=-520.3986996420132
Iteration 103: 520.3986996420132
Likelihood=-520.3922953008351
Iteration 104: 520.3922953008351
Likelihood=-520.3823144024243
Iteration 105: 520.3823144024243
Likelihood=-520.3757632130823
Iteration 106: 520.3757632130823
Likelihood=-520.3686257252596
Iteration 107: 520.3686257252596
Likelihood=-520.3722015955144
Likelihood=-520.3643292488763
Iteration 108: 520.3643292488763
Likelihood=-520.3581039719277
Iteration 109: 520.3581039719277
Likelihood=-520.3512612393163
Iteration 110: 520.3512612393163
Likelihood=-520.3421251133692
Iteration 111: 520.3421251133692
Likelihood=-520.3275355131259
Iteration 112: 520.3275355131259
Likelihood=-520.3236006179183
Likelihood=-520.314381315439
Iteration 113: 520.314381315439
Likelihood=-520.2932115542768
Iteration 114: 520.2932115542768
Likelihood=-520.2688272532405
Iteration 115: 520.2688272532405
Likelihood=-520.2566948177614
Iteration 116: 520.2566948177614
Likelihood=-520.2471402188755
Iteration 117: 520.2471402188755
Likelihood=-520.242017327276
Iteration 118: 520.242017327276
Likelihood=-520.2383386242558
Iteration 119: 520.2383386242558
Likelihood=-520.2343864899739
Iteration 120: 520.2343864899739
Likelihood=-520.2305951297432
Iteration 121: 520.2305951297432
Likelihood=-520.2271201251633
Iteration 122: 520.2271201251633
Likelihood=-520.2240935497734
Iteration 123: 520.2240935497734
Likelihood=-520.220851475891
Iteration 124: 520.220851475891
Likelihood=-520.2189658872971
Iteration 125: 520.2189658872971
Likelihood=-520.2171445304706
Iteration 126: 520.2171445304706
Likelihood=-520.2158850771261
Iteration 127: 520.2158850771261
Likelihood=-520.2135352746345
Iteration 128: 520.2135352746345
Likelihood=-520.2110311350964
Iteration 129: 520.2110311350964
Likelihood=-520.2077870671304
Iteration 130: 520.2077870671304
Likelihood=-520.2029135690655
Iteration 131: 520.2029135690655
Likelihood=-520.1946154496997
Iteration 132: 520.1946154496997
Likelihood=-520.1823027123997
Iteration 133: 520.1823027123997
Likelihood=-520.1699022705245
Iteration 134: 520.1699022705245
Likelihood=-520.1562080872917
Iteration 135: 520.1562080872917
Likelihood=-520.1406366140455
Iteration 136: 520.1406366140455
Likelihood=-520.116368348317
Iteration 137: 520.116368348317
Likelihood=-520.1246979865484
Likelihood=-520.1007555438855
Iteration 138: 520.1007555438855
Likelihood=-520.0777977928988
Iteration 139: 520.0777977928988
Likelihood=-520.147949098161
Likelihood=-520.0508900588973
Iteration 140: 520.0508900588973
Likelihood=-520.027524270829
Iteration 141: 520.027524270829
Likelihood=-520.0096618073195
Iteration 142: 520.0096618073195
Likelihood=-519.9688339301002
Iteration 143: 519.9688339301002
Likelihood=-519.9068127448021
Iteration 144: 519.9068127448021
Likelihood=-519.8570104534936
Iteration 145: 519.8570104534936
Likelihood=-519.8062368042062
Iteration 146: 519.8062368042062
Likelihood=-519.7919359897109
Iteration 147: 519.7919359897109
Likelihood=-519.7808215160713
Iteration 148: 519.7808215160713
Likelihood=-519.7734634252081
Iteration 149: 519.7734634252081
Likelihood=-519.7666699878581
Iteration 150: 519.7666699878581
Likelihood=-519.7616779982544
Iteration 151: 519.7616779982544
Likelihood=-519.7536812036819
Iteration 152: 519.7536812036819
Likelihood=-519.7486194268475
Iteration 153: 519.7486194268475
Likelihood=-519.7428820841961
Iteration 154: 519.7428820841961
Likelihood=-519.7386078521414
Iteration 155: 519.7386078521414
Likelihood=-519.736885095676
Iteration 156: 519.736885095676
Likelihood=-519.7358648839465
Iteration 157: 519.7358648839465
Likelihood=-519.735101402993
Iteration 158: 519.735101402993
Likelihood=-519.7343567156069
Iteration 159: 519.7343567156069
Likelihood=-519.732828976828
Iteration 160: 519.732828976828
Likelihood=-519.7316919642234
Iteration 161: 519.7316919642234
Likelihood=-519.7304702402915
Iteration 162: 519.7304702402915
Likelihood=-519.7296601179663
Iteration 163: 519.7296601179663
Likelihood=-519.729216955627
Iteration 164: 519.729216955627
Likelihood=-637.3877074734254
Iteration 0: 637.3877074734254
Iteration 1: 637.3877074734254
Likelihood=-618.851168425407
Iteration 2: 618.851168425407
Likelihood=-605.8507656911777
Iteration 3: 605.8507656911777
Likelihood=-596.0038617690533
Iteration 4: 596.0038617690533
Likelihood=-587.7029493882546
Iteration 5: 587.7029493882546
Likelihood=-580.3482725832923
Iteration 6: 580.3482725832923
Likelihood=-573.8340304461184
Iteration 7: 573.8340304461184
Likelihood=-567.7479219403307
Iteration 8: 567.7479219403307
Likelihood=-562.3763433279712
Iteration 9: 562.3763433279712
Likelihood=-557.5344213658631
Iteration 10: 557.5344213658631
Likelihood=-553.082840442845
Iteration 11: 553.082840442845
Likelihood=-549.4168774835732
Iteration 12: 549.4168774835732
Likelihood=-545.8693670412414
Iteration 13: 545.8693670412414
Likelihood=-542.91785889264
Iteration 14: 542.91785889264
Likelihood=-540.4058332004231
Iteration 15: 540.4058332004231
Likelihood=-538.1434125404355
Iteration 16: 538.1434125404355
Likelihood=-536.2831673734541
Iteration 17: 536.2831673734541
Likelihood=-534.6662709906801
Iteration 18: 534.6662709906801
Likelihood=-533.1985238249491
Iteration 19: 533.1985238249491
Likelihood=-531.9877026378733
Iteration 20: 531.9877026378733
Likelihood=-530.8358526880845
Iteration 21: 530.8358526880845
Likelihood=-529.8390149644878
Iteration 22: 529.8390149644878
Likelihood=-528.9641526428741
Iteration 23: 528.9641526428741
Likelihood=-528.1663518720917
Iteration 24: 528.1663518720917
Likelihood=-527.4868515326716
Iteration 25: 527.4868515326716
Likelihood=-526.8537560307662
Iteration 26: 526.8537560307662
Likelihood=-526.3181011501882
Iteration 27: 526.3181011501882
Likelihood=-525.8714167444957
Iteration 28: 525.8714167444957
Likelihood=-525.492673324357
Iteration 29: 525.492673324357
Likelihood=-525.1703087171832
Iteration 30: 525.1703087171832
Likelihood=-524.9090916928632
Iteration 31: 524.9090916928632
Likelihood=-524.6617109757774
Iteration 32: 524.6617109757774
Likelihood=-524.4535643222619
Iteration 33: 524.4535643222619
Likelihood=-524.2542075308149
Iteration 34: 524.2542075308149
Likelihood=-524.0770156287837
Iteration 35: 524.0770156287837
Likelihood=-523.9176358505356
Iteration 36: 523.9176358505356
Likelihood=-523.7714345225431
Iteration 37: 523.7714345225431
Likelihood=-523.617269396358
Iteration 38: 523.617269396358
Likelihood=-523.4822923384246
Iteration 39: 523.4822923384246
Likelihood=-523.3614915534704
Iteration 40: 523.3614915534704
Likelihood=-523.2594345309236
Iteration 41: 523.2594345309236
Likelihood=-523.1658746701484
Iteration 42: 523.1658746701484
Likelihood=-523.097147906046
Iteration 43: 523.097147906046
Likelihood=-523.0480600632344
Iteration 44: 523.0480600632344
Likelihood=-522.9974717024742
Iteration 45: 522.9974717024742
Likelihood=-522.9516427201643
Iteration 46: 522.9516427201643
Likelihood=-522.9349419117389
Iteration 47: 522.9349419117389
Likelihood=-522.9214588156077
Iteration 48: 522.9214588156077
Likelihood=-522.9031525069372
Iteration 49: 522.9031525069372
Likelihood=-522.8924964524249
Iteration 50: 522.8924964524249
Likelihood=-522.8836010761044
Iteration 51: 522.8836010761044
Likelihood=-522.8796676499061
Iteration 52: 522.8796676499061
Likelihood=-522.8752386528646
Iteration 53: 522.8752386528646
Likelihood=-522.8678700498185
Iteration 54: 522.8678700498185
Likelihood=-522.8569965496276
Iteration 55: 522.8569965496276
Likelihood=-522.8470012543264
Iteration 56: 522.8470012543264
Likelihood=-522.8365944533246
Iteration 57: 522.8365944533246
Likelihood=-522.8280817196496
Iteration 58: 522.8280817196496
Likelihood=-522.8213520688715
Iteration 59: 522.8213520688715
Likelihood=-522.8314269272595
Likelihood=-522.8147644305321
Iteration 60: 522.8147644305321
Likelihood=-522.8048700409605
Iteration 61: 522.8048700409605
Likelihood=-522.7950399427193
Iteration 62: 522.7950399427193
Likelihood=-522.7854163053934
Iteration 63: 522.7854163053934
Likelihood=-522.767584172207
Iteration 64: 522.767584172207
Likelihood=-522.7579143111888
Iteration 65: 522.7579143111888
Likelihood=-522.738383302402
Iteration 66: 522.738383302402
Likelihood=-522.7246940402082
Iteration 67: 522.7246940402082
Likelihood=-522.7092695811874
Iteration 68: 522.7092695811874
Likelihood=-522.6819402435076
Iteration 69: 522.6819402435076
Likelihood=-522.7045676910101
Likelihood=-522.6717114117866
Iteration 70: 522.6717114117866
Likelihood=-522.6602244370937
Iteration 71: 522.6602244370937
Likelihood=-522.6458738049911
Iteration 72: 522.6458738049911
Likelihood=-522.6321609433006
Iteration 73: 522.6321609433006
Likelihood=-522.6310119745992
Likelihood=-522.6217231171488
Iteration 74: 522.6217231171488
Likelihood=-522.6063579540617
Iteration 75: 522.6063579540617
Likelihood=-522.5961917297498
Iteration 76: 522.5961917297498
Likelihood=-522.5890999339307
Iteration 77: 522.5890999339307
Likelihood=-522.5847471977432
Iteration 78: 522.5847471977432
Likelihood=-522.5783300600251
Iteration 79: 522.5783300600251
Likelihood=-522.5739592006789
Iteration 80: 522.5739592006789
Likelihood=-522.566359639548
Iteration 81: 522.566359639548
Likelihood=-522.549859423161
Iteration 82: 522.549859423161
Likelihood=-522.5266194235788
Iteration 83: 522.5266194235788
Likelihood=-522.492325374188
Iteration 84: 522.492325374188
Likelihood=-522.4467809932208
Iteration 85: 522.4467809932208
Likelihood=-522.4084250430517
Iteration 86: 522.4084250430517
Likelihood=-522.365252803745
Iteration 87: 522.365252803745
Likelihood=-522.3382675685215
Iteration 88: 522.3382675685215
Likelihood=-522.3063198352316
Iteration 89: 522.3063198352316
Likelihood=-522.2442093826886
Iteration 90: 522.2442093826886
Likelihood=-522.2003871578298
Iteration 91: 522.2003871578298
Likelihood=-522.17040671853
Iteration 92: 522.17040671853
Likelihood=-522.1231663391806
Iteration 93: 522.1231663391806
Likelihood=-522.0367747904388
Iteration 94: 522.0367747904388
Likelihood=-521.9660395626994
Iteration 95: 521.9660395626994
Likelihood=-521.8577238390207
Iteration 96: 521.8577238390207
Likelihood=-521.7814705794152
Iteration 97: 521.7814705794152
Likelihood=-521.7335606436218
Iteration 98: 521.7335606436218
Likelihood=-521.6981268290124
Iteration 99: 521.6981268290124
Likelihood=-521.6623290623078
Iteration 100: 521.6623290623078
Likelihood=-521.6518873144905
Iteration 101: 521.6518873144905
Likelihood=-521.63834103369
Iteration 102: 521.63834103369
Likelihood=-521.6276670722683
Iteration 103: 521.6276670722683
Likelihood=-521.6199142228902
Iteration 104: 521.6199142228902
Likelihood=-521.6064402168116
Iteration 105: 521.6064402168116
Likelihood=-521.6063996507119
Likelihood=-521.5971946133443
Iteration 106: 521.5971946133443
Likelihood=-521.5905811503189
Iteration 107: 521.5905811503189
Likelihood=-521.5855392103058
Iteration 108: 521.5855392103058
Likelihood=-521.5808127405039
Iteration 109: 521.5808127405039
Likelihood=-521.5746160130087
Iteration 110: 521.5746160130087
Likelihood=-521.567034043686
Iteration 111: 521.567034043686
Likelihood=-521.5602793401146
Iteration 112: 521.5602793401146
Likelihood=-521.5532869675644
Iteration 113: 521.5532869675644
Likelihood=-521.5432707763547
Iteration 114: 521.5432707763547
Likelihood=-521.5328342712489
Iteration 115: 521.5328342712489
Likelihood=-521.5265807591342
Iteration 116: 521.5265807591342
Likelihood=-521.5142871098282
Iteration 117: 521.5142871098282
Likelihood=-521.5036370327499
Iteration 118: 521.5036370327499
Likelihood=-521.4916525009747
Iteration 119: 521.4916525009747
Likelihood=-521.4847103582753
Iteration 120: 521.4847103582753
Likelihood=-521.4784659681692
Iteration 121: 521.4784659681692
Likelihood=-521.4774408070771
Iteration 122: 521.4774408070771
Likelihood=-521.470599652738
Iteration 123: 521.470599652738
Likelihood=-521.46935023386
Iteration 124: 521.46935023386
Likelihood=-521.4676923663075
Iteration 125: 521.4676923663075
Likelihood=-521.4656073370583
Iteration 126: 521.4656073370583
Likelihood=-521.4646910916084
Iteration 127: 521.4646910916084
Likelihood=-521.4631917961312
Iteration 128: 521.4631917961312
Likelihood=-521.4627827024333
Iteration 129: 521.4627827024333
Likelihood=-549.17356566967
Iteration 0: 549.17356566967
Iteration 1: 549.17356566967
Likelihood=-527.9527587807225
Iteration 2: 527.9527587807225
Likelihood=-511.8405548321611
Iteration 3: 511.8405548321611
Likelihood=-499.27887129594785
Iteration 4: 499.27887129594785
Likelihood=-488.979768058186
Iteration 5: 488.979768058186
Likelihood=-480.0921796872606
Iteration 6: 480.0921796872606
Likelihood=-472.32873874617985
Iteration 7: 472.32873874617985
Likelihood=-465.6328379838903
Iteration 8: 465.6328379838903
Likelihood=-459.97014449532475
Iteration 9: 459.97014449532475
Likelihood=-455.1676801030516
Iteration 10: 455.1676801030516
Likelihood=-451.0730619388313
Iteration 11: 451.0730619388313
Likelihood=-447.5703117432054
Iteration 12: 447.5703117432054
Likelihood=-444.3353025804001
Iteration 13: 444.3353025804001
Likelihood=-441.5694692396714
Iteration 14: 441.5694692396714
Likelihood=-439.0401637805423
Iteration 15: 439.0401637805423
Likelihood=-436.8172523387207
Iteration 16: 436.8172523387207
Likelihood=-434.8355518259451
Iteration 17: 434.8355518259451
Likelihood=-433.0281850617701
Iteration 18: 433.0281850617701
Likelihood=-431.325730562487
Iteration 19: 431.325730562487
Likelihood=-429.9001095213824
Iteration 20: 429.9001095213824
Likelihood=-428.4914491313425
Iteration 21: 428.4914491313425
Likelihood=-427.30886724419753
Iteration 22: 427.30886724419753
Likelihood=-426.2608080626376
Iteration 23: 426.2608080626376
Likelihood=-425.34726953933733
Iteration 24: 425.34726953933733
Likelihood=-424.52701627869016
Iteration 25: 424.52701627869016
Likelihood=-423.7933851572234
Iteration 26: 423.7933851572234
Likelihood=-423.1401815878563
Iteration 27: 423.1401815878563
Likelihood=-422.582234451442
Iteration 28: 422.582234451442
Likelihood=-422.0802577166717
Iteration 29: 422.0802577166717
Likelihood=-421.6663843822835
Iteration 30: 421.6663843822835
Likelihood=-421.33251201607067
Iteration 31: 421.33251201607067
Likelihood=-421.0183861269924
Iteration 32: 421.0183861269924
Likelihood=-420.7760624308007
Iteration 33: 420.7760624308007
Likelihood=-420.56193923798565
Iteration 34: 420.56193923798565
Likelihood=-420.3759809327878
Iteration 35: 420.3759809327878
Likelihood=-420.2109980657339
Iteration 36: 420.2109980657339
Likelihood=-420.0670072834054
Iteration 37: 420.0670072834054
Likelihood=-419.9505753845178
Iteration 38: 419.9505753845178
Likelihood=-419.8447544542762
Iteration 39: 419.8447544542762
Likelihood=-419.7744311860789
Iteration 40: 419.7744311860789
Likelihood=-419.7154649956462
Iteration 41: 419.7154649956462
Likelihood=-419.6693339342024
Iteration 42: 419.6693339342024
Likelihood=-419.6316378964267
Iteration 43: 419.6316378964267
Likelihood=-419.5859968944139
Iteration 44: 419.5859968944139
Likelihood=-419.51727566013216
Iteration 45: 419.51727566013216
Likelihood=-419.45605900834767
Iteration 46: 419.45605900834767
Likelihood=-419.3997623544018
Iteration 47: 419.3997623544018
Likelihood=-419.35099503722347
Iteration 48: 419.35099503722347
Likelihood=-419.3096988721111
Iteration 49: 419.3096988721111
Likelihood=-419.2555362556121
Iteration 50: 419.2555362556121
Likelihood=-419.17258415091817
Iteration 51: 419.17258415091817
Likelihood=-419.0934511960025
Iteration 52: 419.0934511960025
Likelihood=-419.01761049395543
Iteration 53: 419.01761049395543
Likelihood=-418.94144269048866
Iteration 54: 418.94144269048866
Likelihood=-418.86233811571003
Iteration 55: 418.86233811571003
Likelihood=-418.7719419798387
Iteration 56: 418.7719419798387
Likelihood=-418.7270241763463
Iteration 57: 418.7270241763463
Likelihood=-418.65045753365723
Iteration 58: 418.65045753365723
Likelihood=-418.6268437353151
Iteration 59: 418.6268437353151
Likelihood=-418.58655347621783
Iteration 60: 418.58655347621783
Likelihood=-418.5598443589593
Iteration 61: 418.5598443589593
Likelihood=-418.54876655770175
Iteration 62: 418.54876655770175
Likelihood=-418.53716499539195
Iteration 63: 418.53716499539195
Likelihood=-418.52324083827506
Iteration 64: 418.52324083827506
Likelihood=-418.4988343407242
Iteration 65: 418.4988343407242
Likelihood=-418.49723929007115
Likelihood=-418.48669890284543
Iteration 66: 418.48669890284543
Likelihood=-418.47469188
Iteration 67: 418.47469188
Likelihood=-418.4639398425719
Iteration 68: 418.4639398425719
Likelihood=-418.4582336405414
Iteration 69: 418.4582336405414
Likelihood=-418.45073345892837
Iteration 70: 418.45073345892837
Likelihood=-418.44199596188054
Iteration 71: 418.44199596188054
Likelihood=-418.43154448647823
Iteration 72: 418.43154448647823
Likelihood=-418.42455924141376
Iteration 73: 418.42455924141376
Likelihood=-418.41052948396066
Iteration 74: 418.41052948396066
Likelihood=-418.401906778529
Iteration 75: 418.401906778529
Likelihood=-418.393538899426
Iteration 76: 418.393538899426
Likelihood=-418.38434420792584
Iteration 77: 418.38434420792584
Likelihood=-418.3723677884381
Iteration 78: 418.3723677884381
Likelihood=-418.353517226347
Iteration 79: 418.353517226347
Likelihood=-418.33398113921146
Iteration 80: 418.33398113921146
Likelihood=-418.3126767426329
Iteration 81: 418.3126767426329
Likelihood=-418.2925603201467
Iteration 82: 418.2925603201467
Likelihood=-418.28087062495985
Iteration 83: 418.28087062495985
Likelihood=-418.25598379340056
Iteration 84: 418.25598379340056
Likelihood=-418.2465155645955
Iteration 85: 418.2465155645955
Likelihood=-418.23481035077583
Iteration 86: 418.23481035077583
Likelihood=-418.22790296736076
Iteration 87: 418.22790296736076
Likelihood=-418.22087334593755
Iteration 88: 418.22087334593755
Likelihood=-418.2171874558791
Iteration 89: 418.2171874558791
Likelihood=-418.21444304904594
Iteration 90: 418.21444304904594
Likelihood=-418.2123722650674
Iteration 91: 418.2123722650674
Likelihood=-418.20965244091354
Iteration 92: 418.20965244091354
Likelihood=-418.20808752741834
Iteration 93: 418.20808752741834
Likelihood=-418.206064418148
Iteration 94: 418.206064418148
Likelihood=-418.2052932759528
Iteration 95: 418.2052932759528
Likelihood=-418.2042276773333
Iteration 96: 418.2042276773333
Likelihood=-418.20573249017974
Likelihood=-418.20360351578245
Iteration 97: 418.20360351578245
Likelihood=-418.2026490130204
Iteration 98: 418.2026490130204
Likelihood=-418.2018002412969
Iteration 99: 418.2018002412969
Likelihood=-418.2010106385829
Iteration 100: 418.2010106385829
Likelihood=-418.20032283529684
Iteration 101: 418.20032283529684
Likelihood=-418.19958156767916
Iteration 102: 418.19958156767916
Likelihood=-418.1990424832995
Iteration 103: 418.1990424832995
Likelihood=-418.19816428808144
Iteration 104: 418.19816428808144
Likelihood=-418.19628327324256
Iteration 105: 418.19628327324256
Likelihood=-418.19629086113514
Likelihood=-418.1952907538676
Iteration 106: 418.1952907538676
Likelihood=-418.194254319418
Iteration 107: 418.194254319418
Likelihood=-418.1931970216368
Iteration 108: 418.1931970216368
Likelihood=-418.1923831412608
Iteration 109: 418.1923831412608
Likelihood=-418.1912916900454
Iteration 110: 418.1912916900454
Likelihood=-418.1903184231956
Iteration 111: 418.1903184231956
Likelihood=-418.189706298203
Iteration 112: 418.189706298203
Likelihood=-418.1891879099366
Iteration 113: 418.1891879099366
Likelihood=-418.18874319532796
Iteration 114: 418.18874319532796
Likelihood=-418.18855853714996
Iteration 115: 418.18855853714996
Likelihood=-648.5356203087308
Iteration 0: 648.5356203087308
Iteration 1: 648.5356203087308
Likelihood=-625.806884625638
Iteration 2: 625.806884625638
Likelihood=-609.2984077821026
Iteration 3: 609.2984077821026
Likelihood=-597.0136166101981
Iteration 4: 597.0136166101981
Likelihood=-587.3703415267704
Iteration 5: 587.3703415267704
Likelihood=-579.6491073487246
Iteration 6: 579.6491073487246
Likelihood=-573.4456402507473
Iteration 7: 573.4456402507473
Likelihood=-568.4376135385102
Iteration 8: 568.4376135385102
Likelihood=-564.1606857158461
Iteration 9: 564.1606857158461
Likelihood=-560.5304409999046
Iteration 10: 560.5304409999046
Likelihood=-557.3318784135149
Iteration 11: 557.3318784135149
Likelihood=-554.4321740914744
Iteration 12: 554.4321740914744
Likelihood=-551.6694521532639
Iteration 13: 551.6694521532639
Likelihood=-549.1260702451574
Iteration 14: 549.1260702451574
Likelihood=-546.6922735362319
Iteration 15: 546.6922735362319
Likelihood=-544.5282211828651
Iteration 16: 544.5282211828651
Likelihood=-542.5375299684083
Iteration 17: 542.5375299684083
Likelihood=-540.8375272057581
Iteration 18: 540.8375272057581
Likelihood=-539.2740390567943
Iteration 19: 539.2740390567943
Likelihood=-537.9524191261067
Iteration 20: 537.9524191261067
Likelihood=-536.7687701068797
Iteration 21: 536.7687701068797
Likelihood=-535.7929951630005
Iteration 22: 535.7929951630005
Likelihood=-534.900317715114
Iteration 23: 534.900317715114
Likelihood=-534.1254769691789
Iteration 24: 534.1254769691789
Likelihood=-533.3709606360984
Iteration 25: 533.3709606360984
Likelihood=-532.7343826993746
Iteration 26: 532.7343826993746
Likelihood=-532.1364422952905
Iteration 27: 532.1364422952905
Likelihood=-531.6123777801798
Iteration 28: 531.6123777801798
Likelihood=-531.1734983769743
Iteration 29: 531.1734983769743
Likelihood=-530.7319831793742
Iteration 30: 530.7319831793742
Likelihood=-530.2203805296978
Iteration 31: 530.2203805296978
Likelihood=-529.81894910086
Iteration 32: 529.81894910086
Likelihood=-529.500547134168
Iteration 33: 529.500547134168
Likelihood=-529.2317726897879
Iteration 34: 529.2317726897879
Likelihood=-529.0624010006759
Iteration 35: 529.0624010006759
Likelihood=-528.9210230841387
Iteration 36: 528.9210230841387
Likelihood=-528.8029513480102
Iteration 37: 528.8029513480102
Likelihood=-528.6341871149568
Iteration 38: 528.6341871149568
Likelihood=-528.4083182006516
Iteration 39: 528.4083182006516
Likelihood=-528.1858862468181
Iteration 40: 528.1858862468181
Likelihood=-527.9876192952659
Iteration 41: 527.9876192952659
Likelihood=-527.8907228108372
Iteration 42: 527.8907228108372
Likelihood=-527.8161839897236
Iteration 43: 527.8161839897236
Likelihood=-527.7504856027667
Iteration 44: 527.7504856027667
Likelihood=-527.691027886858
Iteration 45: 527.691027886858
Likelihood=-527.5848992671367
Iteration 46: 527.5848992671367
Likelihood=-527.5527133642777
Iteration 47: 527.5527133642777
Likelihood=-527.4823518510003
Iteration 48: 527.4823518510003
Likelihood=-527.4411239726119
Iteration 49: 527.4411239726119
Likelihood=-527.388936153617
Iteration 50: 527.388936153617
Likelihood=-527.3375736998578
Iteration 51: 527.3375736998578
Likelihood=-527.2577799689185
Iteration 52: 527.2577799689185
Likelihood=-527.1783800525185
Iteration 53: 527.1783800525185
Likelihood=-527.1267836155642
Iteration 54: 527.1267836155642
Likelihood=-527.0989286048515
Iteration 55: 527.0989286048515
Likelihood=-527.0280684968942
Iteration 56: 527.0280684968942
Likelihood=-527.0048298742835
Iteration 57: 527.0048298742835
Likelihood=-526.9682036099776
Iteration 58: 526.9682036099776
Likelihood=-526.9029285818054
Iteration 59: 526.9029285818054
Likelihood=-526.8683774067536
Iteration 60: 526.8683774067536
Likelihood=-526.8086027399565
Iteration 61: 526.8086027399565
Likelihood=-526.7714647658106
Iteration 62: 526.7714647658106
Likelihood=-526.7390461787631
Iteration 63: 526.7390461787631
Likelihood=-526.7344646716124
Likelihood=-526.7047505042091
Iteration 64: 526.7047505042091
Likelihood=-526.6538252551333
Iteration 65: 526.6538252551333
Likelihood=-526.6172821902315
Iteration 66: 526.6172821902315
Likelihood=-526.5760288377727
Iteration 67: 526.5760288377727
Likelihood=-526.5209174706393
Iteration 68: 526.5209174706393
Likelihood=-526.4927356007327
Iteration 69: 526.4927356007327
Likelihood=-526.4467522472389
Iteration 70: 526.4467522472389
Likelihood=-526.4304891227682
Iteration 71: 526.4304891227682
Likelihood=-526.4133892200413
Iteration 72: 526.4133892200413
Likelihood=-526.4222067740288
Likelihood=-526.3918116645996
Iteration 73: 526.3918116645996
Likelihood=-526.3616970357315
Iteration 74: 526.3616970357315
Likelihood=-526.3456805918835
Iteration 75: 526.3456805918835
Likelihood=-526.3327559965478
Iteration 76: 526.3327559965478
Likelihood=-526.3187069547979
Iteration 77: 526.3187069547979
Likelihood=-526.3053961838887
Iteration 78: 526.3053961838887
Likelihood=-526.3009237559584
Iteration 79: 526.3009237559584
Likelihood=-526.294922424719
Iteration 80: 526.294922424719
Likelihood=-526.2926838989213
Iteration 81: 526.2926838989213
Likelihood=-526.2889895637202
Iteration 82: 526.2889895637202
Likelihood=-526.2852140660914
Iteration 83: 526.2852140660914
Likelihood=-526.2818182585611
Iteration 84: 526.2818182585611
Likelihood=-526.2794563615074
Iteration 85: 526.2794563615074
Likelihood=-526.2766129063851
Iteration 86: 526.2766129063851
Likelihood=-526.2751244281674
Iteration 87: 526.2751244281674
Likelihood=-526.2733017238547
Iteration 88: 526.2733017238547
Likelihood=-526.2712123665544
Iteration 89: 526.2712123665544
Likelihood=-526.269201691182
Iteration 90: 526.269201691182
Likelihood=-526.2666890829154
Iteration 91: 526.2666890829154
Likelihood=-526.2635491723253
Iteration 92: 526.2635491723253
Likelihood=-526.2613392795657
Iteration 93: 526.2613392795657
Likelihood=-526.2581686792604
Iteration 94: 526.2581686792604
Likelihood=-526.2573615974025
Iteration 95: 526.2573615974025
Likelihood=-526.2540428368652
Iteration 96: 526.2540428368652
Likelihood=-526.2525209532492
Iteration 97: 526.2525209532492
Likelihood=-526.2503994149168
Iteration 98: 526.2503994149168
Likelihood=-526.2471867643429
Iteration 99: 526.2471867643429
Likelihood=-526.2460091020143
Iteration 100: 526.2460091020143
Likelihood=-526.2425314244632
Iteration 101: 526.2425314244632
Likelihood=-526.2414362770623
Iteration 102: 526.2414362770623
Likelihood=-526.2392928007846
Iteration 103: 526.2392928007846
Likelihood=-526.2362180012408
Iteration 104: 526.2362180012408
Likelihood=-526.2427502006462
Likelihood=-526.2349314068124
Iteration 105: 526.2349314068124
Likelihood=-526.2324422828539
Iteration 106: 526.2324422828539
Likelihood=-526.2308765337024
Iteration 107: 526.2308765337024
Likelihood=-526.2289145156288
Iteration 108: 526.2289145156288
Likelihood=-526.2266653126047
Iteration 109: 526.2266653126047
Likelihood=-526.2238640523086
Iteration 110: 526.2238640523086
Likelihood=-526.2209124719058
Iteration 111: 526.2209124719058
Likelihood=-526.2170241228778
Iteration 112: 526.2170241228778
Likelihood=-526.2147381983206
Iteration 113: 526.2147381983206
Likelihood=-526.2094986673915
Iteration 114: 526.2094986673915
Likelihood=-526.2054354760148
Iteration 115: 526.2054354760148
Likelihood=-526.2002285274322
Iteration 116: 526.2002285274322
Likelihood=-526.1955774400834
Iteration 117: 526.1955774400834
Likelihood=-526.1912790879346
Iteration 118: 526.1912790879346
Likelihood=-526.1877380414061
Iteration 119: 526.1877380414061
Likelihood=-526.1794049292595
Iteration 120: 526.1794049292595
Likelihood=-526.1756341946219
Iteration 121: 526.1756341946219
Likelihood=-526.171983027015
Iteration 122: 526.171983027015
Likelihood=-526.1668713920491
Iteration 123: 526.1668713920491
Likelihood=-526.1680569166637
Likelihood=-526.1636836799511
Iteration 124: 526.1636836799511
Likelihood=-526.1581238603111
Iteration 125: 526.1581238603111
Likelihood=-526.1547156647551
Iteration 126: 526.1547156647551
Likelihood=-526.1515939114078
Iteration 127: 526.1515939114078
Likelihood=-526.149078049937
Iteration 128: 526.149078049937
Likelihood=-526.1457044001748
Iteration 129: 526.1457044001748
Likelihood=-526.1431949051627
Iteration 130: 526.1431949051627
Likelihood=-526.1403802069066
Iteration 131: 526.1403802069066
Likelihood=-526.1372588603022
Iteration 132: 526.1372588603022
Likelihood=-526.1346871040818
Iteration 133: 526.1346871040818
Likelihood=-526.1270075272024
Iteration 134: 526.1270075272024
Likelihood=-526.1216654859776
Iteration 135: 526.1216654859776
Likelihood=-526.1155359227266
Iteration 136: 526.1155359227266
Likelihood=-526.1101038958716
Iteration 137: 526.1101038958716
Likelihood=-526.1034186983205
Iteration 138: 526.1034186983205
Likelihood=-526.0968664228221
Iteration 139: 526.0968664228221
Likelihood=-526.0870356638619
Iteration 140: 526.0870356638619
Likelihood=-526.0784583294522
Iteration 141: 526.0784583294522
Likelihood=-526.0733218535574
Iteration 142: 526.0733218535574
Likelihood=-526.0593324745728
Iteration 143: 526.0593324745728
Likelihood=-526.0772051933734
Likelihood=-526.0547076309906
Iteration 144: 526.0547076309906
Likelihood=-526.0478078265664
Iteration 145: 526.0478078265664
Likelihood=-526.0426959739058
Iteration 146: 526.0426959739058
Likelihood=-526.0394802620809
Iteration 147: 526.0394802620809
Likelihood=-526.0350742976323
Iteration 148: 526.0350742976323
Likelihood=-526.0307500942489
Iteration 149: 526.0307500942489
Likelihood=-526.0292722488957
Iteration 150: 526.0292722488957
Likelihood=-526.0271802745622
Iteration 151: 526.0271802745622
Likelihood=-526.0258592641937
Iteration 152: 526.0258592641937
Likelihood=-526.0247379486005
Iteration 153: 526.0247379486005
Likelihood=-526.0235365404426
Iteration 154: 526.0235365404426
Likelihood=-526.0222546336593
Iteration 155: 526.0222546336593
Likelihood=-526.0236377948912
Likelihood=-526.0215426420853
Iteration 156: 526.0215426420853
Likelihood=-526.0203309341929
Iteration 157: 526.0203309341929
Likelihood=-526.0195913297716
Iteration 158: 526.0195913297716
Likelihood=-526.0180912482439
Iteration 159: 526.0180912482439
Likelihood=-526.0174084123471
Iteration 160: 526.0174084123471
Likelihood=-526.0167360514689
Iteration 161: 526.0167360514689
Likelihood=-526.016323551149
Iteration 162: 526.016323551149
Likelihood=-658.8949155745481
Iteration 0: 658.8949155745481
Iteration 1: 658.8949155745481
Likelihood=-629.1383965722113
Iteration 2: 629.1383965722113
Likelihood=-607.7303773767381
Iteration 3: 607.7303773767381
Likelihood=-593.5804166781795
Iteration 4: 593.5804166781795
Likelihood=-584.0200892627964
Iteration 5: 584.0200892627964
Likelihood=-576.9272091126578
Iteration 6: 576.9272091126578
Likelihood=-571.0908959736266
Iteration 7: 571.0908959736266
Likelihood=-566.0940357125995
Iteration 8: 566.0940357125995
Likelihood=-561.6795319394643
Iteration 9: 561.6795319394643
Likelihood=-557.8134103493813
Iteration 10: 557.8134103493813
Likelihood=-554.3416674983324
Iteration 11: 554.3416674983324
Likelihood=-551.2509516662062
Iteration 12: 551.2509516662062
Likelihood=-548.2637683678341
Iteration 13: 548.2637683678341
Likelihood=-545.6004602869764
Iteration 14: 545.6004602869764
Likelihood=-543.0912901520072
Iteration 15: 543.0912901520072
Likelihood=-540.894306885978
Iteration 16: 540.894306885978
Likelihood=-538.9621409726205
Iteration 17: 538.9621409726205
Likelihood=-537.1785686133034
Iteration 18: 537.1785686133034
Likelihood=-535.7672237442684
Iteration 19: 535.7672237442684
Likelihood=-534.419904699222
Iteration 20: 534.419904699222
Likelihood=-533.3394252218455
Iteration 21: 533.3394252218455
Likelihood=-532.4256060951568
Iteration 22: 532.4256060951568
Likelihood=-531.6182669369912
Iteration 23: 531.6182669369912
Likelihood=-530.8757484401033
Iteration 24: 530.8757484401033
Likelihood=-530.1780599490103
Iteration 25: 530.1780599490103
Likelihood=-529.4708338222625
Iteration 26: 529.4708338222625
Likelihood=-528.8629458605901
Iteration 27: 528.8629458605901
Likelihood=-528.2168657563454
Iteration 28: 528.2168657563454
Likelihood=-527.6501800844917
Iteration 29: 527.6501800844917
Likelihood=-527.1110167185942
Iteration 30: 527.1110167185942
Likelihood=-526.6324108573583
Iteration 31: 526.6324108573583
Likelihood=-526.1360210196203
Iteration 32: 526.1360210196203
Likelihood=-525.6753103310912
Iteration 33: 525.6753103310912
Likelihood=-525.2743603823781
Iteration 34: 525.2743603823781
Likelihood=-524.9340534938287
Iteration 35: 524.9340534938287
Likelihood=-524.6459125698632
Iteration 36: 524.6459125698632
Likelihood=-524.4275602257355
Iteration 37: 524.4275602257355
Likelihood=-524.2538035012631
Iteration 38: 524.2538035012631
Likelihood=-524.1287019160121
Iteration 39: 524.1287019160121
Likelihood=-524.0204731238276
Iteration 40: 524.0204731238276
Likelihood=-523.9221535513985
Iteration 41: 523.9221535513985
Likelihood=-523.8152843380487
Iteration 42: 523.8152843380487
Likelihood=-523.74155967377
Iteration 43: 523.74155967377
Likelihood=-523.6797223968199
Iteration 44: 523.6797223968199
Likelihood=-523.586322059987
Iteration 45: 523.586322059987
Likelihood=-523.4746066365278
Iteration 46: 523.4746066365278
Likelihood=-523.3495865614159
Iteration 47: 523.3495865614159
Likelihood=-523.2433386924714
Iteration 48: 523.2433386924714
Likelihood=-523.1522641104709
Iteration 49: 523.1522641104709
Likelihood=-523.0452564229965
Iteration 50: 523.0452564229965
Likelihood=-522.9710523701989
Iteration 51: 522.9710523701989
Likelihood=-522.8809259511817
Iteration 52: 522.8809259511817
Likelihood=-522.793256255724
Iteration 53: 522.793256255724
Likelihood=-522.7357867947576
Iteration 54: 522.7357867947576
Likelihood=-522.6869584959571
Iteration 55: 522.6869584959571
Likelihood=-522.6482957601847
Iteration 56: 522.6482957601847
Likelihood=-522.6062144315488
Iteration 57: 522.6062144315488
Likelihood=-522.5718133907939
Iteration 58: 522.5718133907939
Likelihood=-522.546570452994
Iteration 59: 522.546570452994
Likelihood=-522.5175768805376
Iteration 60: 522.5175768805376
Likelihood=-522.4851613936634
Iteration 61: 522.4851613936634
Likelihood=-522.4693060502249
Iteration 62: 522.4693060502249
Likelihood=-522.4511040938438
Iteration 63: 522.4511040938438
Likelihood=-522.4171110663208
Iteration 64: 522.4171110663208
Likelihood=-522.408577633813
Iteration 65: 522.408577633813
Likelihood=-522.386298829619
Iteration 66: 522.386298829619
Likelihood=-522.3782904324091
Iteration 67: 522.3782904324091
Likelihood=-522.3666809986061
Iteration 68: 522.3666809986061
Likelihood=-522.3597152483559
Iteration 69: 522.3597152483559
Likelihood=-522.3460481673382
Iteration 70: 522.3460481673382
Likelihood=-522.3401226327641
Iteration 71: 522.3401226327641
Likelihood=-522.3333126634494
Iteration 72: 522.3333126634494
Likelihood=-522.3223167150608
Iteration 73: 522.3223167150608
Likelihood=-522.3175086671127
Iteration 74: 522.3175086671127
Likelihood=-522.3081117624644
Iteration 75: 522.3081117624644
Likelihood=-522.3053748004862
Iteration 76: 522.3053748004862
Likelihood=-522.301504870615
Iteration 77: 522.301504870615
Likelihood=-522.2989995466962
Iteration 78: 522.2989995466962
Likelihood=-522.292238562048
Iteration 79: 522.292238562048
Likelihood=-522.2895120955037
Iteration 80: 522.2895120955037
Likelihood=-522.2866003091435
Iteration 81: 522.2866003091435
Likelihood=-522.2821024050634
Iteration 82: 522.2821024050634
Likelihood=-522.2812538847775
Iteration 83: 522.2812538847775
Likelihood=-522.2767101058439
Iteration 84: 522.2767101058439
Likelihood=-522.2757337568764
Iteration 85: 522.2757337568764
Likelihood=-522.273785694013
Iteration 86: 522.273785694013
Likelihood=-522.2717634929393
Iteration 87: 522.2717634929393
Likelihood=-522.2685332354873
Iteration 88: 522.2685332354873
Likelihood=-522.2658937498985
Iteration 89: 522.2658937498985
Likelihood=-522.2642022669482
Iteration 90: 522.2642022669482
Likelihood=-522.2611822111954
Iteration 91: 522.2611822111954
Likelihood=-522.2581641619691
Iteration 92: 522.2581641619691
Likelihood=-522.2563515712262
Iteration 93: 522.2563515712262
Likelihood=-522.2541682461151
Iteration 94: 522.2541682461151
Likelihood=-522.2528661477932
Iteration 95: 522.2528661477932
Likelihood=-522.2508860528509
Iteration 96: 522.2508860528509
Likelihood=-522.249331135858
Iteration 97: 522.249331135858
Likelihood=-522.2484568344147
Iteration 98: 522.2484568344147
Likelihood=-522.2467530243929
Iteration 99: 522.2467530243929
Likelihood=-522.2446882825994
Iteration 100: 522.2446882825994
Likelihood=-522.2427817809463
Iteration 101: 522.2427817809463
Likelihood=-522.2413914926137
Iteration 102: 522.2413914926137
Likelihood=-522.2406132959434
Iteration 103: 522.2406132959434
Likelihood=-522.2390949220556
Iteration 104: 522.2390949220556
Likelihood=-522.2402062174501
Likelihood=-522.2383862242178
Iteration 105: 522.2383862242178
Likelihood=-522.2374946722713
Iteration 106: 522.2374946722713
Likelihood=-522.2367005448925
Iteration 107: 522.2367005448925
Likelihood=-522.2361037690969
Iteration 108: 522.2361037690969
Likelihood=-522.2355766683407
Iteration 109: 522.2355766683407
Likelihood=-522.2349005843766
Iteration 110: 522.2349005843766
Likelihood=-522.23439928412
Iteration 111: 522.23439928412
Likelihood=-639.5528406969829
Iteration 0: 639.5528406969829
Iteration 1: 639.5528406969829
Likelihood=-613.5468256555221
Iteration 2: 613.5468256555221
Likelihood=-594.8684868525486
Iteration 3: 594.8684868525486
Likelihood=-581.747332049488
Iteration 4: 581.747332049488
Likelihood=-571.8260921422926
Iteration 5: 571.8260921422926
Likelihood=-563.757271047388
Iteration 6: 563.757271047388
Likelihood=-556.9968585319274
Iteration 7: 556.9968585319274
Likelihood=-551.1808705450534
Iteration 8: 551.1808705450534
Likelihood=-546.4107968943864
Iteration 9: 546.4107968943864
Likelihood=-542.4780809990864
Iteration 10: 542.4780809990864
Likelihood=-539.081995433694
Iteration 11: 539.081995433694
Likelihood=-536.3353477338001
Iteration 12: 536.3353477338001
Likelihood=-533.9791238901803
Iteration 13: 533.9791238901803
Likelihood=-532.026560094376
Iteration 14: 532.026560094376
Likelihood=-530.408957378573
Iteration 15: 530.408957378573
Likelihood=-528.9989638735588
Iteration 16: 528.9989638735588
Likelihood=-527.7774983280409
Iteration 17: 527.7774983280409
Likelihood=-526.6859658394574
Iteration 18: 526.6859658394574
Likelihood=-525.7148455908415
Iteration 19: 525.7148455908415
Likelihood=-524.8584972003999
Iteration 20: 524.8584972003999
Likelihood=-524.1035552887571
Iteration 21: 524.1035552887571
Likelihood=-523.4060646778789
Iteration 22: 523.4060646778789
Likelihood=-522.7939390421388
Iteration 23: 522.7939390421388
Likelihood=-522.1919581310417
Iteration 24: 522.1919581310417
Likelihood=-521.6786684829009
Iteration 25: 521.6786684829009
Likelihood=-521.2091088410307
Iteration 26: 521.2091088410307
Likelihood=-520.7797068765601
Iteration 27: 520.7797068765601
Likelihood=-520.3995702637417
Iteration 28: 520.3995702637417
Likelihood=-520.017218584435
Iteration 29: 520.017218584435
Likelihood=-519.5149176049231
Iteration 30: 519.5149176049231
Likelihood=-519.0869889901807
Iteration 31: 519.0869889901807
Likelihood=-518.7074493606334
Iteration 32: 518.7074493606334
Likelihood=-518.348728432186
Iteration 33: 518.348728432186
Likelihood=-518.0771123071202
Iteration 34: 518.0771123071202
Likelihood=-517.8046153665912
Iteration 35: 517.8046153665912
Likelihood=-517.6102825287209
Iteration 36: 517.6102825287209
Likelihood=-517.3807409853292
Iteration 37: 517.3807409853292
Likelihood=-517.136283902282
Iteration 38: 517.136283902282
Likelihood=-516.9242177728376
Iteration 39: 516.9242177728376
Likelihood=-516.7666390765668
Iteration 40: 516.7666390765668
Likelihood=-516.6641737296012
Iteration 41: 516.6641737296012
Likelihood=-516.5048491009363
Iteration 42: 516.5048491009363
Likelihood=-516.337854292699
Iteration 43: 516.337854292699
Likelihood=-516.1827073400972
Iteration 44: 516.1827073400972
Likelihood=-515.9910217988001
Iteration 45: 515.9910217988001
Likelihood=-515.8955026766355
Iteration 46: 515.8955026766355
Likelihood=-515.7800165241538
Iteration 47: 515.7800165241538
Likelihood=-515.749133745435
Iteration 48: 515.749133745435
Likelihood=-515.7229379322756
Iteration 49: 515.7229379322756
Likelihood=-515.6941010078153
Iteration 50: 515.6941010078153
Likelihood=-515.6777643083778
Iteration 51: 515.6777643083778
Likelihood=-515.6628527706462
Iteration 52: 515.6628527706462
Likelihood=-515.642979377102
Iteration 53: 515.642979377102
Likelihood=-515.6332246800985
Iteration 54: 515.6332246800985
Likelihood=-515.618699706714
Iteration 55: 515.618699706714
Likelihood=-515.6017161442066
Iteration 56: 515.6017161442066
Likelihood=-515.5868976767238
Iteration 57: 515.5868976767238
Likelihood=-515.5746917457227
Iteration 58: 515.5746917457227
Likelihood=-515.5512916477759
Iteration 59: 515.5512916477759
Likelihood=-515.5328858338123
Iteration 60: 515.5328858338123
Likelihood=-515.5073096067957
Iteration 61: 515.5073096067957
Likelihood=-515.4832846940755
Iteration 62: 515.4832846940755
Likelihood=-515.4639796813475
Iteration 63: 515.4639796813475
Likelihood=-515.4424042301155
Iteration 64: 515.4424042301155
Likelihood=-515.4260459761513
Iteration 65: 515.4260459761513
Likelihood=-515.4061113818907
Iteration 66: 515.4061113818907
Likelihood=-515.3649710277787
Iteration 67: 515.3649710277787
Likelihood=-515.345738159587
Iteration 68: 515.345738159587
Likelihood=-515.3280388376669
Iteration 69: 515.3280388376669
Likelihood=-515.3060357749698
Iteration 70: 515.3060357749698
Likelihood=-515.2893514207726
Iteration 71: 515.2893514207726
Likelihood=-515.2767929156637
Iteration 72: 515.2767929156637
Likelihood=-515.256140363766
Iteration 73: 515.256140363766
Likelihood=-515.248886721136
Iteration 74: 515.248886721136
Likelihood=-515.2373278659957
Iteration 75: 515.2373278659957
Likelihood=-515.2243844712831
Iteration 76: 515.2243844712831
Likelihood=-515.2117479232825
Iteration 77: 515.2117479232825
Likelihood=-515.202229699442
Iteration 78: 515.202229699442
Likelihood=-515.1905226933327
Iteration 79: 515.1905226933327
Likelihood=-515.1820909291417
Iteration 80: 515.1820909291417
Likelihood=-515.1743035365952
Iteration 81: 515.1743035365952
Likelihood=-515.1693094859488
Iteration 82: 515.1693094859488
Likelihood=-515.1657369644258
Iteration 83: 515.1657369644258
Likelihood=-515.159903647796
Iteration 84: 515.159903647796
Likelihood=-515.1526453420855
Iteration 85: 515.1526453420855
Likelihood=-515.1498705525272
Iteration 86: 515.1498705525272
Likelihood=-515.1459316595447
Iteration 87: 515.1459316595447
Likelihood=-515.1399315132453
Iteration 88: 515.1399315132453
Likelihood=-515.1411029434306
Likelihood=-515.1353465273131
Iteration 89: 515.1353465273131
Likelihood=-515.1276888045506
Iteration 90: 515.1276888045506
Likelihood=-515.121815824646
Iteration 91: 515.121815824646
Likelihood=-515.11579110456
Iteration 92: 515.11579110456
Likelihood=-515.110080422581
Iteration 93: 515.110080422581
Likelihood=-515.1055512986321
Iteration 94: 515.1055512986321
Likelihood=-515.1025391451685
Iteration 95: 515.1025391451685
Likelihood=-515.1009526346317
Iteration 96: 515.1009526346317
Likelihood=-515.0993380124393
Iteration 97: 515.0993380124393
Likelihood=-515.0969273841457
Iteration 98: 515.0969273841457
Likelihood=-515.0943470881263
Iteration 99: 515.0943470881263
Likelihood=-515.0922074354667
Iteration 100: 515.0922074354667
Likelihood=-515.0905533553955
Iteration 101: 515.0905533553955
Likelihood=-515.0891616081126
Iteration 102: 515.0891616081126
Likelihood=-515.0876250600844
Iteration 103: 515.0876250600844
Likelihood=-515.0863389513083
Iteration 104: 515.0863389513083
Likelihood=-515.0852286717018
Iteration 105: 515.0852286717018
Likelihood=-515.0840716928986
Iteration 106: 515.0840716928986
Likelihood=-515.0830809241486
Iteration 107: 515.0830809241486
Likelihood=-515.0816412239523
Iteration 108: 515.0816412239523
Likelihood=-515.0809989917859
Iteration 109: 515.0809989917859
Likelihood=-515.0794015755505
Iteration 110: 515.0794015755505
Likelihood=-515.0785095631056
Iteration 111: 515.0785095631056
Likelihood=-515.0777197157333
Iteration 112: 515.0777197157333
Likelihood=-515.0765848786294
Iteration 113: 515.0765848786294
Likelihood=-515.0771010756492
Likelihood=-515.0760914141324
Iteration 114: 515.0760914141324
Likelihood=-631.2954872942106
Iteration 0: 631.2954872942106
Iteration 1: 631.2954872942106
Likelihood=-613.811262286954
Iteration 2: 613.811262286954
Likelihood=-601.1671397866533
Iteration 3: 601.1671397866533
Likelihood=-591.0617349319755
Iteration 4: 591.0617349319755
Likelihood=-582.2812495231502
Iteration 5: 582.2812495231502
Likelihood=-574.4337459766671
Iteration 6: 574.4337459766671
Likelihood=-567.4012578978487
Iteration 7: 567.4012578978487
Likelihood=-561.010691963964
Iteration 8: 561.010691963964
Likelihood=-555.2965449347558
Iteration 9: 555.2965449347558
Likelihood=-550.0695153222499
Iteration 10: 550.0695153222499
Likelihood=-545.2876572725557
Iteration 11: 545.2876572725557
Likelihood=-540.9364216900294
Iteration 12: 540.9364216900294
Likelihood=-537.007094110514
Iteration 13: 537.007094110514
Likelihood=-533.3730102757925
Iteration 14: 533.3730102757925
Likelihood=-530.155932614528
Iteration 15: 530.155932614528
Likelihood=-527.2106809798292
Iteration 16: 527.2106809798292
Likelihood=-524.5407797498159
Iteration 17: 524.5407797498159
Likelihood=-522.2623686268962
Iteration 18: 522.2623686268962
Likelihood=-520.1667788105788
Iteration 19: 520.1667788105788
Likelihood=-518.3751420190864
Iteration 20: 518.3751420190864
Likelihood=-516.8398611401861
Iteration 21: 516.8398611401861
Likelihood=-515.4505847441714
Iteration 22: 515.4505847441714
Likelihood=-514.2491841351207
Iteration 23: 514.2491841351207
Likelihood=-513.1644945277283
Iteration 24: 513.1644945277283
Likelihood=-512.2004891346222
Iteration 25: 512.2004891346222
Likelihood=-511.29800325700603
Iteration 26: 511.29800325700603
Likelihood=-510.47100160310805
Iteration 27: 510.47100160310805
Likelihood=-509.6908579056891
Iteration 28: 509.6908579056891
Likelihood=-509.01193982090786
Iteration 29: 509.01193982090786
Likelihood=-508.3744679045542
Iteration 30: 508.3744679045542
Likelihood=-507.82742574105583
Iteration 31: 507.82742574105583
Likelihood=-507.31280648910325
Iteration 32: 507.31280648910325
Likelihood=-506.87556875214545
Iteration 33: 506.87556875214545
Likelihood=-506.3840418947622
Iteration 34: 506.3840418947622
Likelihood=-505.9652165186684
Iteration 35: 505.9652165186684
Likelihood=-505.5923179871472
Iteration 36: 505.5923179871472
Likelihood=-505.25185835643526
Iteration 37: 505.25185835643526
Likelihood=-504.96586373877864
Iteration 38: 504.96586373877864
Likelihood=-504.72643800931286
Iteration 39: 504.72643800931286
Likelihood=-504.549424594469
Iteration 40: 504.549424594469
Likelihood=-504.40034903301006
Iteration 41: 504.40034903301006
Likelihood=-504.29558667305037
Iteration 42: 504.29558667305037
Likelihood=-504.1915752990465
Iteration 43: 504.1915752990465
Likelihood=-504.0635978205769
Iteration 44: 504.0635978205769
Likelihood=-503.90419973816415
Iteration 45: 503.90419973816415
Likelihood=-503.8358565982374
Iteration 46: 503.8358565982374
Likelihood=-503.74408561903994
Iteration 47: 503.74408561903994
Likelihood=-503.67945844377505
Iteration 48: 503.67945844377505
Likelihood=-503.58331841046817
Iteration 49: 503.58331841046817
Likelihood=-503.5669506922386
Iteration 50: 503.5669506922386
Likelihood=-503.49015630180605
Iteration 51: 503.49015630180605
Likelihood=-503.46195346372764
Iteration 52: 503.46195346372764
Likelihood=-503.4330921287853
Iteration 53: 503.4330921287853
Likelihood=-503.37812635615836
Iteration 54: 503.37812635615836
Likelihood=-503.33420088438737
Iteration 55: 503.33420088438737
Likelihood=-503.2983843074462
Iteration 56: 503.2983843074462
Likelihood=-503.27805913041186
Iteration 57: 503.27805913041186
Likelihood=-503.251185698278
Iteration 58: 503.251185698278
Likelihood=-503.2256072559531
Iteration 59: 503.2256072559531
Likelihood=-503.208215543685
Iteration 60: 503.208215543685
Likelihood=-503.1785816859336
Iteration 61: 503.1785816859336
Likelihood=-503.1669082074471
Iteration 62: 503.1669082074471
Likelihood=-503.13613125179427
Iteration 63: 503.13613125179427
Likelihood=-503.1173587678516
Iteration 64: 503.1173587678516
Likelihood=-503.0994605679518
Iteration 65: 503.0994605679518
Likelihood=-503.085596698015
Iteration 66: 503.085596698015
Likelihood=-503.06403265566826
Iteration 67: 503.06403265566826
Likelihood=-503.05502124142475
Iteration 68: 503.05502124142475
Likelihood=-503.04764926384166
Iteration 69: 503.04764926384166
Likelihood=-503.0375877289293
Iteration 70: 503.0375877289293
Likelihood=-503.0270742439197
Iteration 71: 503.0270742439197
Likelihood=-503.01583822918406
Iteration 72: 503.01583822918406
Likelihood=-503.00749035268836
Iteration 73: 503.00749035268836
Likelihood=-502.9985221315265
Iteration 74: 502.9985221315265
Likelihood=-502.98298157363143
Iteration 75: 502.98298157363143
Likelihood=-502.97032760123767
Iteration 76: 502.97032760123767
Likelihood=-502.95382019090613
Iteration 77: 502.95382019090613
Likelihood=-502.9422031268692
Iteration 78: 502.9422031268692
Likelihood=-502.92811646937935
Iteration 79: 502.92811646937935
Likelihood=-502.92037286821534
Iteration 80: 502.92037286821534
Likelihood=-502.90830373156246
Iteration 81: 502.90830373156246
Likelihood=-502.8862075737271
Iteration 82: 502.8862075737271
Likelihood=-502.9224857968139
Likelihood=-502.87904351372225
Iteration 83: 502.87904351372225
Likelihood=-502.8686526854651
Iteration 84: 502.8686526854651
Likelihood=-502.8613436847391
Iteration 85: 502.8613436847391
Likelihood=-502.8578180647265
Iteration 86: 502.8578180647265
Likelihood=-502.8547358958524
Iteration 87: 502.8547358958524
Likelihood=-502.850702003649
Iteration 88: 502.850702003649
Likelihood=-502.8484408524503
Iteration 89: 502.8484408524503
Likelihood=-502.84662685288225
Iteration 90: 502.84662685288225
Likelihood=-502.8429707690003
Iteration 91: 502.8429707690003
Likelihood=-502.84334812299034
Likelihood=-502.84169524969366
Iteration 92: 502.84169524969366
Likelihood=-502.8409934430148
Iteration 93: 502.8409934430148
Likelihood=-502.83942184368453
Iteration 94: 502.83942184368453
Likelihood=-502.83840541034357
Iteration 95: 502.83840541034357
Likelihood=-502.83723109476114
Iteration 96: 502.83723109476114
Likelihood=-502.83634440542266
Iteration 97: 502.83634440542266
Likelihood=-502.83576772089884
Iteration 98: 502.83576772089884
Likelihood=-502.834227447765
Iteration 99: 502.834227447765
Likelihood=-502.83288875708297
Iteration 100: 502.83288875708297
Likelihood=-502.8315550898133
Iteration 101: 502.8315550898133
Likelihood=-502.8300003145158
Iteration 102: 502.8300003145158
Likelihood=-502.8289868526781
Iteration 103: 502.8289868526781
Likelihood=-502.82719052865485
Iteration 104: 502.82719052865485
Likelihood=-502.8253112169478
Iteration 105: 502.8253112169478
Likelihood=-502.8223184526812
Iteration 106: 502.8223184526812
Likelihood=-502.81866109703657
Iteration 107: 502.81866109703657
Likelihood=-502.8159490180568
Iteration 108: 502.8159490180568
Likelihood=-502.81372169099194
Iteration 109: 502.81372169099194
Likelihood=-502.81132359812136
Iteration 110: 502.81132359812136
Likelihood=-502.8064358107868
Iteration 111: 502.8064358107868
Likelihood=-502.8037804870276
Iteration 112: 502.8037804870276
Likelihood=-502.8015206213495
Iteration 113: 502.8015206213495
Likelihood=-502.7983908372303
Iteration 114: 502.7983908372303
Likelihood=-502.8035528145246
Likelihood=-502.7969332059583
Iteration 115: 502.7969332059583
Likelihood=-502.7947700458173
Iteration 116: 502.7947700458173
Likelihood=-502.7937512270263
Iteration 117: 502.7937512270263
Likelihood=-502.79259459437066
Iteration 118: 502.79259459437066
Likelihood=-502.7915411396305
Iteration 119: 502.7915411396305
Likelihood=-502.7905270142383
Iteration 120: 502.7905270142383
Likelihood=-502.7893785416709
Iteration 121: 502.7893785416709
Likelihood=-502.78849142127234
Iteration 122: 502.78849142127234
Likelihood=-502.78751102798486
Iteration 123: 502.78751102798486
Likelihood=-502.78645937385124
Iteration 124: 502.78645937385124
Likelihood=-502.78553913719
Iteration 125: 502.78553913719
Likelihood=-502.7839750139333
Iteration 126: 502.7839750139333
Likelihood=-502.7830762412833
Iteration 127: 502.7830762412833
Likelihood=-502.78189432731807
Iteration 128: 502.78189432731807
Likelihood=-502.77968294677464
Iteration 129: 502.77968294677464
Likelihood=-502.77836929407766
Iteration 130: 502.77836929407766
Likelihood=-502.77535155399113
Iteration 131: 502.77535155399113
Likelihood=-502.7714349845428
Iteration 132: 502.7714349845428
Likelihood=-502.7679550527028
Iteration 133: 502.7679550527028
Likelihood=-502.75781907300455
Iteration 134: 502.75781907300455
Likelihood=-502.7428857281253
Iteration 135: 502.7428857281253
Likelihood=-502.7479994450701
Likelihood=-502.73823465391905
Iteration 136: 502.73823465391905
Likelihood=-502.734533755013
Iteration 137: 502.734533755013
Likelihood=-502.7134086019964
Iteration 138: 502.7134086019964
Likelihood=-502.69014722014964
Iteration 139: 502.69014722014964
Likelihood=-502.6506714227223
Iteration 140: 502.6506714227223
Likelihood=-502.5868543544938
Iteration 141: 502.5868543544938
Likelihood=-502.56106597906336
Iteration 142: 502.56106597906336
Likelihood=-502.54587288847875
Iteration 143: 502.54587288847875
Likelihood=-502.5274688577684
Iteration 144: 502.5274688577684
Likelihood=-502.51210754006667
Iteration 145: 502.51210754006667
Likelihood=-502.50555662610634
Iteration 146: 502.50555662610634
Likelihood=-502.5003570062928
Iteration 147: 502.5003570062928
Likelihood=-502.49691219489796
Iteration 148: 502.49691219489796
Likelihood=-502.49323158159245
Iteration 149: 502.49323158159245
Likelihood=-502.4914795432836
Iteration 150: 502.4914795432836
Likelihood=-502.4884000628577
Iteration 151: 502.4884000628577
Likelihood=-502.4849807212025
Iteration 152: 502.4849807212025
Likelihood=-502.48372463216083
Iteration 153: 502.48372463216083
Likelihood=-502.48187339727417
Iteration 154: 502.48187339727417
Likelihood=-502.48128349405
Iteration 155: 502.48128349405
Likelihood=-502.4802425683099
Iteration 156: 502.4802425683099
Likelihood=-502.4803327193226
Likelihood=-502.47963314330775
Iteration 157: 502.47963314330775
Likelihood=-502.47894163249316
Iteration 158: 502.47894163249316
Likelihood=-502.4784441777061
Iteration 159: 502.4784441777061
Likelihood=-635.7960162508084
Iteration 0: 635.7960162508084
Iteration 1: 635.7960162508084
Likelihood=-621.8656311834638
Iteration 2: 621.8656311834638
Likelihood=-611.4259947235988
Iteration 3: 611.4259947235988
Likelihood=-602.4031907392016
Iteration 4: 602.4031907392016
Likelihood=-594.025544390991
Likelihood=-570.2173251314993
Iteration 5: 570.2173251314993
Likelihood=-565.4255353581827
Iteration 6: 565.4255353581827
Likelihood=-560.6150017913374
Iteration 7: 560.6150017913374
Likelihood=-555.8687909008695
Iteration 8: 555.8687909008695
Likelihood=-551.6507331970272
Iteration 9: 551.6507331970272
Likelihood=-547.6155247908649
Iteration 10: 547.6155247908649
Likelihood=-543.9128572414226
Iteration 11: 543.9128572414226
Likelihood=-540.6362516456727
Iteration 12: 540.6362516456727
Likelihood=-537.3916273947066
Iteration 13: 537.3916273947066
Likelihood=-534.7563280022414
Iteration 14: 534.7563280022414
Likelihood=-532.5902124638756
Iteration 15: 532.5902124638756
Likelihood=-530.5621963601441
Iteration 16: 530.5621963601441
Likelihood=-528.8335745254975
Iteration 17: 528.8335745254975
Likelihood=-527.3030329695822
Iteration 18: 527.3030329695822
Likelihood=-525.9206419055059
Iteration 19: 525.9206419055059
Likelihood=-524.7694184636681
Iteration 20: 524.7694184636681
Likelihood=-523.6863625619962
Iteration 21: 523.6863625619962
Likelihood=-522.7366402586201
Iteration 22: 522.7366402586201
Likelihood=-521.900624954788
Iteration 23: 521.900624954788
Likelihood=-521.1471172770249
Iteration 24: 521.1471172770249
Likelihood=-520.4836765486834
Iteration 25: 520.4836765486834
Likelihood=-519.9080579928842
Iteration 26: 519.9080579928842
Likelihood=-519.3638780699832
Iteration 27: 519.3638780699832
Likelihood=-518.8909513587315
Iteration 28: 518.8909513587315
Likelihood=-518.4273216917201
Iteration 29: 518.4273216917201
Likelihood=-518.0212162908012
Iteration 30: 518.0212162908012
Likelihood=-517.7077840581409
Iteration 31: 517.7077840581409
Likelihood=-517.3674608124004
Iteration 32: 517.3674608124004
Likelihood=-516.9963267007631
Iteration 33: 516.9963267007631
Likelihood=-516.6773111739959
Iteration 34: 516.6773111739959
Likelihood=-516.4069823983193
Iteration 35: 516.4069823983193
Likelihood=-516.1834440800707
Iteration 36: 516.1834440800707
Likelihood=-516.0155217796254
Iteration 37: 516.0155217796254
Likelihood=-515.9016061936657
Iteration 38: 515.9016061936657
Likelihood=-515.8107956480607
Iteration 39: 515.8107956480607
Likelihood=-515.7338580894157
Iteration 40: 515.7338580894157
Likelihood=-515.6578945183595
Iteration 41: 515.6578945183595
Likelihood=-515.5709847274654
Iteration 42: 515.5709847274654
Likelihood=-515.4915872913231
Iteration 43: 515.4915872913231
Likelihood=-515.4128209837783
Iteration 44: 515.4128209837783
Likelihood=-515.3489930927752
Iteration 45: 515.3489930927752
Likelihood=-515.289449400656
Iteration 46: 515.289449400656
Likelihood=-515.2257118724052
Iteration 47: 515.2257118724052
Likelihood=-515.1778519706305
Iteration 48: 515.1778519706305
Likelihood=-515.1122857018139
Iteration 49: 515.1122857018139
Likelihood=-515.0660366752253
Iteration 50: 515.0660366752253
Likelihood=-515.0460508462727
Iteration 51: 515.0460508462727
Likelihood=-515.0014713327749
Iteration 52: 515.0014713327749
Likelihood=-514.956189059156
Iteration 53: 514.956189059156
Likelihood=-514.9184908820572
Iteration 54: 514.9184908820572
Likelihood=-514.8803281842154
Iteration 55: 514.8803281842154
Likelihood=-514.8714458387444
Iteration 56: 514.8714458387444
Likelihood=-514.8523604417575
Iteration 57: 514.8523604417575
Likelihood=-514.8432751405965
Iteration 58: 514.8432751405965
Likelihood=-514.8352904511568
Iteration 59: 514.8352904511568
Likelihood=-514.8306908303066
Iteration 60: 514.8306908303066
Likelihood=-514.8246108973259
Iteration 61: 514.8246108973259
Likelihood=-514.8170584896961
Iteration 62: 514.8170584896961
Likelihood=-514.8073947787774
Iteration 63: 514.8073947787774
Likelihood=-514.7946717395961
Iteration 64: 514.7946717395961
Likelihood=-514.7829811869117
Iteration 65: 514.7829811869117
Likelihood=-514.7670300088481
Iteration 66: 514.7670300088481
Likelihood=-514.7546813712975
Iteration 67: 514.7546813712975
Likelihood=-514.7492731131605
Iteration 68: 514.7492731131605
Likelihood=-514.7322925421278
Iteration 69: 514.7322925421278
Likelihood=-514.7360960545283
Likelihood=-514.7268378938098
Iteration 70: 514.7268378938098
Likelihood=-514.720128191805
Iteration 71: 514.720128191805
Likelihood=-514.708164914234
Iteration 72: 514.708164914234
Likelihood=-514.7009541649708
Iteration 73: 514.7009541649708
Likelihood=-514.6896834615505
Iteration 74: 514.6896834615505
Likelihood=-514.6778864078769
Iteration 75: 514.6778864078769
Likelihood=-514.6663334420057
Iteration 76: 514.6663334420057
Likelihood=-514.6454753353047
Iteration 77: 514.6454753353047
Likelihood=-514.634658640893
Iteration 78: 514.634658640893
Likelihood=-514.6185388436994
Iteration 79: 514.6185388436994
Likelihood=-514.5972233962248
Iteration 80: 514.5972233962248
Likelihood=-514.5820688190743
Iteration 81: 514.5820688190743
Likelihood=-514.5620198452407
Iteration 82: 514.5620198452407
Likelihood=-514.532123673681
Iteration 83: 514.532123673681
Likelihood=-514.501028162318
Iteration 84: 514.501028162318
Likelihood=-514.4463744907481
Iteration 85: 514.4463744907481
Likelihood=-514.4241360383437
Iteration 86: 514.4241360383437
Likelihood=-514.4150640409537
Iteration 87: 514.4150640409537
Likelihood=-514.4003032010535
Iteration 88: 514.4003032010535
Likelihood=-514.3893533132782
Iteration 89: 514.3893533132782
Likelihood=-514.3875826741455
Iteration 90: 514.3875826741455
Likelihood=-514.3803191243999
Iteration 91: 514.3803191243999
Likelihood=-514.3825864179986
Likelihood=-514.3768302777119
Iteration 92: 514.3768302777119
Likelihood=-514.3721262959558
Iteration 93: 514.3721262959558
Likelihood=-514.368892175081
Iteration 94: 514.368892175081
Likelihood=-514.3665644761674
Iteration 95: 514.3665644761674
Likelihood=-514.3638078493934
Iteration 96: 514.3638078493934
Likelihood=-514.3615129066108
Iteration 97: 514.3615129066108
Likelihood=-514.3598390966758
Iteration 98: 514.3598390966758
Likelihood=-514.3586510134596
Iteration 99: 514.3586510134596
Likelihood=-514.3572695558033
Iteration 100: 514.3572695558033
Likelihood=-514.356133885673
Iteration 101: 514.356133885673
Likelihood=-514.3544811526538
Iteration 102: 514.3544811526538
Likelihood=-514.3535704341726
Iteration 103: 514.3535704341726
Likelihood=-514.3524859555298
Iteration 104: 514.3524859555298
Likelihood=-514.3499253312817
Iteration 105: 514.3499253312817
Likelihood=-514.3519197962393
Likelihood=-514.3479582638968
Iteration 106: 514.3479582638968
Likelihood=-514.3442037367905
Iteration 107: 514.3442037367905
Likelihood=-514.3383325685635
Iteration 108: 514.3383325685635
Likelihood=-514.3274442307995
Iteration 109: 514.3274442307995
Likelihood=-514.3216638962306
Likelihood=-514.3195233353006
Iteration 110: 514.3195233353006
Likelihood=-514.2952432369531
Iteration 111: 514.2952432369531
Likelihood=-514.3695501707264
Likelihood=-514.2820628508612
Iteration 112: 514.2820628508612
Likelihood=-514.267138218404
Iteration 113: 514.267138218404
Likelihood=-514.25846219563
Iteration 114: 514.25846219563
Likelihood=-514.2477677557266
Iteration 115: 514.2477677557266
Likelihood=-514.2393933348362
Iteration 116: 514.2393933348362
Likelihood=-514.2338605238981
Iteration 117: 514.2338605238981
Likelihood=-514.2248722967033
Iteration 118: 514.2248722967033
Likelihood=-514.2225483275002
Iteration 119: 514.2225483275002
Likelihood=-514.2146339769803
Iteration 120: 514.2146339769803
Likelihood=-514.2100672729863
Iteration 121: 514.2100672729863
Likelihood=-514.2049676381555
Iteration 122: 514.2049676381555
Likelihood=-514.1971869919503
Iteration 123: 514.1971869919503
Likelihood=-514.1859631161868
Iteration 124: 514.1859631161868
Likelihood=-514.1690652406202
Iteration 125: 514.1690652406202
Likelihood=-514.1531261317241
Iteration 126: 514.1531261317241
Likelihood=-514.1374486702302
Iteration 127: 514.1374486702302
Likelihood=-514.119892935123
Iteration 128: 514.119892935123
Likelihood=-514.1158316746822
Iteration 129: 514.1158316746822
Likelihood=-514.0911180436466
Iteration 130: 514.0911180436466
Likelihood=-514.0847250585699
Iteration 131: 514.0847250585699
Likelihood=-514.0763825573741
Iteration 132: 514.0763825573741
Likelihood=-514.0731065734363
Iteration 133: 514.0731065734363
Likelihood=-514.063744871798
Iteration 134: 514.063744871798
Likelihood=-514.0592393116502
Iteration 135: 514.0592393116502
Likelihood=-514.0546449784869
Iteration 136: 514.0546449784869
Likelihood=-514.0548888079877
Likelihood=-514.0520621088594
Iteration 137: 514.0520621088594
Likelihood=-514.0487731806289
Iteration 138: 514.0487731806289
Likelihood=-514.0467770269147
Iteration 139: 514.0467770269147
Likelihood=-514.0451178499796
Iteration 140: 514.0451178499796
Likelihood=-514.0438583840219
Iteration 141: 514.0438583840219
Likelihood=-514.0425092574109
Iteration 142: 514.0425092574109
Likelihood=-514.04150216067
Iteration 143: 514.04150216067
Likelihood=-514.0407725998765
Iteration 144: 514.0407725998765
Likelihood=-514.0402770106774
Iteration 145: 514.0402770106774
Likelihood=-619.0549984276945
Iteration 0: 619.0549984276945
Iteration 1: 619.0549984276945
Likelihood=-599.0446176811549
Iteration 2: 599.0446176811549
Likelihood=-585.0930064258299
Iteration 3: 585.0930064258299
Likelihood=-574.992073825357
Iteration 4: 574.992073825357
Likelihood=-566.8811152893131
Iteration 5: 566.8811152893131
Likelihood=-560.0092374486477
Iteration 6: 560.0092374486477
Likelihood=-554.1219694130731
Iteration 7: 554.1219694130731
Likelihood=-548.839660110562
Iteration 8: 548.839660110562
Likelihood=-544.3170672231666
Iteration 9: 544.3170672231666
Likelihood=-540.2277754494879
Iteration 10: 540.2277754494879
Likelihood=-536.55318390973
Iteration 11: 536.55318390973
Likelihood=-533.2469064571571
Iteration 12: 533.2469064571571
Likelihood=-530.1262771188564
Iteration 13: 530.1262771188564
Likelihood=-527.2980462528853
Iteration 14: 527.2980462528853
Likelihood=-524.8605590330384
Iteration 15: 524.8605590330384
Likelihood=-522.4820982212451
Iteration 16: 522.4820982212451
Likelihood=-520.4703294255564
Iteration 17: 520.4703294255564
Likelihood=-518.6273379572887
Iteration 18: 518.6273379572887
Likelihood=-516.9975071776161
Iteration 19: 516.9975071776161
Likelihood=-515.5768343461785
Iteration 20: 515.5768343461785
Likelihood=-514.3082882123302
Iteration 21: 514.3082882123302
Likelihood=-513.1538538972535
Iteration 22: 513.1538538972535
Likelihood=-512.1995856045833
Iteration 23: 512.1995856045833
Likelihood=-511.27499873926746
Iteration 24: 511.27499873926746
Likelihood=-510.5195571963638
Iteration 25: 510.5195571963638
Likelihood=-509.84738497213095
Iteration 26: 509.84738497213095
Likelihood=-509.2779308305563
Iteration 27: 509.2779308305563
Likelihood=-508.7558358427565
Iteration 28: 508.7558358427565
Likelihood=-508.2856242883081
Iteration 29: 508.2856242883081
Likelihood=-507.8720452993108
Iteration 30: 507.8720452993108
Likelihood=-507.5166205189729
Iteration 31: 507.5166205189729
Likelihood=-507.199025899038
Iteration 32: 507.199025899038
Likelihood=-506.9080872656265
Iteration 33: 506.9080872656265
Likelihood=-506.6495563608922
Iteration 34: 506.6495563608922
Likelihood=-506.3801602275489
Iteration 35: 506.3801602275489
Likelihood=-506.14922221961075
Iteration 36: 506.14922221961075
Likelihood=-505.91869176900025
Iteration 37: 505.91869176900025
Likelihood=-505.7167409334101
Iteration 38: 505.7167409334101
Likelihood=-505.5206523832551
Iteration 39: 505.5206523832551
Likelihood=-505.3473652427228
Iteration 40: 505.3473652427228
Likelihood=-505.15639717786894
Likelihood=-505.16081422903665
Likelihood=-504.821769465184
Iteration 41: 504.821769465184
Likelihood=-504.7387925768553
Iteration 42: 504.7387925768553
Likelihood=-504.42998227737667
Iteration 43: 504.42998227737667
Likelihood=-503.99613807199347
Iteration 44: 503.99613807199347
Likelihood=-503.96549685988253
Iteration 45: 503.96549685988253
Likelihood=-503.6101480445162
Iteration 46: 503.6101480445162
Likelihood=-503.5173783976006
Iteration 47: 503.5173783976006
Likelihood=-503.22425148864914
Iteration 48: 503.22425148864914
Likelihood=-502.94026782404507
Iteration 49: 502.94026782404507
Likelihood=-502.8342964349923
Iteration 50: 502.8342964349923
Likelihood=-502.71921849050386
Iteration 51: 502.71921849050386
Likelihood=-502.65951233688486
Iteration 52: 502.65951233688486
Likelihood=-502.614854697931
Iteration 53: 502.614854697931
Likelihood=-502.56304079678415
Iteration 54: 502.56304079678415
Likelihood=-502.53107788564665
Iteration 55: 502.53107788564665
Likelihood=-502.45166160782793
Iteration 56: 502.45166160782793
Likelihood=-502.3732774761167
Iteration 57: 502.3732774761167
Likelihood=-502.3237673743874
Iteration 58: 502.3237673743874
Likelihood=-502.35233775964866
Likelihood=-502.28845763666266
Iteration 59: 502.28845763666266
Likelihood=-502.2657307006926
Iteration 60: 502.2657307006926
Likelihood=-502.2445643927316
Iteration 61: 502.2445643927316
Likelihood=-502.40258149375916
Likelihood=-502.23446845967794
Iteration 62: 502.23446845967794
Likelihood=-502.2203199214953
Iteration 63: 502.2203199214953
Likelihood=-502.16111376174126
Iteration 64: 502.16111376174126
Likelihood=-502.1097129154904
Iteration 65: 502.1097129154904
Likelihood=-502.04893552585054
Iteration 66: 502.04893552585054
Likelihood=-501.9841669828011
Iteration 67: 501.9841669828011
Likelihood=-501.92644201984325
Iteration 68: 501.92644201984325
Likelihood=-501.90749963454937
Iteration 69: 501.90749963454937
Likelihood=-501.85169362901445
Iteration 70: 501.85169362901445
Likelihood=-501.82571047338513
Iteration 71: 501.82571047338513
Likelihood=-501.80795541525083
Iteration 72: 501.80795541525083
Likelihood=-501.7792126493357
Iteration 73: 501.7792126493357
Likelihood=-501.7551547012965
Iteration 74: 501.7551547012965
Likelihood=-501.70681077752187
Iteration 75: 501.70681077752187
Likelihood=-501.67825385641436
Iteration 76: 501.67825385641436
Likelihood=-501.6487369439715
Iteration 77: 501.6487369439715
Likelihood=-501.6353989230316
Iteration 78: 501.6353989230316
Likelihood=-501.6025770368779
Iteration 79: 501.6025770368779
Likelihood=-501.5708102670489
Iteration 80: 501.5708102670489
Likelihood=-501.5474191162988
Iteration 81: 501.5474191162988
Likelihood=-501.5341356533123
Iteration 82: 501.5341356533123
Likelihood=-501.52323186640507
Iteration 83: 501.52323186640507
Likelihood=-501.5612690315278
Likelihood=-501.5215654252275
Iteration 84: 501.5215654252275
Likelihood=-501.51717621866237
Iteration 85: 501.51717621866237
Likelihood=-501.5139909067649
Iteration 86: 501.5139909067649
Likelihood=-501.50822863176836
Iteration 87: 501.50822863176836
Likelihood=-501.50152100677
Iteration 88: 501.50152100677
Likelihood=-501.4897806779173
Iteration 89: 501.4897806779173
Likelihood=-501.49519995701866
Likelihood=-501.48367308573904
Iteration 90: 501.48367308573904
Likelihood=-501.4758579491449
Iteration 91: 501.4758579491449
Likelihood=-501.47336526594034
Iteration 92: 501.47336526594034
Likelihood=-501.470040425888
Iteration 93: 501.470040425888
Likelihood=-501.4692679640718
Iteration 94: 501.4692679640718
Likelihood=-501.4652309174948
Iteration 95: 501.4652309174948
Likelihood=-501.4595324581735
Iteration 96: 501.4595324581735
Likelihood=-501.45758514665994
Iteration 97: 501.45758514665994
Likelihood=-501.45171590264704
Iteration 98: 501.45171590264704
Likelihood=-501.4479800189246
Iteration 99: 501.4479800189246
Likelihood=-501.44345621792513
Iteration 100: 501.44345621792513
Likelihood=-501.4388567627516
Iteration 101: 501.4388567627516
Likelihood=-501.434685520937
Iteration 102: 501.434685520937
Likelihood=-501.42643200206345
Iteration 103: 501.42643200206345
Likelihood=-501.42047862766026
Iteration 104: 501.42047862766026
Likelihood=-501.4098475998584
Iteration 105: 501.4098475998584
Likelihood=-501.4028029757833
Iteration 106: 501.4028029757833
Likelihood=-501.3967475556081
Iteration 107: 501.3967475556081
Likelihood=-501.39194133728404
Iteration 108: 501.39194133728404
Likelihood=-501.38810951372415
Iteration 109: 501.38810951372415
Likelihood=-501.3763472978414
Iteration 110: 501.3763472978414
Likelihood=-501.3564112575055
Iteration 111: 501.3564112575055
Likelihood=-501.3244212942572
Iteration 112: 501.3244212942572
Likelihood=-501.30569054840936
Iteration 113: 501.30569054840936
Likelihood=-501.2748343646736
Iteration 114: 501.2748343646736
Likelihood=-501.31797229597356
Likelihood=-501.26547766636156
Iteration 115: 501.26547766636156
Likelihood=-501.2607965024436
Iteration 116: 501.2607965024436
Likelihood=-501.24870797727465
Iteration 117: 501.24870797727465
Likelihood=-501.2396358320673
Iteration 118: 501.2396358320673
Likelihood=-501.22566568492135
Iteration 119: 501.22566568492135
Likelihood=-501.21547992065416
Iteration 120: 501.21547992065416
Likelihood=-501.2114025088821
Iteration 121: 501.2114025088821
Likelihood=-501.2102406736226
Iteration 122: 501.2102406736226
Likelihood=-501.20806108669086
Iteration 123: 501.20806108669086
Likelihood=-501.2046685994202
Iteration 124: 501.2046685994202
Likelihood=-501.2019289547408
Iteration 125: 501.2019289547408
Likelihood=-501.1977949378148
Iteration 126: 501.1977949378148
Likelihood=-501.1877068758674
Iteration 127: 501.1877068758674
Likelihood=-501.17948495277903
Iteration 128: 501.17948495277903
Likelihood=-501.17275742025737
Iteration 129: 501.17275742025737
Likelihood=-501.1662328826654
Iteration 130: 501.1662328826654
Likelihood=-501.1594430437228
Iteration 131: 501.1594430437228
Likelihood=-501.15668856332303
Iteration 132: 501.15668856332303
Likelihood=-501.1488742185063
Iteration 133: 501.1488742185063
Likelihood=-501.1439529641145
Iteration 134: 501.1439529641145
Likelihood=-501.14048352569563
Iteration 135: 501.14048352569563
Likelihood=-501.13429711262336
Iteration 136: 501.13429711262336
Likelihood=-501.1294516514015
Iteration 137: 501.1294516514015
Likelihood=-501.13179551667025
Likelihood=-501.1276715844381
Iteration 138: 501.1276715844381
Likelihood=-501.12534669959393
Iteration 139: 501.12534669959393
Likelihood=-501.1220050416141
Iteration 140: 501.1220050416141
Likelihood=-501.1197758882709
Iteration 141: 501.1197758882709
Likelihood=-501.1162757196153
Iteration 142: 501.1162757196153
Likelihood=-501.11328967521257
Iteration 143: 501.11328967521257
Likelihood=-501.11118968459033
Iteration 144: 501.11118968459033
Likelihood=-501.1099247335102
Iteration 145: 501.1099247335102
Likelihood=-501.10830390993937
Iteration 146: 501.10830390993937
Likelihood=-501.10803775206676
Iteration 147: 501.10803775206676
Likelihood=-538.4753438133216
Iteration 0: 538.4753438133216
Iteration 1: 538.4753438133216
Likelihood=-521.1685431137169
Iteration 2: 521.1685431137169
Likelihood=-508.52170813269584
Iteration 3: 508.52170813269584
Likelihood=-498.6645798028174
Iteration 4: 498.6645798028174
Likelihood=-490.4357719577999
Iteration 5: 490.4357719577999
Likelihood=-483.26882803907614
Iteration 6: 483.26882803907614
Likelihood=-476.81311909551016
Iteration 7: 476.81311909551016
Likelihood=-471.1344354123588
Iteration 8: 471.1344354123588
Likelihood=-466.62470794189085
Iteration 9: 466.62470794189085
Likelihood=-462.62311956143395
Iteration 10: 462.62311956143395
Likelihood=-459.14668391905695
Iteration 11: 459.14668391905695
Likelihood=-455.77065687172376
Iteration 12: 455.77065687172376
Likelihood=-452.807054279944
Iteration 13: 452.807054279944
Likelihood=-450.0225499604299
Iteration 14: 450.0225499604299
Likelihood=-447.38389183487567
Iteration 15: 447.38389183487567
Likelihood=-444.8273306848781
Iteration 16: 444.8273306848781
Likelihood=-442.448796534505
Likelihood=-435.52262387728047
Iteration 17: 435.52262387728047
Likelihood=-433.99616958674477
Iteration 18: 433.99616958674477
Likelihood=-432.7284775473023
Iteration 19: 432.7284775473023
Likelihood=-431.5470911693503
Iteration 20: 431.5470911693503
Likelihood=-430.3787835489406
Iteration 21: 430.3787835489406
Likelihood=-429.3492280833537
Iteration 22: 429.3492280833537
Likelihood=-428.4188089074164
Iteration 23: 428.4188089074164
Likelihood=-427.5844925482459
Iteration 24: 427.5844925482459
Likelihood=-426.8504385436689
Iteration 25: 426.8504385436689
Likelihood=-426.2106326860696
Iteration 26: 426.2106326860696
Likelihood=-425.60003865552
Iteration 27: 425.60003865552
Likelihood=-425.1024955795214
Iteration 28: 425.1024955795214
Likelihood=-424.5958421995229
Iteration 29: 424.5958421995229
Likelihood=-424.19516952791935
Iteration 30: 424.19516952791935
Likelihood=-423.8392570938244
Iteration 31: 423.8392570938244
Likelihood=-423.5168159649075
Iteration 32: 423.5168159649075
Likelihood=-423.1985654750495
Iteration 33: 423.1985654750495
Likelihood=-422.86985246119553
Iteration 34: 422.86985246119553
Likelihood=-422.55224164490517
Likelihood=-422.05541549568454
Iteration 35: 422.05541549568454
Likelihood=-421.5312852943545
Iteration 36: 421.5312852943545
Likelihood=-421.19182660797804
Iteration 37: 421.19182660797804
Likelihood=-420.6453692363666
Iteration 38: 420.6453692363666
Likelihood=-420.2993994443886
Iteration 39: 420.2993994443886
Likelihood=-419.8755107447355
Iteration 40: 419.8755107447355
Likelihood=-419.61623088226173
Iteration 41: 419.61623088226173
Likelihood=-419.34039147773757
Iteration 42: 419.34039147773757
Likelihood=-419.22042788761314
Iteration 43: 419.22042788761314
Likelihood=-419.11250150653024
Iteration 44: 419.11250150653024
Likelihood=-419.0076569514172
Iteration 45: 419.0076569514172
Likelihood=-418.85685886791407
Iteration 46: 418.85685886791407
Likelihood=-418.76750439384233
Iteration 47: 418.76750439384233
Likelihood=-418.59447651955327
Iteration 48: 418.59447651955327
Likelihood=-418.4829998631559
Iteration 49: 418.4829998631559
Likelihood=-418.38156293910237
Iteration 50: 418.38156293910237
Likelihood=-418.23118145990946
Iteration 51: 418.23118145990946
Likelihood=-418.10124966877464
Iteration 52: 418.10124966877464
Likelihood=-417.9479474754411
Iteration 53: 417.9479474754411
Likelihood=-417.7511756130651
Iteration 54: 417.7511756130651
Likelihood=-417.65361613516075
Iteration 55: 417.65361613516075
Likelihood=-417.57736280684503
Iteration 56: 417.57736280684503
Likelihood=-417.4809791307939
Iteration 57: 417.4809791307939
Likelihood=-417.4094127323271
Iteration 58: 417.4094127323271
Likelihood=-417.3262379941701
Iteration 59: 417.3262379941701
Likelihood=-417.2880590740992
Iteration 60: 417.2880590740992
Likelihood=-417.2499533105553
Iteration 61: 417.2499533105553
Likelihood=-417.17312181336746
Iteration 62: 417.17312181336746
Likelihood=-417.1269770413894
Iteration 63: 417.1269770413894
Likelihood=-417.0841196698058
Iteration 64: 417.0841196698058
Likelihood=-417.0508968012295
Iteration 65: 417.0508968012295
Likelihood=-417.0205869100902
Iteration 66: 417.0205869100902
Likelihood=-417.0053434504382
Iteration 67: 417.0053434504382
Likelihood=-416.98040615874106
Iteration 68: 416.98040615874106
Likelihood=-416.97113898296135
Iteration 69: 416.97113898296135
Likelihood=-416.95842808792054
Iteration 70: 416.95842808792054
Likelihood=-416.9271110082166
Iteration 71: 416.9271110082166
Likelihood=-416.95980590025755
Likelihood=-416.911755065396
Iteration 72: 416.911755065396
Likelihood=-416.91700568763906
Likelihood=-416.8978002637796
Iteration 73: 416.8978002637796
Likelihood=-416.8859721410475
Iteration 74: 416.8859721410475
Likelihood=-416.87753356185374
Iteration 75: 416.87753356185374
Likelihood=-416.8695797167751
Iteration 76: 416.8695797167751
Likelihood=-416.85963165244993
Iteration 77: 416.85963165244993
Likelihood=-416.84837365664123
Iteration 78: 416.84837365664123
Likelihood=-416.8436512732501
Iteration 79: 416.8436512732501
Likelihood=-416.8358481013287
Iteration 80: 416.8358481013287
Likelihood=-416.8383777974542
Likelihood=-416.8331884214172
Iteration 81: 416.8331884214172
Likelihood=-416.82947724830814
Iteration 82: 416.82947724830814
Likelihood=-416.82436902356943
Iteration 83: 416.82436902356943
Likelihood=-416.8190011196972
Iteration 84: 416.8190011196972
Likelihood=-416.81480091506273
Iteration 85: 416.81480091506273
Likelihood=-416.8129577300303
Iteration 86: 416.8129577300303
Likelihood=-416.8101916523066
Iteration 87: 416.8101916523066
Likelihood=-416.8067231012125
Iteration 88: 416.8067231012125
Likelihood=-416.8020560384996
Iteration 89: 416.8020560384996
Likelihood=-416.79428730914236
Iteration 90: 416.79428730914236
Likelihood=-416.78681634775114
Iteration 91: 416.78681634775114
Likelihood=-416.7824046767988
Iteration 92: 416.7824046767988
Likelihood=-416.7757062067333
Iteration 93: 416.7757062067333
Likelihood=-416.77106623912795
Iteration 94: 416.77106623912795
Likelihood=-416.7678004817457
Iteration 95: 416.7678004817457
Likelihood=-416.7652968071496
Iteration 96: 416.7652968071496
Likelihood=-416.7585652239638
Iteration 97: 416.7585652239638
Likelihood=-416.749918072469
Iteration 98: 416.749918072469
Likelihood=-416.7400611747743
Iteration 99: 416.7400611747743
Likelihood=-416.73295918421184
Iteration 100: 416.73295918421184
Likelihood=-416.72872143524353
Iteration 101: 416.72872143524353
Likelihood=-416.71475462956863
Iteration 102: 416.71475462956863
Likelihood=-416.6991937760322
Iteration 103: 416.6991937760322
Likelihood=-416.6853770550543
Iteration 104: 416.6853770550543
Likelihood=-416.6693461326966
Iteration 105: 416.6693461326966
Likelihood=-416.6778355756342
Likelihood=-416.6612465313078
Iteration 106: 416.6612465313078
Likelihood=-416.6612319214046
Likelihood=-416.6570627946713
Iteration 107: 416.6570627946713
Likelihood=-416.65071546917335
Iteration 108: 416.65071546917335
Likelihood=-416.6399714992671
Iteration 109: 416.6399714992671
Likelihood=-416.6355298455829
Iteration 110: 416.6355298455829
Likelihood=-416.6266616835122
Iteration 111: 416.6266616835122
Likelihood=-416.61959781657686
Iteration 112: 416.61959781657686
Likelihood=-416.6104867645695
Iteration 113: 416.6104867645695
Likelihood=-416.60678387600024
Iteration 114: 416.60678387600024
Likelihood=-416.5971876220387
Iteration 115: 416.5971876220387
Likelihood=-416.5936508963274
Iteration 116: 416.5936508963274
Likelihood=-416.588535807613
Iteration 117: 416.588535807613
Likelihood=-416.5799427204307
Iteration 118: 416.5799427204307
Likelihood=-416.5707473112964
Iteration 119: 416.5707473112964
Likelihood=-416.56874234268633
Iteration 120: 416.56874234268633
Likelihood=-416.5566950460201
Iteration 121: 416.5566950460201
Likelihood=-416.5571418382996
Likelihood=-416.55333940356184
Iteration 122: 416.55333940356184
Likelihood=-416.5492886459241
Iteration 123: 416.5492886459241
Likelihood=-416.5436365926041
Iteration 124: 416.5436365926041
Likelihood=-416.5365244730976
Iteration 125: 416.5365244730976
Likelihood=-416.5159528221105
Iteration 126: 416.5159528221105
Likelihood=-416.49574517451333
Iteration 127: 416.49574517451333
Likelihood=-416.4802851807011
Iteration 128: 416.4802851807011
Likelihood=-416.46098319419957
Iteration 129: 416.46098319419957
Likelihood=-416.4530655940657
Iteration 130: 416.4530655940657
Likelihood=-416.4487731161345
Iteration 131: 416.4487731161345
Likelihood=-416.4411186672401
Iteration 132: 416.4411186672401
Likelihood=-416.4319066123838
Iteration 133: 416.4319066123838
Likelihood=-416.4212340509313
Iteration 134: 416.4212340509313
Likelihood=-416.41602752329226
Iteration 135: 416.41602752329226
Likelihood=-416.41265603059526
Iteration 136: 416.41265603059526
Likelihood=-416.41007308160073
Iteration 137: 416.41007308160073
Likelihood=-416.40868737493236
Iteration 138: 416.40868737493236
Likelihood=-416.4079138752497
Iteration 139: 416.4079138752497
Likelihood=-416.4052735647496
Iteration 140: 416.4052735647496
Likelihood=-416.403017924663
Iteration 141: 416.403017924663
Likelihood=-416.3998155260708
Iteration 142: 416.3998155260708
Likelihood=-416.3983205883906
Iteration 143: 416.3983205883906
Likelihood=-416.3975260684163
Iteration 144: 416.3975260684163
Likelihood=-416.3970792023175
Iteration 145: 416.3970792023175
Likelihood=-416.3961256735992
Iteration 146: 416.3961256735992
Likelihood=-416.3940543857198
Iteration 147: 416.3940543857198
Likelihood=-416.39175255927233
Iteration 148: 416.39175255927233
Likelihood=-416.3899290623801
Iteration 149: 416.3899290623801
Likelihood=-416.38893578914616
Iteration 150: 416.38893578914616
Likelihood=-416.38854767588936
Iteration 151: 416.38854767588936
Likelihood=-607.5261542052305
Iteration 0: 607.5261542052305
Iteration 1: 607.5261542052305
Likelihood=-587.807331814548
Iteration 2: 587.807331814548
Likelihood=-574.1974962817336
Iteration 3: 574.1974962817336
Likelihood=-564.5523195568788
Iteration 4: 564.5523195568788
Likelihood=-556.8130871446965
Iteration 5: 556.8130871446965
Likelihood=-550.0478934621286
Iteration 6: 550.0478934621286
Likelihood=-543.8952162052651
Iteration 7: 543.8952162052651
Likelihood=-538.3052002215996
Iteration 8: 538.3052002215996
Likelihood=-533.2653809751299
Iteration 9: 533.2653809751299
Likelihood=-528.7236533274366
Iteration 10: 528.7236533274366
Likelihood=-524.6997790870546
Iteration 11: 524.6997790870546
Likelihood=-520.8477420455623
Iteration 12: 520.8477420455623
Likelihood=-517.4567190393701
Iteration 13: 517.4567190393701
Likelihood=-514.3200800110734
Iteration 14: 514.3200800110734
Likelihood=-511.4364574311756
Iteration 15: 511.4364574311756
Likelihood=-508.7809873887195
Iteration 16: 508.7809873887195
Likelihood=-506.231849317893
Iteration 17: 506.231849317893
Likelihood=-503.96867548124266
Iteration 18: 503.96867548124266
Likelihood=-501.97567026623267
Iteration 19: 501.97567026623267
Likelihood=-500.1343026970115
Iteration 20: 500.1343026970115
Likelihood=-498.5473757421282
Iteration 21: 498.5473757421282
Likelihood=-497.15308393755754
Iteration 22: 497.15308393755754
Likelihood=-495.9501907798757
Iteration 23: 495.9501907798757
Likelihood=-494.9148394253734
Iteration 24: 494.9148394253734
Likelihood=-494.0447106541249
Iteration 25: 494.0447106541249
Likelihood=-493.2662695106929
Iteration 26: 493.2662695106929
Likelihood=-492.6230778318254
Iteration 27: 492.6230778318254
Likelihood=-491.9962237292686
Iteration 28: 491.9962237292686
Likelihood=-491.48972661497027
Iteration 29: 491.48972661497027
Likelihood=-491.046886072854
Iteration 30: 491.046886072854
Likelihood=-490.66979812806983
Iteration 31: 490.66979812806983
Likelihood=-490.3110634265824
Iteration 32: 490.3110634265824
Likelihood=-490.00619666643456
Iteration 33: 490.00619666643456
Likelihood=-489.72124778705705
Iteration 34: 489.72124778705705
Likelihood=-489.4524586140797
Iteration 35: 489.4524586140797
Likelihood=-489.1235343552257
Iteration 36: 489.1235343552257
Likelihood=-488.8178356650287
Iteration 37: 488.8178356650287
Likelihood=-488.5556189615273
Iteration 38: 488.5556189615273
Likelihood=-488.31137468858117
Iteration 39: 488.31137468858117
Likelihood=-488.12277254244924
Iteration 40: 488.12277254244924
Likelihood=-487.94248596093735
Iteration 41: 487.94248596093735
Likelihood=-487.7882227865624
Iteration 42: 487.7882227865624
Likelihood=-487.61386039680787
Iteration 43: 487.61386039680787
Likelihood=-487.42383985835244
Iteration 44: 487.42383985835244
Likelihood=-487.26786517588687
Iteration 45: 487.26786517588687
Likelihood=-487.1443132044316
Iteration 46: 487.1443132044316
Likelihood=-487.05699078557564
Iteration 47: 487.05699078557564
Likelihood=-486.9570542855359
Iteration 48: 486.9570542855359
Likelihood=-486.85592924446917
Iteration 49: 486.85592924446917
Likelihood=-486.8288949354239
Iteration 50: 486.8288949354239
Likelihood=-486.7745796150852
Iteration 51: 486.7745796150852
Likelihood=-486.74549674410497
Iteration 52: 486.74549674410497
Likelihood=-486.71811083932363
Iteration 53: 486.71811083932363
Likelihood=-486.6611115106328
Iteration 54: 486.6611115106328
Likelihood=-486.58722496469056
Iteration 55: 486.58722496469056
Likelihood=-486.5321330072508
Iteration 56: 486.5321330072508
Likelihood=-486.4875525948841
Iteration 57: 486.4875525948841
Likelihood=-486.465317449228
Iteration 58: 486.465317449228
Likelihood=-486.4471275152744
Iteration 59: 486.4471275152744
Likelihood=-486.4191232771579
Iteration 60: 486.4191232771579
Likelihood=-486.39257155747435
Iteration 61: 486.39257155747435
Likelihood=-486.35739660309486
Iteration 62: 486.35739660309486
Likelihood=-486.325318369082
Iteration 63: 486.325318369082
Likelihood=-486.29215137317675
Iteration 64: 486.29215137317675
Likelihood=-486.2565418953381
Iteration 65: 486.2565418953381
Likelihood=-486.21994273686533
Iteration 66: 486.21994273686533
Likelihood=-486.1840046678741
Iteration 67: 486.1840046678741
Likelihood=-486.1473563096275
Iteration 68: 486.1473563096275
Likelihood=-486.1079842031476
Iteration 69: 486.1079842031476
Likelihood=-486.0786549189785
Iteration 70: 486.0786549189785
Likelihood=-486.0301198892866
Iteration 71: 486.0301198892866
Likelihood=-486.0024383607592
Iteration 72: 486.0024383607592
Likelihood=-485.967703659471
Iteration 73: 485.967703659471
Likelihood=-485.95280515655986
Iteration 74: 485.95280515655986
Likelihood=-485.91912553959463
Iteration 75: 485.91912553959463
Likelihood=-485.8902974892604
Iteration 76: 485.8902974892604
Likelihood=-485.8553843138279
Iteration 77: 485.8553843138279
Likelihood=-485.8054189643993
Iteration 78: 485.8054189643993
Likelihood=-485.80263755141476
Likelihood=-485.78805794589795
Iteration 79: 485.78805794589795
Likelihood=-485.7672705475461
Iteration 80: 485.7672705475461
Likelihood=-485.7447035456816
Iteration 81: 485.7447035456816
Likelihood=-485.731045387684
Iteration 82: 485.731045387684
Likelihood=-485.71833551697546
Iteration 83: 485.71833551697546
Likelihood=-485.70630653085686
Iteration 84: 485.70630653085686
Likelihood=-485.6955716125631
Iteration 85: 485.6955716125631
Likelihood=-485.6866850315795
Iteration 86: 485.6866850315795
Likelihood=-485.68180322934256
Iteration 87: 485.68180322934256
Likelihood=-485.6794881925027
Iteration 88: 485.6794881925027
Likelihood=-485.67489381194235
Iteration 89: 485.67489381194235
Likelihood=-485.6720127596006
Iteration 90: 485.6720127596006
Likelihood=-485.6691489342305
Iteration 91: 485.6691489342305
Likelihood=-485.66719880801395
Iteration 92: 485.66719880801395
Likelihood=-485.6650139667235
Iteration 93: 485.6650139667235
Likelihood=-485.6620614199796
Iteration 94: 485.6620614199796
Likelihood=-485.6616742830379
Iteration 95: 485.6616742830379
BEST SCORE FOUND : -9927.815503234018
	Command being timed: "../target/release/gtr_optimize data/random/tree_256.nwk data/sim/alignment_256_20.fasta local"
	User time (seconds): 26.26
	System time (seconds): 0.02
	Percent of CPU this job got: 99%
	Elapsed (wall clock) time (h:mm:ss or m:ss): 0:26.44
	Average shared text size (kbytes): 0
	Average unshared data size (kbytes): 0
	Average stack size (kbytes): 0
	Average total size (kbytes): 0
	Maximum resident set size (kbytes): 10208
	Average resident set size (kbytes): 0
	Major (requiring I/O) page faults: 0
	Minor (reclaiming a frame) page faults: 11383
	Voluntary context switches: 20
	Involuntary context switches: 9903
	Swaps: 0
	File system inputs: 0
	File system outputs: 344
	Socket messages sent: 0
	Socket messages received: 0
	Signals delivered: 0
	Page size (bytes): 4096
	Exit status: 0
