# Supplementary material for: Phylograd: fast column-specific calculation of substitution model gradients
Source: BMC Bioinformatics. 2025 Dec 23;27:20. doi: 10.1186/s12859-025-06353-4 (PMC12836810; doi:10.1186/s12859-025-06353-4)
Supplement: Supplementary file 1 — (zip 4800 KB) [file 12859_2025_6353_MOESM1_ESM.zip › alignment_256_20_5.single_iqtree.log]

IQ-TREE version 3.0.1 for Linux x86 64-bit built Nov  7 2025
Developed by Bui Quang Minh, Thomas Wong, Nhan Ly-Trong, Huaiyan Ren
Contributed by Lam-Tung Nguyen, Dominik Schrempf, Chris Bielow,
Olga Chernomor, Michael Woodhams, Diep Thi Hoang, Heiko Schmidt

Host:    soe002 (AVX2, FMA3, 1007 GB RAM)
Command: ./iqtree3 -s data/sim/alignment_256_20.fasta -nt 5 -q data/partition_20_iqtree.txt --redo -te data/random/tree_256.nwk -blfix -pre data/sim/alignment_256_20_5.single_iqtree.log
Seed:    608766 (Using SPRNG - Scalable Parallel Random Number Generator)
Time:    Mon Nov 10 02:20:05 2025
Kernel:  AVX+FMA - 5 threads (6 CPU cores detected)

Reading partition model file data/partition_20_iqtree.txt ...
Reading alignment file data/sim/alignment_256_20.fasta ... Fasta format detected
Reading fasta file: done in 0.000243547 secs using 9.444% CPU
Alignment most likely contains protein sequences
Constructing alignment: done in 0.000128964 secs using 1195% CPU
Alignment has 256 sequences with 20 columns, 20 distinct patterns
20 parsimony-informative, 0 singleton sites, 0 constant sites
         Gap/Ambiguity  Composition  p-value
Analyzing sequences: done in 3.23718e-05 secs using 1829% CPU
   1  Tip_6      0.00%    passed     92.32%
   2  Tip_7      0.00%    passed      6.99%
   3  Tip_23     0.00%    passed     69.94%
   4  Tip_62     0.00%    passed     68.31%
   5  Tip_63     0.00%    passed     72.54%
   6  Tip_159    0.00%    passed     62.53%
   7  Tip_160    0.00%    passed     40.60%
   8  Tip_170    0.00%    passed     91.44%
   9  Tip_235    0.00%    passed     33.45%
  10  Tip_236    0.00%    passed     13.01%
  11  Tip_176    0.00%    passed     23.29%
  12  Tip_177    0.00%    passed     67.61%
  13  Tip_167    0.00%    passed      8.97%
  14  Tip_77     0.00%    failed      0.33%
  15  Tip_128    0.00%    passed     75.65%
  16  Tip_209    0.00%    passed     60.65%
  17  Tip_210    0.00%    passed     12.29%
  18  Tip_69     0.00%    passed     12.96%
  19  Tip_225    0.00%    passed     64.28%
  20  Tip_226    0.00%    passed      7.77%
  21  Tip_8      0.00%    passed     59.70%
  22  Tip_102    0.00%    passed     25.22%
  23  Tip_211    0.00%    passed     41.61%
  24  Tip_212    0.00%    passed     18.67%
  25  Tip_147    0.00%    passed     12.99%
  26  Tip_148    0.00%    passed     59.63%
  27  Tip_248    0.00%    passed     12.98%
  28  Tip_249    0.00%    passed     23.45%
  29  Tip_110    0.00%    passed     53.58%
  30  Tip_239    0.00%    passed     70.76%
  31  Tip_240    0.00%    passed     84.77%
  32  Tip_115    0.00%    passed     52.33%
  33  Tip_85     0.00%    passed     42.55%
  34  Tip_98     0.00%    passed     52.81%
  35  Tip_99     0.00%    passed     33.04%
  36  Tip_100    0.00%    passed     51.63%
  37  Tip_101    0.00%    passed     77.87%
  38  Tip_14     0.00%    passed     36.74%
  39  Tip_67     0.00%    failed      0.37%
  40  Tip_68     0.00%    passed     70.12%
  41  Tip_54     0.00%    passed     51.94%
  42  Tip_157    0.00%    passed     62.79%
  43  Tip_158    0.00%    passed      7.55%
  44  Tip_34     0.00%    passed     52.51%
  45  Tip_223    0.00%    passed     88.73%
  46  Tip_224    0.00%    passed     20.67%
  47  Tip_41     0.00%    passed     63.51%
  48  Tip_42     0.00%    passed     63.52%
  49  Tip_36     0.00%    passed     20.40%
  50  Tip_213    0.00%    passed     35.26%
  51  Tip_214    0.00%    passed     41.17%
  52  Tip_57     0.00%    passed     20.21%
  53  Tip_139    0.00%    passed     99.23%
  54  Tip_140    0.00%    passed     81.86%
  55  Tip_10     0.00%    passed     97.53%
  56  Tip_73     0.00%    passed     85.99%
  57  Tip_171    0.00%    passed     96.41%
  58  Tip_185    0.00%    passed     55.53%
  59  Tip_186    0.00%    passed     72.89%
  60  Tip_219    0.00%    passed     68.26%
  61  Tip_220    0.00%    passed     37.95%
  62  Tip_133    0.00%    passed     91.40%
  63  Tip_21     0.00%    passed     46.63%
  64  Tip_92     0.00%    passed     81.35%
  65  Tip_93     0.00%    passed     42.69%
  66  Tip_74     0.00%    passed     10.87%
  67  Tip_75     0.00%    passed     12.35%
  68  Tip_59     0.00%    passed     59.65%
  69  Tip_165    0.00%    passed     10.30%
  70  Tip_166    0.00%    passed     60.11%
  71  Tip_38     0.00%    failed      2.59%
  72  Tip_143    0.00%    passed     75.91%
  73  Tip_144    0.00%    passed     78.08%
  74  Tip_221    0.00%    passed     29.04%
  75  Tip_222    0.00%    passed     60.34%
  76  Tip_3      0.00%    passed     72.07%
  77  Tip_4      0.00%    passed     77.21%
  78  Tip_106    0.00%    passed     86.84%
  79  Tip_107    0.00%    passed     31.31%
  80  Tip_79     0.00%    passed     66.29%
  81  Tip_193    0.00%    passed     29.90%
  82  Tip_194    0.00%    passed     56.16%
  83  Tip_47     0.00%    passed     52.68%
  84  Tip_141    0.00%    passed     47.38%
  85  Tip_142    0.00%    passed     88.01%
  86  Tip_187    0.00%    passed     94.10%
  87  Tip_188    0.00%    passed     82.39%
  88  Tip_138    0.00%    passed     99.04%
  89  Tip_19     0.00%    passed     66.57%
  90  Tip_91     0.00%    passed     15.25%
  91  Tip_113    0.00%    passed     20.67%
  92  Tip_168    0.00%    passed     73.81%
  93  Tip_169    0.00%    failed      0.34%
  94  Tip_31     0.00%    passed     34.89%
  95  Tip_12     0.00%    passed     79.11%
  96  Tip_227    0.00%    passed     30.82%
  97  Tip_228    0.00%    passed     37.21%
  98  Tip_96     0.00%    passed     61.23%
  99  Tip_97     0.00%    passed     45.56%
 100  Tip_180    0.00%    passed     19.05%
 101  Tip_246    0.00%    passed     11.40%
 102  Tip_247    0.00%    failed      4.55%
 103  Tip_161    0.00%    passed     20.68%
 104  Tip_183    0.00%    passed     80.30%
 105  Tip_184    0.00%    failed      3.27%
 106  Tip_201    0.00%    passed     51.57%
 107  Tip_202    0.00%    passed     69.99%
 108  Tip_29     0.00%    passed     81.71%
 109  Tip_250    0.00%    passed     96.68%
 110  Tip_251    0.00%    passed     63.60%
 111  Tip_164    0.00%    passed     41.21%
 112  Tip_65     0.00%    passed     81.76%
 113  Tip_242    0.00%    failed      3.22%
 114  Tip_243    0.00%    passed     44.98%
 115  Tip_241    0.00%    passed     32.64%
 116  Tip_20     0.00%    passed     77.20%
 117  Tip_0      0.00%    passed     48.54%
 118  Tip_229    0.00%    failed      3.21%
 119  Tip_230    0.00%    passed     64.44%
 120  Tip_86     0.00%    passed     12.70%
 121  Tip_44     0.00%    passed     26.60%
 122  Tip_51     0.00%    passed     59.06%
 123  Tip_52     0.00%    passed     83.48%
 124  Tip_237    0.00%    passed      9.35%
 125  Tip_238    0.00%    passed     62.29%
 126  Tip_55     0.00%    passed     57.06%
 127  Tip_56     0.00%    passed     87.82%
 128  Tip_136    0.00%    passed     67.03%
 129  Tip_191    0.00%    passed     61.52%
 130  Tip_192    0.00%    passed     79.74%
 131  Tip_82     0.00%    passed     61.95%
 132  Tip_205    0.00%    failed      0.04%
 133  Tip_206    0.00%    failed      0.44%
 134  Tip_46     0.00%    passed     75.07%
 135  Tip_64     0.00%    passed     32.54%
 136  Tip_124    0.00%    passed     11.32%
 137  Tip_125    0.00%    passed     64.17%
 138  Tip_76     0.00%    passed     33.66%
 139  Tip_233    0.00%    passed     36.88%
 140  Tip_234    0.00%    passed     86.24%
 141  Tip_37     0.00%    passed     54.48%
 142  Tip_11     0.00%    passed     96.16%
 143  Tip_153    0.00%    passed     41.41%
 144  Tip_154    0.00%    passed     45.09%
 145  Tip_120    0.00%    passed     36.49%
 146  Tip_121    0.00%    passed     42.48%
 147  Tip_5      0.00%    passed     89.06%
 148  Tip_116    0.00%    passed     74.97%
 149  Tip_117    0.00%    passed     74.34%
 150  Tip_109    0.00%    passed     35.85%
 151  Tip_178    0.00%    passed     91.52%
 152  Tip_179    0.00%    passed     86.87%
 153  Tip_155    0.00%    passed     30.07%
 154  Tip_156    0.00%    failed      1.71%
 155  Tip_45     0.00%    passed     20.79%
 156  Tip_150    0.00%    passed     60.33%
 157  Tip_151    0.00%    passed     32.92%
 158  Tip_244    0.00%    passed     86.11%
 159  Tip_245    0.00%    passed     82.14%
 160  Tip_70     0.00%    passed     94.07%
 161  Tip_129    0.00%    passed     74.46%
 162  Tip_130    0.00%    passed     16.00%
 163  Tip_22     0.00%    failed      4.12%
 164  Tip_33     0.00%    passed     92.46%
 165  Tip_231    0.00%    passed     65.34%
 166  Tip_232    0.00%    passed     17.30%
 167  Tip_103    0.00%    passed     75.91%
 168  Tip_181    0.00%    passed     47.27%
 169  Tip_182    0.00%    passed     12.85%
 170  Tip_108    0.00%    passed     79.18%
 171  Tip_25     0.00%    passed     37.18%
 172  Tip_26     0.00%    passed     35.00%
 173  Tip_32     0.00%    passed      9.08%
 174  Tip_134    0.00%    passed     28.34%
 175  Tip_135    0.00%    passed     49.94%
 176  Tip_30     0.00%    passed     99.12%
 177  Tip_49     0.00%    passed     70.53%
 178  Tip_50     0.00%    passed     84.21%
 179  Tip_252    0.00%    passed     95.43%
 180  Tip_253    0.00%    passed     82.80%
 181  Tip_17     0.00%    passed     76.23%
 182  Tip_78     0.00%    passed     69.80%
 183  Tip_172    0.00%    passed     64.56%
 184  Tip_173    0.00%    passed     51.65%
 185  Tip_131    0.00%    failed      1.91%
 186  Tip_132    0.00%    failed      0.06%
 187  Tip_174    0.00%    passed     71.67%
 188  Tip_175    0.00%    passed     92.70%
 189  Tip_118    0.00%    passed     33.56%
 190  Tip_119    0.00%    passed      9.99%
 191  Tip_152    0.00%    failed      4.47%
 192  Tip_254    0.00%    passed     59.71%
 193  Tip_255    0.00%    failed      4.16%
 194  Tip_149    0.00%    passed     87.06%
 195  Tip_2      0.00%    passed     62.86%
 196  Tip_15     0.00%    passed     33.77%
 197  Tip_16     0.00%    passed     65.76%
 198  Tip_199    0.00%    passed     62.10%
 199  Tip_200    0.00%    passed     73.99%
 200  Tip_18     0.00%    passed     99.03%
 201  Tip_94     0.00%    passed     39.34%
 202  Tip_95     0.00%    passed     71.21%
 203  Tip_48     0.00%    passed     53.29%
 204  Tip_215    0.00%    passed     97.44%
 205  Tip_216    0.00%    passed     74.80%
 206  Tip_28     0.00%    passed     13.71%
 207  Tip_27     0.00%    passed     51.10%
 208  Tip_24     0.00%    passed     98.35%
 209  Tip_126    0.00%    passed     45.44%
 210  Tip_127    0.00%    passed      9.16%
 211  Tip_189    0.00%    passed     87.41%
 212  Tip_190    0.00%    passed     92.42%
 213  Tip_13     0.00%    passed     39.19%
 214  Tip_217    0.00%    passed     98.25%
 215  Tip_218    0.00%    passed     56.83%
 216  Tip_207    0.00%    passed     86.59%
 217  Tip_208    0.00%    passed     54.25%
 218  Tip_162    0.00%    passed     34.98%
 219  Tip_163    0.00%    passed     53.28%
 220  Tip_114    0.00%    failed      2.43%
 221  Tip_203    0.00%    passed     95.20%
 222  Tip_204    0.00%    failed      4.26%
 223  Tip_60     0.00%    passed     81.56%
 224  Tip_61     0.00%    passed     51.45%
 225  Tip_35     0.00%    passed      7.91%
 226  Tip_137    0.00%    passed     40.62%
 227  Tip_197    0.00%    passed      7.40%
 228  Tip_198    0.00%    passed     94.66%
 229  Tip_111    0.00%    passed     94.76%
 230  Tip_112    0.00%    passed     92.76%
 231  Tip_9      0.00%    passed     75.04%
 232  Tip_145    0.00%    passed     42.06%
 233  Tip_146    0.00%    passed     47.77%
 234  Tip_58     0.00%    passed     18.89%
 235  Tip_39     0.00%    passed     88.58%
 236  Tip_40     0.00%    passed     80.75%
 237  Tip_87     0.00%    passed     85.55%
 238  Tip_88     0.00%    passed     80.24%
 239  Tip_122    0.00%    passed     90.81%
 240  Tip_123    0.00%    passed     91.18%
 241  Tip_89     0.00%    passed     34.65%
 242  Tip_90     0.00%    passed     29.07%
 243  Tip_83     0.00%    passed     98.88%
 244  Tip_84     0.00%    passed     98.96%
 245  Tip_43     0.00%    passed     81.85%
 246  Tip_80     0.00%    passed     58.60%
 247  Tip_81     0.00%    passed     39.40%
 248  Tip_195    0.00%    passed     16.87%
 249  Tip_196    0.00%    passed     79.86%
 250  Tip_53     0.00%    passed     33.73%
 251  Tip_66     0.00%    passed     78.36%
 252  Tip_104    0.00%    passed     69.40%
 253  Tip_105    0.00%    passed     97.29%
 254  Tip_71     0.00%    passed     48.48%
 255  Tip_72     0.00%    passed     86.94%
 256  Tip_1      0.00%    passed     93.88%
****  TOTAL      0.00%  18 sequences failed composition chi2 test (p-value<5%; df=19)

Partition file is not in NEXUS format, assuming RAxML-style partition file...
Subset	Type	Seqs	Sites	Infor	Invar	Model	Name
1	AA	256	1	1	0	GTR20+FO	col1
2	AA	256	1	1	0	GTR20+FO	col2
3	AA	256	1	1	0	GTR20+FO	col3
4	AA	256	1	1	0	GTR20+FO	col4
5	AA	256	1	1	0	GTR20+FO	col5
6	AA	256	1	1	0	GTR20+FO	col6
7	AA	256	1	1	0	GTR20+FO	col7
8	AA	256	1	1	0	GTR20+FO	col8
9	AA	256	1	1	0	GTR20+FO	col9
10	AA	256	1	1	0	GTR20+FO	col10
11	AA	256	1	1	0	GTR20+FO	col11
12	AA	256	1	1	0	GTR20+FO	col12
13	AA	256	1	1	0	GTR20+FO	col13
14	AA	256	1	1	0	GTR20+FO	col14
15	AA	256	1	1	0	GTR20+FO	col15
16	AA	256	1	1	0	GTR20+FO	col16
17	AA	256	1	1	0	GTR20+FO	col17
18	AA	256	1	1	0	GTR20+FO	col18
19	AA	256	1	1	0	GTR20+FO	col19
20	AA	256	1	1	0	GTR20+FO	col20
Degree of missing data: 0.000
Info: multi-threading strategy over partitions
WARNING: 2 states (see below) not observed in partition 1
WARNING: State(s) C, W not present in partition 1 and may cause numerical problems
WARNING: 3 states (see below) not observed in partition 2
WARNING: State(s) C, M, W not present in partition 2 and may cause numerical problems
WARNING: 3 states (see below) not observed in partition 3
WARNING: State(s) C, F, W not present in partition 3 and may cause numerical problems
WARNING: 2 states (see below) not observed in partition 4
WARNING: State(s) F, W not present in partition 4 and may cause numerical problems
WARNING: 1 states (see below) not observed in partition 6
WARNING: State(s) D not present in partition 6 and may cause numerical problems
WARNING: 1 states (see below) not observed in partition 11
WARNING: State(s) M not present in partition 11 and may cause numerical problems
WARNING: 2 states (see below) not observed in partition 12
WARNING: State(s) C, W not present in partition 12 and may cause numerical problems
WARNING: 1 states (see below) not observed in partition 14
WARNING: State(s) W not present in partition 14 and may cause numerical problems
WARNING: 3 states (see below) not observed in partition 15
WARNING: State(s) C, M, F not present in partition 15 and may cause numerical problems
Reading input tree file data/random/tree_256.nwk ...
WARNING: GTR20 model will estimate 189 substitution rates that might be overfitting!
WARNING: Please only use GTR20 with very large data and always test for model fit!
WARNING: GTR20 model will estimate 189 substitution rates that might be overfitting!
WARNING: Please only use GTR20 with very large data and always test for model fit!
WARNING: GTR20 model will estimate 189 substitution rates that might be overfitting!
WARNING: Please only use GTR20 with very large data and always test for model fit!
WARNING: GTR20 model will estimate 189 substitution rates that might be overfitting!
WARNING: Please only use GTR20 with very large data and always test for model fit!
WARNING: GTR20 model will estimate 189 substitution rates that might be overfitting!
WARNING: Please only use GTR20 with very large data and always test for model fit!
WARNING: GTR20 model will estimate 189 substitution rates that might be overfitting!
WARNING: Please only use GTR20 with very large data and always test for model fit!
WARNING: GTR20 model will estimate 189 substitution rates that might be overfitting!
WARNING: Please only use GTR20 with very large data and always test for model fit!
WARNING: GTR20 model will estimate 189 substitution rates that might be overfitting!
WARNING: Please only use GTR20 with very large data and always test for model fit!
WARNING: GTR20 model will estimate 189 substitution rates that might be overfitting!
WARNING: Please only use GTR20 with very large data and always test for model fit!
WARNING: GTR20 model will estimate 189 substitution rates that might be overfitting!
WARNING: Please only use GTR20 with very large data and always test for model fit!
WARNING: GTR20 model will estimate 189 substitution rates that might be overfitting!
WARNING: Please only use GTR20 with very large data and always test for model fit!
WARNING: GTR20 model will estimate 189 substitution rates that might be overfitting!
WARNING: Please only use GTR20 with very large data and always test for model fit!
WARNING: GTR20 model will estimate 189 substitution rates that might be overfitting!
WARNING: Please only use GTR20 with very large data and always test for model fit!
WARNING: GTR20 model will estimate 189 substitution rates that might be overfitting!
WARNING: Please only use GTR20 with very large data and always test for model fit!
WARNING: GTR20 model will estimate 189 substitution rates that might be overfitting!
WARNING: Please only use GTR20 with very large data and always test for model fit!
WARNING: GTR20 model will estimate 189 substitution rates that might be overfitting!
WARNING: Please only use GTR20 with very large data and always test for model fit!
WARNING: GTR20 model will estimate 189 substitution rates that might be overfitting!
WARNING: Please only use GTR20 with very large data and always test for model fit!
WARNING: GTR20 model will estimate 189 substitution rates that might be overfitting!
WARNING: Please only use GTR20 with very large data and always test for model fit!
WARNING: GTR20 model will estimate 189 substitution rates that might be overfitting!
WARNING: Please only use GTR20 with very large data and always test for model fit!
WARNING: GTR20 model will estimate 189 substitution rates that might be overfitting!
WARNING: Please only use GTR20 with very large data and always test for model fit!

NOTE: 19 MB RAM (0 GB) is required!
WARNING: Number of threads seems too high for short alignments. Use -T AUTO to determine best number of threads.
Estimate model parameters (epsilon = 0.010)
Initial log-likelihood: -11787.094
Current log-likelihood at step 1: -11088.292
Current log-likelihood at step 2: -10790.916
Current log-likelihood at step 3: -10730.431
Current log-likelihood at step 4: -10716.904
Current log-likelihood at step 5: -10712.865
Current log-likelihood at step 6: -10712.637
Current log-likelihood at step 7: -10711.244
Current log-likelihood at step 8: -10711.085
Current log-likelihood at step 9: -10710.948
Current log-likelihood at step 10: -10710.839
Current log-likelihood at step 11: -10710.756
Current log-likelihood at step 12: -10710.659
Current log-likelihood at step 13: -10710.584
Current log-likelihood at step 14: -10710.495
Current log-likelihood at step 15: -10710.406
Current log-likelihood at step 16: -10710.320
Current log-likelihood at step 17: -10710.242
Current log-likelihood at step 18: -10710.163
Current log-likelihood at step 19: -10710.105
Current log-likelihood at step 20: -10710.051
Current log-likelihood at step 21: -10710.003
Current log-likelihood at step 22: -10709.943
Current log-likelihood at step 23: -10709.894
Current log-likelihood at step 24: -10709.837
Current log-likelihood at step 25: -10709.788
Current log-likelihood at step 26: -10709.731
Current log-likelihood at step 27: -10709.674
Current log-likelihood at step 28: -10709.631
Current log-likelihood at step 29: -10709.575
Current log-likelihood at step 30: -10709.533
Current log-likelihood at step 31: -10709.488
Current log-likelihood at step 32: -10673.748
Current log-likelihood at step 33: -10673.705
Current log-likelihood at step 34: -10673.663
Current log-likelihood at step 35: -10673.630
Current log-likelihood at step 36: -10673.577
Current log-likelihood at step 37: -10673.535
Current log-likelihood at step 38: -10673.493
Current log-likelihood at step 39: -10673.452
Current log-likelihood at step 40: -10673.420
Current log-likelihood at step 41: -10673.379
Current log-likelihood at step 42: -10673.338
Current log-likelihood at step 43: -10673.293
Current log-likelihood at step 44: -10673.254
Current log-likelihood at step 45: -10673.213
Current log-likelihood at step 46: -10673.177
Current log-likelihood at step 47: -10673.140
Current log-likelihood at step 48: -10673.101
Current log-likelihood at step 49: -10673.064
Current log-likelihood at step 50: -10673.031
Current log-likelihood at step 51: -10672.992
Current log-likelihood at step 52: -10672.955
Current log-likelihood at step 53: -10672.919
Current log-likelihood at step 54: -10672.883
Current log-likelihood at step 55: -10672.849
Current log-likelihood at step 56: -10672.817
Current log-likelihood at step 57: -10672.783
Current log-likelihood at step 58: -10672.747
Current log-likelihood at step 59: -10672.709
Current log-likelihood at step 60: -10672.673
Current log-likelihood at step 61: -10672.638
Current log-likelihood at step 62: -10672.605
Current log-likelihood at step 63: -10672.575
Current log-likelihood at step 64: -10672.545
Current log-likelihood at step 65: -10672.516
Current log-likelihood at step 66: -10672.488
Current log-likelihood at step 67: -10672.451
Current log-likelihood at step 68: -10672.420
Current log-likelihood at step 69: -10672.392
Current log-likelihood at step 70: -10672.362
Current log-likelihood at step 71: -10672.335
Current log-likelihood at step 72: -10672.307
Current log-likelihood at step 73: -10672.279
Current log-likelihood at step 74: -10672.252
Current log-likelihood at step 75: -10672.225
Current log-likelihood at step 76: -10672.198
Current log-likelihood at step 77: -10672.171
Current log-likelihood at step 78: -10672.141
Current log-likelihood at step 79: -10672.114
Current log-likelihood at step 80: -10672.085
Current log-likelihood at step 81: -10672.058
Current log-likelihood at step 82: -10672.028
Current log-likelihood at step 83: -10672.004
Current log-likelihood at step 84: -10671.974
Current log-likelihood at step 85: -10671.949
Current log-likelihood at step 86: -10671.920
Current log-likelihood at step 87: -10671.897
Current log-likelihood at step 88: -10671.870
Current log-likelihood at step 89: -10671.848
Current log-likelihood at step 90: -10671.818
Current log-likelihood at step 91: -10671.794
Current log-likelihood at step 92: -10671.768
Current log-likelihood at step 93: -10671.739
Current log-likelihood at step 94: -10671.712
Current log-likelihood at step 95: -10671.684
Current log-likelihood at step 96: -10671.658
Current log-likelihood at step 97: -10671.633
Current log-likelihood at step 98: -10671.603
Current log-likelihood at step 99: -10671.574
Parameters optimization took 99 rounds (1179.640 sec)


WARNING: Estimated model parameters are at boundary that can cause numerical instability!

Wrote distance file to... 
Partition information was printed to data/sim/alignment_256_20_5.single_iqtree.log.best_model.nex
BEST SCORE FOUND : -10671.574
Total tree length: 261.626

Total number of iterations: 0
CPU time used for tree search: 0.000 sec (0h:0m:0s)
Wall-clock time used for tree search: 0.000 sec (0h:0m:0s)
Total CPU time used: 5062.793 sec (1h:24m:22s)
Total wall-clock time used: 1179.725 sec (0h:19m:39s)

Analysis results written to: 
  IQ-TREE report:                data/sim/alignment_256_20_5.single_iqtree.log.iqtree
  Maximum-likelihood tree:       data/sim/alignment_256_20_5.single_iqtree.log.treefile
  Screen log file:               data/sim/alignment_256_20_5.single_iqtree.log.log

Date and Time: Mon Nov 10 02:39:45 2025
	Command being timed: "./iqtree3 -s data/sim/alignment_256_20.fasta -nt 5 -q data/partition_20_iqtree.txt --redo -te data/random/tree_256.nwk -blfix -pre data/sim/alignment_256_20_5.single_iqtree.log"
	User time (seconds): 5064.01
	System time (seconds): 15.38
	Percent of CPU this job got: 430%
	Elapsed (wall clock) time (h:mm:ss or m:ss): 19:40.04
	Average shared text size (kbytes): 0
	Average unshared data size (kbytes): 0
	Average stack size (kbytes): 0
	Average total size (kbytes): 0
	Maximum resident set size (kbytes): 108868
	Average resident set size (kbytes): 0
	Major (requiring I/O) page faults: 3
	Minor (reclaiming a frame) page faults: 83649
	Voluntary context switches: 672
	Involuntary context switches: 1935132
	Swaps: 0
	File system inputs: 0
	File system outputs: 896
	Socket messages sent: 0
	Socket messages received: 0
	Signals delivered: 0
	Page size (bytes): 4096
	Exit status: 0
