# Supplementary material for: Phylograd: fast column-specific calculation of substitution model gradients
Source: BMC Bioinformatics. 2025 Dec 23;27:20. doi: 10.1186/s12859-025-06353-4 (PMC12836810; doi:10.1186/s12859-025-06353-4)
Supplement: Supplementary file 1 — (zip 4800 KB) [file 12859_2025_6353_MOESM1_ESM.zip › alignment_256_20.fasta]

>Tip_6
VAKDAIYFRKSIPSPLGKPH
>Tip_7
VGSDEVHVKDVLQVPMNMSN
>Tip_23
IDPEDFHSGDTLSKESSNAR
>Tip_62
LEPTVIQQRDKQSGDDSLAL
>Tip_63
INPTDINPRDTQSAEQSLAR
>Tip_159
LDSDKLIIRNGLVVPIGRPI
>Tip_160
LRKDVLWYQVQLELPMKKPT
>Tip_170
LTKEQRMISKPIATPRGSDQ
>Tip_235
VINKASMKKRLVAVQIYKDK
>Tip_236
MLGDPLIMKQTISIPQGKPI
>Tip_176
AISSKVFFRHSPMVPFYGFA
>Tip_177
TLAVLLFFRQVPEVPLYDFK
>Tip_167
AAAGALFFRETPKMPYYAFC
>Tip_77
TAAEVLFFTETPSHPHFFPH
>Tip_128
KANDEVMFQNTGPINFYVRR
>Tip_209
KLNDKGIIQHSAKLDLYVQK
>Tip_210
KLNDRGVVQNGANLNAFLQH
>Tip_69
PVKEQPLFSPVTPVSFNQPT
>Tip_225
LTVETPASVQLIRMNWKQSN
>Tip_226
PAIEQPHIKQLPFITFPHPN
>Tip_8
VYNRRILIKQAPSVVWFSPY
>Tip_102
LYNRRILIRLAPSVLWISHY
>Tip_211
VFHHRIFITFAPSVVYLNPA
>Tip_212
VFHHKTFITLRPSMVHLNVA
>Tip_147
VFSNRIICRRETAANTFFPW
>Tip_148
VYSGKIVCIRRTSIAFRAPF
>Tip_248
KGYGTLRYKRATSFWYLMAF
>Tip_249
LAKGRIVCKRKGAVWFFSPF
>Tip_110
VYDGRLVCKRRAVLSFFAPY
>Tip_239
PHQKNSRGKKQKRVELYGLT
>Tip_240
KTEKHKGASREDRIALYGAS
>Tip_115
KHERHRNAKQEKRVALYGAI
>Tip_85
RITILRATSDNAKHGLGGGD
>Tip_98
LKVVLKNEHDLRGAVLAGDL
>Tip_99
RIIILRATSENRGAAMAGGP
>Tip_100
RVIIVTAQVERVEESIGGPK
>Tip_101
RALIVHAYNNELDENVGGPS
>Tip_14
RHVTGRNLLVDNLRSICAMH
>Tip_67
AFQKRRQAKQADRFVFWKRA
>Tip_68
SFNVRRHVRSAEPMVFYDPT
>Tip_54
VFNPKRSVKKADHVELWNPS
>Tip_157
IYAPCVTIQSIETKELSTPR
>Tip_158
VIAPTVTIQSVETTELHTPR
>Tip_34
VFRRFKPMKKAEKIALWDQN
>Tip_223
NARQKELAKQTPKITLFGPR
>Tip_224
KFQKKRLAKQAPRPTVFSAK
>Tip_41
AADAILELHHLPRIRGLKPY
>Tip_42
APDAIFEFDRIPKIIGLNPY
>Tip_36
PGEPGAMFQMQPEIRSLNFF
>Tip_213
ASPLATPVDVLPSVQHVYLY
>Tip_214
ASPMALPAEVLRNCENIWLY
>Tip_57
STPMALPLEMLPAIRGLYPY
>Tip_139
AISAVLIYRNLPRLEGQSEF
>Tip_140
AGSAVIVYRDLPRISGISEH
>Tip_10
QGEHLLISKDLPRIIDVTEY
>Tip_73
NGKAKAVFTEVPRMVEIRNY
>Tip_171
EGRALVSFADLQMFAKNREY
>Tip_185
EGEVMVLVPGLPKFSEVKRY
>Tip_186
NRRGRLILVRIPKFTEVKNY
>Tip_219
QFRVNIKYDNVDPTVGMPLV
>Tip_220
ANDTKLDFNGTHADRGCPLA
>Tip_133
ADNRTLEFDTHPIIDGYGVQ
>Tip_21
GDPGNVNADETPFANVFELL
>Tip_92
GDPAFIYSSEVPARVGLQWV
>Tip_93
GDMSIIYGDEATAIDGLQLL
>Tip_74
TELAYLYLGIFIFTNGFNFS
>Tip_75
DDPIYIYPGILIIQNGVGFS
>Tip_59
AEPGVVKLDWVLINNGFRVS
>Tip_165
AEEGFIQVDQEPETPTFEAF
>Tip_166
GEPAFIVIEADPTSPAQQIF
>Tip_38
ADEAYVYLDCCPTGPGLKAW
>Tip_143
GESTYSFMGAQPLSATLEIF
>Tip_144
GESTYSFMGATPLSPKLEIF
>Tip_221
GQSNYKYPSSIPSGPMHDAA
>Tip_222
GQSIYKYTNPVATCPLVQVF
>Tip_3
IEAPLLYIDSAPVMRGFSYY
>Tip_4
TKNPLLHKDANPKLRGFALY
>Tip_106
DAQMLSEFKTFLVIKPFSLH
>Tip_107
TNTLLSTFKAFVVLKTMAIQ
>Tip_79
SPELLSIFKGNVVIKGILLV
>Tip_193
AEELLFLIKASVIMKRIILI
>Tip_194
AEELLFLIKASGIMKHITLI
>Tip_47
PDSILQRLGAIPIFNGTIFF
>Tip_141
VEYIFLQLRSTKVLLNQLFL
>Tip_142
FDYVLLELKSVRQMITCLFA
>Tip_187
IITLVRAQIYKDVVGSGPPL
>Tip_188
IVTLTRSQIYKDIVGFGTPL
>Tip_138
VIELMLANLYKDAIISGQPF
>Tip_19
ILPLILSNILKDIVANGQPF
>Tip_91
LIPAIALRVYLNWLLLAGTC
>Tip_113
ATNTMFLRLYLSWTLCVEKY
>Tip_168
ISRAVLLTIKLDPLACLSKF
>Tip_169
LTYLLLYRLYLDPTLMISKY
>Tip_31
LAGSMLFPLYLEQALCGGSV
>Tip_12
LGENVLVHFANDTAKCAGPY
>Tip_227
AGDKVLLWYREQGLEHYEGV
>Tip_228
FSSYFLVFYLERGVDAWDAT
>Tip_96
IGKDWLLFEVREGIETENKS
>Tip_97
IGKGLHIFRVREGVEPDDKG
>Tip_180
IAEHLYLHIARQGLELWSAY
>Tip_246
AGEHLMIYYSQQGLEAWDAY
>Tip_247
AGEHLMIYYAQQGLEAWDAY
>Tip_161
AAGIVKVCHAQETYDVWDDK
>Tip_183
EGQALLAYKCRESLSSVDPE
>Tip_184
AGGHFLAYECKEVLSTWDWK
>Tip_201
LGGGILAQAVHEPVQSFDPG
>Tip_202
VSSKILVYGLKQPAQSWDPE
>Tip_29
MGDIITLRGIEPRASSVECY
>Tip_250
LNDMIAIKPIEPRQSRLDGY
>Tip_251
LGDVVLLKMVEARAKRLDGY
>Tip_164
IGEVVTSEGVESKSKRHDGY
>Tip_65
LGDIITMKGIEPKAKALDSY
>Tip_242
LGKTTGALPRCAMESGLNCT
>Tip_243
NSGTVGTKARAPQCAGLETR
>Tip_241
LGGEVEIRGRRPLAQGLSCN
>Tip_20
MGYAIEVRDRSPLSEGWEKH
>Tip_0
AEEDVNKKWTFQRAAKATGL
>Tip_229
AEAKTIMTWGLMKFSGCGGL
>Tip_230
SELKNVETRGLMKFTACGGL
>Tip_86
AEEKLIEAWAYMRASGCGGL
>Tip_44
EEEKVVIVVTVYRAKLFGGF
>Tip_51
QEAKMIIVETIFRKTVTKGL
>Tip_52
EEARLIIFNSVYRKEEVGGL
>Tip_237
LLNKLIIFLNLPNLHAEPKI
>Tip_238
AKRKLVIFVNLPKLNAEVKD
>Tip_55
LANRPLVSLKTIKTLKSTRI
>Tip_56
ISDKPLVSLKQEEVLRSAKI
>Tip_136
AKNKCLLFTNSQVAKVRTRI
>Tip_191
NSDKRILSIWGKLGANHTEI
>Tip_192
VREKLMLSVQPMVGSNHTDI
>Tip_82
VQTKGALIVHGNKYQSMGKL
>Tip_205
QETQKAILQNGQQVQGRNKL
>Tip_206
QEIRQVVITFNQHYQSQHKI
>Tip_46
EQITLVLFLHGEKAKKRAKL
>Tip_64
KRNQIIIYFMYPHTVVFDPY
>Tip_124
NQERIVPIFPNHHMIPLPIY
>Tip_125
DRDIVVPILPNFHLLPLGIY
>Tip_76
NKEAVMTAFGFEHTIGFGAS
>Tip_233
GDDNLLLQLAYPCTAGFAPL
>Tip_234
KDNVIAIDLSYPLDAGFAPL
>Tip_37
GEDGLLTQLAYPLTAGFARF
>Tip_11
AKSEVLLIRHVFKTRQVAPF
>Tip_153
DKNQIVLAQECFKLQDLVPF
>Tip_154
DKTLIELVQQSFESQDLSPF
>Tip_120
EKRESLLMSSAAITKSLVPM
>Tip_121
EKREVLLMSSAALTKELVPM
>Tip_5
DRTENLALRSTDKIKIDGLV
>Tip_116
EKTSELILAHTVALSLCNIP
>Tip_117
EQTPRIVLAHTIYLALCNIM
>Tip_109
DRALRMLILHIIALEFDGFI
>Tip_178
EDIQVLRLEDNPETAKDGLP
>Tip_179
MRTEVNRRNDSLQVAKDPLL
>Tip_155
DRTEHVCKKYYIEVRFVAMW
>Tip_156
ARTEHVCKQYYINIWFVGMW
>Tip_45
DKVAHVLARYFVEVHYLGQW
>Tip_150
DITRHELHKFFPEVGFLGMY
>Tip_151
DRTEHGLKKHFIEVKFLGMW
>Tip_244
SSKESVLREHYADLRVLNIL
>Tip_245
STSEHVLNEHYADLKFPKLF
>Tip_70
STSEHLLREDYAEVRFPKLF
>Tip_129
DKRSKITPHVKIRQSNRACF
>Tip_130
DRRSKISRHVRLMMSDTGFF
>Tip_22
DRKTRMVARFRPLMRDKSFF
>Tip_33
DEGQKIVIRYHLKVEDENAR
>Tip_231
EEQLKAIIAVSIDSQNANVF
>Tip_232
EERLEALIEVCVKSENSNVF
>Tip_103
ETRVKGIIEHWVLNEDQNSF
>Tip_181
DDRQKIVVRCTLFVEDATAF
>Tip_182
DEREEIVVRCTLLVEDARDL
>Tip_108
EERQTIIIQNTLVVSDGNAL
>Tip_25
DNKRRVFVRIFIDLLREALF
>Tip_26
DKRKRCLVRFTLEIKDKGLF
>Tip_32
DPRERVFVRFVIRAREAGIF
>Tip_134
DRKDCIVVRFRARREEASLY
>Tip_135
DRGSRILIRLNVRTREAGLF
>Tip_30
RQEDVLPFNKTPALRDQAGS
>Tip_49
EEDEVLIDKKTPITRDKGLA
>Tip_50
EQDELLKNKETPVLRDRGLH
>Tip_252
ARDDVGIFSQEPLVKDRNAA
>Tip_253
NQDDLMVFNESPLLKDHGPA
>Tip_17
RREDILPFAKTPALPDEAPV
>Tip_78
GKNHSMQYGRNERLDKEFQS
>Tip_172
AKDESVGLKNHERLDNKHPS
>Tip_173
AKDESLSYRKSDRLDLKHPA
>Tip_131
HQDDYYPNRNTPRLDEPPHY
>Tip_132
YESDYYPYRTTPRLEDPPNY
>Tip_174
QKDTVPPIDRIQIVTNHESS
>Tip_175
NRDSAPSISQLFFLTVHEPP
>Tip_118
NKLGVPPINDLNIIEEISEF
>Tip_119
MSQCAPPLSELKSVEESSPI
>Tip_152
AEYNTPGACNLKAMEEKCGV
>Tip_254
MELPSTSLQNLKELESACGI
>Tip_255
AEMNTPSICGLKAMEDACGI
>Tip_149
DEQNAPTISTLKKAEDRCSI
>Tip_2
KRNQFLPYSRLPALQSRVPL
>Tip_15
FQEELAQTGQPVGDTSFTLV
>Tip_16
KKEELEPHADPSGMAATTPL
>Tip_199
EEKEILPFADSPTIADREAI
>Tip_200
EKKEILPFSEAPVMADREPV
>Tip_18
TKSHILPFQEAPTIGDREPV
>Tip_94
KKDKAILSDDEHVLGSEDPE
>Tip_95
EQNKALFFADEPILGEKDPE
>Tip_48
RDRKNTIFEPKPSIPETDPM
>Tip_215
RSRSHFNMPEKDITADAKPL
>Tip_216
TKRVMFSILESPITKSRKPL
>Tip_28
DKKQMFTLLEGPVQKQQEPL
>Tip_27
KSRELITTLESNVSESRKPL
>Tip_24
EVNSLYPFDEKRVAQPARPL
>Tip_126
AVHDHYTQSEGKAAQPSLPW
>Tip_127
GVHSQETKQEGKITQAQLPW
>Tip_189
DVNSLYPKDEGRAARPQRPA
>Tip_190
DVNSLYSKDEGRAARPQRPA
>Tip_13
RDNKHYAYSRNKVEEPDRNL
>Tip_217
GEDNVIAVSYLPLRRAKSNL
>Tip_218
AEDDMWALNKTPRSRAKKEL
>Tip_207
RPTPSIHASVKPLGDRDKCF
>Tip_208
RAAAAIEFAVSPVQSTNRVL
>Tip_162
RSASFLHYQIDPAQWSHRLT
>Tip_163
QAASIIRFEINPAEASHRFT
>Tip_114
HASSAFKLALAARRTTTHVT
>Tip_203
RPDSSNHFGIEPVKYRNQVK
>Tip_204
KPIADHHYGIKPAIYRDKKK
>Tip_60
SPKEGERFNLDLLAAMSSAF
>Tip_61
QPDDAIRFSLDPIKAAGDTF
>Tip_35
DPHSSLPYQMLPIQPSKRPS
>Tip_137
IPDSDVPFSLHPSERAQRPS
>Tip_197
MPIGTVIFGMHRFHRFERPS
>Tip_198
VPATEVQFALYRYEKSISSN
>Tip_111
APDELLPEIRHPVGEYKRSL
>Tip_112
SPMELVPETRHPVGDYKRSL
>Tip_9
APDKMLGLEQYPVSKLKKPT
>Tip_145
SHDLQMGMSEYPCPEKRRPI
>Tip_146
SHHNTVSINKLPFANKGQPI
>Tip_58
SNDRQAGQCEYPCSTKKRPV
>Tip_39
SHSRQVGLTEYACAKAKRPV
>Tip_40
DHSKQTGLTGYACAKARRPV
>Tip_87
KPDDTLPFSQHAIAQMIRPL
>Tip_88
KPHKILHFTESSDAGLLGPM
>Tip_122
GRIEVIPYSTSPEMKDQYPL
>Tip_123
GAIEVIPYSTSPEMKDQYPL
>Tip_89
GNLPVTEKQTTPKAKAKLNL
>Tip_90
NNILVTPRLTSPSERLLYNL
>Tip_83
DKLETIPYASSTRIKEQFPL
>Tip_84
DRLDTIPYESAVRILEQFPL
>Tip_43
GDLDMIPYFTAPRVKDEYPL
>Tip_80
GDGPSALFVAPSRVASNYPV
>Tip_81
GSVDSVTYLEHPQVSSDYPI
>Tip_195
RRDQVIPQSSIYIDQNRYPT
>Tip_196
KRDEIFARTSIYISKNEFPN
>Tip_53
KEEEIVSFTSFNITTNQYPI
>Tip_66
KNADIVQYDDGPVIKSEAEQ
>Tip_104
RRVGIAEFDNNTVFKKTIEK
>Tip_105
TRAGLSNYDDKPITEVRREK
>Tip_71
NNKREWPGGDAPQLRRILLL
>Tip_72
KKRGAIPYGEALVLEDEYTT
>Tip_1
RRSGIIPFPSTPVVTDENLL
