# Supplementary material for: Phylograd: fast column-specific calculation of substitution model gradients
Source: BMC Bioinformatics. 2025 Dec 23;27:20. doi: 10.1186/s12859-025-06353-4 (PMC12836810; doi:10.1186/s12859-025-06353-4)
Supplement: Supplementary file 1 — (zip 4800 KB) [file 12859_2025_6353_MOESM1_ESM.zip › alignment_256_500.fasta]

>Tip_6
ITRDFECAKDEKALEKAFAYRDIPQGCILESVNSQCSQKKVSSFEACEVYAKRTGSRDAT
NNKNCEFSDASDVQSVTGFDIIFTVARMIYISRNFATVFVMKDPRVHLSPMVGVNMFYSN
IEARDSLLEVQFTFERLFSISYQIQNAQYLFHNNYFTKVLVKGASLSSRLLSVVKIMVFR
SDREDGAAIYEMQSSAIIQVNILMEHAVKKNFTLFVEATLKMSAYTTQYVGILARSSVEK
IEGEEASLNAEYVTRNVLVAETIDNETANAIKNAIYRIQIITKQFHRRIIVLTDMFTFMG
EKANPFSFPESQIHTGLVVLIITQSRRFGLIQCEAGPSIKSPTAQDVLSAQDEFAQYDNI
MKLLVGRFEFIQFLHPKSCQSVIDLSEYSETDVSDKEETSTIALKAIFIAARAGSFLALA
VSKETGIDIDLYRESLRELVMFCANAAYAHPKADYSMQLTELAWNTALKASTDRFLERVG
QVEENAFERESKSAYDSNTG
>Tip_7
ITREYPCSKSGRARTKAYSYRGAPDDAILKSVYATCSAKKLRSFEACRIYAKSSGNKDAA
NNKDCEFKDSTPVRSVSGLEFVYTVARILFVNRGFMKIFVMRDPQLQLAPIMAASLFFSN
VEARDNVFEVQYAFKRLFAMAFQLHNAQFMIFRNYYSKLVVKNASVCSKCLMVIKVAVFR
SDNESSARIYEFKSAAVIGINLIMENAIKENFALAVSAILQMNAFAIQYIGVMARSAVTN
IEGQKASLNAAYLTRKVIVCETIDNATANAVKNRVYRVSIITKQFHRRVVVLSAIFTFMA
ERSSDYNYNLARIFTGSMVHMITASHRFNLVNGAAGPTIKNPIMEKIFSAQETYADYDNI
QKLMVARFEHITFITPNQAQSAIDLGEYSSEDVNDRERASVVAIMAIFIATRASAFIAMA
VTSKTGLDIDMWKESLTELVYLSADQSYATPRADYTMQTTDLTFEPAMMATAKRNFETVA
HIEETTIEKQSKRAYDANTK
>Tip_23
ITREYPCTQDAKAYTKSFCYADVPGNAILNSVYASCDQKRLRSFPACRVHANEGGNKDAS
NNQEYEFNDDTPVSSVTNLDIMYTVSSFVFVSRGHARVFIMRDPEIQLSPLVAEELFYSS
IECHNNVLEVQFIFTRVFALALHLQNAQFMIFRNYFSGVMVTSAQVCSKCITVIKVKVFR
SDGRTYAAIFELSSTAIIGINLLMEGSVKQVFSYVVEALLQINLYTTQYIGVLVRSSAAK
AEGKEAGMNGAYATRKVFVSETIDNDSANSVKNRIYRITFITKQFYRNTVSLTDEFTYLD
KHSDDKNWDVAHIVTGRTLYLITGSHRFNLVHGRAGPSIKNPICQKLLAPQENHADFDNV
EKLLINQFEYITQIIPEETHSVVELAEYRSEEVNDLEAASTVAIMGVFLPSRIACFMGIQ
VSSEMGLDIDLWQASHTELVYLCGSRSHAEPRAEYTMKIQEFNYEKALMASAERNFATVA
HVEESNLEKQSRRAYDSNSN
>Tip_62
ITREYESTKTDQAYTMAFCYAEIPGNAILNSVYAAMEQKCWMTYPACSVRAKDSGNKDAS
NNQDYEFKDDSPVRSLVDLKIMYTVSRIVFISQGYARVFMMKEPKLRLTGIVAQHLFYSS
VECRNNELEIQLLFDHVYALALNLDGSQFMIFRNFFTQILVTNAPLCSKCIHVVKVSMFR
GDRRNYAAIFELNSTVVIAVNLLMENVVKEAFAFVINAFLQLKLHTTQYIGIMARSAVGK
ADGREAAMNAALASRKVLVAETIDDDNANAAKNRIHRIQFISKQFYQNTVALTDEYTYLE
KQSDDANFNFAKLYTGRVVYFITGSTRYEAVGGEAGPAIRNPIAEELLATQDNHAEFDDI
DKFLVAQFEYITHLIPEQSQSAINLTEYKTEEIEDLERASVVAIKAIFLPPKLAAFLGVS
VSTAIGLDIDLWAASHNELVYIHSNRTDGEPKGKYTMEIQAVSFEEAVSATAQRSFATIA
HLEEDTLEKQSKKAFDCNTN
>Tip_63
VTREYPCTKDDRAHAKAYCYAGVPGNAILNSVYARMDQKRLRTFPACNIHANASGNKDAS
NNQNYEYKDDSPVSSLVNLEIVYTVSRLVYISRGLARVFLMKEPEIQLAPLIAENIFHSS
VECLNDVLEVQFVFTRIYALAIHLQNAQFLIFRNFFCGVMVTHAKACSKCVTVIKVAVFR
SDGRKYDAIFELQTSAIIEVNLLFENAVKEAFALIVEAILQINLYATQYIGVLIRSAVAK
ADGEEAAMGAAYATRQVFVSETIDNDSANAAENRVYRITFITKQFEQNAVSLTDEFTYLN
QESDDTNWNLAKIYTGRIVFLITASQRYNLVGGRAGPSIRKPIVEKLLAAQENHAEYDDV
DKLLLNQFEFITTIIPDQSQSVIDLAQYSREEVSDLEEASTTAIMAIFLPARIVCFMGLQ
VSSETGLDVDLWQASHTSLVYLHAGRSHSEPKADYSMAIQEFNFEKAISSNADRNWTTVA
HIEETDLERQSKRAFDANTK
>Tip_159
LTRDFSCAKDERSDEGALAYKAVPQNCMLGRVHSRSDQKRMAELDACKVMAKDSGSRDTT
NNHNFQFHDASSIKSIENFKIMYTAARMIYISRNVMTVFVMKEPKIEHAPMLGTGLFYSN
VEARDTIIEVHHAWERLYVLALQITGAEYLVFKDFFTNILVRLASAYSRALHVIKTMVFR
SDDEESDAIYEMRESAIIAANTIYEHAVKRNLTLVVEALLRMFQYTEQYIAVIVASSVNK
IEGSQAALDGQFVTRRVFLAETVDNETANAIKNAVYRVTVITRHFKRRIIELSKTTTFID
RRANYNSHPPSQIHTTTEVIIIQEAHRWGLGECEAGPTIRNPIATDVLSAQPKFAQFDNI
MRLLLMRLRYVTHIRAKNANDLVSLEEYQESNISDKDRKSTVEMRALFLAAKAAAYLALA
VSKQVGLNIDVYKQTLRELVVFCDDAAYASPRGDYAVQIMGLRLETAIAAGIERFLEKVS
TVEERNIPEERKNAFPASND
>Tip_160
LTMDFHCATTPKADEGAYAYRALPQDAMLRRVHSNTEEKHLAPWQACRVMAKASGARDAT
NHHDCDYGNATSINSIEGFDIMFSAARYVFVNSGFMTVFIMREPKIQHAPLVSQGMLLSN
VEAKDSILEVHFRWSRLYVLAVQIRGADFILYRNFFNDVVVRLAAVYSRLLYVIKILIFR
SDDEDSPAIYEIKDSAIITVNTLYEEAIKKNLSLLVDAVIKMFPYSDQYVAIIVESAVTK
INGTEASLDARHVSRHVVLAETVDNESANAIKNAVQRIAIITNHFWRRALELANIMTFIQ
AEANFNSFPESQIHTITDIFVIQEAQRWNLEPNQAGPTIKGPVMTELLSAQPRFAELDDT
VRLLVAWLRFVHRLRDNEVHKVINLEEYKKTGLNDREEQSTVEMKALFIGAKACAYLALA
VTKQKGLNIDMYKQSITELVLFCDDAAYATPRGEYAVEIKRLRYENALTAGIQKFLERVA
TVEEQSLPQQRKCAFPVSKD
>Tip_170
ITRDYNCSAGDQAKEGGYAYKMIPSYCIMNSLNAETHQKTLNKFDAASVIGKANDNKEAT
NSHDCEYTEETDIQSITGFDIMYTMAKLTVITQDWMRVFIMKDPRLKHSPMVSEEFFYSN
IDARDSVLAIHYGYRQIFSLAQEIRGADYILWGNYFNEIITRQARDKSRMSNVIKIVIYK
SDDEASEAVFSMHNSTIITINEIFEDAVKRNFTLVVAATIRLDAFSEQYVSCLIRSAVTE
IDGTECALNAEHVTKSIILAETVDNESANAVENEVYRVTIIDRHFNRRVIKLDSMLTYLI
KKANLLENPDSKIFTAAIVIMLQSAKQWAFASAGAGPAIKDPTCQDVLSANEEFAEFDNV
NQMLVTKFRLVIELQVGEGYEAVDITEYKKADVDDKERLTTMEVGALFVAANSGAYMAMC
VFHNIGMDIDLYKEAIKSLVVFCGDAAHGTPKVQHGRKVTDLKYDVAWPVQGQKYYQRVA
KIEESELPKQRESAYGGSTN
>Tip_235
IAHDYDCAGNSEAFSSAYVYMELPSGCMFNQVNSRADEPQLKRFQAAEILGKDTGSKDST
NSHDCDMNDATNIRSISKFNIIYTSARMTYLAQDYMSVFVFRDPQVKHSPIEGHSFFYTN
IEAHDSALEIHYGYARIFGLSLEIQGSEYMVFKSFFSDVIVKHARTKSKVTNVVKVIIYR
SDHADSEAIFELENATVITINELLEGAIKKNFTITVKVTIRFQKFTEQYVNVLVRSAVAK
IDGQECSMDAEHATRTMFLVETVDNQTAQAVENESHRVTIIERHFQQRVIELDDQLSFMV
KKANYTSYPIDQIFTVQIILLLQNAEQYGFPESEAGPVIRDPTADDILAVQPEFAQYDNV
MKLLVVRFNFVTAIHVDEANTVIDISEYSKANVQDNEKCSTLELGALFVAVNIGAYLALS
CSKQTGLDIDLYKLALKSLVHFCGNAAYSTPRGNYDIKLTAYTVALAMIPSANRFFDRVA
TVEENELPRQRKGAYGASSD
>Tip_236
ITRDYNCGGGEKAYSGAFAYAHSPSGCILHTINSEIGEKRLRKFEAANILGRQNGSQDAT
NSHDCDFSEATDIHSVANFNIIYTAARLTYITQGWMTVFIMKNPKVKHVPMVGEDFFYSS
VEAADSGCEIHYGYKRVFVLSLQVEGAEYLLFGNYFTNIIVRWASTKSRVTNVIKILIYR
SDDESGAAIFDLRNSTVITVNEIFENAVKRNFAILVKAIARIQKFGEQYVSVLIRSAVTR
IDGSECGLDTEHVTRSLLLAETVDNESGNAVENEVHRIKMIERHFNRRVIELDDMLTYLA
RHANIMSYPDSQIYSTAVVVLLQNAEKYAFDNAAAGPVIRNPTSEAILSVQPEHAKFDNI
MKVLLSRFRAVIYIHVDETHTVVDIAEYSKADVDNKEHSSTLELGALFVCADMGAYLGAG
VNQQVGLSIDLYRESMKTLVCFCGDAAYVSPRGPYSMGVTDWDFDTAFASSAARFFDRVV
TVEETDLPQQREDAFGASAD
>Tip_176
ITRDYSSARNEQANKQAHAYTTIPQQCILSSANSKHERKRLKQFIAVKINAEQNGTKDVA
NNHACSFEEQTAVKSLTGVGIIFTAARLVFVDRNFMKVFVMSEPKLRHGPFLDQGLFFSN
VDASDASFEVAYIYEQIFAMSLALKGAEYLIYRNFFQKVIVKHASKASQVYYIIRVLVFR
SDDENIAEIYEMKSSKLIRVNMVYEGIVKRNFLATVRANMQFQAYETQYVAILVRNAVSK
ITGHRAALNSETVLRRTMISESRDQNTANAVANSKYRVAILEKHFKARIITLCSEFTFMR
DRANPENHDEDQIYPTSMVTFLTNSTQYNLINAEAEPAISDPVVAELLAGQEQFAETNDT
LIAIIATFQFVHSLNAPPAQVTINLSQYKRTSIENKDKTSIMAIFGVFLDANATSFLGLS
ATREVGVDVDFGNESLTELVYVLASAEHIYPKGEYTMEVSDLSFSIAVGSESKKYYQRMA
PIEEKDLQAKSDEAFDANPA
>Tip_177
ITRNFKSAQKHNAYKQAFAYTTLPQSCIINDANSHAQRTQLKPYAALKLNAEDNGTKDVA
NNVACAYAEQTSVKSISGVNILFTAARMVLVARKIMKIFIMSEPRMRHAPLTDDDMFYSN
IDAQDAIIKVAFIYNKIFAISLKIKGAEFLMYKNFFKKVLVKFASQASRMLYVIRCLIFR
SDDEEIAEIYELKATALIRVNMIFEGVVKQNFLASVHANLQFDQYETQYVAVLVRSAVSK
ITGHEAALNAESVLRRVMIAESHDQDAANAIANSKYRLSILDKHFKARILTLPACFNFMK
DQANPHNWDESQIFPAMIVQLITNSRQYNLVRAEHGPAISKPLVKQLLAGQEEFAQFNDL
LGAVISYFQYVHSLNAKPAQVAVNLAQYNPTSLDKDERVSIVALHAIFLDQRAVAFLGLS
ADREMGMDIDFGKESLQELIFMHASTTHIAPRGKYSMEVSRVGLNLAIGSASEKYYERVA
PIEEHALQARSDQAFDANPA
>Tip_167
ITRNFKSARAHRASRQAYAYATIPQDCIITNQNSRAERKRLQAYIAVKLNAEQNGTKDAT
NNQACEFEDQTSVKSMSNLNIIFTGARLIYVARKFMKVFIMSEPRLRHAPLVDQTLFYSN
VDAADATVEVSYAYERVFAMSLQISGAEFLIWNNYFQKILVKYAEKASRLYYVIRCLVFR
SDDENIAEIYEMRASAVIQVNCIFENVVKRNFLLSVKANLQFNEFETQYVAILVRSAVTK
ITGHEASLDGEHALRKVMIGESRDQKSANAVANATYRIAILEKHFKARIITLAEAFNFMK
DRANPHNWNESQIFPATLVLLITSSQRFGLIRAEAGPSISNPLVKQVLSGQKEFAQFNDL
LGVLLQYFQYIQNLNAKPAQVALGLAQYQPTNLNKRDKASVIAFFAVFLDSRAVSFMGLS
ANRELGIDIDLSKESLRELIFLLSSAAHIAPKGEYSMQVSRMTFNAAIESSSEKFYQRVA
PIEENSLQARSNHAFDGNTC
>Tip_77
ITKNFHCAKGSRASTKAYSVADIPENCIIKNQNSRADRKRLQAYIAVRLYAEENGTGDAT
NNRACQYQEQSSIASAENIDILYTGARVTFVARKFMEVFVMKEPQIQHSPLVEQNLFYSN
IEAQDSLIEIAITYGRVFCLSLQIKGAQFMIFSNFFSQILVKYASVCSRLISVIRCVIFR
SDHENSDAIYEMHKAAIIHINALYEQVVKRNFLLSVKANLQYSEFETQYVAILVRSAVTK
IKGHEDTLNGEHALRHLLVAETRDQKSANAVADATYRVTLLEQHFDARIIALSEVFNFMT
EQSNPNNHEDSQMFTTALVVCICDAQRYNLESAEAGPAISDPLVQEVLSAQKEFAQFNNV
LGVLNLHFQYIEHVNAKPAQSVVNLAEYRPTNINERDRVSVLALFAVFLSGHAATFMALG
TAREKGVNVDLYKETIRKLIYICESAAHIAPKADESMQVAKLAWEVALESSSDKFFSRVG
PIEEDSLERQSRHAYDANTA
>Tip_128
ISKNFDCSTSDRAQQAAYAYRQVPDDCIIAHVNSQKEKKSLQTYQAVRVYAKESGSRDAT
NSQACEHQQDGSIKSVGQLNILFAAARLVYVSKNFVKVYIMREPQLQHMALVNARLFYSN
IDAQSSMIEAPFVFERLYAMSIHIHNSQYMVYKNFFDRILVKKATRVSRLVNVIKCMVFR
SDDEGSSAIFELNATAIVEVNILSENVVKRNFTLVVKALLKLRAYDAQYVTVLARSAVPN
IEGHKAGLDCQRILRSILVSESVDDNTANAIENEIHRISLIQKHFQRRVIVLRETFTYMG
EKANPHSHNMSQIFTTYIVAVITDSMKYNASQSPAGPCIQDPIEQDVLSAQQQFAEYNNV
MGLIIQYFKFLFFLNAKPAHMAVDLSDFATSNVNDSEKESVVALKMIFLAARAATFLTLA
TTSEMGLDIEIFKEAIRELVFICSDAAYATPQSLYTTEVSGVSWDIALKSATKRFFETTA
PLEESSLERQSKTAFDANTS
>Tip_209
ISRNYNCAKEEKAKTSAYAYKSIPDGCIIDHVNSKKDKKQLQTYESVKTFARESGSKDAT
NTQGCEFQQDSHIRAIMNLDILLAAARIIFVSKNFVKVYIMQKPQMRHVCLINNTLFYSN
IDARSAELEVPFVYDKLYAMSMRLSGSQYMVFKNFFDQIIVKKTSRICRTLHVIKCMIFR
SEEEGDQAILELNSTTIVEVNIVSENVVKRNFAFLVAANLKLEEFTAQYVSVIVQSAVTN
IDGHQAGLDAQRVLRRILVCESVDDAAASAVENEIHRISMIAKHFKRVVIIIREAWTYLS
EKANPGSNDVSEIYTASVVRLVTSSQKFHGAEAVAGPAIQAPVDQELLSAQEKFAEFNNI
TTMILSNFNYLYHLNEDPAYMSVNLADFRKPNVSGREKASVVALNAIYLAAQAAGFMVIP
VASKVGINVNLFKEALKELVYLCADAAYATPRALYSTEISGIAFQYAIKSSTKRFYETNA
DVEESALERQSKAAWDANTN
>Tip_210
ISRDYNCTKNDQTYRSAYAYKNIPEGCIIQHVNSQIDKKRIHAYDSVRVFARENGSKDAT
NTSGCEIQQDRHIHAIEDLEILLASSRIIFITKNYVKVYIMKEPQLRHFALLNEAMFYSN
VDAESAVFEIAFMFEKVYCMLIQLNNSQYMIFKNLYDQILVFKTKRITRPMNVIKIMIFR
SDDEKEQAILELNSTVVVKMNILSEQVVKKNFALLVHANLKLAAFNAQYIAIIEESAVSN
IEGHRAALDTQRVLRKIVVGESVDDAAASAVQNELHNIQMITKSFKRVVILIRQAWTYLS
ERANPNEAKLSEIFTSTTVDMITSSHKFNAQSAAAGPAIQDALIQEILAAQDRFAEFNNI
ASLLVRNFNYLQHLNTKDAYMAVNLGEFRKPNLSGKEATSVVALSAIFLVSNAAGFLMLG
VASKVGLNINLFKETLKELVFLFDNAAYGSPRALYATEISGIQFEYAVKANTKRFYQRNT
SLEECSLERTSQAAYDSNPG
>Tip_69
IARNYDCSSNYDQYNRAYAYRSVPQDAIMDKVNAKTEDKRLRTWTVVRVTARNTGSRDAT
NNRSFEYKNKTNINAITKVRILFKSARLLYVTRGYMTVFIMKEPQMQHAALIGEGVFFSN
LDAIESAVEIGFTYPKLYALSLQLKGAEFLILKDYFNELIVKNANATTRILGVIKCIIFR
ADNSNYEAIFQLKATAMVQINILMEGVVKRNFTVLIDANIQLSSFTAQYVEVLARSAIAR
IEGHHAAIDSEQVLRKIFVVETVDNQTANTIENAVHRVGIIDKHFTRRAICLLDLFTFMG
KRANPYSSGQSQIFTITMILVITNTRKYTISQAAAGPAIKKPIAEELLSAQAEFAEWSDT
SKLIITLFKFIVHLKRKPCDEVIDLNQYALSNVGDNEDATVIAVKGVFLAGRAAGYIAIA
VPKNNGLDVELDRESMGQLVFLCQEAARTAPNAQQTMELSSIPFELALATAVQRFYKQTA
PVEENSFERQSKSAYDANSD
>Tip_225
ITRNFKAPHNQKAKSKAFAVKNIPSGSIINEPNANVEQKKFQDFPAVQVRARETGTRDAT
NRQKYEWKYKSSISSISDLTIVYACARLVYFTRDYMTVFVMQEPKLQHTALIEMDLFYSN
VDAKESIIQVTYPFRQVFSLSIQIKNVDYIVFNDYYNEVVVKGASTTSRIINIIKVKVFK
SDELNTGSIYELASTSIVQVNLVFEQAVKKDFAIVVEVNLKLADFSDQHVAVLARSAVQK
IQGRTAAVNGDYTLKRMLIVETVDNRTATSIKNTIHRISIIEQRFKRRCIVLLDALIFMV
EDANYQTYNASHIYQISAIFLITDSRKYDAKSCQAGQAIQNPIAEALLSAQEKYASYSDS
MSMLTSLFRYIYHIKPNAVNEAVNLAQYAPASMNARESSAVTAMEAVFIAASLAGFMGLA
VSRRSGLEISFQKENLSELVFLAQDCNRCSPKAEYQMELSEVTFEDALAAGSERCFQRVG
HVEEQGQERKTKQAYDSNND
>Tip_226
ITRDFDAPKSHKRLSKAYAVKTVPSNAIINTVNSRTDGKNFRSYPAVKVAAKDTGSKDAT
NNQKFEFEDKTSIEAITKLNIMFACARLVFLNRDFMTVFIMKEPRIQHTMLVGVDLFYSN
VDAEESVLQLVCLYNKVYAMSVQIKACDFIIYKDYYDEVVVKGAGQTSRIVNVIKVIVFK
SENTNNKAIYKFPSTSIINVNILMQNAVKQDFSILVNAILRLFALTEQHIALLARSAVTS
IEGEKASVDNEYRLRVVLVQETVDDKAANAVANTVHRINIINKRFKRRATTLLAALSVMG
QKANDVGQDTSHIHTETVIYVITNSTKYNIESCEANPAIENPIADSILSGQDHFAAMSSS
MKLLLSYFKYIARLKPSACHEAVNLNEFAPGNIDDTESRSVTAMRAIFISANAAGFIAIS
VAKRAGINMSLQRESLAALVCICQNATYAAPKSQYAMKISALTYPTALAGAAEKAYKKLA
NVEENSIEQTSQSAYSGNKD
>Tip_8
ITRDYGCAQSTQANNKAYVYKDMPDHCIIDFAYSKISEKGIKAYQGVDFNATGNGQRDAT
NDQACRFSEATGIHSISDQDILWTAARLIFITQDYMTVYTMNRARLKHVPFIDADLFFSN
VEAQGSSLQVAYVYESLFSMAMKVSNSQFMIYRNWFHEILVECATTTSRAVDIIKCCIYR
SDGEEMVAIYEIKSGAIIQVHVLMEDGVKRNFALEIEANIKVNSYDKQYVVVLVRSGTCR
VDGEQAAINSQSLLRKVLVSEAVDNASANAITNAIYRVHMINKKFRRRMMTLAEIFTWIT
EHANPRKWKESQLYKGSSICLIHDSNRYDTDNSGAGPAIKTPLVQQILACQEKFADYNEI
MRLMISFFRYIRYLNKKNAQEAVQLNEFEKTDMNDEQKTSTTALRAIFIASKAAMFLALS
VTKELGIDISFYKESIRRLVWICADAAYAAPKAEYTMEVRAVTYTAALASTSDKFYEKKG
SIEENSIESKSEHAFDVNAN
>Tip_102
ITRDFGCATKTQEATKAFVYKDLPDNCIMEYAYARIREKGVRTFRGVDIHATESGQRDPT
NDQACRFSDATGIRSVADQNILWTAARLIFLTQNFMTVYTMNKAQLQHVPFINKQMFFSN
VEAQGSEIQVAYVFDTIFAMSFKVENSQFMVYRAFYHEVMVELAAQSSRAMDIVKCVVYR
SNDEDNDAIYEMSNGAVIQVQVMLENCVKQNFALAIKANIKVKTYAQQYVVIVVRSGTGK
ADGEQAAIDAKHLLRSVVVTEAVDNDTANAFTTAFHRVQMIAKKFRRKMMRLYQLFTWLT
DKANPRKSKEHRLYKGETICLLHESNRFNTDNSAVGPAIPTPIVQELLACKEKFADHNET
MKLLVSWFQYIRQLNKKKAYKVVNLDEFEKSNIDDQQKTSTTAFRAVFVASKACMFLALS
VTKTVGMNISLYKESLRRLVFLCASAAYSTPKAEYTMEIHDITFVEALSNTPDKFFQKKN
NIQEDDLEKHSEHAFDVNTN
>Tip_211
ITRDWACSAHKKQYSKAYVYQGIPDHCIIEFAYSQVSDKPFKSYEGVDIQATDNGQRDAT
NDQACRYEEATGIASIRSQDIIWTAARLVFMTQEFMTVYTMNKARLKHVPFLNANLFFSN
VDAKGSAMQLAFLFESVFTMALKVSNSQFLLYKNYFHDVLVESATITTRAIDILRCCVYR
SDSENSEAIYEIGKGAVIQIHVWMENAVKRNFALNIEANVKVNSYSQQYVVVLVRSGTNQ
DDGDEGSVDSQSIWKCLIVPEAVDNSTANAVTNATYRVQMINKKFQRLSMVIQEKFIWIC
EKANPRKYKEGQLFKGTRICMIHGSKRYDASGSQAGPSIKKTLVQDILACQEAFAEYNEI
MKLMLSLFRYIRRLNDKNAQDAIQLTEFDVSNLSDRQETSTTTLKAVFLAGKAAMYLALA
VTKEIGIDVSLYKESIRRLVWICVSAAYTAPKSEYSMEIRAMSYEAALAAATDKFYEKKG
HIEENELESKSEHAFDANSD
>Tip_212
ITRGWACSENRNQHSDAFVYKNIPDDCIIAFAYSTFQEKSFKSYQGMDLHAKEDGQKDAT
NDQTCAYEDATGIQSVKGQNIMWTAARLIFITQEYMTVYTMKEARFKHVPFINENLFYNN
IDAKGSSFQLAYLFESVFAMALRIHGSQFLVWRNYFEDILVECATTTSRAIHILRCMVYR
SDNEQGDAIYEIGCGAVISIHCWMENAVKENFAVHIKSNVKLRSYNQQYVVILVRSATSE
DDGQQGAVKAQSIWKRLVVVEAVDNSKANAITNATYRVAMITKKFRRRAMVMQEALMWVA
ERANPYKGQEGQLYKRSKICIIHNAARYDAAGSEAGPSIRDTIIQNVLAGQERHAEYNEI
MRMLINLFKFIRHMNEKNAHEAIQLAEFEKSNMNDSQEITATTLRAIFISGKASAYIALA
VTKELGINVSIYKEALRRLVHMCSEATYPAPKSEYTMEVRALTYEGALAASTDKFYAQRA
HLEEGAMEHRSESAFDADTQ
>Tip_147
ITKGLNAAVNQRALSKAWAYDDIPDECILGEGYSRTEEKALRSFHATEMDASHDGQNDAA
NDQTFRFEDATNIKTVNMLDYFWTAAHLWYIIRHFSDVYVFRRARLRHAAMIDVTVFYSN
IEASGCEVQVGVVYESIYSLALQVAASQHLLFKQYFHEILRELANVTSRAIQILKICIFR
SDGECGEAIYEVRETVVIRVHSLYEDSVKRRFCLEIEANIKVESFTQQDVVILARSGTGR
VDGDKAAINADAMLRHVLIAEAIDNGAANTVNNSVYSVEMINKKFTRRILILHDVMTFIA
EQANPTKWSEDTLFRTETIFAIHGSNRFDADGAEAGPSLKDPIRDDVMASQARFEEYNSV
KEMVISHFLFIFDINQNNTQEGIRLAEFDDSDLSDVQNQSTTAIRAMFLSADAAAFISLT
VMKELGVEVSLYKETIRRLVFLLANKSYGSPKSEYTTEVRQLALSFAFASAIETFYKKRG
CVEDNAIESKSENAYTQNEN
>Tip_148
ITKGLDCTTEDRARSRAYAYTDIPENCIISAGYSSCSEKGVKAWEGVHIDAAQNGQSDEA
DDQACRFNEASGIRSVTGQDYIYSAARLVFVIRNFSSVYVYRRARLRHASLVDANMFWSN
VEAKGCTAQVSFHYGSLYALAVQVANGQFMVYAQYFQDVIVECATATSRAVQIIKCCVYR
TDGECTNAIYELRSGAIIQIHSLFENSVKQNFSLEIQANIKIQPYTKQYVVVLCRSGTAR
VEGDQAAINGQSLLRKAMVNEAVDNATANTVSGAIYRVNIINRKFLRRILLLANIYTFVA
EGADPWKYGHATLFRTEAITIIHDSNRYNTGSTEANPALKGPIMEQVLACQDRYAEYNEL
MELMVHHFRFITVMNKDGAQEALQLGEFDESSMNELQSKSTAALQAIFITASAAAFITVC
VSKELGLDISIYKESLRRLVYVCGDTAYATPKSKYTMEIREFTHDVAATASIDCFFDKAG
CVEETANEGRSKAAYASNED
>Tip_248
IAANFGASRGQKARTKGYAYSDVPEQCIIGTSFSKLDDKSLTSHQGVHVGASHDGQRDNG
NDKAYRYEDAGGVQETNGQDYLWAAARLVYLIRGFTAVYVFKRAQLKHVAVISAHLFFSN
IDARGTVGQVSFHYDNLFTLAMKIQNAQYLVYTQFFSELIVEKASTTRRLIHIIKVVLYR
TEEEETETIHELATGAVIKVHQFFEACVKKNFCFRVQANIECHEYDQQYVIVLCRSGTGR
VEGRTATIHAETMLKLIIVAEAVDNQPAATITNDMYRIAMINRAFQRRALLLRDTITFIK
KMANAAKSERDALYRLQAINILHDSERFGSAEAGASPVLKNAIVDQILGGQQKFAEYNQI
LAILLSHFKWIHRLNQNDGLGTFNLGEFNTASFGDRQSISTVAIQAVFMCADAAAFIGIS
GTKEVGLDILFYKETMEPLVYICRNHAYVNPKTDYTMEVKEFAFQNVMQSTVEEYFESAP
VMDEASIESQSETAFAGDTD
>Tip_249
ITKNLSCGRNDRRATKGFAYTSIDENCILSCCFSQINDKGLVSFEGIKFGAADNGQRNAG
NDRACRFQKATRVKEVSEQGYLWAPAKLVHVARDHSKVYVYNKARLKHAALVNKEFWFHD
VEAQATAGEVAWMFASLFTMALQLQNAQYYVWEQWFTKMIVDRAGSSRRLMDIVKCVLYR
AEGEHENTIYELKVGAVIQIHKFFEGTVEKGFTLSVKANIQLSEFDAQYVIVLNKSGTGK
EDGEKAVINAQSMLKRALVAEAVDNKPAVTVTNEVFRVTVINRKFLRRELTLADTLTFIK
QLANPYKFNQNTLYRTKYIIIIHESQRFNAVGTGISPALNKAIIDQMLGVQKRFADYNEV
MHVMINHFKHINFLNKDHCQEAIGVGEFNSASMSDLQTASTLAIKAIFLCVNATSFLGFA
TTRELGINVFLHKENVPPLVYILAGKAYASPKVEYSMHIEELSLKNVLSSNVEKRFESQT
VIEEGSIEHRTTRAFSPTTD
>Tip_110
ITRSYDCSKNERASSSAYAYTNIPDECIIEAAFSKFSDKGMSSYQGVQVDAANDGQRDAA
NDQACRYNEATGVRSITSQQYIWAAARLVYIIKNFSTVYVFKRARLRHISFVDKNLFLSN
VEAKGTTGQVAFRYGSVYALALQVQNSQYLVFAQYYHEVLVEEAAATSRAIDIIKCCVYR
ADGECMETIYELESGAVIQLHSLFQTGVKKNFALSVQANTRMKDFSKQYLVVLCRSGTGK
VDGENAAINAQSMMRKALVCEAVDNASANTITNEIYRVTMINRKFRRMILVLAELLTFIE
EKANPFKFSTSTLLRTKNIVIIHDSTRYGAQEAEANPAIKNAILDQFLACQEKFAEYNEV
MQLVVSFFRFIQHLNKENVQEAFELGEFDESSMNDVQTKSTTALNAIFLSARASVFLGLS
VSKELGIDIFLHKETMRRLVFVCADQAYATPKTEYTMEVKEFKHKTALSSNVDSFFEKAG
SVEEDNIESRSETAFAVNEN
>Tip_239
TTRNFTCSHKEQDLSQAHGLTTIPDECIIDWTYSSTKEKPMRTFQCMKFYGQQNGTNDGA
DDRACQFAHVTSVRSVSPQSFIYSAVQLVFVSKHFATVYTLNRARLPYSPMVNTKFYVSN
VESRGTMLKMAYPFDSSFSMALQVATSEYMMWKNFFTEVVVTAATVTSDSLYIMKIKVYQ
GDDEDSVAILELSTGALIPILLIFEEAIKKTFCMFISANLRICEFKKQHIAVMYRSGTAR
VEGDKAALDAQSILRKTFVAEAKDSDTVTAMTNSFYRVAMIDRSFKRRCMVLGELLTLVV
ENGNPQKSNSEQLYRATTITLVHAGKRFGTDDAKIGPTVRSPILTQFLATQAGYAEYNDM
MKFVVNHIQFIKRFNEDNSFKQVDVQEFRKTKVNNVQSNSTIALSAVFLAAKLQVFLALI
SSQEAGLNTKLSKETLEDLLYLCGGWTRTSPRTQYKEKVKGLCFQIAIAAKSDKYFDTPP
HVEEKRMESQTETAFASNTN
>Tip_240
TTRDFDCCRTTAEHSQAYSLKNVPDNCILDWTYSTMTEEPLREYGGVRFHASEHGTQDGA
DDRACQFAGVVGIKSVRDQNFLYSAVQILFVPKHFMTVFTMNRARVPHAALLGPKLYVSN
LESHGTIIKVAMVFESIFSMAVKVGDSEYVVWGNYFEQVIVVVASLASDSLFIMKILIYE
SDSENPVAILEMRAGAIITIFLLLENTIKRTFVLHIEANLRIHEYPKQHVVIIYRSGTAR
TEGDRAALNSQSVLRETFVAQAVDSVNASAITDALYRVTVIERSFKRQCMSLFDTLSFVM
ESGNPTKHTDDQLHRATVISLLYQGRRFGADDAEIGPSVRSPVTTQLLAAREGFAEYNDM
MEFLITSIQYICEMNQDNTFKSVEVQEFEKTKVSDTQSYPTVALKAVFMSGKIQSFLTIV
TSKEVGLDIRVTKESLEDLLFLCAGFSRVAARSTYTQEVQGLDVRQAMTSATEKLLETPA
YVEEHSMESRTECAFSANSG
>Tip_115
ITRDFNCCQNQREWTQAYSLRDLPDDCIINWSYSQVTEKPLTEYDGIRFNATTNGANDGA
DDKACQFAGVTGVASIKQQDFLYSAVQLVFVPKNFMTVFTFNRAKLPHAPFLGDKLYVSN
VESRGTIMKIAFLFNSLYSMALEVSDSEYLIWQNFFSEVLVACATVCSDSMFIMKICIYR
SDSENPVAIFEMRAGAVITVYLLLEHAVKRNFAMLIQANLKVYDFPKQHVVVIYRSGTSR
VEGERAALNVQKMLRSTMVSEAVDSANASAITDAIYRVSMIERSFMRRCMTLANIFSFIC
EEGNPYMHSDEQLFRITVICFVHDGRRYGGENADIGPAVKNPIITEILAAQEKFAEYNDL
MEFVVSSIQHICKFNQDNAFKAVDVKEFEDTKVNERQSHSVVALKAVFMAAEIQSFMSLA
ASKEVGINIQLDKESLEDLLYLCGGWTNATPKSTYTQEVQGLKFHQALAASADKFYESPA
HIEEETLEQKTEDAFSVNEG
>Tip_85
VTKDYNCVKDIQESASAFTIRKAPDDCLLGWNYSKVEKEGLKSYDSVRLRARDEGQRDEA
DDNHCDYSNVNSILAMSQQNFFYSAARLVYIPKDLQVVYTFNRAKLPHSALVEKDLYIPN
IEGRGSTYKIAHVYQNVFSMAIRIADSDYIFYENWFTGILVAVSSRGSDDLHIIKLSIYQ
SDNEESGTIFEVQKGVIVLVFELYEGAIKNNFAVTLKATNRVVDFPSQAVVLFYRSATRK
VAAEQAVLSSEQTLRKALISEAVDSQSQTAITNSQYRINLIDESFNRRTMSMGTQITYIS
EIGDPARFDEESLARNESVCMMYHGAQYRGEAAKTGPAVKDAVFTQLLASKQQYAEISDI
ERLLIDCIDWISFLDEEDSHDAIDVQEFSFSDLENKQSNSTTAMRALFLPAELPAFVALV
SEKEIGIKVQIGKQTLSDLLYFFVDWSSASPKVTYDSNIKEIVLETALGTSADAYWEKAS
HIEEGAMEKNSEEAFASNSD
>Tip_98
VTKNYNCCKTQRDSSTAYSIKNAPDACLLDTSWAEVAKETLRSFEPARVKAADEDETDEA
DDKNCDFSTENTVLAVSKQDFLYSAARLLFVTKDHDVVYLFNRARIPHTAFIEDGLFLPS
IEAHGNTLKIAYVFERMHALAMRIQASEYIIFRNWFADVLVVLTTPVSDEIYIVKVIIFH
SDDEGANTILELQTNVIVSVYNLWEQAIKVAFAMTLMGTNNLLSYPATAAVIIMRSATEK
VAATRTALSCERVTREALIRESIDSESQKTVQNSQFRLAVVNETFSRRVMAMCPRITFIT
ELGDDNRTNDESLARNNFCVLMYDARQFNADEAETGPAVRKAVMTQMLAAKEKYAKISDI
DKILLKFVDFISWIDDEEAHQPIGVKDFSFSNLGNQQTISTTAMLAIFLGVDLAAFLALV
TEKEVGLEIQLTRQTIADLLLIFSDWTHATPKVEYEANIKELVLDAALATNVEAFWERHS
QIEETSMERNSEEAYAGDAS
>Tip_99
VTKDYNCCENEHDATSAFSIRHAPDECLLGWNYARAEKENMKPFDSVRLKAKEEDERDEA
DDNNCEFSTVNTILAMSEQDFIYSAARLIYVPKSYEVVFTYNRAKLPHTAFVEKGLYLPS
VEGKGGLYKIGFVFQNVFALAFKIADSDFIVYKNWFASVLVVITNPGSDEIHIIKISIFH
SDNEESGTILELRAGVIVAIYKLWEGAIKASFALTLKATNNIISYPSQAVVLIYRSATTK
VAASKAALSSEQTSRQAIISEAVDSETQRAVTNSQYRIAIIDESFQRRVMTMGPQITFIV
EIGDPSRQGEESLARNSFCTVMYNGAQFKSDGAQTGPAVRKAVFTEMLASKQKYAKISDV
DRILISCIDWIHYLDDEDTHQPVDVKEFSFTNLDNKQTSSTTAMKALFLSSELASFLAIV
SEKEIGIKVQLTKQTLADLLFLFADWTAASPKVSYDTDVKALVMEIAICTTVDAFYQKKA
YIEEENMERNSEEAFSANTD
>Tip_100
VTKDFNCAKGTREYSAAFAVESIPNECLLGWNYSKTEEEKLASFSSIEIHAQQDGQDDDA
DDGHCEFSGVSTIAAITNQDFLFSNARLAWVEKDFMTVYTMNRAKLPHAPFLEKDFYFPN
VEGKDAAMKVAFMFDNVYAMALKIKDSDYLVFENYFCGLLVTLEPVASDDLEIMKVLIYR
SDNENNLAIFEMQNGIVIMMFKLLENSIKTNFAFILKANNKMHDFPAQAVAVLYRSATSK
VSADQAVINSQHVLKKIFISEAVDSQSATAITTALYRIHLIDRSFFKRTMVMPTLLIFIL
EYGDPHRKRQETLARSGAIIWVYDGRQFVVDNSETGPAVKAPASEDLLAAQTKFAELSDT
EKIMVTRIRYISHLDDDDAADGVDVSEFARTNMKDRQQVSTTALDAVFLSADIPGFVALT
STKETGINIQLGEQTLTDLLFIFADWTAASPQATYDAEVRSLTPSTALAASSNAFFENPS
QIEEDDMEAQSETAFANNGG
>Tip_101
VTKDYPCAKNSKQTTAAWTIRQAPNNCLLNWNYAKVEDQQLASFESISVQAQNDGQRDDA
DDGHCEYSGVSTILAINERDFLYNTARLMFISKQFMTVYTMNRAKLPHAAFVERNFYYPN
VEGKDASFKVAFLFDNIYAVAMKIRDTDYMIYENFFPGLLVTLKPIATDDLKIMKITIYR
SDHENNDAIFELQTTIVITINKIPEDVVKTNFAVTLTASNKLRDYDAQAIAVFARSATAK
VSADKAVLNAQHVLQKILVAEAVDSQSATAVTTALYRVTLIERSFFRRALGMPTLLVYIL
EQGDFNRTREKTLARSGSILVVYDGKQFNMNKAATGPAVKSPAMTDLLASQPRYAAYSDT
EKIMATQIHFIAYFDDESCADGVDVTEFKRTKLRDRQSASTTALKAIFLAAKIPAYVVLS
TEKEVGLKVTLDEQTLTDLLFIFANWTSASPQATYDAELRQLVPATAVAPNANAYFAKPS
QVEENDLEAQSEEAFSNNGG
>Tip_14
ITRDYNCSQDNQEQTAAYAVKGAPDHGLIRTNYSKMEGETVRSYSSIRVAAAENDRKDGA
DDKSCHVSGANAIAAVQDQNFLYSVARLMYLPKDYPTVYTMRRGRFPHAFFVAKGLYFST
VESRGALLKLSFVYENVYSIVFKVKDSEFMVFTNYFPEVLVALAPVSSDSFHVMKIVVFR
SDDEKGSATFQVRSGSTITIFALLEKSLKHNFTLMVKANAKILDYSSQHVAVLYQSATNR
VEGNKAVLDAENMLRRVLIAEAVDGANGSAVTNPFYRVYMIDESFHRRAMLLMAQITYIV
DSSDPHRNSNTQLARSEAVAYIHDGRQFDVQGAEVGPAVKDAVVTEILSAQDKFAEINDL
TPLVVSRVQLIMRLDKEDAYSAVSVTEFRVTKLHDKQARTTTALRAVFLGAKLAAYVAMA
SEKSIGLEVSLGKESYNNLLFMYPKWTNAAPTSSYEQELRELVPGAAFAATANKFFQRPA
HIEENAIESRSNTAYGPNTD
>Tip_67
ITRDYECSTTQRARTQSFMIRDLGDDCVIDWSHSKTPEKSLKEYEGIKFEATDRGTRDNA
DDRACSYSGSSNIKSCSELDFLYSAARLLYVTKDFMTVYVMNRARLPHATFIGDDLYYSN
IESYGSIIKLAFLFESVYAFAIKIRGAAYIVWRNYFSEILVTTATFTSDALYIIKVCVYR
SDDEHDEAIFELRTGALIKVFAILEGSIKRNFGLVIKANVEVHKYGEQLVAVVYKSGTSR
ENGERASIDPKTVLREVLVAESVDSATADAVQNEAYRISMIDKSFRRLALALHSIFTFLT
KQSNPTKHDEKNLYKGEMVEIVHNGQRFGAETADMGPSVNNAIKTSMISSQQRFAEIKDV
MKCIITSLKWVRHLNKNTCFQALDVTEFEATKLNHSQTRSTNALAAIFIMGSLTTFIGLA
AASEVGLNCQLDKETFKDLLFLRSGWTHPSPKATYNQQVNPLKYSRALAAGCDKFFETPS
QIEEIDLESRTENAYSANGG
>Tip_68
ITRDYQCAKTERARSNAYAIRNVPDNCIIKWSYSQTTEKNLKEFESIKFRATERGSRDGA
DDRTCDYSGASNVKSVSNRDFLYSAARLVYISKDFMTVYTMNRARLPHAAFINDKLHYSN
VESYGSAIKVVYVFDSIYGFAVKVRDAAYVIWTNWFQEIMVTCASFTSDALHIIRICVYR
SDGTTPSAIYELTSGKVITIFEVLENAINRKFAVTIRANIELHQFKEQHVVALYRSGTDR
DEGQRAAINPKTLLRQIFVSESVDSATANAVDNAAYRVSMIDKSFRRMAMDLYSFFTFIT
QRSNPKKHNNQELHEGAKVVIVHEGKRYNAENADMGPAVNHAIKTEILSCQDQFANMKDI
MRFVVSSLQMVRYINKDNAFQSMQVTEFEATKLNNAQTRSTKALRAIFIAGTLAAFISMV
AASEVGLNCQMGRETVADLLYLHAGWTHASPKATYSQKVKPMEYGRALIAAADKHYETQS
RIEEDALESRTEQAFSGNGG
>Tip_54
IAKSYNCCQRHKARNKAYGVQDAPDECILTWNYAKMEVKSLNQFEGIKLEANKKGSQDGA
DDKKCNFSGTTGIQSISEMDFMYSGERILYVTKPFMTVYTMNRAKLPHCPLIGTRVYFQN
VESHDSVLKIAHVFRSIFGMAFKIADSASILWHNFYSKIMVTCAMAASDAIRIIKVCIFR
ADHENPAAIFEIRSGAIIQVFILLEDAVKRNFALIIQANIRVYDYDKQHVTIIYRSGTAR
VESQRASLNTQSLLRRVLIGEAVDSATSDAITNGIYRVIMIDQSFRQRPLCLANVITFIT
ESGNPSKQNEEQLYKGVTIVFVHDGKRYNSENAKINPSMQDPVATEILAAQSRFAEFNEL
MALLCASIQMIAMMNKDQAFEAIEIQEFKATKLEDKQRQSTSTLEAVFMGGNVQGWLALC
TARELGINIRIGKEALKDLLFICANWANNRPQSAYEQEVQPLAFNAAMTAAAEKFFDTRS
NIEENDMDRRTEEAFAVQGG
>Tip_157
VARRYQCSQDYRAHARAYAVQGVHEKCILSWVYAKQRTKTVEEFSGISIKVQESGQQEGA
DDRTCEFEGATAIRCVTELNFLYAGARLIYVTKEFATVYTYNRAKFPHGSLVSVELYFSN
VEATNTVIKVCYLFDSLFGLAYRMNDSVYVVFQNFYTQIMMTCAMMASEALHIMKVCLFR
ADNEGPNAIYKVKSGAIISVFILLDSTVKQNFPISIRANIKIAEFEQQHVALMYRSGTNK
VEGKRAALDGQHILRRVFIAEAVDSATSDAITNGINRVNVAETSFHRRSLVLSTVIAFLN
ERGNPNKWKEDQLYRRARIIFVYEAKRWNVQNAEAGPAMKDAIVEELLASQPQFAHIKEA
MKLMIGTVKLVCQLNEQNTHESIQIQEFEANHMENKQRASTTLLKAVFLSAKLQAWLAFS
TARELGLDIRLGKESLSTLVFLFASWSHNAPKAAYSQEVQPLSFESAVTANVERYYESRS
NVEESTLSARTESAFAANSN
>Tip_158
VARTYKCSKHYRANAKAYAIQGVHDKCILTWVYAKQATKNVDEFAGVSVKVNESGQQEGA
DDRTCEYEGATAIRCITQMNFLYAGARLIYVSKDYATVYTMNRAKFPHGPLVGADLYFSN
VESTNTIIKVCYLYDSLFGLAYRMEDSVYVIFQNYYTQIMMTCAMAASEALHIIKVCLFR
ADHENPNAIYKVRSGAIISVFILLDNTVKQNFAMMIRANIKIAEYEQQHISIMYRSGTNK
TEGERAVLDGQHLLRRVFIGEAVDSATSDAITNGIHRVNVAETSFHRRSLILHTVIAFLT
ERGNPNKYNEDQLYRRERIIFVYDAKRFNVENAEIGPAMKNAVVTELLASQPQFAHIKEV
MALMLSTVQLVCYLNEQNVFESIQIQEFEATKMKNSQRASTTLIHAVFLAAKLQVWLALP
TARELGLDIRLGKESMTTLVYLCASWSHNAPKAAYAQEIQPLTFQQAVAANVERYYESRS
NIEESTMSSRTESAFAANSN
>Tip_34
IARSYNAGRDYKAHGSSYAVKDAPEDCILNWSYAKLQEKSILEYAGIKFKATDNGQRDGA
DDKACQYAGATGIDSVNDQNFFYSGARLVFITKPFMEVYTMNRATLNHAPLLNAKLYYNN
IESQGSVFKVPFIFESVFGIAMKIADSAYVIWKNYFSDVMVAFACVTSDALHIIKLTIFR
ADNEHPVAIYELHTGAIISVFILLETAVKRNFAMSIQANIKVLEFEKQHVSALYRSGTAR
VQGERAALNARQLLRRIIIAEAVDSATSAAVTNAVFRVKMIERSFSRRALSLATLLKYIA
ETGNPHKHHEEKLHKATEITLVHDGRRYDAENAQLGPSLKNPIQPDMLAAQPQFAEVNDW
VALIVTSVQMVCFINEDSSFESIDIREFKVTKMNDKQRHSTTALKAIFMAAKIAGWLAIA
TAKEIGINVRMGKESIKDLLYLCGAWSNNRPKSAVSQELQPLTFEQALSASAETFYDTPG
HIEEESLDSRQESAFAANGG
>Tip_223
ICRNYNCAADRKANSSAHAVTNTPDDCLIEHSYVENDAKNLDSFQGTRFHATQNGQRDGT
DDKDCRYSNATGITSIKDQNFCYTVARLFFVSKDYMNVYTMQRAHIPHGPFTDNTLFYSN
AESSGTVLKVAWVFETLYAMALKLVNSSFVVQKNYFTELVVAHAPIASDALDVVKCVIYR
SDGEDSDAVYEISSGAVITIFILLEQSVKENFALLIEANIRMNTYSKQHVIALYQRGKSR
VDGEQAALNAKSLLRKILVGEAVDSASANAVMNEVYRVPMINRSFRRRAMVLAQFITLIF
EQGNPHKHQTDKLYKGTAIAMIHDSQKFDVENADIGPSVNNPIKAQVLAAQESFADVNEM
KKLLLARLKVITYINAKNSYDSMDLCEFQKTNIKNSQEHSTQALRAVFIGGKLASFMAIT
CSRGVGIDIQFCKENLRDLVYLCDNWAHSSPKADYNKETKALAHDAAVGCAADKFFENRG
TIEEDTLERKTQTAFVADSG
>Tip_224
ISREFDCARGRSANTKARAIKNVPHDCIISQTYVPIESKSYDALDGTKFYATQNGQQDGT
DDKSCKYNDATGIAAIKAQNFVYTAAKLVYIVKNWMSVYIMYRAHLPHASFTESGMFHSN
AESGGSIMKIAWVFQSVYAMALKLSNCAYLVQENYFTELMVAHAPLASDAFDIVKCTIYR
SDGQSSDSVYEITGGAIINVFILLENTVKRNFALLIKANIQMTAYVNQHVIALYRAGQTR
DEAEQAALDAQSLLRKVIVAEAVDSASANAITNEIYRVSMIDQSFRRRSLLLADLFTLIV
EKGNPYKYEEDELYKGTAICVIHDSKRFRTDKAGIGPAVNGPIKEQVLAAQNSFADINER
KHMIVAYLKVIQHIHPRNAHDSINLGEFQKTNVNDHQQYSTSAVKAIFIAGKVSTFLCLA
CSKGIGIDIQLCKENITDLVHLCADWSYASPKANYNKEVKAINWEAAVPAASDKFYVTKG
AIEENNLESRTQSAFSANQN
>Tip_41
VTKDYNATHSESQQAKAYVVRGAADECILNFVHAAGEEIAIKSFEGARIYVQEEGSRNET
NSQACQLSRASNIRSVSAQGIIFTPKQLIVLPQNYDTIFIMKDAPLDLACLKQTDIFYST
VESRESKLPIAHVVEQVFGLALKVKASTFMIFNDFFADLTVAYTSRATRMVLVIKVIVFR
GEDENVEDSYEMRSSYFVSIHKMFRDTIKKDLALPVKANIQFYQYAKQYIAVLVRACISK
AEGAEAAISGPTLLKKILVSESMDRAQAQAIDNVAHRVSLIDHKFNRRSLQLTTQFIWIL
KRANYYSLGNAQLYTGERITMLNYARRFDTPNAETDPTIQDAIAQEVLATKKAFARLKNV
MRMLLTMIRYIRHLGEEPTWTAMNIREFKLTNLSKREQQSVVALRSIFISANLASFLALP
VSKTFSIGVSLSRKSMASLVYIHADSAFSCPKAEYTRNVSGVSYERSMTVYAASYFDRDG
FIEENTLEIHSKTASDANAN
>Tip_42
VTKDFNATHNESQLSQAFVVRGIAHDCILHYVHAAAEELAIRGFEGARIYVQEEGSRNDT
NSQACQLSRASNIRGVSAQSIFFTPKQLMFLPQNFDTIFIMKEAPLDIACLKDADIFFST
VESQQSTMQIAFIVNAIMGLAIKVTASTFMVYRDFFAEVTVAHTSRATRMVHVIKVIIFR
AEDESASDAYEMQATYVVNIHKIFRDTIKKKLALPVKANIQFHRFGKQYISVLVRAGISK
VEGEEASIAGPTLLKKIIISESMDRAQAQAIDNVAHRVPLIDHKFHKRSLQLSTRFIWIL
KQANFVSLRDTDLYTGQLITLLNHARRFNTPNTETDPTIATPVAQQVLATKKAFARFKDI
NHMLLTVIRYIRHIGEEPTSTALNIREFHLTNLDKREQQSVSALRSIFISANLGSFLAIP
VNRTMSVGVSMSRKSIASLVLIHSDSAFSCPKAEYTRNVSGATFQRSLSVCAASYFDRDA
FVEESTLEIHSKRASDVNAN
>Tip_36
ITKNYNAAANASHLARSLAITNVASSCIISYVHAAGEEVNLPSFQSAQVYVKDTGAKGDV
NSRACSYERAKDIQSISTQSIMFSPKKLAYVPQDFDSVYVMNEGPFDLSGLKQERMFFSS
IESRNTALALIWEVDLIFGLAQMVTASDYLVYADFFEDVTVAVTSVATRMMFLVKIATFK
GDENNTTSIIEITGTYILSMHQIFRDSVKRDLVVPVKANVGFNAYNEQYIVILVRAGITR
AEGAEAAIDAPTVLKVVMVCETADRDQANAIENVVNRLSMMEKKFNRRALTLRTLFIFIE
KQANYKSYDLSRLFTGDTIRLLGQALRFKDTNGEQGPALGNAVAQEMVASRKSYARLKHI
MRLFISMVKYINLIGGEESHTSIDIREYTKSRLSNSQQSTVARIPNVFISSGMVSFWPLS
SSNTVSINVALNRKQLSALVFFYTKTSQASPKADYTREIGGLGFQRTACATSSAFYTRES
LVEEDTMEVHIRRAYDAQPG
>Tip_213
ITENYKASGDSRHCKGSYAIKAIAEGCMLNSVNANGDDLTVPKYDSTKVYTKEHGTKGEA
NSKACSFDGAKNLKSLTSQNILFSPKQLIVVPQNYDVVYIMHDGPFDLSSLVGAYLYYSS
IESKNSIIQVALAVYRLFSVALRVEASDFLIYKDFFTKVTVAVQGIATRMFHVVQLVTFK
GEENDSESILEVEQPYVIRIHQIFRKSIKKTLSFTVRANVGFHEWTKQHIAIIVRAAVGR
ADGKKASIEATTNLRKLMVSETTDRKHATAVRNVVNRLAVMAKKFFRRGVGLHDIFVLIE
RRANWRSNNSAQLLTGSVIQLIGNNLRFKIENTDTGPAMGQVVAKAFIASKETYARYKSS
MGFFIAHIRWIHFLGQEPAHYNVEIEQYEHTRLEQQQKSTILALTSVFLAANFGVFIQLG
SGNSAQVKIAMDKKRLTCLVYLFANKSYASAKADYSQQVRRFKYDETLSASADTFYERQS
YIEEDSLDIHIKRAFDAQPN
>Tip_214
VTENYTAAKDEQHSASSYAIKHLAEGCMLDSVNAKGQDISMSNYESVQVYTKTHGSRGSV
NSQTCSYDKAKNLKSLTGRNILFTPEQIVIAPQHYDVVYLWHDGPLDLSALVNQFMYFSS
LESANLTIQVGFKVERLFSIAIRVRASELLVYKEFFTRIMVAVQGLATRILNLVQLTTFK
GEETQSASIIELQYPYVVRLHKIYRNSVKKILGLTVRANVGFQDWAKQHIAIIVRASVTR
AEGDKACVESTTNARKTLIAETSDREHAAAVQNVLNRLSVVSKKFHRWAVVLPNIFVLIE
RRASHKSNDGSQLYTGAVIQLIGDNARYKCDEAASGPAMGSSIIKTFITAKQTYARYKSA
MAFLVAHVKYVYYKGPNPGHHNIEIEQYEATRLSQREKTTIMAIKSVFLSANMATFLQLA
SGNSAQMKIGLDKKRLSCLVFLFTDKSAATAKDEYSKEIKQWRFDQTLAGAGDSFFQTHA
YVEEGSLDIQIKSVFDSQAS
>Tip_57
VTENFEASENERHETNSFCVRHIAQGCMLQSVNAAGEDVALPTYDSAKVHTQETGAKNEA
NSRACSFDRAKNIESLNPQNIVFSPKQLCVVPQGYDTVYLMHDGPMDLASLVRDYLYFSS
VESKQTMLQIIFIVERVFGMAIRVEASDFLVFRDYFEDITVAHQSMATRLLHLVKIITFK
GENNDPKSIVEMRGPYIINVHEVYRAAIKKELGIAVKANVGFASWAKQYIAVLVRAAIGR
ADGAEAAIATPTTLKPIVVAETTDRQHASAIENVVNRLSIMDKKFSRRAVGLTTVFIFID
KQANFRSTDVSQLYTGAVIRMIGQNLRFNSTNAQTGPSLGSTVTKEMIAAKQTYARFKGA
MEMFIHHVRFINYLGSNPTHYNIEIEQYEMTRLNGKQKTTIVALKSVFIAADLGAFFQLG
TGNTAQIKIALNKKRLTCLVYFFGNKAYASAEAEYSQQLKGLSFDKTLASTADAFFESET
YIEENGLDIHIRRAYDGQSG
>Tip_139
ITTQFSATQDEDHLTKSFAVRDLAEECILNYVYAAGNEVKIATFEGARVYVQATGAKNET
NSQACQFDRTTDIPAISDQQVFFTPKQVVVVTEDYEGIYLMKEAPFNLAALKGQELYFKT
VESTESVVQVAFVVRRVFGLALKVQVSNFFVFRDFFEQATVADTVKAQRISRIVKVIVFR
GENEKPANIYGLISTYIVSLHKLFREGVKEDLSLPVNANVRFRVYRKQYVVVFVRVAITR
ADGDEAAVNAPTVLRHIIITESMDREQANSVEDVIHRVQVMDHKFYRRALEMSTIFFFIE
KNANWHSLGNSRLFTGDVIAFMNDMERFTTNDSTMGPALHNPIIEEMVSAKKQFARYKEQ
MELLLTHVRYIITLGAEPAHGSVNIREYHKSRLSNKEIGSVVALQAVFIAANLAAFLAYG
ITKTISINITLNRKSMTTLVWLAAEKAFSAPRAEYKKQVAGFAFDASLGASAETYYDKDG
YVEEDAMAIHSKRAWASNTS
>Tip_140
LTTGYGASQSEEHISKSYAVKDVAKDCILQYVYAAGNEVSVRTFTGAQIHVQKTGSRNET
NSQAFRFDRTTDIRSLSQQKIIFSPKKLIVITENYEAVYLMREAPFDLAALKNAELYWQT
IESRETILQISFCVETIFGLAMRVETSQFLVYADFFEEVTVAHTSCAQRISKIVKIVIFR
GEKEKPANIYTMTSSYFVAAHKMYREAIKKELAMPVRANVRYQEFSKQYVVTFVRAGIAK
DEGTEAAMNQPTTLKRIIVVESMDRSSDNAVEDVVNRVTIMDTKFNRRALQLHACFVFIK
KNANFTSMSTERLYTGDAIVMLNNSSRFSAQDSEMGPALKHPVIAEMVAAKKAFAQFKEH
MHILISIVRFIMTFGAEPVHGGIDIREFHGNRLGNSEVKSIAALPAIFVPADMSSFFAFA
ISKAISVNITINRKSMSNLVFLFPEQAFSSPLAEYTKQVAGLAYRRSVAASAAGNYEKDS
FVEDDKLAIESKSAWDANSS
>Tip_10
VTKNFNAADGDQHHGESLSIRNVAQQCLLDYVYSKAEELGMGSYKGAKVYVQDTGSRNQT
NSNACQWDKDATIHSISAQDIVYSPKQFIVISEDYEAVYVMNEATFDLAGLKNNDIFFST
VESRESVLNVAYVIEKVFGLAFKVQTAEFMVFVEHFEAVMVQSTTRAQRVSEIVRIIIFR
GEHEDSENIFELTSSYAVGMHKVYKNGVKTDLSLVVEAIIRVREYSKQYVATFAREGITK
AEGQEAGINMPCILRQVLIAESMDRAQANAITNVCHRITLMDHKFNRLSLELGDKFLFIL
KNANYKSRDSSKLYTIEAICLLNDAHRYNGEMADTGPALQNPLLAQLVAVKVAFARFKEL
MHLMLSMIKFILHMGAEPCYGGVHIREFQIARMSNREIVSVVALTAVFIAGDLTAFVAMP
VSKSVSLNINLSQKTLANLVFLKAAAAFGSPRSKYTRAFEGLDYRRSLVAVSAAYYQREA
FVEENRMSINSKRAWDVNTK
>Tip_73
VTRNYDASTNEDETSSNFAVQNLAEECILGNALSRMQETNLQSWEGAKILVQETGSKNET
NSQACQYDDEASIQLVVEQNIIFPPKAMIVVSDDYHAVFVMNEARFKIAALKGDNILFST
VEARTSVFQVSFMIERIYGLAIKVMSANFLIFKEYFSGVTIASTLIAQKVVAIVQLLVFR
GENEDSSNTLELKTAYVVAIHKVHRTAVKKELVILIRANIHMHKYPEQFVVTVLRAGVTK
EEGEEASVGGPACLRDILVSESMDRENAEAITNPLHRIHVLEHKFKRVALDLGESIVFII
NSSNYLSRDVSKLWTTAVILMLNNSKRYSAKSAETGPTLRDPMAVEFLVAKPRFAKFKDL
MNVLVRLVKYIFHIGANPVDGALNVREFKKMRMDNQEILSVLALKAIFISPELSAFLAMA
VTKTKELNVNLEQKTLGNIILIKAEAALAGARAQYEREIADISFQNSLASSAESQYERDA
YIEENDLSIHSKSAFDANSN
>Tip_171
VTRNFDASDDEDDTTNAYTIKAIAEQSILGHALSKSQQLSVISWDGAKIFVQKTGTRNQT
NSQECHFDGDADIRLITEQGILFPPKSLLFVSDDYEAVYVMNEAPFRISALKSENIFFSS
VESNDSRIQVAFNFLRLFGMAMKVKAANYLIFQEHYEGITVASTLNVQRVLNIVRVTIFR
GDSEKATNTLEIKAQYVVVIFEMYRDGVKRELVIRVKALVRIQKYRDQYIATLMRAGIAK
AEGQRQAVGSDATLRRILVAESLDRDHAAAITNPLHRISVMDHKFHRMCLTLGSTLHFIR
ESSNYNSFGVSKLFTSNLITVLNDAKRFAKNNAEVGPGLKEAMSVELLAGKDSYARWKEE
MAMVVGMVRHIYNLGAEPGDKAADINEFRKMRLDNKEVRSIPAIAAIFFSSDLAPFMAIT
VNKSLELNISLHQKSLSNLVFIKAGSAWPSPRAKYTAAIADVSFHESMIASVDSYYAKDS
MIEENALSIHSQSAYGADEK
>Tip_185
VTRSYNASRKDSETKEAYTVRKLAENCIVGAVLSKRENLTIRTYAGTTIYVKATGNSNQT
DSDRCHMDEETLLRLINNQALMLPPKSVMFVADTYEQVYVMKAAPIKLASLIETNLFYST
VESTSSALQVGFELERVFAIALRMACAKYLIFQEYFREVTIVYTISAQRAISIVRVAVFR
TENENSNNTFKMRTTYAIGIHRLYKDSVNEELAITVKANVKLLKYNDQYVAVLVKAGISE
DEGQNAAVAGPVMLRKVLVAESLDRTHTIAINNPMYRITVVAHKFHRLVLTIFEVMLYVR
KKSDFEYHGSNRLFTQAVVITLHDAQRWNGAKCETGPGLRETVQVEILAAQTEFARYQNT
ETIIITDVKRIVAVGENPLHATVAVNEFKTMQLNETEVVTVLALKAVFLAGQMSAFLALA
VKRSIEMSVSMNKQGMGSLVFLKTGAALKTPEANYARWVAHLKYDKSQAASSDKVFKHRS
LIEEGQLSINSRHAVDANNN
>Tip_186
VTRSFSAAEDHQDTTKAWSVKNIAERCLVDSALSHTEQCSMKTFDSAKIYVKATGARNET
NSTSCNFDEEALIRLIKNQAILYPPKTVLVVADDYEQVYMMNAAPMRLAALKEQNLFFST
IESHSSTLQIAYEIKKIFAIALRLQASKFLIFREYFDELTIVHTLSMQRVLEIIRVSVFR
TEKETSENAFSLDSTYAVGIHRMYKNSVKKELVLTVRANLQLLKYKNQYVATFIRAGITD
AEGAEAAIGGPATLRRIMVAESMDRSRTLAVDSPVHRVTIMAHKFTRLALRLGTQLVFIS
RASDYEYHNASRLYTSQTVATLNRAKRYKYDKAETGPGLKETIQVELLAAKTKFARYQDA
ERLIVSDVDYIFPIGPESAHTTFSIGEYRTFSLGDTEVNSVIALSAVFLAEDFANFLVIM
VTRTLELAISLQHKEIGALVFVKAGAALQAPSSDYTAWIAELSYKQSIGADSEGHYKREA
LIEQDSLSIHSKAAFDINEK
>Tip_219
ITNDFNAVRAKKHYNYGFVIANIAEEGVFPAGHARLKIVALSHYQGASVNARPDGTRNAA
HAQACEFSDQSNVKSARKQSIMWNSKQLIKISQDHKTILIMRDARLDLGALVNEGIFYST
VESMDAVFQIAYMFARMFGIALSIRTCKYILFKDYFESITVEYQARCTKIIPVLRCVIFR
GEEIQSKDIFEVEGDLILTANDMYRNIVKKDLVLEVPANVTLKDFSEQYVTVLVQAAVGR
QKGDRAAIQAASKLRRILVTESLSRENAHAVKHVLNRVSVIDHSFGRRALTLWTRLIYVT
QRADWHSTNTQQLYTLEVVALLNQAKRYNAPNSETNPALRGAVVDEFVAAKDCFEQFHDC
YRILVTYINYIYQLGENAGRQAIRIEEYARTNLCEKELINIVALEAVFFPAHMACFLLVG
STKTMSVNISIRRQTVNNVVYVSADAAFAKPREAYTREIRALTFNQSLAASAASQYTKGA
YVEEKRMKRKSKSIYAGGQD
>Tip_220
ITNNYNAARSDEHHSSGYVLQGISQKGIFGFGHARHTTVQLSQFDGAQVYAQPDGTGNAA
HSETCEFSQESNVRSVKEQDIIWTTRQLVKVPQSYDTVFIMKEAKYSLGSLVNEDVYFST
IDSSDTKASLSFYYSKIYGLALKMKSCKWIIYLDYFEDIIVEYQNKATRVLPILKCIIFR
GEDMNHKDLYTVKSDIVITVNELYRNAVKRDLAVEIAANVSMKEFYEQYIVVIVHAGISR
DRGEKACIDGPSALRSVMVVENLSRKNAHAIEHVIHRISVIDHSFGRQALALWDPLVYLA
QKADYHSYDLQQLYTMDVVVFLNQASRYQSQNADANPAIRGAIVEEFVAGKETFEAYHDM
YALIINFIKYIHALGKSAAHRSIEIEEYMQGNLKEREMVNIIAFKAIFLPANVGAFLLLV
TARTVSVGISLNRKTFDNVVYVSSEAAWSKPKETYAKEMRELAFEISIAATSASNHTRDS
YVEEQALEKRSRCIYGADSQ
>Tip_133
ITNNFEGTHEENHATKGFVLKSIADDGIMDYGHAKGKKFGMKHFDGAQAYARANGTENEA
HTRACQMADDADIRSTTNQNIIYSPRQLVVIPQSFETVYVMKEAPLDLSAIVGQSVFYST
IESEKATLQLAHAYLEMYGMAMKIKTAPFMIYRQYFEQVTVENTTESTKVLPVLKCLLFR
GEDMDSEDIYEITNDLVVSVNKVYRGAVKKDMSIEVAANVRLCAYYEQYVVILIQAGISK
AEGNKASVHSPCALRSILVSESMDREKANAIKNVVHRIGIIEHRFGRRSLILETMFVFIS
RQANYHSLPQQKLFTTETVLILHKANRYNAPNAETGPALKDAIVDAFVAGKDRFAKYHDI
YNLITGHVNFIHGLGKDPAHSAVSIKEFQHSRIHNKEKRHIAAFKAVFMSTQIATFLILS
TSKTTSVDITMDRKAMTDVVFVSSDASFTSPRETYTREIRSLNYEVSIASTVSTDFTKNA
FVSEPSMEQRSKSIYDHDTN
>Tip_21
ITKDYDIEEDDNKRSQGYVIKNVANNGIIQYIQCMAEELGMKSFEGARVHGKQNGARNEA
QSKSCDITTQPQIYSVAGQSILYNPRQLVVITQEYERVYVLREAPVDLTPLATDNLFHSA
IESSDTILQVGMVYSEFYGLAIRIRVSPYLVYPSYFEELVIEHNAQATKTIKVLKCVIYK
SEGTATEDILEFRTSTFVDASQIFRTVVKKQLGIPIAANLKLWLYTQQYVTLILRSGISR
AEGDRACVDAPSALKKLIVTESLDRAAGNSVRNVVHRVSVMKHKFYRLVLGLETCVMFLL
GDAQYVSLNAEKLYTIQAIIILNNAARYDADESDTGPGLRSSVTQDLVATKTSFAKYHES
YNMMITNINYILSVGENPPQRAVKIKEFKQARVDHNERVTVVAFKAIFMACAMAVFLALS
MGKSVSTNVSLDRKTIPDIVYLNAHASFVGPMANYTKQIRAMDYGASMVESCQSNLKREG
LVSEDAMEKHSRAVLDANSN
>Tip_92
VTKDFTVESNENKYSRGYVVRGVANQGIFNDINCRAEQLGLKHFQGARAQGHKHGARDQG
QTQKCEYTTEQNILSLQNQGIIFNSKQVVVVQQDFQNVFVLKEAPIDLEAIASKDLLLSS
CESREGLIQVGLTFKEIYGFAIRIHVSPYVVLPDYFEKVTVELTEVATRALRVVRITLYK
SEDTDKEDVLTARTSTFVLVNKFYRNCVKKMLGLTVTINLKMRKYKKQYVAVLTRSGISQ
TQGHKASINGPSSLKRLIISETLDRKAANSAKNVLYRIFIMEQSFYRLCLGLHTVVVFFS
REAQFHSMSLESVFTYQTILFLNGAKRYDLEGAQTGPGIKDLANAEIVASKTQFEKYHAV
YKLFIRIIKYIRTIGTQPVRKAVNVQEFGQTRFNHQELLTIAAFQAIFLGSHLSVFIAIA
TVQSISTSVAADKQSVSTIVFLSRKAAFCPPKEKYNKQLKSFSYEESMAESAQSHYKRQA
LVSEPSMEKQTKAILDASSG
>Tip_93
ISKNFEVERGDNKRKRGLVVRGVANEGIFETINCRLPELGIDEFEGAKVHGQQNGARTDA
QTQNCEFASDTDIQSITTMNILFTTKQAIVIQQDYQNVFVYSEAPLDLAAIVADGLFYSA
CESKEGLVQIGFAFGAVYAFAFSINVSPFVILKDFFEKITVELTDFMTQVLRVLKVMVYK
SEGINNEDILEAEKSTFVLINRVFRNCVKKQLGLVVRANLKMNSFSQQHVAVIVRSGISK
TQGKEATLDRPEALKQLIVAESLDRASANSARNVHHRIFIMQKSFYRMGLKLRSLVMFLF
GEVQYSSKRLQSVITYKVITLLNGAERFQLKDAQMGPSLKSAATADLVATKTNFAKYQEQ
YTFLVQRLNFIRTLGQDPAREGINIQEFGKTRFNHRELITVEALKAIFIGARIALFLALG
SSKTLSTSVAAGRQSVSDIVFMNSKASFCPPREEYNRRVQSLTFSSTITTVAQSNYKRQG
LVSENSIEKKTRGILDTSSN
>Tip_74
ISKDYDVESHAKKYAKGFAIRDVASNSLFEAAGCADEQLFLKNYDGARVNAKQHGSRDAA
QTKNCQWENDSEIFSLVAQNVAYTSRQLMVVPQPWDEVYVFQDAPFKMVELLSADYFYSA
IQGREAVAQVAYVYAEVFSLAIRIKTSPFMVYPQYFTDVLVEATTSGTKVFFVLQCMIYK
SEGTDTADILAAKASIIVRVSKLLRNSVKKALSLPVKALMHISQFKAEYVAILLRAGIKR
DEAEKAAIDAPQTLKAVLVAESIDRDAARSTRNVLHRVQIMENKFARLGLALSSRVMYLI
NRANFWDLKSKHLYTLREIILLNDARKYDASNAGTNPGLRLAVVKALVAAKTKYARFHAT
YEIIVTKVTFVSFIGENPAKAAIGISDFKKSRLNSRDKRSVTAVSALFIASDLAAFFSFS
SSSTMSTNVTLNKKTIPDIVYLHSNASYVAPKESYSKEVQAVDYDFSIAEQTGTFYQRDP
HLSEARLEHQTKSLLDMDTD
>Tip_75
IAKDYNVEQDNKQNAKGLVIKGVANQGLFNSVHCAGTQLFLSSYDGARIRGREHGSEDEA
QTKQCQFENDSEVYSIAAQNVAYTAKQMVVMPQPFDKVFILQDAPLKLAEITSENYFFTA
IQSQEAAMQVVFVYANIFSLAFKLEASPFMIYKDFFQQILVEQTSNATKIVNVLKAVVYK
AENKSVADILEAAANSMVKISRFFRNAVKRTLSIPVRANLQLTQFKAEYVAIMIRAGIKK
GKADQASLDAPSSLKPVQVSESVDRQAARSTRNVLHRVTIMERKFTRLGLALTPRVMFLL
NAAQYNDWDVEHLYTARMINLLNNARRCQAEDADTDPSLRLAVKEKLVAPKQTYARYHAT
YRLLVASVNYINSLGEHPPSKGIGIAEFQNSWLESMERQSVMAFGALFISADLACFYCFG
SVQSVSTNVALDRKTLPDIVYLNTNASYCSPQASYSKQIKAYNWEASLESSAGTNFEREP
LVSEASMEHQSKNLLDANTN
>Tip_59
VSKDYGVSKDSSENVKGYVVRHMANAGILDSIHCAGPQCLIQHFDGARVNGREHGSQDKA
QTKNCEFDGDTDIYSLSAQGIAFAPKEVVVVPQPYDKVFVLQEAKMELASIASNNLFFSA
VASKNSLLQIAFMFSQIHGIAMKINVSPHMVFPSFFQDVIVVYTTWATKTIHVLRCVIYK
SEQKSNRDTMAAATSTLVEFSRIWKDTVKRSLGLLVNANLRVNLLNKEYVVILIRAGINK
GEGERAAINVPQILKHMVICESLDRAAQTSTRNVLHRVSMMEKKFYRIALRLWPSVLFLI
NLAQYADGDAEHLYTTRSIMLLNDAERYQGQAVKTGPALRTAVTADVVAPKEKFARYHEL
YTLLIKGVSFINNLGQDPSNEGVGIQEFKKARMERIERQSVLSFGALFLAANLSSFFSIP
TVHTISTSITLDRKTLPHIVMLNADASFATPKSKYMKEFGDLAYNAAVAASCRSQYERES
LVSEERIEKKSRTLLDVNAD
>Tip_165
ISKSFGVGQDEHKQASGFAVEHVAREGLLDSIHCKCEEFGWREFTGWRVEGKDAGSRDEA
QAKDCMYEQESDINAVTDAGILYTPRQLFLIAQPYEKVFIYRDAPRELKNFIERGFYFSA
IQTVDTALNVAFPFARIWVLAIKINASPWLIYRDFFQELFIEHTPIASQLFYVIKLVVFK
EEGKKTDDIIEARNSCIISISKMYRDAVKRKITFIVDVNLRLQLYKQQYVVVIARAGINR
ERGESEAIDSPEILQKQMVPESLNRACATGVRGTLYRIAVMERKFYRMGLPLYDAYIFFI
QRAQFNDHDHERLFTQEGILFFNNADRYDAQNAEIGPALASSIKDDIVGAKQQYATFQNK
EKLWVRFVNYIHHIGEGPTQDAIGILEYKKSELDEEEKTSVVALNAVFMSAEMVSFLALA
SNRNISTSVALSRKTLPYIVYLHTSAPEASPKEKYKHQIKSLNYILSLPVTATSYYEKHA
HISRNDLARRSKRLLDTNND
>Tip_166
ITKSFNVSKDDKKDSAGYCVESVARTGLLNSIHCTTREFSLKAFEAWKIHAHAAGTKDEA
QTKSFMYEQDAEIKAVTNAGIVFAPRQLVVVAQPFARVFVYRNAPRELKNIISEGMYYSA
IQSVHTTLQVAFIFEKVWVLALRINVSKWLIYQEFFQEILVEHTNKVSNFVHIIKCTIYR
EEGKNDNDIIELKSSTLIGISRLFRNGVKRTIAFVVDVNLKLTLYRAEYVVIMAEAGINK
NHGDSAAVDSPQCLQKAIVAESLNRAAATGTRGRLYRVSIMDKKFERLSLPLYQLYIFFV
EQAQFQDENQEHLFTTDLILVLNQAMRYDDLDVETGPALADNVMDEIVSPKEQFANFKNK
ANIWVRFVAYIMHLGDNPAQESVDIWEYQQAELDDSEQATVIAFGTIFLSAEIAAFFAVS
NSQNLSTSVALDRKTLTYIVFLNGQAPEASPMEHYKRQIKNLTWILSYGASASTQYSREA
LVSENNLAEKTKSLLDANAN
>Tip_38
ISKQFDVSKNEQRDATAFSIAEIAREGIMGAMHCRGKESGVRSIEGWKIEGKGHGPQDAA
KTKNCQYESDTNIQAVEAVDIAFSPRQLVVVNQPFKRVFVYRQAPMELTNLVQEDLYFSA
IQSNNTRIQIAFLFDKVYALAIRINTSPWLIYSDCFSDILVQKTPRVTETIHVVSCLVYK
EEDTEGKDILEARDATVINISHIYRKSVKQTIVLHVKSNVRVTLFDKEYVCILVRAGVSK
GEGASAAVNAPHVLKVQLVAESLNRAAATGCRGTLNRISVVEIKFQRIALVLYEIYMYLV
QKAQYEDYHTEHLFTTELIFLFNDARRFGDLEASLGPALKNSIPDELVSPRGIFATFKDE
EDIWVEEINFIAFIGKNQGHDNVGIWEFRKTELKDRERNSVIAYEAVFLSAKMTVYFSLG
ARKNLSTGLAMDRKSLPYIVFMHGDAPKGEPREKYAREIKEMPMITSLGAAVTSTWAKEC
LISEQTMQQKSNALLAGNAG
>Tip_143
ITRNYGVAKDHQKRNSGYTVRHLAKNGIMGSIHSQGAEFAVHQFDGWRIYGIKHGAKDDA
QSRNCDFDNDSNIEAVTAANILYPPRERIVISQPYDQVYIYRDAPLQLCAMINEALYYSA
VQSHDSKMQVSLIYQKIWALSLKVRVSPYLVYQDALPEIMVEKTNVVTKTLHVVKVIIYR
ENQKNQGDILETRKNVIINISQLFRDAVKKSIALLVETNVKLSLYMKQYVVVLAEAAIHR
GDGDSASIKTPKILKKQLVSESLNRASATGTKGNLNKIAIMERKFYRLAISLYDVYAYLV
QSAQFADEESEKLYTIDLIILLNSAQKWNAIRSKVGAAMGSPIDSSVVSAKKNLATYKDR
YRIWIEKVNFIAKFGKDQANEAVQIWEYRKNEIKSEERSSIEALGVIFLACRMAIFLALS
SQHATSTSISMDKKTLSSIIFLHCDAASVVPKEEYARELKAITFVITIVATIDSHFSRDA
YISDQALEKLAKKLLDSNVN
>Tip_144
ITRNYGVVKNHQKHNNGYTVRHVAKNGIMGSIHSRGDEFALRQFEGWRIHGIEHGAREEA
QSRNCDYDNDENIEAIRAANILYPPRERTVISQPHDQVYLYRDAPLQLAAMVDEALFYSA
IQSQDSKMQVSFVYHKIWALALKVKVSPYLVYQDALPQIMVEKTHVVTKTLHVVKVIIYR
ENQKDNGDILDTRKNVVIGVSRLFREAVKKSIALIVETNLKLSLYTKQYVVILAEAAIHR
NDGESAAIKTPKVLKKQLVAESLNRASATGTKGNANKISIMERKFYRLAISLYEVYAYLV
QSAQFADLKREKLYTVDVIVLLNNAAKWDSIKSAVGAAMGGPLDSSVVSAKQNLATYKDR
YRIWVEKVNFIAKLGKDQANQAVQIWEYKRTEIKSKERTSITGLGVIFLASSMAIYLALA
SRHATSTSISMDKKSLTNIVFLHCDAASVVPKEEYAREVKAITWVVTIVASITSHFNRDS
YISDQSLEQLAKSLLDSNVN
>Tip_221
ISHDYNVCKSTKKFKTALAILKAAREGIIDTIHCDVQARSVENYDGWKICGIQDGARDDA
QSRSCSWEADSHIAALSNLGIIYNPRHRIYVTPPFQSVFLYLDARLKIAVIVDNNLYYSA
VESEDSRIQIGFLYKEVWALALRVKVSDWLIYKDYFIQILVEKTTVVSKVIWVVKIVIYK
EEKKGGDDILELTKDLIIRISEVFRKAVKEGIALTVDANLQVHLFCKEYVVVLARAAINR
AQAKDAAIKAEEALKRQLVAESLNRDSATGTKGQLHKINLMTNKFERIVIPIWKQYMYLA
QTAQWKDHQRKHFYMIDPIMALNDASKYCGQDAAVGDAMKNPVVGELVAPRKQLAHYKEA
YQLWINRVQYVSRTSHKAVHEAVNIWEYKRSDVNSRDRMSVLRCQAVFITSRFSAYFVIA
VRQNVSTNIQMNRKSVSHIVFVDADASYVTPKERYTNAIRALGYQMSLAARLTRYWERDA
MVSDDPLEELANALLDTNSG
>Tip_222
ISRNLAVSPEEKEHRSAFSILNVARSGILGGIHARAQALAIKSFNGWEIHGIQNGAQNET
QSKSCKWDADTHIKAVSSAGILYSPRQRVYIEPNYKAVLLFLEAQIRLACILNTSMYYSA
VQSSDTRLQVGHAYDKVWVLALKVQVSDWLVSRDWFLQIMVEKATPVSKIIFVVKCLMHK
ENKKDSADIFTLRKDIAIHLSSLYRKAVKEGIALAVLTLIQLMLLNKEYVACLARAAIHR
AKAQDASVKSEDKLKMQLVAESLNRTSAAGTKGALHKIHLMKNKFGRLSLPIHQIYMYLF
QTTQYRDFEIETFYRLDAVIFLNHASKHSGQDADLGPAMKNPVVGDLVSPRQQLADFKES
YKMLIDKIRFLNNFGENAAYQSVNIWEYNRKNLDNRDRANVVALSATFMAGRFGIYLALG
TRHNTSTDIQLDRKTLPNIVVLHTNAAHASPKERYSKQARKLSLINSATATASRYWQKEA
LISDSSLDRLANELLDSNSG
>Tip_3
ITKEWNSTKKENHHTKGFVVREIGDNGIFDDVHCKGDQLTVGGFTTAAINSRQNGANDEA
HAKACQFENDSSIRSASEQNILFTPKQLLVIPKDFSSVFIMKDAPIDLAAIVEQAIFWST
VESREASFQLAYEYSNLFALAVRISTSPFMLLKDLFEDITIEHTDKGTKVLPVLKVLVFK
GEGIQTEDIYSAIGSLTVTTNHMFRSAVKRCLGIPVKANIKLILYSQQFVVILIQQGVAR
DETEKACINTPSALRKVMVSESMDSKSANAIKNAEHRITIMEQKFRRLALFLHALFMFVV
EVAQFNSLNNEHLYTTEVIVLLNEAKRWEMAESAAGPALMSPVNEDFVASRDTFAKFHDI
YQLVVQRVNFILNMGEGPVHNGVDIREFAKSRMEHQERLTIVAFVAVFISAQLSAFFALA
SSKHISVSIALNRKSMSDIVYVNAHASYVPPRADYSRKLRELNFEHSVAAICTSHFKQDS
FVEEGSMEQQSKSIFDADSG
>Tip_4
ITKEFNATRKERHACDGYVIQDLADQGILSYVMCKKDQVTFGAYKATRVQAREDGSHNQA
HSRACEYSDESDITSIEEQNIVWAPKQFLIVAQQHESIFVMQDAPLDLASILNQHLFLST
TDSKEAVLQVSYVYEEIYGFSIRIKTSPFMIYADYFDEITLEHENRATKTIKVLKCCAYK
GEGINNNDIYKAKCSVFVAVNDCFRESVKQTLGLPVHANIRFALYSQQYVVMLCRAGLAR
AEGAKACIDSPFALRKILVGESMDRASANAIENVLHTVGVMDHKFKRLALILRAVFMFIQ
EQAQFLSINNQRLFTQEVILILHNAGRYNMSHSQRGAALKDPVDEDFVASKDTFAQHHDV
YRLVISNIDHIRDLGDNPSQESMGIREFRGSRMEHKERATVVAFQAVFISCQLTAFFSLG
SAKSASLSIALNRKVLSDIVYVNGDAAFVSPREQYSKDFKSLHYDESAAAAAATQYKRES
YVEENSMERNSQTIFDINNG
>Tip_106
VAHDYKNPKKSKAFKSGYVILNIASNALIGDAYAHLEATTYRCFKGVRVNVKRAGTKSES
KSKKCNFADESDLRSISHQKILYTPRKLVVVPENFATVIIMQSSPIEMAPLTNQHLFLSS
VETEDSQLQIAYNVDTLFGVALKVDDASFLVYREWYTQITAAFDSMTSEAVSVVKLTVFK
GENVGSDKVIAITNDKTISIDHMFRLAVKKDLALIVRANIEMQDFTKQYVALLIRAGIRQ
NDGMQGAVEAPRALRRQVVGETMDRSSASALDNVIHRVTVMQQKFNRRVLSMSTLLVYLT
KKANFRSQKLEHLYTGDKVRLLKEAKRFSSNTSAVGPVLKYTVSEQMVAAKDQYARFKEM
HKLLVSYVRFINYLGEQDAHDPLGIKEFNQAELANRDQVTITKLMAVFIAASFATYLATV
VPRSASLNVTVEKKSISSLVYLQTEAALSSPKDVYSTELSELSLQVTVATASDTKYERDA
YIEQGGLETQKTKAYAAYKT
>Tip_107
ITRNYDNPRSAKAVNTGYVVPSIADHALFEQAYAHGQSVGLKTYSGVKVYVKEAGTSSES
NAKKCNLADDSNVRSLGSQRIMFTARKIIVVPEDMATIIIMRPSPLEISALVHQNMFYSS
VEAKDSALQVAFTVDSILGVAVRVKGASWMVFADWFQDVTVAFDSLTTEALNVIKVIVFK
GENVGRTKVLTLSSDKTVSVDLMYRQAVKQDLSFMVKANIEIMEYTKQYVALMLRAGINK
NDGETGMIQAPYALRRLLVCETMDRTSAAALENVIHRVTLMEQKFDRRVLSLSAILVYII
KKANFQSYRMRHLYTGERIVMLKDAQRYNSKMAQIGPVLNYTVVKAMVATKDSYARFKEV
HKFLMTYVKWINFLGANPANAATGIREFNSTELANKDQRTIVAMKAIFIGVRFASYLALA
VPKNSSVNVTIDRKSVGDLVWLNAEAALVAPKDQYATEVSELGWKVSLVTNAENKFERDA
HIEQGSMETKSSQAHSAYKT
>Tip_79
ITRNYNNVKAQEHFSKGFVVKNVADQGLFDAAHARGTSVNLQTYAGVNVRVKGSGNSSDT
NSKACNLAEDSEVKSLSGQEISFTPRQILVVPQDYETIIVMRSSPMELCAVMEKDIFYSS
VESRDSLLQVSSVVGNVFGLAVRVQAASWMLYEDWFSEITVAFTSVTTKILPVVKIVVFK
GEDVGTSDIITLSASRVVTFNKIFRQAVKRDLSVQVHANVEVFAYSKAYIVVIVRAGITK
NEGETAAIQSPTALRKLVIEETMDRASATALENVIHRVTLMDQKFKRRVLSLNTALIFII
RKANFYSLDAEQLYTGENIVLLKDGKRYCAAKADVGPVLHHAVRKAMVATKEKYARYKEI
YKLLIACVRWIRCLGEDPGTRSIGIREYSSQQIANRERRTILALQAVFVGARISAYLPLT
VPKNASINVTIDRKSVSDLVFLQANAALVAPRDQYSTEVSQMMFKISTSTTAKNKFEQEG
HIEEGNLETKSSEAHATNKS
>Tip_193
ITRNYDSVRGERHMAKGFVIRDLADNSLFDDAHAGGASVTLKSHDGAAVNVRESGSASES
NNRACNLANDSEVKAISSMNIIFTPRRLVVLPQDHENIIVMRSSPLQMCAVVNEQLFHSS
VESRDSSFQVASVVGSIFSLALRVRAASFMLYDDYFAEVTVAFTSTTTKTIPVVKVVVFK
GESLGSENIISLTASKVVPFCHIFKATVKKDMALEVRSNIEVFVYPKQHIVILVRAGIGK
EEGDTAAIQTPTALRQLIIEETMDRTSSNALENVIERVALMEQKFYRLVLSLNTVLIFIL
RKANYHSSDVQQLYTGENIAILKDAAKYGAEKAEVQPALHYAIQKALVASKASYARLNEV
YDIMINEIRFIHKVGESAARRAIDVREYQETQVANKENRTIIAISGIFVGARLSAYLGFP
VPKNISINIAIERKSFSSLVLLHLDAAMVEPREDYNSELSALGWELSTGGSRKSKFQQEA
HVEEGPMETKSTDAHSSNPD
>Tip_194
ITRNYDSVRGERDMSSGYVVKNLADSSLFNDAHARGTSVSLRTHEGAAINVRQSGSASES
NNRACNLASDSEVKAISSMRILFTPRRLIVLPQDHEKIIVMRSSPLQMCAVVTQQLFYSS
VESRDSSFQVVSVVESIFSLALRVRAASFMIYEDYFSEVTVAFTSTTTKTIPVAKIVVFK
GENLGSENIISLTANKVVPVCRIYKATVKKDMAIEVRSNIEVFVYPEQHIVVLVRAGIGK
DEGDTAAIDAPTALRQLIIEETMDRTSANALENVIYRVALMEQKFYRLVLTLNTVLIFIM
RKANYHSSDVQQLHTGENIAVLKDAAKYGAENAEIQPALHFAVQKALVASKESYARFNEV
YNILISEIRFIHKVAESASKRAIDVREYQETQVANRENITILSISGIFLGARISAYLGFG
VPKSISINIAIERKSFSSLVLLHLNAAMVEPREDYNSALSAMGYELSTAGARKSKFQQEA
FVEEGPMETKSTDAHSSNPD
>Tip_47
VTTDFNASEGATEQAQGYTIKTIAADGLINCVNASGAAVVLGSYQGESVIVTAEGAQSET
NSKACEFNDESNINSLSDMGILFTPRQLVVIGRNWATIIVMHEAPIELACIVEARIFYSS
VEADDNVLQISSSWSAVYGLALRVKASAYLLWNDWFEDISVMRTASASKIMPVIKVAIFK
GENLDNEDIYELKPSYVVNTHDVYRQFVKQDLALPVGRNIRLHSWPKQNVAILLRAGVRQ
QQGHEAAIQVETMLRKILVTESMDRAQTNALSNAIHRITLMEHKFSRRALALSTLVRFIA
KRANYHSFAVEKLYKAERITILNDATRFCPDKAEIGPVLNNAIIKPLVAAKKQFVKIHES
YQLLLASIRFVNDMGNTPTNEAVEIHEYRNNKIGDKEKQTIIALKAVFLGADIGAFMAMM
VPKTVSINVGLNRKSMSTLIYLQADAAFTAPREEYKNDFQMVDYHLSVSATTSSKYNEDV
FVEEDEMEKESRVAHDGNSN
>Tip_141
ITKDYNASSAPKDLHPGYAVKQVAASSLWRSAHSNIEQVTLGGFDAAQILVADNGTHSDT
NSRSCELSNESNVKSIPDQNLIWASRQVICVVQDFDMIIIMKDGPIQLASLIDTDLYYSS
VESKDSIMQIGSVYNAVYGLAAKVQASEYLVLRDYFADVTATHTQVSSKFFPIIKALIFK
GDNVTTAEIYEMTTAYVVTINHMYRDAVKKDLSMTIRANINMSPYSQQYIAMLIRAGMRQ
TEGEEEVIKNDRKLRKTLVAETMDRGQANALSSAIHRITLMEHKFDRRALALPDAIVYLK
QRCNYSSLEIEKLFKDENICILNDARRFDASKVTIGPVLHGAVIAELVATKELFVKYHDT
YKLLIDTVKWMNYLGAGPAKQAIKIREYTRSRVNEKEKHSIVAIPAIFIAANIAAFLAMV
IPKSMSIDVALTKKTICTLIFLHSNEAFTPPRENYSQEFKKIAFQITLGGNTEGKFQKDA
LVEEQTFDSRSKSAHTAHTE
>Tip_142
ITKEFSAATEDRDLHPGYAVKKIAANSLWNSAHSKIDTIMLGSYTGSHIHVADNGTHSDA
NSRACRFSDESDVKSVTDQGMMWAPRQLVVIVQGYDMIIVMNDAPLELPTLVDEDIFFSS
IESRDSTVTISYVYGAIFGIAVKVLASEYIIFDDYFENITVTYTAFSSDVFPIIKAVVYR
GDNIDCQDIYELASSYIVGINDTFREAVKKTLAMATKANINMHPYTQQYIVTLVRAGIRQ
SQGEEAAVKAETKLRNPVVAETMDREQNNALSNVIHRISLLEHKFRRRSLQLHANLVFIQ
KKVNWESMSSQKLYKLDIIVLLNDARRFDATKAAIGPVLTNSILQELVAGKKIFVKLHNT
YKLLVTTIRFVERIGQDPAKEAVNIKEYTKHRVDEKERLNIVAIEAVFVAANIAAWIELA
IPRSISINFALGSKTLTSLIYIQNQAAFSSPRSDYTQEFKRISYELSLATVTASKWQQDA
HVEEDQFDTRSRQAHDANSE
>Tip_187
VARNYDTGNNESTISPAFTVRRISKDSVLSFAHSRAEHTNLKTFRGAVVSVNKGGSKDAT
NSQNCEYAQEDSVACVNDLNMAFAAKQLIVFTKDYETVLVMRQSTVDVAALVHDRLFFSS
LSSESSMIQIAYAVSKAFQIAVKIRGAAFLVFHNYYNAATVAHTAEASKALNIVNITIYR
GNQQDSDDILELKTTYIVTVHHLYKDSVKKNLSLPVKALIQLTGWAQQHIAVLEKAGVTK
AGGEQNAVTVETKLKQTIVTETMDDDEGDAIDNVAQRIHIIDRKFNRKMIIIHEILAYVV
QRAHHLSSDDEKLYQQPMIGMMHHSKHPTAKDAESGPCLSSGIYESLLAAKKAFARLSEL
MELLVATFLYVNEIGMNPAELGIDIPDFQKSRLYDAQRKTTRNVEALFVLANLATFVAMT
VFKVLSLEISIDRKGVTELFFLSGDAFYAEPDADYTKHLSAITFQNALATDSPKFLDREA
AVEHNSLDAQSRTAVVCNPD
>Tip_188
VARNFDTGNNERTISPALTAKKVSKHSVLNFAHSRADQMNLRAYRAVEVHVNEGGSRDAS
NSQDCQYSQDDSVACIADLDFLYAAKQIIVFTKNYETVLVMRQSTIDFANLIHTRLFYSS
LSSHSTMLDVAFCVDKAYQIAIKIRGAAFVMFENFYNAATIAHTPLASKALNIVNVTIYR
GNEQNSNDILELSTTYLVTIHKLFRGSVKQSLSIPVQTFIQLHGWNQQHIAVIDKAGVTK
AGGEQNAVTVETKLKKTLVAETMDDDEGDAIDNVAQRVHIIEKKFTRKAIVIHDIMAFVV
RKAHHQSQEQQKLYQSPIIGLMHHSKHPSAEDSGTGPTLSNGVYETVLAAKKKFARLSEL
MKLLLSNFLYIDHIGMSPAKLGLSIPDFKTNRLYNQQKATTRNVQTVFLLSDVATFVAFQ
VSKLLNLEISINRKGLSELFFLRASAFYAEPDADYTKELSAISFQQALTTDTPKFLDRRV
AVEHDALDAKSRTAVVSNPD
>Tip_138
VARDYGAATEDSTINSSLSYRNVSKNSLIDFSHARIEETNFKTYEGAVVYVHEGGSKDST
NNQNCEFADEDSVKVVTDLNMAFVGRKLVVVSKNYETVFIMRESTLDITALIHHDLFYSS
LSSKSTFMQITYTVEKAFQIALRVRGAAFLVWTNYYSESTVAHTSESARIVHVIKVTIYR
GHQQGQEDILEIRSTYCVNVHQLYKDAVNRNLCVIIKAMVQLNGWAQQHINMLTKSGISK
AEGEKSAVTAQTKLRETIVAETMDDDEGEAVDNVSQRISVIDAKFHRKMIMIHEALTYVV
QQAHFLSNNDEKLLSLPIIALVHHSEQPDANGSDTGPCLSSAVHEQLLATKAAFARYSEL
MRCLVGTFLFVHAIGMNPAELGLDINDFRKSRLYDYQYKTTRNMQALFLLANLATFVTLV
VQKVINLELSLDRKGFIELFFLPGGAFFTTPDSEYTKHVRKLTYEQALPTDAPKLLDKRS
AVEEQALDAQSKNAVVSNPE
>Tip_19
VARNYNASNTQSTMTSSLTYKDTSKESLIDGAHAKLEDQEVKSFDGAVIYVSKGGTKDST
NNQNCDYENEDSVEVISDLTMAHAAKQLVVLTKNFETVLIMRESTMDVAGLVNKDVYYSS
ISSESSLIQITFLVNSAFQLALKVRSAAFLIWTNYYSETTVAHTTEASRLIKIIKIAVYR
GHQLGNEDILECKLTYIVAIHRLFKNSVKTNLSMQIKALVQMAGWNQQHISLYTKAGISQ
ADGERSAVNAESKLRETIVSETMDDDEGDAIDNVVHRIAVIEKKFHRKMIVIYEALTWIL
QKAQFLSHNDKRMFSLDVIKLLHSSQHPNASGSDTGPCLTDAVHEKLLASKKAFARYSEL
MRLLVGTFLYVHHIGMNPSELAIDIKDFQKSRVYNKQKKTTCNLKAVFLLANITSFFTIT
VSKVLSLEISLDRKGVIELFYLTAEAFYAEPDSEYTKHVSEMSFKKAIPCDCPKLLEKRS
SLEEKSLSASSKSAVVANPD
>Tip_91
IMKDYNAAASHVTLSASFSYVDVQEDSLLGYSHARIEEYIIKSFEATMVGVNANGTPDDT
NSKDCDYGEETTVRAVSDLDMGYSSREFIVIVKDYERVYAYLEATLDIGVLVNETLFFST
ASAHPSTLQISYTVQRAYSLAYKIYSAAFMVFLNYYTSLTVMHTNLTSRMLRVIKVTVYR
SHSEDSEDILELKSSYIVSAHQLYKHAVSKKFSLKIRALTKVFKYSEQYIAILAKAGIST
VDGDLSAVSIDTSLRKVYVAETMDDAQGDAIENVQQRIQIIDLKFKQRSLFLHETLTFVE
EHVEFLSFDQDRLYSNQYVQLLHEARKFNVDATESGPAIAAALIDQMLAAKHRFARYSGL
LKLIIDSFTYVQHFGSTPLNVALDVSDFKRTELGEKQRASVANMQAVFMLTDLSVFIAFD
VTRTATLDISMQRKACISLFFITADAFHSEPDSSYTESVKAMSFSKALATDAPEYLKKRA
YVEEAAMDVQSQSVVTGNPD
>Tip_113
IAKQYSSCKEKIAHSSQHSYLDVSKNSLMAYSHAKIDETKIKSYKGTNLEAREGGSSDDT
NSQNCDMGEESTVAAISDMSMGYSSRQLIVIVKRFESVYIYLESTVELAGLVNQDVFFSA
VSSNPSQIQLSFQVKKAYSLAAKIKAAQFLIFGNFYNAITVAFTNISSRLMNIVKVLVYR
SHEESTADILELQMSYLVPVYTLFKDSVNKNLSIPIKAIIKIQDYAEQYIALLQKAGVSK
VKADLSSITSETALKKLFVGETMDDSSGDAIENVAQRVAIIQQKFQRRMIRINDVITFVE
SQAEYKPEDQDRLHSADAINFLHSSRRYGEDNADTGPCITDAIAEEILASRKKFARYSGL
MKIIVQSFTYVHHLSSTPLLVAINISEFSQAELTDTKEISVANLRAIFFLSQISTFMSTG
VGNSISLNITLQRKGVITLFFVTAAASYSEPEAEYSEMIQALSLAIALATAAAEYLEKRS
HVSESTMDVQSENAVATNSD
>Tip_168
IAKHYNAAKDELNQSSQYAYINMSEKALLRTADARKAEVAVRSYQGAHVHVTMGGSPDDA
NSKNCDIKDPSTVRAVVTIKMGYSARDMVILAKGYESVFVYLESKIKLAAILYRGLFFSA
LSSLPTSLQVAFMVQKVYALALRISAGQLLIFQNYYNTVTVALTSISSRLFRVIKALVYR
AHNEANEDILEMKHGYIISLYQIFKDTIDSNLALEITAFVELLDYGQSHVVVFTQAGINQ
VQAALTTVTVEYALKQVLCAETMDDDSGDAIENEAQRISVIQLKFHQRAIQIYDLFQFVQ
TNAEFHPTEKDRLFSRDLIVMLHASSRYTMENSKIGPCITKALLPQICAMKDKFANYSGV
DGLMITSFAFVRCVGPTPVLVAMHISEFARAELNESQAVSVENIPAIFLLAELNTFVPLT
SSRTASLNINLDRKGLISLFWMYANAPRSEPDAGYTESVSALSFEVALSAPANQYFSKKS
NVEEDAMDVQCHAAVASDGS
>Tip_169
ISKHMHAARGQLTQNTQYAYIDVSQESMMPYTHAPGAEVALKSFNGAGVEVRMSGACDDT
NSHNCEYQNESSVRAITELEMGYSTRDLIIVVKEFESVYIYLESKVKLASMIHKDLFYGA
ISQQPSRLQIACAVEKVYAIALRIKSGALMIFGNFYASITVALASIGNRLMQIVKVLIYR
SHDEDCEDALDLRHGYVINIYQLYKAAVDDNLAIQIRALIKLFKYEQQYVAMFTQAGVNQ
RQAMLSAITVETALRRVLCDETMDDNSGDAVESEVQRISIIQLKFEQRAIVIYEYFTFVE
TVADYNPSDRDRLYSASEIAMLHASARFNSDNSTIGPAITEALTEDICASKDKFANWSDI
DVIMTESFAFVDFIGSDPSLIAMNITDFAETELGDKQAASIVNLSAVFLLSDLSAFMSLA
SSKSESITISLNRKSLISLFYLHAAAKRGEPDAEYTEAVRAVTYQSVLATPLEQYCEKKA
WIEEENMDVQSQSAVTADAS
>Tip_31
IAKDYGAAKAEATVSSAYSYHDVSKDSLLEEAHASMTESDLKSHAGARIGANEGGQSDDT
DSRNCDLGEASTVKALRKVFVQYSARQMVLVTKKLAAVFVFPESSLDVAALLSQDVFYST
ASSKGTVLQLSFMVQKVFAIAIKIYGAQFLLYDNYYASITVSETSTATRMLKVIKITVYR
AHNEDDEDILELRSSYVVNVYRLYTEAVNENLCLPISAMVKIHGYSQEYISILQKAGINR
VKGRKGFVTSETVLKRVIVAETMDDAQGDAIENVTQRVNIIDLKFRRRMINVHECLTFVE
EQAEFLRGNQSRMFSTELIHLLHHSKRFNARKSTTGPCITGAVCEDLLATKGQFARYSGM
MNVVVTTFTFVHSVGSTELHSCVDIADFPHTDLTEKQESSTTNLQAVFLLPQIPAFLNID
VSRGHSIDVQAKRKGIMKLFYVTVNEFQASPDAEYSEAVKALSFDAALAASSPKYLEKKS
HVKESAMEAQSQSAVVGDPN
>Tip_12
IARDYHAARENNEVESSYCCRDISEGSILQYAHARIDEQALESYAGLVIKVDESGSKDST
NNKNCELTNATNVRAVNGLDMTYTAKQLVVVTKKHEKVYILRQNAIDIACLMHEDVYYSC
VSSRGSKFQICFPVPKVFALALKMRSASFMVWQNFFAAITVAETSYAARLLKVVKITIWR
GHEEDTPDIMEIANSYVVKIHQVFKGSVKQNLGLPVRAQVQMHGYKEQYISILAKAGIPR
VQGDTASVNAAKRLKKIFIAESMDNPQANAIDNTVQSISVMSRKFRRRMIKMHDEMWYVT
HRTHYYSADASKLFSLEVLHLMHGSKKYDPENSETGPALQNSIMQTILSCKSLFARYGEV
NKLVVRTFQYVYHLGMNPAQTGIDIKEFEESRMDNQQQITTENLAAVFFLTQLPSFISFA
VAKAVSVDVNIDRKTLIELFFLNASTFFATPEAAYSKELSTLTYRITLTTSAAKYFGRER
HVEENTLDVHSEDAWVANTS
>Tip_227
ITRDYHVAKDQARFNDSYAYRAMQESCILQYPYAKIPERAVNKYSAIAIYVKERGAKDAT
GSQNCEWAKASSIKALPQLNIAHDGRQVIVVPKEFETVFVLEKAKVKLSGIINGKLFHSS
VSARGSTLQIAYIVEEIFSLGMKIACATYMTYKNFYNRVTMQDTSRASSILYVIKLAIYR
GHDESEQDILGFKPSIAISVHRTFKAQVKRDLAITVAALIHIFDFTPQHIAVIFQAGVTR
VDGQEAAVTAANELKSTVVGESMKNQKANSIENVTNRVQVMKNKFHRRVIQIPGDFMWVR
HEGHYHSAGMQRMYTAETIALMNKCEKYDCAGGDTGPALGNGVAEEILAAKDIIASWSEV
NPILTSMFQYIRFMGSNSNESTINIKEFKRTKMGDKDKKSTVNLQVLFILSDIPTFITLA
VHRSMALAVSLARKALTSLVWVQGDAFNPAPQAHYTREIKELTYNIAVAAAAPNHYSKQP
KIEEHSFDAQSRDAWDANVD
>Tip_228
ITREYKVTRHEEQMRESHSYKDIQAQCILRYVYAGMEDLSLEGFQSIAVNVKPGGSKDAT
GSEQCDYREASSIQAISDLNILHDGKQLIVVPKNFDTVYILRKANIKMATIIGSNLFHSK
VSARGTKLQIAYAVEEVFSLAMRLTAAKYLVYDNYYTKIVMRDAYRSSSVLLVVKFAVYR
AHNSDSEDVLEVKTEIIVPVHRAFKNQVKRDLSYIVRANIHMFEFTPQYIALVFEAGITR
VDGQEAAVTGAHELKKVVIAESMKNKKGNSAENVTNRVTIMNNKFFRRAIRIAGDFMYVV
DTGDFSSQKTQRMFTAATVVLMNKCKKYELAEGDTGPPLGRGIAEELLAAKEIIARYSET
EPLVSNTFQYIQLLGKQPGEAAVGINEFRRTKMRNRGQATTMNLTAIFILGEIETFLSLG
VHKTIALSVSFERKALASLVFLKNNAFDAGPPANYSKEVTALGYDVALSANGPTQYEKKG
RIEEDILEAQSKNAWDSNVD
>Tip_96
ITRDFDVGKSERHYTESFAYKHIQANVIMDYPYSRLAKIDIRSFEAIAIHVQHDKARDQT
GSKNCDLKDAKGIRAITELEIAHGARQILVIPKRFETVHVLHDANIKLVVTVTKNLFYSS
VSARGHVLQLTWIVEEVYSLSLKIAAATYLIYRNYYARVTMSDTTQASSMLPVIKFAVYK
GHQSQSEDIIEMKASLIVAVHTTWKDAVKHNLALITKANIHLHAYGPQYIAILFQAGISH
VKGEEATVTSANELKQTVVGESARNEKARSVDDVTNRVSVIQNKFFRRAIIISAEFLHVI
QHGHLNSRNSDKMYTTYAITIMNDCQKWDAESGATGPALVEPIADDLLASKDQIARVSDI
QPLLISMFNFIRLVGASPAEAAVEIQKFKQAKMHNRDKTTTSNLQGIFLLSDIEAFLALA
VSRSVALNVTIGRKAMASLVYLKANAFDAGPQSNYSKEIAAFVLRTAVLAKGPTHFERQA
FIEEDRLDAQSRGAFDANVD
>Tip_97
ITRDFKVAQNERHYTSSFAYKDIQATCIMNSPYSKVAKIDIESFAAVAVHVRNSGARDET
GSKNCEFKGAKGMQATSDLDIFHGARQILVIPKNYDTIFILRDAQIKLVATITRELFFSS
ISARGHLVQLTFTVEELYSLSLKIRAATYMIFTNFYSAITMSDTTQASSMLPVIKFVVYR
GHQAQSDDILEMESALIVSVHTIFKDQVKHNLAVMTKANIHLLAYGPQYIAVIFQAGIGH
VKGEEHAFTAAAETKKVMVTESARNPKARSVDDAINRIAIIRDKFFRRAIRISADFLFVV
HHGHFKSKHAAKMFTTEMVALMNNCKKFNSSNGAVGPALVEPIADELLASKECIARVSNI
NPILVAQFNIIRYLGASPAEAALNISKFKHSKMHNKDKVTTANLQGIFLLSNLTAFLAIA
VTRSIALNVTMQRKALASLVYLKSDAFDARPQANYNKEIAALALRTAVASAGPTHFKKQM
FIEEDHLDAQSKSAYDTNVN
>Tip_180
ITKNFNVNSHHRHHSRSYAYRDIDENCIMDPAYARSEHVNLHAYESISALVNKAGTRDAT
GSRNCEFREANNVKAITNLKISFGARQVVVIPKDYDTVYVMREAQMNLGAMIDSNLFYSA
LSAKGSSLQLTWTVDEIYGLAFRIQTATYLIYKNFYTRVTVAFTSQSSRILRVVKIRLFT
GHKEHTADILELKSRFIVTIHRIWKDAVKKDLALMVDENVKLESFPPQYIDIMIKAGISR
VDGSQASITGDQTLKTVFVAESMRNPQASSIDNVNNRIKVMDKKFFRRGITLFSELVYVK
QQGNYASKDPRRMYTAEQIAFINAAKRFGAQQSATGPAVDHPVVEDILAAKELFARFSEV
QPLLITMFKYIKLIGIHSGHESAGIKEYENSRLKDGDRTNIENVAAFFLVCGIPPFLAMT
IEQSVSLGVSLERKALSDLIYLNASAFHTEPEAEYSREVSGVTYVTALGAAGKSYYKRQS
NIEEPVLDANSKTAWDANIA
>Tip_246
VTKNFNVNRHDAHHSQSFSFKDISEDTIIGSAYAAIAQINMQTWKGIAAYVNKAGTRSAT
GTRDFEFMDATNVPAVSNLDISYNARQVIFIPKDFDTVYVMREAQLNLAAMISENLFYSA
LSAEGSALQLTYTVREVFAMSIRVCTVQFLIYDNFYSRVTVAYTTRASRVLRVIKLSVFS
GHNEDTDDILEIEKRFLVRIHAMFKDMIKKDLGLVVNANVELHEFPPQYIDVLVKAGISR
VDGCEAAVTSANTLKKILVAESMKNPQATSVQNVTNRVAVMDKKFHRRSIKLFDEFIYVK
QHGHFASHNPHRMYTSEQIKLINAARRYDCEHAQTGPCVDTPITEEILACKELFSEFSEV
DPLVIGLFKFIKLIGICACFEAYGIKEYEHTRLNNEDKATTENIKAFFLLAGIAAFLAMS
VNQTVNLGVSFDRKAISDLVFLNSTAFHTAPKAEYAKEVSGISFEFAIAAQSPSYFNKQV
HIEEPILDAHSKTAWDSNVN
>Tip_247
VTKNFNVNRHEAHHSQSFSFKDISEDTIIGSAYAAIAHINMQTWKGIAAYVNKAGTRSAT
GTRDFEYMDATNVPAVANLDISYNARQVIVVPKDFDTVYVMREAQMNLGSMISENLFYSA
LSAEGSALQLTYTVREVYAMSIRVCTAQFMIYDNFYSRVTVAYTTRASRVLRVVKLSVFS
GHNEDSDDILEIEKRFLVRIHAMFKDMIKKDLGMVVQANIELQEFPPQYIDVLVKAGISR
VDGCEASVTSANTLKKILVAESMKNPQATSVQNVTNRVAVMDKKFHRRSIKLFQEFIYVK
QHGHFASQNPHRMYTSEQIKLINAARRYDCEHAETGPCVDSPITEEILACKELFSEFSEV
DPLVIGLFKFIKLIGICACFEAYGIKEYEHTRLTNEDKSTTENIAAFFILAGIAAFLAMS
VNQTVNLGVSFDRKAVSDLVFLNSTAFHTAPKAEYSKEVSGISFDYAIAASSPSYFNKQA
HIEEPILDAHSKSAWDCNVN
>Tip_161
VSKNYEVERDAKTFGQSYMYSGLSEECLLSYSNTQAADITAKEYDAIKIWVQQSGTKEAT
NSRNCEYENNTDVASIIRMAIMYSCKRIIVVTKDYHRVYLFRAASLSLSRLVNEDIFYSS
VSPSDSTLQVASLVRRVYSMSLNVRGATFLLFKNYYNKITVAMTRSVCRVLNVVKISLYA
SHSRTDEDIMRLQTTMVIAIYNVWQGAIKEDLALIVRANVQLDAYTEQYIDLMAKAGIGS
EEGEEACITQVSTTKRATVTESMDNPQANAVENVIQRIVVMHRKFFRIAIHLHDKILYVL
NHGHYSSNDEPKLFAIDLIELMNSSARYQTEAAETGPALKDAVNQDMLAAQESFARFSEL
SALLVSGFRYVYVMGLHPAHDSVNIHEFARTKLTDQEEVTTENIKSLFALSDVPPFLAIA
VPESLSLNITLKRKAISELVFLTVSRFNASPEADYTKQVTGFKLDVAFGTAAPAYFKEHG
HVEEDILDTKSKYAFDSNVE
>Tip_183
VSKDFNVAADQENYSQSFVYRNLSQECIFNEANTDSADISMQKYTGINIQVRDSGTKEDT
NSRNCELEGSTDVRSVHKIAIMYACRRLVVITKEFHKVYVLKSASLSLCAMIDAETFFST
ISAKGELLQVGSIVVRIFALSLQVRSANYMVFIDFYTDATVATTGDSARILQVVKVTLYA
GHERSTQDIIRLQNAYIVNTHQLWREAVKEDMGIIVRALIELYENNEQYMDVLAKLGISR
VEGQEAAVDAVTDTHSLTVAESMDNPQANALGNAVQRVAIMDRKFVRLSIAMSEELLFVT
NRGHYASANYSRLFAIDLITMMNSSKRYDGTKAEMGPQIKDPVTQDLLAAKQVFARFADV
TTLLVTHFRFIDRLGMSPAHEAVDIYEFKMTRLNDDEKVTTQQVLAIFALGDLPPYICLN
STESMSVNVSANRKSIQALVFLNATTFHGSANADYSRHIPGVTFKIAFSASGPTYYEQRG
SVEEESMDVHSKAAFDANSN
>Tip_184
VSKDFEVEADEKHHNHSFVYRYVSEGCIFSHANTNAAGVTAEKYTGVNLHVKESGTREAT
NSQSCELEASSDVAAISRISIIYSCKRMIVIVKSYHRVYVLKSASLSLCALINAGTFFSS
ISAQGDMVQVASQVIQIFALSMNVKSATYMIFIDFYSDVTVAATSSSARIVKVIELALYA
GHNRESQDIIRMRSAYVVTTHRVYRDSVKEDMGLVVHANIQFYDFSEQYIDVVAKAGISS
AEGEEAAIDGVTDTKTVTVAESMDNPQANALGNVVQRVSVMDRKFARLSIQLSDELLFVV
NRGHYRSLNDSELFAIELIEMMNTATRWQGSHAEVGPQIKHPIRQNLLASKEIFARFSNT
TPLLASHFRYVQYVGMTPAHTTINIYEFKKTRLTDDEEATTENILAVFALGDVSPYMALN
TSETTDLNVTLARKTLAALVFMNSSTSHAAPVAEYSRHVTGVTFDCAFAATVPTHYDEKG
HIEEDIMDVHSRHAFDTNVE
>Tip_201
ITKNFDVARQNRHLSQSLVYRQLSPDCILNYAQAEVAQVAFRPYEGIQIFVAQSGTKDSS
NSRNCECEDSTAVVSTQNLHILYASKQFIVIPRELERVFILREASMNLSSLADTNTFFSS
ISSQGSFLQVSWPVARIYAMSYRVKTASFLIYTNFFQGVTVAHTALAARIVRVVKFSIYK
GHAERSTDILKINSTYIVSMHAVYKQAVKIDLSLLVKANMQLQKYSEQYLDIIGKAGISR
VDGDEAAITQTTVLQEVLVAESMDNRQANALDNVVRRITIMDKKFGRRPIQLDDELMYVK
RRGHFLSYSISKLLATEAIELLNGARRFAAQHADAGPALQEPVISNILAAKELFARFSDL
TPLLITTLKFIRCLGVTPGHSAVNIKEFERTRLGDREKTTTEKLKALFILASMPAFLAMG
VSKTVSLGVSLARKAFAELVFMNSNRFHSSPKADEAKHINGMEFEVAYGTSATSWFDKEA
HIEEGILDIHSKSAWDANVN
>Tip_202
ITKNYKVSMHSKPLSQSFVYRHISEECIINYSNANMSDIQFKRFEGMKVYVSKSGSHDAT
NSKNCDFEDKSDVKAITQLKILFHTKQMAVITREMERVYIFHQSTLDLASLIDDEMWFSS
ISSNGSTLQLGFPVERLYVLSVRVRTASFLIYANWFAHVTVRYTSHSARALRVVKLVIFR
GHNEGQADILKIETTYVVTVHKLYKSCVKRELGILVKAYVQFYNFSDQFIDVIARAGIAR
TDGEEAGVTGKTALKRVTVAESLDNPQANALDDVVQRITIMDKKFFRQAIHLADKLMYLI
KKGHHNSFHTNKLFKIDVIQVMNSAKRFNIAYAKVGPALRDGIIAELLAAKEMFAQFSEL
MPLIVKLFRFIRRLGMTPGHTALNISEFEKTRISDKEQDTTENLHAIFLLASLPGYLALS
VTRSISLGIAIARKALKELVFIDPGTFFATPKVEESKHLSGFAFDSTYATEAASSYDKRS
NVEEGTMDVNSRSAWDPNVN
>Tip_29
ITKNYEVCQQSQHYTQTWVYRNISRRCILKEANATIDEVTIGSFDGIKIKVAETGSRNAS
NSQACEYSEATDISAVKDFNIIFGSRQILLVSQNFATVFVMQQASMDVASLISDNMFYSS
LSSQGSDLQVALTVDEVFALSLRVSTSTFLVLRNFFDNVTVQKKARASRMLDVIKVLIFR
GHQEGHASIYELKTTYIISVHHLYKDALKKDLGIAVHANVQILNFREQYIDVIIKQGISQ
VEGAEAVATADTTLKQLLVGESMDNTQGNAVSNVVDRIAIMEHRFSRLAMGLSAQFMYVV
QHAQFHSMDQSRLSSTETISIITAARRLAADKAETGPSLKEPIVTELLAAKDKHARCSEI
LSLLIRLFKYIRCLGMNPAHAAFGITEFRESNLDNPEQRTTQNLTAVFLGVEVSSFIAVA
TSESTSLDVSLSRKSLTELVYVNVHSFHADPRAQYTQHISQLNFQQSITTTGSSYFTREA
HIEEGSLEVKANSAFDTKSH
>Tip_250
VTQNYDVAKNARQQTQSYVYKNLSKRCILNEANAQVDEISMSNYEGIKLHVASTGTKNAS
NSQACEHEDATDIKAVKDLDIMFGSRQLVLLTQDFSTVFVFQKATINVVSLLGGELFFSS
LSASNTLLQVAFQVQEIFALSLRVSTSTYIVIVNYYKDVTVQKKEKTSRMLQVIKIAIFR
GHQEAKRSIYDLKTTYIVMLHTIFKKGLKQNIPIPVHANIRILEMKQQYVSVVLKQGIAQ
VDSSDAVASADTTLKQLVVSESMDNTQGNAVSNVVDRISIMEHRFCRLSMVLSDVFMYVL
RKAEYHSLNKARLASADTIILIHDAMRLSGDDAECDPGLKGSVTTDLLAGKDKHARCSEI
LRILVQVFEYVRTMGTNPRHAAIGISEFERADLENPENETTPNLNAVFLAVDVAAFLALA
SSRSESLEVTLSRKNLSELVFINAHSFQSDPKAQYTRNLSQMHYQTSLVTSGSSHFTRGQ
DLEHGSLEVNAHTAYSSKSD
>Tip_251
ISKTFDVARPSQHFATTWVYKTVSENCILGATNARVNEVSIGSFEGVRVRVAQTGTENAG
NSQACDFQEAVHITAVSNLTIVFTSRKLILITQDYAKVFVMREATTNVAALLSEDLFWRS
LSSRGSDLQVSFVVTEVFTLSIRVGSSGYLYLKNFFDNVTVQHKTHVSRMMDVIRVVLFR
GHQEDHVSIYELQTTYVIALHKLYKESLKKNLSIAVRANVRVINMTEQYISVVLKQGINQ
VDSARAAATADNTLTRILIAESMDNSQGTAASNVMDRVSIMDHRFCRLTMGLSARFMYVA
KRSHFSSYDTAKLSRSDSIALITAAKRFNSDESETDEALKHSLTKEMLASKKEHARYSEV
LSLLVKVFEYVHHLGLSPAHASFNIKEFRKSDLDDPEKTTMQNLKAIFLGANVSAFFPIT
TTATESLNVSMDRKTLTELVFVNQNGFHAEPQSEYSRNISQMHWDQSVASTGHSYFTKEA
HIEEGSLEVNAHSAYSSKSD
>Tip_164
ITKSFNVAENQRHYRHTWVYRRVSRNCILNESNAKVEAVSIKQYSGMQIKVQETGSRNAS
SSQVCQWSGATDITAITELEILYGARQLILLNQNYAKVFIMKQGSLNIVCLISVSLFYST
VSGGGSNLQVAMIVEEVFAMSVKVNTSTLMVFQNYFDNVTVQLKTEASRLFDVIRVVVFK
GHQEETASIYEIRNTYVVSIHELYKNALKKNLSLMVKANVQVMTYKEQYIAILVQQGIAR
VDSATATAKVDTTLKELLIGESMDNPSGTPITNVLDRITLMEQRFARMSMTLHAVFMYVT
KDAQFRKNDHSRISSIQAIIVINAAQRLAASQTNVDPALKYPLLTELLAGKEKHAPYKEI
LRILIALFKMVRHMGMNPAHAAFNITEFRRSNLDNAEQPTTSNLTAVFMAADISVYMALS
TSESVSLDISLNRESLTELVHINGGSFHSNSKVLYSQDVSELNFDQSIASTGSAYFEREA
YVEENSLDVTSRNAWNSETA
>Tip_65
ITKTYDVSQDSQHYTQTWVYRHISRRCILSEANATIDEITIGAFDGVKVKVAETGTRNAS
NSQACEYSEDTDITAIHSLNIIFGSRQMILVTQNFATVFVMQQASMHVASLLSDQMFFSS
FSSKGSDIQVALTVDEVFALSMRVSTSTFLILRNFFDNVTVQKKSRASRMLDVIKILIFR
GHQEGNASIYELKTTYIISVHHLYKEALKKNLALAVHANVRILNMREQYISVIIKQGIAQ
VDSAEAVATADTTLKQLLVNESMDNPQGNAVENVIDRIAIMEHRFCRLSMGLSARFMYVA
QHAQFHSFNQSRLSSTETIALITAARRLAAEEAETGPSLKEPICTELLAAKEKHARCSEI
LKLLIKLFKYIRCMGMNPPHSAFGITEFRESNLDNPEQRTTQNLTAVFLGVDVSSFIAFS
TSESESFDVSLSRKSLSELVFVNVHSFHADPRAEYTQHISQLNYRQSLTTTGSSYFTREA
HIEEGSLEVKAHTAFSSKAD
>Tip_242
ITKTYEVCRAEKGQNKTYVYQNIENKCILSYANSRVAALSLVCYDAVRIYVATTGSKGAS
NTQACDLQESSGIRAVSNYDLLFKTRQVVVVSQGYSQIYIMKESGMRIECLRSAHMFLST
TSARGSQVQIAYTVQQTYAIVMKVRTASYLVFRNFYSEVLMVSKSNATSIIAVIKIQVFR
GHEEKAPSIVEFKTTYVVNVHRLFKNAVKRDLALAIRANIKVLEYSQQHIAVIAKQGIAA
SDGDKACASYETHLKRIVVSESIDNAQATAIHNATDRIFVMDHKFDKLAMALLEIFTSVA
KKAQYYSMSQSRLMSKELISLINASKRIKVADSEVGPALKNALAAEMLASKTKHAKYSEI
MRLLISLFHFIHHLGQDPAYAATQISEFYQSNLDDKERRATQNMQAIFIGSNIASYLSLA
TSETVTIRVSLSKKTLCELVYVTYNHTSGSPRADYSRHLTEISYDTSLAATSASFFQREA
TIEENVLELEAEGAYVPKEY
>Tip_243
ITKSYDVAPNDKGLAKTFVVKHVSNGVIMNYVNARSAHLKLVSFQAIHVFVATTGSQGAS
NTKACDFEESSTIKAITDFDLMYKTKQIIVVSQGYAQIFVMRESGLKLEALISDYIYYST
IDSQGIQMQVALHAHETYSIAVQVATAAYMMYRNYFGSILIIKKRLATSILNVIKVKIFR
SHSETNESIFELKTAYVVKVHRLYKGAVNKDLGLSIRANITLSEFDQQYIDIVARQGIAE
SEGSSACATYQTTLKRLMVSETLDNAQAQAIHDETDRLFVMDHKFDKRAMALLDKFAYVS
RKADFFNAKRSQLMSVQLILLINASKRIGVENTSLGPALKEAVISQLFACKTKHAQYSEV
MSMLLAAFQFIQFLGMDPAFSSVEIAEFYRSNLDDLEKMATANLRAIFMAANLAAYLALV
TAETATMRVSLHKKSISELIFLHSLHSKTTPKADYNKHIEDMPYDTSVSASGANFFTRKA
YVEETALDLQAKEAFADKEH
>Tip_241
VTKTFEVVKGERGESKTYVYQNISKKCIMNSANSRVAAVDLKEFEAVRVFVATTGSRGAS
NTRACDYEEASDVKAINYYNLLFKSRQIVVVSQGFATIFIMRQSGMQVACVVNENMFYST
TSSKGEELQISYTVEETFAMALKVETASFLILKNYYATIFIQKKSSGSSILDVIKIVVFR
GHTECSASIFELRTTYIVNVHKLFKNTVKQDLGVAIKANIRIQNYDQQYIDIVAKAGIAK
APGTQASATYETTLKKLMVTETVDNAQAGAIHNATDRIFVMDRKFDKRAMALLDEFMYVS
PQANYHSINNSRLMSKESITLINAAQRIPSNTSKVGPPLRNALTTEMLAAKTRHARWSEI
MTLLITLFHFIRYFGVDPGYAATQISEFKRTNMNDSEKRATQNMNAVFLGAQIASYIAIV
SSESTSLNISIHRKSMSELVFLHADHTYASPRAEYSKHIQDLTFEASIAASSASWFPRES
NVEENAMELKAEGAYAPKEH
>Tip_20
ITKTYNASNDEKGHANTFVYKSISKRCILNYANAEIAEIALHPYEAVRIHVKQTGTQGAS
NTSACDYESASDIRAIPDYGLLYKNRQLIVMNQSFATIFLMRDAGFQVAALIDGTMFFSS
LSSKGSALQIALVVRETWAIAIKVRTSTFLLLRNYYAELLIQRKSVSAKILDVIKVVVFR
GHDLGRPSIFEMKSTYIVSIHSLFKNVIKKDLGQTIRANVRMPNYQQQYIDVIVKQGISR
AAGDQACATTEQTLKVLMVTPTIDNAKANAIHKVTDRIFIMDHKFDKRVMTLSQKLLYVT
PQAQFRSLKNSRLMSRHAISLINAGKKISAANAEIGPSLKKALYTNLLMTRTRHARYSEM
MTLMIMLFRFIRHLGVDPAFDATNINEFRKTNFNDPEKLATQNLRAIFLIAEVPAYVQVS
SQETTSMSVSLHRKNYTELVVIQEDHTSTNPRAQYNRHLTDLTFDVSISATGASYYQHEA
YTEEGAIDLAAEGAYAVKTH
>Tip_0
ITHDFTAANENPENTNAFVVRSIPNECLVGSAQSVKDEHSIAQYLATRIYIQDNGRKDDT
NTKGCDLQDDSNITAVTSLSIMFTAKKLVVVPQNYDQVFIFRESPVRHTTIVEEKIFNSG
VDAKDTLVGVALTFAKVFGLALKVQAATFLVYENFYDEITVQNEPRGSKCLYIVKVLMYR
GEQDGHDVIYAVKNCYIITIYTLYKGGVKKDMALAVKTNVKIHDYPEQHIAVLARAGIEK
LEADEAVVNFTCTLKDVLVTESLDQHKASAIQNAVYRVTLMEHKFCRRALVLYEQWVWIK
QSAEFESHNAKNIFTSAVIVLINSADKHNPEDGHVGPALRAPIVTEILSCRQSFEECRHM
VKLFVKPFKFIVLLGVDPAHDGIDITQYQSSKLNNAEKASTHALSALFLTSSVSAFISCG
ATHSTTFGITLEQDSVTDLILLSAGAEFASPRVAYTMAIADLTFRTALAARPPQFYEQRS
NVELASLEVETNSAYAASTE
>Tip_229
LTRDYDAARPDSHYSKAYAFKHVPAPCILDSAQAKRDEHALRQFPATRIWIEDNGRKDAT
NTKHCDYQDDTNVAGVSDQAILYTSKPLIFVPQDFQAVFAMRDSAIKTAALADESMFFSG
TDARDSVLGVAWIFQKVLCVAIKVRASTYMIFRNFFNEITVQHENESSLCICVVKITIFR
GEQDDNTVVYALESCYILAIHMIYKDGVKRDLSMDVQTNIKLHAYPEQHISVMAKPGICK
LEGDKAIVNPQCVLKENIVAETLDSQKASAVYNAMYRISVMDLKFCRRGLVLRERWLWIQ
QKAEWRSYQVRKFFTDAFIALINQADRHHAESATLGPALSNPVENELLAARERFEQLKDI
VPLLVKYFRYIAYLGAGEAYEAINITQYRDTRLQDREKRSTNALKSIFVNANLGAFLSLA
SSHTATFGISLDQETLADLIFLNAGKNWANPKAEYSMAIAAMCYPVALGARAPTFYDARC
DAEENALDAEVSSAWACSTN
>Tip_230
LTRDYNAARPDSHFGRAFAFKDVPATCIIDAAQARRDEHALKKYQATKVWIEDGGRKDAT
NTRHCDYEDDTDVAGVHNQAILYTSKPLVFVPQDYQAIFVMRDSAMRTSALANQQMFFSG
TDARDSILGIAYLFDKVLAIALKVQASTYMIFKNFFNELTVQYDNEASLCVCVVKVTIFR
GEQESQTVVYAFHACYLLELHMVFKDGVKDDLSVDVRTNVKLGAYPEQHIAVMAKPGICK
LEGDRAVINSECVLKKNIVAETLDSSKASAVYNAMYRISVMELKFCRRGLSLRERWLWIC
TLAEWRSYQTGKFFTEAFIALINEANKYHAESATLGPALSNPLENELLGARERFEQLKDL
VPMMISYFRYIAYIGPGECHQGINIAQYRDTRLHDEETSSTNAIKSVFVNANMGAFLSIS
GAHTSTMGVSIDQETLSDLIFINAGKNWPNPKGEYAMALAALSYPIAMGSRAPTFFDARC
DVEEKSLDEEVSTAWACSTN
>Tip_86
ITRNFGAAQENPHNSKAFAFKSAPNNCILDTAQARNEEHSLRQFLATKVWIQENGRRDDT
NTKGCDFQDESNVSAISEQNILFTSKQLVVIPQDYDQVFVMRDSPVKHASLVDDKMFYSG
TDARNSLIGVAYVFEKIFGLALKVKASTFLIYNNFFDELTVQNEPEGSHCLFVVKIVLFR
GEQDSTEVIYALRNCYIVDIYMVFKDGVKQDLSMDVQTNVRIYAYPEQHISALSRAGICK
LEGDEAVVNVTCVLKKVLVCESLDSQKASAIQNALYRINVMQHKFCRRAMKLQERWVWIK
QMAEFESHDARKLFTDAIIILINQAERHQASGAQVGPALRAPVSNQILSVQERFEEYRHV
VPLFIKHFKFIVVLGVGPVHEGIDITQYRDSRLNNKEKSSTNALRAIFLNSSLACFIAMA
ASHTATFGITLDQETMADLLYLNGGAEFANPKADYTMAIADLAFPVALSARSPTFFDQRS
NVEESSLEVETNDAWSSSAD
>Tip_44
ITRNYCGASTQPEESKSYAYKHLPNNCILNASHARSDDHTFQTYSADEVFVREEGGRDDT
NTKQCDFEGASNIKAVNNQEILWSSKQIIVVSHNYEKVLVWKDSPLQHAALIKQGLFYSG
IEAKNSILQIAYVFQRLFGLALRVETSEYLLFGNYFSEVTVTQSEKGSHVTQVIQITVFK
GEHAKAVAIYALKSFYVVRVHKVYKGAVKCEMTLKIHKNIRLEKYEDQNITIISRAGMSR
IETKEATINATCALKKIFVAETMDSQKAAAVENELYRVSLMKQKFSRRVMVLHRDWVYVR
QQAEYLTFKQNQLYRHVIIALINSAKKYEANDAPTGPALKSPITESFLAAQEGFAEYKET
MKMFISYFKFIVLVGTGPVQEAVNISQYKESRVDEKDQLSTRALPAVFLGHDLAGFMSIV
SNNSINYGISLKQESLNDLIWLNSAAEFGGPEANYSMQIRNLGMPRALGASGDTFWEKKS
HVEESNLEVTVKSAWDGSSD
>Tip_51
ITRNYGGSKSSSETGQALAYKKVPENCILDRAHAAKDEHAMKQYPGDKTHIRENGGKDKT
NTESCSFEGASNVKAVCKQDILWSARQMVFVAQDYEKVFIYKDPPLQHSILVKQTLFFSG
IAARNTMFQVVFVFDTIYGLALNVRTSEYIIYGNYFSDVLATHASLASHQLHVVRVTVFR
GEEANSEAIYAITSFSVVTINKIHKNSVKQELSLAIKRNIQVYDYPDQNIAIICRDSIAR
ISADAATVNATCALRKILVAESMDSEQATAITNELYRISLMKHKFSRRAMCLYKQWVYVE
QKAEYMTYKQNRLFRTVVIGLINNAQRFNSASAHVGPSLRNPVSKSLLSAQDGFAEYKDV
MRLFITFFQYIHVIGDNPSHTALNIAQFRETRLENHDKLSTQELQAVFLAPDLGVFLSLS
TTNNVNFGISLRQESIGDLVFLHPGAEIGAPQANYGQQIKEFSLPRAFAAKAPTHWTKHA
FVEESTMEANIRNAWDASND
>Tip_52
ITRNYGGTNHDPQHSKALAYKKIPNDCILNGSHARKEEHSFERFTGDRIFIREDGGRDET
NTKQCSYEGATNVSAVSKQDILWSNRQLLVISQNFEKVFVYQDSPLQHAVLVKENLFLSG
VEARNSLFQIGYLFERIFGLALNVRTSEYIVFGNYFTDIIVTNATAGSHLLHVIQVTVFK
GEDAKTAAIYAIRSFSVVTLHKIYKGTVKKELTLEIERMIRVQDYPDQNIAIISRASVSR
IAAEAATVNATCALKKVLVAESMDSQQAAAVTNELYRIALMKHKFSRRVMLLYKEWVYVQ
QRAEFITSDQNQLFRIVLIGIINNARRHDTASAPCGPSLKDPIAKEFLSAQEGFAQFKET
MKLFVSFFQFIVLMGDGPVQSSINISQYHETRLQDKDQISTQELTAVFLGADLAAFLAIS
SANSVNYGISLKQETLSDLVWLHPAAEIGAPEANYSQQVRELGMPRALAAMAATYWEKKS
HIEEAGLEVSVRSAWDASSD
>Tip_237
ISKGFEACEDQSALCRAYSVKKLPDECLMRSAHAKSDKTSINMFDADRVYIKEDGGQDDT
NSRHCAFENGKNVKTVNQQSIVYNNKKIVIITQDFETVMLFKNSQMKHAALVRPDIYYSG
MEARDTILQISWAYTKIFALSLQMKAAQFVVFQNWYTSCAVTQAGKASHLLSVINLAVFR
GEEAGSEAIYSIHTAYMVAVHSLFKMAVKKDLGFNITTNIQLIAFNDQNICLLVRASLTE
IQGTDSAIDSTNVLKKSLVAESNDNQKALTVENSLYRIRIMKQKFFKRAMERHRSMTYVQ
KRAEWYAYSEDELFRIAVIRFINNAHKYNAGTGEEGPALKETISHQLLASQESFADLKET
MKMLVNHFQYIVHCGTDPAHAALHISEFANTQIEDMKDVKTVALKAVFFSGDLAAYLTFA
VVNSINYDIQLSEESLSNLIFLNAAASWANSDANQSTQVRKISLPKAMCAKASSFFKRNC
HVEEHRVETKTRSAFDANRE
>Tip_238
ITKGFAACTDDPATSRALSVRHLPDDCLIRASHARMDKTSLQTYEADQVNIKKDGGQDET
NSRKCALDNGKDVQALTQQKILYNNKKVVVVAQDYETVFIYRDSQMRHSVLVKPALYYSG
MEAHDTILQISFLYTKIFALSLQMRAAQYVVFQNYYESCAVTNAGRASHAINVINLALFR
GEEATADAIYSIQAAYVVSVHKLYKMSVKKDLGLSIKTNIRLVAFSDQNIALLARASLSE
IQGTDAAIDATCALKQMFVAESMDNQKALAIENALYRIKIMKQKFMKRAMKMYRAWIYVE
REAEYHATREDELFRMAVIRFINDARKYTYENASEGPALKQPISHQLLSSQENFADLKET
MNLIVSYFQYIAKCGDSPGQEAIKIGQFARTQIDDQKDMKTVALHAVFISGNLSSYLTLG
VVNSINYNIQINEESLTNLIFLDAAASWARPESQQTTQIKTLSFPKAIIGSSPTFYERNA
RVEESQLETTTKSAFDANRE
>Tip_55
ITKGYDACKNTPDFMTAWGVRGLTNSCLIDSSHAQLQKTSMNAYEADKVHIRRNGGKDEA
HSKKCQLESDKDVKAISEQSIFYTNKKVAVIAQTWETVFVYRNSRLKHTGVVNPKLYWSG
IEAKGSVQQIAYLFNRVYGIALQLAAAQYILYNNYYTTCAVAYANRASHVIDVIKVCVFR
GEEREANAIYTMRGSYIVTIHRIYKMAVKRDLGLEIRTNIRMQALNEQGILILFRASLDE
ITGQDALIDITCVLKLMVVGEKMDNEKAMAVENALYRINFMKSKFAKRTMALANRWVYVA
HDAELTAGSREELYRMVRIVLINNAGKYGYEEGEEGPSLRTPVVHDLLSAQEGFADFKEI
ANFLVSYFQHIVKCGANPIHAGVHVNQFERSHIGDHKKLKTIAIEALFLSCNLAAYLSFG
VTNSTNMNIRINEESIANLIWLDSAASWSTPKAEQNTQFRTMGYEEAIAASSPTFFEKAA
KLEENPLEKTTKHAYSANRN
>Tip_56
ITKGFAACKNRPQSSSAFGIRGLTNNCLMNGSHAQIDKTVVTNYEADKIYIHDDGGRDEA
NSRKCSLENGQDVRALSKQSILFTNKKVAVLAQTHETVFVHRNSQIKHLGLVNPELYYSG
IEAKNSAYQIAYVYSRVFGIALQLDAAQYLVFDNYYAECAVTEATKASHVIDVINIALFR
GEEAQTEAIYTLKRAYVVKVHTIYKMTVKKDLGLSIATNIRLHALSEQGILVMMRASLDE
IQGNDAAVDSTCALKKMLVSEKMDNEKAMAVENALYRITLMKKKFAKRAMAMAETWIYVA
HDAEFNASSRNKLFRMIKIKIINNANKYSYENSDEGPSLRNPIVQDLLSAQKAFADLKEL
MHLLIAYFEYIVQCGDNPGHAATTVNQFKKSNLNDQKKLKTMEIRAAFIAGSLSTYLAMS
VSNATNMDITLDEESLSNLIYIDGAASWASPNSQQTTQVRTVSYQQAIAGTSPTFYEKSA
NIEEDALERTQRDAFDANNE
>Tip_136
MTKGHDAATDKPQIVTAYSIRNMPAGALLHSSHARADEHSVKQFDADKVRIKGDGGTDQT
NTNKCEIEGGKDVKAVSGQNILYNGRKIVLIEQDFETVFIFREAQIRHAAIVKSSIFWSG
MEAKNTLLQISFYYAKIFALSLQIRNSEYVVFRNWYDQCMVTNASRSSHIITIVKIAVFR
GEEAASEAIYAITTSYIVKVHRLFKAAVKKDLAVYIRKNIRLCAFSDQNVAFVSRASVTS
IQSTEAAINSSFALKRILVTESMDGDKAMAIKNAIYSVSLVERKFSRRTMAINTIWVYLD
QAGEFLATSRERLYRTAIILFIHQAKKYDMEDAEASPCLRQPIVDDLLTSQEQFANYKEI
QRLVVSHFQFVVWIGQDPRQASIKLDQYKKSKVSEKKKHKTCALRAVFLGANLAAYLSLA
VINSTNYNITLNNEAMSHLIFITPSAEWANPETEYATVVKAISLPIALACQGSTFWEKDS
RIEENSLQSTTQMAYDANRH
>Tip_191
MTKGFKAATQEPQMTTAYAIQEVPADCLLSSSHTDLEEMSLAVYNADKADIKGDGANDQT
NTEECDYASASDVESITGQNIIWNNKKCVLVQQQFQTVFIFKEAQLRHAVLINPNVFYSG
LEGMDSRLQIAYLYAMIYAMCMKIKNSDYVVWANYYAEVLVTQADLSSHAVGIVKVQIFR
GEEANQDAIYATSACYIVSMHKLWKGGVNNDLAMMIKKNVKMAGYSEQNVVMVVRASVAD
VQATEANIGTQLALKTILIAEPSRSDKAHAIEDAMYSIYIVKRKFQRRNMLINDLWLFLD
RNSDFHAFDQEKLLRFQEIRMINDAKKFGKTEADASPCLHNPVLEDMLSSQDRYPKYKET
MTILVSNFRYVVQLGRSPSQKAINITQYRKSKIDEQKKAKTAALQAIFVVAELAAYIPMA
VINSASLNISLREETLTKLIFLSAAAEWAKPKVEYTTVVKDLSLETAIACTAASFFDRGS
RIEEHTIQATTQAVFDANGN
>Tip_192
MTKGYGAATQHEQAHSAYAINTIPSECLMNTSHTREEEMSINSFSADRINIKADHGNDQT
NTKKCAFKGGANVKSVTDQEILFKSRKLILIEQQFETVFVFREAMLKHAVILNADMFYSG
MESRNTILQIAYIFAQVYGLSMKIRNSEFVIYVNFFSEVVVTKANDASHLVSIIRLKVYR
GEEAGTDAIFALECSYVVNIMKMYKNGVKMDLAFIIEKNIRLSAYAEKNVVIIARASVNR
IQASEAAVDASFALKSIVIAEPMDSHKAHAIENAVYSISVVQRKFNRRTMAIHDMWLCLA
AKAEYFAFNEEKLFRLSKIEIINDARKYEKDEATSSPSLQAPIIEKMLSAKENYAEYKEE
MKLMINHLRYVETFGTSPGHTSVNITQYKKSKLNEDKAVKTPALQAIFLAADVGAYIALS
VINTVSLQVSLDEDALTNLIYLSADAEWANPEAPYTTVVKNIALEKALAASAASFWEKGA
RLEEDAIQRTTQGVYDANGN
>Tip_82
ISKAFNTGTQNPELSTAYSVQHVPANVLVGTAHAKVDAHTLANHEAEQVNIRGDGGDDAT
STKECGFENSKMVRAISDQGILHNSKKVIVIDKSFETVYIYKESQMRHSSIIKPPIFFSG
METKNRTVQISFLFVKVYSIALQIQSSEYVVFKEYYETIMVTNATPATHLFFIIKLPVYR
GEGVDAAGIIAAQCGHVVALHKLFKQAVKSDLALYIQRNVKLWEYDEQNIGIIIRASVSS
IAATNAGVNGMYNLKGVIVAESMDNPKAIAINDEMNRIEIINRSFSRRGMTIHQKWVYVD
KNSDYNKANLERLFTLEKVAFLHEGPKMDAKDTQSSPIFRDALLEVLIAGQANFSTYRDW
MQILISNLKWVHAIAESPGRGAVKISQYKRSKMGNQKKLKTLAFHSVALAPGLSAYAAIG
VTQSLDYDITQGEETVSNLIFLDAESEFADPQGVYSKVVSALDFESALASTAASFFEKGC
NVEEETIQRNVLAAYDGNMN
>Tip_205
ISKAFEVSKSEPQIEQAYSIQDIPKRVILNSSHSHRDAHTLASYDADHVDIESAGSDDQT
DTRECGYQGSKMVKALSDQSIIHSAKRFIVIEPEFDRVYIYTESQLKHSALIDPDVFYSG
IEAQNRRLQLCVMFVKVYSLSLEIKSSDYVVFHDYYRSIIVTDASQATHVMYVVRLPLYK
GEDVKSEAIYSMTTCYAITIHKLYKNSIKQDLSLKVKRNLSMHSFDEQSITIMIRASIGS
TAAEKAGVNAALNLKGIIIAESMDNRKAVGIENGMFRVQIINQKFRRRSMNVCGCLIFVT
QRSEFHKIDDDKLFSRQAIKWLHGGLRLQPKDAESNPGLKGPVADQLLSSQAKFSDYKDV
MKLLVAQLEYIYHIAEEPSRGGVNITQYKRSKIEGRKKVKVLAFQSLFVASSLAAYAAVT
VVSAIDYEMAMNEESMTSLIYLDADSEWPTPRAAYSKQVSSTSFDLALSASSQSLFEKGA
VVEENKIEKSVLHAFDINSN
>Tip_206
ISKAFKTASSDPQFTQAMSVAAIPRNVLLEASHARLDAHSLANFEGDKVNIESAGGDDET
NTRECGFEDSQMVSALGNQNIIYSAKKLVVVEPEYDRVYVYTESQIRHSSLVDSNVYFSG
IEAQNRRLQLAFIFVRVYSLSLQIRTSDYVVFSDYFKEIMVTHASQATHVVHIVRLTLYK
GENVHSTAIYSLNNCYVVTVYKLYKGAIKRDLAVRIRRNISMRAYDEQSITVQMRAPISS
ITAEKAGLNASHNLKGVMISESMDNRKAVGIENSVFRVDIINQKFARRAMYIEEVLLFVV
KSSEYWRINVEKLFAREFVAILHNGIRLDAEGTETNPCLKGPIAEQLLSSQAHFSDFKDA
MRLLLRQLEYVYYLADDPSRGGVDITQYKQSKIDGRKNMKVLAFRSLFLAASLATYAAVP
VVSAVDYDVSLNEETMTTLIYLNRESEWPKPKAAYTKQVSAMTHEQTLPVTAQTMYEKGT
KIEEESIERSILRAYDTNSQ
>Tip_46
ISKGFNTSRDDAQHNASYSIRAVPAHCLVGASHARLASHTFQNLDADRVTIQAGGGDDES
NTKECGYQGSKDVAAVSSQSILYNSKKLIVIEQSYDTVYFYREAQIRHASLVNENLFFSG
MEAQNTALQVAFNYAHVYAVAIQITGSDFLVFQEYYESILVTDASKATHVVRIVKIQIYR
GEHTDKPAIYSVHNCYIVSIRLLFKKAVKKELTMRIKKNIKIFAYTDQSIAIVVRASVSS
IAGKKAAVNATLKLKGAIVAESMDDRDAVAIENAAYRVRLIKQKFPRRAMRIKQTCVYVD
QNAEFCKTTRDQLWQTVGVEIIHDGSKMSPEDTESAPCLKGPITKGMLSPQSTFADFKGS
MKLLLKHLKFVIHLADEPSHGSINIAQYKGSKVGNRKKMKTVALQTVFLGVDLGAFASMG
VVKTANYNISWSEESLTNLIFMDSNSEWPEAEAEYTKVVSSLALATALACGPPTFWDKAA
EIEEATIENTTRSAFDGNAA
>Tip_64
ITRSYDASGDEPQKSKSFCIKNVPNGCILEYSHAQREPQTFQSFQGLTVYVKSDGSRNDE
NTLNCEVSDESDVAAMEGLSILWSNKKLVILPQDFEMVYIAKLAPFQHCALVDNHLFFSN
VEAWRAIMQASFVVKEIYGVSLKVTTATFLIFQNYHETITVTLAAIGSNMAHIIKIAVFK
ADQEDGSSLYGLECCWIVTLNKLYKDSVKNDLALNVKKNIQMIDYPTQNISIFARQGISK
IEGEEASVRPSHVLKRMMVAASQDSEKATAVQNAVYRISLVAEKFYRRGMTLYQKVVYVV
KESEFHSQYDSRLYTDAIIAIINEADRYYAQNAKKGPALTNPIIEELLAVKAKFAQFKGM
QKLLINNFQYVYALGADPVQTTLNVSEYLNTGLYNHEKFATAAVPAIFVGADVAAYLSLA
SAHSESFGIELTREKLSDLIYIHSKAHFETPTSQYAQDLSTLLYETAMAAKGQSFWSQDS
YVEETVLEIQAKSAWDTDPN
>Tip_124
ITRNYNATGNQPHMNKSFCIKNVPNNCIMGSAYAENEDQAFITFAGLNVLVRDGGSRNDE
NTLNCEYSDESNVCALTEQGIMWSSKQFIVIPQKFETIYVARLAPLQHGALINDNLYWSS
IDPKRAVFQVGLIFLEVYAMSLHIETATYLVFKNFFENVTVIYQNVGSNVLHIIKIAIFR
ADQEDAEALYALSSCYIVTVNKVYKSAVKRDLAVMVKKNVRLVQYSGQNIAIVGRAGISK
IEGNEAAIRPSHVLKTLMVGETMDSEKAAAIQNTMYRISLVAQKFQRRAMVLHERLVWIV
NKSEIHSYSSSRLYTEAIVAFINDAHRYYAENPSQGPSLKDPVVEGLLSIQTKLAQYKDT
MVLFISHFQFVYFLGAGTAHATINVDQYRASGMNNREKWSTQALPALFIGAGLVAYLGLV
MSHSTTFGISLTRESLSTLIYIYARQEYVSPRADYQRDITELLFQIALAATAQNYYQQRT
NVEEGSLEIKAQTAYDTDPD
>Tip_125
ITRNYDAARAEEHYSKAFCLKDVPDNCIMGPSYASLDDLNLPSWAGIRIYVAENGSRNDE
NTLNCEYSDQTHVRAVSNQRILWSGKRFLYVPQDFETIYVAKLAPLKHGTMVEQNLYFSS
VDGRKAIIQIVLLFLEVYALSLHIAAATYLVFRNYFESITTIMQSLGSNVLHIVKVSIFR
ADTENGEALYTIKSCYIVSANAIFKGSVKKDLAMLVRKNLKLFQYQQQNIAIITRAGISK
IEGNENSIRPEHVLKSVMVAESMDSDKASAIQNEMYTIKLVAHKFHRRAMTLHEQFVWLR
RESEFFSCNLSKVFTLAVILLINDANRYYFSDAAKGPSLKNPVIEGLLSIQQRLGQFKDT
MILFINYFQFVYMFGNDASHAAVNVDEYRESGMGNKERLSTEAIDALFLGGKLSGYLALT
MNHSSTFGVALTRESLDTLIFIAAKQTFVKPAAEYRRDITKVLWHTAMAATADAYFERKS
NVEEDTLETQAQNAWDMDSN
>Tip_76
ITRHYNAASDTPHLSRSYAVKGVPSDCILGSAHARIEEQSFRNYNGMLLYVKEDGARNEE
NTLQCDYSDESNVQAIDELGLLYTAKQFLLIPEDWETIYVARLAPLAHAGFVNDEIYFSN
VDAQRSILAVALVVLRIYSISVHVKAATYLVYTNFFESVTVVLAGLGSNALHILKVAVFR
ADQEAGAALFSLEQCYIVTVNTMCKEAVKQDLSLAVRKNVRMKDYPGQNVCLVCSAGITK
IAGEEASIRATHVLRNLLVAEAMDSEKASAIENTVYRVSLIAKKFYRRAVALRERFIWIT
KTSEIFSVQATSLFTEAKIVVINDAQRFSVEDGEKNPALRDPVMEKMLSIHPQFAQYKNS
MVMLINRFQFVCAFGHGECQKTLGVDELRQVGMGNKEQYSTEALKALFVGAAVGAYVALA
MTQSVTFGVSLQRETLSELIFIHGRAEFATPTAEYTQDVNEVTWTAALAANAETYYERTG
YVEEGNLEVQAQNAWDSNAD
>Tip_233
VTRDFSAAGEKRHQSRAWCVRDVPDECIMHAAHARVEDQTMRNFEGVTCHVRENGSTDDE
NTKGCEFANQADVRAINNMRILWSSRQMIVLPQDYDTVYIMKLAPLQHTALVRKQIFMSN
VEARRAVLQVCFAVEEIYSIALQVEASTFFVFANFYNNITLTLASINGNMLHVIRLTVFR
ADSEYSTALFAMNCCYLININKVYRNTVKRDLALVIRKNIRLASYSQQNIAIISRAGISK
VDGQEAPVQPTHVLKKAIVVEALDSNKANAVENELYRIALINQKFHRRTMILQSQFTWIA
STAEVYSHNNSKLYTQSAVMFINDAHRFHSQNAVKGPSMKEPLIQNLLSVQDAFAEFKDV
MELLITYFEYIYAYRASNSQESINVDEYKKTGLKNRERISTTAVSALFLGAGLAAFLALA
VTHSATFNISLNRETLESLIYLNADKQMVGPHAGYTQEVSELAFGVALSATSPSFYEKKR
FIEEPEMEVESKSAWPVDSD
>Tip_234
VTRDCSASRNDRHRSRAWCIKDVPDGCIMNTSHATIKDQSIKQCEGVTIFVKAEGSTDEE
NTQDCEYANQADVRALENLRILFSSKQLVVVPQDFDTVYVMRLAPMKHTSLLRQDIFFDN
VEARRTALQVAFSVEEIYGIAIQVKASTFFIFTNYYDGLTLALASNNSNLVNVVRTTIFR
TDDEENTALFTFQTCYVIGVNQVLKGTTKRDLAMAVAKNIRLFAWTQQNVSLIGRAGISQ
VEGQEAPVNPTHILKRVLVSESLDSNKANAIENEIYRITLINHKFHRRSMVLRAQLTWIP
KTAEFYSSNASKLYTQSTVQFINNAKRYNVEQAPKGPAMREAVVQEVLSVQSAFADFKAL
MKLLCSHFEHVYHLQANNGHTTVNIDEYERTGLYNSERVSTTAVSSLFLGAQLGAFLAMA
VDHTATFNISMGRETMLNLILLNVDRQLVGPHAGYTQEVSELDFGMALALGAPTYYEKEG
FIEEPNLAVQSRTAFPGDPN
>Tip_37
VTRDFGASGDARHKNRAYSVKGIPDGCIMKTAHAQTEDQTLHNFEGITAFVADDGCKDDE
NTQGCEFATAADVRAVDNMRIIWSSKQMVVLPQDYDLVYLMKLAGLHHAALVRDDIFFSN
IDAERAAIQVCFAVEELYGIAIQVKASTFFVFGNYYSEITLVLAALNSNMINVIKTSIFR
ADAEYSTALFTMNACYIVEIHKVYKGTVKKDLAVILGKNVRLYAYTQQNIAIISRAGISK
VDGEEAPIRATHVLKKVIVAESLDSNKANAVENQLYRINLINHKFYRRTMILYSSFTWIT
SVAEVYSRNISKLYTLSVVVVINNAERFYASNADKGPNMREPILQQLLSAQDAFAELKDV
MRVLISYFEYVHPIRASAVNTTVNVDEYKKTGLNNKERISTTAVSAIFLGSGLAAFLALA
VEHSTTFNISLGRETVSDLIFLNNNKQMVGPHSGYSQEISELSYGVALTSAAASFYEKKR
YIEEPSMEVQSKVAWPIDPE
>Tip_11
VTKNYEAARPQEHNSKPYAYHSVPEGCIMETTNAKVDARPVTSYEAIRIWADEEGRRDAT
NNKACDYSNASDIAAVNSLDIIFTAARLIFITKHFDSAHIMRRASIKHATMLGMDMFFSS
VDAQDSTLQVAFVVGQIWAVAMKIKVSSFLAFQNYFDEITVTHAHKSSRVMHIIKVVAFK
MDTEGSQAILNIQTQTIVTVRSIFEEPVKNDLQLLVGANVELSKYTKSYVSVLFRAGILK
EEGEEASITGSHVLRYVIVSESMDNASANAVKDAIQRVAVMDKTFHKRPMTLHDALAWIT
RVANPHSMNAEQMYTVDVITLLSNTKRFGGVNSAYGPALRGALGDALLAAQDRFAKFLDL
MQLFVSRFRFINQLGSNEANTAINLTQWRRSRMNNKEKESIIALHAMFVSARIGAFFSIC
VKREASLDINLNKESLRELVFMNAQAEHTSPKAAYSIQISEMTYEVAVGATAPRFFESEI
FVQEGTMEQRLEEAFDANNN
>Tip_153
VTKDFTAAAPKKFNAKPFAYLDLPEECLLDSTNSRCAALTIRDFEAIQIWASDEARQDAS
NNRACEYSDQYAIRAVSELEFVYQSARLVYVSKDYETAHLMKRAQLRHAAILSMPVFFSN
VDAKGAIVQVAFSVQKVWAVAIKIQSASFMAYANFFDQVTVVNVDMNSRVKQVLKVVAFK
MDTENSGSIMTFRGQTIVGIRTLYESAVKKDLQLIARANIKMYPFNQSYISVMFRAGTAK
DESKEASIKSSHTLRHILVAESMDNKGANAVKDPLYRVSVMDKTFTKRPMLLHDVFEWIT
QKADPCSFGEVRIYTWDAILLLSDTGRFNCSAASIGPSMRNALKDEVLSGQEHFAAYFDL
MALFIDRFRYICHFGETAANTSIHLGEWHAARLNDRENHSIAALKGIFLASNLSAFISIG
VRREQSLDITLDKNAMTEIIFLRARTEMSNPKAAYSMQIPALAFDIMMAANAPSLYESKT
HIQEDALDQKLEDAYDGNKN
>Tip_154
VTKDFDGASPKKFKQTPAAYQNIPETCLINSTNSKAQARPIMSYQAIRAYAKEEARRDAS
NNKACEFSDAYEIHAVNDVEFMFSCARLIYVSKDYDTAYLMKRAKIRHAALIGMSFFFSN
IDARNAIIQIAFSVDKIWAVSLKIKGASFMAIQNYFSELTVKHAERSSRIKHVLKTVAFK
TDVESTYSILTFKTQTIVSVRTLFENPVKKDLQLLVKANVEMCPFTQSYISILFRAGTSQ
EESKEASVNASHTLRRIIVCEGMDNGGANAVKDPMQRVAVMDKTFHKRPMQLYDILAWIV
KEANPCSYNASRIFTWDVIIVLSASTRFSANDSTIGPSMRDALADDVLSAQEQFAKFFDV
MELFISRFKSICHFGSNAVHAGVSLGEWQTARLNDRERNSIAALRGIFIASQIGGFFSVA
VKREQSLDTNLDKESLTEIIYMHGRQEQSNPKAAYGMQVPDMNYNLMFASSAPRLYDSNT
FIQEGTLDQKLEDAFDADNN
>Tip_120
VTKDYGSAKSQCERSGPFAYRGIPESCYLGDTNAQIDERKAKSFQAVKIYAKANGRRDDT
NQQACEFSNASDIKAVMNFNLLFSSARLVFVTKKYNTAYIMRRASLEHSAMIGMDLFISS
VDAKNSTLTFAFTVNQIHALALKIEVSEFMAHKNYFDDVTVTFANTCSKVLHVVKIPAYK
MDTEESQAILNFKTQTIITIRSLFEPAISNDLSMAVTSNVELHKYAETYIALIFRAAISK
EQGEEATVGGPHVLRYMFVMESMDNAGANSVEDAVERVAVMDKTFQKRPMHLTNALAWIA
RIANPQSLAKAKMFTIDVIAILHQTRRYNAGHAKLGPTLRNALGDSFISVQDRFEKWLET
MSLIVTRFSFVAWMGTHASNTALNLTDWVQSRLNNRETASIISLKAVFVDAHIGAFLALG
VKRDASLDVNLERESMRTLVCLYVNAEQSTPKAAKGIEHKQISIATALTSSSERFFDSSI
QIQERSLENKLEEAFDANKD
>Tip_121
VTKDYDSAKTSCKRTGPWAYKGIPENCYLGDTNAKADDRKAGSFEAIRIYAKAEGRRDAT
NQQACEFSNASNIKAIMKFQLIFSSARIIYVSKHYNTAYIMRRASLKHSVMVGMDVFYSS
VDAKNNSLTFAFLVEQIHSLALKIEVSEFVAFRNYFDDITVTHASVCSKVLNVIKIPAYK
MDTEEAQAILNFKTQTLITVRSLFEPAIKNDLQMVVRANVELYQYAETYVAVLFRAAIAK
EEGEEATVGGPHVLRYLLVAESMDNAGANSVKDAIERVGVMDKTFQKRPMHLKRILAWIT
RVANPESFEEARMYTIDLIALLHQTRRYNGVNAQLGPALRNALGDAFLSVQERFEKWLEI
MALIVHRFSFISAMGTHAANTAINLSDWVASRMDNLEKASIIALQAVFVDAQIGAFFAIG
VKREASLDVNLNRESLRSLVCLYANAEQATPKAAYGIEHKELSIEIAMAATADRFFDSAV
QIQESTLEHKLEEAFDTNKD
>Tip_5
VSKGYDAGKPRRSHATPFSYQSVPEECIMGATNAQAAAVPIATYQAIKVFAKNDGRSEAS
NSQACDWSASSHIKAISPLNIGYAAARLIYLAKRYGRAFIMRRAKLKHVSLIGVDCYYSS
VDANDAVIQVLLIFGQIYALGIKILASSFMAYQNYFSEITIAHASTSSRVTQVIKLTVFK
METEGSRSILSTETTIIINVRKIFENPVKSNLSLVVVANITMLEFEKSYVSIVTRAGITQ
SDGQEASITGSHVLRQVLVSESMDNASADAIKDAVHRLDIVEKTFLKRPMRLHELLLYIK
LKANPQSAYVEKMFQLNILRLLSNTTRFNAISSAFGAAMKNTLIDQILAAQESFAKFLHE
QSMFINKFRWIHHFGKDESYTSVALPQWKSSQMNNNEAKAVSALIALFLASEISAFFAMN
VKRETSFDISLNRDMLRALVYLHPKATHAAPEADYGIEVSPLTFELALAVTAPSFLESEA
IVQENSIENRLEEAYDANHD
>Tip_116
VTKEFNTASNGDAMRKPFAYISLPEDSVVHKGNARTEEVTMQPFEAMKAYAKDDGSQDDS
NNQACDYSDQMHIQSVTDLDIGLSSARLVYLARNYGKAFVMQRARVKYASLLGINLYFSS
ADANDSSVQIAYLIHQVYGLAYRLLAASYVIFLNFFSEITIAEARNASRINRVIKIKLFK
MDQETLDAIIKLRSRLVIIIRRLFEKPIKSSLTLMILANVELFNFARSHVGIIFRVGIAK
EDGREAAVTGDQVLRRIFVAESMDNTSASSFEDAFQRLSVVETSFYKRLLTLYELFLYMK
KQMNPKSDNQDNFFQMEKVRVLSNTCRFEGHKAAFGSAMANALLENILAQSESFASYLHE
NALIVDKMQYIHDLGDDEPNKAITLPQWQGSNMEDKEHRAVIALEAVFISVHYESFLCFS
VKKETDLDINIERETMKSLVFIYPRATYASPEGKYQIEISHLAFATAIAVACESCLDTQA
YVQEDSLEKRLETAYDSSNN
>Tip_117
VTKGFDAVQNEEAPRKPHSYKQVPEHALVNVANAKLQDVTTRSYECIRTYAKHDGNSDES
NNQACEFSASSHIEAVTTLGIGYTAARIIYLEKRWGSAYVMKRAKVKYAAMIQVSIYFSS
ADAKDSSIQISYSIDHAFALALRLLAASFMLFLNYFNQITIAPATLPSRINRVVKVAVFK
MQQQSSDAIVSLATSLVISIRRIYESPIKQSLNLLIKANIELYNFRRSHVGIIFRVGMQH
NDGDEASVSADHTLRNLLVMESMDNTSATAFEDALQRLEVVDTTFFKRCLVLYEVIMFLR
KRANPQSASIDRLYQLNAITVLSNTLRWDAETAEFGASMAAAIMENILAAQEHFAQLLEE
ELLCVDKMKFIQQVGENEANKGIELHQWPGTSMANKERKALLAIAAVFLSTNVEAFLCFA
VSRETDLDVSIERDSLKSLVFLHGKEAFASPEGKYTIEVSTIHWGIALAVSTTSLYEAKS
HVQYNGVEKKMKAAYDINNN
>Tip_109
VTKDFNAAADEEADRKPFAYSDIPENSILDNANARMEEVNVAPFKALQVHAQQDGNTDNS
NNKACDFSAESHIKAVTDLDIGYSTARIVYLSKGLGRAYVMRRARIKYAAILGINIFWSS
ADSQDNHVQVPYLIEQIYGLAYRLHASSYLVYLNYFSEVTIAAASTASRMHRVIKIKIFK
MDKENLAAIVAFQPRIIIGIRELFERAIKSALSLTISANIELNTFCQTHVGVIARVGVTQ
EDGTEAAVTCELVLRKLFVGESMDDTSANAFQDVFQRLELVDTTFHKRCLDLYDILIYLK
KKANPNSGNQDRLWQMNVILVLSNVVRFDADRSGFGASMADVLIENILAQQKSFAEYLEE
QALLVDKMRWIKQLGQDEAHKAITLPQWRGTHMDNKEHRAVLALKAIFLAVKYAAFVCFS
VQRETDLDINIDRDTLNAVVFLYPKATYTSPEGQYSIDISHMSFDIAMAVSAENFLEARA
MIQEGQVDKRLESAYDANSY
>Tip_178
ITKDYDSPCRRAAATSPFGYANVPDDALMNTANAQLEAITATYYDAVRVHSNEKGRQDAT
DSSACDYESAAHIQAISDLNIGYTCARIVYVAKNYGAAFLFKRARLKFSVIIGANIFFSS
ASGRNSGLQVSLLVAKVYTIAMQLQTADYMVFLNYFNDLTIARADMGSRVIHVVKVTLFK
MDTEKLAAIVNTSTKVIISVRQIYQECIKNTLSVIIRANVELKDFASSYVAIMTRIGVSR
EDGDQSGITSTNISQQVAVAESMDNENSAAVEDAFHRIEVVKATFTKRSMLLYETIVFII
RQADPNSVDTKELLQVDYLPILHDTKRYGAEGAAFGAAMQGSIVNKVLAKQDKYARYLHE
NALLVSKLRWMNRLGENDAHAAINLPQWTKARMGNQEQHAVQALSAIFLASNLAPFFGLG
TTQEASMDVSINRDSMAALVYLHAEATQCAPKAKYTVEISHLKYQLALPVTCATFLDSQA
FAQEDSLENKLERAFDANSH
>Tip_179
VTNDYGSPERREAAASPWGYKNVPEQALMEPSHAELSAIDLTNYDAAKVHGNDEGRSDAT
NHKECDFESEAHIQAITNLAIGYTCAKIVYIAKRTGAAYIMRKAKLKYATMVGADIYFSS
ASAKDSSLQVSLLVQKVYVIALRLSTASFLIFKNFFNEITVAFATLGSRVTQVVKVIVFK
MNDEAASAIVNTRTKVVIRIRQVFQNPIKNTLSVVIEAIVEVQEYGRSYVAILRAVGISE
EEAEDNAITGESVIRHAAVAENMDNANAGAVEDAFHRITVIEKTFLKRPMKLYDVLVFIQ
RRANVSSASVKELFRADFLKMLHNTRRHSAVDSTFGAAIQTTLEDEILAAQDAFARYLHE
DAILIRQMKWINQLGSNDAHGAIELTQWQQTRMNNMEHKAIQALAAVFMAAGLSPFLALA
VTAEATLDISLNRDSLTSLVLLYADAKHATPEAEYAIKVSNVSFDIALAVTTTQYLDSEG
YVQENSLERRLKSAYDANSS
>Tip_155
VTKNNEACQNQKDDSKPFAYRSIPEGCILGSINARLEAVTMASFQALRIHAKMSGRKDAT
NTRSCDFETSTNISGVTNVNIIFSGQRLVFLTKRFERAYVMRDASIRFAALVSLDVMYSS
VDAQNTILQIAYLVPQVYAIALSIKFSSFILYLNFFDGLMVARAEQTLRTLYVVKIWAWE
MNNEEKDAIVTLRAKTMVSVRHIFQGALKQELQMIIKAVVRLNQYQKSYVSILLNAGITK
ADDDEASVTSEHILKAALVCESMDNESASAIKDALQRVRLMHKTFRKRSLKLYRTIQYIS
LVASPWSVGSEHMFQVNTITLLSNTGRHNAVEAKFGPAMRHSIYEAVLASQEKFAKYLDV
QELLVSRVQFICTMEEQNSQTTVGFNQWQVTKVQENEKDAVLAVRAMFISSNLASFFALG
VTKEVSIDINVKKDSLRTLIYLNPRAEHVSPEAHYGIPISEMTFAIAIAVEPPDFFETNS
YVQETSVEIGLEAAFDTNHD
>Tip_156
VTKNNDSTHNEKDYSKPYAYKDIPDGCILNTINAKLDAVTMSSFQALKVHAEMAGRKDAT
NTKSCDFENSSNISGITAVDILFSGQRMIFLTKRWERAFVMREASHRFAAMISLEVMYSS
IDAQNTIIQIAVLVPQVYAIAMSIKFSSFILYLNFFDGLMVARAEKTLRMLHVVKVWAWE
MNDENNDAIVTLRAKCVVSVRHMFQGALKKELQLVIQALVRLYKYRKSYVSILVNAGITK
QDGEEGSVTTEQVLKAAMVAESMDNESASAIKDALQRVQLMRSTFRKRALTLYRVIQYIS
LVASPWSVGSDHLLQVNTIAFLSSTGRHDAVDAHFGKAMRDSIYKAVLASQEQFAKYLDV
QQLLLSRVQYICTIEADNASDTIGFIQWSLNKTQEQERHAVLAVQAMFVSDNIATFFALS
VAKEVSIDMNVKKDSLRRLIFLNVRAEHISPEAHYGVPVSTLDFAIALAVTAASFYAQEA
YVQETSVERGLETAFDANNN
>Tip_45
VTKNNNACRNDKDDKAPYAYRNLPDSCILGAINARLEAAALQTFLILKTHADGTGRRDAT
DSKSYDFEKTSNITGLSQVDILYTGKRLVYLSKRYEKAYIMVEARIKFAPLIALDLMYSS
IEARDNVLQMVFVVEHVFSLSLAIQFASYLVWKNFFDRTLVAKAKVTSRALHLIKVWVWE
MTAESTLAIITVNTKDVVTARKLFQGSVKKDLALIIRACIRINAYAKSYVSFLMHAGISK
ADGSEAAINSQNVLKQATVQESMDNDSASAIKDAVQRVSIMRQTFRKRALALYVAMMHIT
LIASPMSHNTEHMYQVNIVLMLQDSERHDAVNAKFGPAMKRAIYEQLLAAQDKMAKFLNV
QEIILNFIQYIVHLEEGNAFTTVKFAQWRVTKINETEKDAILAVQAMFVAANMTAYLALS
VSKEVSLHINLSKDSLRSLVYLGVRAEHVSPEASYPIPVSEMTYDIAFALNPPSFWDAEA
YVQEGDIEKKLEAAYDVNKS
>Tip_150
VTKNNKACTDEKDHADPFAYRNVPDGCIIGPANARSDAFGLCQFSALRVHADKDGSQDAT
NSENCDYENSSNIHGISRVSIYFSGHKLVFIAKDYDRAFVMVSSSMRLGAMIQESVMFDS
IDARNTSMQIAYACDQIFGIAIEIRFASFMVWMNFFGAIMVAQASITTRMLWVVKIWIWE
MNSTHTDAIMTMKAKNIVTARELFQGSVKKELQMAIRSVVRLTEYDKSYVAALINAGIAE
QDGNQAAIDCDHILKRSLVGESMDNENATAMKDAIQRVAIMRKTFKKRALGLHQMIQYII
LVAGPTSVNTEQMYQADRIAILSGSSRYNAEDSEFGPTMKDSVYEAVLAAQEQFAKLLNI
HQLIVTFVQYICQLEEENANHAANFAQWRIAKVQENDREAVVALKAMFIAADMVSFFVIT
VSREISIEINISKDSLRSLIYLHSRADHSTPEGKYQKPISKLSLEMAMVVESPSFYDAEA
YVQENTQDRGTESAFDANHG
>Tip_151
VTKNNDACTGQKEHTKPFAYRNVPDGCILGDINARLEAFTICSFSALRVYADKNGRKDAA
NSTNCDFEASSNIAGVSQIDIFYSGQKIVFISKSYERAYIMVGASIRFSSMVSLDIMYSS
IDAADTIIQIAYLVDQVFAMAISIRFSDFLLWMNFFGGLMVARAATSSRMLYVVKIWAWE
MNSENHDAIWSIRAKSIVSARKMLQDSIKKQLQMVIRSVIRLEEYNNSYVCVFINAGITR
ADGDKAAITAKYILKAAIVCESMDNESARAVKDALQRVRIMRKTFRKRSLKLHQVIQYIT
LVASPSSSNTERMFQVNRIAFLSDSGRHGQVDAAFGPSMRHSIYEAVLAAQEKFAKLLDV
RQLIVNRVQYICRLEEENCNTAVSFAQWRVAKVQENDRDAVIALKAMFVKSDLVGFFSVT
VQREVSIDINLNKDSLKSLIFLNTRADHVFPEADYQQPVSKVSYEVALAVTPPSFFDAQS
YVQETSIERGLESAFDTNHN
>Tip_244
VTKNYDAAASEHEEDQPYAYRGIPEDCILSAVNAELDAVKLSAYRTMKVQAEDNGRKDAT
NNKGCEFEASSNIRGVSAVGIMFSGTRIIYITKRYDKAYVFQQASIKITGLISIAVFFSS
IDAKNTIIQVAFTVSKVFALAMNIRFGSFVVYLNFYGSILYARAESSNRMLHVVKLWIWE
MNAEGHRAIVSIRTKTVVTIRDLFRNIVKKELQLIIQANIELQHFTKAYVGILFRAGAPK
NDGEEAALSGEHLLKAALVTESMDNETAQALKDALQRVRVMDKHFKKLALTLWDSIAYIL
LMASPNSMDADIMFQLEVITLLSDCHKFNALDCEFGPAMRNSVLEAPIAKQRKFAKWLDI
EKLVVRRIKYLANLEENDAEAAITFTQWRETSINNEERIAVLAVKALFVGAGLAAFFVMG
TAREISISITLNRESIRSLLFINAKAEHVKPKAETAIEVREITFGVAISVTAPSFFDNEN
FIQENRVERGLEAAFDSDHN
>Tip_245
VTKNYNAASNKQQENKPFAFRSVPEGCILNVVNAKVDATSLHTFDTLRIHAESNGRKDNT
NNKNCDHEDSSNIRGVNEVEILFSGTRIVYLSKKYDRAYVYMEASITISALINLHVFFSS
IDARNTAVQVSFTVGTIFAIALNLNPGSFVVFINFFGNVLMVRASSTNRMLHVVKVAVFE
MNGEDQDAIVSIRTKNIISMREFYKNIVKRELQIIIHANVEIYEFTQSYVSILFRAGVTK
EEGDKAAVSAEHLLRAAMVNESMDSESAKALRDATQRVNVMEKTFKKRALVLFEILAYIQ
LVASPRSYSVEIMFQLGAISMISSCKRFHALDVEFNPSMRRAVMESVLAKEKRFAQYLDV
QKLVIHMIRYLFLLEENDGEQDITFSQWRVTSIQNREKVAVLAVKTMFIAANLAAFMVVA
VSRELSIDITLNKESIKTLIFLNARAEYVSPQAGYGIEVRDINFTLALAVSVASFFQNET
FIQEDSIEKGLENAYDSNSD
>Tip_70
VTKNYSAATDDQQHNKPFAYRDVPEDCILDAVNAELDAVTLSTYESLRINADKSGRRDAT
NNKSCDYEASSNIAGVSAVEILYSGTRLIYITKRFDKAYVMRDASIKFSAMVNLHLFFSS
VDARNTLIQISFEVATVYAIALNLNFSSFVVFINYFGKIMVARAENTNRMMYVVKIWAWE
MNSEGHEAIVSMQAKTIVTMREIYQNTVKKELQLLIRANVEIHQFAKSYVSVLFRAGVSK
DDGDEASVSGEHVLKAALVSESMDNETANALRDALQRVRIMEKTFKKRCLVLHELIAYIL
LVASPWSFDADIMFQLNMIILLSSCRRFNGLDAGFGPSMREAVLEVLLAKQQKFAKYLDV
QKMLVRKIRYLCYIEEDDVESDITFAQWRVTKFQDKEKAAVLAVKAMFVAANLASFFVLS
VTRELSIDISLHKETLRALIHINPRAEHVTPEADYGIELRELNFQVALSVTPPSFFENES
FIQENKVARGLETAFDTNHN
>Tip_129
VTKNFDASNKQQERVIPFEYHQVPNDCIAGHITAKVSQVSLKEFDALTLYGTPNGSFDAT
SNRSCDFNDTLNVPAVGNLNIMYTGARLIFIARDCERAYAMRRGNMKHAGLTHEQMFFSA
VEAKDNAIQVGFRVEQLWSLAVSVRVSSYMVFLNFFGHIMVLHADKGTQAFTVVKVASFR
LEEENDTGIVNLRAKAVIGARRVYERAVKHDLQVVIAANMELVMWSATFVAVIYRSGIPR
DEGSEAGVNPTYVLKELIVGESIDNDSGKAIKEIAQKFTVISNTHFERTLILCQVIVYIR
LDSGPHSQSVSRIYQAELIVILSRTQRFGAIDAQFGPALQGAIIQAVLSPQDRFAKLIDR
MYFIVSKFTFVWQLNKGDANREVGLSAWNRSKLNDPQKNAVVAIRAIFVASALSAFLAAA
AKKEVSLGVQLEKESVRVLVYFNSAEELTTPSAEYGIELSELTFEITLAIVTNSLFESEP
YLQERAIEQKLETAYDSDHS
>Tip_130
VTNNYDACKKEKQHVNPYEYRDVPTNCIISSVTSQVSAVNLKTYDAVRLYAMENGRFDAT
SNRSCDFNSSLDIKAVRNINILFTGARVIFVARDCEKAFIMRRGNLKHAGLIHAGIFYSA
VECKNSVFQIAFIVQQVFAIAINVRVSSYMVYLNYFGHILVAHATRSTRALTVVKIVAFR
LEEEGKNGIVNVKAKTIVTARRLYERCVKHDLQLLIQANVEFFAYTKTYVAVLYRAGIPK
DEGSEAAVDPEYVLKKVLVAESIDNDSGKAIKDASQKIKVMENTHYERPLVLCNIIAYIV
LQASPHSYNIAKIYQHAVIVLLSSTKRFDAINAEFGPALREALVQALLSPQEQFAKLIDA
MKLMISKFTYINKLGEGDSNTAVNLTAWRATKIEDPQRVAVVAIKAIFIASCLAAFFAVV
VKKEVSLGITLDKESIRSLVFFNSRAEMASPSAEYGIQVSVVSFSVTYSITTRSLYASEA
HLQERKIEEKLESAFDVNHS
>Tip_22
VSKNYTAANDAHQHENPYAYQEVPEGCIIGNTTAGVSEVNLTTYGAIKVFARQNGRFDAT
SNASCDYDDALDIPAVRNINILFSGARIVFVSRNAEKAWIMRKGNFKLSGMVHKGLFYSA
IDCKDSCFQIAYVVEQVYAIALNIRVSDYMVFLNYYGQVLVAHANISTRAMTVVKVIAYK
LDTENDDAILNLQASTLISVRGIFEGSVKKDLQLTIRANVEYAAYKADFVSIVIRAGIPK
DEGAEASIDSTYILKKVFVTQSIDNESGKAVQDARQQVRVMEKTHHERPLLLCDAIEYIT
RLADPNRQGEDKVFQSRTILILSSTKRYDGLAAKLGPTLKNSLTQAVLSSQNSFAKYIDA
MRFVVARFNFISNMGEADSSSVTDINAWKANKIKDKQKVAILALHAVFVSSGLATFICLS
AKKEVSLDISLNKESFRSLVYFNERAEMASPEARYGVTISELTCEMALAITARSLYEHES
YIQQRKIESRLESAFDANHD
>Tip_33
VNKDYNAAQREQQRDTPWVYKEVPDNCIFSEVTAKPQAWTMQAYEAVTVYANANGRFDAV
NNKNCDYDNETDIPAITDMGIIYSGSRLAYISKQCDKAFIFQRGKMKHACLVNANMFYNA
LDARNSMVQVSYVVEQIYPVAFQISTCPFMLFRTYFAKITVAHAAISSRIIVVVRVVAFR
LNHQGEAAIVTIDSKVIVSARMMYEDLVKNDLAVLIEPNIELKHYEKAYVAIMYRAGIPK
DEGKKSCIDATYILKKILVGESMDNSSGRAVEDAVSRVTLMEKTFYERPIVLFELVAYIT
LMADPRSADSEKVFQGEMITIISDAKKFNGVTSAFGPSMQASLTDAVLSAQQGFAKYLDS
MQYLVSQITYLHLLGKQQVAHALNLAAWLGTQIRDRDKQAVSAMQASFICRNLNGFMVLP
RSRDVNLNINLKKETLSALVFFSARTENRAPEPKYGIDVHDLTMEIIIVISAESYFESHP
RVQESSVERRMKNAFDANNA
>Tip_231
VSKDFGASRADQQHPSPCAYRDVPDSCLLGSVTAKTASYSLRTFDAVAIWASGDGKFDQV
NNRPCEFDANSDVPAISDLHILYNGSRLIFVGKDCERAFIFRRGNMRLSIMLNDDLFYNS
VEAKNHILQVGFTIDEIYTMAWQIDQASYCIYRTYYKKLTVAFAAIASRIVAVIQLTIYR
LNEENAQAIVSLKGKVVVQAAKLYEKLVKNSLAMRIRPNIELEHFSKAYVAVLSRAGITE
QQGKRSVVESAYAAKRVFVDESANDQSGKSADNALSRVTVMERTFYERPISMFQIIPYIT
LKANPRSKDLEKVFQVETVLLVSNTKKFNGSSASFGPAFQGAIADGVLSKQDQFAKFLDL
MQLLVNRFTFISQMGQHQSAKAVSLSAWHGSQIGKREEKAVAALEASFICSNWASFLTIT
KGKTLSLNVSMGKASFDTLVCFKASTESRNPEDKYSIEVAKINYALVMAIKAQSFYDSRP
LIQENEVEERMQNAFDANHD
>Tip_232
VNKNFGAATSDQQSCTPCAYRQVPGNCLLGKVTARPASWSLRSFDAVAVWANSEGKFDEV
NNRSCQLDANSGVVAVPNMGILYTGSRLIYVSKNCERAYIFRRGNMRLGVMVSEDLFINS
LEARNTILQIAFIVEEVYAIALQIEQAPFLIYKTYYKRITVSFASIASRILLVIQIVVYR
LNDQSSEAIVSLRGKVVVSAAKLYENLVKNALAIIIRPNIELQQYGAAYVAILYRAGITE
EKGKRSSIEAAYAAKRIIVSESANDATGKSAQDAISRVKVMERTFYERPISLFDVIPYIT
LGANPASKHLERVFQMEKVALVSETRKFHGVQTSFGPAFQNAVTDGVLSKQEQFAKFLEL
MKYLITRFTFISFLGEHQAAHAVSLSAWHSSQIDKKEERAVAAMRASFICRDWAAFMVLA
KGKSQSLDISLGKASMNTLVCLKASTESRNPEDKYGIEIAKLNFALVLAISARSFYDSNP
RIQEGEIERRMQSAYDANHN
>Tip_103
VNKDYSAADNRQQYNAPCAYHDIPDNCLLNRVTAHPKSWRYRTFEAIAVWANTEGTFDDV
NNKSCEYEGASNVQSVPAIGVLFAGSRLVFLSKTCERAHVFRQGNMRFAVMVNDALFVNS
LDSKDHILQLGLAVAEIYALALKIDMAPFMVWTTFFKTITVSYAPVASRVIAVIQVVVYR
LNNQDTHAIIALQGNVVVSAARLYEDLVKDSLAAVIAPNVELAHFSKAYVSVLYRAGISK
EQGKRSGIDVAYCSKRVLLAESADDDSGKSADDATTRVGVMEKTLHERCLSLYDAIPFIL
LKANPHSHDVEKVWQLNKVALVSDTNKFDTQGCTFGPAFQSSVAEYILSKKERFAKFLEL
MHLLVSRFTYIQLIGVDEACHAVDLNAFNQTQLEEREKEALAAMRASFLARNFAAFMVIV
KSRAVSLDISFNKASMDTLVYIKANTEARNPEPKYSIQIAKVTFGTVVVISAESFYESRP
FLQEDEVEKRFRSAYAINQG
>Tip_181
VNKDYGSSTPQQQASSPFVYKHVPDDCILNRVTAKPEAWTLHSYEAVSIFANRDGRFDVV
NNRSCEFDDESDIPAVQDLHILYTGSRMAYVPRKCKRAFVFKRGNMKHACVIQADIFYNA
LDARNHGIQVTYIVDKIYCLAFRIAAAPFLIFRTYFTKITVAHANLSSRVVAVVQVIAFR
LNNQGEEAIVSVKSRAVVTARLVFESLVKQDLSMLIAPNVELDKYQKAYVALLWRAGIPK
DEGRKSAIDAAYILKKIMVAENMDNQTGRSVDDAVSRVNIMQKTFNERPISLFDLLAFIT
LMADFKSHSMQKVYQIEEIQLISDTEKYDSANSTFGPAMQQAIQEAVLSKQQQFAKYLDV
MRLIVTFFTFLHFLGQNQIAHQVRLSAWRGSQLGDKEKEAITAMSASFLAREMSGFLSLL
RSRDISLNVSMNKESLRALVYFKARTQHRKPESKYGIHVATLAYGVVLVIDSTSYFQSQP
HVQEENVERKLKTAYDANSG
>Tip_182
VSKDYDAGNPQQQSTSPFVYKSIPENCLLAAATAQPEAWRLESFDAVQVYANQDGRFDAV
NNRACDFNNEADISAVQDLEIMFSGSRMAYITKTCNRAFIFRKGNLQHACVLNEELFLNA
IDARNHLLQITWIVDKIYALAFQIQTAPFFIYKTFFMKVTVAYASLASRILAVVQVIAFR
LNEQGEDAIVTFTQKVVVSARMIFESLVKQDLALLIKPNVELNHYEKAYVALLWRAGIPK
DEGKKTAVDVTYILKKILAGENMDNQTGRSVEDAGARVAIMEKTFYERPIILYEVLAFIV
LMADPSSEEMEKVYQGEQIQLISDTKKYNNADGHFGPAMAAAVAESVLSKQQQFAQLLER
ARLLIAWFNYLHLLGRSQIAHQINLSAWRGSQVSKNEQRAVIAIEAVFMAREITGFLAIL
RTRDTSLDISMNKESYKCLVYFRSKTQSRKPEAKYGIQVAGMTFGVVLSITATSYFQSQP
ALQENTVEKRLRSAYDANNA
>Tip_108
VNNDYNAEEPQEQAASPYVYKQIPDDCILDSVNARTEEWTMQSYEALRIYASNDGRFDAV
NNRSCAYNNETDIPAMESLAILYAGSRFVYIEKSCEKAFVFRKGKIEHAAVVQADIFFNS
IDAKDHATQVTFLVDMIFALAFQIRTVPYLFLRTYFSQITVTYSTVSARTLAVVKIIAWR
LEDQGEDAIITVRSKVVVPARRLFEGLVKQQLAILIKPNIEMNEYEKAYIALMWRAGIPK
DEGERSALDATYILKHILVAENMDNQTGRTVQDAISRVNLMEKTFYERPIILFDALAFIN
LSADPQSYSLEQVYQGSQINIISSTKKFNARNTYFGPSMQTCVMEAIISKQQKFARYLEV
MKIILSRFTFLHSLGENESQHEIDLAAWQGTQIANRENKAVTAFHASFLARKISAFLVLL
RSQDQSMEIALGKESLRALIFFHARGQHRRPEAQYGVDIASIAFEMVLSISTTTYYESHA
GIQENTVEAHLRSAYDSNNA
>Tip_25
VNKKYDAAYPAQPHSHPFVYRDVPQECILNSVTGKMSAVSFVPYKATNVFANDNGRFGAT
NNKNCDVDSSSSVPAVSTVKIIYSGARMAFTTKHYERAYIMRRGEIKHSAMISTGVFYSA
VDADDTAIQVAFTVEKVYAVALQIRVSKFMVYMTFYSNTTVTNASCASRVINVVKLTIFR
LNTEGSEAIVNINSKTVVNVREYVEGLVKKDLSVTIRANVDLHSFAKSYVCVLTRIAVSK
KEGDEAAIDPTYLLKKVLVGEPMDNETGNAIKDAIQRVAVMKKTFNERTMIVNEVIAYIT
LVAEPHSDQIEKLYQSRVIILLSDTKRYSSVGAAFGPSMQAAIVEAILSSQQNFAQFLEK
MRLVVHRFSFIHNLGEEQIHTEIDLSAWKGSRFEDQQQDAVVAIKATFIAPSYSAFLVIG
VEKSLSLDVKLGKESVRALVWAYARAESAASKADYGIEVSPLTMETALTIVTHSNFDSQP
YVQEASVEVKLESAFDSNSS
>Tip_26
VNKHYDAAFPKQQHGHPYVYKEVPQGCILDAVTGALSEVSLAPLDAIKLYAKQNGRFDAT
NNKACDLDESTKIPAISDVRILYSGARLAYLSKDYSNAYVMRRGDLKHAGMVSADVFHSA
VDADNALIQVCYLVQQIYAIAMKIQVSKFLIYLTFFTNVTVALASTASRVVSVVKILAFR
LNTENEEAIVNVKAKTVVAVRELYEDLVKNDMSLSIRALVDLYEFRKSYVAVLFRAGIPK
QEGSDASIDASFVLKKVIVGEPMDNETGNAIKDAVQRVSIMKKTFHERPMEVREVLAYIQ
LVADPHSENVEKVFQSRLIQLLSDTLRHGAVGADFGPSMRDAIIDAVLSKQAKFAKFLEA
MKVILERFTFIKFFGKNQGNTAINLAAWRASRIENKQAEAFVAIRATFVTSSFSSFLTMS
VEKELSLDINFTKESMRSLVYANSRAESASPEAEYGIEMSAVAMEIAIAIQTQSHYESQP
YVQENTVEKKLEAAFDANHS
>Tip_32
VTKTYKSAQEEAENSHPYAYRNIPEGCIMRTVNSQLMTVAISQYSAIRVYARENGRADAT
NDRSCDLSGSNNVPAITEIDIMFTAARMAFIGKNCAKAYVMKRGNLKHSGIIDLNLFFSA
IDAENTVLQIVFLVEKIYAVAIKIQTSSYLLFLNFFNRVMVAQAQTSSRVMAVIKIRVFK
LNSEGNQAIVNLQASTIVSVRKLFERPIKKDLQTQIGANVKMRAFADSYVSILYRAGTSK
DEGEEAAITAAFILKKMLVSESMDNPTGNAIQDQVQRVTIMEKTFSELPMIMLSVLAYIF
LVASYTSAGVEQVWQSKRIKVMSNTRRHDTEEAALSPTLRKVLVEAVLSKQDRFAKYLET
MQFLLKHFTWIHHIGKHKSGNSVHLAAWEAARIDDDEQGAVSAVSATFVPTSLVPFMSLV
VKESVSLNVNLNKESLRALVYLETRAESVSPESKYAIQMSQMAFEVALEVTGETFFQSQA
HVQEDEVDKRVESAFDQNNA
>Tip_134
VTKTYGAAQGHKETSHSLAYKNVPQDCILGCVNARTSTVQLQTFDALKIQAQENGKSDAT
NDRSCEHKNSSDVGEISNIEILFSGARLVFVSKNTDRAFIMRRGKLQHSGLCKSSVFFQA
VDAQNSVLQIAWIVYRVYSVALQIEVSSWLMYLAHFDDVIVHHSALSSRVLAVVKIRVFK
LNNAGDGAIINLKQKAVVTARALYEDAVKADLQWMIGANIQLAGYSESYVGILVQAGVAR
EEGDEGAITGKFVLERLLVAESMDQDTNNAIEDQIQRVKIMDKTAHDRALLMFEAVVYIQ
LRANFHSYSIERVVQSGIISLIHDTKRFGARNKEFSPCLKNSLVESILSAQEQYASWLDA
MHLLLSRFRHIYYLGKHKLNLAVSLSAWKCSRLDNQEQSALRAVKAVFMAANLAPFLAIS
VRKSVSLDVNFSKEALRTLVYMNTNAESPAPKAEYSIQLRDLSWEVALGTGEESFFRSQL
HVQEDGLDERLESAYDANSN
>Tip_135
VTKTHNAARHEAQTHHSYAYKQIPKDCIMNTVNAKIATANLTNYKATKIRAEDNGRADAT
NDRACEFSYSTDVPEISHIDIEFTAARMAFVTKHSEQAYIMKRGHLTHAGIIDMNVFYSA
VDAKDSILQIVYVYRRIYALALQIKVSSFLVFLGFFADTVVHHADTTTRVIAVIKIRVFK
LNNEDDDAILNLRSTAVVTVRRLYEDPVKQDLQLLLGANIQMYGLSKSYVSVLYRAGVPK
EDGQEAAVNAEFILKRLLVGESMDHDTGNAVQDEIQRINIMQKTAHDRPLVMFQALAFIE
LQASFLSTKVEKFVQAGMIEVISKTTRFGADEKEFSPSLRNALLESILSVQKRFATYLDA
MRFMIRQFTYIRALGKNKINTSIGLAAWERSRMNNEEQGALAAIRAVFLTTTVAPFIALA
AKQHTSLDISFNKDSMKALVALNTKAESSSPKREYAIQLTELAYDLAMGISADTFFEAQL
WIQESQVDNRLENAYDADSS
>Tip_30
ITREFGAPADEKHHPHVFSLKQISEACLFEQCNAPIRERNLESFEAARVRAADNGQADDT
DNHECEFDGTSKISAVAALQAMFTVARLLWIPRSYQVAYVMNRAALKHAAFVNSDIYYSN
VDGANGKISITYNVECIYALSMGLKITEFLVFENYFPQLTLAEASQASRAIRVMRIELFR
MDDESAASVVHIKNTLIVCVRHMFQDIIKRDLGLLIRANITLHNLAESYIAVLVRAGISR
SDGEAAAVSSTHVIRRVLVAESMDRPTANAVNDSIRKIAIMNRTFYRRSMALAKILEFIE
RRANFHSCNIEKLYTIESIILVANAKSFEAEEIAYGPAINNSLVQELLAAQNSFAHYLSL
MKMFVPNVQYIDRMGEEDGYTAVDISEWQYNRLDNKEKASVAALKAVYLSASAAAYLQMV
TEEALTIDVDIEKETVTELIFVAAKEEHYTPSANYSIDIDPMTFTEAFIAPAEQHHDSRG
FLQENKLEQRADSAFSAHTN
>Tip_49
ITQDFDKAKNVKHDSHVFALTKISAKCIMESAQGKVHKRSMKVHKAMEAVTKANGQQNET
ENEGYEFDGEGQISAVKDLNAMYSAARVVWTARTFQVAYIIGEAAVSHTVFVRADVLFSN
IDGKDGHMSVAYLYSTIYSLSLGLKISEYLLFKNYFVEITLQYASRPTRAVHVIRIATYR
MDAENSGNILHLKNTVIASVRNIFQDVIKQDLAMFIQANIRLADYAESLISILTRAGITT
DDGDAAAVSPTHTTRRTIVAETMDRQSANAIDDSVHRIGVMERTFYRRSMMLLETLEYIV
KKANFNSWKIDKLLTSDTIEMVIDARSFYADNAACDPSIRNALVQEVLASEERFAGYLNT
MNFIIAHFKFIHKIGANEAHAGIDITEWRKSRLGEQAMETIAGLKAVYMGGGAMSFISTG
AAETINLGVDLEKEVLSELIYVSLNEENYTPTAKYNSTLHPITFDMVLGSSCDQHYQATV
HLKEDVLERKAQKAYGAHSA
>Tip_50
ITQDYNKAKSIRQHTNVWALKRLAADCLLDTANGSVQKRTLEVFEAMRIFTVADGQQNET
ENEDYDWDSEGQIGAVADLDAIFKSARVIWVARRWQVAYVIGEAALKHTVFLNDAVFFSN
IDGKDGALSIAYLFECIYSLSLGLQASDWIIWKNYFKAITLHYASRAKRAVEVVRVAIYR
MDDEGSENILHLRTSTVVSVRQMYQGAIKRDLAMVITANIRLEQYQESMISIFTRAGIQA
DDGEAAALSPTKASRRSLVGETMDRKTANAVDDQVHRVGVMERTFMRRAMALLDTIEYIV
RNANFHSWDAERLMTSDVILLVIDAKSFYGKDADCDPSIRDAVTQEVLAGENKFASFLSA
MRLMATFFKYIYKIGENDSHDAVDISDWKKARLGDRARKTIIGLKAIYLPAGAASFLALA
STETVTLDIDLTKEVLAELVYLTANQDGYTPTARYKVTVHPLSAPTVVSSSADHHFQATS
HMKENSLERRAIKAFGNNTS
>Tip_252
ITQDFSCSTNTQHFAHVYAIKDISDACLYSAANARSDKRSIRSFSAMKVRASANGQQNDT
ENEEYEFNDTTQIGAVRDLNAFFAVARVIWLPRDYEVAYVIGEAAMKHAVFVRKGAYSSN
VDGSNGGLSVAYLCACVYTLSMGLKISDFLVFINFFNQMTLQRASQCSRAIQIMRMIAYR
MDNENTASVLHIRSTLVVTIKRLYQDIVKKELAIKIRANIRVANLTESMITIAIRAGISK
EDAEAAAINATHAIRQTLVAESMDRQTANAIDDSVHRVAIMARTFYRLAMGLAEELEYIL
ARANWQSYGEEKLFTVEVIQVVANARSFHKDNAACGPAIENAVIRKLLAAQNRFAHHLSL
MLFIIQSFQFIDSPGKEDVFEAVEITDWRQSRLNDREKESIAGLHAVYIPSNASAYLATA
SEESSSVDVDVEKEVFTELIFIQVKEEYYSPTGAYTVDVDPMTFDVALAADSESKYDSRA
DLQEGSLESRAETAYSVNQH
>Tip_253
ITQDFSSAMDAQQETEVYTLQSISQKCLLNRCNAKVEETSIRHYDAMRVVAEGDPQQDAT
ENEEYDHDDTAQISALDSINAFFAVARLIYVPRNYQVAYVIGEAAMRHAVFVRSGMYFSS
IDGQDGGLSIGYVCACVYSLSLALAISDFLIFENYFSQVTLQYAAKGSRVLAVMRTTIYR
MDNQASDSILHMNSSLVVSVRELFQALIKKDLMMVIKAIIRLDEFHESMIAILVRAGIAR
SDAEAAAIDATRAIRRTLVVESMDRKSANAIEDTIHRVQIMERTFYRRAMGMQEVLEYLS
RKANLHSLNVEKLWTLPLIHMVAHARKFYAESADCGPAIRNSVLQELLAAQNKFARYLDL
MSFLVQNFQYINALGKDDAATCVNVEEWKKSRVDDKEKQSLKGLKALAIPGGASSYVATT
SSEAATMDVNLEKEVLTELIYLAGKKKFYMPVAQYNKDLHPITYDEALAASADQHYDAAA
YLQEEKLEQKVESAFSSHSN
>Tip_17
ITREFAAPAETHHSPHVFSIQQVSQSCLLESYNAKVRERSMKSFKAVNIRAAQNGQADDT
DNHECEYEGTSKIGAISSLATLFTVARLLFVPRSYQVAFVMRRAALRHSAFLNTNMYFCN
IDGENGKVSVAYNVECIFALSLGLTISDFLFFDNYFPQVTLAEATKASRAIQVMRVELYR
MDEESEHSIVHVKNSLVVCIRCLYQDIIKRDLSILIRANIQLYELSESYIAILIRAGISK
DEGEAAVISSTHVIRNVLVVESMDRPTANAVKDSIHRIAVMDRTFYRRSMELAEILEFIE
RRANYASCSVEKLYTSDAIMVVADAKSYDAEQAAYGPAIKRSLIQEILAAQNKFAHWLSL
MNMFIEHFQYIDHIGKDDAYTAIELSEWQYSRLENKEKESVTALIAVYMPASAGAYMQIA
TEEAPTINVDVEKETLTELIFVAAKEEFYSPTADYAIDVDPVSFAEAIVSPGEQHYDSRV
FVQEDKLEQKAESAFSGHRN
>Tip_78
ITRELATSKNDAHIGHVYKVNIVSQSALMESASARVVERGVESYDAAEIQAGDDGQKNST
DNHECPFEDTTTIHAVDTLATAFSCARLLFVPRNYEKAFVMKQSSVKHCAFVREGLYFCQ
IDGRAGLLSVSYLIECVFALSLGLRVTAYMIWDNWFPAITLAEATRSSRAVNVVRLAIFR
TRNESSDSIIHLKATMVVSIRRIYEEVIKPDIAHQINAFVKLNQLPSSYIGIFVKAGISK
QHGEASAISGALVTRTLLVPESMDRPKANSANDAIHRLSIIDKAFHNRPLTLRDIFEFIE
RSADFHSRNVDALYTMDVVEFVETSKSVNTEDAEYGPAIKEAVVQQLISAKRLFSHFLSY
SKVFVGYVKYVHPWGQQEAHKAVEVSEWQYEELNSPQKRTITAFLATILATKAAPYLGYP
SAEASTLDVDINKDNLSSLVYLYVGEEFYAPKAYYKIAVDPLTFVMAFASAADSHLDSQS
HVQESSFEKRAESAFAKNSN
>Tip_172
ITKDFASANNNSHAKNVHSIRVISNDCLLGQASAMAEERNMESYAAIAVAAGADGQTNDT
ENHEWPWDDTATIHAISNLNTMFTCARIIFITRDFDEAFIMRQAAMMHSSFIDDKLYFCN
VDASANMLSQNYVIRCIFAISLSLKATDYLFFSDWFPEVTLAEAAKATRALKVVRLTIFR
MKDEKGTSILQLRSTMIVNIRGIYEEGIKETCALIIRANIKLDDLAKSYIGVLIKTGINK
EEGDASAVDSTQVPRKIIVPEKMDRKTANAVQDSAYRITIMDRTFNNLGMVLQQVFAYIE
RFANFASIELNALYSIQSIIMVEHSKSLGPEDVEYGPTLRSAVADQLLSPQHQFSHYLGY
AEFLINMFKYIYSMGENESNEAVDITEWSRENLSNQEDATVAAFLAVIITSNASSYLQYP
TCEAPTMDVSINKDNVGSLVFLAADEAFYAPRSEYDIVIDPIGFENAITGAVEHHLEAHA
SVTENSIEQQAESAFAGNSS
>Tip_173
ITKEYEAAQKDSHASNVYAVQIVSSACLLGTASAAIKEQSLGGFAAIAISAGGDGQTNDT
ENHDWPFESTSTIHALTKLNTLFSCARMVYVTQNFDEAYVMRESAMTHMSFIGDGLYYCN
IDARANHMSQRYPIHCIFTLSVSLKVTDFLFFEDWFPEVTLVDATQATRALKVVRITIFR
MKNESTESIIQVKSSMVVSVRGLYEDAIKETMAMWMRANIKLDELSDSYIGFIVKAGIAK
EKGDKSAVKTTQVPKKVIVPEKMDRPTATAVQDSVHRITIMDKTFNNLGMVLQQAFAYIE
KFANFSSYDTNALYTVQVVAVVEDSRSFNAKNVDYGPVLRRAIADDLLSPQHQFSHYLGY
AQLMIAFFKLIYPWHENQGHDAVNIAEWSKEDLQNKEDVTVAAFIAIIISANASSYMQYP
SCEAPTIDVSVNKDNLGSLVFIAADEEFYSPKANYDIVVDPLGLENAIAAAGDHHLDANA
SITDGSLEEKAESVFASNSS
>Tip_131
ITRDFGAARNPGNYPHVFSLKVISQSCLMESYSAKINKRPMTSYAATTISAREDGQANNT
ENRECQYDGTSSINALSKLQAMFSVARLIYVPRSFDEAFIMQKSAMKHGAFVNRDFYYCN
VDGPNGGISVAFIVECIYALSMGLKITDFLLFNNYFQDVTMTNASKASRSMDVMRIELYR
ARTEDAQNIVSLRNTLIVGIRCLLQNSIKVDLGTMVRSNIQLSNLNDSYIGFLMRAGIKK
DDADGEVISATHVIRSLIVSESMDNPKANAVNNSMHRISVMEKSFFNRAMTLNEALEYIT
HVSNYRSCGLEALFTKDIVVLVEDSNSFRSHGSPYGPAIRKAVVEQLLTPQGNFSEYLSF
SRMMVGHFTFIYHLGSNQVYDTCEISEWRYEELGNDERESVLAFIAVYLTTSAAAYLQAA
TSEAPTLDVDLDKENMASLVYVARGEEYYTPKAEYSISVDEIPLEVAFAGAGDQRYDSNA
YLQEDGLEKKAESAFAANSN
>Tip_132
ITREFSASNGASHWPHVFALEVVSERCLVESYSARIQEKDIKNYVATEIHAREDGNANET
DNRNCEYDGSSSIDAVSGLGAMFSVARLLWVPRSIEEAYAMQRSAIKHSAFVRQDFYYCN
VDGRNGNMSVRFVVACIYVLTVGLKITDFMFFKNWFTQVTMAEATVASRAMSVIRIELFR
MRQEKPDTIIHLRNTLIISVRCLFQDGIKVDLAFIIQSNIQIHELSDSYIGILVRAGIDK
DEGDASVISATHVIRKMLVVESMDNPTASAVNDAMHRISIMEKSFYNRAMVLNENFEFIT
KVSNYDSCTVEKLFTLEVVVLVEDSNSFDANASNYGPTIRDATLDELLGPQKNFSDYLAF
SQMIISHFKFIHNLGENEAFDSIEISEWKYEELDNSEKQSILAFIAIYVASSAGAYLQVA
TAEAKTIDVDVEKENVTELVYVARSQEFYTPKAEYSISIDAMSLEVAFGGAGDQHYDSKV
QLQEDGLEKKAENAYASNSG
>Tip_174
ITREYDAVREESHTTSVYSVRGLSEGCLIDAATAKEKEINLRTFSSVSIVAQENGSRDET
NNHACNFEDELQIMAITRIETLFTVKRMVFTSKNFKAAFIFAQGFLQHSAFVNEKVYMSN
VDGENGKISISWEVKAVFALALQLFVSHFLVHRNYFAHITLCSATESSRTIQVIRIVVYK
MDGQDTDAILQLRHTLIVKLRGIYQNGIKDDLVMMIRANIQLRDFADSYVAILVRIAIDK
RNGSRAAINVAFIIKHVVVCEAVDHGTSNAIRDQTYRIPVMEETFHRRALCFQATLEYVA
QQGNFTQKDIEHLYTQEMIVLIATANRWSAQHAQYAPVLRDAVMKGFISVRNIFAGYLDI
RKLLLKQFKQLHAVGENEAHSSIEVSEWRKAELDERENDSMVAIQAMYMGTGLAAFLTLT
KEHMPTVSIDLDKESIRELIYLGANACRATPEAEYSIEVSKLTYNLALAASTEQFWESAG
FVSEQSVEKRAKSAFGTHSR
>Tip_175
ITRQYDATRDERNLKNAFSIRGLSNDCLIHGPTAEIKEREMTSFQSVQLHANQDASTDDT
NNRHCDFANSVQIRAVSEVATVFTVKRIVYVTKQFKKAFVFKQAAMQHSGIIESGVYFSN
VDGKKGRLSTVIEVAKLYAMAIALKVSKFMLWEQYFTRVTLAVARKTSRVIQVIRLEVFK
MDEEQSDAILQLASSLIVAIRQMWERGIKQDLALLIMANVQFEEFEDSYIAVMIRVGIQK
KNAARGTIDADYVIKQVFVMEATDDQSSNAIRDSSYRIPVMDKTFRRRALLFLGSLEYVT
QKGNYKQRTLKHLYTLEVILMIAPADKWASTDCEYAPVLRNAMQKRLLSARDLFANHLNV
MKLMVHNFKQLYDLGKSQGHTPVDVDDWMRAELSNRERDSMTAIQAIYLSAGLAIFMALA
KSQMTNVSIDVEKETFRDLIFLGAKSSYTSPESQYKIDIGEITFGEQIAAGGEQYYEARG
SVQENNIEKRAKSAFGAHTR
>Tip_118
ITREFSASKDDQHATTAYGIKGIAEDCLIDNSNAEVKQQNLRGFNAIQVFARDNGEKDKT
DNQECRFENATDVKAVNDVNTWYSVSRLIFVSKNWKSALVFTQAAVQHGNYVNNRLYYSN
VEGEDGDLTVVSDVAALYALAFGLSVSAFLIFKNLFADVTLVIASQGSRVMAIIRISIYR
MEEESTEAIVQIETSALVSVRRLYQKAIRRDLTLIIQANIQLWKFTESYIAVLERVGIDK
AQGSMAAVNAAYIIKGTFVGESVDHNSSNAVKDSTQRLNVMEKTFYRRALMLKQPLELIY
ESANYYQYKLERLYTISTIVLIARATKYNADPAEYGPILKNAITEKFLAAQTQFAGYLEV
ETLLFSHVKFLRHLGQNHSFAAINITEYDQQQLNYKEKDAVVALIAIYIAASAAVFVAME
VEKSPTLSVDIGKEKVRDLVCIGADATYATAKAEYAIACGHLKFTMSTSAASTQFHSEKV
HIQEDQMQKQVETVLGSHSR
>Tip_119
ITREFDASKNETHHAAAYGVRNLAEGCLIDTSNAKIKEQTMEAYQAVQVNAREKGTKDDT
DNHECRYEDASNVNAISDVSTIYTVARLIFLSKDFKSALVYSQAAVQHGAFVGEGVFYSN
VEGEDGTISVFSDVEALYALAIGLNVSAYLAYANLFSEITLAIADQGSRTMAIIRVTVYK
MEDASKDAILQLESSVIVRVRQLYQHNIKRDLTIVIQANVQLYRYAESYIAVLIRVGIDK
SEGSMAGVNSAFIIKNTVVSESVDHDSSNAVKDSSQRITVMDRTFFRRALALRNPLEYIT
QEANYYQLDMERLFTLESIIMIARARRYNSEPADYGPVLKSAILEKFLAAQENFAGYLEV
MSMFVAHIKYLRGIGEDQSYSAVDISEYDYKQLEHKEKESVVALIALYLGGPAAIFLTLE
VEKSDTVSVDISKESIRDLIYINVDATYTTPRAKYTIQLGHLSYAMSVAASASQFFEAQG
FVQENNLQKKVESTLGAHAR
>Tip_152
ITREFDACKGEQHNSAAHAIRNVAEGCLLETSDAEEKQQSLKTFGAVQVMAQDNGSPDEA
DNKECKHENVTNVQGVNDVDTLYTVARLVYIRKSSTAAFIYSDAALQHAALTEHEFYYSN
VDGNDASMSVCFKVKAVFAIALNLRASTFLIFRNLYTPIVLVNAALGSRNIPIVRINVYR
MDEENAEAILQLKRKVIVKVRKLWKGSVKKDLALVIRVNVKVHRLQETYIGVLLRVGITK
DDGTKASIKSAYLINKVLVAESVDHNSSSAVKDNTQRISVMERTFPRRSLMLHDPMELIV
KRADYLQLNFLKLFNMERITLLARAKRYAVEDTETGPSLKDAVTEKFLAAQEQFTGYLNA
MQLFFTYVKYLKAIGDDKAYASVGITEYEYKQTNHKERATVIAILALYFGAGAVIYLALA
VEQAPEVSVALDKRCMTDLIYIGPKATHAHPAARYALQLGHFAYDLTIAAAADQYFPVKA
YVQQDAIQKQVESTLGFHTR
>Tip_254
LTREFEAAHDARHNTNALAIRNLAESCLMDSSDAKEKEQQVKSYEAIRLLAADSGSPDAT
DNKDCEFENATKVNAVSDFHTLFTVARFLYVSRNFKAAFVYSGAAMQHAAFTNEHMHWSN
VDGRDSTISIGYTVEALFALALGLRASAFLVYESFYAPVTLLWATVGSRNLEIVRVNVYR
MDQENSEAIIQLKRNLLVKIRRLLQGAIKKDLSLVIQVNVKLHQLTASYIAVLCRVSITK
KNGEKAAITIAHLINNTLVPETIDDDSSSAVEDNTQRVAVMERTSSRRSLVLLEPMELIN
KRADFRQLDVLKLLTKEKIFVIARARRFGDPDAEHGPSLRKTVAEKFMVAQEHFTGYLNA
ASLCFTYIKYLKSMGQEKSFAALGITEYDYKEMDDKDNASISAILALYLGAGAAGFLCMT
VEEAPEVSVAFNKKCFRDLIYIGVKRSYCTPAARYSLDIGHIGYELTISAGAKSFFPVRA
YLQQNAIQRQVKSTLAFHSR
>Tip_255
LTREYDAARDTKHSSAAYAIRNVAEGCLIDSSDARQKEQTLRSYAAVKLFAAERGSTDET
DNKECKFEGSTNVEAIKNVATIYTVARLIYISKSLKSAFIYSDAALQHSAFTDEGFYFSN
VDGHDSSLSVAFKVEAVFALALGLKASVFLIFTNLYTPITLIHATIGSRNLPIVRVNIYR
MDEEDGEAILQLRRNVVVKIRRLWQGSIKHDLAIVIKVNVKMFRLSESYIGVLLRVGITK
DNGEKAAINAAHLINRVMVAESVDHNSSSAVKDNTQRINLMERTFSRRSLMLMDPMELIF
KRADHNQLKFLKLYTMERVFLIARAKRYAGDDAETGPCLKDAVAEKFMAAQDRFTGHLNA
MTLFFTYIKYLKSIGEEKAYAALGINEYEYKQMNNEERESVAAILALYLGAGAVVFLAIA
VEEAPEVSVALSKKCMKDLIFMGAKATHAHPASKYALQVGHFSWDLTISAAAKQFYPVRS
YIQQNSIQKQVETTLGFHAR
>Tip_149
ITREFHAGKDQAHRTAAMAIRTFADGCLLDTTNADTKEQSIRNWDAVRVHAAENGSRDET
DNHECRWEEATDVTAIKQIETIYSVARMVFVSKSYKSAFIYSDAALQHCAFVGEGLYLSN
IDGENSTFSVSYVVDALFALALGLNASAYLVFENLYTDVTLVIASVGSRTLSIIRVSVYR
MDEEDTEAILQLQTNVIVKVRQMFQGTIKKDLALLIEVNVKLYQLQESYISVLLRVGIDK
EEGSKASINAAYIIKKVMVAESADHNSSSAVKNNTQRISVMERTFFRRALLLLQPVELII
READYQQLSLEKLYTADNILMIAKAKRFASRSAEHSPCLKDSVVEAFMACQDRFTGFLNV
MTLFFTYIKYLKEVGEEELHAALGIDEYEYKALDNRERSSVVALVALYLSSDAVIFMAMA
VEEAPEVSVDLEKECIRDLIFVGANATYSHPRARYSLQLGHLKFELTMAACAAQFYDMQS
RVQQTRVQRQVEPTLSSHAK
>Tip_2
ITRNFGSSKKEQDSYGVFAVQNVDQSCLMDTSNARVSKRKYRTFDTMHIAVGPSGACDDT
DSHECAYDNKTQIRAVSELATMYTVARLIFVPRTFEVAWVMQEAQLRLCAFVQEEFYFSN
IEGRNGIMSVMFQVSTIFAMALGLAVSEMLLWTNFFSQLTLTRSTRGSRTLYVVQVELYK
IDTESTQPIMTLQKAVVIMISKLFQNAIKRNLSFLIKSTIQLWEYARTHVAILTRVSIDK
EDAQKEAIDPTFIIKNILVAESIDHESANAIRDATYRVTIMETTFRRRALILGPTLEFIP
QKTNYFSRALEKLYTAVIILMIANAARYNASNAAYGPALRDSVIKELLAAQEQFAGYLDI
MRLLIQTFKYLEHLMEEGCHDSVSVGDWELTDFDNRENDSVSALIALYLSAGACVYLALA
VEEARNMDVDLEKEAVKELVILGGRTTQASPTATYNIDVEPLLFNTALTGCSEQYYESAS
CIQQKELEKKARKAWCAHTQ
>Tip_15
ITRDFATSHHVKEATSAYVVKNTEDDCLMDEANSVLAERNLQGYNTMQVGVGEGGTTDDS
DSKECKFEERRAIRSVSNIGTLYEVARLIFIPRDYQVAYLMRQAALRHACFIDKELYFSN
LESGDGIMTVMYHVECIFPIAIGIKAAHMLIFKNYFSEITLTCAESASRSLGVVRLEIYK
MDSENSDPVFTLHETTIVSVHCLLKNGVKPDLGFAVKSTIQIRNFNRSWIAIMRRISISR
PRSDKATVSGSFCIKPVAVVESIDHESANAIKDETYRVSIMEASFDRRAMILHDTMDYLT
EKSNYSSLDLDRLFTIAIIVFIADAYNYDAEKSEFGAVLREALEKQLLSGQERYAGYLAI
MGYILTKFKFLRSVMENNSFDGVNVTEWRMSNLQDKEDPSVSALMALYLCGDATAYLALA
TKDDKTMNIDINKRSVEALILFGQQSTKVSPTAEYTRELASIIFAQTVMATAEQFIDEAS
RIQEKKLERKTEDAYTAHNS
>Tip_16
ITRDFNAAHNVKDVRPVFAVRDIEEDCLLETANSVIADRNVQSYNAMHIGVGKGGTTDET
DSRECGYQDRRSIKSVVGIKTYFSVARIVFIPRDYQVAYLMKQAALRHVSFIQENLYYSN
LESGDGTLTIMFHVDCVFPMAFGLHAAEMLLYSNYFTQITLTCAEHASRTLGVVRLEIYK
VDNEEDQPIFSLKETTVVTIHMMFQDGIKPDLGFAIKSMVQLAEYNRSWVAILVRVSIDK
PQSEKAVMSASFVIKKIAVVESIDHDTANAVKDDTYRIYIMEASFHRRGISLNETLEYIM
QKANYCSCALDKLYTLEIIVLMADAHRWESAEADFGAVLRNAVKKQLLAGQDKYAGYLAI
MGLIITQFKWLHSMMQDNAYEGVDVTEWRLTNLNDREEVSVSALIALYITGNACVYLVVA
TKEAKTMNIDLDKRALRALILFGANATKTTPTAEYTRELAKILYEEAVSAAADQFYEEAS
RIQEKQLEQKAESAYTTHSQ
>Tip_199
ISRNFEAARSPKEHSSAYAVANVSEHCLIDGAHARKDDRALSTFEAMQVNAADDGARDQT
DHKACNFEDQTYIAAVKHVDTLYSVSRMLYVPRDWEHAFVMRKAAARHGSLLKKSLHFRN
VEGSNNMLQVAFEVACVYGLALNIEVSAFIIYPNYFSEVTVSNQHLATRVLLVVRVDVFK
MDGENSEAVFNMRATLIIRIRRLYQGLIKKILALLIAALVQFEAYGKSYVGAMRRAGVGN
RDGDEGAIDSSFLLRGLLITESMDNQTAAALENKLRRIEIMQRSFVRLAMILAGHLVFIF
EEANYNSYHVEKVYTVKKILLISDAQSVDATGCSYGPTLETAVVEDLLAARKKFATYLHR
QSLFLEKFEWIVWMGTDEAHEAVELTEWDLNRLNDQESVTTEELIAVYIAADAAAFLAVA
VKNSGNMDVDVNKESIRDLIYFTSHAEYATPTAEYQISISEINYGSAMSAAPDRYHDTQC
NVSEDVVEKEAAQALAISKD
>Tip_200
ISRNFDAAQAPKHHNTAYAIQDVSERCLISGAGAKKEDRSLRKLAAMRLWADQDGQRDQT
DDKACNTENDSNISAIKNINTIYAVSRIIYVPRHWETVFVLRKAAARHASLIKSNLYFRN
VEGENNLMQVAFEVQCIYGIAMNIETSAFIVHPNYFSDITVSKQNLATRVMFVVRVDVFK
MDGEGSSAVFNMQATLIVEVRRLYQRLIKKSLALMIAALIQFKAYGKSYVGAIRRAGVGK
DDGEEGAIDGTFILRGVMVSESMDNETANAVENKLRRISIMQRSFHRRTMTLAGVLSFIA
EKANFSSHECDKIFTIKMIILISEARSVTGTHCDYGPALENAVQDELLAARARFATYLNR
QQLMFEKFEFIVYAGTDEAHSAVELTEWDANRLQDEESVTMEELIAVYIGSDAAAFMATA
VHNAGNLDVDMDKESMRDLILFTARAEYATPKSAYAIAVSALTLETAMGGTPDRWHKTRC
NIQEGVLEREAAAAFASSKN
>Tip_18
ISRDYNASRAQEHHATAYAIQNISEDCLIDGAHAKTEEREIKTMAAVKLYADRDGQKDQT
DHKDCNYEDRSDIEGVKDLHTIYSASRLVLVPRHWEKALVMRKGAARHASLVKETLYYRN
VEGRDNPLQIGFEVGCVYSFALNIEVSAFIVYRSYFYNITVSKQSAATRVLFVVRVDVYK
MDGEDSDAVFNLHSSLLVSVRRLFQSLIDKDLAILIAALIQYEDYGKSFVGAIRRAGVGK
EDGEQGSVDLTYMLRRVMIAESMDNSAQNAVEDKVRRVCIMEKSFRRRAMILAGHLSFIL
ERANFCSHNADKIYTVAIIICISDARSVNATQCAYGPSLEDAVQEEMLAGRAEFATYLHR
QELLIEQFEFIVYMGVDEAQSAVELPEWDISHLGDQEEATMEELIAVYVGAAASAFLATA
TKCAANLDVELNKDSFRDLIYFTARAEYASPTAAYRVSLSSMTYDVALAGNPDRYHETRG
NISEDSLDREAADAFAASKS
>Tip_94
IASDYEAAKNDENISSAYALKNISENCLVGSATAKTQERTIKDYSAVHVWASADGQQEQT
DNSACEFAKESEIGAMGTLNTVFNINRLVFVPRHFKTAYVMRKAVAKFATLVNTNWYFSN
LEGTENVIQVAFNVERVFALAISMAVSAYIIFKDYYNRITISNQDTACRVLHVIRIPIFK
MNDQAHDAVYHLQKTLIISIRDLIQNVINRDLALVIRATIKFYAFYKSHIGVMNRAGVAR
QSGSEGSINAQLILRRVMVAEAMDNETASAVNNKVRRISVMSKSFHRRTMHLCAHMTYIF
ENANYHSFEVDGIYRCKLIQLISDAKSVNGGEATYGPGLSEALREELLAAQAKFATYLTS
KKLFASRFQWIMHMGSDYAGTAIDLSEWKVNRLHTNQAVTVEELEAIHLGSDLAAFVCAS
KSKTNNLDIDIDKETLTDLIYFAADAERTAPRAPYKISVNNMAFQTALAGKASRWYSARP
GIQEQTLDAAATNALAASGN
>Tip_95
ISSDFTAGRDAEHKTSSFAVKNISESCLMHSSTARSDERRMQDFAAVQVSAAADGQTDQT
DNSACTYAKETEIHAVESMDTMYNVNRLTFIPRHFETAYIMRKAVAKFSSLVEAGWYYSN
VDGTDTALQLALQVPRVYALGMSMKVSEFILYEDYYNLITISNQCSACRTIPVIRVGVFK
MDDESHEAVYHIRKTVIIAVRRLIQQKINRDLALVIRANVKFNAYYQSHVGIMNRAGVAR
QSGSEGAVNTRLILRRLIVCESMDSQTASAVTNKVRRVAIMSKSFHRRTIKLCAQMTYIF
ENADFASYQPDAIYRCKLIHLISHAHSVHATDVQYGPGLTTVLQEDLLAAQAAFATFLSS
QKFIVTRFQFIMNFGSAHAGTAVDLNEYRINRMDTNQKFTIEEIRAIHLGSDLALFVVLA
KRKTSNLDVDLDKESLSNLIFFSGDKEHSAPTAPYKVSMKSRAFKLALAGNGSRWMNARP
GIKEQTVDSAATNALAGSGN
>Tip_48
IASDYNASKERKNVRSPLAVKDLSDQCLLNNSTARVEERFLSDFSGVEVWSEHEGQREQT
NNKACDYESDADIGAISDLDHLYTASRFIYISREFKKAYIMKKACMTLTCLINVGLYYSN
VEGEENALQIAWEVNRVYAVALSISVSQYLIYKDFFNEITISWQRISCQTMRVIRMSVFK
MDGEASDAVFHLKKTLMVTVRKLFQDPINRDLSLMIRANVQFYEYRKSYVGILARSGVSR
EEGDEGTVNAQYVLRAVLVGESIDDTSAAAINNEVRRLEIMSRSFERRSLQLCAHMAFIH
EKANQNSIGTEKIFRKRTITIINAARSVNAEGAASGPGLSKSLKKQVLATQAKFATFLSN
QRLFVAQFKCIFYYGSQHCHEAIDLCEWGLNRLGDNENFTVEELMAIHLAADVGAFLAAA
TGRSENIDVDFNRESISDLIYMASSAEQASPTAPYKISIKSLEYDEAIAGSPDAWFESKA
HVQEDSLDTQAASALSCSGD
>Tip_215
VTRERDAAKNERQPDGAFSVQDISEGCLIQSVHSKAEESSLRQYTAVRVWSQKEGSQNDT
DNKNCLFEGEENISSVTGFNTVYSVSRLVFIAKDMTTAFVFERAAAKHAAIIKEDVYFSN
IDGKDSSLQIVFKVACVFSLAMNLKTAGYFIFKNYYSEMTISFQSTAGRILNVTRVEVFK
KDSSHSESILHVKSSMMVTVRRMYNDAIKKDLAMFILKNINIFALSKPYVSALARAGVDK
QQGEEASISVSYILRNFVVAETMDNRSANAIDDAIRRIAVMQRTFHRRGLVLQGPIKYVM
QRANYRSVNTKHVFVKRVVILITDAKSYDAVGAQYSDALAQSCIQQLLAPQKSFATFLNL
LKLFLTRFRFIDILGSDEAHATVALTEWGGARLGNNERTSVAAMAAIMVAAGLAVFFHLE
TKKNFNVTVEINKESFSELIFLTVKSEYGDPKTPYTIRIKSLSMEHAMAAEPQRHFQSNS
IIQEDSFEKRAQSAYAGHKG
>Tip_216
VTRERSAAKNQQHDGSAFPVRDISDKCLLNRAYAKSEERTLQAFAAVKIWAAAEGSKDDT
DNQDCEYEGEEDIESIAQFNTLFSVSRLIFVASSLQTAYVFERAAAKHGVIVKKSIYYSN
VDGRDSIFQVVYTVSCIFSLALNIEVARYLIFKNHFSAVTISHQTSASRIMHVTRIEIFK
KDGEKEESILHIRATMIVTIRRIFNNIIKRDLAVIILKNIQIHAYTKSYVAAMVRAGVQK
DNGDQASVNSDHILRQVIVGETMDNRSANAINDAVRRVAIMHRTFRRRTMTLQGQLTYVS
QEANYQSLNVEHVFVTEIVAIISDARSYNVQAAEYGDALSKACIEQLLASQKKFATFLHV
MRLLLHRFKFIDFMGADEAHATVNLTEWGATRLPDDEKMSVAALTAIYVAVDLSAFFQTQ
SKKSINLNVDVNKESLVELIYITSKSEYCDPQTQYTINIKSLTLNKALCARAERHYASNS
IIQENNFKKQAKSAYATHKG
>Tip_28
VTREREATRHVKHESSAYAIRHIADGCLIGSAHAKTQSRDVENWSTVKIYARDEGSKDET
DNQDCEFEHESDIGSFAEFDTLFTVTRIVFVPRGYQTARVFQRAKLKHSVLIQDNYYFSN
IDGNDATLQIVYLVSGIFALAINIRVGRFFIFKNFFSEITVTRQPMASRIIQATRIQVFK
MDGEDSASILHLKNSMMVNVHSLWNEIIKKDLALIIRKYIRLYAFTKSYVAAMMRAGVDR
TDAKQAPVNSEHLLRKILVAESMQNSSANAVNDAIRRVTIMQRAFQRRAMVLAGLLTFVA
QRANFSSLKVEHIYTMQSIAIMSDASSFNGATAEYGDALQTGATEEILAPQSDFATFLRL
MSLFVYRFRFIKVLGKSEAHEATELTEWGLSRLSDKERISVAALVTVYLAVELASYYGTS
SKKTVSINVAVSKESLVELIWVTARGEYPNPQSPYRINVKSLSYDQALAARPERYFASSS
IIQEAQLSKKAETAYASHKG
>Tip_27
VSRERKAARDDQHHNTAFAFKEVSEDCLMNGAHAKKEERSLHRFSAVKIWAAQEGSKDET
DNQACDYERESDIASIGKFDTLYTVSRLLFIPRGFSTAFVTSRAAARHMALIRSGIYYSN
VSGKTSNLQIVFEVECVYGLAMNIRVARFFLLKNLFTEITIAHQDAASRVLYVVRVEIFK
MDSEDTSSIFHFRTDLIVSIRKMYNAIIKNDLPISILANIQFHPYGKSYVALMLRTGVSK
DNGDQAVVDSAHILRTTLVAESLDNETANAVEDAIRRVTIMDRSFRRRSMVLSGQMTYIE
RKANYRSVQIPELYTAEWITIISKAASFNARNSQYGDALRDSLGDRMLATQDRFAAYLHL
MRMFFSKFRYIFMVGRDEGYTAVDLTEWGLRRLDDKEHVSITALRAVYLATNAAAFYQTQ
TKKTVNLNVDMAKESINELIYLTRQQRYASPNSPYTIDISSLTYSEAITAKPDRHYAETV
IIQENSLEKRAESAFAANKH
>Tip_24
ITRDYEASQENERESSAYAIKGISQRCLMDKAFAKSDSRNMHNFESIQVYAKDDGSKEDT
DNQACTYENGSNIQAIMDMMTIYRVSRVLYIGRSFETAFVFRTAPAQHTAIVSGYLYFTS
VNAEARTLQVICEYDCVYNMAMQIQVAQFLVHRNWFSDITVSKMSNASRILHVVKLKLFK
MDEEDSAVIFMLPTTLLVGLCEILENGIKNNIALKIKAIVKLQEFSKPYIGCFVRASVNE
EDGQEAAVSKANILRNIAIAHSMDNRAANAVNDAIRRIAIISRAFFRRAMNLAGVLKFVT
ERANFQSRHIEQLFTKAKILIITNAKCFDAEDVNSDPGLKDGIEDDLLAVQDKFATFLHL
KQMILTKFRFIGTIGEGDCHQGPELTDWNLTRMEGHQCHSIVALLAVYMGANAATFFSLA
SDKTANLSVNVHKEPLKTLLFLGARAEHVSPTSEYGIKISSLPFTVAVVAQPDRYYSSRT
LIAHGKLEERAKHAYAANKD
>Tip_126
ITRDFDAAQTEERKANAFAIKDISQNCIMDTAFASCESRTFKTFDSIAVHAKRNDAEDET
DNTACTYDDQSSIRSIIGLMALFSCSRLIYVSRNFQRAFVYREAPAQHASLIDDDLYYTS
VNAKARVLQVIYQYECVYNVAFKIHAAKFLAFKNFFNEITIEEMTMPSRIIHVVRVLVFK
AEGEFSDVILMIPQPMLVTLCKLFEHGIENTIACSIQAIIHVHEFNEPYIGIFARAAVSE
ENAEEAGIGSANLLRRALIAHSMDNRTAHAVEDAVRRVSIISKAFFRRSIPLGDLMKYVA
KKASHTSYEVEQLFTGEQIWIIAGSRCFDCANVEADPGLKNGTMDSMLAARQRFATFLNL
EKMLLRKFARIGHLGENDASESPDLSEWSLSKMNGQQAHSLVAIRAIHIQADATSFLTLS
TNRTSNLQVSIRKEPLSKLLYMGGRAERVSPTSEYGIKMQTIRYKHELAVAPERYYESSS
IIAHQDLEQRARSAYAANNN
>Tip_127
ITRDYSAQKNEKREAAVFAIRDISQSCIMNEAFAQVESRALRSWDSVQVYAKETGARDET
DNQACTFDDDSSIRSIVGLMAMYRVSRIIFVNRSFERAYIYRTAPAQHASLVQRHLYLTS
VNAKARLVQIISKYTCIYNVAFKIHSGKFLVYQNFFDETTVSQMHSASRVLHVVRVVVFK
MEGEENEVILMLPQSLIVSLCQLYENGIKNVIGCIIRAIVRVHDYVEPHIGIFERAAVTE
DEGDEAAIGKAVLLRGVFIGHSMDNRSAHAVNDAIRRISVISRAFFRRALILGGALKFVV
KRASYISHDFERLFTQDAIWLIADERCYTSANVESDPGLKDGVVEELLAARERFATYLDL
ERMLLREFTRVGQLGKEDAADAPDLTEWNLSRMDGKQATSLVALMAVHVVSNAASFLTLA
TDKSHSLSVTINKEPISALLILGVQAEHVTPTAEYGIRISQMSYDNAVAVRPERYYNSQA
IIAHNSLEERAKTAYAANKD
>Tip_189
ITRDYSAAKENKRENSAFAIKGISQKAIMDQAYAKCESRSFNCYESVQVYARENGSNDDT
DSQACTYEDGSSIKAVIDMMTLYRVSRVIYISRNYESAYIYRTAPAQHATLIDHYLYYTS
INAKARVLQIISEYECIYNVALKIHVAKFLAHRNWFKDITVSEMTEASRIIHVVRLKVFK
MEEEDTQVIIMLPQTLLVALCELFEDAIKNNIGLAIQAIVRVNDFAEPYIGCLERAAVTE
DDGQEAAVAKANILRRVVIAHSMDNRSANAVNDAIRRISVISRAFFRRAIRLGGVIKFVT
KQASYESHQFEQLFTVEEILVIADAKCFDAQNVNSDPGLRDGVLDHLLAAQERFAKHLHL
EKLLLRKFTYIGTVGKGDPHEAPDLTEWNLTRMDGHQCHSLVALLAIYLAANAAGFFCLC
SDKMTNLSVSVHKEPVSTLLFLGARAEHVASTSDYGLKISELAFDNAVAAQPDRYYDSQS
IIAHDNLEERAKHAFAANKN
>Tip_190
ITRDYSAAKETKRENSAFAIKGISQKCIMNQAFAKCESRSFNVYESVQVYAKENGSNDDT
DNQACTYEDASSIKAIIDMMTLYRVSRVVYVSRNYESAYIYRTAPAQHATLVDHNLYYTS
INAKARVLQIISEYDCIYNVALKIHVAKFLAHRNWFNDITVSEMTEASRLIHVVRLKVFK
MEEKDSEVIIMLPQTLLVALCELFEDAIKNNIGLRIKAIVRVHEFAEPYIGCLERAAVTE
DDGQEAAVAKANILRRVVIAHSMDNRSANAVNDAIRRISVISRAFFRRAIRLGGVIKFVT
KQASYESHNFEQLFTVEEILVIADAKSFDSKNVNSDPGLRDGVTDHLLAAQERFATHLHL
QKLLLRKFTYIGTVGKGDPHEAPDLTEWNLTRMEGHQCHSLVALLAIYVASNAAGFFCLC
SDKTTNLSVTIHKDPVSTLLYLGARAEHVAPTSDYGLKISELAFDNALTAQPDRYYESQS
IIAHDNLEQRAKSAFAANKS
>Tip_13
ITRDYNGAQGARREDSALAIKGISEDALIRACFARTDSRIFQTYKAVRIYAAENGQKEGT
DNKACELEDGTGIEAIMSMMTIFTVSRMIFIGRDYETAFIFQMAAAKHAALVGDDLFYTN
IEGADTVLKVISEFQCVYSIALEIKASTFLVFANFFKDVMVAEQSGTSRVFYVIRIKIFK
ADDEDTEAIFMLETTVIVNVCKLLEQGIKKDVSIQIIAMIELLNYAKPYVGCLVRAGVSE
ENGDEAAISAAHILRSIAVGHTMDNNVAHALDDALRRIPIIERAFYRRAMVLAGYLKFVI
HQANHKSRSIEQLHTKQEIVLISHAQCLEGEGVDEDPGMRRGVVKEMLAIQSEFATFLHF
KTFLLRQFHFIGAMGKAEPNQAVDLKDWDLSRIQNRQALSVVALIAIYLVAEAASFFALV
VDKTANLNISLNKESVSELLFLGCRAEYIAPKAPYSIEVDDLTFQVAFSTNPGSYHSTHP
NLMENTLERKARTIFASNKN
>Tip_217
ITRDFGAGKEAQTFSLTFGVHEISENCLMDSAFAKVNDQSFHVFESTQMHAANNGQQDAS
DNKSCEISNKSNITAIYGIDTTYTANRLVYLSREFRKAFVYKRAALRHACIVEENLFHTN
VEGINTSRQLLFNWAHIYAIGLELNVSDFVVFRDHFAHMTVTNQTGATEVLFVIRVQIFK
ADDEHTNAIFVLRSTLLVDVCQLHEHGIKMDLALKIKANIQMYTYREEYVGAMLRAGVNR
EKGEKAATNAEQVLKRTFIAWSQDNPPAHAVSDAVRRIGLIQKAFYRRAIVLATMLLYWT
KRANFESHEQERVYTNSLITLIADVKTWSAENAKDGPTLRSAVQDELLAAQEKFATWLNS
ASILCCMFNYIGSLGKGNGSEGPSLCKWDQTRFQNERCTSILAMKAIYLAPGASAFYSLA
VSQTCNISISLDQEKLNELIFMGSEAEHAAPSSPYSIKIAEMAFEKALSAEAKSQYENKA
VVVENTLEEKAKSAYTAHED
>Tip_218
ITREYKAAQHDKTDALSYSVQQVSENCLIGSEHAKVDGQSIMVYAAPRIQAARDGQKDAS
DNKACELDDRTDVSAVYDIQTLFTVNRLIYIARDFRKAFVFKRTALQHATLVDYGLFFTN
VEGTDTIFQILYEFERIFSIGLELSASDYVVWNDYFSQMTVSKQSGASKVIFVIQMQVFK
MDTEDTHAIFMIKCSLIVNVCSLLEQGIKMDLAIVIMANIQIDTFRAEHVSAFVRAGVNK
ENGERATIQLAQILRKVLVSYSQDNAQASSINDAVRRVAVLQQAFYRRAIVLANILKYWV
RRTNWFNANYQRVFTDATIVVIANVNSWSAEDTREAPSLRNAVADELLAGQDRFATFLHA
ARIMVSHFNYIGNVGKENSDEAPALAEWERARLSDHQCKSIIAMLAIYLAPGAASFFALV
VTESANIDISMDREKVSELLWLGAEAEHASPSAPQGIKVADVEYERALSCVADRHFQRQA
LVVEAALEHRAKAAFTAHAN
>Tip_207
ITKNFDASKDQERLLLGYPITEISARCLLEDAPAHAVDETLRSWISPRLTVHAGGKKDAA
GAKAYQHDDISEIQSVQEIDVLHAASRIVYLSRSYKTAFVFKEASAKMGALLEDGLYYTN
LEGHDSALQVLAAFDKVMALGIEILAADFLVYADFFTNVVISAQTASSRILIVVKVQVYK
MEAEDVAAILMLLATVIITLCHLWETAIEEDVALQIHANIKVQHYDEEYVGAITRTGISR
ERGSKAGVDAAKLLRVLLVGFSVDDKQNNSVSGGICRVDVIQRTFRRRAIFLTAHLKYVC
RRVNAVSLKKELMWTAQSIQFLMDAKAFDAKGADEGPALRNAITDALLAPQEKWATYLDS
ANLVVSRFRFVDNIGESAAEDAPSLAEWEDTKMAHRQTETLLAMHAIYLSANAVAFLTCA
TQSSIDVHVALHHEKLRELLFVGSKARTAPPTAAYNLPTADINYGVTTVAAAERTYKRQS
LVVEDGLDKKAELAYTSHHQ
>Tip_208
ITKPFNASRNEERALLSYAVADCSEKCLLEDAPAQFVEQDMKQYEAPRVHAQDNGKLENS
SAESYQMDDIGDIRSVTNLTVVFAASKIVFVKRNFRTAFMYKKARARLAALIDAGLFFTN
LEGKDSILQVLAMFDKLMAIGIEIMVADWIIYQDFFSAIMISAQVASTRLLIVVKVKVYK
MDEADVQTIFMMASNIVVAVCRLFEESVDEDIALTIKANVNLHDYDEEHVGVLVKASITR
QKGARAVIDAETMLRELFVGYSVKDRQNNSVTGGVCRLSVVERTFDRRAIAMAAKLKYVT
KKVNYTHKFRDLMWNTETIVMVMDAQALEAETVDEGPALRDPIGEELMGPQEDFATFLDL
ARIIVNKFKFIDYLGKSDAEDAVSLDEWEQTRMEYKQAVSLTSMKALYMTRDASTYYSCA
SSASADINVAFQHEKMNELLFIGSREDHAPPTAVYQLHITEIEFRDTMAATPKRTYEKES
LIVEHNINQRAELAYNAHTN
>Tip_162
ITGPFNAGHGEERRLVSFAITEISEKCLLTNVQAKVVQATMQQFQAPRIHAKANGKLDKS
SAKSYQWDDIGNIQSVSKLGVLYASSRVVFINRYLRTAFIYKKAAARIIAVIDEGLFYTN
LDAADSAVQVLATFEQVLAVGLEILSSDFIVFKDFFTNVVVSTQSEATRLVIVVKVKVYK
MDDEETQAILMLASSLIIALCHLYENSVENDISIVIVVQVKLYEFGDEYVGALMRNAISR
NKGAKAAVNSAKLCRELVVMYSVTDKQGHSVTGGISRVSAVQRSFDRRSIVLAEILKFLI
RKVDFMSNSRALMYDSETIVVVMDARAHTANAVTEGPPLRAAVGDEVLAPQQKFATYLNS
AQLCLDKFKFIDHLGKGDGQHGAELSEWDDTRIAYKQNKSLVALRAVYLACEAGTFITCC
TSSSTDVNITLHHDKIRELLYLGSRAKFAPPTCVYQLRTAEMTFHVTVARSCDRTFDRSA
LVVEDGIDQRSQLAYTVHTN
>Tip_163
IHGPYGAGQGEERYAVAYALQKVSEKCLLENVQAKRVQATLKSWMAPRVHAKANGKLDKS
SARSYEWNNIGNIKSIASVGVLYTSSRLAFVSRYFRTAYIYKKAAARVIAVIDDGLFFTN
LDAADSRLQVLLNFEQIFAVGMEILSSDYLAFQDFFANVIISTQTQATRLLMVVKVKVYK
MDDEGTQAILMLETSLVISMCHIYEDAVEDDISITIVVQVKFYEFGDEYVGILIRNAITR
NKGARAAVDAAQLCRELLVSFSVDDEQGHSVTGDISRVSAVQRSFDRRAIVIANILKFLV
KKVDLMSKSKALMYDAETVMLVMNAHAHSANAVTEGPPLRAAIGDEVLAPQQKFATYLNA
ARLCLGHFKYIKYIGKGEANEGAELSEWDRTRLAYKQKKSIIAIQAVYLGCQVGAFLACS
TASDVDVHITLDHDKLRELLFLSARAGFAPPMCVYHLRTAELSYNITLAAGCDRNFERSA
AVVEGSIDKRSQLAWTCHSN
>Tip_114
ISGPFSTSRDQERALLSFGVNNVSSRCLMSDVQAVMVEETMQQYSAPTIHARENGKLDAS
SARSYRFNDIGDIKSLNDISVFFAASRVILVNRSFRSAFIYKEASAEIVLLVDAVLYFTN
IDACDSLMQILAEFQQILAVGMEILSSDFVVYDDYYTNVLIATQVVATRLLIVVKIKVFR
MDSEETEAIIMMQSGLVVSICTLFEDSVEDDITIKIRALVKMNQYTDEHVGAFVRPAIAR
TKGAKACVNTAKILRALLVAFSVDDKQSNSITGGVCRVDAVQRTEYRRSILLSYRLKFVI
RRVDIASSAQELMYNVDIIVLVMNAQAHDAHAVNQAPPLRKTIVDEVLVPQQKFATFLDS
AELLVAKFRFIDILGKGDAEHGPELAEWDRTRLAYKQNKSLVALRAIYIGAEAASFYSCA
SSSRADVNVRFNHDKLSELLWMGARTKHAPPTAVYQLRVAEVTYDLTLLSQCERTYEREA
LIVEEGLDKRAELAFTSHKN
>Tip_203
VTKPYNAGKNADRLLLSFGVTDISSTCLVQEAQANIVEETMKEYDAPQIKAPKNGKLDAS
TANNYTYDDIGEIHAISSIGVLYAASRIVFVAKYYRSAYVYRKVAARIAALIDAGLFYTN
LEGQDAMLQLLYTHRQVMSMGLEILVANFLVYDECFSDVFILEQTISSRLVIVIKITVFR
MDDEGSEALLMLVSSMVISICHLWEECVEPDIGLKIRANVKIHKYAEEHVGVFKRSGVSQ
DDGQKAAIDTAKILRQLLVGFTIEDKQSDSLTGNVCRITLVQRSFNRMSITLAHQLTFIS
KNVNVSSHNKELMYNPQNVLIVMDAQCFNCEGVGEGPALREAIADQFLASQERWATFLNS
ASLMITRFKFIDDFGKSDEEEGPDLSQWDDTRIDYRQRMSLLARRAVYLSASATTFYAMS
KTQSVDVNVSFSTEKLRELLFLGGKATRPPPTAQYQLKTAKLSFELTICASAEKNFNKRA
HVVEETIDQKAESAFTCHTE
>Tip_204
VSKDFSAVKGEDRCVLSHALTGISSECLLNEASAKFVEEEIESWESPRVRAPENGKLDAS
SANDYNYNDPGEIQAIKDIGVFFACSRIVYVNKHYKFAFIYRDVKAKLGAIVHANLYFTN
LDGKDPVFQLLAHYRQVLAIGIKLLVADLLVYDDWFSNIFIAAQSVSTKLLIVVKVYIFR
MDDTNSNAIFMLATSLVISICQMIEKGIDRQIAIIIHANVKLAQYTQEHVGTFTRSGVTK
DKGQKAAVDAAKVLRQLLVAYSVDDAQSDSVTGTVNRIGIIQRSFSRAGILLAAKLKFVM
KEANFASNGKELMFNEDLVVLVMDAKVFNGQTVDEGPALRGAVADDLLVPQQKWEEYLES
AKILVSSFKYIDEMGKNDEEQAPTLSAWEETRIGYRKEQTLLALQAVHLASDATGFYAMS
TTQTINVNVSFNTEKLTELLFIGVRAKRAPPTSAYALRTAKISFELTLAADAQKSYDKRS
HVVENEMDQKAEVAFTANSE
>Tip_60
ITKDYNASRSTRRHLLSYCMRDVEQNCLLDGAQATVEEEATATFEAPAICAAADGKRDSS
SNKAYDHESRADVKSVSDLGVIYAASRMLFVSRDYQTAYIRRKAKLKHASMVDEELFYTN
LDGKDTRMQIVVLFENVMTIAVSMAVAEFVVYRDFFSDIIVSHEGVATRAVWIVRFKIFR
MDKQDSDAIMRLTTSIAIALCHLLEKAIERELALAIEGNIQLEDNSEEHIGVLTRMGIAR
DESHQAAVETVQILRRTVVAFSVDNAKDMAIQDAMYKVEVIQKTFFRRSIELQDVLRYVS
NSADVLSHSVDLIFRFEIIMIVAAAQSFEADDGREGPSIKDAVEDELLASQKTHETILQT
AKFVITRFKYIKSFGESEGEEGPRLTEWDRTRLPQQQRETIMALRAIYVATGMVGLYAIV
VSSAVDIGVAMCREKFTPLLFAGARASNSSPKAKYKLKIAALSFSVTLSAGTERNYQQQA
LVVEDNTDQRAEAAFTSHSS
>Tip_61
ITKDYGAGRNNERQLLSWALKKVSQSCLLNDAHASVEEESLEKYEAPAIIAAEDGKRDSS
SNRAYEFEDRSDVKSIAEISVVYAASRTVFLSRDYQKAYIRRKAALKHAAMVNQTMFYTN
LDGEDTAIQILVLFENVMTIAISMVVAEFVMYSDFFSEVIVSHETVATRAIQIVRFKLFR
MDNENLEAIFMLATSIAVTLCELLEESVERELAIVIAANIQMEAYNKEHVGVFIRSGVER
DKGNQAAIDVTQILRKIMVTFSVDDTQSNAVKDAICRVSVIQKTFYRRAIELAAKLRWVI
RSANVFSYNPDLIYNFEIIMLVASARSYDTDDGEEGPSIKHAVEDELLASQDSYATYLQT
AELILARFRFIKRLGESNAESGPDLSEWDQTRLQEEQTESLTALNAIYVGAGAAGFYCII
VTSAVDIGIALNREKFSGLLYVGCRANNAAPTADYKLRVAELKFSMTLTAGSQRNYEQQS
LVVEDEIEQKAEEAFTSHSG
>Tip_35
ITREYNAERDDERHKLAYSIRHISEQCLMSSYHAKADDQSVQSYQAVRFFAAEDGQQDAA
DNQACQYEEKSDIQAVYEVDTLFTVSRIVYIARDHQEAFIYKRAAAKHSALVDENIFMTT
VDSKGTAFQIIFQFTRIFSIALEIGVSDYIVFQDFFSDVTVSQQASASRVVFVIRVKVFK
MDDEDSHAIFMVESTLLVGICALFEEGIKQDLAFEIIANIRLEAYAKEHVGAFVRAGVTR
DNGKEAGIDAAHVLRNLIVAFSMDNSQANAINDAIRRIPIMQRAFYQRAMILAGTLKYVL
KRANFHSLTCEQVFTVNAIMLIAEAKSVSVPSSKTGPSLKSAVAAELLAAQERFAQFLHQ
AQVLIGKFQFVGHLGDNDSETAPNLTEWDMTRLNSRQCKSIIALIAVYMAPAAASFFAIG
VSQTCNLSIAIKKEKMRELLYFGSRKDYADPTSPYGIKVAELCYDIAFSSTPERHYDATS
LVVEDDLEQRADNAFTAHSG
>Tip_137
ITREFSAEQEAERRTLAYSVRRVSENCLMNSGHAKITEQKIRSYAALQVFAAGDGQADAT
DNPACKYENKTNIKAVSDVNTLYTVSRLAYVARDIETAFIFKRAAAKHGAMIDEGLFFTN
VDGHDCTLQVLFRYEKIYSIALDINIAEFLIYREYFPDILVSQNTVATRIIYVVRIKIFK
MEEENSDAILMLRAALVVRICALYEGGIKQDLAMVIIANIQLEAFSKEHVGVFVRAGVNR
EDAEEAAVDGAQILRQMLVAYSMDNAQSIAVDDAIHRVPVMRRAFHKRAMRLAAMLKYVM
KKANFYSFSAEQVYKMTSIVVIAEAKSYGSSNASEGPSLRDAVTAELIAAQARFANYLHE
ARVLMERFHFVGHLGKDEAGSGPDLTEWDMVRVDNKERKTIIALIAIYMCPDMSTFYTLA
VCQTSNLTISLEKEKIAELLFIGGNAEQADPTSQYGIEIADLAFKLAFVSNAETYFDKSS
LINEKHLETRAETAFNVHPG
>Tip_197
ISRDFEAERDQERRKLALAVKNFSEEALMESAHAKASDVAFKSYEAVKAMAAEDGQPDQT
DSAGCQFAGKTDIRAVSDLKTMYSVSRLMFVSRDHERAFIFKRAAMRHGALLDQGLFFSN
VEARDCLIQIAYTYDKVFTIALEINVADIIVFREYFPEIIVSIDTRTTRVVYVVRTKVFK
MHEENAQAILSLKTSLMISVCMMFENAIKEDLAVAILSNIMIDAFEKEHVAILVRAGVTK
ENAEQAAVDGAQTLRAMMVAFSMDNGQTVAVNNAIRRVSIMQKAFHNRAMGLAGVLKYIT
QRANYASDNTEQIYRATAIMMIADAQSYDAPNAPEGPALRHGIFDKLLAAQDRFCEWLGQ
ARLLVEQIHLVRYLAKDDAKDGPALSEWDSTRLESKEQKPIILLVAVYLVVGLRAFFALA
KSQTCNISVRLDKEKYTTLLWIGGRAEHADPESQYGGRVAEFSYKIALAATAERFYESSS
LVVERVIETRAEPAYHAHSG
>Tip_198
ITKDFDAEKDSERQRLAFAVRKISEEALLDSAHAKAPDQELRNFEAVKIFAVLDGQSDES
DNPGCRYASKINIRAVFDVDTIFSTSRLVYISRKYDRAFIYRRAAMKHCGLVNEDLFYTN
FDGKNCMMQIAYKFPKVFAMVMQVKISDFLVYREYFAEILVSNEHSSSRVFWVVRIKIFK
MHDENNSAILMVKTSFLVTICRLYESGIKEDLAIQIISNIRMHTFEKEHVAIFLRAAVTK
EEAERAAINGAQILRCLMVGFSMDNARTSAINNSIRRITIMEKAFNKRAMVLHGSLPYFV
KWSNFDSMKAQQIFRKKVILLIAAATSWTAHSAEEGPTLREVITSALLAAQKKFCTVLTR
QELLISRVNFVGFMGKEEVHNGPDLTEWKLTRLNSKENQKLQALVAIYLGSGISTFFSIA
SNQSVDLSIVIKKDKFTELIHVGSREDHSDPRSSYGIRVAEMVLETTWCARANRFFESSS
LVVEQGLKTRAEAAFNSHSG
>Tip_111
LTREFDASKDHRRQMPAYCIRNLSDNCLLDSCHAKCEDRGIQRYEGTKIWAAKDGQHNAM
DNSACEYKNDTDITAVYAIETLYSASRIVFVPKHFDTAFVFKRAAAKHAAFADQDIYYTN
VDGRETVLQIICMFERIFTLAVEVKVSQFILFKDFFSQIIISIDAGSTRMFYVVKIKIFK
MDTQTTAAILMIRCALLVTVCGMYESAIKQDLAVRIKANIALYDVTKPYIGAMVHLGVEK
KNGEQAAVDEEYVLRGIAVTYSMDNDTANALNDVTRRVSVMQRAFYRRTLELHDILKFVS
TKANYWHYHLEAIFTNEEIQLVSTAQSFDSVGAAEGPGLKNGVIDEVIAPQDKFATYLSV
NHIIISKFQYINQIGANESNTCVDLTEWSTTRVSNKQCCSVAALIAVYFAAGLSAFFQIS
VARSANLSITLNKDSMRELLLMGARQEHVSPKTPYGIKINKLSYRAAMAAGAERHFDSQP
FIKEDGLEHRAEAAFSSHKE
>Tip_112
LTREFDASQSRRRNMPAFAIRDVSDSCFLDSCHARKDDRGLQKYDGTRVWATKDGQRNAM
DNQACDFKDDSDISAVYKLDTLYRVSRIIYIPKNYDTAFVFKRAAAKHCAFAEEDIYFTN
TDGGESMLQVICMYDRVFHLACEIKVSQYIIFREFFAQVIITIDASATRVIYVVRIRVFK
MESQTATAVLMMKCATVLSACGVYENAINQDLAIRIKANLALFNFVKPYIGIILHLGVEK
ENADQAAVDEDYVLRRILVSYNMDSASANAVNDVVRRVNVMRKAFYRFTLELYTVLKFVM
SKANYWHNEAEAIFTNEDIQMISNADSFHAVGAREGPGLKNGITDEVVVPQEKFATWLHV
NHLLVAQFKYINKLGASESNETVNLSDWSMTRVNNKQCVSVAALIAVYFSAGIAAFFQLN
ATRAANLSVTLSKDAIRELLYIGARQEGVSPKTPYGIKVDELTFRAAMGAGAESHFNSKS
YVREDSLEQRAEAAFSAHKD
>Tip_9
ITREFSAPRRRRRGRNAHAIQSISENCLMEPSHAKTDDRDFRKFKAVRVHAEADEAHKGM
DNQACAYDDNTNIQAISGINTLYTVSRFVFAPKHYDTAYIYKRCAAKHQSLINHGVYFTN
IDGRNTLIQIMCKYSTIFSLALQIQVSDFIVFRNYYSKILIVHESGARRALFVIKLPIFK
MDHEDTNAIFMLKSSLIVNVCEVYEDGIKGDLALKIIANLAIDQFTKPHLGVLTRVGVQQ
RDGDEAAVDSAYLQKEIFVGHSLDNRTANAINDTVRRVWVMDRSFNRYAMILYGQLKFVV
KQANFFSYTEQRIFTQHEIAIISDAKSFHTDNADEGPALKEAIMDEMLAAKEEFTTFLSV
KKIIVTNIQFIGQIGANDSASAVDLPEYQLQRIDDKSNRSIMALVAVYFGSGAMCFFEFI
VNQRAELNISLDKESLEKLLYLGGDREQATPKAEYALKLSELVVMAVIAMKVDRDFDARG
FVREDALEKAMETAYAAHKE
>Tip_145
ITRDFAGGHRQRAGTSAFAIADCSDNCLLNDSHAKTEQSTLQTYNAISIWAKENGTAKGM
DNQACEYEDSTDIKAVYAVDTIYAVSRLIFAAKYLENAYIFRNAALKHRALVSGGLFFTN
ISGGNSILQIMFKFAAVYGLAYRIKVSNFIIWKNWYAKILIANQTTASRAVHVVKLKIFK
MDNKAHQEILMLKSTLVVSVCQVFEDAIKGDLAVQIISTLRLHSFSKPYIGLLIRVGVDH
KEGEEAAVDGPGLLQKILVAHSIDNKTSNAVNDMVHRVSVMERSFFRYAMLLHGQLKFVV
RRANFHSMHNELLFTTHEILLISDALNYKTTDSQLGPALQDALSEAVLSGQEEFATYLNV
KRILISHIPFIGDLGENDSAAAVNLSAWQGQKINDTQKLTVAALIAIYFVGGAGVFYELA
VNQRANLDVAINKDALEELLFVGANREHSTPKTSYKINVSQLAFSVVLAATAARDFDARA
YIREDTITKKTESAFTSHKN
>Tip_146
VSREFQAGERSRAGDSAFSLADCSDDCLMKSSRAKADQRNLKGFDALSVWAKKNGTKRGM
NNQACEFEDSEDIRAVDDLNTLFAVSRLIPVTKYFENAFMFRNAPIKHRAIISEGLFLTS
MSGQNSALQVAFLFDTVFHLAVRINVSSYVIWRNYYSQILIAYQLAAPRQIYVIKVRIFK
MDNQATEEIFMLLSTMVVSICHVFESAIKGNLCFIIVAVLRLKDFNKPYIGILVQVGVDH
DEGEEAAVEGAGLLKKIVVAHSIDNRNADAINDMIHRVTVMEKTFFRYSMTLHGPLKVVA
REANYHSMGNELLFTTHELFLISDALNYSTANSQEGQALRDVLLEALLAGQDEFATYLNV
KLFLVNEIYFINDLGQDDSAGGINLTAWQAQRINHSQELTVAALIAIYFAAAFGAFYAIG
VDQRANLDVAMNRDTLEELLFMNSSRETSTPKTAYTINVSQLPFEVMFAAPVDRDFKVET
YVRENTIERQTESAFSAHKD
>Tip_58
ITREFDGGDRERAGHSAFAISNCSENCLLGSSRALADDQGIRSFNAVSIWAKQDGTAKGM
DNRACEYESDTDIQAVYNVETLYAVSHLIYVAKYYDNAYVFKNAALRHQALVDGNLFLTG
ISGQNSILQVMFVFATLFHLAFRIKVSNFIIWENWYAKVLIANQSKASRAIYVVKIRIFK
MDKQSHEEIFMLENTLLITLCELYEESIKGDLALAIIANLKLSNFSKPYISVLVRVGTSH
KEGDEAAIDTAGLLKNVVVAHSIDNKTANAVNDMIRRVWVMERSFFRFSMLLHGKLKFVT
RRANYTSMHNELLFTTHQIVLISNARNYQTSNSQTGPALKSALSDVVLAGQEEFATYLNI
NLFLIAHVYFIGNVGENDAAKAIDLPAWELQRIDDTSRLSVVALNVIYFVGGAGVFYEIC
VTQRANLDVTLDKDALEELLFVGAYREESTPKSAYSIKVSQLSFEAVIAAAVERDWDKRA
FVRESTLEERTEKAFAAHKD
>Tip_39
ITREFSAGRAERSGETAYAVSDVSESCLLGAAHAQSDERDLKTYPAQRVWAEDDGSHKGT
DNEACEFDDNTNIEAVGDLNTIYAASRLLYISKHFDSAYIYSRAAAKHQALVEGGIYYTN
IDGQNTVLQVMCIYDTIFHLAVRIHASDYVIWESFYSKMVMTNQKVASRAVYVVKVKIYK
MDNQKVEAIMMLESSMVVKVCDMFEEGIKGDLALRIMANLKLHDFTKPYIAVLIRVGVDH
KDGEEGAVSGAYVLKKVMVAHSIDNKSSNAFKDMVRRVSVMERSFYRYAMLLHGNLKFVT
KKANYKSHNTELLFTLHEITVLPKAKSYKGQQAEEGPALNDALADAMVASQDEFATYLNI
KPVILCNIYFIGNIGEDDSADSIDLPAWQLRRLDDESTQSVVALVAVYMVSGAAVFYELV
VNQRANVDVSLDKDALEELLFVGAHREQAAPKTAYNIKVKEISFKIVMSAKAHRSYDAKA
FVREEGMERRAETAFAAHKD
>Tip_40
ITREYEAARNERSGESSFAISDISESCLLGSAHAMTEDRDLKSFPAQEVWAEDSGSRKGT
DNESCEYEDNTNIEAITNINTIYATSRLLFIPKHYDSAYIYSRAAAKHSALVEGGLYYTN
IDGQNTVLQVAFIYETIFHLALQIKASDYIIWKSFHTKMCMSNQKVSSRALFVVKVKIYK
MDNQNVAAIMMLNTSMIVKVCALFEEGIKKDLSMRISANLKLYDFTKPYIAVIVRVGVDH
EDGEEGAVSGAYVLKKVMVPHSIDNKSSNAFKDMVRRVTIMEKSFYRYAMILHGTLKYVA
KKANYKSNNAELLYTVAKITVLPKARSYKSQHAEEGPALKTALLNALVASQDEFATFLKC
KPVILCNIYFIGFIGQNDSADALELPAWMLQHLNDQSTQSVVILVAVYLVSGAAAFYELV
VNQRANVEVTLDRDAVEELLLVGAHREQGAPKTQYSIKLKEIAYRLVMSAKARRSFDAKS
FIREERLERRAESAFAAHSD
>Tip_87
ITREFNAARDAKRSRNAFSIKEVSQKALLDACHASAEERALKSYASVKVWAAADGQRDAS
DNKACEFDNNTNIKAVYKLNCIYSASRLVYLPRHFETVLIYKQAAAKHAALIDNGLYFTS
IDGQDSALQVSCEYESIYSLAMQINLSKYIVFGNYFADVTVSNDDAASRVIYIVRIIVFK
MDSENPSAIFMLRSSLVVGVCQLFEDGIKEDIALCILATLKLKTYNKPYIGMLVRAGIDR
ENGEQAGVDSAFVLNSVAVSYSMDNDTADSVNDALRRVPIMQRAFSRRAMTLAGILQYVT
KRANTYSQQKEAIHTADQIPLISNAKSFDVEQADEGPALKEAVADSVLAAQKYYETFLNL
QKVLVTTFKLISFLGKADGKTTPEINEWDVTRVDNNQCKSICAMLAVYLARDATAFYQFC
VSKSANLSVSISKEGLHELLYIGARGSYVPPTAPYSIELSDLGFNAAIGGTPDRNFETQP
LITEEAMEKRAESAYTPHNN
>Tip_88
ITRDFNAGRAKRRLATAFSIQAVSKDALLNHTNARSKHRSHREFDSIKVWAKNDGQQDAT
DNQACEYSDNEQVNAVGNMSTIYTAKRLVFVPRNFETALIFKKAAVTHASIADGNIYNTS
IDARHGKTQVACLYECVFAVALEMQLSEWITYRNYHTEITVSNDSLASRVLYIVRIRVFR
MDSVNDDAIFMMEAALLVSVCNLYESAINEDLDLSIQAMVKMYSYAKPYVGALIKAGVGA
DSGEQAATDGSHVLNGIAVGFSMDNSTADAIDDAIRRVTVMQRAFYKRALALSGIIKFVV
MKANYHSLETQQMYTTEEIALISNAESYNAANAEEGPGLKEGILDDILASQDYFETYLEC
QKMLIEHFKFITQMGQAEAHTAPELNEYDLSRIEDQQCKSITSMFAVYLAANTGGFYQFA
VTKTLNLRVSISKDALSELLCLGTRAEYAPPTSPYSIQTKDLSFQMALAGSPERNYESQP
VVMEHNLEKQAHTAYSTHKE
>Tip_122
IAHDFNSAASDTDSSKAFALQHISDDCLLEAAKAHVKTQKLPSFEAIKLWARADGQNDEV
ETKACEFENASNISSLFSMGTVYGAARMLYVSKNMETAYLMKRAAIQHSAMVNTNLYFSN
MDGVGDIMQVSFVVTKTLSVAFNLKVSEYMIFRNFFHEIIVASASEVSRVLDVVRVLIFK
MESENQEAILNLKAVTLVAIRETFENAVKKDLCLMIGANVSLRNFKKSFVAVFVRAGIDK
ERGDEAAITATKVLRKVMIFESMDDDSANAIEDTIHRVVIMNKAFHRRAMALGGVLCYIT
QKANTNSRTAENVLTVRGIMWMSSTKRYNAENAVYGPALKQSLKRDMLSSQDRFASFLDL
MRLLLNKFKCINQLGKEDSEQTLDLTEWEKTRLNNQERRSVAALVGVFLAADVSSFLGLP
VKHNAEIQVTLHKESLSDLIYFSARKEHGKPKAEYTIDSREVQLHPALGCNSDRHFGSNV
LVQESSLESEAEAAFSADSD
>Tip_123
IAHDFNSAASETDSSKAFALQHISDDCLLEAAKAHVKTQKLPSFEAIKLWARADGQNDEV
ETRACEFENASNISSLFSMGTVYGAARMLYVSKTMETAYLMKRAAIQHSAMIGEDLYYSN
IDGVGDIMQVCFTVTKTLSVAINLKVSEYMIFRNFFHEIIVASASEVSRVLDVVRVLIFK
MESENQEAILNLKAVTLVTIREILENAVKKDLCLMIGANVSLKNFQKSFVAVFVRAGIDK
ERGDEAAITATKVLRKIMIFESMDDDSANAIEDTIHRVVIMNKAFHRRAMVLGGILCYIT
QKANTNSYTAENVLTVRGIMWMSSTKRYSAENAVYGPALKQSLKRDLLSSQNKFASFLDL
MQLLINKFKCINKMGKEDTEQTLDLTQWEKTRLGNQERRSVAALVGVFLAANVSSFLGLP
VKHNAEIQVTLNKETMADLIYFSGRKEHGKPKAEYTIDSREFQLHPALGCSSERHYGSNV
LVQENSLESTAEAAFSANRD
>Tip_89
VSHDFDGVGCETEISKALSLRGASEDCLLGDADAKLKTRSLRNYDALNVWARGEGQKDGA
ETRACDCEDATGVRALFPLDTIYGLARLVRISKDFETAYIMAKANLRHATMIGADLYFSN
VEGSGNEMQVAYIVTKIFSLALKLQAAEYVIWSDYFKEVIVTDATAASRVFSVVRLVVYK
MESRKTTAILNLKTVTLVGVRILFEQCVNRDLAITLGANVSMYEFSKSFVAILIRAGIDK
EHGEQAAITATRILREVLVAESMDDDTAAAIDNSAHRVNIMDRAFNRRSMTLDGILCFSQ
RQSNPNSYNTQNVYTCRIIIIMSETRRFNSDSAVYGPALKDSLDKELISSQQKFASFLNM
MSLLIGKFRCIYDLGKDEASQSIELTDWQMARMGNKEKRSCALLIGIFLNGGASAFMALA
AKQNAELSISLSKESLSSLVWLSSSKDYSCPRADYSIEVAEYTYETALSSSAERNFMSQV
YVQSDCLDGTSENAYSANRD
>Tip_90
VSHDYKASRESTELTKALSLRDASEQALLHEADARVDTTAIQCFDALNLYARENGQRDGT
ETSACSVEDASGIQAVFPLDTIYGLARLVYITKNHETVYVMARANLKHAVLVGLAIYVSS
VDGNGNEMQVAFTVSKIYSVALKLKSAQWIIYQNFFSEILVTSAAIVSKMLDVIRLLVYK
MENKGRRAILNIYKVTLVGIRIMYENAVKQDLALRLGANVSLQDYTKSFIAVIVRAGMSK
ERGAQASITATRALRKILIFESMDDESNIAIDDSTYRVNIMTRSFNPRSLTMGGLLCYHR
KRSNPVSYHAQNVYTNKMIGLMSDTQKYDGENALYGPPLKNSLDKELISAQNHFAPWLNL
MKLLIAKFQCIHHIGKREKSKSIHLSEWKVTDIDDRERKALAALVGVFLACDASAFMPIP
SKHPAELNVSIDKETMDDLVWLSCDQDHAHSRADYTIDVSQYNFDSAMAASAERQYGSEV
FVQENSMESTRESAYAGNQS
>Tip_83
ITHDFDSAKEPTDANSAFSVNEVSRECLMTTGNAKKQERRMPAYKAVKIYFRDDGQRNEA
ETRDCEYGSSSNIRAVSDLNTLFGVARLVFISKQIESAYVMKRAALKHAAVINANLYFSN
MDGHSNRMQIAFGVVKTFSLAFNLAVSQYIVFRDFFADIIVAQAAEVSRVMSIIRVLVYK
METEQQQAILNLRTVTIIAIRELYEHAVEKDLAMTIGANIKLHDYSGSFVAVLVRVGIDK
ARGFEATLTAQYVLRDVLVFESMDDQTANAVEDTVHRVGIMERAFHRRAMTLGGTLCFIQ
QRANPDSFDEENIYTIRTVVLMSSTQRFKARDAVYGPCLKESVENQMLPAQHKYATYLNL
MKLMVSKFRCINELGREESEETIDLTEWKATRLNNKETRSVAALIGLLLAANACCYVGLA
PTQNAELNVSLSKESLKDLVFLSGRREYATPKAENTIDVREYQLETAIGSTPSRHYESQS
HVQETSLESTASQAFAANRN
>Tip_84
ITHDYESGRDDTDNDKAYAVKKVSNDCLMSTANARAKERRLPSYKAIRIYFRDSGQRNEA
GTRACEFSNATNIKAVTNLDTLFGAARLIFIPQEIQTAHVMKRATLQHAGVLNDSLYYSN
LDGGSNEMQIVLAVVRTFSVALNLAVSQYIVYENFFSEIIVAEASEVSRVFAIIRIFVYK
METEEQEAILNLKTVTLISIRDMFESAVKKDLAMAIGANIKLQEFTDSFVSILARVGIDK
ARGDEASITSEYVLRDIMVFESMDDRSANAVEDTVHRVSIMERAFHRRVMSLGGTLCYIH
QQMNPDSYDAENIYTNASVLMMSSTRRFKSQNAVYGPCLKESVEQEMLSAQHKFASFLNL
MKIMLVKFRCIQQLGREEAQQTIDLSEWKMTRLEDRERQSIAALIGLLMAANACAFFGLP
SSQNAELNVNLNKESIKDLVFISGRREYTRPRAENSIDVREYSLESAFGSSPTRHFGSEV
HVQETSLEETASAVFASNAN
>Tip_43
ITHDYNSVRQEKDYTNSYAVKEVSNDCLMDRANAGLKERKLNQYDAVQLFFREDGQRNEV
ETEACEFDNASNIRAMKNLETQYGVARLLFLSRGMQTAYLMKRAAMKHASMIGQDMYFSN
IDGKANELQICWVVDKTFAMAMNLAASQYVIFKNFFDSVIVTQATRVSRIMAIIRVIIFK
MESESSHAILNMKTVTVVAVREVFENAVKGDIALVIGANIQLKDFAESFVATLTRAGIEK
NRGGETAITATHVLRQILVFESMDDNTANAVEDTVHKINIMNQAFHRRAMSLGGVICFIL
QQANYQSHDFESIYTVRVILFMSNTRRWEGPDASYDPALRASLERDMLSAQEKFASFLHL
MDLMLSKFRCVNELGDEAGEKSVDLSEWRQARLDDRERKSITALMGILMGAEASAFLGMS
TKYNADLHVTLDKETLKDLIFISSRQTYSRPRADNSIDVSDVMYQRALASSPDRHYKTEV
FVQEDTLEASAESAFTANNN
>Tip_80
VTHNFNSAFNDQESSQSYATKNISNDCIISRANAGNDERRLRTYTAVRVYFREDSQQNEV
ETQACEFDNAANVRAIKSIDTQFGVARMIYVGRSYNTAYVMEQTRMKHTSIVDENMYFSN
VDGQASHYQIFYIVDKVFSLALNLSACQFVLFDNWFDSILILFATMVSRTFAIIRLDMFK
EETQDQEAVMSMDTVSVVTIRRLYEHGVKQDLSLVIVPNIQIADYSQSYVCCLTRAGIER
SEGSETAVTHVFVARETLIFESMNNASANAIEDALHSVTVMLQDFHRRAMQLGRVLVFIL
RQADYFSQNTETIFKIAAICLMSGTKRYNPSNGSYDPALDDSLENGMLAAQSRFATFLNV
KNMMISKFEAVRTIGETEGDQAIELTQWHKTQIDDKEGTSIIALLAILLGAGAASFIAIS
TRYTMDLHVRLDKESLKDLVVINIRRAYSNPRGNKDIAISNFMYATVLASSADTHWKQEV
YIQENALEASAESAFTANSN
>Tip_81
VTHNFKSALDQKEMAASWAVQDVSNNCIFNKANAGKEERELRSYSAVQVYFRDNSRQNEV
ETQACEYDGAASVEALVNVDTMYSAARFVFVTRNYDTAYIMQKGRLKHSSLVDEHLYWSS
VDGRASIMQICYIVEKTFSLALNLRAAQYVIFHNFFQAVLVAHAAQVSRVLAILRLDIFK
MEKENQEAILGLNSVASVSVRVIYEDAVKGDMSLLIAANVKIHNFPDSHVSTLMRAGIAR
SRGAEQMIESEFVARKVLVCESMDNDSANAVDDTLHGVSVMLQAFHRRAMLLGQIFCFIM
QQANYHSIGLEAIYTVRVIPMMSSTNRFDSKDADYDPAMRTSLERDMISAQKQFASFLNV
KDMLIARFRAINRMGDNEADETVDLSQWRRSNLGDQENFSIMALMGVLLSTSASAFIGFC
TSYNADLHVKLDKETLSDLVILTTRRQYAKPRAENDIAIKRMQYERALASNAKRLFKEKA
FVEEDKLKAKTEGAFTANSD
>Tip_195
IARDFNSAKNEQHSARAFPVRNVSDNCLFTAANGRKEQRPVASFGVVQIQGAPNGKKDET
ETQVCDFDEAMDISSVADMESLYTVARLVYASKHFETVFVMARAACRHANLLSRNLYYSN
VNGQDHTLQLAFIVVKIYCVAIKIEAAEYLVYKNFYTRTIVLQAHESSRVLYVVRVAIFV
LDNESNAGILSLRATTAISVRLLYESGVKKTLAFVIGANIRIHNYPTSNVAVLLRAGITQ
DEGNEAAIGATYILRAIIVYENMDNESSNAVQDAINRIAVMERAFHRRSLVLKHNLCFIL
HRADFHSYNKEKIYTTRAIALMSETRRFSPQEAVYGPPLSSAVVRQLMAAQEQFGSFLNI
MKLLCTYFAFIEVLGSENSRESIKLTQWELKRIENHERPSIAALISIFIAVAASAYLSLS
VEHTAPLDVSLGKESLRELIFLMARAEFATPKADYDKEFEDYAYQMALGANADNHFDSEA
NIQENAIQRRARDAFSASRD
>Tip_196
IARNYNAARNEKHSVRAFTIENVSDNCLLTGANGKKDQRPVASFGAIRVHGASNGKSDET
ETKVCDFDNAMDVHSVCDMESLYTAARLCFANKTYETVYVMAQLRCQKANIISGNLYFSN
VNPKDDTGQICYLVVKIYCIALKLMAAEFLIYKNYFTRILVLQATEASRVLYVVRIAVFV
LDDENSSGVIALQSTTAIDVRGLFEAAVKKTLSFTIKANIRVKNYETSHVAVFLRTGVSK
EEGNEAAIAATNILRQVVVYENMDNDSSNAIEDATYRIAVMERAFHRRALLLADIICFII
ERASYQSHKAEKIYATKTVVLMSEAKRYTAEGGVYGAPLEDVIVQEIMAAQSEFGEYLSL
MKLICTYFEFITQLNEEQARESIRLSQWQLKRLSNKEKVSIVALVSVFLAAAASAYLTLE
CEHKASLDVSVGKESLRQLISFRQRAEFASPKSEYDRDFDDYEFQLAVGAASDRHFDSKA
SISEDSLQTRARSAFSANRN
>Tip_53
VSRDFNAARANPHQTKAFAIRNISENCLFEQAHAKEAERAIADFGAIQIQGTENGTSDET
ESKVCEYEDATNVNSIADLKYMYSCAKIVFANKSYETVFIMARAACKHSNLVENDVYFSN
VNGENHELQIAFAVVRVYAVALNLNASDHMVYRNFFTDVTVTQAHQASRILNVVRLLVYK
LETRNASGILAVQSTIIIAVRMMYETAVKQTLAMVIGANIRVFNFSKSYVAIMLRAGVTQ
NRGNEAVIPTTNLLRTVLVFENLDNDSSNAINDAIHRITIMERAFDERGMVLGHALCYVV
QVASFHSHDKERMFTTGCIAMMHSTSRFNADEAVYGPPLKQAIVRQLMAAQEQFGSYLSI
MKMLVSYFEFVNHLGHKEAKESIELTQWELKRLNDEEKQTVAAILSVFLAAGATAYMSIT
VSKTASLDISIYKESLSELIYFQSKAEYASPKAEYSSDFEEHPFKVAVGVTPARSYESEA
SVQESSLQRKARSAFSVNKN
>Tip_66
ISRDFNAAAGEKHVPRAFAVQDLSEHCLIDGAYARVGERLLTNYDAVNILAKPNGTEDET
ETTQCEFEDQTNIQAVNRLDSLYGVARVIYVPKDFEQAYIYHKASFKHDNIIEAHLYFSN
IDAGDNLLQIAFAVDAIFSVALNLLAAPYLVYKKYYTEVVVTQESAGSRLMEVVKINIHR
LDPINSEGIVTLGSTAVIQIRKLFEEPVKQDLAIMIRANITIVKYTDSHIGTMIHAGIAA
EKGKEASVASTNCSRPTLIYESMDNNSAQAIADPTHRVSVMEAAFHRLVMIMQKKWLFLA
KRANYKKYDTERLFQLSVIILMSETLRFDPKGATYGPGLRDAICRDLISGQEGFAEFLNC
EKFLLHRFRYICYLGRDAAEEALGVGQWRKNRMSDKEETSIAAMIAIFLAEDAASYLSLC
VSRTFSFDITIGKESVTTLIFLSANKEFASPNADYAITLPEFSYDTSIVAKSDRYYASKV
YVQEQGVQKEAKSAFAGNQG
>Tip_104
ISRDYEAGKGERQWVRAYAVKDISENCLLGKGNAEQAERNIRSFGAVEVKAEENGTREES
ESKNCEFDEASSINAIQNLNNIFGVARLVYVPQDFQQAYIYRKASLKHDNVIDDDLFFSN
VEAGNSILQIAYAVKSIFCVAIHLMGSPYLLFHKYYGEIVVTHDADASRVLEVVSLAIYR
LDATNQDALITMKSHAIIRLHQIYEDPVKQDVAMEIRANVTILDYTDSDIGLYVHAAVAA
SKGKEAGVAATQCSKPTLIAEAMDNDSANTVADAAHRVQVMEASFHRLSMLLAKQWLFLA
KKGNFLKDEFDKLFRPESIVLMSKSKRLGANGSDYGPGLRSSFTRTLVSSKEGFTNYLKC
QKIVVSRFKYIHYLGKDAAEKAVGVAQWQSKRLQDRERISVVALVAVFMVEDAAAFLCFC
VAKSWTLNMTLEKENLTELIWLTSQQQFAPPQAYYTITVPDLVYQISIAARGERCFAAKA
NVQEDSVQKKATPAYAADAD
>Tip_105
ISRDFSAGRGARKYTRAYAIREISEKCLFTKSHAHDGQQTVKSFEAVRIQAQNDDTQEET
EDKNCEYEEAGNIKAVENLDSVFNVARLVYIPQSMEHAFVYKKASHKHDSVVAAELYYSG
IAARNNLVQISFVFQSVFCVAINLLGSPMLVYAKYYSQIVVTYDSDASRVMEVVKIAVYR
LDPAADEGLITVTSHAIISIRRLYEDPVKQDVSFEIKANVTLLKYADSHIGVLLHAAVAA
DTGEEASIAVTQCTRKTLIPESMDNESANTVSDQAHRVKVIDASFERLAMVLAKMWLYLL
RTGNFLRTRVERLFQTDEIVLLSETNRFGSQFAEYGPGFKHAFLRALVSSKEGFTNFLEC
TRILVEHFRFIAHIGDGNAEEEIGVCQWQSKRLNDREEVSVTALVAIFMAEGAKAFMVVC
VARSWSFNIAMGKENLTELIFITVQVEFSPPRAEYTITIPDVNYEVSLGSKAERCYASQA
NVQENTVEREATPAYASNKG
>Tip_71
ISRDYDAATDKRHASRAYCMQGISESAVLAAAYARVGERQLASVIAIQLMASENGTENQT
ETTQCEYENQTSIKAVSNLHSLYGGARMVFVDKDYEAAWVYRRAKCRYCAILDDELFYSN
IDASDHELQVAYIVTSVFVVALNLRASQYLIFKNYYTEITVSFEGVASRFLGIVKTVIYK
LDAVDAAGILTLGATTAVSIRKLFENSVRRELSLIIKANVSLAEFQDSHVPVLFHVGVER
TEGQKSCVNSAHVAQKTIIYESMDNETANALQNPVHRVAIMEKAFHQFVLLMGEEICYLV
QAASFQSHCNDKLHTVRVVELLSETIRFRAHSAPYGTGLKDAAIRELVGTQQKFAELLNI
TQLLVSYFKFIYHLGRDALDEEIELSEWKLKNLNNREDASVAAMIAVFQTEGAISFLPIE
VNRAVSLNVAVKKESLAELIYIQAKAEFAMPKADYQISIPDCSFEASLAASPERHYKSRV
YVMENNIQTEAKQAYGHNRD
>Tip_72
ISRDYHAAKNKAHITRAFSLEDASENCLMDGAYAKTHEQSLQEWIAIRIHAANNGTENET
ETTECEFENQSNIKAITDLTSLYSVAQMVFINKDWEQAWIFQRAKCKYVNIIEDQLFYSN
IDAGDHELQISYTVQSIYALAVRLQSSSYLVPQNYYSEVTVTHESAVSRFYDVIKTTIYK
LDPVGVSGILSLESSTTISVRRLFERAVKNELSLTIQANVSLHEFNESHVPALVHAGVER
DPGQEAPITSSYVARETIIYESMDNDTANALQNPFHRVTIMEKAFHRLVLRMQERLCYLA
QAASFHSHSVDRLFTVAVIEMMSDTRRYDANNTGYGPGLRDCVLRDLISNKERFADLLHV
NQLLISKFKFIAHLGRTASDDVLELSQWKLKRLDGKEEVTISAMIAVLITEGVHSFMTLA
VNRSLSFNVALDKESLAELIMFSVKAEYTNPKSAYQISVPNYKFETSLCAKADRHFASKV
FVMEDALEQEAQQAYASNRS
>Tip_1
ISRDYDAVRKEQHYGKAYAIEEVSEDCLMNNANAKMKERGLAEYGAIKVMAEEDGSRNES
ETQACEYEDATNIKAVSQLKSMFSVARLVFVPKHYETAYIFKRAAIKHTNIVEDHLYYSN
VDGRDNEFQVGYIVDKIFSCAMNLQGSDYLIFKNYYSEITVTQAAETNRIIHVVRVVVYK
LEDEAKAGIITLKTNTIISMKDLYENAVKKDLSILITANVSLFDFSESHVAILVRAGIDR
EKGNEASVTASHVLRIIMIYEPMDNESANAVADPVHRITVMERAFTRRAMILANELCFIK
QIASPHSYDVERLFTTRQITIMSETKRFESQNGSYGPGLKDAVTQELISAQEQFASYLNL
MSLLIVQFKYINHLGKEEAEDCMELHEWQLKRLESRENNAIQALIAIFLAAGAASFMAMV
VKHTASLNIALQKESIRELIYFSARKEYSSPHSEYTIEVSDYKFEAATGSKPDRSYESEV
FVQEGALQHKAKEAFAGNRN
