# Supplementary material for: Phylograd: fast column-specific calculation of substitution model gradients
Source: BMC Bioinformatics. 2025 Dec 23;27:20. doi: 10.1186/s12859-025-06353-4 (PMC12836810; doi:10.1186/s12859-025-06353-4)
Supplement: Supplementary file 1 — (zip 4800 KB) [file 12859_2025_6353_MOESM1_ESM.zip › alignment_256_50_1.phylograd.log]

GradientTime=129491
Likelihood=-30809.116227323975
Iteration 0: 30809.116227323975
Iteration 1: 30809.116227323975
GradientTime=89814
Likelihood=-30473.078248216356
Iteration 2: 30473.078248216356
GradientTime=89681
Likelihood=-30177.557497855196
Iteration 3: 30177.557497855196
GradientTime=90309
Likelihood=-29888.94701122965
GradientTime=91925
Likelihood=-29118.891006128844
Iteration 4: 29118.891006128844
GradientTime=90496
Likelihood=-28947.61613680069
Iteration 5: 28947.61613680069
GradientTime=90447
Likelihood=-28766.34686827695
Iteration 6: 28766.34686827695
GradientTime=90637
Likelihood=-28582.519830921112
Iteration 7: 28582.519830921112
GradientTime=90626
Likelihood=-28419.649036026174
Iteration 8: 28419.649036026174
GradientTime=90754
Likelihood=-28282.79383836616
Iteration 9: 28282.79383836616
GradientTime=90996
Likelihood=-28181.93462585933
Iteration 10: 28181.93462585933
GradientTime=112142
Likelihood=-28126.006054745583
Iteration 11: 28126.006054745583
GradientTime=93763
Likelihood=-28083.11901386182
Iteration 12: 28083.11901386182
GradientTime=90955
Likelihood=-28048.614769127835
Iteration 13: 28048.614769127835
GradientTime=90995
Likelihood=-28021.48432947909
Iteration 14: 28021.48432947909
GradientTime=92042
Likelihood=-28000.81184740068
Iteration 15: 28000.81184740068
GradientTime=91416
Likelihood=-27985.197778522586
Iteration 16: 27985.197778522586
GradientTime=91032
Likelihood=-27972.574152108
Iteration 17: 27972.574152108
GradientTime=91312
Likelihood=-27963.40415837096
Iteration 18: 27963.40415837096
GradientTime=91034
Likelihood=-27957.836388421227
Iteration 19: 27957.836388421227
GradientTime=91006
Likelihood=-27953.945388501863
Iteration 20: 27953.945388501863
GradientTime=91056
Likelihood=-27945.565591082002
Iteration 21: 27945.565591082002
GradientTime=91098
Likelihood=-27942.20892204388
Iteration 22: 27942.20892204388
GradientTime=91303
Likelihood=-27938.209879751987
Iteration 23: 27938.209879751987
GradientTime=91233
Likelihood=-27935.070272997873
Iteration 24: 27935.070272997873
GradientTime=91082
Likelihood=-27932.43683008047
Iteration 25: 27932.43683008047
GradientTime=91164
Likelihood=-27929.286684676
Iteration 26: 27929.286684676
GradientTime=91083
Likelihood=-27925.787964577776
Iteration 27: 27925.787964577776
GradientTime=91197
Likelihood=-27923.26193719025
Iteration 28: 27923.26193719025
GradientTime=91245
Likelihood=-27920.68042770415
Iteration 29: 27920.68042770415
GradientTime=91211
Likelihood=-27919.82845544465
Iteration 30: 27919.82845544465
GradientTime=91459
Likelihood=-27917.414086903424
Iteration 31: 27917.414086903424
GradientTime=91298
Likelihood=-27916.663149975215
Iteration 32: 27916.663149975215
GradientTime=91353
Likelihood=-27915.510659463045
Iteration 33: 27915.510659463045
GradientTime=91950
Likelihood=-27914.142521574893
Iteration 34: 27914.142521574893
GradientTime=92595
Likelihood=-27912.730666434174
Iteration 35: 27912.730666434174
GradientTime=114511
Likelihood=-27911.556053332646
Iteration 36: 27911.556053332646
GradientTime=91461
Likelihood=-27910.321848786196
Iteration 37: 27910.321848786196
GradientTime=91286
Likelihood=-27909.54885209902
Iteration 38: 27909.54885209902
GradientTime=91228
Likelihood=-27908.68807218758
Iteration 39: 27908.68807218758
GradientTime=91178
Likelihood=-27907.70736262322
Iteration 40: 27907.70736262322
GradientTime=91287
Likelihood=-27906.99366283742
Iteration 41: 27906.99366283742
GradientTime=91251
Likelihood=-27906.587207631106
Iteration 42: 27906.587207631106
GradientTime=91259
Likelihood=-27905.571746492104
Iteration 43: 27905.571746492104
GradientTime=91356
Likelihood=-27906.03785726454
GradientTime=91565
Likelihood=-27905.216585310816
Iteration 44: 27905.216585310816
GradientTime=91215
Likelihood=-27904.84969423704
Iteration 45: 27904.84969423704
GradientTime=91198
Likelihood=-27904.280441927596
Iteration 46: 27904.280441927596
GradientTime=91324
Likelihood=-27903.92418695857
Iteration 47: 27903.92418695857
GradientTime=91330
Likelihood=-27903.492880797035
Iteration 48: 27903.492880797035
GradientTime=91311
Likelihood=-27902.583070495995
Iteration 49: 27902.583070495995
GradientTime=91287
Likelihood=-27902.55267024255
GradientTime=91318
Likelihood=-27902.339454196186
Iteration 50: 27902.339454196186
GradientTime=91253
Likelihood=-27902.11082357937
Iteration 51: 27902.11082357937
GradientTime=91290
Likelihood=-27901.57656859637
Iteration 52: 27901.57656859637
GradientTime=91361
Likelihood=-27901.490629953634
Iteration 53: 27901.490629953634
GradientTime=91732
Likelihood=-27901.203130767484
Iteration 54: 27901.203130767484
GradientTime=91593
Likelihood=-27901.043645655234
Iteration 55: 27901.043645655234
GradientTime=91393
Likelihood=-27900.882892293186
Iteration 56: 27900.882892293186
GradientTime=91501
Likelihood=-27900.64665448313
Iteration 57: 27900.64665448313
GradientTime=91248
Likelihood=-27900.675258118834
GradientTime=91360
Likelihood=-27900.45409093605
Iteration 58: 27900.45409093605
GradientTime=91277
Likelihood=-27900.21912288869
Iteration 59: 27900.21912288869
GradientTime=91371
Likelihood=-27900.06448782297
Iteration 60: 27900.06448782297
GradientTime=92348
Likelihood=-27899.827622699784
Iteration 61: 27899.827622699784
GradientTime=91245
Likelihood=-27899.65752948024
Iteration 62: 27899.65752948024
GradientTime=91485
Likelihood=-27899.429346989156
Iteration 63: 27899.429346989156
GradientTime=114244
Likelihood=-27899.251790678998
Iteration 64: 27899.251790678998
GradientTime=92049
Likelihood=-27899.106897392623
Iteration 65: 27899.106897392623
GradientTime=91416
Likelihood=-27898.88711738702
Iteration 66: 27898.88711738702
GradientTime=91572
Likelihood=-27898.61132457605
Iteration 67: 27898.61132457605
GradientTime=91366
Likelihood=-27898.439380088526
Iteration 68: 27898.439380088526
GradientTime=91320
Likelihood=-27898.13057985487
Iteration 69: 27898.13057985487
GradientTime=91377
Likelihood=-27898.078704880765
Iteration 70: 27898.078704880765
GradientTime=91389
Likelihood=-27897.82405564507
Iteration 71: 27897.82405564507
GradientTime=91427
Likelihood=-27897.71113033236
Iteration 72: 27897.71113033236
GradientTime=91383
Likelihood=-27897.56924769031
Iteration 73: 27897.56924769031
GradientTime=92201
Likelihood=-27897.35271135331
Iteration 74: 27897.35271135331
GradientTime=91967
Likelihood=-27897.24516156788
Iteration 75: 27897.24516156788
GradientTime=91510
Likelihood=-27897.067189042955
Iteration 76: 27897.067189042955
GradientTime=91428
Likelihood=-27897.00559121674
Iteration 77: 27897.00559121674
GradientTime=92860
Likelihood=-27896.889768209952
Iteration 78: 27896.889768209952
GradientTime=91628
Likelihood=-27896.836132891534
Iteration 79: 27896.836132891534
GradientTime=91353
Likelihood=-27896.683863178216
Iteration 80: 27896.683863178216
GradientTime=91589
Likelihood=-27896.61775274885
Iteration 81: 27896.61775274885
GradientTime=91614
Likelihood=-27896.54750467641
Iteration 82: 27896.54750467641
GradientTime=92171
Likelihood=-27896.427722092387
Iteration 83: 27896.427722092387
GradientTime=91523
Likelihood=-27896.38119280162
Iteration 84: 27896.38119280162
GradientTime=91668
Likelihood=-27896.23584768331
Iteration 85: 27896.23584768331
GradientTime=91431
Likelihood=-27896.183553972845
Iteration 86: 27896.183553972845
GradientTime=91417
Likelihood=-27896.088422416287
Iteration 87: 27896.088422416287
GradientTime=91464
Likelihood=-27895.960165926186
Iteration 88: 27895.960165926186
GradientTime=91425
Likelihood=-27895.92328158394
Iteration 89: 27895.92328158394
GradientTime=91948
Likelihood=-27895.82304293313
Iteration 90: 27895.82304293313
GradientTime=91489
Likelihood=-27895.789850812955
Iteration 91: 27895.789850812955
GradientTime=91349
Likelihood=-27895.725691327523
Iteration 92: 27895.725691327523
GradientTime=91338
Likelihood=-27895.661398092616
Iteration 93: 27895.661398092616
GradientTime=92389
Likelihood=-27895.584631083537
Iteration 94: 27895.584631083537
GradientTime=92254
Likelihood=-27895.530519139724
Iteration 95: 27895.530519139724
GradientTime=91524
Likelihood=-27895.456955957074
Iteration 96: 27895.456955957074
GradientTime=91334
Likelihood=-27895.467610861222
GradientTime=91417
Likelihood=-27895.424750819522
Iteration 97: 27895.424750819522
GradientTime=91261
Likelihood=-27895.383085603993
Iteration 98: 27895.383085603993
GradientTime=91339
Likelihood=-27895.338101104036
Iteration 99: 27895.338101104036
GradientTime=91370
Likelihood=-27895.312471096775
Iteration 100: 27895.312471096775
BEST SCORE FOUND : -27895.312471096775
	Command being timed: "../target/release/gtr_optimize data/random/tree_256.nwk data/sim/alignment_256_50.fasta global"
	User time (seconds): 9.53
	System time (seconds): 0.14
	Percent of CPU this job got: 99%
	Elapsed (wall clock) time (h:mm:ss or m:ss): 0:09.73
	Average shared text size (kbytes): 0
	Average unshared data size (kbytes): 0
	Average stack size (kbytes): 0
	Average total size (kbytes): 0
	Maximum resident set size (kbytes): 92496
	Average resident set size (kbytes): 0
	Major (requiring I/O) page faults: 0
	Minor (reclaiming a frame) page faults: 88475
	Voluntary context switches: 323
	Involuntary context switches: 3636
	Swaps: 0
	File system inputs: 0
	File system outputs: 40
	Socket messages sent: 0
	Socket messages received: 0
	Signals delivered: 0
	Page size (bytes): 4096
	Exit status: 0
