# Supplementary material for: Phylograd: fast column-specific calculation of substitution model gradients
Source: BMC Bioinformatics. 2025 Dec 23;27:20. doi: 10.1186/s12859-025-06353-4 (PMC12836810; doi:10.1186/s12859-025-06353-4)
Supplement: Supplementary file 1 — (zip 4800 KB) [file 12859_2025_6353_MOESM1_ESM.zip › alignment_256_50_1.raxml.log]

RAxML-NG v. 1.2.2 released on 11.04.2024 by The Exelixis Lab.
Developed by: Alexey M. Kozlov and Alexandros Stamatakis.
Contributors: Diego Darriba, Tomas Flouri, Benoit Morel, Sarah Lutteropp, Ben Bettisworth, Julia Haag, Anastasis Togkousidis.
Latest version: https://github.com/amkozlov/raxml-ng
Questions/problems/suggestions? Please visit: https://groups.google.com/forum/#!forum/raxml

System: AMD EPYC 7742 64-Core Processor, 128 cores, 1007 GB RAM (allocated: 1 physical cores)

RAxML-NG was called at 08-Nov-2025 05:33:11 as follows:

raxml-ng --msa data/sim/alignment_256_50.fasta --model PROTGTR+FO --tree data/random/tree_256.nwk --evaluate --opt-branches off --threads 1 --redo --prefix data/sim/alignment_256_50_1.raxml.log

Analysis options:
  run mode: Evaluate tree likelihood
  start tree(s): user
  random seed: 1762576391
  tip-inner: OFF
  pattern compression: ON
  per-rate scalers: OFF
  site repeats: ON
  logLH epsilon: general: 0.100000, brlen-triplet: 1000.000000
  branch lengths: proportional (user-specified)
  SIMD kernels: AVX2
  parallelization: coarse-grained (auto), NONE/sequential

WARNING: Running in REDO mode: existing checkpoints are ignored, and all result files will be overwritten!

[00:00:00] Reading alignment from file: data/sim/alignment_256_50.fasta
[00:00:00] Loaded alignment with 256 taxa and 50 sites

Alignment comprises 1 partitions and 50 patterns

Partition 0: noname
Model: PROTGTR+FO
Alignment sites / patterns: 50 / 50
Gaps: 0.00 %
Invariant sites: 0.00 %


NOTE: Binary MSA file created: data/sim/alignment_256_50_1.raxml.log.raxml.rba

Parallelization scheme autoconfig: 1 worker(s) x 1 thread(s)

[00:00:00] Loading user starting tree(s) from: data/random/tree_256.nwk
Parallel reduction/worker buffer size: 1 KB  / 0 KB

[00:00:00] Data distribution: max. partitions/sites/weight per thread: 1 / 50 / 1000
[00:00:00] Data distribution: max. searches per worker: 1

Evaluating 1 trees

[00:00:00] Tree #1, initial LogLikelihood: -31594.063033

[00:00:00 -31594.063033] Initial branch length optimization
[00:00:00 -31594.063033] Model parameter optimization (eps = 0.100000)

[00:06:48] Tree #1, final logLikelihood: -27894.487300


Optimized model parameters:

   Partition 0: noname
   Rate heterogeneity: NONE
   Base frequencies (ML): 0.080091 0.059910 0.043982 0.049630 0.010102 0.041125 0.072055 0.055829 0.026068 0.063493 0.098333 0.062998 0.022299 0.043470 0.040600 0.058503 0.053741 0.011960 0.037207 0.068604 
   Substitution rates (ML): 4.892423 2.913880 9.352951 42.914437 25.754002 19.333378 39.578173 6.006271 0.001000 7.502104 10.385452 7.602765 7.870340 15.518579 95.333195 42.270278 0.001000 2.741406 47.392311 23.498013 0.001000 7.055186 52.233799 11.687321 6.140406 30.984607 6.484520 5.505975 108.160624 6.629644 0.001000 7.054401 8.897427 7.399742 10.184949 5.398551 0.001000 120.749551 1.615155 49.202106 4.936789 21.685546 94.025598 0.001000 2.954890 33.065120 0.001000 1.353142 4.232282 87.163393 49.390870 0.001000 11.816044 2.939927 0.001000 3.157825 91.116136 24.745590 17.212214 0.001000 0.379528 0.001000 0.001000 1.373499 9.701882 13.232291 20.012604 0.611953 0.079047 0.001000 6.518583 0.001000 11.208787 26.842853 0.001000 5.106325 11.444607 38.397438 9.098368 0.001000 51.656931 0.001000 0.001000 28.175634 43.729754 78.519791 3.733584 96.036821 0.001000 14.117936 70.696848 32.367509 6.315462 17.899450 9.561210 13.239611 7.509055 3.701760 0.392162 3.922141 12.260531 3.485803 0.172986 29.753860 9.536687 0.466813 13.416479 14.085971 1.814093 0.001000 0.001000 3.382609 8.990620 0.001000 0.715012 5.431908 2.448810 0.985695 4.495899 35.672152 0.789303 1.712637 1.274966 0.001000 0.001000 6.358544 8.201416 9.779792 6.087298 5.013645 11.195750 14.222613 1.850194 86.581605 2.752347 64.030700 3.809158 84.765759 28.047043 6.698389 1.284110 14.119183 4.331369 4.201292 195.225768 2.245354 125.454299 37.597173 0.001000 2.938254 4.904351 8.870048 9.138670 29.212553 11.295666 0.001000 4.583859 26.084349 14.241537 0.001000 3.560048 1.371851 23.264549 2.513282 0.001000 13.465863 0.001000 0.001000 41.373817 4.382500 14.211767 4.201522 34.457060 149.485266 4.367673 16.179414 19.447115 0.001000 3.130754 2.254667 116.052977 15.655621 0.001000 0.001000 0.001000 10.937202 51.486029 76.067317 0.001000 1.000000 


Final LogLikelihood: -27894.487300

AIC score: 57222.974599 / AICc score: 1086834.974599 / BIC score: 58593.895094
Free parameters (model + branch lengths): 717

WARNING: Number of free parameters (K=717) is larger than alignment size (n=50).
         This might lead to overfitting and compromise tree inference results!


Best ML tree saved to: /mnt/vast-standard/home/blieser/u14285/phylo_grad_new/phylo_grad/benchmark_test/data/sim/alignment_256_50_1.raxml.log.raxml.bestTree
Optimized model saved to: /mnt/vast-standard/home/blieser/u14285/phylo_grad_new/phylo_grad/benchmark_test/data/sim/alignment_256_50_1.raxml.log.raxml.bestModel

Execution log saved to: /mnt/vast-standard/home/blieser/u14285/phylo_grad_new/phylo_grad/benchmark_test/data/sim/alignment_256_50_1.raxml.log.raxml.log

Analysis started: 08-Nov-2025 05:33:11 / finished: 08-Nov-2025 05:40:00

Elapsed time: 408.941 seconds

Consumed energy: 18.769 Wh

	Command being timed: "raxml-ng --msa data/sim/alignment_256_50.fasta --model PROTGTR+FO --tree data/random/tree_256.nwk --evaluate --opt-branches off --threads 1 --redo --prefix data/sim/alignment_256_50_1.raxml.log"
	User time (seconds): 406.47
	System time (seconds): 0.03
	Percent of CPU this job got: 99%
	Elapsed (wall clock) time (h:mm:ss or m:ss): 6:48.95
	Average shared text size (kbytes): 0
	Average unshared data size (kbytes): 0
	Average stack size (kbytes): 0
	Average total size (kbytes): 0
	Maximum resident set size (kbytes): 18632
	Average resident set size (kbytes): 0
	Major (requiring I/O) page faults: 0
	Minor (reclaiming a frame) page faults: 1931
	Voluntary context switches: 130
	Involuntary context switches: 154723
	Swaps: 0
	File system inputs: 0
	File system outputs: 384
	Socket messages sent: 0
	Socket messages received: 0
	Signals delivered: 0
	Page size (bytes): 4096
	Exit status: 0
