# Supplementary material for: Phylograd: fast column-specific calculation of substitution model gradients
Source: BMC Bioinformatics. 2025 Dec 23;27:20. doi: 10.1186/s12859-025-06353-4 (PMC12836810; doi:10.1186/s12859-025-06353-4)
Supplement: Supplementary file 1 — (zip 4800 KB) [file 12859_2025_6353_MOESM1_ESM.zip › alignment_256_50_1.single_raxml.log]

RAxML-NG v. 1.2.2 released on 11.04.2024 by The Exelixis Lab.
Developed by: Alexey M. Kozlov and Alexandros Stamatakis.
Contributors: Diego Darriba, Tomas Flouri, Benoit Morel, Sarah Lutteropp, Ben Bettisworth, Julia Haag, Anastasis Togkousidis.
Latest version: https://github.com/amkozlov/raxml-ng
Questions/problems/suggestions? Please visit: https://groups.google.com/forum/#!forum/raxml

System: AMD EPYC 7742 64-Core Processor, 128 cores, 1007 GB RAM (allocated: 1 physical cores)

RAxML-NG was called at 10-Nov-2025 15:49:40 as follows:

raxml-ng --msa data/sim/alignment_256_50.fasta --model data/partition_50_raxml.txt --brlen linked --tree data/random/tree_256.nwk --evaluate --opt-branches off --threads 1 --redo --prefix data/sim/alignment_256_50_1.single_raxml.log --force

Analysis options:
  run mode: Evaluate tree likelihood
  start tree(s): user
  random seed: 1762786180
  tip-inner: OFF
  pattern compression: ON
  per-rate scalers: OFF
  site repeats: ON
  logLH epsilon: general: 0.100000, brlen-triplet: 1000.000000
  branch lengths: linked (user-specified)
  SIMD kernels: AVX2
  parallelization: coarse-grained (auto), NONE/sequential

WARNING: Running in REDO mode: existing checkpoints are ignored, and all result files will be overwritten!

WARNING: Running in FORCE mode: all safety checks are disabled!

[00:00:00] Reading alignment from file: data/sim/alignment_256_50.fasta
[00:00:00] Loaded alignment with 256 taxa and 50 sites

Alignment comprises 50 partitions and 50 patterns

Partition 0: col1
Model: PROTGTR+FO
Alignment sites / patterns: 1 / 1
Gaps: 0.00 %
Invariant sites: 0.00 %

Partition 1: col2
Model: PROTGTR+FO
Alignment sites / patterns: 1 / 1
Gaps: 0.00 %
Invariant sites: 0.00 %

Partition 2: col3
Model: PROTGTR+FO
Alignment sites / patterns: 1 / 1
Gaps: 0.00 %
Invariant sites: 0.00 %

Partition 3: col4
Model: PROTGTR+FO
Alignment sites / patterns: 1 / 1
Gaps: 0.00 %
Invariant sites: 0.00 %

Partition 4: col5
Model: PROTGTR+FO
Alignment sites / patterns: 1 / 1
Gaps: 0.00 %
Invariant sites: 0.00 %

Partition 5: col6
Model: PROTGTR+FO
Alignment sites / patterns: 1 / 1
Gaps: 0.00 %
Invariant sites: 0.00 %

Partition 6: col7
Model: PROTGTR+FO
Alignment sites / patterns: 1 / 1
Gaps: 0.00 %
Invariant sites: 0.00 %

Partition 7: col8
Model: PROTGTR+FO
Alignment sites / patterns: 1 / 1
Gaps: 0.00 %
Invariant sites: 0.00 %

Partition 8: col9
Model: PROTGTR+FO
Alignment sites / patterns: 1 / 1
Gaps: 0.00 %
Invariant sites: 0.00 %

Partition 9: col10
Model: PROTGTR+FO
Alignment sites / patterns: 1 / 1
Gaps: 0.00 %
Invariant sites: 0.00 %

Partition 10: col11
Model: PROTGTR+FO
Alignment sites / patterns: 1 / 1
Gaps: 0.00 %
Invariant sites: 0.00 %

Partition 11: col12
Model: PROTGTR+FO
Alignment sites / patterns: 1 / 1
Gaps: 0.00 %
Invariant sites: 0.00 %

Partition 12: col13
Model: PROTGTR+FO
Alignment sites / patterns: 1 / 1
Gaps: 0.00 %
Invariant sites: 0.00 %

Partition 13: col14
Model: PROTGTR+FO
Alignment sites / patterns: 1 / 1
Gaps: 0.00 %
Invariant sites: 0.00 %

Partition 14: col15
Model: PROTGTR+FO
Alignment sites / patterns: 1 / 1
Gaps: 0.00 %
Invariant sites: 0.00 %

Partition 15: col16
Model: PROTGTR+FO
Alignment sites / patterns: 1 / 1
Gaps: 0.00 %
Invariant sites: 0.00 %

Partition 16: col17
Model: PROTGTR+FO
Alignment sites / patterns: 1 / 1
Gaps: 0.00 %
Invariant sites: 0.00 %

Partition 17: col18
Model: PROTGTR+FO
Alignment sites / patterns: 1 / 1
Gaps: 0.00 %
Invariant sites: 0.00 %

Partition 18: col19
Model: PROTGTR+FO
Alignment sites / patterns: 1 / 1
Gaps: 0.00 %
Invariant sites: 0.00 %

Partition 19: col20
Model: PROTGTR+FO
Alignment sites / patterns: 1 / 1
Gaps: 0.00 %
Invariant sites: 0.00 %

Partition 20: col21
Model: PROTGTR+FO
Alignment sites / patterns: 1 / 1
Gaps: 0.00 %
Invariant sites: 0.00 %

Partition 21: col22
Model: PROTGTR+FO
Alignment sites / patterns: 1 / 1
Gaps: 0.00 %
Invariant sites: 0.00 %

Partition 22: col23
Model: PROTGTR+FO
Alignment sites / patterns: 1 / 1
Gaps: 0.00 %
Invariant sites: 0.00 %

Partition 23: col24
Model: PROTGTR+FO
Alignment sites / patterns: 1 / 1
Gaps: 0.00 %
Invariant sites: 0.00 %

Partition 24: col25
Model: PROTGTR+FO
Alignment sites / patterns: 1 / 1
Gaps: 0.00 %
Invariant sites: 0.00 %

Partition 25: col26
Model: PROTGTR+FO
Alignment sites / patterns: 1 / 1
Gaps: 0.00 %
Invariant sites: 0.00 %

Partition 26: col27
Model: PROTGTR+FO
Alignment sites / patterns: 1 / 1
Gaps: 0.00 %
Invariant sites: 0.00 %

Partition 27: col28
Model: PROTGTR+FO
Alignment sites / patterns: 1 / 1
Gaps: 0.00 %
Invariant sites: 0.00 %

Partition 28: col29
Model: PROTGTR+FO
Alignment sites / patterns: 1 / 1
Gaps: 0.00 %
Invariant sites: 0.00 %

Partition 29: col30
Model: PROTGTR+FO
Alignment sites / patterns: 1 / 1
Gaps: 0.00 %
Invariant sites: 0.00 %

Partition 30: col31
Model: PROTGTR+FO
Alignment sites / patterns: 1 / 1
Gaps: 0.00 %
Invariant sites: 0.00 %

Partition 31: col32
Model: PROTGTR+FO
Alignment sites / patterns: 1 / 1
Gaps: 0.00 %
Invariant sites: 0.00 %

Partition 32: col33
Model: PROTGTR+FO
Alignment sites / patterns: 1 / 1
Gaps: 0.00 %
Invariant sites: 0.00 %

Partition 33: col34
Model: PROTGTR+FO
Alignment sites / patterns: 1 / 1
Gaps: 0.00 %
Invariant sites: 0.00 %

Partition 34: col35
Model: PROTGTR+FO
Alignment sites / patterns: 1 / 1
Gaps: 0.00 %
Invariant sites: 0.00 %

Partition 35: col36
Model: PROTGTR+FO
Alignment sites / patterns: 1 / 1
Gaps: 0.00 %
Invariant sites: 0.00 %

Partition 36: col37
Model: PROTGTR+FO
Alignment sites / patterns: 1 / 1
Gaps: 0.00 %
Invariant sites: 0.00 %

Partition 37: col38
Model: PROTGTR+FO
Alignment sites / patterns: 1 / 1
Gaps: 0.00 %
Invariant sites: 0.00 %

Partition 38: col39
Model: PROTGTR+FO
Alignment sites / patterns: 1 / 1
Gaps: 0.00 %
Invariant sites: 0.00 %

Partition 39: col40
Model: PROTGTR+FO
Alignment sites / patterns: 1 / 1
Gaps: 0.00 %
Invariant sites: 0.00 %

Partition 40: col41
Model: PROTGTR+FO
Alignment sites / patterns: 1 / 1
Gaps: 0.00 %
Invariant sites: 0.00 %

Partition 41: col42
Model: PROTGTR+FO
Alignment sites / patterns: 1 / 1
Gaps: 0.00 %
Invariant sites: 0.00 %

Partition 42: col43
Model: PROTGTR+FO
Alignment sites / patterns: 1 / 1
Gaps: 0.00 %
Invariant sites: 0.00 %

Partition 43: col44
Model: PROTGTR+FO
Alignment sites / patterns: 1 / 1
Gaps: 0.00 %
Invariant sites: 0.00 %

Partition 44: col45
Model: PROTGTR+FO
Alignment sites / patterns: 1 / 1
Gaps: 0.00 %
Invariant sites: 0.00 %

Partition 45: col46
Model: PROTGTR+FO
Alignment sites / patterns: 1 / 1
Gaps: 0.00 %
Invariant sites: 0.00 %

Partition 46: col47
Model: PROTGTR+FO
Alignment sites / patterns: 1 / 1
Gaps: 0.00 %
Invariant sites: 0.00 %

Partition 47: col48
Model: PROTGTR+FO
Alignment sites / patterns: 1 / 1
Gaps: 0.00 %
Invariant sites: 0.00 %

Partition 48: col49
Model: PROTGTR+FO
Alignment sites / patterns: 1 / 1
Gaps: 0.00 %
Invariant sites: 0.00 %

Partition 49: col50
Model: PROTGTR+FO
Alignment sites / patterns: 1 / 1
Gaps: 0.00 %
Invariant sites: 0.00 %


NOTE: Binary MSA file created: data/sim/alignment_256_50_1.single_raxml.log.raxml.rba

Parallelization scheme autoconfig: 1 worker(s) x 1 thread(s)

[00:00:00] Loading user starting tree(s) from: data/random/tree_256.nwk
Parallel reduction/worker buffer size: 1 KB  / 0 KB

[00:00:00] Data distribution: max. partitions/sites/weight per thread: 50 / 50 / 1000
[00:00:00] Data distribution: max. searches per worker: 1

Evaluating 1 trees

[00:00:00] Tree #1, initial LogLikelihood: -31594.063033

[00:00:00 -31594.063033] Initial branch length optimization
[00:00:00 -31594.063033] Model parameter optimization (eps = 0.100000)

[21:12:05] Tree #1, final logLikelihood: -25179.307659


Final LogLikelihood: -25179.307659

AIC score: 72176.615318 / AICc score: 238106556.615318 / BIC score: 93034.874284
Free parameters (model + branch lengths): 10909

WARNING: Number of free parameters (K=10909) is larger than alignment size (n=50).
         This might lead to overfitting and compromise tree inference results!


Best ML tree saved to: /mnt/vast-standard/home/blieser/u14285/phylo_grad_new/phylo_grad/benchmark_test/data/sim/alignment_256_50_1.single_raxml.log.raxml.bestTree
Optimized model saved to: /mnt/vast-standard/home/blieser/u14285/phylo_grad_new/phylo_grad/benchmark_test/data/sim/alignment_256_50_1.single_raxml.log.raxml.bestModel

Execution log saved to: /mnt/vast-standard/home/blieser/u14285/phylo_grad_new/phylo_grad/benchmark_test/data/sim/alignment_256_50_1.single_raxml.log.raxml.log

Analysis started: 10-Nov-2025 15:49:40 / finished: 11-Nov-2025 13:01:46

Elapsed time: 76325.866 seconds

Consumed energy: 3534.183 Wh (= 18 km in an electric car, or 88 km with an e-scooter!)

	Command being timed: "raxml-ng --msa data/sim/alignment_256_50.fasta --model data/partition_50_raxml.txt --brlen linked --tree data/random/tree_256.nwk --evaluate --opt-branches off --threads 1 --redo --prefix data/sim/alignment_256_50_1.single_raxml.log --force"
	User time (seconds): 75829.36
	System time (seconds): 8.23
	Percent of CPU this job got: 99%
	Elapsed (wall clock) time (h:mm:ss or m:ss): 21:12:05
	Average shared text size (kbytes): 0
	Average unshared data size (kbytes): 0
	Average stack size (kbytes): 0
	Average total size (kbytes): 0
	Maximum resident set size (kbytes): 95932
	Average resident set size (kbytes): 0
	Major (requiring I/O) page faults: 0
	Minor (reclaiming a frame) page faults: 77805
	Voluntary context switches: 7816
	Involuntary context switches: 28953657
	Swaps: 0
	File system inputs: 0
	File system outputs: 2104
	Socket messages sent: 0
	Socket messages received: 0
	Signals delivered: 0
	Page size (bytes): 4096
	Exit status: 0
