# Supplementary material for: Phylograd: fast column-specific calculation of substitution model gradients
Source: BMC Bioinformatics. 2025 Dec 23;27:20. doi: 10.1186/s12859-025-06353-4 (PMC12836810; doi:10.1186/s12859-025-06353-4)
Supplement: Supplementary file 1 — (zip 4800 KB) [file 12859_2025_6353_MOESM1_ESM.zip › alignment_256_50_32.phylograd.log]

GradientTime=72358
Likelihood=-30809.116227323975
Iteration 0: 30809.116227323975
Iteration 1: 30809.116227323975
GradientTime=15777
Likelihood=-30473.07824821635
Iteration 2: 30473.07824821635
GradientTime=14166
Likelihood=-30177.55749785527
Iteration 3: 30177.55749785527
GradientTime=14785
Likelihood=-29888.94701122962
GradientTime=14021
Likelihood=-29118.891006128837
Iteration 4: 29118.891006128837
GradientTime=14468
Likelihood=-28947.616136800727
Iteration 5: 28947.616136800727
GradientTime=14487
Likelihood=-28766.3468682769
Iteration 6: 28766.3468682769
GradientTime=15095
Likelihood=-28582.51983092106
Iteration 7: 28582.51983092106
GradientTime=15588
Likelihood=-28419.64903602617
Iteration 8: 28419.64903602617
GradientTime=15453
Likelihood=-28282.793838366157
Iteration 9: 28282.793838366157
GradientTime=15305
Likelihood=-28181.93462585933
Iteration 10: 28181.93462585933
GradientTime=14728
Likelihood=-28126.00605474553
Iteration 11: 28126.00605474553
GradientTime=14582
Likelihood=-28083.11901386183
Iteration 12: 28083.11901386183
GradientTime=14433
Likelihood=-28048.614769127813
Iteration 13: 28048.614769127813
GradientTime=14933
Likelihood=-28021.484329479143
Iteration 14: 28021.484329479143
GradientTime=15037
Likelihood=-28000.81184740067
Iteration 15: 28000.81184740067
GradientTime=15466
Likelihood=-27985.197778522583
Iteration 16: 27985.197778522583
GradientTime=14502
Likelihood=-27972.574152108016
Iteration 17: 27972.574152108016
GradientTime=14484
Likelihood=-27963.40415837096
Iteration 18: 27963.40415837096
GradientTime=15119
Likelihood=-27957.836388421285
Iteration 19: 27957.836388421285
GradientTime=14829
Likelihood=-27953.945388501874
Iteration 20: 27953.945388501874
GradientTime=15506
Likelihood=-27945.565591081875
Iteration 21: 27945.565591081875
GradientTime=14998
Likelihood=-27942.20892204401
Iteration 22: 27942.20892204401
GradientTime=15055
Likelihood=-27938.20987975204
Iteration 23: 27938.20987975204
GradientTime=16200
Likelihood=-27935.07027299799
Iteration 24: 27935.07027299799
GradientTime=14861
Likelihood=-27932.436830080696
Iteration 25: 27932.436830080696
GradientTime=15058
Likelihood=-27929.286684676175
Iteration 26: 27929.286684676175
GradientTime=14649
Likelihood=-27925.78796457781
Iteration 27: 27925.78796457781
GradientTime=14952
Likelihood=-27923.261937190447
Iteration 28: 27923.261937190447
GradientTime=15082
Likelihood=-27920.680427704287
Iteration 29: 27920.680427704287
GradientTime=15609
Likelihood=-27919.828455444367
Iteration 30: 27919.828455444367
GradientTime=15165
Likelihood=-27917.41408690346
Iteration 31: 27917.41408690346
GradientTime=14811
Likelihood=-27916.66314997517
Iteration 32: 27916.66314997517
GradientTime=14940
Likelihood=-27915.51065946315
Iteration 33: 27915.51065946315
GradientTime=15323
Likelihood=-27914.14252157488
Iteration 34: 27914.14252157488
GradientTime=15055
Likelihood=-27912.730666434156
Iteration 35: 27912.730666434156
GradientTime=14161
Likelihood=-27911.556053332642
Iteration 36: 27911.556053332642
GradientTime=14972
Likelihood=-27910.3218487862
Iteration 37: 27910.3218487862
GradientTime=15008
Likelihood=-27909.54885209903
Iteration 38: 27909.54885209903
GradientTime=14932
Likelihood=-27908.68807218764
Iteration 39: 27908.68807218764
GradientTime=15332
Likelihood=-27907.707362623045
Iteration 40: 27907.707362623045
GradientTime=15220
Likelihood=-27906.993662837478
Iteration 41: 27906.993662837478
GradientTime=15566
Likelihood=-27906.5872076311
Iteration 42: 27906.5872076311
GradientTime=15825
Likelihood=-27905.571746492067
Iteration 43: 27905.571746492067
GradientTime=14810
Likelihood=-27906.037857261006
GradientTime=15484
Likelihood=-27905.216585310754
Iteration 44: 27905.216585310754
GradientTime=14705
Likelihood=-27904.84969423698
Iteration 45: 27904.84969423698
GradientTime=14852
Likelihood=-27904.2804419273
Iteration 46: 27904.2804419273
GradientTime=14827
Likelihood=-27903.924186958357
Iteration 47: 27903.924186958357
GradientTime=14690
Likelihood=-27903.492880796977
Iteration 48: 27903.492880796977
GradientTime=14822
Likelihood=-27902.583070496024
Iteration 49: 27902.583070496024
GradientTime=15348
Likelihood=-27902.55267024254
GradientTime=15267
Likelihood=-27902.339454196153
Iteration 50: 27902.339454196153
GradientTime=15343
Likelihood=-27902.110823579515
Iteration 51: 27902.110823579515
GradientTime=14823
Likelihood=-27901.576568596156
Iteration 52: 27901.576568596156
GradientTime=15202
Likelihood=-27901.490629953638
Iteration 53: 27901.490629953638
GradientTime=15405
Likelihood=-27901.203130767426
Iteration 54: 27901.203130767426
GradientTime=14832
Likelihood=-27901.043645655143
Iteration 55: 27901.043645655143
GradientTime=15020
Likelihood=-27900.88289229312
Iteration 56: 27900.88289229312
GradientTime=14353
Likelihood=-27900.646654483055
Iteration 57: 27900.646654483055
GradientTime=14989
Likelihood=-27900.675258120875
GradientTime=14551
Likelihood=-27900.45409093621
Iteration 58: 27900.45409093621
GradientTime=15027
Likelihood=-27900.2191228884
Iteration 59: 27900.2191228884
GradientTime=15175
Likelihood=-27900.064487822554
Iteration 60: 27900.064487822554
GradientTime=14642
Likelihood=-27899.827622698802
Iteration 61: 27899.827622698802
GradientTime=15551
Likelihood=-27899.657529479242
Iteration 62: 27899.657529479242
GradientTime=15580
Likelihood=-27899.429346988312
Iteration 63: 27899.429346988312
GradientTime=15123
Likelihood=-27899.251790678034
Iteration 64: 27899.251790678034
GradientTime=15410
Likelihood=-27899.10689739163
Iteration 65: 27899.10689739163
GradientTime=14807
Likelihood=-27898.887117386326
Iteration 66: 27898.887117386326
GradientTime=15930
Likelihood=-27898.611324575057
Iteration 67: 27898.611324575057
GradientTime=14545
Likelihood=-27898.43938008787
Iteration 68: 27898.43938008787
GradientTime=15289
Likelihood=-27898.130579854536
Iteration 69: 27898.130579854536
GradientTime=14991
Likelihood=-27898.07870488408
Iteration 70: 27898.07870488408
GradientTime=15729
Likelihood=-27897.824055645266
Iteration 71: 27897.824055645266
GradientTime=15539
Likelihood=-27897.71113033329
Iteration 72: 27897.71113033329
GradientTime=14672
Likelihood=-27897.569247690622
Iteration 73: 27897.569247690622
GradientTime=15061
Likelihood=-27897.352711354957
Iteration 74: 27897.352711354957
GradientTime=15081
Likelihood=-27897.245161570412
Iteration 75: 27897.245161570412
GradientTime=15074
Likelihood=-27897.067189044104
Iteration 76: 27897.067189044104
GradientTime=15346
Likelihood=-27897.00559121822
Iteration 77: 27897.00559121822
GradientTime=15999
Likelihood=-27896.889768210352
Iteration 78: 27896.889768210352
GradientTime=15944
Likelihood=-27896.836132895467
Iteration 79: 27896.836132895467
GradientTime=16538
Likelihood=-27896.68386317986
Iteration 80: 27896.68386317986
GradientTime=14950
Likelihood=-27896.6177527514
Iteration 81: 27896.6177527514
GradientTime=14850
Likelihood=-27896.54750467837
Iteration 82: 27896.54750467837
GradientTime=15566
Likelihood=-27896.427722094657
Iteration 83: 27896.427722094657
GradientTime=15433
Likelihood=-27896.381192810302
Iteration 84: 27896.381192810302
GradientTime=14794
Likelihood=-27896.235847685628
Iteration 85: 27896.235847685628
GradientTime=14451
Likelihood=-27896.183553976538
Iteration 86: 27896.183553976538
GradientTime=16450
Likelihood=-27896.088422418274
Iteration 87: 27896.088422418274
GradientTime=14687
Likelihood=-27895.96016593086
Iteration 88: 27895.96016593086
GradientTime=14730
Likelihood=-27895.923281569925
Iteration 89: 27895.923281569925
GradientTime=15188
Likelihood=-27895.82304293634
Iteration 90: 27895.82304293634
GradientTime=14633
Likelihood=-27895.789850812882
Iteration 91: 27895.789850812882
GradientTime=15585
Likelihood=-27895.725691329917
Iteration 92: 27895.725691329917
GradientTime=15066
Likelihood=-27895.66139810044
Iteration 93: 27895.66139810044
GradientTime=15161
Likelihood=-27895.584631091526
Iteration 94: 27895.584631091526
GradientTime=15664
Likelihood=-27895.530519149273
Iteration 95: 27895.530519149273
GradientTime=16302
Likelihood=-27895.456955974194
Iteration 96: 27895.456955974194
GradientTime=14964
Likelihood=-27895.46761088933
GradientTime=14992
Likelihood=-27895.424750845476
Iteration 97: 27895.424750845476
GradientTime=15669
Likelihood=-27895.38308559913
Iteration 98: 27895.38308559913
GradientTime=16567
Likelihood=-27895.338101114554
Iteration 99: 27895.338101114554
GradientTime=14455
Likelihood=-27895.31247108859
Iteration 100: 27895.31247108859
BEST SCORE FOUND : -27895.31247108859
	Command being timed: "../target/release/gtr_optimize data/random/tree_256.nwk data/sim/alignment_256_50.fasta global"
	User time (seconds): 24.75
	System time (seconds): 1.34
	Percent of CPU this job got: 1530%
	Elapsed (wall clock) time (h:mm:ss or m:ss): 0:01.70
	Average shared text size (kbytes): 0
	Average unshared data size (kbytes): 0
	Average stack size (kbytes): 0
	Average total size (kbytes): 0
	Maximum resident set size (kbytes): 160384
	Average resident set size (kbytes): 0
	Major (requiring I/O) page faults: 14
	Minor (reclaiming a frame) page faults: 43309
	Voluntary context switches: 18736
	Involuntary context switches: 14380
	Swaps: 0
	File system inputs: 0
	File system outputs: 32
	Socket messages sent: 0
	Socket messages received: 0
	Signals delivered: 0
	Page size (bytes): 4096
	Exit status: 0
