# Supplementary material for: Phylograd: fast column-specific calculation of substitution model gradients
Source: BMC Bioinformatics. 2025 Dec 23;27:20. doi: 10.1186/s12859-025-06353-4 (PMC12836810; doi:10.1186/s12859-025-06353-4)
Supplement: Supplementary file 1 — (zip 4800 KB) [file 12859_2025_6353_MOESM1_ESM.zip › alignment_256_50_32.raxml.log]

RAxML-NG v. 1.2.2 released on 11.04.2024 by The Exelixis Lab.
Developed by: Alexey M. Kozlov and Alexandros Stamatakis.
Contributors: Diego Darriba, Tomas Flouri, Benoit Morel, Sarah Lutteropp, Ben Bettisworth, Julia Haag, Anastasis Togkousidis.
Latest version: https://github.com/amkozlov/raxml-ng
Questions/problems/suggestions? Please visit: https://groups.google.com/forum/#!forum/raxml

System: AMD EPYC 7742 64-Core Processor, 128 cores, 1007 GB RAM (allocated: 16 physical cores)

RAxML-NG was called at 08-Nov-2025 02:51:23 as follows:

raxml-ng --msa data/sim/alignment_256_50.fasta --model PROTGTR+FO --tree data/random/tree_256.nwk --evaluate --opt-branches off --threads 32 --redo --prefix data/sim/alignment_256_50_32.raxml.log

Analysis options:
  run mode: Evaluate tree likelihood
  start tree(s): user
  random seed: 1762566683
  tip-inner: OFF
  pattern compression: ON
  per-rate scalers: OFF
  site repeats: ON
  logLH epsilon: general: 0.100000, brlen-triplet: 1000.000000
  branch lengths: proportional (user-specified)
  SIMD kernels: AVX2
  parallelization: coarse-grained (auto), PTHREADS (32 threads), thread pinning: OFF

WARNING: Running in REDO mode: existing checkpoints are ignored, and all result files will be overwritten!

[00:00:00] Reading alignment from file: data/sim/alignment_256_50.fasta
[00:00:00] Loaded alignment with 256 taxa and 50 sites

Alignment comprises 1 partitions and 50 patterns

Partition 0: noname
Model: PROTGTR+FO
Alignment sites / patterns: 50 / 50
Gaps: 0.00 %
Invariant sites: 0.00 %


NOTE: Binary MSA file created: data/sim/alignment_256_50_32.raxml.log.raxml.rba

Parallelization scheme autoconfig: 1 worker(s) x 32 thread(s)

[00:00:00] Loading user starting tree(s) from: data/random/tree_256.nwk
Parallel reduction/worker buffer size: 1 KB  / 0 KB

[00:00:00] Data distribution: max. partitions/sites/weight per thread: 1 / 16 / 320
[00:00:00] Data distribution: max. searches per worker: 1

Evaluating 1 trees

[00:00:00] Tree #1, initial LogLikelihood: -31594.063033

[00:00:00 -31594.063033] Initial branch length optimization
[00:00:00 -31594.063033] Model parameter optimization (eps = 0.100000)

[00:09:02] Tree #1, final logLikelihood: -27894.495074


Optimized model parameters:

   Partition 0: noname
   Rate heterogeneity: NONE
   Base frequencies (ML): 0.080094 0.059911 0.043986 0.049637 0.010103 0.041128 0.072062 0.055833 0.026066 0.063497 0.098343 0.063000 0.022301 0.043453 0.040594 0.058504 0.053741 0.011952 0.037188 0.068607 
   Substitution rates (ML): 5.001696 2.984988 9.555351 43.886184 26.328526 19.766625 40.458696 6.143706 0.001000 7.660907 10.614287 7.771158 8.046446 15.869133 97.451044 43.215109 0.001000 2.807073 48.455946 24.017716 0.001000 7.200549 53.390926 11.945071 6.275800 31.668397 6.626552 5.628602 110.553838 6.773975 0.001000 7.209705 9.092677 7.565502 10.429108 5.520454 0.001000 123.397679 1.642460 50.286764 5.054537 22.165032 96.111176 0.001000 3.025571 33.796406 0.001000 1.383928 4.329773 89.087856 50.484260 0.001000 12.069172 3.007514 0.001000 3.236559 93.119952 25.287215 17.594818 0.001000 0.386096 0.001000 0.001000 1.401783 9.915696 13.526399 20.453361 0.626262 0.080595 0.001000 6.656760 0.001000 11.457867 27.450651 0.001000 5.196160 11.690677 39.344825 9.289992 0.001000 52.825948 0.001000 0.001000 28.833770 44.706025 80.249447 3.813220 98.181143 0.001000 14.428746 72.260562 33.077872 6.470132 18.299087 9.776015 13.533099 7.679120 3.786009 0.391320 4.005497 12.525867 3.561190 0.174994 30.414784 9.749835 0.474828 13.716744 14.399708 1.854633 0.001000 0.001000 3.458383 9.191781 0.001000 0.729780 5.553143 2.501824 1.011526 4.597695 36.462376 0.808936 1.747161 1.298992 0.001000 0.001000 6.492272 8.376912 9.992078 6.200135 5.123960 11.443771 14.538765 1.889513 88.578112 2.820209 65.446535 3.895163 86.625870 28.656767 6.849110 1.307579 14.438562 4.423988 4.301884 199.480857 2.293041 128.201534 38.430977 0.001000 3.007814 5.005043 9.063524 9.339893 29.875722 11.543219 0.001000 4.682053 26.662135 14.559894 0.001000 3.643212 1.405067 23.783645 2.569518 0.001000 13.766908 0.001000 0.001000 42.276912 4.479589 14.530479 4.308030 35.217162 152.991799 4.495617 16.539814 19.879263 0.001000 3.198396 2.305661 118.622714 15.987135 0.001000 0.001000 0.001000 11.186768 52.625856 77.846288 0.001000 1.000000 


Final LogLikelihood: -27894.495074

AIC score: 57222.990148 / AICc score: 1086834.990148 / BIC score: 58593.910643
Free parameters (model + branch lengths): 717

WARNING: Number of free parameters (K=717) is larger than alignment size (n=50).
         This might lead to overfitting and compromise tree inference results!


Best ML tree saved to: /mnt/vast-standard/home/blieser/u14285/phylo_grad_new/phylo_grad/benchmark_test/data/sim/alignment_256_50_32.raxml.log.raxml.bestTree
Optimized model saved to: /mnt/vast-standard/home/blieser/u14285/phylo_grad_new/phylo_grad/benchmark_test/data/sim/alignment_256_50_32.raxml.log.raxml.bestModel

Execution log saved to: /mnt/vast-standard/home/blieser/u14285/phylo_grad_new/phylo_grad/benchmark_test/data/sim/alignment_256_50_32.raxml.log.raxml.log

Analysis started: 08-Nov-2025 02:51:23 / finished: 08-Nov-2025 03:00:25

Elapsed time: 542.377 seconds

Consumed energy: 39.058 Wh

	Command being timed: "raxml-ng --msa data/sim/alignment_256_50.fasta --model PROTGTR+FO --tree data/random/tree_256.nwk --evaluate --opt-branches off --threads 32 --redo --prefix data/sim/alignment_256_50_32.raxml.log"
	User time (seconds): 17123.63
	System time (seconds): 2.15
	Percent of CPU this job got: 3157%
	Elapsed (wall clock) time (h:mm:ss or m:ss): 9:02.39
	Average shared text size (kbytes): 0
	Average unshared data size (kbytes): 0
	Average stack size (kbytes): 0
	Average total size (kbytes): 0
	Maximum resident set size (kbytes): 76916
	Average resident set size (kbytes): 0
	Major (requiring I/O) page faults: 0
	Minor (reclaiming a frame) page faults: 303977
	Voluntary context switches: 4227
	Involuntary context switches: 6948313
	Swaps: 0
	File system inputs: 0
	File system outputs: 384
	Socket messages sent: 0
	Socket messages received: 0
	Signals delivered: 0
	Page size (bytes): 4096
	Exit status: 0
