# Supplementary material for: Phylograd: fast column-specific calculation of substitution model gradients
Source: BMC Bioinformatics. 2025 Dec 23;27:20. doi: 10.1186/s12859-025-06353-4 (PMC12836810; doi:10.1186/s12859-025-06353-4)
Supplement: Supplementary file 1 — (zip 4800 KB) [file 12859_2025_6353_MOESM1_ESM.zip › alignment_256_50_5.single_phylograd.log]

Likelihood=-647.636836694061
Iteration 0: 647.636836694061
Iteration 1: 647.636836694061
Likelihood=-612.8136285979183
Iteration 0: 612.8136285979183
Iteration 1: 612.8136285979183
Likelihood=-646.3195421894151
Iteration 0: 646.3195421894151
Iteration 1: 646.3195421894151
Likelihood=-663.0253467013387
Iteration 0: 663.0253467013387
Iteration 1: 663.0253467013387
Likelihood=-619.3309291086315
Iteration 0: 619.3309291086315
Iteration 1: 619.3309291086315
Likelihood=-629.9925093831207
Iteration 2: 629.9925093831207
Likelihood=-590.9931214977468
Iteration 2: 590.9931214977468
Likelihood=-626.375438758151
Iteration 2: 626.375438758151
Likelihood=-623.1951763138196
Iteration 2: 623.1951763138196
Likelihood=-597.4526742736158
Iteration 2: 597.4526742736158
Likelihood=-616.0148385804948
Iteration 3: 616.0148385804948
Likelihood=-575.0377790779097
Iteration 3: 575.0377790779097
Likelihood=-611.4274740302958
Iteration 3: 611.4274740302958
Likelihood=-592.8323222053095
Iteration 3: 592.8323222053095
Likelihood=-603.8059923080691
Likelihood=-582.0894465369646
Iteration 3: 582.0894465369646
Likelihood=-569.3616486224637
Iteration 4: 569.3616486224637
Likelihood=-563.1566589868994
Iteration 4: 563.1566589868994
Likelihood=-599.2790683396736
Iteration 4: 599.2790683396736
Likelihood=-571.7402560533917
Iteration 4: 571.7402560533917
Likelihood=-570.887877191134
Iteration 4: 570.887877191134
Likelihood=-563.0234085459583
Iteration 5: 563.0234085459583
Likelihood=-553.7392228920013
Iteration 5: 553.7392228920013
Likelihood=-588.7984458005928
Iteration 5: 588.7984458005928
Likelihood=-556.4247318951391
Iteration 5: 556.4247318951391
Likelihood=-561.8061348217631
Iteration 5: 561.8061348217631
Likelihood=-557.3860784514319
Iteration 6: 557.3860784514319
Likelihood=-545.9388584502909
Iteration 6: 545.9388584502909
Likelihood=-551.9490980380282
Iteration 7: 551.9490980380282
Likelihood=-579.6253147011445
Iteration 6: 579.6253147011445
Likelihood=-545.3061925624335
Iteration 6: 545.3061925624335
Likelihood=-554.0321817140199
Iteration 6: 554.0321817140199
Likelihood=-547.083491846971
Iteration 8: 547.083491846971
Likelihood=-539.4010065172522
Iteration 7: 539.4010065172522
Likelihood=-536.7656153521093
Iteration 7: 536.7656153521093
Likelihood=-571.7261863828635
Iteration 7: 571.7261863828635
Likelihood=-547.4025616309402
Iteration 7: 547.4025616309402
Likelihood=-542.6731017293367
Iteration 9: 542.6731017293367
Likelihood=-533.5815558376106
Iteration 8: 533.5815558376106
Likelihood=-529.7906540388595
Iteration 8: 529.7906540388595
Likelihood=-564.4234039295796
Iteration 8: 564.4234039295796
Likelihood=-538.470600826075
Iteration 10: 538.470600826075
Likelihood=-541.5858655675753
Iteration 8: 541.5858655675753
Likelihood=-534.7499349192293
Iteration 11: 534.7499349192293
Likelihood=-528.7298899678923
Iteration 9: 528.7298899678923
Likelihood=-523.7100729058848
Iteration 9: 523.7100729058848
Likelihood=-558.1410293049051
Iteration 9: 558.1410293049051
Likelihood=-536.7669009295332
Iteration 9: 536.7669009295332
Likelihood=-531.3352211273901
Iteration 12: 531.3352211273901
Likelihood=-524.4900203692597
Iteration 10: 524.4900203692597
Likelihood=-518.452204925216
Iteration 10: 518.452204925216
Likelihood=-552.5608150867063
Iteration 10: 552.5608150867063
Likelihood=-532.7340043252559
Iteration 10: 532.7340043252559
Likelihood=-528.1779513318957
Iteration 13: 528.1779513318957
Likelihood=-525.4499709327688
Iteration 14: 525.4499709327688
Likelihood=-520.8418331075329
Iteration 11: 520.8418331075329
Likelihood=-513.3266048137924
Iteration 11: 513.3266048137924
Likelihood=-547.5544168430987
Iteration 11: 547.5544168430987
Likelihood=-529.1520604764845
Iteration 11: 529.1520604764845
Likelihood=-522.8305289362846
Iteration 15: 522.8305289362846
Likelihood=-517.7562509050754
Iteration 12: 517.7562509050754
Likelihood=-508.6576917161247
Iteration 12: 508.6576917161247
Likelihood=-543.3369452169754
Iteration 12: 543.3369452169754
Likelihood=-526.1781704956223
Iteration 12: 526.1781704956223
Likelihood=-520.4662222714212
Iteration 16: 520.4662222714212
Likelihood=-515.0011812346933
Iteration 13: 515.0011812346933
Likelihood=-504.31262792721503
Iteration 13: 504.31262792721503
Likelihood=-518.3541951365603
Iteration 17: 518.3541951365603
Likelihood=-539.6198696826411
Iteration 13: 539.6198696826411
Likelihood=-523.3894956805731
Iteration 13: 523.3894956805731
Likelihood=-516.4285909259509
Iteration 18: 516.4285909259509
Likelihood=-512.5541294597041
Iteration 14: 512.5541294597041
Likelihood=-500.6769290351605
Iteration 14: 500.6769290351605
Likelihood=-536.4296708170192
Iteration 14: 536.4296708170192
Likelihood=-520.9695634999642
Iteration 14: 520.9695634999642
Likelihood=-514.710573177191
Iteration 19: 514.710573177191
Likelihood=-497.6044962595286
Likelihood=-510.5017220966216
Iteration 15: 497.6044962595286
Iteration 15: 510.5017220966216
Likelihood=-518.99591085144
Iteration 15: 518.99591085144
Likelihood=-533.8502600088608
Iteration 15: 533.8502600088608
Likelihood=-513.1958843966958
Iteration 20: 513.1958843966958
Likelihood=-511.79305767978656
Iteration 21: 511.79305767978656
Likelihood=-508.5261937882576
Iteration 16: 508.5261937882576
Likelihood=-494.77875399448396
Iteration 16: 494.77875399448396
Likelihood=-531.4556525531036
Iteration 16: 531.4556525531036
Likelihood=-517.0463482966928
Iteration 16: 517.0463482966928
Likelihood=-510.5741152249134
Iteration 22: 510.5741152249134
Likelihood=-492.24784382876396
Iteration 17: 492.24784382876396
Likelihood=-506.85713941517713
Iteration 17: 506.85713941517713
Likelihood=-529.4952689200688
Iteration 17: 529.4952689200688
Likelihood=-515.3695130434859
Iteration 17: 515.3695130434859
Likelihood=-509.46335875735906
Iteration 23: 509.46335875735906
Likelihood=-490.13335002097875
Iteration 18: 490.13335002097875
Likelihood=-505.2981353338243
Iteration 18: 505.2981353338243
Likelihood=-508.4835471149475
Iteration 24: 508.4835471149475
Likelihood=-527.7741210769134
Iteration 18: 527.7741210769134
Likelihood=-513.7618254179064
Iteration 18: 513.7618254179064
Likelihood=-507.6449399682201
Iteration 25: 507.6449399682201
Likelihood=-488.14735747863
Iteration 19: 488.14735747863
Likelihood=-503.9164197306858
Iteration 19: 503.9164197306858
Likelihood=-526.3183748721833
Iteration 19: 526.3183748721833
Likelihood=-512.382816457002
Iteration 19: 512.382816457002
Likelihood=-506.85359086028524
Iteration 26: 506.85359086028524
Likelihood=-486.3178071408312
Iteration 20: 486.3178071408312
Likelihood=-502.65345848588845
Iteration 20: 502.65345848588845
Likelihood=-506.09841997934853
Iteration 27: 506.09841997934853
Likelihood=-525.1094105008781
Iteration 20: 525.1094105008781
Likelihood=-511.1953318394654
Iteration 20: 511.1953318394654
Likelihood=-484.6715338146334
Iteration 21: 484.6715338146334
Likelihood=-501.5653406312784
Iteration 21: 501.5653406312784
Likelihood=-505.39881295767753
Iteration 28: 505.39881295767753
Likelihood=-510.08868606865775
Likelihood=-524.0171728173777
Iteration 21: 524.0171728173777
Iteration 21: 510.08868606865775
Likelihood=-504.80222176489974
Iteration 29: 504.80222176489974
Likelihood=-483.0329502892464
Iteration 22: 483.0329502892464
Likelihood=-500.6203675848128
Iteration 22: 500.6203675848128
Likelihood=-509.05739745493935
Likelihood=-523.1115016480488
Iteration 22: 509.05739745493935
Iteration 22: 523.1115016480488
Likelihood=-504.2450396088525
Iteration 30: 504.2450396088525
Likelihood=-481.57278465670976
Iteration 23: 481.57278465670976
Likelihood=-499.80088322123106
Iteration 23: 499.80088322123106
Likelihood=-503.7814624565494
Iteration 31: 503.7814624565494
Likelihood=-508.1626393689583
Iteration 23: 508.1626393689583
Likelihood=-522.2885537077301
Iteration 23: 522.2885537077301
Likelihood=-503.38702340784903
Iteration 32: 503.38702340784903
Likelihood=-480.17884439680273
Iteration 24: 480.17884439680273
Likelihood=-499.1295682589902
Iteration 24: 499.1295682589902
Likelihood=-507.27511584426253
Iteration 24: 507.27511584426253
Likelihood=-521.5097157579427
Iteration 24: 521.5097157579427
Likelihood=-503.0546285595878
Iteration 33: 503.0546285595878
Likelihood=-478.91457202222426
Iteration 25: 478.91457202222426
Likelihood=-498.5567032437506
Iteration 25: 498.5567032437506
Likelihood=-502.7329902845987
Iteration 34: 502.7329902845987
Likelihood=-506.51413464277056
Iteration 25: 506.51413464277056
Likelihood=-520.8140115059659
Iteration 25: 520.8140115059659
Likelihood=-477.765802160798
Likelihood=-498.0943634414256
Iteration 26: 477.765802160798
Iteration 26: 498.0943634414256
Likelihood=-502.4649380948189
Iteration 35: 502.4649380948189
Likelihood=-505.79966779727454
Iteration 26: 505.79966779727454
Likelihood=-520.243510950093
Iteration 26: 520.243510950093
Likelihood=-502.16115208747306
Iteration 36: 502.16115208747306
Likelihood=-497.6912735602234
Iteration 27: 497.6912735602234
Likelihood=-476.7771630403918
Iteration 27: 476.7771630403918
Likelihood=-505.15893317958603
Iteration 27: 505.15893317958603
Likelihood=-519.7075455227161
Iteration 27: 519.7075455227161
Likelihood=-501.8946380758617
Iteration 37: 501.8946380758617
Likelihood=-497.3062073557502
Iteration 28: 497.3062073557502
Likelihood=-475.8611490668554
Iteration 28: 475.8611490668554
Likelihood=-501.6493998550531
Iteration 38: 501.6493998550531
Likelihood=-504.52150831871444
Iteration 28: 504.52150831871444
Likelihood=-519.2560100941605
Iteration 28: 519.2560100941605
Likelihood=-496.95323543239004
Iteration 29: 496.95323543239004
Likelihood=-475.0947509821852
Iteration 29: 475.0947509821852
Likelihood=-501.4765056129936
Iteration 39: 501.4765056129936
Likelihood=-503.943104802061
Iteration 29: 503.943104802061
Likelihood=-518.85814149371
Iteration 29: 518.85814149371
Likelihood=-501.3327666566486
Iteration 40: 501.3327666566486
Likelihood=-496.6500569004334
Iteration 30: 496.6500569004334
Likelihood=-474.36316116457755
Iteration 30: 474.36316116457755
Likelihood=-503.3752332869476
Iteration 30: 503.3752332869476
Likelihood=-518.5241337454364
Iteration 30: 518.5241337454364
Likelihood=-501.21730504186564
Iteration 41: 501.21730504186564
Likelihood=-496.35844025760963
Iteration 31: 496.35844025760963
Likelihood=-473.7478438558817
Iteration 31: 473.7478438558817
Likelihood=-501.0648438040625
Iteration 42: 501.0648438040625
Likelihood=-502.89037846313903
Iteration 31: 502.89037846313903
Likelihood=-518.2364356265094
Iteration 31: 518.2364356265094
Likelihood=-496.09851614544493
Iteration 32: 496.09851614544493
Likelihood=-473.0831679211515
Iteration 32: 473.0831679211515
Likelihood=-500.96009857095333
Iteration 43: 500.96009857095333
Likelihood=-502.5146139456595
Iteration 32: 502.5146139456595
Likelihood=-517.9780038639727
Iteration 32: 517.9780038639727
Likelihood=-500.8815265268021
Iteration 44: 500.8815265268021
Likelihood=-495.8306509634993
Iteration 33: 495.8306509634993
Likelihood=-472.483896888113
Iteration 33: 472.483896888113
Likelihood=-502.2023319870551
Iteration 33: 502.2023319870551
Likelihood=-517.7606901237572
Iteration 33: 517.7606901237572
Likelihood=-500.7818316873049
Iteration 45: 500.7818316873049
Likelihood=-495.59907427518
Iteration 34: 495.59907427518
Likelihood=-471.93280476356324
Iteration 34: 471.93280476356324
Likelihood=-500.71864067366977
Iteration 46: 500.71864067366977
Likelihood=-501.97120317843155
Iteration 34: 501.97120317843155
Likelihood=-517.5829818745411
Iteration 34: 517.5829818745411
Likelihood=-500.6720169965296
Iteration 47: 500.6720169965296
Likelihood=-495.38329777354977
Iteration 35: 495.38329777354977
Likelihood=-471.46778337838515
Iteration 35: 471.46778337838515
Likelihood=-501.7492523309156
Iteration 35: 501.7492523309156
Likelihood=-517.4119722508417
Iteration 35: 517.4119722508417
Likelihood=-500.606209516947
Iteration 48: 500.606209516947
Likelihood=-495.17911397303544
Likelihood=-471.0783494942842
Iteration 36: 495.17911397303544
Iteration 36: 471.0783494942842
Likelihood=-501.5300472943571
Iteration 36: 501.5300472943571
Likelihood=-500.53431670407383
Iteration 49: 500.53431670407383
Likelihood=-517.2892383987574
Iteration 36: 517.2892383987574
Likelihood=-470.7243759383391
Iteration 37: 470.7243759383391
Likelihood=-494.93360004458947
Iteration 37: 494.93360004458947
Likelihood=-500.45797167272855
Iteration 50: 500.45797167272855
Likelihood=-501.27158299917596
Iteration 37: 501.27158299917596
Likelihood=-517.1658541478349
Iteration 37: 517.1658541478349
Likelihood=-500.3851772453684
Iteration 51: 500.3851772453684
Likelihood=-470.41786887042997
Iteration 38: 470.41786887042997
Likelihood=-494.72209289776725
Iteration 38: 494.72209289776725
Likelihood=-501.0025705298784
Iteration 38: 501.0025705298784
Likelihood=-517.0625877381113
Iteration 38: 517.0625877381113
Likelihood=-500.3218349120456
Iteration 52: 500.3218349120456
Likelihood=-470.09998671426746
Iteration 39: 470.09998671426746
Likelihood=-494.56483646482894
Iteration 39: 494.56483646482894
Likelihood=-500.70146514144284
Iteration 39: 500.70146514144284
Likelihood=-500.2847453069618
Iteration 53: 500.2847453069618
Likelihood=-517.139608485074
Likelihood=-469.80943434573163
Iteration 40: 469.80943434573163
Likelihood=-494.4908042083506
Iteration 40: 494.4908042083506
Likelihood=-500.2446953390234
Iteration 54: 500.2446953390234
Likelihood=-500.4334364810474
Iteration 40: 500.4334364810474
Likelihood=-517.0031303252991
Iteration 39: 517.0031303252991
Likelihood=-500.2010158094669
Iteration 55: 500.2010158094669
Likelihood=-469.5530148621566
Iteration 41: 469.5530148621566
Likelihood=-494.4249692809362
Iteration 41: 494.4249692809362
Likelihood=-500.20817672096837
Iteration 41: 500.20817672096837
Likelihood=-516.9186739232993
Iteration 40: 516.9186739232993
Likelihood=-500.1395175782966
Iteration 56: 500.1395175782966
Likelihood=-469.2959345593795
Iteration 42: 469.2959345593795
Likelihood=-494.3887654552103
Iteration 42: 494.3887654552103
Likelihood=-500.15581220429317
Iteration 42: 500.15581220429317
Likelihood=-500.086263426654
Iteration 57: 500.086263426654
Likelihood=-516.8170686880825
Iteration 41: 516.8170686880825
Likelihood=-469.1676098230855
Iteration 43: 469.1676098230855
Likelihood=-494.3551674556945
Iteration 43: 494.3551674556945
Likelihood=-500.02299719869006
Iteration 58: 500.02299719869006
Likelihood=-499.97993110164435
Iteration 43: 499.97993110164435
Likelihood=-516.7684024145991
Iteration 42: 516.7684024145991
Likelihood=-469.0687447194619
Iteration 44: 469.0687447194619
Likelihood=-499.9825044842552
Iteration 59: 499.9825044842552
Likelihood=-494.29639599228005
Iteration 44: 494.29639599228005
Likelihood=-499.93750155393593
Iteration 44: 499.93750155393593
Likelihood=-516.7075354128148
Iteration 43: 516.7075354128148
Likelihood=-499.9756720685583
Iteration 60: 499.9756720685583
Likelihood=-469.0196227300265
Iteration 45: 469.0196227300265
Likelihood=-494.20582252134966
Iteration 45: 494.20582252134966
Likelihood=-499.8554484021022
Iteration 45: 499.8554484021022
Likelihood=-499.9520454896942
Iteration 61: 499.9520454896942
Likelihood=-516.6586198460479
Iteration 44: 516.6586198460479
Likelihood=-468.92310944249607
Iteration 46: 468.92310944249607
Likelihood=-494.1402412585733
Iteration 46: 494.1402412585733
Likelihood=-499.94603497130447
Iteration 62: 499.94603497130447
Likelihood=-499.78960851122116
Iteration 46: 499.78960851122116
Likelihood=-516.611438499909
Iteration 45: 516.611438499909
Likelihood=-468.74807641341033
Iteration 47: 468.74807641341033
Likelihood=-499.9360830245671
Iteration 63: 499.9360830245671
Likelihood=-494.0695698990576
Iteration 47: 494.0695698990576
Likelihood=-499.72141248966517
Iteration 47: 499.72141248966517
Likelihood=-499.93194615486715
Likelihood=-516.5559403701977
Iteration 64: 499.93194615486715
Iteration 46: 516.5559403701977
Likelihood=-468.64497253601803
Iteration 48: 468.64497253601803
Likelihood=-493.9991212129352
Iteration 48: 493.9991212129352
Likelihood=-499.9263389106782
Iteration 65: 499.9263389106782
Likelihood=-499.6349061476178
Iteration 48: 499.6349061476178
Likelihood=-516.4912082532452
Iteration 47: 516.4912082532452
Likelihood=-468.5118677911904
Iteration 49: 468.5118677911904
Likelihood=-493.961687835044
Iteration 49: 493.961687835044
Likelihood=-499.9215037153316
Iteration 66: 499.9215037153316
Likelihood=-499.5702866023621
Iteration 49: 499.5702866023621
Likelihood=-516.4570503837281
Iteration 48: 516.4570503837281
Likelihood=-468.38497929899114
Iteration 50: 468.38497929899114
Likelihood=-499.9181459811434
Iteration 67: 499.9181459811434
Likelihood=-493.91650625198287
Iteration 50: 493.91650625198287
Likelihood=-499.51838178814836
Iteration 50: 499.51838178814836
Likelihood=-499.9127354043303
Iteration 68: 499.9127354043303
Likelihood=-516.4030274735027
Iteration 49: 516.4030274735027
Likelihood=-468.2909168786821
Iteration 51: 468.2909168786821
Likelihood=-493.8790585097168
Iteration 51: 493.8790585097168
Likelihood=-499.9095060786433
Iteration 69: 499.9095060786433
Likelihood=-499.4509848901177
Iteration 51: 499.4509848901177
Likelihood=-516.356239438553
Iteration 50: 516.356239438553
Likelihood=-468.1597560982919
Iteration 52: 468.1597560982919
Likelihood=-499.9053865062025
Iteration 70: 499.9053865062025
Likelihood=-493.8570479495698
Iteration 52: 493.8570479495698
Likelihood=-499.412251605726
Iteration 52: 499.412251605726
Likelihood=-516.3103826399472
Iteration 51: 516.3103826399472
Likelihood=-468.04933912023023
Iteration 53: 468.04933912023023
Likelihood=-499.9025285828262
Iteration 71: 499.9025285828262
Likelihood=-493.8267880420726
Iteration 53: 493.8267880420726
Likelihood=-499.3655584056122
Iteration 53: 499.3655584056122
Likelihood=-499.8984929186891
Iteration 72: 499.8984929186891
Likelihood=-516.2287855615999
Iteration 52: 516.2287855615999
Likelihood=-467.9242516705237
Iteration 54: 467.9242516705237
Likelihood=-493.785525048562
Iteration 54: 493.785525048562
Likelihood=-499.8986483425497
Likelihood=-499.30157663585175
Iteration 54: 499.30157663585175
Likelihood=-467.8261518849163
Iteration 55: 467.8261518849163
Likelihood=-516.1550495434356
Iteration 53: 516.1550495434356
Likelihood=-499.89573181685984
Iteration 73: 499.89573181685984
Likelihood=-493.75843774055664
Iteration 55: 493.75843774055664
Likelihood=-499.2512794764583
Iteration 55: 499.2512794764583
Likelihood=-467.74698013430435
Iteration 56: 467.74698013430435
Likelihood=-516.0824591565986
Iteration 54: 516.0824591565986
Likelihood=-499.8921660814028
Iteration 74: 499.8921660814028
Likelihood=-493.69385567926463
Iteration 56: 493.69385567926463
Likelihood=-499.2070417049441
Iteration 56: 499.2070417049441
Likelihood=-499.88980279016243
Iteration 75: 499.88980279016243
Likelihood=-467.6676473644346
Iteration 57: 467.6676473644346
Likelihood=-516.0137415184483
Iteration 55: 516.0137415184483
Likelihood=-493.65712925389
Iteration 57: 493.65712925389
Likelihood=-499.8864835757073
Iteration 76: 499.8864835757073
Likelihood=-499.15013575069634
Iteration 57: 499.15013575069634
Likelihood=-467.57862158454157
Iteration 58: 467.57862158454157
Likelihood=-515.9826755740349
Iteration 56: 515.9826755740349
Likelihood=-499.8828245143767
Iteration 77: 499.8828245143767
Likelihood=-493.60976805369603
Iteration 58: 493.60976805369603
Likelihood=-499.1281433171215
Iteration 58: 499.1281433171215
Likelihood=-467.5184087006678
Iteration 59: 467.5184087006678
Likelihood=-515.9471752917792
Iteration 57: 515.9471752917792
Likelihood=-499.8782107248116
Iteration 78: 499.8782107248116
Likelihood=-493.5829211883168
Iteration 59: 493.5829211883168
Likelihood=-499.0878292944716
Iteration 59: 499.0878292944716
Likelihood=-499.87146760131515
Iteration 79: 499.87146760131515
Likelihood=-467.45983824111516
Iteration 60: 467.45983824111516
Likelihood=-515.9272899335167
Iteration 58: 515.9272899335167
Likelihood=-499.86610252381985
Iteration 80: 499.86610252381985
Likelihood=-493.5512293827497
Iteration 60: 493.5512293827497
Likelihood=-499.0702517063683
Iteration 60: 499.0702517063683
Likelihood=-467.4235386936355
Iteration 61: 467.4235386936355
Likelihood=-515.9109192883976
Iteration 59: 515.9109192883976
Likelihood=-499.8610603048977
Iteration 81: 499.8610603048977
Likelihood=-493.52606764521244
Iteration 61: 493.52606764521244
Likelihood=-499.02992139891717
Iteration 61: 499.02992139891717
Likelihood=-467.3952817606946
Iteration 62: 467.3952817606946
Likelihood=-499.85217779216606
Iteration 82: 499.85217779216606
Likelihood=-515.8987050659823
Iteration 60: 515.8987050659823
Likelihood=-493.4829528315834
Iteration 62: 493.4829528315834
Likelihood=-499.0243139664605
Iteration 62: 499.0243139664605
Likelihood=-499.8479553832026
Iteration 83: 499.8479553832026
Likelihood=-467.3678956621212
Iteration 63: 467.3678956621212
Likelihood=-515.8891009921092
Iteration 61: 515.8891009921092
Likelihood=-499.8416926739208
Iteration 84: 499.8416926739208
Likelihood=-493.45914726235696
Iteration 63: 493.45914726235696
Likelihood=-498.9938022340785
Iteration 63: 498.9938022340785
Likelihood=-467.3247843174661
Iteration 64: 467.3247843174661
Likelihood=-515.8814223667437
Iteration 62: 515.8814223667437
Likelihood=-499.8344103507121
Iteration 85: 499.8344103507121
Likelihood=-493.4319384487431
Iteration 64: 493.4319384487431
Likelihood=-498.9754912764302
Iteration 64: 498.9754912764302
Likelihood=-467.2584657479085
Iteration 65: 467.2584657479085
Likelihood=-499.8275938608494
Iteration 86: 499.8275938608494
Likelihood=-515.8747404150571
Iteration 63: 515.8747404150571
Likelihood=-499.8189242324694
Iteration 87: 499.8189242324694
Likelihood=-493.4036243880554
Iteration 65: 493.4036243880554
Likelihood=-498.95675973600186
Iteration 65: 498.95675973600186
Likelihood=-467.26456537063154
Likelihood=-515.865388887305
Iteration 64: 515.865388887305
Likelihood=-499.8095523826712
Iteration 88: 499.8095523826712
Likelihood=-493.37206929015696
Iteration 66: 493.37206929015696
Likelihood=-498.9349382969353
Iteration 66: 498.9349382969353
Likelihood=-467.2322360131892
Iteration 66: 467.2322360131892
Likelihood=-515.8577952367928
Iteration 65: 515.8577952367928
Likelihood=-499.7969725426749
Iteration 89: 499.7969725426749
Likelihood=-493.35148262137267
Iteration 67: 493.35148262137267
Likelihood=-498.9134463398332
Iteration 67: 498.9134463398332
Likelihood=-467.1876020381665
Iteration 67: 467.1876020381665
Likelihood=-499.7883483919389
Iteration 90: 499.7883483919389
Likelihood=-515.8503790569981
Iteration 66: 515.8503790569981
Likelihood=-499.78050977932577
Iteration 91: 499.78050977932577
Likelihood=-493.33236915967893
Iteration 68: 493.33236915967893
Likelihood=-498.8940808612713
Iteration 68: 498.8940808612713
Likelihood=-467.16807661773396
Iteration 68: 467.16807661773396
Likelihood=-515.8448530289015
Iteration 67: 515.8448530289015
Likelihood=-499.7747920152311
Iteration 92: 499.7747920152311
Likelihood=-493.31209136942624
Iteration 69: 493.31209136942624
Likelihood=-498.85878285061943
Iteration 69: 498.85878285061943
Likelihood=-467.14752561325525
Iteration 69: 467.14752561325525
Likelihood=-499.76983937762293
Iteration 93: 499.76983937762293
Likelihood=-515.8389928807878
Iteration 68: 515.8389928807878
Likelihood=-493.2920516593364
Iteration 70: 493.2920516593364
Likelihood=-499.7690319754309
Iteration 94: 499.7690319754309
Likelihood=-467.13813138445033
Iteration 70: 467.13813138445033
Likelihood=-498.83693218318456
Iteration 70: 498.83693218318456
Likelihood=-515.8343007509983
Iteration 69: 515.8343007509983
Likelihood=-499.7672893048202
Iteration 95: 499.7672893048202
Likelihood=-493.2820810275545
Iteration 71: 493.2820810275545
Likelihood=-467.11624722787644
Iteration 71: 467.11624722787644
Likelihood=-498.8089039628948
Iteration 71: 498.8089039628948
Likelihood=-515.8261051927524
Iteration 70: 515.8261051927524
Likelihood=-499.7663518018609
Iteration 96: 499.7663518018609
Likelihood=-493.2674740614727
Iteration 72: 493.2674740614727
Likelihood=-467.10284228889594
Iteration 72: 467.10284228889594
Likelihood=-498.77444359256293
Iteration 72: 498.77444359256293
Likelihood=-499.7652229084384
Iteration 97: 499.7652229084384
Likelihood=-515.8179360055509
Iteration 71: 515.8179360055509
Likelihood=-499.76405782022545
Iteration 98: 499.76405782022545
Likelihood=-467.09598090905536
Iteration 73: 467.09598090905536
Likelihood=-493.2623980041853
Iteration 73: 493.2623980041853
Likelihood=-498.757364754741
Iteration 73: 498.757364754741
Likelihood=-515.809696032447
Iteration 72: 515.809696032447
Likelihood=-499.7651603949025
Likelihood=-467.08072489087874
Iteration 74: 467.08072489087874
Likelihood=-493.2469632955637
Iteration 74: 493.2469632955637
Likelihood=-498.74006301545415
Iteration 74: 498.74006301545415
Likelihood=-515.7980863666505
Iteration 73: 515.7980863666505
Likelihood=-499.7634358657615
Iteration 99: 499.7634358657615
Likelihood=-493.2413576317039
Iteration 75: 493.2413576317039
Likelihood=-467.0652921841735
Iteration 75: 467.0652921841735
Likelihood=-498.7112551242865
Iteration 75: 498.7112551242865
Likelihood=-499.7626469207124
Iteration 100: 499.7626469207124
Likelihood=-515.785748882867
Iteration 74: 515.785748882867
Likelihood=-499.76220707826894
Iteration 101: 499.76220707826894
Likelihood=-493.23539647207946
Iteration 76: 493.23539647207946
Likelihood=-467.04305270840956
Iteration 76: 467.04305270840956
Likelihood=-498.7009575517526
Iteration 76: 498.7009575517526
Likelihood=-515.7729341173941
Iteration 75: 515.7729341173941
Likelihood=-653.7801578519563
Iteration 0: 653.7801578519563
Iteration 1: 653.7801578519563
Likelihood=-467.0306494613398
Iteration 77: 467.0306494613398
Likelihood=-493.23035561033487
Iteration 77: 493.23035561033487
Likelihood=-498.68873486182974
Iteration 77: 498.68873486182974
Likelihood=-628.3668704168822
Iteration 2: 628.3668704168822
Likelihood=-515.7583464878466
Iteration 76: 515.7583464878466
Likelihood=-609.7783817083301
Iteration 3: 609.7783817083301
Likelihood=-467.01701816325857
Iteration 78: 467.01701816325857
Likelihood=-493.22232366718816
Iteration 78: 493.22232366718816
Likelihood=-498.67379664331827
Iteration 78: 498.67379664331827
Likelihood=-515.7481403052611
Iteration 77: 515.7481403052611
Likelihood=-596.1131808802945
Iteration 4: 596.1131808802945
Likelihood=-467.01923291325187
Likelihood=-493.2162449359032
Iteration 79: 493.2162449359032
Likelihood=-498.6657614833129
Iteration 79: 498.6657614833129
Likelihood=-515.7408652933773
Likelihood=-585.3575875790046
Iteration 78: 515.7408652933773
Iteration 5: 585.3575875790046
Likelihood=-467.0135932843156
Iteration 79: 467.0135932843156
Likelihood=-576.6085522929853
Iteration 6: 576.6085522929853
Likelihood=-493.2094443126836
Iteration 80: 493.2094443126836
Likelihood=-498.65859383653077
Iteration 80: 498.65859383653077
Likelihood=-515.7256779651171
Iteration 79: 515.7256779651171
Likelihood=-569.6126764057808
Iteration 7: 569.6126764057808
Likelihood=-467.0078743757922
Iteration 80: 467.0078743757922
Likelihood=-493.1992177494603
Iteration 81: 493.1992177494603
Likelihood=-498.65364973985965
Iteration 81: 498.65364973985965
Likelihood=-515.7234400206085
Iteration 80: 515.7234400206085
Likelihood=-563.7641332373524
Iteration 8: 563.7641332373524
Likelihood=-467.00112188709306
Iteration 81: 467.00112188709306
Likelihood=-493.1976754179471
Iteration 82: 493.1976754179471
Likelihood=-498.65014804259783
Iteration 82: 498.65014804259783
Likelihood=-559.0908054172328
Iteration 9: 559.0908054172328
Likelihood=-515.7149673868854
Iteration 81: 515.7149673868854
Likelihood=-466.9944677859156
Iteration 82: 466.9944677859156
Likelihood=-555.2017303600749
Iteration 10: 555.2017303600749
Likelihood=-493.1796232857936
Iteration 83: 493.1796232857936
Likelihood=-498.6463563772666
Iteration 83: 498.6463563772666
Likelihood=-515.7112458187592
Iteration 82: 515.7112458187592
Likelihood=-551.7302183760455
Iteration 11: 551.7302183760455
Likelihood=-466.99349627238894
Iteration 83: 466.99349627238894
Likelihood=-493.1752424629651
Iteration 84: 493.1752424629651
Likelihood=-498.6435732225613
Iteration 84: 498.6435732225613
Likelihood=-515.7030011229617
Iteration 83: 515.7030011229617
Likelihood=-548.7838920259613
Iteration 12: 548.7838920259613
Likelihood=-466.9860018021527
Iteration 84: 466.9860018021527
Likelihood=-493.16906724673
Iteration 85: 493.16906724673
Likelihood=-498.6416014555814
Iteration 85: 498.6416014555814
Likelihood=-546.1592559848774
Iteration 13: 546.1592559848774
Likelihood=-515.6955467953054
Iteration 84: 515.6955467953054
Likelihood=-466.98384948706706
Iteration 85: 466.98384948706706
Likelihood=-543.840670563084
Iteration 14: 543.840670563084
Likelihood=-498.639398790122
Iteration 86: 498.639398790122
Likelihood=-493.1589673393597
Iteration 86: 493.1589673393597
Likelihood=-515.6931131944548
Iteration 85: 515.6931131944548
Likelihood=-541.894957379987
Iteration 15: 541.894957379987
Likelihood=-466.9801637879817
Iteration 86: 466.9801637879817
Likelihood=-498.63708545323294
Iteration 87: 498.63708545323294
Likelihood=-493.1681883742377
Likelihood=-540.109024844455
Iteration 16: 540.109024844455
Likelihood=-515.6764300925621
Iteration 86: 515.6764300925621
Likelihood=-466.97673758086637
Iteration 87: 466.97673758086637
Likelihood=-538.5672817906084
Iteration 17: 538.5672817906084
Likelihood=-498.6351065372543
Iteration 88: 498.6351065372543
Likelihood=-493.1522998734839
Iteration 87: 493.1522998734839
Likelihood=-515.6735063352834
Iteration 87: 515.6735063352834
Likelihood=-466.97720061642497
Likelihood=-537.224606188142
Iteration 18: 537.224606188142
Likelihood=-498.6332753809906
Iteration 89: 498.6332753809906
Likelihood=-493.14052525098634
Iteration 88: 493.14052525098634
Likelihood=-515.6703363173157
Iteration 88: 515.6703363173157
Likelihood=-536.0250454139888
Iteration 19: 536.0250454139888
Likelihood=-466.9751230227175
Iteration 88: 466.9751230227175
Likelihood=-498.63126703699567
Iteration 90: 498.63126703699567
Likelihood=-493.1320130361344
Iteration 89: 493.1320130361344
Likelihood=-534.9500975553359
Iteration 20: 534.9500975553359
Likelihood=-515.6667666844922
Iteration 89: 515.6667666844922
Likelihood=-466.973808208474
Iteration 89: 466.973808208474
Likelihood=-534.0253977237649
Iteration 21: 534.0253977237649
Likelihood=-498.632992710544
Likelihood=-493.11717617985977
Iteration 90: 493.11717617985977
Likelihood=-515.6616460964161
Iteration 90: 515.6616460964161
Likelihood=-466.97240768935876
Iteration 90: 466.97240768935876
Likelihood=-533.1673598223598
Iteration 22: 533.1673598223598
Likelihood=-498.63014473027437
Iteration 91: 498.63014473027437
Likelihood=-493.10749878513434
Iteration 91: 493.10749878513434
Likelihood=-515.6570361591371
Iteration 91: 515.6570361591371
Likelihood=-466.97047690962626
Iteration 91: 466.97047690962626
Likelihood=-532.4547661246642
Iteration 23: 532.4547661246642
Likelihood=-498.6282831534639
Iteration 92: 498.6282831534639
Likelihood=-493.099376905366
Iteration 92: 493.099376905366
Likelihood=-531.7902392850299
Iteration 24: 531.7902392850299
Likelihood=-515.653127284668
Iteration 92: 515.653127284668
Likelihood=-466.96712951517
Iteration 92: 466.96712951517
Likelihood=-531.2555700162088
Iteration 25: 531.2555700162088
Likelihood=-498.6269296345328
Iteration 93: 498.6269296345328
Likelihood=-493.0916098861217
Iteration 93: 493.0916098861217
Likelihood=-466.9639096235349
Iteration 93: 466.9639096235349
Likelihood=-515.6505550330554
Iteration 93: 515.6505550330554
Likelihood=-530.7528025156993
Iteration 26: 530.7528025156993
Likelihood=-498.62484833088104
Iteration 94: 498.62484833088104
Likelihood=-493.08774876637324
Iteration 94: 493.08774876637324
Likelihood=-466.96124284476184
Iteration 94: 466.96124284476184
Likelihood=-515.6491002160359
Iteration 94: 515.6491002160359
Likelihood=-530.3307917956201
Iteration 27: 530.3307917956201
Likelihood=-498.6229709004249
Iteration 95: 498.6229709004249
Likelihood=-529.9530509471253
Iteration 28: 529.9530509471253
Likelihood=-493.08566492478195
Iteration 95: 493.08566492478195
Likelihood=-466.95768049078765
Iteration 95: 466.95768049078765
Likelihood=-515.6471283185165
Iteration 95: 515.6471283185165
Likelihood=-529.6112194581877
Iteration 29: 529.6112194581877
Likelihood=-498.62073128203946
Iteration 96: 498.62073128203946
Likelihood=-493.0834142489884
Iteration 96: 493.0834142489884
Likelihood=-466.95574335967416
Iteration 96: 466.95574335967416
Likelihood=-515.6465082468869
Iteration 96: 515.6465082468869
Likelihood=-529.2265459933586
Iteration 30: 529.2265459933586
Likelihood=-498.6188482968668
Iteration 97: 498.6188482968668
Likelihood=-493.08179978134257
Iteration 97: 493.08179978134257
Likelihood=-466.9528556520324
Iteration 97: 466.9528556520324
Likelihood=-528.9038771588885
Iteration 31: 528.9038771588885
Likelihood=-515.6454345253928
Iteration 97: 515.6454345253928
Likelihood=-498.6161262099155
Iteration 98: 498.6161262099155
Likelihood=-528.6242505723744
Iteration 32: 528.6242505723744
Likelihood=-466.9473500483002
Iteration 98: 466.9473500483002
Likelihood=-493.0809863738214
Iteration 98: 493.0809863738214
Likelihood=-515.644051786732
Iteration 98: 515.644051786732
Likelihood=-528.3971839013818
Iteration 33: 528.3971839013818
Likelihood=-498.61478256043057
Iteration 99: 498.61478256043057
Likelihood=-466.94373946769673
Iteration 99: 466.94373946769673
Likelihood=-493.08005509488856
Iteration 99: 493.08005509488856
Likelihood=-515.6422744691982
Iteration 99: 515.6422744691982
Likelihood=-528.2163177615258
Iteration 34: 528.2163177615258
Likelihood=-498.61262159766034
Iteration 100: 498.61262159766034
Likelihood=-466.9398087602983
Iteration 100: 466.9398087602983
Likelihood=-493.0790677105387
Iteration 100: 493.0790677105387
Likelihood=-528.0789126249614
Iteration 35: 528.0789126249614
Likelihood=-515.6413068733942
Iteration 100: 515.6413068733942
Likelihood=-498.6097110009376
Iteration 101: 498.6097110009376
Likelihood=-527.9752494023539
Iteration 36: 527.9752494023539
Likelihood=-466.9361095507919
Iteration 101: 466.9361095507919
Likelihood=-493.0775285831773
Iteration 101: 493.0775285831773
Likelihood=-515.6402155202965
Iteration 101: 515.6402155202965
Likelihood=-527.8952255909593
Iteration 37: 527.8952255909593
Likelihood=-498.60598287083087
Iteration 102: 498.60598287083087
Likelihood=-466.9327231408211
Iteration 102: 466.9327231408211
Likelihood=-493.0798860005715
Likelihood=-515.638688121955
Iteration 102: 515.638688121955
Likelihood=-527.7849005069118
Iteration 38: 527.7849005069118
Likelihood=-498.6026363555531
Iteration 103: 498.6026363555531
Likelihood=-466.9294642335966
Iteration 103: 466.9294642335966
Likelihood=-527.6861703109533
Iteration 39: 527.6861703109533
Likelihood=-493.0768084102442
Iteration 102: 493.0768084102442
Likelihood=-515.6386374690076
Likelihood=-527.5999764664072
Iteration 40: 527.5999764664072
Likelihood=-498.6000352693819
Iteration 104: 498.6000352693819
Likelihood=-466.9270557894276
Iteration 104: 466.9270557894276
Likelihood=-493.07540876292256
Iteration 103: 493.07540876292256
Likelihood=-515.637429063485
Iteration 103: 515.637429063485
Likelihood=-527.6277134533691
Likelihood=-498.59780067699757
Iteration 105: 498.59780067699757
Likelihood=-466.92571799290135
Iteration 105: 466.92571799290135
Likelihood=-493.074500250048
Iteration 104: 493.074500250048
Likelihood=-527.5672656527789
Iteration 41: 527.5672656527789
Likelihood=-515.6356897503541
Iteration 104: 515.6356897503541
Likelihood=-498.5946783879905
Iteration 106: 498.5946783879905
Likelihood=-466.9235582111007
Iteration 106: 466.9235582111007
Likelihood=-527.5221691053932
Iteration 42: 527.5221691053932
Likelihood=-493.07372693534074
Iteration 105: 493.07372693534074
Likelihood=-515.6343950154612
Iteration 105: 515.6343950154612
Likelihood=-527.4719578680191
Iteration 43: 527.4719578680191
Likelihood=-466.9195851962382
Iteration 107: 466.9195851962382
Likelihood=-498.5912710408544
Iteration 107: 498.5912710408544
Likelihood=-493.0733410190984
Iteration 106: 493.0733410190984
Likelihood=-515.6331249251655
Iteration 106: 515.6331249251655
Likelihood=-527.420491688125
Iteration 44: 527.420491688125
Likelihood=-466.91607992397064
Iteration 108: 466.91607992397064
Likelihood=-498.587396307655
Iteration 108: 498.587396307655
Likelihood=-629.8536550029376
Iteration 0: 629.8536550029376
Iteration 1: 629.8536550029376
Likelihood=-527.3717250745535
Iteration 45: 527.3717250745535
Likelihood=-515.6318325082685
Iteration 107: 515.6318325082685
Likelihood=-466.9132920880076
Iteration 109: 466.9132920880076
Likelihood=-527.3400470468831
Iteration 46: 527.3400470468831
Likelihood=-498.58244411526147
Likelihood=-615.9608347741674
Iteration 109: 498.58244411526147
Iteration 2: 615.9608347741674
Likelihood=-515.630830012831
Iteration 108: 515.630830012831
Likelihood=-527.3089733901777
Iteration 47: 527.3089733901777
Likelihood=-466.90854937800793
Iteration 110: 466.90854937800793
Likelihood=-605.1127081781236
Iteration 3: 605.1127081781236
Likelihood=-498.5771007377666
Iteration 110: 498.5771007377666
Likelihood=-515.6297043526471
Iteration 109: 515.6297043526471
Likelihood=-527.2824155506497
Iteration 48: 527.2824155506497
Likelihood=-466.9050167213722
Iteration 111: 466.9050167213722
Likelihood=-595.589200913434
Iteration 4: 595.589200913434
Likelihood=-498.57255131633536
Iteration 111: 498.57255131633536
Likelihood=-527.2239753160977
Iteration 49: 527.2239753160977
Likelihood=-515.6286960019819
Iteration 110: 515.6286960019819
Likelihood=-466.89828151891584
Iteration 112: 466.89828151891584
Likelihood=-527.2059365798821
Iteration 50: 527.2059365798821
Likelihood=-586.8205738444605
Likelihood=-498.57016353247735
Iteration 112: 498.57016353247735
Likelihood=-515.6278362138614
Iteration 111: 515.6278362138614
Likelihood=-527.1754601002247
Iteration 51: 527.1754601002247
Likelihood=-466.8930402386397
Iteration 113: 466.8930402386397
Likelihood=-498.5672770759407
Iteration 113: 498.5672770759407
Likelihood=-563.1978138101404
Iteration 5: 563.1978138101404
Likelihood=-515.6269200116168
Iteration 112: 515.6269200116168
Likelihood=-527.1536815007087
Iteration 52: 527.1536815007087
Likelihood=-466.88727167938595
Iteration 114: 466.88727167938595
Likelihood=-498.5638339899343
Iteration 114: 498.5638339899343
Likelihood=-557.9288849199392
Iteration 6: 557.9288849199392
Likelihood=-527.1329230503162
Iteration 53: 527.1329230503162
Likelihood=-515.6262519136968
Iteration 113: 515.6262519136968
Likelihood=-466.8849250600855
Iteration 115: 466.8849250600855
Likelihood=-527.0995656068446
Iteration 54: 527.0995656068446
Likelihood=-498.55720257081737
Iteration 115: 498.55720257081737
Likelihood=-554.1725434899558
Iteration 7: 554.1725434899558
Likelihood=-515.6255170861218
Iteration 114: 515.6255170861218
Likelihood=-527.088883094053
Iteration 55: 527.088883094053
Likelihood=-466.8819018725459
Iteration 116: 466.8819018725459
Likelihood=-498.5526244609402
Iteration 116: 498.5526244609402
Likelihood=-549.5393993336543
Iteration 8: 549.5393993336543
Likelihood=-515.6252807592288
Iteration 115: 515.6252807592288
Likelihood=-527.0679118158212
Iteration 56: 527.0679118158212
Likelihood=-466.8763344022897
Iteration 117: 466.8763344022897
Likelihood=-498.5469945684751
Iteration 117: 498.5469945684751
Likelihood=-527.0579206788287
Iteration 57: 527.0579206788287
Likelihood=-638.7953472220945
Iteration 0: 638.7953472220945
Iteration 1: 638.7953472220945
Likelihood=-545.5940090312541
Iteration 9: 545.5940090312541
Likelihood=-466.8684981787705
Iteration 118: 466.8684981787705
Likelihood=-527.0439965671836
Iteration 58: 527.0439965671836
Likelihood=-498.54406577992364
Iteration 118: 498.54406577992364
Likelihood=-623.6452400461085
Iteration 2: 623.6452400461085
Likelihood=-542.1146838155253
Iteration 10: 542.1146838155253
Likelihood=-527.0262933118125
Iteration 59: 527.0262933118125
Likelihood=-466.86383481162704
Iteration 119: 466.86383481162704
Likelihood=-498.5420171725214
Iteration 119: 498.5420171725214
Likelihood=-613.3620998092892
Iteration 3: 613.3620998092892
Likelihood=-538.8273611919624
Iteration 11: 538.8273611919624
Likelihood=-527.0163338585214
Iteration 60: 527.0163338585214
Likelihood=-466.8557571034977
Iteration 120: 466.8557571034977
Likelihood=-498.5385082918124
Iteration 120: 498.5385082918124
Likelihood=-527.0039283458673
Iteration 61: 527.0039283458673
Likelihood=-605.3079192814374
Iteration 4: 605.3079192814374
Likelihood=-535.7815182781344
Iteration 12: 535.7815182781344
Likelihood=-466.84976485967815
Iteration 121: 466.84976485967815
Likelihood=-526.9944923039131
Iteration 62: 526.9944923039131
Likelihood=-498.5352063570272
Iteration 121: 498.5352063570272
Likelihood=-598.1823979722386
Iteration 5: 598.1823979722386
Likelihood=-533.1323939098764
Iteration 13: 533.1323939098764
Likelihood=-466.84147997384565
Iteration 122: 466.84147997384565
Likelihood=-526.9837858654428
Iteration 63: 526.9837858654428
Likelihood=-498.53296027609923
Iteration 122: 498.53296027609923
Likelihood=-591.6069598574254
Likelihood=-526.9832952483497
Likelihood=-530.5442198283544
Iteration 14: 530.5442198283544
Likelihood=-466.83069074922
Iteration 123: 466.83069074922
Likelihood=-498.5305457946618
Iteration 123: 498.5305457946618
Likelihood=-526.9756536408871
Iteration 64: 526.9756536408871
Likelihood=-573.3385615060746
Iteration 6: 573.3385615060746
Likelihood=-528.3604228826254
Iteration 15: 528.3604228826254
Likelihood=-466.8234244810501
Iteration 124: 466.8234244810501
Likelihood=-526.9650023692777
Iteration 65: 526.9650023692777
Likelihood=-498.52878914860145
Iteration 124: 498.52878914860145
Likelihood=-569.9655069154664
Iteration 7: 569.9655069154664
Likelihood=-466.8134789800388
Iteration 125: 466.8134789800388
Likelihood=-526.3909549482546
Iteration 16: 526.3909549482546
Likelihood=-526.9580575417615
Iteration 66: 526.9580575417615
Likelihood=-498.5261553944767
Iteration 125: 498.5261553944767
Likelihood=-526.9506344662279
Iteration 67: 526.9506344662279
Likelihood=-567.0150013454145
Iteration 8: 567.0150013454145
Likelihood=-466.8036891593185
Iteration 126: 466.8036891593185
Likelihood=-524.5996550763009
Iteration 17: 524.5996550763009
Likelihood=-498.52461076036775
Iteration 126: 498.52461076036775
Likelihood=-526.9476340771744
Iteration 68: 526.9476340771744
Likelihood=-466.79602134910715
Iteration 127: 466.79602134910715
Likelihood=-564.1102465404654
Iteration 9: 564.1102465404654
Likelihood=-523.1333726639298
Iteration 18: 523.1333726639298
Likelihood=-526.9380185733585
Iteration 69: 526.9380185733585
Likelihood=-498.5231274167799
Iteration 127: 498.5231274167799
Likelihood=-466.78999168356756
Iteration 128: 466.78999168356756
Likelihood=-561.2403096283062
Iteration 10: 561.2403096283062
Likelihood=-526.933102866698
Iteration 70: 526.933102866698
Likelihood=-521.730283766822
Iteration 19: 521.730283766822
Likelihood=-498.52025060307034
Iteration 128: 498.52025060307034
Likelihood=-526.9276283257509
Iteration 71: 526.9276283257509
Likelihood=-466.7842886008585
Iteration 129: 466.7842886008585
Likelihood=-558.613860468802
Iteration 11: 558.613860468802
Likelihood=-520.4996565781839
Iteration 20: 520.4996565781839
Likelihood=-498.51958849608627
Iteration 129: 498.51958849608627
Likelihood=-526.921160965985
Iteration 72: 526.921160965985
Likelihood=-466.7780222677706
Iteration 130: 466.7780222677706
Likelihood=-556.1247731982091
Iteration 12: 556.1247731982091
Likelihood=-519.337130078571
Iteration 21: 519.337130078571
Likelihood=-526.9171999371455
Iteration 73: 526.9171999371455
Likelihood=-498.51724540455115
Iteration 130: 498.51724540455115
Likelihood=-466.7776347912662
Likelihood=-526.91431459513
Iteration 74: 526.91431459513
Likelihood=-553.8763041883079
Iteration 13: 553.8763041883079
Likelihood=-518.3096483353414
Iteration 22: 518.3096483353414
Likelihood=-498.5163673985812
Iteration 131: 498.5163673985812
Likelihood=-526.9125781654622
Iteration 75: 526.9125781654622
Likelihood=-466.7758010790469
Iteration 131: 466.7758010790469
Likelihood=-551.857683379733
Iteration 14: 551.857683379733
Likelihood=-517.4033346430887
Iteration 23: 517.4033346430887
Likelihood=-526.910172644487
Iteration 76: 526.910172644487
Likelihood=-498.51523852152076
Iteration 132: 498.51523852152076
Likelihood=-466.7735356618316
Iteration 132: 466.7735356618316
Likelihood=-550.1044580339855
Iteration 15: 550.1044580339855
Likelihood=-526.907462261164
Iteration 77: 526.907462261164
Likelihood=-516.5830143198086
Iteration 24: 516.5830143198086
Likelihood=-498.51369793940677
Iteration 133: 498.51369793940677
Likelihood=-466.77119783404754
Iteration 133: 466.77119783404754
Likelihood=-526.9038634685453
Iteration 78: 526.9038634685453
Likelihood=-548.4379284697094
Iteration 16: 548.4379284697094
Likelihood=-515.8339459129322
Iteration 25: 515.8339459129322
Likelihood=-498.51249744356244
Iteration 134: 498.51249744356244
Likelihood=-526.901891872103
Iteration 79: 526.901891872103
Likelihood=-466.76981510869115
Iteration 134: 466.76981510869115
Likelihood=-547.0798939670485
Iteration 17: 547.0798939670485
Likelihood=-515.2015424315726
Iteration 26: 515.2015424315726
Likelihood=-526.8991903178008
Iteration 80: 526.8991903178008
Likelihood=-498.5114846298597
Iteration 135: 498.5114846298597
Likelihood=-466.7677769884429
Iteration 135: 466.7677769884429
Likelihood=-526.89904665944
Likelihood=-545.8107913738181
Iteration 18: 545.8107913738181
Likelihood=-498.5106274808391
Iteration 136: 498.5106274808391
Likelihood=-514.676295050314
Iteration 27: 514.676295050314
Likelihood=-466.7685729923334
Likelihood=-526.8977138529787
Iteration 81: 526.8977138529787
Likelihood=-544.6541158216448
Iteration 19: 544.6541158216448
Likelihood=-498.5096354363346
Iteration 137: 498.5096354363346
Likelihood=-514.2001821734108
Iteration 28: 514.2001821734108
Likelihood=-466.7667186536569
Iteration 136: 466.7667186536569
Likelihood=-526.895515503294
Iteration 82: 526.895515503294
Likelihood=-526.8922107652124
Iteration 83: 526.8922107652124
Likelihood=-543.5730559515303
Iteration 20: 543.5730559515303
Likelihood=-498.5096711171456
Likelihood=-513.7757469437591
Iteration 29: 513.7757469437591
Likelihood=-466.765046827532
Iteration 137: 466.765046827532
Likelihood=-526.8898376932551
Iteration 84: 526.8898376932551
Likelihood=-498.50872919368334
Iteration 138: 498.50872919368334
Likelihood=-542.5321853153176
Iteration 21: 542.5321853153176
Likelihood=-513.3894121682566
Iteration 30: 513.3894121682566
Likelihood=-466.763850348982
Iteration 138: 466.763850348982
Likelihood=-526.8873353397042
Iteration 85: 526.8873353397042
Likelihood=-498.5076109304627
Iteration 139: 498.5076109304627
Likelihood=-541.5394579781665
Iteration 22: 541.5394579781665
Likelihood=-466.7635553674868
Iteration 139: 466.7635553674868
Likelihood=-526.8835761647491
Iteration 86: 526.8835761647491
Likelihood=-513.0526136063056
Iteration 31: 513.0526136063056
Likelihood=-526.8804032151274
Iteration 87: 526.8804032151274
Likelihood=-671.5047113358224
Iteration 0: 671.5047113358224
Iteration 1: 671.5047113358224
Likelihood=-498.50701661769153
Iteration 140: 498.50701661769153
Likelihood=-540.6149317938037
Iteration 23: 540.6149317938037
Likelihood=-512.7356149920062
Iteration 32: 512.7356149920062
Likelihood=-526.8758232781933
Iteration 88: 526.8758232781933
Likelihood=-647.9789380114918
Iteration 2: 647.9789380114918
Likelihood=-498.5061757791416
Iteration 141: 498.5061757791416
Likelihood=-539.8242570512216
Iteration 24: 539.8242570512216
Likelihood=-512.4625960824982
Iteration 33: 512.4625960824982
Likelihood=-526.8717132516083
Iteration 89: 526.8717132516083
Likelihood=-630.7445953456662
Iteration 3: 630.7445953456662
Likelihood=-498.5052607485277
Iteration 142: 498.5052607485277
Likelihood=-526.8685125513044
Iteration 90: 526.8685125513044
Likelihood=-539.0899694756562
Iteration 25: 539.0899694756562
Likelihood=-512.2019747589
Iteration 34: 512.2019747589
Likelihood=-526.8649246124559
Iteration 91: 526.8649246124559
Likelihood=-617.5037940088697
Iteration 4: 617.5037940088697
Likelihood=-498.5043283241253
Iteration 143: 498.5043283241253
Likelihood=-538.501621820766
Iteration 26: 538.501621820766
Likelihood=-511.964062183137
Iteration 35: 511.964062183137
Likelihood=-526.8619320734452
Iteration 92: 526.8619320734452
Likelihood=-606.4571981103603
Iteration 5: 606.4571981103603
Likelihood=-498.50338193127
Iteration 144: 498.50338193127
Likelihood=-526.8588340248067
Iteration 93: 526.8588340248067
Likelihood=-538.0324504348862
Iteration 27: 538.0324504348862
Likelihood=-511.6493274740204
Iteration 36: 511.6493274740204
Likelihood=-526.8563245718552
Iteration 94: 526.8563245718552
Likelihood=-596.8879008177544
Iteration 6: 596.8879008177544
Likelihood=-498.50248391063815
Iteration 145: 498.50248391063815
Likelihood=-537.6644843464625
Iteration 28: 537.6644843464625
Likelihood=-511.4081883697104
Iteration 37: 511.4081883697104
Likelihood=-526.853494189056
Iteration 95: 526.853494189056
Likelihood=-498.50143562952377
Iteration 146: 498.50143562952377
Likelihood=-588.6348688875241
Iteration 7: 588.6348688875241
Likelihood=-511.1966713823797
Likelihood=-537.3869255112771
Iteration 38: 511.1966713823797
Iteration 29: 537.3869255112771
Likelihood=-526.8496576721556
Iteration 96: 526.8496576721556
Likelihood=-498.5008205828284
Iteration 147: 498.5008205828284
Likelihood=-581.5929718982812
Iteration 8: 581.5929718982812
Likelihood=-526.8456444466271
Iteration 97: 526.8456444466271
Likelihood=-511.0019222246535
Iteration 39: 511.0019222246535
Likelihood=-537.1403348930768
Iteration 30: 537.1403348930768
Likelihood=-526.8434811485321
Iteration 98: 526.8434811485321
Likelihood=-498.4998184443953
Iteration 148: 498.4998184443953
Likelihood=-575.4762195368187
Iteration 9: 575.4762195368187
Likelihood=-510.8367811991761
Iteration 40: 510.8367811991761
Likelihood=-536.9271294089842
Iteration 31: 536.9271294089842
Likelihood=-526.8360649230744
Iteration 99: 526.8360649230744
Likelihood=-498.49935325452327
Iteration 149: 498.49935325452327
Likelihood=-570.4659338452183
Iteration 10: 570.4659338452183
Likelihood=-526.8310715353247
Iteration 100: 526.8310715353247
Likelihood=-510.6845384987439
Iteration 41: 510.6845384987439
Likelihood=-536.7309426475855
Iteration 32: 536.7309426475855
Likelihood=-638.2092382141254
Iteration 0: 638.2092382141254
Iteration 1: 638.2092382141254
Likelihood=-526.8247202034642
Iteration 101: 526.8247202034642
Likelihood=-566.4275269362879
Iteration 11: 566.4275269362879
Likelihood=-510.5604758520898
Iteration 42: 510.5604758520898
Likelihood=-536.5261218497528
Iteration 33: 536.5261218497528
Likelihood=-617.4623938447904
Iteration 2: 617.4623938447904
Likelihood=-526.8158711649198
Iteration 102: 526.8158711649198
Likelihood=-562.7356035866302
Iteration 12: 562.7356035866302
Likelihood=-510.4503856044754
Iteration 43: 510.4503856044754
Likelihood=-536.3309458976528
Iteration 34: 536.3309458976528
Likelihood=-526.8073530461985
Iteration 103: 526.8073530461985
Likelihood=-602.2576135167208
Iteration 3: 602.2576135167208
Likelihood=-559.6359088451413
Iteration 13: 559.6359088451413
Likelihood=-526.7937147216049
Iteration 104: 526.7937147216049
Likelihood=-510.35125461073517
Iteration 44: 510.35125461073517
Likelihood=-536.124779081777
Iteration 35: 536.124779081777
Likelihood=-590.3369539717744
Iteration 4: 590.3369539717744
Likelihood=-526.7825366852342
Iteration 105: 526.7825366852342
Likelihood=-556.9739242299843
Iteration 14: 556.9739242299843
Likelihood=-510.23793273066883
Iteration 45: 510.23793273066883
Likelihood=-535.9351806848356
Iteration 36: 535.9351806848356
Likelihood=-580.2665349894744
Iteration 5: 580.2665349894744
Likelihood=-526.7762192865025
Iteration 106: 526.7762192865025
Likelihood=-554.4953105625376
Iteration 15: 554.4953105625376
Likelihood=-526.7714176798477
Iteration 107: 526.7714176798477
Likelihood=-510.12537336288284
Iteration 46: 510.12537336288284
Likelihood=-535.754029203083
Iteration 37: 535.754029203083
Likelihood=-571.5423112917774
Iteration 6: 571.5423112917774
Likelihood=-552.4898484615593
Iteration 16: 552.4898484615593
Likelihood=-526.7683182023834
Iteration 108: 526.7683182023834
Likelihood=-510.02854818005005
Iteration 47: 510.02854818005005
Likelihood=-535.6039456397571
Iteration 38: 535.6039456397571
Likelihood=-564.0412769864276
Iteration 7: 564.0412769864276
Likelihood=-526.7666407976387
Iteration 109: 526.7666407976387
Likelihood=-550.4885571908787
Iteration 17: 550.4885571908787
Likelihood=-509.9289474383495
Iteration 48: 509.9289474383495
Likelihood=-535.4897377472312
Iteration 39: 535.4897377472312
Likelihood=-526.7651589650969
Iteration 110: 526.7651589650969
Likelihood=-557.7136392995966
Iteration 8: 557.7136392995966
Likelihood=-548.7931396992755
Iteration 18: 548.7931396992755
Likelihood=-526.7640488731926
Iteration 111: 526.7640488731926
Likelihood=-509.86445606410746
Iteration 49: 509.86445606410746
Likelihood=-535.3636321272929
Iteration 40: 535.3636321272929
Likelihood=-552.2209565793571
Iteration 9: 552.2209565793571
Likelihood=-526.7631940843137
Iteration 112: 526.7631940843137
Likelihood=-547.169633880684
Iteration 19: 547.169633880684
Likelihood=-509.82458904641146
Iteration 50: 509.82458904641146
Likelihood=-535.2451513322341
Iteration 41: 535.2451513322341
Likelihood=-547.6884394478512
Iteration 10: 547.6884394478512
Likelihood=-526.7624101765016
Iteration 113: 526.7624101765016
Likelihood=-545.8396310720138
Iteration 20: 545.8396310720138
Likelihood=-526.7620725725806
Iteration 114: 526.7620725725806
Likelihood=-509.766615754129
Iteration 51: 509.766615754129
Likelihood=-535.130448482593
Iteration 42: 535.130448482593
Likelihood=-543.931755014238
Iteration 11: 543.931755014238
Likelihood=-544.6397261849462
Iteration 21: 544.6397261849462
Likelihood=-667.1874274422287
Iteration 0: 667.1874274422287
Iteration 1: 667.1874274422287
Likelihood=-509.72302388419865
Iteration 52: 509.72302388419865
Likelihood=-540.45958756116
Iteration 12: 540.45958756116
Likelihood=-534.9989926119689
Iteration 43: 534.9989926119689
Likelihood=-640.6580036464334
Iteration 2: 640.6580036464334
Likelihood=-543.6251114226019
Iteration 22: 543.6251114226019
Likelihood=-620.8981186000935
Iteration 3: 620.8981186000935
Likelihood=-509.70546678309904
Iteration 53: 509.70546678309904
Likelihood=-537.4679752880999
Iteration 13: 537.4679752880999
Likelihood=-534.879008105905
Iteration 44: 534.879008105905
Likelihood=-542.7935978679074
Iteration 23: 542.7935978679074
Likelihood=-606.7156650448314
Iteration 4: 606.7156650448314
Likelihood=-509.6792833231811
Iteration 54: 509.6792833231811
Likelihood=-534.6928345482842
Iteration 14: 534.6928345482842
Likelihood=-534.9228519739215
Likelihood=-596.0160415626569
Iteration 5: 596.0160415626569
Likelihood=-542.0180680701819
Iteration 24: 542.0180680701819
Likelihood=-587.571968184184
Iteration 6: 587.571968184184
Likelihood=-509.64398147991517
Iteration 55: 509.64398147991517
Likelihood=-532.2171875102089
Iteration 15: 532.2171875102089
Likelihood=-534.8033376154559
Iteration 45: 534.8033376154559
Likelihood=-541.3639756500581
Iteration 25: 541.3639756500581
Likelihood=-580.4192361163861
Iteration 7: 580.4192361163861
Likelihood=-509.6106921104488
Iteration 56: 509.6106921104488
Likelihood=-530.1282827184772
Iteration 16: 530.1282827184772
Likelihood=-534.7153742304448
Iteration 46: 534.7153742304448
Likelihood=-540.7597750166336
Iteration 26: 540.7597750166336
Likelihood=-574.4171435185042
Iteration 8: 574.4171435185042
Likelihood=-509.5768541097624
Iteration 57: 509.5768541097624
Likelihood=-528.1653688235772
Iteration 17: 528.1653688235772
Likelihood=-569.1535726557895
Iteration 9: 569.1535726557895
Likelihood=-534.6343162837433
Iteration 47: 534.6343162837433
Likelihood=-540.2107873364998
Iteration 27: 540.2107873364998
Likelihood=-564.4583091451291
Iteration 10: 564.4583091451291
Likelihood=-509.5519671154327
Iteration 58: 509.5519671154327
Likelihood=-526.485887531199
Iteration 18: 526.485887531199
Likelihood=-534.5695457690988
Iteration 48: 534.5695457690988
Likelihood=-539.6927036999848
Iteration 28: 539.6927036999848
Likelihood=-560.4253285126421
Iteration 11: 560.4253285126421
Likelihood=-509.5290206290377
Iteration 59: 509.5290206290377
Likelihood=-525.002750616677
Iteration 19: 525.002750616677
Likelihood=-534.5168151472928
Iteration 49: 534.5168151472928
Likelihood=-556.7295305721968
Iteration 12: 556.7295305721968
Likelihood=-539.2477345510372
Iteration 29: 539.2477345510372
Likelihood=-509.4994505666815
Iteration 60: 509.4994505666815
Likelihood=-523.6448009855054
Iteration 20: 523.6448009855054
Likelihood=-553.5698028550713
Iteration 13: 553.5698028550713
Likelihood=-534.5008386547678
Iteration 50: 534.5008386547678
Likelihood=-538.8458136675257
Iteration 30: 538.8458136675257
Likelihood=-550.6425915681386
Iteration 14: 550.6425915681386
Likelihood=-509.4698317409565
Iteration 61: 509.4698317409565
Likelihood=-522.4993289888423
Iteration 21: 522.4993289888423
Likelihood=-534.4814280413881
Iteration 51: 534.4814280413881
Likelihood=-538.4851257428884
Iteration 31: 538.4851257428884
Likelihood=-548.0495690847024
Iteration 15: 548.0495690847024
Likelihood=-509.4552312707751
Iteration 62: 509.4552312707751
Likelihood=-521.5527998396581
Iteration 22: 521.5527998396581
Likelihood=-538.1947453948072
Iteration 32: 538.1947453948072
Likelihood=-534.4564432361759
Likelihood=-545.825015464807
Iteration 52: 534.4564432361759
Iteration 16: 545.825015464807
Likelihood=-509.4236114537026
Iteration 63: 509.4236114537026
Likelihood=-520.6527412129079
Iteration 23: 520.6527412129079
Likelihood=-543.6879858267665
Iteration 17: 543.6879858267665
Likelihood=-537.8895404767436
Iteration 33: 537.8895404767436
Likelihood=-534.4274740098931
Iteration 53: 534.4274740098931
Likelihood=-541.8551424979081
Iteration 18: 541.8551424979081
Likelihood=-519.8683711470597
Likelihood=-509.39974729696286
Iteration 24: 519.8683711470597
Iteration 64: 509.39974729696286
Likelihood=-537.5930201889121
Iteration 34: 537.5930201889121
Likelihood=-534.3986719073608
Iteration 54: 534.3986719073608
Likelihood=-540.2253314190318
Iteration 19: 540.2253314190318
Likelihood=-519.119901140829
Iteration 25: 519.119901140829
Likelihood=-509.38472137852784
Iteration 65: 509.38472137852784
Likelihood=-537.307915934805
Iteration 35: 537.307915934805
Likelihood=-538.7119385935431
Iteration 20: 538.7119385935431
Likelihood=-534.3917829637802
Iteration 55: 534.3917829637802
Likelihood=-518.5338676390714
Iteration 26: 518.5338676390714
Likelihood=-509.3729237061744
Iteration 66: 509.3729237061744
Likelihood=-537.5086850471788
Iteration 21: 537.5086850471788
Likelihood=-537.0548432159214
Iteration 36: 537.0548432159214
Likelihood=-534.3716270140845
Iteration 56: 534.3716270140845
Likelihood=-536.3233244059668
Iteration 22: 536.3233244059668
Likelihood=-518.0086273754656
Iteration 27: 518.0086273754656
Likelihood=-509.3652235010637
Iteration 67: 509.3652235010637
Likelihood=-536.8200313023199
Iteration 37: 536.8200313023199
Likelihood=-534.3585908839674
Iteration 57: 534.3585908839674
Likelihood=-535.22480086667
Iteration 23: 535.22480086667
Likelihood=-517.5901331642242
Iteration 28: 517.5901331642242
Likelihood=-509.35177201635156
Iteration 68: 509.35177201635156
Likelihood=-536.6110306964287
Iteration 38: 536.6110306964287
Likelihood=-534.2604087148131
Iteration 24: 534.2604087148131
Likelihood=-534.3419896027228
Iteration 58: 534.3419896027228
Likelihood=-517.248065538345
Iteration 29: 517.248065538345
Likelihood=-533.3832585267627
Iteration 25: 533.3832585267627
Likelihood=-509.3483666626022
Iteration 69: 509.3483666626022
Likelihood=-536.4438208290193
Iteration 39: 536.4438208290193
Likelihood=-534.3262048049684
Iteration 59: 534.3262048049684
Likelihood=-532.5806281902647
Iteration 26: 532.5806281902647
Likelihood=-516.9597020134595
Iteration 30: 516.9597020134595
Likelihood=-509.328970588843
Iteration 70: 509.328970588843
Likelihood=-536.311874562672
Iteration 40: 536.311874562672
Likelihood=-534.319532318153
Iteration 60: 534.319532318153
Likelihood=-531.8562494424922
Iteration 27: 531.8562494424922
Likelihood=-516.7021540996731
Iteration 31: 516.7021540996731
Likelihood=-509.3240284984591
Iteration 71: 509.3240284984591
Likelihood=-536.202045450769
Iteration 41: 536.202045450769
Likelihood=-531.1897841341516
Iteration 28: 531.1897841341516
Likelihood=-534.2941338847186
Iteration 61: 534.2941338847186
Likelihood=-516.474338789646
Iteration 32: 516.474338789646
Likelihood=-530.5846355219226
Iteration 29: 530.5846355219226
Likelihood=-509.319719725859
Iteration 72: 509.319719725859
Likelihood=-536.1012157934725
Iteration 42: 536.1012157934725
Likelihood=-534.2801883901152
Iteration 62: 534.2801883901152
Likelihood=-530.0640016753131
Iteration 30: 530.0640016753131
Likelihood=-516.2098541968397
Iteration 33: 516.2098541968397
Likelihood=-509.3147982108313
Iteration 73: 509.3147982108313
Likelihood=-536.0266128321631
Iteration 43: 536.0266128321631
Likelihood=-529.6034449322299
Iteration 31: 529.6034449322299
Likelihood=-534.2593543278048
Iteration 63: 534.2593543278048
Likelihood=-515.9788284842435
Iteration 34: 515.9788284842435
Likelihood=-535.9539815748959
Iteration 44: 535.9539815748959
Likelihood=-509.3148897077504
Likelihood=-529.2120172716526
Iteration 32: 529.2120172716526
Likelihood=-534.2326102361438
Iteration 64: 534.2326102361438
Likelihood=-515.7650972396663
Iteration 35: 515.7650972396663
Likelihood=-528.8556784408305
Iteration 33: 528.8556784408305
Likelihood=-535.8777624659257
Iteration 45: 535.8777624659257
Likelihood=-509.31204279182106
Iteration 74: 509.31204279182106
Likelihood=-534.2125348039618
Iteration 65: 534.2125348039618
Likelihood=-528.5120869465585
Iteration 34: 528.5120869465585
Likelihood=-515.5464853184787
Iteration 36: 515.5464853184787
Likelihood=-535.7965768549057
Iteration 46: 535.7965768549057
Likelihood=-509.30836126806906
Iteration 75: 509.30836126806906
Likelihood=-528.2222279760925
Iteration 35: 528.2222279760925
Likelihood=-534.1917029627758
Iteration 66: 534.1917029627758
Likelihood=-515.3838872028625
Iteration 37: 515.3838872028625
Likelihood=-535.7401454700461
Iteration 47: 535.7401454700461
Likelihood=-527.9574199762721
Iteration 36: 527.9574199762721
Likelihood=-509.3058962771709
Iteration 76: 509.3058962771709
Likelihood=-515.24213048367
Likelihood=-534.1719874534471
Iteration 38: 515.24213048367
Iteration 67: 534.1719874534471
Likelihood=-527.7137870626448
Iteration 37: 527.7137870626448
Likelihood=-535.69109597428
Iteration 48: 535.69109597428
Likelihood=-509.301968124102
Iteration 77: 509.301968124102
Likelihood=-527.5464550429479
Iteration 38: 527.5464550429479
Likelihood=-515.1642606558129
Iteration 39: 515.1642606558129
Likelihood=-534.157881853914
Iteration 68: 534.157881853914
Likelihood=-535.6575971689074
Iteration 49: 535.6575971689074
Likelihood=-509.301045503965
Iteration 78: 509.301045503965
Likelihood=-527.3741857733671
Iteration 39: 527.3741857733671
Likelihood=-515.126170386445
Iteration 40: 515.126170386445
Likelihood=-534.1475896874034
Iteration 69: 534.1475896874034
Likelihood=-535.6307983259558
Iteration 50: 535.6307983259558
Likelihood=-527.2661585260126
Iteration 40: 527.2661585260126
Likelihood=-509.29774907235753
Iteration 79: 509.29774907235753
Likelihood=-515.0744451792478
Iteration 41: 515.0744451792478
Likelihood=-534.1209578131227
Iteration 70: 534.1209578131227
Likelihood=-527.0633940119051
Iteration 41: 527.0633940119051
Likelihood=-535.6082877671782
Iteration 51: 535.6082877671782
Likelihood=-509.2957423516225
Iteration 80: 509.2957423516225
Likelihood=-526.8799448690166
Iteration 42: 526.8799448690166
Likelihood=-515.0400858460678
Iteration 42: 515.0400858460678
Likelihood=-534.1161281133442
Iteration 71: 534.1161281133442
Likelihood=-535.5901327709594
Iteration 52: 535.5901327709594
Likelihood=-509.2922652461403
Iteration 81: 509.2922652461403
Likelihood=-526.7386148574121
Iteration 43: 526.7386148574121
Likelihood=-515.0015796170939
Iteration 43: 515.0015796170939
Likelihood=-534.0948125987438
Iteration 72: 534.0948125987438
Likelihood=-535.5572006862034
Iteration 53: 535.5572006862034
Likelihood=-526.5553315169452
Iteration 44: 526.5553315169452
Likelihood=-509.2874842986706
Iteration 82: 509.2874842986706
Likelihood=-514.975068280859
Iteration 44: 514.975068280859
Likelihood=-526.4206748627569
Iteration 45: 526.4206748627569
Likelihood=-535.5147128435669
Iteration 54: 535.5147128435669
Likelihood=-534.08314482749
Iteration 73: 534.08314482749
Likelihood=-509.2849890648269
Iteration 83: 509.2849890648269
Likelihood=-526.3006332635443
Iteration 46: 526.3006332635443
Likelihood=-514.897352786023
Iteration 45: 514.897352786023
Likelihood=-535.4834896030004
Iteration 55: 535.4834896030004
Likelihood=-534.0700746661093
Iteration 74: 534.0700746661093
Likelihood=-526.2146324541058
Likelihood=-509.27947375029737
Iteration 47: 526.2146324541058
Iteration 84: 509.27947375029737
Likelihood=-514.8506291381387
Iteration 46: 514.8506291381387
Likelihood=-535.456657518229
Iteration 56: 535.456657518229
Likelihood=-534.0514210003865
Iteration 75: 534.0514210003865
Likelihood=-526.1074872991964
Iteration 48: 526.1074872991964
Likelihood=-509.27727562513223
Iteration 85: 509.27727562513223
Likelihood=-514.7981695598799
Iteration 47: 514.7981695598799
Likelihood=-526.0429836999796
Iteration 49: 526.0429836999796
Likelihood=-535.4138721433646
Iteration 57: 535.4138721433646
Likelihood=-534.0419444282555
Iteration 76: 534.0419444282555
Likelihood=-509.27500175192114
Iteration 86: 509.27500175192114
Likelihood=-526.0086316362227
Iteration 50: 526.0086316362227
Likelihood=-514.764302601208
Iteration 48: 514.764302601208
Likelihood=-535.368788858017
Iteration 58: 535.368788858017
Likelihood=-534.0239799967068
Iteration 77: 534.0239799967068
Likelihood=-525.9343022994999
Iteration 51: 525.9343022994999
Likelihood=-509.27212128961406
Iteration 87: 509.27212128961406
Likelihood=-514.709207032728
Iteration 49: 514.709207032728
Likelihood=-535.3127139801223
Iteration 59: 535.3127139801223
Likelihood=-525.918236662732
Iteration 52: 525.918236662732
Likelihood=-534.0157789157695
Iteration 78: 534.0157789157695
Likelihood=-509.2691579830889
Iteration 88: 509.2691579830889
Likelihood=-514.6738636859405
Iteration 50: 514.6738636859405
Likelihood=-525.8950479425388
Iteration 53: 525.8950479425388
Likelihood=-535.2717145799357
Iteration 60: 535.2717145799357
Likelihood=-533.9921234503868
Iteration 79: 533.9921234503868
Likelihood=-509.267089932667
Iteration 89: 509.267089932667
Likelihood=-525.8763278295163
Iteration 54: 525.8763278295163
Likelihood=-514.6287900550384
Iteration 51: 514.6287900550384
Likelihood=-535.2493586956432
Iteration 61: 535.2493586956432
Likelihood=-533.9589578258749
Iteration 80: 533.9589578258749
Likelihood=-525.8569481355346
Iteration 55: 525.8569481355346
Likelihood=-509.26439626882217
Iteration 90: 509.26439626882217
Likelihood=-514.5989588496947
Iteration 52: 514.5989588496947
Likelihood=-535.2343858624719
Iteration 62: 535.2343858624719
Likelihood=-525.8408027474345
Iteration 56: 525.8408027474345
Likelihood=-533.9232101815562
Iteration 81: 533.9232101815562
Likelihood=-509.262231553786
Iteration 91: 509.262231553786
Likelihood=-514.5695500703904
Iteration 53: 514.5695500703904
Likelihood=-525.825398750677
Iteration 57: 525.825398750677
Likelihood=-535.2260919448931
Iteration 63: 535.2260919448931
Likelihood=-533.8743377749862
Iteration 82: 533.8743377749862
Likelihood=-525.8120971875251
Iteration 58: 525.8120971875251
Likelihood=-514.5369672502962
Iteration 54: 514.5369672502962
Likelihood=-509.2604356657352
Iteration 92: 509.2604356657352
Likelihood=-535.2199188005169
Iteration 64: 535.2199188005169
Likelihood=-533.8132340727255
Iteration 83: 533.8132340727255
Likelihood=-525.79195198534
Iteration 59: 525.79195198534
Likelihood=-514.5098860436727
Iteration 55: 514.5098860436727
Likelihood=-509.2586814688231
Iteration 93: 509.2586814688231
Likelihood=-535.2107905580052
Iteration 65: 535.2107905580052
Likelihood=-525.7850824895094
Iteration 60: 525.7850824895094
Likelihood=-533.7766624925333
Iteration 84: 533.7766624925333
Likelihood=-514.4986275329444
Iteration 56: 514.4986275329444
Likelihood=-509.25730897532617
Iteration 94: 509.25730897532617
Likelihood=-535.2051965018646
Iteration 66: 535.2051965018646
Likelihood=-525.776851864644
Iteration 61: 525.776851864644
Likelihood=-533.7157364683972
Iteration 85: 533.7157364683972
Likelihood=-525.7660954297935
Iteration 62: 525.7660954297935
Likelihood=-514.4821636606684
Iteration 57: 514.4821636606684
Likelihood=-509.2557929159169
Iteration 95: 509.2557929159169
Likelihood=-535.2112182251581
Likelihood=-525.7636560033177
Iteration 63: 525.7636560033177
Likelihood=-533.6915201010322
Iteration 86: 533.6915201010322
Likelihood=-514.4576069369723
Iteration 58: 514.4576069369723
Likelihood=-509.2538478492853
Iteration 96: 509.2538478492853
Likelihood=-535.2018317192061
Iteration 67: 535.2018317192061
Likelihood=-525.7560103767041
Iteration 64: 525.7560103767041
Likelihood=-533.6631889803973
Iteration 87: 533.6631889803973
Likelihood=-514.4386232016309
Iteration 59: 514.4386232016309
Likelihood=-509.25230598442005
Iteration 97: 509.25230598442005
Likelihood=-535.1979813080746
Iteration 68: 535.1979813080746
Likelihood=-525.7526187533555
Iteration 65: 525.7526187533555
Likelihood=-533.6327198743609
Iteration 88: 533.6327198743609
Likelihood=-514.4099334584807
Iteration 60: 514.4099334584807
Likelihood=-525.7448147213689
Iteration 66: 525.7448147213689
Likelihood=-535.1956169676621
Iteration 69: 535.1956169676621
Likelihood=-509.25046385112586
Iteration 98: 509.25046385112586
Likelihood=-525.73456339596
Iteration 67: 525.73456339596
Likelihood=-533.6492846622965
Likelihood=-514.3920204364001
Iteration 61: 514.3920204364001
Likelihood=-535.1920629494066
Iteration 70: 535.1920629494066
Likelihood=-509.2484493548896
Iteration 99: 509.2484493548896
Likelihood=-525.7203702648036
Iteration 68: 525.7203702648036
Likelihood=-514.3771160266272
Iteration 62: 514.3771160266272
Likelihood=-533.6222496348032
Iteration 89: 533.6222496348032
Likelihood=-535.1882535529624
Iteration 71: 535.1882535529624
Likelihood=-525.7084220245064
Iteration 69: 525.7084220245064
Likelihood=-509.24418360288655
Iteration 100: 509.24418360288655
Likelihood=-525.7000592610538
Iteration 70: 525.7000592610538
Likelihood=-514.3429487018477
Iteration 63: 514.3429487018477
Likelihood=-533.6108518788297
Iteration 90: 533.6108518788297
Likelihood=-535.1844074562069
Iteration 72: 535.1844074562069
Likelihood=-509.2432092347114
Iteration 101: 509.2432092347114
Likelihood=-525.6929536559255
Iteration 71: 525.6929536559255
Likelihood=-514.3398590729813
Likelihood=-533.6049163992592
Iteration 91: 533.6049163992592
Likelihood=-535.1814809263145
Iteration 73: 535.1814809263145
Likelihood=-509.24069058748427
Iteration 102: 509.24069058748427
Likelihood=-525.6875532508446
Iteration 72: 525.6875532508446
Likelihood=-514.3256930336287
Iteration 64: 514.3256930336287
Likelihood=-533.6004440629646
Iteration 92: 533.6004440629646
Likelihood=-535.1765309564565
Iteration 74: 535.1765309564565
Likelihood=-525.680544156504
Iteration 73: 525.680544156504
Likelihood=-509.23825162177275
Iteration 103: 509.23825162177275
Likelihood=-525.6735081756512
Iteration 74: 525.6735081756512
Likelihood=-514.3036100805174
Iteration 65: 514.3036100805174
Likelihood=-533.5950534968836
Iteration 93: 533.5950534968836
Likelihood=-535.1724741073979
Iteration 75: 535.1724741073979
Likelihood=-509.2351688792396
Iteration 104: 509.2351688792396
Likelihood=-525.6694959560357
Iteration 75: 525.6694959560357
Likelihood=-514.2772144781931
Iteration 66: 514.2772144781931
Likelihood=-535.1679825318688
Iteration 76: 535.1679825318688
Likelihood=-533.590436159584
Iteration 94: 533.590436159584
Likelihood=-509.2338660822973
Iteration 105: 509.2338660822973
Likelihood=-525.666041135787
Iteration 76: 525.666041135787
Likelihood=-514.2817966599434
Likelihood=-535.1572101816138
Iteration 77: 535.1572101816138
Likelihood=-525.655499466676
Iteration 77: 525.655499466676
Likelihood=-533.5865108666795
Iteration 95: 533.5865108666795
Likelihood=-509.2322997202162
Iteration 106: 509.2322997202162
Likelihood=-525.6490973649284
Iteration 78: 525.6490973649284
Likelihood=-514.26380298114
Iteration 67: 514.26380298114
Likelihood=-535.1498194445078
Iteration 78: 535.1498194445078
Likelihood=-533.5839710469685
Iteration 96: 533.5839710469685
Likelihood=-509.23188714787534
Iteration 107: 509.23188714787534
Likelihood=-525.6394469357267
Iteration 79: 525.6394469357267
Likelihood=-514.2502679858944
Iteration 68: 514.2502679858944
Likelihood=-535.1415422355117
Iteration 79: 535.1415422355117
Likelihood=-663.3731139259384
Iteration 0: 663.3731139259384
Iteration 1: 663.3731139259384
Likelihood=-533.5794068016926
Iteration 97: 533.5794068016926
Likelihood=-525.6307540524624
Iteration 80: 525.6307540524624
Likelihood=-514.2369961878477
Iteration 69: 514.2369961878477
Likelihood=-525.6226048942966
Iteration 81: 525.6226048942966
Likelihood=-535.123242003122
Iteration 80: 535.123242003122
Likelihood=-638.5079926886431
Iteration 2: 638.5079926886431
Likelihood=-533.5765037896733
Iteration 98: 533.5765037896733
Likelihood=-525.6284151460053
Likelihood=-514.227224819706
Iteration 70: 514.227224819706
Likelihood=-535.1204906315595
Iteration 81: 535.1204906315595
Likelihood=-620.8375691385668
Iteration 3: 620.8375691385668
Likelihood=-533.5723189551117
Iteration 99: 533.5723189551117
Likelihood=-525.618228338801
Iteration 82: 525.618228338801
Likelihood=-514.2178476880672
Iteration 71: 514.2178476880672
Likelihood=-535.1081867542481
Iteration 82: 535.1081867542481
Likelihood=-525.609916697277
Iteration 83: 525.609916697277
Likelihood=-608.7350746355553
Iteration 4: 608.7350746355553
Likelihood=-533.5686871748844
Iteration 100: 533.5686871748844
Likelihood=-514.2104656150946
Iteration 72: 514.2104656150946
Likelihood=-525.6015579260306
Iteration 84: 525.6015579260306
Likelihood=-535.1037559988545
Iteration 83: 535.1037559988545
Likelihood=-599.2470864227522
Iteration 5: 599.2470864227522
Likelihood=-533.5658899190856
Iteration 101: 533.5658899190856
Likelihood=-525.5868275559538
Iteration 85: 525.5868275559538
Likelihood=-514.2016565157985
Iteration 73: 514.2016565157985
Likelihood=-535.0956342986472
Iteration 84: 535.0956342986472
Likelihood=-591.2878131721592
Iteration 6: 591.2878131721592
Likelihood=-533.5631853023477
Iteration 102: 533.5631853023477
Likelihood=-525.5744218169176
Iteration 86: 525.5744218169176
Likelihood=-514.1945444285074
Iteration 74: 514.1945444285074
Likelihood=-535.0941447335645
Iteration 85: 535.0941447335645
Likelihood=-525.5652904647765
Iteration 87: 525.5652904647765
Likelihood=-584.1583964607308
Iteration 7: 584.1583964607308
Likelihood=-533.5571173912733
Iteration 103: 533.5571173912733
Likelihood=-525.5537817157592
Iteration 88: 525.5537817157592
Likelihood=-535.0868316158048
Iteration 86: 535.0868316158048
Likelihood=-514.186045587181
Iteration 75: 514.186045587181
Likelihood=-577.8381909331063
Iteration 8: 577.8381909331063
Likelihood=-533.555106327058
Iteration 104: 533.555106327058
Likelihood=-525.5466772181052
Iteration 89: 525.5466772181052
Likelihood=-514.1766496493212
Iteration 76: 514.1766496493212
Likelihood=-535.0835778435007
Iteration 87: 535.0835778435007
Likelihood=-525.5389694169342
Iteration 90: 525.5389694169342
Likelihood=-572.0231951197383
Iteration 9: 572.0231951197383
Likelihood=-533.5520546885896
Iteration 105: 533.5520546885896
Likelihood=-514.1692611643364
Iteration 77: 514.1692611643364
Likelihood=-535.078529388777
Iteration 88: 535.078529388777
Likelihood=-525.5321729382883
Iteration 91: 525.5321729382883
Likelihood=-566.5242091373301
Iteration 10: 566.5242091373301
Likelihood=-533.5485884706333
Iteration 106: 533.5485884706333
Likelihood=-525.5251967320942
Iteration 92: 525.5251967320942
Likelihood=-514.1626011833941
Iteration 78: 514.1626011833941
Likelihood=-535.0741731732442
Iteration 89: 535.0741731732442
Likelihood=-561.7706820411472
Iteration 11: 561.7706820411472
Likelihood=-525.5199015278575
Iteration 93: 525.5199015278575
Likelihood=-533.5472267035941
Iteration 107: 533.5472267035941
Likelihood=-514.1580664955843
Iteration 79: 514.1580664955843
Likelihood=-535.0695135633225
Iteration 90: 535.0695135633225
Likelihood=-525.51440978696
Iteration 94: 525.51440978696
Likelihood=-556.9803081520447
Iteration 12: 556.9803081520447
Likelihood=-533.5440577158138
Iteration 108: 533.5440577158138
Likelihood=-514.153798025454
Iteration 80: 514.153798025454
Likelihood=-525.5075905647208
Iteration 95: 525.5075905647208
Likelihood=-535.0656407584923
Iteration 91: 535.0656407584923
Likelihood=-552.9072347773823
Iteration 13: 552.9072347773823
Likelihood=-533.5425384326645
Iteration 109: 533.5425384326645
Likelihood=-525.503924176072
Iteration 96: 525.503924176072
Likelihood=-514.1465609861016
Iteration 81: 514.1465609861016
Likelihood=-535.0624208758979
Iteration 92: 535.0624208758979
Likelihood=-525.5004521746969
Iteration 97: 525.5004521746969
Likelihood=-549.1126649548897
Iteration 14: 549.1126649548897
Likelihood=-533.5404503749713
Iteration 110: 533.5404503749713
Likelihood=-514.1378529696983
Iteration 82: 514.1378529696983
Likelihood=-535.0590541916798
Iteration 93: 535.0590541916798
Likelihood=-525.4975519994543
Iteration 98: 525.4975519994543
Likelihood=-545.6572245860099
Iteration 15: 545.6572245860099
Likelihood=-533.5375994752206
Iteration 111: 533.5375994752206
Likelihood=-525.4953097397605
Iteration 99: 525.4953097397605
Likelihood=-514.1310583777488
Iteration 83: 514.1310583777488
Likelihood=-535.0549329300783
Iteration 94: 535.0549329300783
Likelihood=-525.4904707156394
Iteration 100: 525.4904707156394
Likelihood=-533.5370058505667
Iteration 112: 533.5370058505667
Likelihood=-542.6362731655363
Iteration 16: 542.6362731655363
Likelihood=-535.0514722373566
Iteration 95: 535.0514722373566
Likelihood=-514.12655971742
Iteration 84: 514.12655971742
Likelihood=-525.5048701553054
Likelihood=-533.5347496563104
Iteration 113: 533.5347496563104
Likelihood=-539.7259826464435
Iteration 17: 539.7259826464435
Likelihood=-535.0484773687849
Iteration 96: 535.0484773687849
Likelihood=-514.1231189344735
Iteration 85: 514.1231189344735
Likelihood=-525.4891251075524
Iteration 101: 525.4891251075524
Likelihood=-533.5342185856597
Iteration 114: 533.5342185856597
Likelihood=-525.4865312509415
Iteration 102: 525.4865312509415
Likelihood=-537.3661702887782
Iteration 18: 537.3661702887782
Likelihood=-535.0476352339447
Iteration 97: 535.0476352339447
Likelihood=-514.119583945128
Iteration 86: 514.119583945128
Likelihood=-525.4853471689344
Iteration 103: 525.4853471689344
Likelihood=-630.2054519195169
Iteration 0: 630.2054519195169
Iteration 1: 630.2054519195169
Likelihood=-535.2693580332763
Iteration 19: 535.2693580332763
Likelihood=-535.0456327842652
Iteration 98: 535.0456327842652
Likelihood=-514.1172085655176
Iteration 87: 514.1172085655176
Likelihood=-525.4836682876511
Iteration 104: 525.4836682876511
Likelihood=-609.8228211811131
Iteration 2: 609.8228211811131
Likelihood=-535.0446953129498
Iteration 99: 535.0446953129498
Likelihood=-533.4162200220392
Iteration 20: 533.4162200220392
Likelihood=-514.1148925307795
Iteration 88: 514.1148925307795
Likelihood=-525.48226820834
Iteration 105: 525.48226820834
Likelihood=-595.1425413871422
Iteration 3: 595.1425413871422
Likelihood=-525.4809938089602
Iteration 106: 525.4809938089602
Likelihood=-535.043647541747
Iteration 100: 535.043647541747
Likelihood=-531.7991951199496
Iteration 21: 531.7991951199496
Likelihood=-514.1141460355714
Iteration 89: 514.1141460355714
Likelihood=-525.4790702011563
Iteration 107: 525.4790702011563
Likelihood=-584.1942044613763
Iteration 4: 584.1942044613763
Likelihood=-535.0422722441511
Iteration 101: 535.0422722441511
Likelihood=-530.4309765014348
Iteration 22: 530.4309765014348
Likelihood=-514.1108737107987
Iteration 90: 514.1108737107987
Likelihood=-525.4778133569168
Iteration 108: 525.4778133569168
Likelihood=-575.2443227082097
Iteration 5: 575.2443227082097
Likelihood=-535.0426720589335
Likelihood=-514.1099623177747
Iteration 91: 514.1099623177747
Likelihood=-525.4759931683706
Iteration 109: 525.4759931683706
Likelihood=-529.3934787914332
Iteration 23: 529.3934787914332
Likelihood=-567.6083717786041
Iteration 6: 567.6083717786041
Likelihood=-525.4754056153498
Iteration 110: 525.4754056153498
Likelihood=-535.0413469770465
Iteration 102: 535.0413469770465
Likelihood=-514.1090330980354
Iteration 92: 514.1090330980354
Likelihood=-528.3988648798503
Iteration 24: 528.3988648798503
Likelihood=-525.4740655385081
Iteration 111: 525.4740655385081
Likelihood=-560.7859916808924
Iteration 7: 560.7859916808924
Likelihood=-535.0405178888743
Iteration 103: 535.0405178888743
Likelihood=-514.1077171803324
Iteration 93: 514.1077171803324
Likelihood=-527.5360906659678
Iteration 25: 527.5360906659678
Likelihood=-525.4733333770737
Iteration 112: 525.4733333770737
Likelihood=-535.0400159959349
Iteration 104: 535.0400159959349
Likelihood=-554.7331880742495
Iteration 8: 554.7331880742495
Likelihood=-525.4725582918335
Iteration 113: 525.4725582918335
Likelihood=-514.1073423431748
Iteration 94: 514.1073423431748
Likelihood=-526.7730833098908
Iteration 26: 526.7730833098908
Likelihood=-614.2585436690202
Iteration 0: 614.2585436690202
Iteration 1: 614.2585436690202
Likelihood=-525.4715829330185
Iteration 114: 525.4715829330185
Likelihood=-565.4746711131091
Iteration 0: 565.4746711131091
Iteration 1: 565.4746711131091
Likelihood=-549.3674160093666
Iteration 9: 549.3674160093666
Likelihood=-526.1039582584267
Iteration 27: 526.1039582584267
Likelihood=-525.4756437135952
Likelihood=-591.6843994723682
Iteration 2: 591.6843994723682
Likelihood=-537.435385554039
Iteration 2: 537.435385554039
Likelihood=-544.8248308264909
Iteration 10: 544.8248308264909
Likelihood=-525.5040919795271
Iteration 28: 525.5040919795271
Likelihood=-525.4712390327342
Iteration 115: 525.4712390327342
Likelihood=-575.5836789159112
Iteration 3: 575.5836789159112
Likelihood=-645.1101189371032
Iteration 0: 645.1101189371032
Iteration 1: 645.1101189371032
Likelihood=-516.1309436288306
Iteration 3: 516.1309436288306
Likelihood=-540.8535629519876
Iteration 11: 540.8535629519876
Likelihood=-524.9288973405291
Iteration 29: 524.9288973405291
Likelihood=-622.4643642114054
Iteration 2: 622.4643642114054
Likelihood=-563.8017834494256
Iteration 4: 563.8017834494256
Likelihood=-500.7979882873536
Iteration 4: 500.7979882873536
Likelihood=-537.4292471225036
Iteration 12: 537.4292471225036
Likelihood=-605.3722361397067
Iteration 3: 605.3722361397067
Likelihood=-524.4314388737873
Iteration 30: 524.4314388737873
Likelihood=-554.2311449202952
Iteration 5: 554.2311449202952
Likelihood=-591.7038541600814
Iteration 4: 591.7038541600814
Likelihood=-489.2180530181392
Iteration 5: 489.2180530181392
Likelihood=-534.4365891596461
Iteration 13: 534.4365891596461
Likelihood=-523.8906555381631
Iteration 31: 523.8906555381631
Likelihood=-580.2011639354913
Iteration 5: 580.2011639354913
Likelihood=-545.9665590697928
Iteration 6: 545.9665590697928
Likelihood=-480.28123850023417
Iteration 6: 480.28123850023417
Likelihood=-531.7269117123986
Iteration 14: 531.7269117123986
Likelihood=-523.4585807767271
Iteration 32: 523.4585807767271
Likelihood=-570.4268105222126
Iteration 6: 570.4268105222126
Likelihood=-538.4634192477556
Iteration 7: 538.4634192477556
Likelihood=-473.3207734802144
Iteration 7: 473.3207734802144
Likelihood=-529.4370050028065
Iteration 15: 529.4370050028065
Likelihood=-562.172128270763
Iteration 7: 562.172128270763
Likelihood=-523.1321833819138
Iteration 33: 523.1321833819138
Likelihood=-531.7247705449392
Likelihood=-555.248865257255
Iteration 8: 555.248865257255
Iteration 8: 531.7247705449392
Likelihood=-468.01859284749247
Iteration 8: 468.01859284749247
Likelihood=-527.3587012532992
Iteration 16: 527.3587012532992
Likelihood=-522.778480234416
Iteration 34: 522.778480234416
Likelihood=-549.482869187053
Iteration 9: 549.482869187053
Likelihood=-525.8684433074129
Iteration 9: 525.8684433074129
Likelihood=-463.8230461962226
Iteration 9: 463.8230461962226
Likelihood=-525.672700749115
Iteration 17: 525.672700749115
Likelihood=-544.4541019827764
Iteration 10: 544.4541019827764
Likelihood=-522.4295347475276
Iteration 35: 522.4295347475276
Likelihood=-521.1272859090902
Iteration 10: 521.1272859090902
Likelihood=-540.1927113179903
Iteration 11: 540.1927113179903
Likelihood=-460.03550618411475
Iteration 10: 460.03550618411475
Likelihood=-524.1016277053363
Iteration 18: 524.1016277053363
Likelihood=-522.1598259343709
Iteration 36: 522.1598259343709
Likelihood=-536.479035276957
Iteration 12: 536.479035276957
Likelihood=-517.3065931362448
Iteration 11: 517.3065931362448
Likelihood=-456.65116002148784
Iteration 11: 456.65116002148784
Likelihood=-522.8269288924207
Iteration 19: 522.8269288924207
Likelihood=-521.9290468212582
Iteration 37: 521.9290468212582
Likelihood=-533.1576045963926
Iteration 13: 533.1576045963926
Likelihood=-513.9398913849159
Iteration 12: 513.9398913849159
Likelihood=-453.7557769077147
Iteration 12: 453.7557769077147
Likelihood=-521.6244529594214
Iteration 20: 521.6244529594214
Likelihood=-530.1986092092413
Iteration 14: 530.1986092092413
Likelihood=-521.7555909438587
Iteration 38: 521.7555909438587
Likelihood=-527.5210255178938
Iteration 15: 527.5210255178938
Likelihood=-511.00025413040817
Iteration 13: 511.00025413040817
Likelihood=-451.2711715745433
Iteration 13: 451.2711715745433
Likelihood=-520.5944889434547
Iteration 21: 520.5944889434547
Likelihood=-521.627126312992
Iteration 39: 521.627126312992
Likelihood=-525.1152295652233
Iteration 16: 525.1152295652233
Likelihood=-508.34783116828737
Iteration 14: 508.34783116828737
Likelihood=-449.00433015622673
Iteration 14: 449.00433015622673
Likelihood=-519.6442542426286
Iteration 22: 519.6442542426286
Likelihood=-523.0071765450986
Iteration 17: 523.0071765450986
Likelihood=-521.518783330112
Iteration 40: 521.518783330112
Likelihood=-505.9426520769465
Iteration 15: 505.9426520769465
Likelihood=-521.0966406173286
Iteration 18: 521.0966406173286
Likelihood=-518.8779419124162
Iteration 23: 518.8779419124162
Likelihood=-447.0748776210689
Iteration 15: 447.0748776210689
Likelihood=-521.4285493200424
Iteration 41: 521.4285493200424
Likelihood=-519.4088423550346
Iteration 19: 519.4088423550346
Likelihood=-503.88462247762857
Iteration 16: 503.88462247762857
Likelihood=-518.2349112570221
Iteration 24: 518.2349112570221
Likelihood=-445.2813974434562
Iteration 16: 445.2813974434562
Likelihood=-521.334076110956
Iteration 42: 521.334076110956
Likelihood=-517.9481768926273
Iteration 20: 517.9481768926273
Likelihood=-501.86438513653985
Iteration 17: 501.86438513653985
Likelihood=-517.6641177586692
Iteration 25: 517.6641177586692
Likelihood=-443.58636808154284
Iteration 17: 443.58636808154284
Likelihood=-516.5698013358009
Iteration 21: 516.5698013358009
Likelihood=-521.2135599435012
Iteration 43: 521.2135599435012
Likelihood=-515.3581510981438
Iteration 22: 515.3581510981438
Likelihood=-499.98313498120086
Iteration 18: 499.98313498120086
Likelihood=-517.1860951111659
Iteration 26: 517.1860951111659
Likelihood=-442.098627629119
Iteration 18: 442.098627629119
Likelihood=-521.0765857736152
Iteration 44: 521.0765857736152
Likelihood=-514.214897390165
Iteration 23: 514.214897390165
Likelihood=-498.155579741032
Iteration 19: 498.155579741032
Likelihood=-516.7507671847885
Iteration 27: 516.7507671847885
Likelihood=-440.666308818652
Iteration 19: 440.666308818652
Likelihood=-520.9356980372513
Iteration 45: 520.9356980372513
Likelihood=-513.1790110664747
Iteration 24: 513.1790110664747
Likelihood=-496.59178902214063
Iteration 20: 496.59178902214063
Likelihood=-512.2360349009331
Iteration 25: 512.2360349009331
Likelihood=-516.33364551331
Iteration 28: 516.33364551331
Likelihood=-439.4166224587503
Iteration 20: 439.4166224587503
Likelihood=-520.7769789814816
Iteration 46: 520.7769789814816
Likelihood=-511.37221038603514
Iteration 26: 511.37221038603514
Likelihood=-495.16001656773057
Iteration 21: 495.16001656773057
Likelihood=-515.9643225443124
Iteration 29: 515.9643225443124
Likelihood=-438.4332734621021
Iteration 21: 438.4332734621021
Likelihood=-520.6296217341627
Iteration 47: 520.6296217341627
Likelihood=-510.61601137997116
Iteration 27: 510.61601137997116
Likelihood=-493.8993676090532
Iteration 22: 493.8993676090532
Likelihood=-515.6523544612269
Iteration 30: 515.6523544612269
Likelihood=-509.90696062815533
Iteration 28: 509.90696062815533
Likelihood=-437.49674889173235
Iteration 22: 437.49674889173235
Likelihood=-520.454222194628
Iteration 48: 520.454222194628
Likelihood=-492.9285163654645
Iteration 23: 492.9285163654645
Likelihood=-509.18103126847785
Iteration 29: 509.18103126847785
Likelihood=-515.3704198058941
Iteration 31: 515.3704198058941
Likelihood=-436.62287284710806
Iteration 23: 436.62287284710806
Likelihood=-520.3189562634101
Iteration 49: 520.3189562634101
Likelihood=-508.55753445401996
Iteration 30: 508.55753445401996
Likelihood=-492.0390765426867
Iteration 24: 492.0390765426867
Likelihood=-515.1495708521087
Iteration 32: 515.1495708521087
Likelihood=-435.8800773536193
Iteration 24: 435.8800773536193
Likelihood=-520.1737334821344
Iteration 50: 520.1737334821344
Likelihood=-508.02682493081335
Iteration 31: 508.02682493081335
Likelihood=-491.37492830524604
Iteration 25: 491.37492830524604
Likelihood=-507.5786749758638
Iteration 32: 507.5786749758638
Likelihood=-514.9264563768434
Iteration 33: 514.9264563768434
Likelihood=-435.2139449107652
Iteration 25: 435.2139449107652
Likelihood=-520.0095498499021
Iteration 51: 520.0095498499021
Likelihood=-490.81576363484885
Iteration 26: 490.81576363484885
Likelihood=-507.213317952287
Iteration 33: 507.213317952287
Likelihood=-514.7456715664674
Iteration 34: 514.7456715664674
Likelihood=-434.52760080982443
Iteration 26: 434.52760080982443
Likelihood=-519.9136167294581
Iteration 52: 519.9136167294581
Likelihood=-506.9361003864512
Iteration 34: 506.9361003864512
Likelihood=-490.32763653745565
Iteration 27: 490.32763653745565
Likelihood=-433.92330000785637
Iteration 27: 433.92330000785637
Likelihood=-514.5682340914487
Iteration 35: 514.5682340914487
Likelihood=-506.71058242829366
Iteration 35: 506.71058242829366
Likelihood=-520.2147958870869
Likelihood=-489.9067202299609
Iteration 28: 489.9067202299609
Likelihood=-506.52167269799315
Iteration 36: 506.52167269799315
Likelihood=-433.3329562746428
Iteration 28: 433.3329562746428
Likelihood=-514.4012663598302
Iteration 36: 514.4012663598302
Likelihood=-519.8654389165088
Iteration 53: 519.8654389165088
Likelihood=-489.5520019473303
Iteration 29: 489.5520019473303
Likelihood=-506.3497946361229
Iteration 37: 506.3497946361229
Likelihood=-432.92586411744765
Iteration 29: 432.92586411744765
Likelihood=-514.2558722169277
Iteration 37: 514.2558722169277
Likelihood=-519.8119227918978
Iteration 54: 519.8119227918978
Likelihood=-506.167841419251
Iteration 38: 506.167841419251
Likelihood=-489.25431277132225
Iteration 30: 489.25431277132225
Likelihood=-505.9939967503632
Iteration 39: 505.9939967503632
Likelihood=-432.47351701396246
Iteration 30: 432.47351701396246
Likelihood=-514.1128789955177
Iteration 38: 514.1128789955177
Likelihood=-519.7326535249482
Iteration 55: 519.7326535249482
Likelihood=-489.00093717132586
Iteration 31: 489.00093717132586
Likelihood=-505.7996711190622
Iteration 40: 505.7996711190622
Likelihood=-432.0948810431933
Iteration 31: 432.0948810431933
Likelihood=-513.9987536844932
Iteration 39: 513.9987536844932
Likelihood=-519.7571249105916
Likelihood=-488.7742117555596
Iteration 32: 488.7742117555596
Likelihood=-505.6934467755627
Iteration 41: 505.6934467755627
Likelihood=-431.72006158029046
Iteration 32: 431.72006158029046
Likelihood=-513.9123026736922
Iteration 40: 513.9123026736922
Likelihood=-505.61249789513903
Iteration 42: 505.61249789513903
Likelihood=-519.6852755581731
Iteration 56: 519.6852755581731
Likelihood=-488.5809380226274
Iteration 33: 488.5809380226274
Likelihood=-505.56052846872586
Iteration 43: 505.56052846872586
Likelihood=-431.33292392003136
Iteration 33: 431.33292392003136
Likelihood=-513.8320358037938
Iteration 41: 513.8320358037938
Likelihood=-519.6534212802992
Iteration 57: 519.6534212802992
Likelihood=-488.33624434166904
Iteration 34: 488.33624434166904
Likelihood=-505.50053939046006
Iteration 44: 505.50053939046006
Likelihood=-430.9374919160858
Iteration 34: 430.9374919160858
Likelihood=-513.772157857109
Iteration 42: 513.772157857109
Likelihood=-488.1839972694219
Iteration 35: 488.1839972694219
Likelihood=-519.6393251467284
Iteration 58: 519.6393251467284
Likelihood=-505.44546762622383
Iteration 45: 505.44546762622383
Likelihood=-430.50220605895424
Iteration 35: 430.50220605895424
Likelihood=-505.3898680840771
Iteration 46: 505.3898680840771
Likelihood=-513.6877003268122
Iteration 43: 513.6877003268122
Likelihood=-487.995387076528
Iteration 36: 487.995387076528
Likelihood=-519.6133785950509
Iteration 59: 519.6133785950509
Likelihood=-505.32181609617754
Iteration 47: 505.32181609617754
Likelihood=-430.08620414585664
Iteration 36: 430.08620414585664
Likelihood=-513.6481709820936
Iteration 44: 513.6481709820936
Likelihood=-487.86635390166185
Iteration 37: 487.86635390166185
Likelihood=-519.6158210704891
Likelihood=-505.26198695359585
Iteration 48: 505.26198695359585
Likelihood=-429.63430155039043
Iteration 37: 429.63430155039043
Likelihood=-513.601619975699
Iteration 45: 513.601619975699
Likelihood=-487.76973988783163
Iteration 38: 487.76973988783163
Likelihood=-505.2007607690578
Iteration 49: 505.2007607690578
Likelihood=-519.6009686407014
Iteration 60: 519.6009686407014
Likelihood=-505.13268401214515
Iteration 50: 505.13268401214515
Likelihood=-429.3766930647964
Iteration 38: 429.3766930647964
Likelihood=-513.5369346763407
Iteration 46: 513.5369346763407
Likelihood=-487.614701817626
Iteration 39: 487.614701817626
Likelihood=-519.5908916729509
Iteration 61: 519.5908916729509
Likelihood=-505.0635649756047
Iteration 51: 505.0635649756047
Likelihood=-429.2772221418263
Iteration 39: 429.2772221418263
Likelihood=-513.4611079656922
Iteration 47: 513.4611079656922
Likelihood=-487.4811163781444
Iteration 40: 487.4811163781444
Likelihood=-519.5775216386961
Iteration 62: 519.5775216386961
Likelihood=-504.999911435426
Iteration 52: 504.999911435426
Likelihood=-429.0203895797935
Iteration 40: 429.0203895797935
Likelihood=-487.37262339515513
Iteration 41: 487.37262339515513
Likelihood=-504.94214580436227
Likelihood=-513.4154872159919
Iteration 53: 504.94214580436227
Iteration 48: 513.4154872159919
Likelihood=-519.5646087436081
Iteration 63: 519.5646087436081
Likelihood=-504.89649750093196
Iteration 54: 504.89649750093196
Likelihood=-428.84749429379787
Iteration 41: 428.84749429379787
Likelihood=-487.2460324874452
Iteration 42: 487.2460324874452
Likelihood=-513.369473725604
Iteration 49: 513.369473725604
Likelihood=-519.5536467591498
Iteration 64: 519.5536467591498
Likelihood=-504.8500734004689
Iteration 55: 504.8500734004689
Likelihood=-487.1332609436417
Iteration 43: 487.1332609436417
Likelihood=-428.61081835910045
Iteration 42: 428.61081835910045
Likelihood=-513.3423736015337
Iteration 50: 513.3423736015337
Likelihood=-504.7995030319542
Iteration 56: 504.7995030319542
Likelihood=-519.5415076257914
Iteration 65: 519.5415076257914
Likelihood=-504.74825023069235
Iteration 57: 504.74825023069235
Likelihood=-487.0537556991507
Iteration 44: 487.0537556991507
Likelihood=-513.2915913191027
Iteration 51: 513.2915913191027
Likelihood=-428.4795913385522
Iteration 43: 428.4795913385522
Likelihood=-519.5356456217415
Iteration 66: 519.5356456217415
Likelihood=-504.69130379908376
Iteration 58: 504.69130379908376
Likelihood=-486.9665725907814
Iteration 45: 486.9665725907814
Likelihood=-513.2706518146214
Iteration 52: 513.2706518146214
Likelihood=-428.4144873396487
Iteration 44: 428.4144873396487
Likelihood=-519.5260301402166
Iteration 67: 519.5260301402166
Likelihood=-504.6275924343223
Iteration 59: 504.6275924343223
Likelihood=-486.88274184734325
Iteration 46: 486.88274184734325
Likelihood=-513.2349244325304
Iteration 53: 513.2349244325304
Likelihood=-504.5610372415693
Iteration 60: 504.5610372415693
Likelihood=-428.33909796144
Iteration 45: 428.33909796144
Likelihood=-519.5259628880581
Likelihood=-504.47870103306883
Iteration 61: 504.47870103306883
Likelihood=-486.81039867959356
Iteration 47: 486.81039867959356
Likelihood=-513.2182424564419
Iteration 54: 513.2182424564419
Likelihood=-428.2776591955435
Iteration 46: 428.2776591955435
Likelihood=-519.5207181537785
Iteration 68: 519.5207181537785
Likelihood=-504.4180630194233
Iteration 62: 504.4180630194233
Likelihood=-486.7357075829527
Iteration 48: 486.7357075829527
Likelihood=-513.2045418764268
Iteration 55: 513.2045418764268
Likelihood=-428.16467486145274
Iteration 47: 428.16467486145274
Likelihood=-504.3605229318618
Iteration 63: 504.3605229318618
Likelihood=-519.5139561967529
Iteration 69: 519.5139561967529
Likelihood=-486.6701510299162
Iteration 49: 486.6701510299162
Likelihood=-504.30363572189117
Iteration 64: 504.30363572189117
Likelihood=-513.191861070511
Iteration 56: 513.191861070511
Likelihood=-428.1190240517874
Iteration 48: 428.1190240517874
Likelihood=-519.5088050063149
Iteration 70: 519.5088050063149
Likelihood=-504.2692214893306
Iteration 65: 504.2692214893306
Likelihood=-486.6121829813753
Iteration 50: 486.6121829813753
Likelihood=-513.1764683391057
Iteration 57: 513.1764683391057
Likelihood=-428.08030746772073
Iteration 49: 428.08030746772073
Likelihood=-519.5029374150012
Iteration 71: 519.5029374150012
Likelihood=-504.20988932055525
Iteration 66: 504.20988932055525
Likelihood=-486.57890483486204
Iteration 51: 486.57890483486204
Likelihood=-513.1684188314047
Iteration 58: 513.1684188314047
Likelihood=-428.03386493336745
Iteration 50: 428.03386493336745
Likelihood=-504.1847683418246
Iteration 67: 504.1847683418246
Likelihood=-519.4933653295516
Iteration 72: 519.4933653295516
Likelihood=-486.55155486285605
Iteration 52: 486.55155486285605
Likelihood=-504.1618268552334
Iteration 68: 504.1618268552334
Likelihood=-513.1607356812514
Iteration 59: 513.1607356812514
Likelihood=-428.00367923644285
Iteration 51: 428.00367923644285
Likelihood=-519.485119747258
Iteration 73: 519.485119747258
Likelihood=-504.1495779380994
Iteration 69: 504.1495779380994
Likelihood=-486.51726344624234
Iteration 53: 486.51726344624234
Likelihood=-513.153816865544
Iteration 60: 513.153816865544
Likelihood=-427.96273890854627
Iteration 52: 427.96273890854627
Likelihood=-519.4742947531993
Iteration 74: 519.4742947531993
Likelihood=-504.1289323763493
Iteration 70: 504.1289323763493
Likelihood=-486.500594140386
Iteration 54: 486.500594140386
Likelihood=-513.1462320132532
Iteration 61: 513.1462320132532
Likelihood=-504.1187302659289
Iteration 71: 504.1187302659289
Likelihood=-427.91739471186264
Iteration 53: 427.91739471186264
Likelihood=-519.458218570491
Iteration 75: 519.458218570491
Likelihood=-486.4818117401836
Iteration 55: 486.4818117401836
Likelihood=-504.09974317214204
Iteration 72: 504.09974317214204
Likelihood=-513.1308767853698
Iteration 62: 513.1308767853698
Likelihood=-427.88881394370657
Iteration 54: 427.88881394370657
Likelihood=-519.4457863990883
Iteration 76: 519.4457863990883
Likelihood=-504.0820455257424
Iteration 73: 504.0820455257424
Likelihood=-486.4723048161398
Iteration 56: 486.4723048161398
Likelihood=-513.1195998293249
Iteration 63: 513.1195998293249
Likelihood=-427.85425979877937
Iteration 55: 427.85425979877937
Likelihood=-504.0695612268283
Iteration 74: 504.0695612268283
Likelihood=-519.4365813761995
Iteration 77: 519.4365813761995
Likelihood=-486.4598146615571
Iteration 57: 486.4598146615571
Likelihood=-504.05918732012407
Iteration 75: 504.05918732012407
Likelihood=-513.102379836488
Iteration 64: 513.102379836488
Likelihood=-427.8287030459979
Iteration 56: 427.8287030459979
Likelihood=-519.4278879486208
Iteration 78: 519.4278879486208
Likelihood=-486.4472498845567
Iteration 58: 486.4472498845567
Likelihood=-504.0465175301142
Iteration 76: 504.0465175301142
Likelihood=-513.0819072571005
Iteration 65: 513.0819072571005
Likelihood=-427.79820205480934
Iteration 57: 427.79820205480934
Likelihood=-519.4138755535128
Iteration 79: 519.4138755535128
Likelihood=-504.0412221286466
Iteration 77: 504.0412221286466
Likelihood=-486.43707284466296
Iteration 59: 486.43707284466296
Likelihood=-513.0697103556948
Iteration 66: 513.0697103556948
Likelihood=-427.7423702417775
Iteration 58: 427.7423702417775
Likelihood=-504.0354827112953
Iteration 78: 504.0354827112953
Likelihood=-519.3972168468143
Iteration 80: 519.3972168468143
Likelihood=-486.4266569223922
Iteration 60: 486.4266569223922
Likelihood=-504.0349265662432
Iteration 79: 504.0349265662432
Likelihood=-513.0529343953937
Iteration 67: 513.0529343953937
Likelihood=-427.747243593192
Likelihood=-519.3785974016931
Iteration 81: 519.3785974016931
Likelihood=-486.41957336184873
Iteration 61: 486.41957336184873
Likelihood=-504.03040779753275
Iteration 80: 504.03040779753275
Likelihood=-513.0391286491387
Iteration 68: 513.0391286491387
Likelihood=-427.7163643715854
Iteration 59: 427.7163643715854
Likelihood=-504.02844479726576
Iteration 81: 504.02844479726576
Likelihood=-519.3580049985965
Iteration 82: 519.3580049985965
Likelihood=-486.4143572408335
Iteration 62: 486.4143572408335
Likelihood=-513.021767136635
Iteration 69: 513.021767136635
Likelihood=-504.0256694918768
Iteration 82: 504.0256694918768
Likelihood=-427.6957674681909
Iteration 60: 427.6957674681909
Likelihood=-486.40080294778164
Iteration 63: 486.40080294778164
Likelihood=-519.3381571999417
Iteration 83: 519.3381571999417
Likelihood=-504.0219793228114
Iteration 83: 504.0219793228114
Likelihood=-513.004095374295
Iteration 70: 513.004095374295
Likelihood=-427.6796726197666
Iteration 61: 427.6796726197666
Likelihood=-486.39471336385463
Iteration 64: 486.39471336385463
Likelihood=-519.3223639214403
Iteration 84: 519.3223639214403
Likelihood=-504.01706616400173
Iteration 84: 504.01706616400173
Likelihood=-512.9924512272041
Iteration 71: 512.9924512272041
Likelihood=-427.71061217940803
Likelihood=-504.0086272580459
Iteration 85: 504.0086272580459
Likelihood=-486.38617491213824
Iteration 65: 486.38617491213824
Likelihood=-519.3095073335226
Iteration 85: 519.3095073335226
Likelihood=-504.0034938092082
Iteration 86: 504.0034938092082
Likelihood=-512.9840187911694
Iteration 72: 512.9840187911694
Likelihood=-427.6703999109666
Iteration 62: 427.6703999109666
Likelihood=-486.38045063035486
Iteration 66: 486.38045063035486
Likelihood=-519.295705140018
Iteration 86: 519.295705140018
Likelihood=-503.9976983719535
Iteration 87: 503.9976983719535
Likelihood=-512.9737744297059
Iteration 73: 512.9737744297059
Likelihood=-427.6538549972625
Iteration 63: 427.6538549972625
Likelihood=-486.36758121319565
Iteration 67: 486.36758121319565
Likelihood=-519.2645625191839
Iteration 87: 519.2645625191839
Likelihood=-503.99067811202696
Iteration 88: 503.99067811202696
Likelihood=-512.9752805741083
Likelihood=-503.9841108107216
Iteration 89: 503.9841108107216
Likelihood=-427.5948190799062
Iteration 64: 427.5948190799062
Likelihood=-486.3633396709193
Iteration 68: 486.3633396709193
Likelihood=-519.2744963772539
Likelihood=-503.9795874497952
Iteration 90: 503.9795874497952
Likelihood=-512.9711763793696
Iteration 74: 512.9711763793696
Likelihood=-486.34933331742
Iteration 69: 486.34933331742
Likelihood=-427.5396028857828
Iteration 65: 427.5396028857828
Likelihood=-519.2516553297344
Iteration 88: 519.2516553297344
Likelihood=-503.9765937662137
Iteration 91: 503.9765937662137
Likelihood=-512.9683222455348
Iteration 75: 512.9683222455348
Likelihood=-486.3454569338965
Iteration 70: 486.3454569338965
Likelihood=-427.4597802181106
Iteration 66: 427.4597802181106
Likelihood=-503.9718437707269
Iteration 92: 503.9718437707269
Likelihood=-519.2385293503974
Iteration 89: 519.2385293503974
Likelihood=-512.9630439474556
Iteration 76: 512.9630439474556
Likelihood=-503.9665900045061
Iteration 93: 503.9665900045061
Likelihood=-486.33124933113635
Iteration 71: 486.33124933113635
Likelihood=-427.38752444435005
Iteration 67: 427.38752444435005
Likelihood=-519.2220537482491
Iteration 90: 519.2220537482491
Likelihood=-503.9617041277142
Iteration 94: 503.9617041277142
Likelihood=-512.9588197342837
Iteration 77: 512.9588197342837
Likelihood=-486.3243700560284
Iteration 72: 486.3243700560284
Likelihood=-427.2947227155444
Iteration 68: 427.2947227155444
Likelihood=-519.2077427717493
Iteration 91: 519.2077427717493
Likelihood=-503.9582209331405
Iteration 95: 503.9582209331405
Likelihood=-512.9536350051544
Iteration 78: 512.9536350051544
Likelihood=-486.3172573638997
Iteration 73: 486.3172573638997
Likelihood=-503.95521642382425
Iteration 96: 503.95521642382425
Likelihood=-519.1934849962506
Iteration 92: 519.1934849962506
Likelihood=-427.31573871578337
Likelihood=-503.95356236354957
Iteration 97: 503.95356236354957
Likelihood=-512.9481218086764
Iteration 79: 512.9481218086764
Likelihood=-486.30634179038907
Iteration 74: 486.30634179038907
Likelihood=-519.1795358481612
Iteration 93: 519.1795358481612
Likelihood=-427.24166351091964
Iteration 69: 427.24166351091964
Likelihood=-503.95226604683495
Iteration 98: 503.95226604683495
Likelihood=-512.9434087683411
Iteration 80: 512.9434087683411
Likelihood=-486.2977262990805
Iteration 75: 486.2977262990805
Likelihood=-519.1626929558166
Iteration 94: 519.1626929558166
Likelihood=-427.1745289662964
Iteration 70: 427.1745289662964
Likelihood=-503.9506590874999
Iteration 99: 503.9506590874999
Likelihood=-512.939731115036
Iteration 81: 512.939731115036
Likelihood=-486.2854112403962
Iteration 76: 486.2854112403962
Likelihood=-503.9521633341387
Likelihood=-519.1585950887289
Iteration 95: 519.1585950887289
Likelihood=-427.1583193047477
Iteration 71: 427.1583193047477
Likelihood=-503.94972930743955
Iteration 100: 503.94972930743955
Likelihood=-512.9355676864488
Iteration 82: 512.9355676864488
Likelihood=-486.2740366380443
Iteration 77: 486.2740366380443
Likelihood=-519.143490300222
Iteration 96: 519.143490300222
Likelihood=-427.12923857325
Iteration 72: 427.12923857325
Likelihood=-503.94869649931707
Iteration 101: 503.94869649931707
Likelihood=-512.9321020930738
Iteration 83: 512.9321020930738
Likelihood=-486.2538562393768
Iteration 78: 486.2538562393768
Likelihood=-503.9475311813545
Iteration 102: 503.9475311813545
Likelihood=-519.1395759604862
Iteration 97: 519.1395759604862
Likelihood=-427.1023191124495
Iteration 73: 427.1023191124495
Likelihood=-486.2299017052439
Iteration 79: 486.2299017052439
Likelihood=-512.928627497012
Iteration 84: 512.928627497012
Likelihood=-503.9469439217999
Iteration 103: 503.9469439217999
Likelihood=-519.1340910309401
Iteration 98: 519.1340910309401
Likelihood=-427.03375395061903
Iteration 74: 427.03375395061903
Likelihood=-503.9460970710258
Iteration 104: 503.9460970710258
Likelihood=-486.20761600147824
Iteration 80: 486.20761600147824
Likelihood=-512.9253324240303
Iteration 85: 512.9253324240303
Likelihood=-519.1263660788534
Iteration 99: 519.1263660788534
Likelihood=-426.94535789494876
Iteration 75: 426.94535789494876
Likelihood=-503.94513146055885
Iteration 105: 503.94513146055885
Likelihood=-486.1841115666485
Iteration 81: 486.1841115666485
Likelihood=-512.9229477038272
Iteration 86: 512.9229477038272
Likelihood=-503.94419723384476
Iteration 106: 503.94419723384476
Likelihood=-519.1210178579429
Iteration 100: 519.1210178579429
Likelihood=-427.3327745165447
Likelihood=-486.1607328787534
Iteration 82: 486.1607328787534
Likelihood=-512.9200371964555
Iteration 87: 512.9200371964555
Likelihood=-503.9434994709725
Iteration 107: 503.9434994709725
Likelihood=-426.9256675746771
Iteration 76: 426.9256675746771
Likelihood=-519.1132799411121
Iteration 101: 519.1132799411121
Likelihood=-503.94181114579834
Iteration 108: 503.94181114579834
Likelihood=-486.13909326626475
Iteration 83: 486.13909326626475
Likelihood=-512.9166249878664
Iteration 88: 512.9166249878664
Likelihood=-426.8767536140039
Likelihood=-519.1103756235935
Iteration 77: 426.8767536140039
Iteration 102: 519.1103756235935
Likelihood=-503.9411191741177
Iteration 109: 503.9411191741177
Likelihood=-486.11449513801995
Iteration 84: 486.11449513801995
Likelihood=-512.9129351824804
Iteration 89: 512.9129351824804
Likelihood=-503.93938949905737
Iteration 110: 503.93938949905737
Likelihood=-426.8544053152043
Iteration 78: 426.8544053152043
Likelihood=-519.1086842731337
Iteration 103: 519.1086842731337
Likelihood=-486.0974358010407
Iteration 85: 486.0974358010407
Likelihood=-503.9381833102032
Iteration 111: 503.9381833102032
Likelihood=-512.9110098849538
Iteration 90: 512.9110098849538
Likelihood=-519.1072802142041
Likelihood=-426.96790862199714
Iteration 104: 519.1072802142041
Likelihood=-503.9374496840676
Iteration 112: 503.9374496840676
Likelihood=-486.08387495040944
Iteration 86: 486.08387495040944
Likelihood=-512.9071003739073
Iteration 91: 512.9071003739073
Likelihood=-503.93549171999763
Iteration 113: 503.93549171999763
Likelihood=-426.8476254123119
Iteration 79: 426.8476254123119
Likelihood=-519.105686804988
Iteration 105: 519.105686804988
Likelihood=-486.0720410776954
Iteration 87: 486.0720410776954
Likelihood=-512.9029867722498
Iteration 92: 512.9029867722498
Likelihood=-503.9367091765797
Likelihood=-426.8385518373301
Iteration 80: 426.8385518373301
Likelihood=-519.1036135323689
Iteration 106: 519.1036135323689
Likelihood=-486.05450462369504
Iteration 88: 486.05450462369504
Likelihood=-503.93408422819704
Iteration 114: 503.93408422819704
Likelihood=-512.8978456907538
Iteration 93: 512.8978456907538
Likelihood=-426.8105856058558
Likelihood=-519.1007292136861
Iteration 81: 426.8105856058558
Iteration 107: 519.1007292136861
Likelihood=-503.93220142096703
Iteration 115: 503.93220142096703
Likelihood=-486.042467332742
Iteration 89: 486.042467332742
Likelihood=-512.892753272518
Iteration 94: 512.892753272518
Likelihood=-503.9308814750765
Iteration 116: 503.9308814750765
Likelihood=-519.0992957759361
Iteration 108: 519.0992957759361
Likelihood=-426.79980616812065
Iteration 82: 426.79980616812065
Likelihood=-486.03506085868855
Iteration 90: 486.03506085868855
Likelihood=-512.8865793631811
Iteration 95: 512.8865793631811
Likelihood=-503.9284733441599
Iteration 117: 503.9284733441599
Likelihood=-519.0969880494509
Iteration 109: 519.0969880494509
Likelihood=-426.79167969965306
Iteration 83: 426.79167969965306
Likelihood=-486.0272645058072
Iteration 91: 486.0272645058072
Likelihood=-503.9258307824881
Iteration 118: 503.9258307824881
Likelihood=-512.8853853779552
Iteration 96: 512.8853853779552
Likelihood=-519.0947062776517
Iteration 110: 519.0947062776517
Likelihood=-426.78451303116213
Iteration 84: 426.78451303116213
Likelihood=-503.9234293492966
Iteration 119: 503.9234293492966
Likelihood=-486.02369414107653
Iteration 92: 486.02369414107653
Likelihood=-512.8812330471211
Iteration 97: 512.8812330471211
Likelihood=-503.9219618658939
Iteration 120: 503.9219618658939
Likelihood=-519.0928187801445
Iteration 111: 519.0928187801445
Likelihood=-426.7757045921928
Iteration 85: 426.7757045921928
Likelihood=-486.021621062696
Iteration 93: 486.021621062696
Likelihood=-512.8794426343597
Iteration 98: 512.8794426343597
Likelihood=-503.9204495205539
Iteration 121: 503.9204495205539
Likelihood=-519.0892527790718
Iteration 112: 519.0892527790718
Likelihood=-426.76816251093675
Iteration 86: 426.76816251093675
Likelihood=-486.0168859956731
Iteration 94: 486.0168859956731
Likelihood=-503.9177051308592
Iteration 122: 503.9177051308592
Likelihood=-512.8779994288644
Iteration 99: 512.8779994288644
Likelihood=-503.91554850059924
Iteration 123: 503.91554850059924
Likelihood=-519.0983695179231
Likelihood=-426.7651631453366
Iteration 87: 426.7651631453366
Likelihood=-486.01345581039783
Iteration 95: 486.01345581039783
Likelihood=-512.8755949768054
Iteration 100: 512.8755949768054
Likelihood=-503.9140847232414
Iteration 124: 503.9140847232414
Likelihood=-519.0880237674507
Iteration 113: 519.0880237674507
Likelihood=-426.753229336542
Iteration 88: 426.753229336542
Likelihood=-486.00941951169483
Iteration 96: 486.00941951169483
Likelihood=-503.9129071795456
Iteration 125: 503.9129071795456
Likelihood=-512.8761496031639
Likelihood=-519.0857830499297
Iteration 114: 519.0857830499297
Likelihood=-486.0048572303579
Iteration 97: 486.0048572303579
Likelihood=-426.7451970271224
Iteration 89: 426.7451970271224
Likelihood=-503.91202962883386
Iteration 126: 503.91202962883386
Likelihood=-512.8734870417753
Iteration 101: 512.8734870417753
Likelihood=-503.9112751356857
Iteration 127: 503.9112751356857
Likelihood=-519.0839799204757
Iteration 115: 519.0839799204757
Likelihood=-486.00175764333574
Iteration 98: 486.00175764333574
Likelihood=-426.73192958474516
Iteration 90: 426.73192958474516
Likelihood=-512.8707759911056
Iteration 102: 512.8707759911056
Likelihood=-503.9097015350783
Iteration 128: 503.9097015350783
Likelihood=-519.0798042540171
Iteration 116: 519.0798042540171
Likelihood=-485.9995198218594
Iteration 99: 485.9995198218594
Likelihood=-426.7019075786306
Iteration 91: 426.7019075786306
Likelihood=-503.9092700381455
Iteration 129: 503.9092700381455
Likelihood=-512.8695886844228
Iteration 103: 512.8695886844228
Likelihood=-610.7374469080922
Iteration 0: 610.7374469080922
Iteration 1: 610.7374469080922
Likelihood=-519.0764042287925
Iteration 117: 519.0764042287925
Likelihood=-485.99506293694486
Iteration 100: 485.99506293694486
Likelihood=-426.6544121810584
Iteration 92: 426.6544121810584
Likelihood=-512.8677309228178
Iteration 104: 512.8677309228178
Likelihood=-589.1624706348215
Iteration 2: 589.1624706348215
Likelihood=-519.0731756768624
Iteration 118: 519.0731756768624
Likelihood=-485.99422014087594
Iteration 101: 485.99422014087594
Likelihood=-426.59845756790435
Iteration 93: 426.59845756790435
Likelihood=-573.5917409440497
Iteration 3: 573.5917409440497
Likelihood=-512.8668814622698
Iteration 105: 512.8668814622698
Likelihood=-485.9921370693415
Iteration 102: 485.9921370693415
Likelihood=-519.0692637570089
Iteration 119: 519.0692637570089
Likelihood=-561.6850765406767
Iteration 4: 561.6850765406767
Likelihood=-426.5386512704631
Iteration 94: 426.5386512704631
Likelihood=-512.8655473021487
Iteration 106: 512.8655473021487
Likelihood=-551.6483213462755
Iteration 5: 551.6483213462755
Likelihood=-485.99071685541384
Iteration 103: 485.99071685541384
Likelihood=-519.0664498945541
Iteration 120: 519.0664498945541
Likelihood=-426.4727802686367
Iteration 95: 426.4727802686367
Likelihood=-512.864404566949
Iteration 107: 512.864404566949
Likelihood=-542.8341283054181
Iteration 6: 542.8341283054181
Likelihood=-485.98899008504725
Iteration 104: 485.98899008504725
Likelihood=-519.0640620073441
Iteration 121: 519.0640620073441
Likelihood=-535.2351032434647
Iteration 7: 535.2351032434647
Likelihood=-426.43509083209295
Iteration 96: 426.43509083209295
Likelihood=-512.8634161520256
Iteration 108: 512.8634161520256
Likelihood=-485.98684036744504
Iteration 105: 485.98684036744504
Likelihood=-528.5675532376102
Iteration 8: 528.5675532376102
Likelihood=-519.0610869959684
Iteration 122: 519.0610869959684
Likelihood=-426.31691319060457
Iteration 97: 426.31691319060457
Likelihood=-512.862738953247
Iteration 109: 512.862738953247
Likelihood=-523.1455907476495
Iteration 9: 523.1455907476495
Likelihood=-485.9871657517014
Likelihood=-519.0573774748947
Iteration 123: 519.0573774748947
Likelihood=-426.25750480494503
Iteration 98: 426.25750480494503
Likelihood=-518.6148696346767
Iteration 10: 518.6148696346767
Likelihood=-512.8610777513118
Iteration 110: 512.8610777513118
Likelihood=-485.9859554982039
Iteration 106: 485.9859554982039
Likelihood=-519.0533868456627
Iteration 124: 519.0533868456627
Likelihood=-514.7052860061845
Iteration 11: 514.7052860061845
Likelihood=-426.1073056158494
Iteration 99: 426.1073056158494
Likelihood=-512.8602548334952
Iteration 111: 512.8602548334952
Likelihood=-485.9853148239257
Iteration 107: 485.9853148239257
Likelihood=-511.3858740608006
Iteration 12: 511.3858740608006
Likelihood=-519.052612548238
Iteration 125: 519.052612548238
Likelihood=-426.03377239977294
Iteration 100: 426.03377239977294
Likelihood=-512.8595556419447
Iteration 112: 512.8595556419447
Likelihood=-508.2888041439295
Iteration 13: 508.2888041439295
Likelihood=-485.9846134256937
Iteration 108: 485.9846134256937
Likelihood=-519.0511367599565
Iteration 126: 519.0511367599565
Likelihood=-425.9581107588373
Iteration 101: 425.9581107588373
Likelihood=-505.6110590956927
Iteration 14: 505.6110590956927
Likelihood=-512.858242492705
Iteration 113: 512.858242492705
Likelihood=-485.9839209437999
Iteration 109: 485.9839209437999
Likelihood=-519.0503915762991
Iteration 127: 519.0503915762991
Likelihood=-503.02412645630983
Iteration 15: 503.02412645630983
Likelihood=-425.8677525965864
Iteration 102: 425.8677525965864
Likelihood=-512.8596721880241
Likelihood=-485.98261220335814
Iteration 110: 485.98261220335814
Likelihood=-500.69658023022816
Iteration 16: 500.69658023022816
Likelihood=-519.0493037812939
Iteration 128: 519.0493037812939
Likelihood=-425.85278931156745
Iteration 103: 425.85278931156745
Likelihood=-512.8575000893619
Iteration 114: 512.8575000893619
Likelihood=-498.726510793093
Iteration 17: 498.726510793093
Likelihood=-485.9821540482415
Iteration 111: 485.9821540482415
Likelihood=-519.0484436685338
Iteration 129: 519.0484436685338
Likelihood=-496.8009940895923
Iteration 18: 496.8009940895923
Likelihood=-425.8085530813949
Iteration 104: 425.8085530813949
Likelihood=-512.8563200268295
Iteration 115: 512.8563200268295
Likelihood=-613.8880900389813
Iteration 0: 613.8880900389813
Iteration 1: 613.8880900389813
Likelihood=-495.08545599844024
Iteration 19: 495.08545599844024
Likelihood=-519.0474090276808
Iteration 130: 519.0474090276808
Likelihood=-425.80142205818726
Iteration 105: 425.80142205818726
Likelihood=-512.8555590400051
Iteration 116: 512.8555590400051
Likelihood=-595.6131014476346
Iteration 2: 595.6131014476346
Likelihood=-493.5308845092054
Iteration 20: 493.5308845092054
Likelihood=-519.0467644557318
Iteration 131: 519.0467644557318
Likelihood=-425.7925796902393
Iteration 106: 425.7925796902393
Likelihood=-512.8545374703043
Iteration 117: 512.8545374703043
Likelihood=-582.7992721942987
Iteration 3: 582.7992721942987
Likelihood=-492.11760610464984
Iteration 21: 492.11760610464984
Likelihood=-519.0460026974694
Iteration 132: 519.0460026974694
Likelihood=-490.9200420126093
Iteration 22: 490.9200420126093
Likelihood=-512.8535797712349
Iteration 118: 512.8535797712349
Likelihood=-425.77259876232165
Iteration 107: 425.77259876232165
Likelihood=-572.988970225163
Iteration 4: 572.988970225163
Likelihood=-489.86351839007125
Iteration 23: 489.86351839007125
Likelihood=-519.045412991578
Iteration 133: 519.045412991578
Likelihood=-512.8528268113467
Iteration 119: 512.8528268113467
Likelihood=-425.75901447006765
Iteration 108: 425.75901447006765
Likelihood=-564.5452084157774
Iteration 5: 564.5452084157774
Likelihood=-488.9399445205618
Iteration 24: 488.9399445205618
Likelihood=-519.0448931494778
Iteration 134: 519.0448931494778
Likelihood=-488.12028179788695
Iteration 25: 488.12028179788695
Likelihood=-512.8515619397685
Iteration 120: 512.8515619397685
Likelihood=-425.74345800588134
Iteration 109: 425.74345800588134
Likelihood=-556.8713709101046
Iteration 6: 556.8713709101046
Likelihood=-519.0443826728509
Iteration 135: 519.0443826728509
Likelihood=-487.33264026158093
Iteration 26: 487.33264026158093
Likelihood=-512.8506959177146
Iteration 121: 512.8506959177146
Likelihood=-425.7397033746645
Iteration 110: 425.7397033746645
Likelihood=-549.9233648967693
Iteration 7: 549.9233648967693
Likelihood=-601.117691899386
Iteration 0: 601.117691899386
Iteration 1: 601.117691899386
Likelihood=-486.71010898763365
Iteration 27: 486.71010898763365
Likelihood=-512.8493648557021
Iteration 122: 512.8493648557021
Likelihood=-425.7300491095905
Iteration 111: 425.7300491095905
Likelihood=-486.0707524991857
Iteration 28: 486.0707524991857
Likelihood=-543.4788768324369
Iteration 8: 543.4788768324369
Likelihood=-575.1577593161758
Iteration 2: 575.1577593161758
Likelihood=-485.50899977799037
Iteration 29: 485.50899977799037
Likelihood=-512.8471111428354
Iteration 123: 512.8471111428354
Likelihood=-425.7270489064999
Iteration 112: 425.7270489064999
Likelihood=-537.8148357669189
Iteration 9: 537.8148357669189
Likelihood=-556.4087658600635
Iteration 3: 556.4087658600635
Likelihood=-485.02897198215044
Iteration 30: 485.02897198215044
Likelihood=-512.8453527843103
Iteration 124: 512.8453527843103
Likelihood=-425.72464359839915
Iteration 113: 425.72464359839915
Likelihood=-484.62679981221766
Iteration 31: 484.62679981221766
Likelihood=-532.6207555184398
Iteration 10: 532.6207555184398
Likelihood=-543.4466425745961
Iteration 4: 543.4466425745961
Likelihood=-484.32392377977953
Iteration 32: 484.32392377977953
Likelihood=-512.8405787242594
Iteration 125: 512.8405787242594
Likelihood=-425.7192890413908
Iteration 114: 425.7192890413908
Likelihood=-528.1189958212364
Iteration 11: 528.1189958212364
Likelihood=-533.3178990263372
Iteration 5: 533.3178990263372
Likelihood=-484.10455616827886
Iteration 33: 484.10455616827886
Likelihood=-512.8403185310802
Likelihood=-425.7139778022555
Iteration 115: 425.7139778022555
Likelihood=-524.1207506991391
Iteration 12: 524.1207506991391
Likelihood=-525.2021570501948
Iteration 6: 525.2021570501948
Likelihood=-483.93959865112834
Iteration 34: 483.93959865112834
Likelihood=-512.838030811763
Iteration 126: 512.838030811763
Likelihood=-425.7043352186733
Iteration 116: 425.7043352186733
Likelihood=-483.79527620624935
Iteration 35: 483.79527620624935
Likelihood=-518.2019538254652
Iteration 7: 518.2019538254652
Likelihood=-520.4510758877188
Iteration 13: 520.4510758877188
Likelihood=-483.60562720986866
Iteration 36: 483.60562720986866
Likelihood=-512.8321895955808
Iteration 127: 512.8321895955808
Likelihood=-425.69770606918337
Iteration 117: 425.69770606918337
Likelihood=-512.1613289611633
Iteration 8: 512.1613289611633
Likelihood=-517.3978234869808
Iteration 14: 517.3978234869808
Likelihood=-483.41452359035844
Iteration 37: 483.41452359035844
Likelihood=-512.822600528018
Iteration 128: 512.822600528018
Likelihood=-425.6935340937342
Iteration 118: 425.6935340937342
Likelihood=-483.21617851291035
Iteration 38: 483.21617851291035
Likelihood=-506.80826136878505
Iteration 9: 506.80826136878505
Likelihood=-514.3589192775707
Iteration 15: 514.3589192775707
Likelihood=-483.03023017031427
Iteration 39: 483.03023017031427
Likelihood=-512.8205209366732
Iteration 129: 512.8205209366732
Likelihood=-425.69051708056514
Iteration 119: 425.69051708056514
Likelihood=-501.9618755240101
Iteration 10: 501.9618755240101
Likelihood=-511.6336710067141
Iteration 16: 511.6336710067141
Likelihood=-482.88446276753996
Iteration 40: 482.88446276753996
Likelihood=-512.8165420538819
Iteration 130: 512.8165420538819
Likelihood=-425.6888033133057
Iteration 120: 425.6888033133057
Likelihood=-482.74088023811476
Iteration 41: 482.74088023811476
Likelihood=-497.6934717481418
Iteration 11: 497.6934717481418
Likelihood=-509.3065331678672
Iteration 17: 509.3065331678672
Likelihood=-512.8168339943579
Likelihood=-425.68609818235194
Iteration 121: 425.68609818235194
Likelihood=-482.6139734349825
Iteration 42: 482.6139734349825
Likelihood=-493.9304630622462
Iteration 12: 493.9304630622462
Likelihood=-506.97506987166156
Iteration 18: 506.97506987166156
Likelihood=-482.4744010168447
Iteration 43: 482.4744010168447
Likelihood=-512.8135154929469
Iteration 131: 512.8135154929469
Likelihood=-425.6829319239519
Iteration 122: 425.6829319239519
Likelihood=-490.61593365347863
Iteration 13: 490.61593365347863
Likelihood=-504.85563544130343
Iteration 19: 504.85563544130343
Likelihood=-482.3497805119526
Iteration 44: 482.3497805119526
Likelihood=-512.8110014519037
Iteration 132: 512.8110014519037
Likelihood=-425.67885175301893
Iteration 123: 425.67885175301893
Likelihood=-482.2855225040415
Iteration 45: 482.2855225040415
Likelihood=-487.8277382459147
Iteration 14: 487.8277382459147
Likelihood=-502.88842170931827
Iteration 20: 502.88842170931827
Likelihood=-512.8083693659588
Iteration 133: 512.8083693659588
Likelihood=-482.23893908130174
Iteration 46: 482.23893908130174
Likelihood=-425.6732266648735
Iteration 124: 425.6732266648735
Likelihood=-485.4440785002421
Iteration 15: 485.4440785002421
Likelihood=-501.1163209752711
Iteration 21: 501.1163209752711
Likelihood=-482.1943557766257
Iteration 47: 482.1943557766257
Likelihood=-512.8049860111115
Iteration 134: 512.8049860111115
Likelihood=-425.67139376686976
Iteration 125: 425.67139376686976
Likelihood=-482.1594180956076
Iteration 48: 482.1594180956076
Likelihood=-483.46032561483327
Iteration 16: 483.46032561483327
Likelihood=-499.7231560432971
Iteration 22: 499.7231560432971
Likelihood=-512.8030094080294
Iteration 135: 512.8030094080294
Likelihood=-425.6674817399322
Iteration 126: 425.6674817399322
Likelihood=-482.1398942486712
Iteration 49: 482.1398942486712
Likelihood=-481.7453957460722
Iteration 17: 481.7453957460722
Likelihood=-498.27800143878744
Iteration 23: 498.27800143878744
Likelihood=-482.0862502142726
Iteration 50: 482.0862502142726
Likelihood=-512.7988569066825
Iteration 136: 512.7988569066825
Likelihood=-425.6660451146187
Iteration 127: 425.6660451146187
Likelihood=-480.24456966214865
Iteration 18: 480.24456966214865
Likelihood=-497.11747112570714
Iteration 24: 497.11747112570714
Likelihood=-482.0573392706386
Iteration 51: 482.0573392706386
Likelihood=-512.7972946513128
Iteration 137: 512.7972946513128
Likelihood=-425.66464287253325
Iteration 128: 425.66464287253325
Likelihood=-482.0147108521028
Iteration 52: 482.0147108521028
Likelihood=-478.9128596944697
Iteration 19: 478.9128596944697
Likelihood=-496.09472123101085
Iteration 25: 496.09472123101085
Likelihood=-512.7946402948091
Iteration 138: 512.7946402948091
Likelihood=-481.9449758242408
Iteration 53: 481.9449758242408
Likelihood=-425.6629252390705
Iteration 129: 425.6629252390705
Likelihood=-477.7294090462273
Iteration 20: 477.7294090462273
Likelihood=-495.20250062794094
Iteration 26: 495.20250062794094
Likelihood=-481.89329740844533
Iteration 54: 481.89329740844533
Likelihood=-512.7917952860978
Iteration 139: 512.7917952860978
Likelihood=-425.66031521633744
Iteration 130: 425.66031521633744
Likelihood=-476.665513663145
Iteration 21: 476.665513663145
Likelihood=-481.83938799505256
Iteration 55: 481.83938799505256
Likelihood=-494.39446364700314
Iteration 27: 494.39446364700314
Likelihood=-512.7882405680331
Iteration 140: 512.7882405680331
Likelihood=-425.65473863121514
Iteration 131: 425.65473863121514
Likelihood=-481.7732407529909
Iteration 56: 481.7732407529909
Likelihood=-475.7242330936138
Iteration 22: 475.7242330936138
Likelihood=-493.66684459334954
Iteration 28: 493.66684459334954
Likelihood=-481.6793694345689
Iteration 57: 481.6793694345689
Likelihood=-512.7842201663312
Iteration 141: 512.7842201663312
Likelihood=-425.6570931813805
Likelihood=-474.892984033734
Iteration 23: 474.892984033734
Likelihood=-493.0594178109072
Iteration 29: 493.0594178109072
Likelihood=-481.59538602075224
Iteration 58: 481.59538602075224
Likelihood=-512.7820508649631
Iteration 142: 512.7820508649631
Likelihood=-425.651702352051
Iteration 132: 425.651702352051
Likelihood=-481.5285586548469
Iteration 59: 481.5285586548469
Likelihood=-474.10699209977554
Iteration 24: 474.10699209977554
Likelihood=-492.5336332063314
Iteration 30: 492.5336332063314
Likelihood=-512.780167650871
Iteration 143: 512.780167650871
Likelihood=-425.6469930188245
Iteration 133: 425.6469930188245
Likelihood=-481.4629935498218
Iteration 60: 481.4629935498218
Likelihood=-473.4434405043523
Iteration 25: 473.4434405043523
Likelihood=-492.07694789771284
Iteration 31: 492.07694789771284
Likelihood=-481.4017437011719
Iteration 61: 481.4017437011719
Likelihood=-512.7768763495765
Iteration 144: 512.7768763495765
Likelihood=-425.6547934987342
Likelihood=-472.8268162308653
Iteration 26: 472.8268162308653
Likelihood=-491.6866541098309
Iteration 32: 491.6866541098309
Likelihood=-481.35207121427817
Iteration 62: 481.35207121427817
Likelihood=-512.7751662747942
Iteration 145: 512.7751662747942
Likelihood=-425.64474217971434
Iteration 134: 425.64474217971434
Likelihood=-481.32009448344235
Iteration 63: 481.32009448344235
Likelihood=-472.26918608573203
Iteration 27: 472.26918608573203
Likelihood=-491.342077057894
Iteration 33: 491.342077057894
Likelihood=-512.773524292699
Iteration 146: 512.773524292699
Likelihood=-481.26979013433646
Iteration 64: 481.26979013433646
Likelihood=-425.642395336973
Iteration 135: 425.642395336973
Likelihood=-471.7371091312428
Iteration 28: 471.7371091312428
Likelihood=-491.0396950845711
Iteration 34: 491.0396950845711
Likelihood=-481.1888733069333
Iteration 65: 481.1888733069333
Likelihood=-512.7713621508237
Iteration 147: 512.7713621508237
Likelihood=-425.63581577834407
Iteration 136: 425.63581577834407
Likelihood=-481.108107757355
Iteration 66: 481.108107757355
Likelihood=-471.2456073996042
Iteration 29: 471.2456073996042
Likelihood=-490.76409172538456
Iteration 35: 490.76409172538456
Likelihood=-512.7702721937732
Iteration 148: 512.7702721937732
Likelihood=-425.6281062056761
Iteration 137: 425.6281062056761
Likelihood=-481.01766383321115
Iteration 67: 481.01766383321115
Likelihood=-470.730063315601
Iteration 30: 470.730063315601
Likelihood=-490.5057823700279
Iteration 36: 490.5057823700279
Likelihood=-480.91936946010355
Iteration 68: 480.91936946010355
Likelihood=-512.7684713692547
Iteration 149: 512.7684713692547
Likelihood=-425.61586606517255
Iteration 138: 425.61586606517255
Likelihood=-470.22610039085055
Iteration 31: 470.22610039085055
Likelihood=-490.2826756785042
Iteration 37: 490.2826756785042
Likelihood=-480.8190819002173
Iteration 69: 480.8190819002173
Likelihood=-512.7681018774368
Iteration 150: 512.7681018774368
Likelihood=-425.6047309236537
Iteration 139: 425.6047309236537
Likelihood=-480.70973187115845
Iteration 70: 480.70973187115845
Likelihood=-469.766610840262
Iteration 32: 469.766610840262
Likelihood=-490.07988251105735
Iteration 38: 490.07988251105735
Likelihood=-612.9825209495975
Iteration 0: 612.9825209495975
Iteration 1: 612.9825209495975
Likelihood=-425.5863661282092
Iteration 140: 425.5863661282092
Likelihood=-480.7496668302733
Likelihood=-469.33602399464456
Iteration 33: 469.33602399464456
Likelihood=-489.8997137873619
Iteration 39: 489.8997137873619
Likelihood=-594.905381521638
Iteration 2: 594.905381521638
Likelihood=-480.65990092781243
Iteration 71: 480.65990092781243
Likelihood=-425.6069292769599
Likelihood=-489.7273508005718
Iteration 40: 489.7273508005718
Likelihood=-468.9496845458407
Iteration 34: 468.9496845458407
Likelihood=-480.63725602327406
Iteration 72: 480.63725602327406
Likelihood=-582.2034376642049
Iteration 3: 582.2034376642049
Likelihood=-425.5803271459495
Iteration 141: 425.5803271459495
Likelihood=-480.59819910789923
Iteration 73: 480.59819910789923
Likelihood=-489.5570067974034
Iteration 41: 489.5570067974034
Likelihood=-468.6501015641612
Iteration 35: 468.6501015641612
Likelihood=-572.6303303901879
Iteration 4: 572.6303303901879
Likelihood=-480.58874376294494
Iteration 74: 480.58874376294494
Likelihood=-425.5720470935267
Iteration 142: 425.5720470935267
Likelihood=-489.3836472663277
Iteration 42: 489.3836472663277
Likelihood=-468.35605019483205
Iteration 36: 468.35605019483205
Likelihood=-480.57069057307706
Iteration 75: 480.57069057307706
Likelihood=-564.5168444087278
Iteration 5: 564.5168444087278
Likelihood=-425.56799460857604
Iteration 143: 425.56799460857604
Likelihood=-480.557689263814
Iteration 76: 480.557689263814
Likelihood=-489.2037370782357
Iteration 43: 489.2037370782357
Likelihood=-468.1063896299673
Iteration 37: 468.1063896299673
Likelihood=-557.3031137481372
Iteration 6: 557.3031137481372
Likelihood=-425.5656981535385
Iteration 144: 425.5656981535385
Likelihood=-480.5479187922832
Iteration 77: 480.5479187922832
Likelihood=-489.030807462805
Iteration 44: 489.030807462805
Likelihood=-467.9513538025504
Iteration 38: 467.9513538025504
Likelihood=-550.9064939615724
Iteration 7: 550.9064939615724
Likelihood=-480.53325603071715
Iteration 78: 480.53325603071715
Likelihood=-425.56159685411563
Iteration 145: 425.56159685411563
Likelihood=-488.85027099701006
Iteration 45: 488.85027099701006
Likelihood=-467.8547659100932
Iteration 39: 467.8547659100932
Likelihood=-480.52147259385043
Iteration 79: 480.52147259385043
Likelihood=-545.2400294118218
Iteration 8: 545.2400294118218
Likelihood=-425.555883329807
Iteration 146: 425.555883329807
Likelihood=-480.49717252113214
Iteration 80: 480.49717252113214
Likelihood=-488.6854474887575
Iteration 46: 488.6854474887575
Likelihood=-467.81390664444217
Iteration 40: 467.81390664444217
Likelihood=-540.318972448456
Iteration 9: 540.318972448456
Likelihood=-425.54834169033256
Iteration 147: 425.54834169033256
Likelihood=-480.4993802635582
Likelihood=-488.57496774106824
Iteration 47: 488.57496774106824
Likelihood=-467.69291459758546
Iteration 41: 467.69291459758546
Likelihood=-480.48464401184606
Iteration 81: 480.48464401184606
Likelihood=-535.9964009284199
Iteration 10: 535.9964009284199
Likelihood=-425.54030412485525
Iteration 148: 425.54030412485525
Likelihood=-488.4803852793565
Iteration 48: 488.4803852793565
Likelihood=-467.64574098749176
Iteration 42: 467.64574098749176
Likelihood=-480.4634104614083
Iteration 82: 480.4634104614083
Likelihood=-532.0540143137857
Iteration 11: 532.0540143137857
Likelihood=-425.5411129118562
Likelihood=-480.44767520436034
Iteration 83: 480.44767520436034
Likelihood=-467.5447155138617
Iteration 43: 467.5447155138617
Likelihood=-488.4318880382645
Iteration 49: 488.4318880382645
Likelihood=-528.5473911988836
Iteration 12: 528.5473911988836
Likelihood=-480.42869330599046
Iteration 84: 480.42869330599046
Likelihood=-425.5368486766109
Iteration 149: 425.5368486766109
Likelihood=-467.4914410595646
Iteration 44: 467.4914410595646
Likelihood=-488.36101560369167
Iteration 50: 488.36101560369167
Likelihood=-480.4044800490274
Iteration 85: 480.4044800490274
Likelihood=-525.3228246097915
Iteration 13: 525.3228246097915
Likelihood=-425.53302308906274
Iteration 150: 425.53302308906274
Likelihood=-480.3852101151112
Iteration 86: 480.3852101151112
Likelihood=-467.41124891395447
Iteration 45: 467.41124891395447
Likelihood=-488.34878145941497
Iteration 51: 488.34878145941497
Likelihood=-522.4960116573435
Iteration 14: 522.4960116573435
Likelihood=-425.52628278918945
Iteration 151: 425.52628278918945
Likelihood=-480.35398315514357
Iteration 87: 480.35398315514357
Likelihood=-467.38495226191554
Iteration 46: 467.38495226191554
Likelihood=-488.2321682664309
Iteration 52: 488.2321682664309
Likelihood=-480.3335829840669
Iteration 88: 480.3335829840669
Likelihood=-519.9045503155653
Iteration 15: 519.9045503155653
Likelihood=-425.5266118096446
Likelihood=-467.30736116730674
Iteration 47: 467.30736116730674
Likelihood=-488.1773109310586
Iteration 53: 488.1773109310586
Likelihood=-480.3160317346325
Iteration 89: 480.3160317346325
Likelihood=-517.5993946614127
Iteration 16: 517.5993946614127
Likelihood=-425.51614366738346
Iteration 152: 425.51614366738346
Likelihood=-480.30218658197555
Iteration 90: 480.30218658197555
Likelihood=-467.27533708414046
Iteration 48: 467.27533708414046
Likelihood=-488.1229014871835
Iteration 54: 488.1229014871835
Likelihood=-515.6071350382915
Iteration 17: 515.6071350382915
Likelihood=-425.4979466271861
Iteration 153: 425.4979466271861
Likelihood=-480.28984564871615
Iteration 91: 480.28984564871615
Likelihood=-467.23366361858666
Iteration 49: 467.23366361858666
Likelihood=-488.1489819730537
Likelihood=-480.27907175283525
Iteration 92: 480.27907175283525
Likelihood=-513.8301844466519
Iteration 18: 513.8301844466519
Likelihood=-425.47015199409464
Iteration 154: 425.47015199409464
Likelihood=-467.179419647763
Iteration 50: 467.179419647763
Likelihood=-488.0912943185722
Iteration 55: 488.0912943185722
Likelihood=-480.2805718183038
Likelihood=-512.347456347979
Iteration 19: 512.347456347979
Likelihood=-425.4552117474244
Iteration 155: 425.4552117474244
Likelihood=-480.2738529892232
Iteration 93: 480.2738529892232
Likelihood=-467.129676157453
Iteration 51: 467.129676157453
Likelihood=-488.0515822766009
Iteration 56: 488.0515822766009
Likelihood=-511.03012373099574
Iteration 20: 511.03012373099574
Likelihood=-480.269709982395
Iteration 94: 480.269709982395
Likelihood=-425.4245036891407
Iteration 156: 425.4245036891407
Likelihood=-467.08796743225145
Iteration 52: 467.08796743225145
Likelihood=-487.9907451769114
Iteration 57: 487.9907451769114
Likelihood=-480.26516555939185
Iteration 95: 480.26516555939185
Likelihood=-509.87732806762483
Iteration 21: 509.87732806762483
Likelihood=-425.3773217599827
Iteration 157: 425.3773217599827
Likelihood=-467.03126748676067
Iteration 53: 467.03126748676067
Likelihood=-480.26095500015464
Iteration 96: 480.26095500015464
Likelihood=-487.9519328073703
Iteration 58: 487.9519328073703
Likelihood=-508.8247908263817
Iteration 22: 508.8247908263817
Likelihood=-425.353728464882
Iteration 158: 425.353728464882
Likelihood=-480.25485768686775
Iteration 97: 480.25485768686775
Likelihood=-466.9856814227633
Iteration 54: 466.9856814227633
Likelihood=-487.90275778461546
Iteration 59: 487.90275778461546
Likelihood=-507.86292705835046
Iteration 23: 507.86292705835046
Likelihood=-480.26510795741365
Likelihood=-425.32027067371325
Iteration 159: 425.32027067371325
Likelihood=-466.99229303496594
Likelihood=-487.87524125298313
Iteration 60: 487.87524125298313
Likelihood=-480.25217476643695
Iteration 98: 480.25217476643695
Likelihood=-506.9979900501773
Iteration 24: 506.9979900501773
Likelihood=-425.2827382913895
Iteration 160: 425.2827382913895
Likelihood=-480.24900629483363
Iteration 99: 480.24900629483363
Likelihood=-466.95660666876137
Iteration 55: 466.95660666876137
Likelihood=-487.8513522152391
Iteration 61: 487.8513522152391
Likelihood=-506.18971207677464
Iteration 25: 506.18971207677464
Likelihood=-425.2505550516956
Iteration 161: 425.2505550516956
Likelihood=-480.2448053509286
Iteration 100: 480.2448053509286
Likelihood=-466.9281508890636
Iteration 56: 466.9281508890636
Likelihood=-487.82325791141454
Iteration 62: 487.82325791141454
Likelihood=-505.40759235763164
Iteration 26: 505.40759235763164
Likelihood=-480.2421005528533
Iteration 101: 480.2421005528533
Likelihood=-425.21690425942836
Iteration 162: 425.21690425942836
Likelihood=-466.91333224215106
Iteration 57: 466.91333224215106
Likelihood=-487.8418700601497
Likelihood=-480.2403566448054
Iteration 102: 480.2403566448054
Likelihood=-504.7210586975961
Iteration 27: 504.7210586975961
Likelihood=-425.1995037770374
Iteration 163: 425.1995037770374
Likelihood=-480.2366182436582
Iteration 103: 480.2366182436582
Likelihood=-466.8724206090168
Iteration 58: 466.8724206090168
Likelihood=-487.8096232373259
Iteration 63: 487.8096232373259
Likelihood=-504.10321031324685
Iteration 28: 504.10321031324685
Likelihood=-425.1623655408942
Iteration 164: 425.1623655408942
Likelihood=-480.23374656555546
Iteration 104: 480.23374656555546
Likelihood=-466.87427412725816
Likelihood=-487.7944663595786
Iteration 64: 487.7944663595786
Likelihood=-503.51672251759646
Iteration 29: 503.51672251759646
Likelihood=-480.2312844918572
Iteration 105: 480.2312844918572
Likelihood=-425.17452006024024
Likelihood=-466.85251869486325
Iteration 59: 466.85251869486325
Likelihood=-480.22574763929606
Iteration 106: 480.22574763929606
Likelihood=-487.7768260634013
Iteration 65: 487.7768260634013
Likelihood=-503.0067003363029
Iteration 30: 503.0067003363029
Likelihood=-425.14648461337197
Iteration 165: 425.14648461337197
Likelihood=-480.23724532591325
Likelihood=-466.82203009183013
Iteration 60: 466.82203009183013
Likelihood=-487.75762284466276
Iteration 66: 487.75762284466276
Likelihood=-502.5431360281955
Iteration 31: 502.5431360281955
Likelihood=-480.2211000163377
Iteration 107: 480.2211000163377
Likelihood=-425.12973430733683
Iteration 166: 425.12973430733683
Likelihood=-466.8093136118562
Iteration 61: 466.8093136118562
Likelihood=-487.73083897238
Iteration 67: 487.73083897238
Likelihood=-502.1664380974466
Iteration 32: 502.1664380974466
Likelihood=-480.21142161806614
Iteration 108: 480.21142161806614
Likelihood=-425.1042351463129
Iteration 167: 425.1042351463129
Likelihood=-466.79210816733007
Iteration 62: 466.79210816733007
Likelihood=-480.19482249665236
Iteration 109: 480.19482249665236
Likelihood=-487.71231677176377
Iteration 68: 487.71231677176377
Likelihood=-501.850181597837
Iteration 33: 501.850181597837
Likelihood=-425.0939548661954
Iteration 168: 425.0939548661954
Likelihood=-480.17602739003576
Iteration 110: 480.17602739003576
Likelihood=-466.7825707486306
Iteration 63: 466.7825707486306
Likelihood=-501.5759056006062
Iteration 34: 501.5759056006062
Likelihood=-487.6967727635457
Iteration 69: 487.6967727635457
Likelihood=-480.1613947792543
Iteration 111: 480.1613947792543
Likelihood=-425.0904888322951
Iteration 169: 425.0904888322951
Likelihood=-466.77134527964574
Iteration 64: 466.77134527964574
Likelihood=-501.2864552367067
Iteration 35: 501.2864552367067
Likelihood=-487.67730831493407
Iteration 70: 487.67730831493407
Likelihood=-480.1586476567814
Likelihood=-425.0852592874258
Iteration 170: 425.0852592874258
Likelihood=-480.1405921986003
Iteration 112: 480.1405921986003
Likelihood=-466.7602866987601
Iteration 65: 466.7602866987601
Likelihood=-501.0528167127481
Iteration 36: 501.0528167127481
Likelihood=-487.6576045655537
Iteration 71: 487.6576045655537
Likelihood=-425.0816014770274
Iteration 171: 425.0816014770274
Likelihood=-480.1100865957617
Iteration 113: 480.1100865957617
Likelihood=-466.74710913917903
Iteration 66: 466.74710913917903
Likelihood=-500.8480824578131
Iteration 37: 500.8480824578131
Likelihood=-487.6169871468233
Iteration 72: 487.6169871468233
Likelihood=-480.0858279898007
Iteration 114: 480.0858279898007
Likelihood=-425.0787805950021
Iteration 172: 425.0787805950021
Likelihood=-466.7216919997934
Iteration 67: 466.7216919997934
Likelihood=-500.6181858689483
Iteration 38: 500.6181858689483
Likelihood=-480.0710761777184
Iteration 115: 480.0710761777184
Likelihood=-487.6027920192447
Iteration 73: 487.6027920192447
Likelihood=-425.07712087652413
Iteration 173: 425.07712087652413
Likelihood=-480.0528366284677
Iteration 116: 480.0528366284677
Likelihood=-466.7488854514669
Likelihood=-500.414903713458
Iteration 39: 500.414903713458
Likelihood=-487.56999239022167
Iteration 74: 487.56999239022167
Likelihood=-480.04454304221764
Iteration 117: 480.04454304221764
Likelihood=-425.07512827614687
Iteration 174: 425.07512827614687
Likelihood=-466.71136983381206
Iteration 68: 466.71136983381206
Likelihood=-500.20703819297466
Iteration 40: 500.20703819297466
Likelihood=-487.55882035744276
Iteration 75: 487.55882035744276
Likelihood=-480.0357343746502
Iteration 118: 480.0357343746502
Likelihood=-425.0736411065319
Iteration 175: 425.0736411065319
Likelihood=-466.6946457949391
Iteration 69: 466.6946457949391
Likelihood=-480.0323238265562
Iteration 119: 480.0323238265562
Likelihood=-500.01104486083835
Iteration 41: 500.01104486083835
Likelihood=-487.5458719026061
Iteration 76: 487.5458719026061
Likelihood=-425.070482027968
Iteration 176: 425.070482027968
Likelihood=-480.02718520681265
Iteration 120: 480.02718520681265
Likelihood=-466.67959378108714
Iteration 70: 466.67959378108714
Likelihood=-499.83418503208185
Iteration 42: 499.83418503208185
Likelihood=-487.54915384300693
Likelihood=-480.02556235001833
Iteration 121: 480.02556235001833
Likelihood=-425.069042977075
Iteration 177: 425.069042977075
Likelihood=-466.648926674952
Iteration 71: 466.648926674952
Likelihood=-499.6739599243579
Iteration 43: 499.6739599243579
Likelihood=-487.5358649192802
Iteration 77: 487.5358649192802
Likelihood=-480.02400652721866
Iteration 122: 480.02400652721866
Likelihood=-425.0669985056324
Iteration 178: 425.0669985056324
Likelihood=-480.0226600246048
Iteration 123: 480.0226600246048
Likelihood=-499.54497381465495
Likelihood=-466.61226404619083
Iteration 44: 499.54497381465495
Iteration 72: 466.61226404619083
Likelihood=-487.52290672624997
Iteration 78: 487.52290672624997
Likelihood=-425.06505154468283
Iteration 179: 425.06505154468283
Likelihood=-480.0210449658613
Iteration 124: 480.0210449658613
Likelihood=-499.4420107142741
Iteration 45: 499.4420107142741
Likelihood=-466.60592708021784
Iteration 73: 466.60592708021784
Likelihood=-487.5138640126765
Iteration 79: 487.5138640126765
Likelihood=-480.01812618505346
Iteration 125: 480.01812618505346
Likelihood=-425.0630053057399
Iteration 180: 425.0630053057399
Likelihood=-499.3431834457017
Iteration 46: 499.3431834457017
Likelihood=-480.0188300102582
Likelihood=-466.5611862056268
Iteration 74: 466.5611862056268
Likelihood=-487.50739436257794
Iteration 80: 487.50739436257794
Likelihood=-425.06242037558627
Iteration 181: 425.06242037558627
Likelihood=-480.0167535143673
Iteration 126: 480.0167535143673
Likelihood=-499.2423610952465
Iteration 47: 499.2423610952465
Likelihood=-487.50067381999077
Likelihood=-466.5532993206727
Iteration 81: 487.50067381999077
Iteration 75: 466.5532993206727
Likelihood=-480.01543761913246
Iteration 127: 480.01543761913246
Likelihood=-425.06191016348106
Iteration 182: 425.06191016348106
Likelihood=-499.0620047137398
Iteration 48: 499.0620047137398
Likelihood=-487.4940030427389
Iteration 82: 487.4940030427389
Likelihood=-466.53549541630525
Iteration 76: 466.53549541630525
Likelihood=-480.01397277164926
Iteration 128: 480.01397277164926
Likelihood=-425.06162269772176
Iteration 183: 425.06162269772176
Likelihood=-480.0129204257165
Iteration 129: 480.0129204257165
Likelihood=-498.8808121996987
Iteration 49: 498.8808121996987
Likelihood=-487.4880423937849
Iteration 83: 487.4880423937849
Likelihood=-466.50912622698473
Iteration 77: 466.50912622698473
Likelihood=-655.0849133166353
Iteration 0: 655.0849133166353
Iteration 1: 655.0849133166353
Likelihood=-480.01152679775373
Iteration 130: 480.01152679775373
Likelihood=-498.70175172580815
Iteration 50: 498.70175172580815
Likelihood=-487.4841234357687
Iteration 84: 487.4841234357687
Likelihood=-466.52260481541936
Likelihood=-621.4012061118908
Iteration 2: 621.4012061118908
Likelihood=-480.0100544387843
Iteration 131: 480.0100544387843
Likelihood=-498.70421684339124
Likelihood=-487.4771061611133
Iteration 85: 487.4771061611133
Likelihood=-466.4990446722689
Iteration 78: 466.4990446722689
Likelihood=-480.0081806424668
Iteration 132: 480.0081806424668
Likelihood=-596.3667010598704
Iteration 3: 596.3667010598704
Likelihood=-480.00658104139734
Iteration 133: 480.00658104139734
Likelihood=-498.648913455266
Iteration 51: 498.648913455266
Likelihood=-487.4745811124876
Iteration 86: 487.4745811124876
Likelihood=-466.48730621005274
Iteration 79: 466.48730621005274
Likelihood=-579.933414528037
Iteration 4: 579.933414528037
Likelihood=-480.0050629624453
Iteration 134: 480.0050629624453
Likelihood=-498.5995368356084
Iteration 52: 498.5995368356084
Likelihood=-487.4706986701853
Iteration 87: 487.4706986701853
Likelihood=-466.4784457622724
Iteration 80: 466.4784457622724
Likelihood=-569.4493472544119
Iteration 5: 569.4493472544119
Likelihood=-480.0042747773823
Iteration 135: 480.0042747773823
Likelihood=-498.57935795922987
Iteration 53: 498.57935795922987
Likelihood=-480.003383895555
Iteration 136: 480.003383895555
Likelihood=-487.4682048531097
Iteration 88: 487.4682048531097
Likelihood=-466.4658248202937
Iteration 81: 466.4658248202937
Likelihood=-562.4676675635772
Iteration 6: 562.4676675635772
Likelihood=-480.0047488588282
Likelihood=-498.5552945183405
Iteration 54: 498.5552945183405
Likelihood=-487.4650865062946
Iteration 89: 487.4650865062946
Likelihood=-466.4503263850336
Iteration 82: 466.4503263850336
Likelihood=-556.9594705554374
Iteration 7: 556.9594705554374
Likelihood=-480.0028805935128
Iteration 137: 480.0028805935128
Likelihood=-498.4958964297706
Iteration 55: 498.4958964297706
Likelihood=-487.4620970924895
Iteration 90: 487.4620970924895
Likelihood=-466.42875454359
Iteration 83: 466.42875454359
Likelihood=-480.0019469604574
Iteration 138: 480.0019469604574
Likelihood=-552.0366941862451
Iteration 8: 552.0366941862451
Likelihood=-498.52177969398537
Likelihood=-480.00172207032136
Iteration 139: 480.00172207032136
Likelihood=-487.4558534418413
Iteration 91: 487.4558534418413
Likelihood=-466.40367610298944
Iteration 84: 466.40367610298944
Likelihood=-547.6439649010571
Iteration 9: 547.6439649010571
Likelihood=-641.1163339039376
Iteration 0: 641.1163339039376
Iteration 1: 641.1163339039376
Likelihood=-498.4651039388497
Iteration 56: 498.4651039388497
Likelihood=-466.36804734574406
Iteration 85: 466.36804734574406
Likelihood=-487.45195551958466
Iteration 92: 487.45195551958466
Likelihood=-623.5973786872521
Iteration 2: 623.5973786872521
Likelihood=-543.6012271579125
Iteration 10: 543.6012271579125
Likelihood=-498.43211667281986
Iteration 57: 498.43211667281986
Likelihood=-610.9518532438032
Iteration 3: 610.9518532438032
Likelihood=-466.3314485986617
Iteration 86: 466.3314485986617
Likelihood=-487.44611490888377
Iteration 93: 487.44611490888377
Likelihood=-539.9386155249733
Iteration 11: 539.9386155249733
Likelihood=-600.9303791694462
Iteration 4: 600.9303791694462
Likelihood=-498.3939408385705
Iteration 58: 498.3939408385705
Likelihood=-466.330984766501
Likelihood=-487.4370270002683
Iteration 94: 487.4370270002683
Likelihood=-592.3100637017773
Iteration 5: 592.3100637017773
Likelihood=-536.7390979937525
Iteration 12: 536.7390979937525
Likelihood=-498.3596029671192
Iteration 59: 498.3596029671192
Likelihood=-584.6543203189834
Iteration 6: 584.6543203189834
Likelihood=-466.31160376569875
Iteration 87: 466.31160376569875
Likelihood=-487.42238573322885
Iteration 95: 487.42238573322885
Likelihood=-533.8458203075376
Iteration 13: 533.8458203075376
Likelihood=-498.3356066416415
Iteration 60: 498.3356066416415
Likelihood=-577.8688168322421
Iteration 7: 577.8688168322421
Likelihood=-466.28395155082956
Iteration 88: 466.28395155082956
Likelihood=-487.411898290054
Iteration 96: 487.411898290054
Likelihood=-531.1598420223085
Iteration 14: 531.1598420223085
Likelihood=-571.6551283674889
Iteration 8: 571.6551283674889
Likelihood=-498.31549023355353
Iteration 61: 498.31549023355353
Likelihood=-487.40123712380614
Likelihood=-466.26400162459817
Iteration 97: 487.40123712380614
Iteration 89: 466.26400162459817
Likelihood=-566.1275958036605
Iteration 9: 566.1275958036605
Likelihood=-528.9008317477101
Iteration 15: 528.9008317477101
Likelihood=-498.29983628919524
Iteration 62: 498.29983628919524
Likelihood=-561.1245738670027
Iteration 10: 561.1245738670027
Likelihood=-466.24843029940854
Iteration 90: 466.24843029940854
Likelihood=-487.3923156468606
Iteration 98: 487.3923156468606
Likelihood=-526.8282967394418
Iteration 16: 526.8282967394418
Likelihood=-498.2806853574425
Iteration 63: 498.2806853574425
Likelihood=-556.6628010964948
Iteration 11: 556.6628010964948
Likelihood=-466.23818560946114
Iteration 91: 466.23818560946114
Likelihood=-487.38100155777585
Iteration 99: 487.38100155777585
Likelihood=-525.0437300215197
Iteration 17: 525.0437300215197
Likelihood=-552.5616878623622
Iteration 12: 552.5616878623622
Likelihood=-498.2419639206267
Iteration 64: 498.2419639206267
Likelihood=-466.22761583463
Iteration 92: 466.22761583463
Likelihood=-487.36301215265235
Iteration 100: 487.36301215265235
Likelihood=-548.937154468039
Iteration 13: 548.937154468039
Likelihood=-523.5948287796564
Iteration 18: 523.5948287796564
Likelihood=-498.29611672758324
Likelihood=-545.6413472269512
Iteration 14: 545.6413472269512
Likelihood=-466.2191624404914
Iteration 93: 466.2191624404914
Likelihood=-487.3477629434025
Iteration 101: 487.3477629434025
Likelihood=-522.2098234599515
Iteration 19: 522.2098234599515
Likelihood=-498.2319742195494
Iteration 65: 498.2319742195494
Likelihood=-542.765375335642
Iteration 15: 542.765375335642
Likelihood=-466.2077239524297
Iteration 94: 466.2077239524297
Likelihood=-487.3325819852862
Iteration 102: 487.3325819852862
Likelihood=-521.0515475707496
Iteration 20: 521.0515475707496
Likelihood=-498.2156919878203
Iteration 66: 498.2156919878203
Likelihood=-540.2481434148465
Iteration 16: 540.2481434148465
Likelihood=-466.20932945403405
Likelihood=-487.3113896536156
Iteration 103: 487.3113896536156
Likelihood=-537.9892552348808
Iteration 17: 537.9892552348808
Likelihood=-520.0428869891388
Iteration 21: 520.0428869891388
Likelihood=-498.20680269252654
Iteration 67: 498.20680269252654
Likelihood=-536.0557881248312
Iteration 18: 536.0557881248312
Likelihood=-466.2018095575675
Iteration 95: 466.2018095575675
Likelihood=-487.29803141196925
Iteration 104: 487.29803141196925
Likelihood=-519.0835011242964
Iteration 22: 519.0835011242964
Likelihood=-498.1981752088733
Iteration 68: 498.1981752088733
Likelihood=-534.2710809969304
Iteration 19: 534.2710809969304
Likelihood=-466.1975443468597
Iteration 96: 466.1975443468597
Likelihood=-487.28049608319
Iteration 105: 487.28049608319
Likelihood=-498.1842413433971
Iteration 69: 498.1842413433971
Likelihood=-518.1666190038552
Iteration 23: 518.1666190038552
Likelihood=-532.712195232868
Iteration 20: 532.712195232868
Likelihood=-466.19430598630026
Iteration 97: 466.19430598630026
Likelihood=-487.26784205626245
Iteration 106: 487.26784205626245
Likelihood=-531.2880400256837
Iteration 21: 531.2880400256837
Likelihood=-498.17007568716156
Iteration 70: 498.17007568716156
Likelihood=-517.3960467134257
Iteration 24: 517.3960467134257
Likelihood=-530.0357565927619
Iteration 22: 530.0357565927619
Likelihood=-466.1905108384604
Iteration 98: 466.1905108384604
Likelihood=-487.25844480495124
Iteration 107: 487.25844480495124
Likelihood=-498.1549315155299
Iteration 71: 498.1549315155299
Likelihood=-516.5413002619755
Iteration 25: 516.5413002619755
Likelihood=-528.8205437409699
Iteration 23: 528.8205437409699
Likelihood=-466.1882768803878
Iteration 99: 466.1882768803878
Likelihood=-487.24771035881287
Iteration 108: 487.24771035881287
Likelihood=-498.12969215564607
Iteration 72: 498.12969215564607
Likelihood=-515.8355020306465
Iteration 26: 515.8355020306465
Likelihood=-527.7692494453152
Iteration 24: 527.7692494453152
Likelihood=-466.1853591953374
Iteration 100: 466.1853591953374
Likelihood=-487.24208646806983
Iteration 109: 487.24208646806983
Likelihood=-526.7985031732175
Iteration 25: 526.7985031732175
Likelihood=-498.1182876788623
Iteration 73: 498.1182876788623
Likelihood=-515.1745528395298
Iteration 27: 515.1745528395298
Likelihood=-525.9538031654871
Iteration 26: 525.9538031654871
Likelihood=-466.1826931592087
Iteration 101: 466.1826931592087
Likelihood=-487.23652881620876
Iteration 110: 487.23652881620876
Likelihood=-498.09701018669193
Iteration 74: 498.09701018669193
Likelihood=-514.4560208218493
Iteration 28: 514.4560208218493
Likelihood=-525.1755811228935
Iteration 27: 525.1755811228935
Likelihood=-466.17812650128127
Iteration 102: 466.17812650128127
Likelihood=-487.23374440212814
Iteration 111: 487.23374440212814
Likelihood=-498.07507804397574
Iteration 75: 498.07507804397574
Likelihood=-513.7669553090105
Iteration 29: 513.7669553090105
Likelihood=-524.5096844752427
Iteration 28: 524.5096844752427
Likelihood=-466.1715008023255
Iteration 103: 466.1715008023255
Likelihood=-487.22610285931574
Iteration 112: 487.22610285931574
Likelihood=-523.9166059114382
Iteration 29: 523.9166059114382
Likelihood=-498.06483550708333
Iteration 76: 498.06483550708333
Likelihood=-513.062576764109
Iteration 30: 513.062576764109
Likelihood=-523.396625154912
Iteration 30: 523.396625154912
Likelihood=-466.17007473078314
Iteration 104: 466.17007473078314
Likelihood=-487.2175623886237
Iteration 113: 487.2175623886237
Likelihood=-498.04739834841484
Iteration 77: 498.04739834841484
Likelihood=-512.45517612089
Iteration 31: 512.45517612089
Likelihood=-522.967200929447
Iteration 31: 522.967200929447
Likelihood=-466.162117066368
Iteration 105: 466.162117066368
Likelihood=-487.206353319686
Iteration 114: 487.206353319686
Likelihood=-498.03607586130295
Iteration 78: 498.03607586130295
Likelihood=-511.9392708677249
Iteration 32: 511.9392708677249
Likelihood=-522.5575870444173
Iteration 32: 522.5575870444173
Likelihood=-522.2105030777944
Iteration 33: 522.2105030777944
Likelihood=-466.1592279087562
Iteration 106: 466.1592279087562
Likelihood=-487.1963319725855
Iteration 115: 487.1963319725855
Likelihood=-498.02306853564085
Iteration 79: 498.02306853564085
Likelihood=-511.46493055092924
Iteration 33: 511.46493055092924
Likelihood=-521.906597111378
Iteration 34: 521.906597111378
Likelihood=-487.1897643166634
Iteration 116: 487.1897643166634
Likelihood=-466.15320957870966
Iteration 107: 466.15320957870966
Likelihood=-498.01132526063907
Iteration 80: 498.01132526063907
Likelihood=-511.2251032565921
Iteration 34: 511.2251032565921
Likelihood=-521.6639959887933
Iteration 35: 521.6639959887933
Likelihood=-487.1856217200274
Iteration 117: 487.1856217200274
Likelihood=-497.99958951642986
Iteration 81: 497.99958951642986
Likelihood=-466.1447184040563
Iteration 108: 466.1447184040563
Likelihood=-521.4566469469161
Iteration 36: 521.4566469469161
Likelihood=-511.0641132331719
Iteration 35: 511.0641132331719
Likelihood=-521.3041651989333
Iteration 37: 521.3041651989333
Likelihood=-487.1806778483925
Iteration 118: 487.1806778483925
Likelihood=-497.9846328266337
Iteration 82: 497.9846328266337
Likelihood=-466.15769289380427
Likelihood=-510.73914447329986
Iteration 36: 510.73914447329986
Likelihood=-521.1670878045924
Iteration 38: 521.1670878045924
Likelihood=-497.9779025283477
Iteration 83: 497.9779025283477
Likelihood=-487.17039769656617
Iteration 119: 487.17039769656617
Likelihood=-466.13965549938735
Iteration 109: 466.13965549938735
Likelihood=-510.45246245425017
Iteration 37: 510.45246245425017
Likelihood=-521.0614754038276
Iteration 39: 521.0614754038276
Likelihood=-520.9674815556863
Iteration 40: 520.9674815556863
Likelihood=-497.9675652831241
Iteration 84: 497.9675652831241
Likelihood=-487.16254989833925
Iteration 120: 487.16254989833925
Likelihood=-466.1311915603921
Iteration 110: 466.1311915603921
Likelihood=-510.28776805852755
Iteration 38: 510.28776805852755
Likelihood=-520.8850831966532
Iteration 41: 520.8850831966532
Likelihood=-497.96373380097623
Iteration 85: 497.96373380097623
Likelihood=-487.1457757000752
Iteration 121: 487.1457757000752
Likelihood=-466.1230975177922
Iteration 111: 466.1230975177922
Likelihood=-509.9391669926421
Iteration 39: 509.9391669926421
Likelihood=-520.8059955351912
Iteration 42: 520.8059955351912
Likelihood=-497.9535214274367
Iteration 86: 497.9535214274367
Likelihood=-487.15032692144524
Likelihood=-466.11282434562816
Iteration 112: 466.11282434562816
Likelihood=-520.728927303898
Iteration 43: 520.728927303898
Likelihood=-509.71924120483624
Iteration 40: 509.71924120483624
Likelihood=-520.6473298023576
Iteration 44: 520.6473298023576
Likelihood=-497.9438109880403
Iteration 87: 497.9438109880403
Likelihood=-487.1370431575872
Iteration 122: 487.1370431575872
Likelihood=-466.0954447723611
Iteration 113: 466.0954447723611
Likelihood=-509.5605445411715
Iteration 41: 509.5605445411715
Likelihood=-520.5759888331928
Iteration 45: 520.5759888331928
Likelihood=-497.936241726626
Iteration 88: 497.936241726626
Likelihood=-487.1255957177962
Iteration 123: 487.1255957177962
Likelihood=-466.07363374706347
Iteration 114: 466.07363374706347
Likelihood=-509.48299481003556
Iteration 42: 509.48299481003556
Likelihood=-520.518368477797
Iteration 46: 520.518368477797
Likelihood=-497.9198796838916
Iteration 89: 497.9198796838916
Likelihood=-487.11625856233707
Iteration 124: 487.11625856233707
Likelihood=-520.4758352236865
Iteration 47: 520.4758352236865
Likelihood=-466.04686326533937
Iteration 115: 466.04686326533937
Likelihood=-509.32537229221765
Iteration 43: 509.32537229221765
Likelihood=-520.4429400036132
Iteration 48: 520.4429400036132
Likelihood=-497.9104723090398
Iteration 90: 497.9104723090398
Likelihood=-487.11193907047743
Iteration 125: 487.11193907047743
Likelihood=-466.003707408494
Iteration 116: 466.003707408494
Likelihood=-509.0850886553008
Iteration 44: 509.0850886553008
Likelihood=-520.4206164334404
Iteration 49: 520.4206164334404
Likelihood=-497.90028601428
Iteration 91: 497.90028601428
Likelihood=-487.1056746255197
Iteration 126: 487.1056746255197
Likelihood=-465.99893913654375
Iteration 117: 465.99893913654375
Likelihood=-508.9196362520993
Iteration 45: 508.9196362520993
Likelihood=-520.3860858306869
Iteration 50: 520.3860858306869
Likelihood=-497.89242113895216
Iteration 92: 497.89242113895216
Likelihood=-520.3551102459203
Iteration 51: 520.3551102459203
Likelihood=-487.09454673559713
Iteration 127: 487.09454673559713
Likelihood=-465.9875745027602
Iteration 118: 465.9875745027602
Likelihood=-508.7774410795314
Iteration 46: 508.7774410795314
Likelihood=-520.3528706148517
Likelihood=-497.8875827005779
Iteration 93: 497.8875827005779
Likelihood=-465.98153260923897
Iteration 119: 465.98153260923897
Likelihood=-487.0989268337016
Likelihood=-508.6733379763558
Iteration 47: 508.6733379763558
Likelihood=-520.3386174400962
Iteration 52: 520.3386174400962
Likelihood=-497.88452528152527
Iteration 94: 497.88452528152527
Likelihood=-465.9705008864127
Iteration 120: 465.9705008864127
Likelihood=-487.09110794609575
Iteration 128: 487.09110794609575
Likelihood=-520.3275606776633
Iteration 53: 520.3275606776633
Likelihood=-508.62485492925623
Iteration 48: 508.62485492925623
Likelihood=-497.8829489891965
Iteration 95: 497.8829489891965
Likelihood=-520.3121551181131
Iteration 54: 520.3121551181131
Likelihood=-465.96065365511436
Iteration 121: 465.96065365511436
Likelihood=-487.08762135820393
Iteration 129: 487.08762135820393
Likelihood=-508.5111604956728
Iteration 49: 508.5111604956728
Likelihood=-497.8789117072098
Iteration 96: 497.8789117072098
Likelihood=-520.2964951923497
Iteration 55: 520.2964951923497
Likelihood=-465.9575925783111
Iteration 122: 465.9575925783111
Likelihood=-487.08352999679477
Iteration 130: 487.08352999679477
Likelihood=-508.43819373464186
Iteration 50: 508.43819373464186
Likelihood=-520.2775395239283
Iteration 56: 520.2775395239283
Likelihood=-497.87221046107317
Iteration 97: 497.87221046107317
Likelihood=-465.9483971166906
Iteration 123: 465.9483971166906
Likelihood=-520.2630215404215
Iteration 57: 520.2630215404215
Likelihood=-487.0821211256644
Iteration 131: 487.0821211256644
Likelihood=-508.37046825661326
Iteration 51: 508.37046825661326
Likelihood=-497.87072856715605
Iteration 98: 497.87072856715605
Likelihood=-520.2509875747015
Iteration 58: 520.2509875747015
Likelihood=-465.94655580187293
Iteration 124: 465.94655580187293
Likelihood=-487.07970495228807
Iteration 132: 487.07970495228807
Likelihood=-508.35540757645964
Iteration 52: 508.35540757645964
Likelihood=-497.8587457875839
Iteration 99: 497.8587457875839
Likelihood=-520.232208314722
Iteration 59: 520.232208314722
Likelihood=-465.9441046401097
Iteration 125: 465.9441046401097
Likelihood=-487.0787111315327
Iteration 133: 487.0787111315327
Likelihood=-508.24685005069966
Iteration 53: 508.24685005069966
Likelihood=-520.2138330345736
Iteration 60: 520.2138330345736
Likelihood=-497.8545807872627
Iteration 100: 497.8545807872627
Likelihood=-520.1976935291266
Iteration 61: 520.1976935291266
Likelihood=-465.9417551776548
Iteration 126: 465.9417551776548
Likelihood=-487.07770207742607
Iteration 134: 487.07770207742607
Likelihood=-508.20810119398897
Iteration 54: 508.20810119398897
Likelihood=-497.85092699120406
Iteration 101: 497.85092699120406
Likelihood=-520.1886559267269
Iteration 62: 520.1886559267269
Likelihood=-465.93840862126126
Iteration 127: 465.93840862126126
Likelihood=-487.07673754151585
Iteration 135: 487.07673754151585
Likelihood=-508.1691203971155
Iteration 55: 508.1691203971155
Likelihood=-497.84946958191273
Iteration 102: 497.84946958191273
Likelihood=-520.177787423224
Iteration 63: 520.177787423224
Likelihood=-465.93709510704343
Iteration 128: 465.93709510704343
Likelihood=-520.1708914513388
Iteration 64: 520.1708914513388
Likelihood=-487.075635552189
Iteration 136: 487.075635552189
Likelihood=-508.11941530793473
Iteration 56: 508.11941530793473
Likelihood=-497.8467911255985
Iteration 103: 497.8467911255985
Likelihood=-520.1642070701744
Iteration 65: 520.1642070701744
Likelihood=-465.9352933467337
Iteration 129: 465.9352933467337
Likelihood=-487.0747616847867
Iteration 137: 487.0747616847867
Likelihood=-508.0650573762216
Iteration 57: 508.0650573762216
Likelihood=-497.8442516712042
Iteration 104: 497.8442516712042
Likelihood=-520.1573718802058
Iteration 66: 520.1573718802058
Likelihood=-465.9332963998273
Iteration 130: 465.9332963998273
Likelihood=-487.0742397028632
Iteration 138: 487.0742397028632
Likelihood=-497.84141634059495
Iteration 105: 497.84141634059495
Likelihood=-508.0087059390412
Iteration 58: 508.0087059390412
Likelihood=-520.1542704214133
Iteration 67: 520.1542704214133
Likelihood=-465.9330214592377
Likelihood=-520.15211912483
Iteration 68: 520.15211912483
Likelihood=-497.837948656414
Iteration 106: 497.837948656414
Likelihood=-487.0734264024505
Iteration 139: 487.0734264024505
Likelihood=-507.95845578956454
Iteration 59: 507.95845578956454
Likelihood=-520.1470878255218
Iteration 69: 520.1470878255218
Likelihood=-465.9315796023435
Iteration 131: 465.9315796023435
Likelihood=-497.8353180508609
Iteration 107: 497.8353180508609
Likelihood=-507.9092074508087
Iteration 60: 507.9092074508087
Likelihood=-487.0729777165397
Iteration 140: 487.0729777165397
Likelihood=-520.1426791700502
Iteration 70: 520.1426791700502
Likelihood=-465.92967250225837
Iteration 132: 465.92967250225837
Likelihood=-656.0616330033977
Iteration 0: 656.0616330033977
Iteration 1: 656.0616330033977
Likelihood=-497.83233786837997
Iteration 108: 497.83233786837997
Likelihood=-520.1399486451421
Iteration 71: 520.1399486451421
Likelihood=-507.88698031125165
Iteration 61: 507.88698031125165
Likelihood=-465.9281567456329
Iteration 133: 465.9281567456329
Likelihood=-520.1375693144983
Iteration 72: 520.1375693144983
Likelihood=-634.6937341464923
Iteration 2: 634.6937341464923
Likelihood=-497.83117528379057
Iteration 109: 497.83117528379057
Likelihood=-507.82205881337865
Iteration 62: 507.82205881337865
Likelihood=-520.136417785545
Iteration 73: 520.136417785545
Likelihood=-465.9271034851329
Iteration 134: 465.9271034851329
Likelihood=-619.5720766566245
Iteration 3: 619.5720766566245
Likelihood=-497.82962774387
Iteration 110: 497.82962774387
Likelihood=-507.80272489720625
Iteration 63: 507.80272489720625
Likelihood=-520.1345307435053
Iteration 74: 520.1345307435053
Likelihood=-465.92612005847457
Iteration 135: 465.92612005847457
Likelihood=-608.3849504888032
Iteration 4: 608.3849504888032
Likelihood=-497.8291158891685
Iteration 111: 497.8291158891685
Likelihood=-520.1312606941517
Iteration 75: 520.1312606941517
Likelihood=-507.77665663423915
Iteration 64: 507.77665663423915
Likelihood=-520.1291522238273
Iteration 76: 520.1291522238273
Likelihood=-465.9242085961288
Iteration 136: 465.9242085961288
Likelihood=-497.82732797335217
Iteration 112: 497.82732797335217
Likelihood=-599.325178073278
Iteration 5: 599.325178073278
Likelihood=-507.7397133212075
Iteration 65: 507.7397133212075
Likelihood=-520.1276276577833
Iteration 77: 520.1276276577833
Likelihood=-465.92365044857615
Iteration 137: 465.92365044857615
Likelihood=-497.82632454800836
Iteration 113: 497.82632454800836
Likelihood=-591.6724226037529
Iteration 6: 591.6724226037529
Likelihood=-507.75779041154146
Likelihood=-520.1234946194354
Iteration 78: 520.1234946194354
Likelihood=-465.9225681833502
Iteration 138: 465.9225681833502
Likelihood=-520.1221049049235
Iteration 79: 520.1221049049235
Likelihood=-497.82553977435447
Iteration 114: 497.82553977435447
Likelihood=-585.1227785519238
Iteration 7: 585.1227785519238
Likelihood=-507.7212207906654
Iteration 66: 507.7212207906654
Likelihood=-520.1206377968949
Iteration 80: 520.1206377968949
Likelihood=-465.92106561270356
Iteration 139: 465.92106561270356
Likelihood=-497.82384314886934
Iteration 115: 497.82384314886934
Likelihood=-579.3358290101072
Iteration 8: 579.3358290101072
Likelihood=-507.6905842189314
Iteration 67: 507.6905842189314
Likelihood=-520.1181032087027
Iteration 81: 520.1181032087027
Likelihood=-465.92568238128086
Likelihood=-497.820620488836
Iteration 116: 497.820620488836
Likelihood=-574.3518964412547
Iteration 9: 574.3518964412547
Likelihood=-520.1183949259707
Likelihood=-507.67099320070463
Iteration 68: 507.67099320070463
Likelihood=-520.116848847194
Iteration 82: 520.116848847194
Likelihood=-465.9201964405546
Iteration 140: 465.9201964405546
Likelihood=-497.8178516742818
Iteration 117: 497.8178516742818
Likelihood=-569.9260518812702
Iteration 10: 569.9260518812702
Likelihood=-507.6487959867254
Iteration 69: 507.6487959867254
Likelihood=-520.1147161719203
Iteration 83: 520.1147161719203
Likelihood=-465.91814739672617
Iteration 141: 465.91814739672617
Likelihood=-497.8144302104218
Iteration 118: 497.8144302104218
Likelihood=-566.0398629106239
Iteration 11: 566.0398629106239
Likelihood=-507.6303817056415
Iteration 70: 507.6303817056415
Likelihood=-520.1135169461933
Iteration 84: 520.1135169461933
Likelihood=-497.81203173177926
Iteration 119: 497.81203173177926
Likelihood=-465.9163006386689
Iteration 142: 465.9163006386689
Likelihood=-520.1113895709196
Iteration 85: 520.1113895709196
Likelihood=-507.61673986640545
Iteration 71: 507.61673986640545
Likelihood=-562.6124712383012
Iteration 12: 562.6124712383012
Likelihood=-520.109860964615
Iteration 86: 520.109860964615
Likelihood=-497.8103496951963
Iteration 120: 497.8103496951963
Likelihood=-465.914084345499
Iteration 143: 465.914084345499
Likelihood=-507.60103375060237
Iteration 72: 507.60103375060237
Likelihood=-559.5932371433835
Iteration 13: 559.5932371433835
Likelihood=-520.1075990356146
Iteration 87: 520.1075990356146
Likelihood=-497.8074536784621
Iteration 121: 497.8074536784621
Likelihood=-465.91174803574665
Iteration 144: 465.91174803574665
Likelihood=-507.61180910354597
Likelihood=-520.1059288378816
Iteration 88: 520.1059288378816
Likelihood=-556.949075173728
Iteration 14: 556.949075173728
Likelihood=-497.8049136150581
Iteration 122: 497.8049136150581
Likelihood=-520.1045136596058
Iteration 89: 520.1045136596058
Likelihood=-465.91479943783594
Likelihood=-507.5932718435112
Iteration 73: 507.5932718435112
Likelihood=-554.6358392174405
Iteration 15: 554.6358392174405
Likelihood=-520.1032548439698
Iteration 90: 520.1032548439698
Likelihood=-497.8038671517255
Iteration 123: 497.8038671517255
Likelihood=-465.91025100290756
Iteration 145: 465.91025100290756
Likelihood=-507.5810892971487
Iteration 74: 507.5810892971487
Likelihood=-552.5435253136017
Iteration 16: 552.5435253136017
Likelihood=-520.1020812497028
Iteration 91: 520.1020812497028
Likelihood=-497.8027613990161
Iteration 124: 497.8027613990161
Likelihood=-465.90740306411647
Iteration 146: 465.90740306411647
Likelihood=-520.1006486559112
Iteration 92: 520.1006486559112
Likelihood=-507.57152119694376
Iteration 75: 507.57152119694376
Likelihood=-550.7290813308167
Iteration 17: 550.7290813308167
Likelihood=-497.8016995018686
Iteration 125: 497.8016995018686
Likelihood=-520.0992907721603
Iteration 93: 520.0992907721603
Likelihood=-465.90494573106673
Iteration 147: 465.90494573106673
Likelihood=-507.56097917435415
Iteration 76: 507.56097917435415
Likelihood=-549.0819127800979
Iteration 18: 549.0819127800979
Likelihood=-520.0973207724244
Iteration 94: 520.0973207724244
Likelihood=-497.8010877478446
Iteration 126: 497.8010877478446
Likelihood=-465.9034194603812
Iteration 148: 465.9034194603812
Likelihood=-507.55020624788574
Iteration 77: 507.55020624788574
Likelihood=-520.0952848731403
Iteration 95: 520.0952848731403
Likelihood=-547.5794316760073
Iteration 19: 547.5794316760073
Likelihood=-497.8006322519142
Iteration 127: 497.8006322519142
Likelihood=-465.9010446441031
Iteration 149: 465.9010446441031
Likelihood=-520.0933122447851
Iteration 96: 520.0933122447851
Likelihood=-507.5412537977452
Iteration 78: 507.5412537977452
Likelihood=-546.250295854143
Iteration 20: 546.250295854143
Likelihood=-658.547843314286
Iteration 0: 658.547843314286
Iteration 1: 658.547843314286
Likelihood=-520.0912919393155
Iteration 97: 520.0912919393155
Likelihood=-465.89786852492284
Iteration 150: 465.89786852492284
Likelihood=-507.52852371711987
Iteration 79: 507.52852371711987
Likelihood=-545.0297390891025
Iteration 21: 545.0297390891025
Likelihood=-520.0893029569619
Iteration 98: 520.0893029569619
Likelihood=-639.9078894490375
Iteration 2: 639.9078894490375
Likelihood=-465.89374908221026
Iteration 151: 465.89374908221026
Likelihood=-507.5221931600695
Iteration 80: 507.5221931600695
Likelihood=-520.0873155078086
Iteration 99: 520.0873155078086
Likelihood=-543.9521123921485
Iteration 22: 543.9521123921485
Likelihood=-627.0946714185804
Iteration 3: 627.0946714185804
Likelihood=-520.0852529440323
Likelihood=-465.88838200111417
Iteration 152: 465.88838200111417
Likelihood=-507.51268895873943
Iteration 81: 507.51268895873943
Likelihood=-543.0017426341886
Iteration 23: 543.0017426341886
Likelihood=-617.624502338419
Iteration 4: 617.624502338419
Likelihood=-520.0785241118036
Iteration 100: 520.0785241118036
Likelihood=-465.8783389947231
Iteration 153: 465.8783389947231
Likelihood=-507.5043444814281
Iteration 82: 507.5043444814281
Likelihood=-520.0767236801438
Likelihood=-542.2006354626482
Iteration 24: 542.2006354626482
Likelihood=-609.7699564248984
Iteration 5: 609.7699564248984
Likelihood=-465.89761488500403
Likelihood=-520.0701782048811
Iteration 101: 520.0701782048811
Likelihood=-507.49844244877613
Iteration 83: 507.49844244877613
Likelihood=-541.5266888224023
Iteration 25: 541.5266888224023
Likelihood=-602.8255358398305
Iteration 6: 602.8255358398305
Likelihood=-520.0684624125329
Likelihood=-465.87441404416865
Iteration 154: 465.87441404416865
Likelihood=-507.4972884482742
Likelihood=-540.9800749912379
Iteration 26: 540.9800749912379
Likelihood=-596.5476507089027
Likelihood=-520.0624890006852
Iteration 102: 520.0624890006852
Likelihood=-465.86428672873564
Iteration 155: 465.86428672873564
Likelihood=-507.4908812442258
Iteration 84: 507.4908812442258
Likelihood=-520.0606101009212
Likelihood=-540.5474520099758
Iteration 27: 540.5474520099758
Likelihood=-579.6782868787759
Iteration 7: 579.6782868787759
Likelihood=-465.85329801368977
Iteration 156: 465.85329801368977
Likelihood=-520.0558837782404
Iteration 103: 520.0558837782404
Likelihood=-507.47964312500966
Iteration 85: 507.47964312500966
Likelihood=-540.1776672760062
Iteration 28: 540.1776672760062
Likelihood=-576.3117504724173
Iteration 8: 576.3117504724173
Likelihood=-520.0522631130962
Iteration 104: 520.0522631130962
Likelihood=-465.8447498423023
Iteration 157: 465.8447498423023
Likelihood=-507.4707629880231
Iteration 86: 507.4707629880231
Likelihood=-539.8530234388809
Iteration 29: 539.8530234388809
Likelihood=-520.0451635405229
Likelihood=-573.9261655618052
Iteration 9: 573.9261655618052
Likelihood=-465.83181388562093
Iteration 158: 465.83181388562093
Likelihood=-507.464324413755
Iteration 87: 507.464324413755
Likelihood=-520.0225595311259
Iteration 105: 520.0225595311259
Likelihood=-539.5574926561279
Iteration 30: 539.5574926561279
Likelihood=-571.0726051547842
Iteration 10: 571.0726051547842
Likelihood=-520.0094363505291
Iteration 106: 520.0094363505291
Likelihood=-465.8302623943355
Likelihood=-507.4579947865004
Iteration 88: 507.4579947865004
Likelihood=-539.2736812906785
Iteration 31: 539.2736812906785
Likelihood=-568.3279297794901
Iteration 11: 568.3279297794901
Likelihood=-519.9871205254725
Iteration 107: 519.9871205254725
Likelihood=-465.82174944815523
Iteration 159: 465.82174944815523
Likelihood=-507.4523708269854
Iteration 89: 507.4523708269854
Likelihood=-538.999494714325
Iteration 32: 538.999494714325
Likelihood=-519.9767033798975
Iteration 108: 519.9767033798975
Likelihood=-565.9638420254342
Iteration 12: 565.9638420254342
Likelihood=-465.80828486242945
Iteration 160: 465.80828486242945
Likelihood=-519.9505825820431
Iteration 109: 519.9505825820431
Likelihood=-507.44315121903065
Iteration 90: 507.44315121903065
Likelihood=-538.7472306812284
Iteration 33: 538.7472306812284
Likelihood=-563.7179145586116
Iteration 13: 563.7179145586116
Likelihood=-519.935508206466
Iteration 110: 519.935508206466
Likelihood=-465.8118469924834
Likelihood=-507.44007130014745
Iteration 91: 507.44007130014745
Likelihood=-538.4898057657251
Iteration 34: 538.4898057657251
Likelihood=-561.6731050950925
Iteration 14: 561.6731050950925
Likelihood=-519.9136910328556
Iteration 111: 519.9136910328556
Likelihood=-465.8038903012938
Iteration 161: 465.8038903012938
Likelihood=-507.43295800901757
Iteration 92: 507.43295800901757
Likelihood=-519.8826175114066
Iteration 112: 519.8826175114066
Likelihood=-538.267476349106
Iteration 35: 538.267476349106
Likelihood=-559.9628900953372
Iteration 15: 559.9628900953372
Likelihood=-465.8157336724819
Likelihood=-519.8628824854792
Iteration 113: 519.8628824854792
Likelihood=-507.4292363489195
Iteration 93: 507.4292363489195
Likelihood=-538.0537548064202
Iteration 36: 538.0537548064202
Likelihood=-558.3961449913526
Iteration 16: 558.3961449913526
Likelihood=-519.8348603937322
Iteration 114: 519.8348603937322
Likelihood=-465.8002110357095
Iteration 162: 465.8002110357095
Likelihood=-507.42540469203726
Iteration 94: 507.42540469203726
Likelihood=-537.8632032016574
Iteration 37: 537.8632032016574
Likelihood=-557.0326419867533
Iteration 17: 557.0326419867533
Likelihood=-519.8151170425514
Iteration 115: 519.8151170425514
Likelihood=-465.7959389469775
Iteration 163: 465.7959389469775
Likelihood=-507.42035690820086
Iteration 95: 507.42035690820086
Likelihood=-519.7960312543415
Iteration 116: 519.7960312543415
Likelihood=-537.6898265853902
Iteration 38: 537.6898265853902
Likelihood=-555.8900251924513
Iteration 18: 555.8900251924513
Likelihood=-465.78680265413186
Iteration 164: 465.78680265413186
Likelihood=-519.7807220971225
Iteration 117: 519.7807220971225
Likelihood=-507.41394904529363
Iteration 96: 507.41394904529363
Likelihood=-537.5258118419746
Iteration 39: 537.5258118419746
Likelihood=-554.8703277933395
Iteration 19: 554.8703277933395
Likelihood=-519.7559747969616
Iteration 118: 519.7559747969616
Likelihood=-465.78267051531725
Iteration 165: 465.78267051531725
Likelihood=-507.4092101689125
Iteration 97: 507.4092101689125
Likelihood=-537.347912430384
Iteration 40: 537.347912430384
Likelihood=-519.7706175452727
Likelihood=-554.021409009436
Iteration 20: 554.021409009436
Likelihood=-465.7787347530614
Iteration 166: 465.7787347530614
Likelihood=-519.742058455482
Iteration 119: 519.742058455482
Likelihood=-507.4045675598006
Iteration 98: 507.4045675598006
Likelihood=-537.1766911960792
Iteration 41: 537.1766911960792
Likelihood=-553.302616247304
Iteration 21: 553.302616247304
Likelihood=-519.7270058937229
Iteration 120: 519.7270058937229
Likelihood=-465.776635415097
Iteration 167: 465.776635415097
Likelihood=-537.0260924571936
Likelihood=-507.39894578291546
Iteration 42: 537.0260924571936
Iteration 99: 507.39894578291546
Likelihood=-552.6615361696552
Iteration 22: 552.6615361696552
Likelihood=-519.716955689665
Iteration 121: 519.716955689665
Likelihood=-465.77450936192577
Iteration 168: 465.77450936192577
Likelihood=-536.8834949470759
Iteration 43: 536.8834949470759
Likelihood=-507.3916256341183
Iteration 100: 507.3916256341183
Likelihood=-552.1097930622876
Iteration 23: 552.1097930622876
Likelihood=-519.709389502754
Iteration 122: 519.709389502754
Likelihood=-465.7722085317785
Iteration 169: 465.7722085317785
Likelihood=-519.7034381741976
Iteration 123: 519.7034381741976
Likelihood=-551.6008259840318
Likelihood=-536.764902217001
Iteration 44: 536.764902217001
Iteration 24: 551.6008259840318
Likelihood=-507.38416196707067
Iteration 101: 507.38416196707067
Likelihood=-519.6985117116926
Iteration 124: 519.6985117116926
Likelihood=-465.77006814565533
Iteration 170: 465.77006814565533
Likelihood=-551.152553385999
Iteration 25: 551.152553385999
Likelihood=-536.6460127715039
Iteration 45: 536.6460127715039
Likelihood=-507.3744804493006
Iteration 102: 507.3744804493006
Likelihood=-519.6952706129517
Iteration 125: 519.6952706129517
Likelihood=-465.76839781967635
Iteration 171: 465.76839781967635
Likelihood=-519.6923731894325
Iteration 126: 519.6923731894325
Likelihood=-550.7515289031168
Iteration 26: 550.7515289031168
Likelihood=-536.5521967624645
Iteration 46: 536.5521967624645
Likelihood=-507.36777633951846
Iteration 103: 507.36777633951846
Likelihood=-465.7664300935303
Iteration 172: 465.7664300935303
Likelihood=-519.6908678273701
Iteration 127: 519.6908678273701
Likelihood=-550.3938580316834
Iteration 27: 550.3938580316834
Likelihood=-536.448416564579
Iteration 47: 536.448416564579
Likelihood=-507.36119773870223
Iteration 104: 507.36119773870223
Likelihood=-519.6896623946568
Iteration 128: 519.6896623946568
Likelihood=-465.7655763731684
Iteration 173: 465.7655763731684
Likelihood=-550.0716031318061
Iteration 28: 550.0716031318061
Likelihood=-536.3677819092616
Iteration 48: 536.3677819092616
Likelihood=-507.3467819516979
Iteration 105: 507.3467819516979
Likelihood=-519.6889543406786
Iteration 129: 519.6889543406786
Likelihood=-465.76367188854687
Iteration 174: 465.76367188854687
Likelihood=-519.6884659621293
Iteration 130: 519.6884659621293
Likelihood=-549.7755778985882
Iteration 29: 549.7755778985882
Likelihood=-536.3050889291897
Iteration 49: 536.3050889291897
Likelihood=-507.3364709456116
Iteration 106: 507.3364709456116
Likelihood=-642.4807986118566
Iteration 0: 642.4807986118566
Iteration 1: 642.4807986118566
Likelihood=-465.7624349473114
Iteration 175: 465.7624349473114
Likelihood=-536.2682082028757
Iteration 50: 536.2682082028757
Likelihood=-549.5234313174658
Iteration 30: 549.5234313174658
Likelihood=-507.329793332258
Iteration 107: 507.329793332258
Likelihood=-621.7700549232592
Iteration 2: 621.7700549232592
Likelihood=-465.7609259423165
Iteration 176: 465.7609259423165
Likelihood=-607.3714808372249
Iteration 3: 607.3714808372249
Likelihood=-536.2987161811686
Likelihood=-549.2760166384636
Iteration 31: 549.2760166384636
Likelihood=-507.3201407084407
Iteration 108: 507.3201407084407
Likelihood=-465.7598551202763
Iteration 177: 465.7598551202763
Likelihood=-597.0764600056636
Iteration 4: 597.0764600056636
Likelihood=-536.2537569911871
Iteration 51: 536.2537569911871
Likelihood=-549.0387203092464
Iteration 32: 549.0387203092464
Likelihood=-507.31569781061035
Iteration 109: 507.31569781061035
Likelihood=-588.9999692973963
Iteration 5: 588.9999692973963
Likelihood=-465.75872897172434
Iteration 178: 465.75872897172434
Likelihood=-536.2381607934501
Iteration 52: 536.2381607934501
Likelihood=-548.8165653826906
Iteration 33: 548.8165653826906
Likelihood=-582.2304995784671
Iteration 6: 582.2304995784671
Likelihood=-507.31069329534193
Iteration 110: 507.31069329534193
Likelihood=-465.757710742793
Iteration 179: 465.757710742793
Likelihood=-576.3482732652625
Iteration 7: 576.3482732652625
Likelihood=-536.2075603100863
Iteration 53: 536.2075603100863
Likelihood=-548.6226074446386
Iteration 34: 548.6226074446386
Likelihood=-507.30445272845407
Iteration 111: 507.30445272845407
Likelihood=-571.2805716973677
Iteration 8: 571.2805716973677
Likelihood=-465.7571186546148
Iteration 180: 465.7571186546148
Likelihood=-536.1756407191888
Iteration 54: 536.1756407191888
Likelihood=-548.4611999088808
Iteration 35: 548.4611999088808
Likelihood=-507.29685928193896
Iteration 112: 507.29685928193896
Likelihood=-566.5831206040099
Iteration 9: 566.5831206040099
Likelihood=-465.75636631869827
Iteration 181: 465.75636631869827
Likelihood=-536.1516148137412
Iteration 55: 536.1516148137412
Likelihood=-548.2888636468033
Iteration 36: 548.2888636468033
Likelihood=-562.5566023846402
Iteration 10: 562.5566023846402
Likelihood=-507.2887270124015
Iteration 113: 507.2887270124015
Likelihood=-465.7551473975
Iteration 182: 465.7551473975
Likelihood=-536.1299593786462
Iteration 56: 536.1299593786462
Likelihood=-558.9862283151576
Iteration 11: 558.9862283151576
Likelihood=-548.0846459685577
Iteration 37: 548.0846459685577
Likelihood=-507.2846977708125
Iteration 114: 507.2846977708125
Likelihood=-555.866990296269
Iteration 12: 555.866990296269
Likelihood=-465.7541367108472
Iteration 183: 465.7541367108472
Likelihood=-536.1050576673862
Iteration 57: 536.1050576673862
Likelihood=-547.9523209529319
Iteration 38: 547.9523209529319
Likelihood=-507.2813039254001
Iteration 115: 507.2813039254001
Likelihood=-553.1613249126444
Iteration 13: 553.1613249126444
Likelihood=-465.75278142672454
Iteration 184: 465.75278142672454
Likelihood=-536.0766861304782
Iteration 58: 536.0766861304782
Likelihood=-547.699104811682
Iteration 39: 547.699104811682
Likelihood=-550.8030775250048
Iteration 14: 550.8030775250048
Likelihood=-507.2796861018985
Iteration 116: 507.2796861018985
Likelihood=-536.0394628632231
Iteration 59: 536.0394628632231
Likelihood=-465.7512201706123
Iteration 185: 465.7512201706123
Likelihood=-548.6267177130145
Iteration 15: 548.6267177130145
Likelihood=-547.6680004376675
Iteration 40: 547.6680004376675
Likelihood=-507.27699318060604
Iteration 117: 507.27699318060604
Likelihood=-546.753648700382
Iteration 16: 546.753648700382
Likelihood=-536.0174745062228
Iteration 60: 536.0174745062228
Likelihood=-465.7501585934596
Iteration 186: 465.7501585934596
Likelihood=-547.501730308554
Iteration 41: 547.501730308554
Likelihood=-545.0659743281864
Iteration 17: 545.0659743281864
Likelihood=-507.2828570798589
Likelihood=-535.9888783156892
Iteration 61: 535.9888783156892
Likelihood=-465.74929577357733
Iteration 187: 465.74929577357733
Likelihood=-547.4448817963105
Iteration 42: 547.4448817963105
Likelihood=-543.5846901297342
Iteration 18: 543.5846901297342
Likelihood=-507.2760144300044
Iteration 118: 507.2760144300044
Likelihood=-535.9792334508902
Iteration 62: 535.9792334508902
Likelihood=-542.3732087496984
Iteration 19: 542.3732087496984
Likelihood=-465.74839318192204
Iteration 188: 465.74839318192204
Likelihood=-547.360010219142
Iteration 43: 547.360010219142
Likelihood=-507.27491403863456
Iteration 119: 507.27491403863456
Likelihood=-541.2266860506295
Iteration 20: 541.2266860506295
Likelihood=-535.9477067632727
Iteration 63: 535.9477067632727
Likelihood=-465.7475449296973
Iteration 189: 465.7475449296973
Likelihood=-547.289130018552
Iteration 44: 547.289130018552
Likelihood=-540.2065567572488
Iteration 21: 540.2065567572488
Likelihood=-507.2740296815372
Iteration 120: 507.2740296815372
Likelihood=-535.9484007080227
Likelihood=-465.7463250974696
Iteration 190: 465.7463250974696
Likelihood=-547.1843413178993
Iteration 45: 547.1843413178993
Likelihood=-539.2699084362746
Iteration 22: 539.2699084362746
Likelihood=-507.27301054875085
Iteration 121: 507.27301054875085
Likelihood=-535.9347834174982
Iteration 64: 535.9347834174982
Likelihood=-538.4684312273278
Iteration 23: 538.4684312273278
Likelihood=-465.74473935765707
Iteration 191: 465.74473935765707
Likelihood=-547.1067619911516
Iteration 46: 547.1067619911516
Likelihood=-507.27165847402716
Iteration 122: 507.27165847402716
Likelihood=-537.8008398342329
Iteration 24: 537.8008398342329
Likelihood=-535.9183617673696
Iteration 65: 535.9183617673696
Likelihood=-465.74229760904007
Iteration 192: 465.74229760904007
Likelihood=-547.0456900664901
Iteration 47: 547.0456900664901
Likelihood=-537.1814441003283
Iteration 25: 537.1814441003283
Likelihood=-507.27016464937554
Iteration 123: 507.27016464937554
Likelihood=-535.9043573953852
Iteration 66: 535.9043573953852
Likelihood=-536.6156796755185
Iteration 26: 536.6156796755185
Likelihood=-465.73959443377373
Iteration 193: 465.73959443377373
Likelihood=-546.9940198583666
Iteration 48: 546.9940198583666
Likelihood=-507.2696174846778
Iteration 124: 507.2696174846778
Likelihood=-535.8948501629862
Iteration 67: 535.8948501629862
Likelihood=-536.110897717035
Iteration 27: 536.110897717035
Likelihood=-546.9382576873847
Iteration 49: 546.9382576873847
Likelihood=-465.73459415329694
Iteration 194: 465.73459415329694
Likelihood=-535.6514913864231
Iteration 28: 535.6514913864231
Likelihood=-507.26860059112767
Iteration 125: 507.26860059112767
Likelihood=-535.8852323415841
Iteration 68: 535.8852323415841
Likelihood=-546.8372956035919
Iteration 50: 546.8372956035919
Likelihood=-465.72941274126697
Iteration 195: 465.72941274126697
Likelihood=-535.2447632365552
Iteration 29: 535.2447632365552
Likelihood=-507.26819103945587
Iteration 126: 507.26819103945587
Likelihood=-535.864178308727
Iteration 69: 535.864178308727
Likelihood=-534.8763777921222
Iteration 30: 534.8763777921222
Likelihood=-546.7510599293314
Iteration 51: 546.7510599293314
Likelihood=-465.73336985697125
Likelihood=-652.7526039625329
Iteration 0: 652.7526039625329
Iteration 1: 652.7526039625329
Likelihood=-535.8404049665726
Iteration 70: 535.8404049665726
Likelihood=-534.5253998807992
Iteration 31: 534.5253998807992
Likelihood=-546.6575311165891
Iteration 52: 546.6575311165891
Likelihood=-465.72437978865867
Iteration 196: 465.72437978865867
Likelihood=-629.9818422897315
Iteration 2: 629.9818422897315
Likelihood=-534.2143957081124
Iteration 32: 534.2143957081124
Likelihood=-535.8124460188166
Iteration 71: 535.8124460188166
Likelihood=-546.5547740247521
Likelihood=-533.9028488984126
Iteration 53: 546.5547740247521
Iteration 33: 533.9028488984126
Likelihood=-465.7169236257191
Iteration 197: 465.7169236257191
Likelihood=-614.2623190933243
Iteration 3: 614.2623190933243
Likelihood=-535.7837605244318
Iteration 72: 535.7837605244318
Likelihood=-533.6696496210499
Iteration 34: 533.6696496210499
Likelihood=-546.4308661032709
Iteration 54: 546.4308661032709
Likelihood=-465.7122533244551
Iteration 198: 465.7122533244551
Likelihood=-602.8809631254933
Iteration 4: 602.8809631254933
Likelihood=-535.7547659771888
Iteration 73: 535.7547659771888
Likelihood=-533.4802246250248
Iteration 35: 533.4802246250248
Likelihood=-546.3036791635803
Iteration 55: 546.3036791635803
Likelihood=-465.70590148395183
Iteration 199: 465.70590148395183
Likelihood=-533.3233734644389
Iteration 36: 533.3233734644389
Likelihood=-593.4485225171568
Iteration 5: 593.4485225171568
Likelihood=-535.7256124986006
Iteration 74: 535.7256124986006
Likelihood=-533.1874638394487
Iteration 37: 533.1874638394487
Likelihood=-546.2424038054814
Iteration 56: 546.2424038054814
Likelihood=-465.7013323727148
Iteration 200: 465.7013323727148
Likelihood=-585.3646220889765
Iteration 6: 585.3646220889765
Likelihood=-535.6950823699281
Iteration 75: 535.6950823699281
Likelihood=-533.0756847829941
Iteration 38: 533.0756847829941
Likelihood=-546.199561023011
Iteration 57: 546.199561023011
Likelihood=-465.69253839864075
Iteration 201: 465.69253839864075
Likelihood=-578.1217654113583
Iteration 7: 578.1217654113583
Likelihood=-535.6537657312692
Iteration 76: 535.6537657312692
Likelihood=-532.95584532548
Iteration 39: 532.95584532548
Likelihood=-546.1635666375765
Iteration 58: 546.1635666375765
Likelihood=-532.8483839359401
Iteration 40: 532.8483839359401
Likelihood=-465.68628080517897
Iteration 202: 465.68628080517897
Likelihood=-535.5919065643861
Iteration 77: 535.5919065643861
Likelihood=-572.151957147215
Iteration 8: 572.151957147215
Likelihood=-532.734390332097
Iteration 41: 532.734390332097
Likelihood=-546.1345452197927
Iteration 59: 546.1345452197927
Likelihood=-465.6816079568484
Iteration 203: 465.6816079568484
Likelihood=-535.5601398709989
Iteration 78: 535.5601398709989
Likelihood=-566.9245396403028
Iteration 9: 566.9245396403028
Likelihood=-532.6311415490028
Iteration 42: 532.6311415490028
Likelihood=-546.1178669878765
Iteration 60: 546.1178669878765
Likelihood=-465.67660785720506
Iteration 204: 465.67660785720506
Likelihood=-532.5418405525526
Iteration 43: 532.5418405525526
Likelihood=-535.5365378415266
Iteration 79: 535.5365378415266
Likelihood=-562.594171877023
Iteration 10: 562.594171877023
Likelihood=-546.101888470433
Iteration 61: 546.101888470433
Likelihood=-532.4581966489134
Iteration 44: 532.4581966489134
Likelihood=-465.6731287839022
Iteration 205: 465.6731287839022
Likelihood=-535.484150512242
Iteration 80: 535.484150512242
Likelihood=-558.5881051993689
Iteration 11: 558.5881051993689
Likelihood=-532.3752614449567
Iteration 45: 532.3752614449567
Likelihood=-546.0866366420978
Iteration 62: 546.0866366420978
Likelihood=-535.4485076128669
Iteration 81: 535.4485076128669
Likelihood=-465.670398471352
Iteration 206: 465.670398471352
Likelihood=-532.2983863234401
Iteration 46: 532.2983863234401
Likelihood=-555.1790483506181
Iteration 12: 555.1790483506181
Likelihood=-546.0737775560358
Iteration 63: 546.0737775560358
Likelihood=-532.1999165135378
Iteration 47: 532.1999165135378
Likelihood=-535.4258889322964
Iteration 82: 535.4258889322964
Likelihood=-465.6677871689117
Iteration 207: 465.6677871689117
Likelihood=-552.1092720557609
Iteration 13: 552.1092720557609
Likelihood=-546.0646152074294
Iteration 64: 546.0646152074294
Likelihood=-532.1106929608817
Iteration 48: 532.1106929608817
Likelihood=-535.400494967574
Iteration 83: 535.400494967574
Likelihood=-465.66470260767335
Iteration 208: 465.66470260767335
Likelihood=-549.2766107452691
Iteration 14: 549.2766107452691
Likelihood=-532.0236844453199
Iteration 49: 532.0236844453199
Likelihood=-546.0570943883172
Iteration 65: 546.0570943883172
Likelihood=-535.378565674274
Iteration 84: 535.378565674274
Likelihood=-465.6620492864098
Iteration 209: 465.6620492864098
Likelihood=-531.9552812834904
Iteration 50: 531.9552812834904
Likelihood=-546.6152478760873
Iteration 15: 546.6152478760873
Likelihood=-546.04895020887
Iteration 66: 546.04895020887
Likelihood=-535.3508019968226
Iteration 85: 535.3508019968226
Likelihood=-531.9008582103306
Iteration 51: 531.9008582103306
Likelihood=-465.6580364382897
Iteration 210: 465.6580364382897
Likelihood=-544.3495902107353
Iteration 16: 544.3495902107353
Likelihood=-546.0417413152987
Iteration 67: 546.0417413152987
Likelihood=-531.8520696771031
Iteration 52: 531.8520696771031
Likelihood=-535.2987273193432
Iteration 86: 535.2987273193432
Likelihood=-465.65535350453075
Iteration 211: 465.65535350453075
Likelihood=-531.8052989253273
Iteration 53: 531.8052989253273
Likelihood=-542.341710930792
Iteration 17: 542.341710930792
Likelihood=-546.0374868099682
Iteration 68: 546.0374868099682
Likelihood=-535.256948975845
Iteration 87: 535.256948975845
Likelihood=-465.65393655605783
Iteration 212: 465.65393655605783
Likelihood=-531.7503901125335
Iteration 54: 531.7503901125335
Likelihood=-540.6124094651203
Iteration 18: 540.6124094651203
Likelihood=-546.0328323729536
Iteration 69: 546.0328323729536
Likelihood=-535.2115130208838
Iteration 88: 535.2115130208838
Likelihood=-531.7212348136533
Iteration 55: 531.7212348136533
Likelihood=-465.6529667829378
Iteration 213: 465.6529667829378
Likelihood=-539.2470134002801
Iteration 19: 539.2470134002801
Likelihood=-546.024427500271
Iteration 70: 546.024427500271
Likelihood=-531.6816664329926
Iteration 56: 531.6816664329926
Likelihood=-535.1636890278471
Iteration 89: 535.1636890278471
Likelihood=-465.6515130183629
Iteration 214: 465.6515130183629
Likelihood=-531.669000514248
Iteration 57: 531.669000514248
Likelihood=-537.9971998218062
Iteration 20: 537.9971998218062
Likelihood=-546.0141588300036
Iteration 71: 546.0141588300036
Likelihood=-535.1328147862233
Iteration 90: 535.1328147862233
Likelihood=-531.650492287558
Iteration 58: 531.650492287558
Likelihood=-465.6531183273635
Likelihood=-537.0119618712754
Iteration 21: 537.0119618712754
Likelihood=-546.0032313012325
Iteration 72: 546.0032313012325
Likelihood=-535.1040439608817
Iteration 91: 535.1040439608817
Likelihood=-531.6446649797159
Iteration 59: 531.6446649797159
Likelihood=-465.6508810760224
Iteration 215: 465.6508810760224
Likelihood=-545.9949961688917
Iteration 73: 545.9949961688917
Likelihood=-531.611873861529
Iteration 60: 531.611873861529
Likelihood=-536.2079538663671
Iteration 22: 536.2079538663671
Likelihood=-535.079089933382
Iteration 92: 535.079089933382
Likelihood=-465.6497613353632
Iteration 216: 465.6497613353632
Likelihood=-531.6003451269037
Iteration 61: 531.6003451269037
Likelihood=-545.9857473637053
Iteration 74: 545.9857473637053
Likelihood=-535.4856266959666
Iteration 23: 535.4856266959666
Likelihood=-535.0482100953591
Iteration 93: 535.0482100953591
Likelihood=-531.58961195509
Iteration 62: 531.58961195509
Likelihood=-465.6489051299543
Iteration 217: 465.6489051299543
Likelihood=-545.9761355598714
Iteration 75: 545.9761355598714
Likelihood=-534.9953066687705
Iteration 24: 534.9953066687705
Likelihood=-535.0311273408336
Iteration 94: 535.0311273408336
Likelihood=-531.586608513291
Iteration 63: 531.586608513291
Likelihood=-465.6478742319957
Iteration 218: 465.6478742319957
Likelihood=-531.5733624881876
Iteration 64: 531.5733624881876
Likelihood=-545.9711320813451
Iteration 76: 545.9711320813451
Likelihood=-534.4428237970764
Iteration 25: 534.4428237970764
Likelihood=-535.0085444889802
Iteration 95: 535.0085444889802
Likelihood=-465.64987238369645
Likelihood=-531.5631069486002
Iteration 65: 531.5631069486002
Likelihood=-545.9663895171374
Iteration 77: 545.9663895171374
Likelihood=-533.9152674292943
Iteration 26: 533.9152674292943
Likelihood=-534.9857326818527
Iteration 96: 534.9857326818527
Likelihood=-531.5529388078528
Iteration 66: 531.5529388078528
Likelihood=-465.647495933945
Iteration 219: 465.647495933945
Likelihood=-545.9577334684759
Iteration 78: 545.9577334684759
Likelihood=-531.543567048304
Iteration 67: 531.543567048304
Likelihood=-534.9667823958101
Iteration 97: 534.9667823958101
Likelihood=-533.4294013544293
Iteration 27: 533.4294013544293
Likelihood=-623.6402211348113
Iteration 0: 623.6402211348113
Iteration 1: 623.6402211348113
Likelihood=-531.5311344534656
Iteration 68: 531.5311344534656
Likelihood=-545.951060019125
Iteration 79: 545.951060019125
Likelihood=-534.9551959452601
Iteration 98: 534.9551959452601
Likelihood=-532.9878007898901
Iteration 28: 532.9878007898901
Likelihood=-605.6460283755358
Iteration 2: 605.6460283755358
Likelihood=-531.519523874736
Iteration 69: 531.519523874736
Likelihood=-545.9418310054948
Iteration 80: 545.9418310054948
Likelihood=-534.9389377817979
Iteration 99: 534.9389377817979
Likelihood=-532.5676837851662
Iteration 29: 532.5676837851662
Likelihood=-531.5101248532724
Iteration 70: 531.5101248532724
Likelihood=-592.0478823885512
Iteration 3: 592.0478823885512
Likelihood=-545.9342740701635
Iteration 81: 545.9342740701635
Likelihood=-531.5034099929801
Iteration 71: 531.5034099929801
Likelihood=-534.9282868317498
Iteration 100: 534.9282868317498
Likelihood=-532.1827320376998
Iteration 30: 532.1827320376998
Likelihood=-580.7160842536975
Iteration 4: 580.7160842536975
Likelihood=-531.4951571308297
Iteration 72: 531.4951571308297
Likelihood=-545.9310969093117
Iteration 82: 545.9310969093117
Likelihood=-534.9166537662478
Iteration 101: 534.9166537662478
Likelihood=-531.8045941178052
Iteration 31: 531.8045941178052
Likelihood=-570.6841412198843
Likelihood=-531.4854975304074
Iteration 73: 531.4854975304074
Likelihood=-545.9282969274337
Iteration 83: 545.9282969274337
Likelihood=-534.9078494163492
Iteration 102: 534.9078494163492
Likelihood=-531.4779716073344
Iteration 74: 531.4779716073344
Likelihood=-531.4810976978475
Iteration 32: 531.4810976978475
Likelihood=-544.473371888464
Iteration 5: 544.473371888464
Likelihood=-545.9253411864437
Iteration 84: 545.9253411864437
Likelihood=-531.4766271078752
Iteration 75: 531.4766271078752
Likelihood=-534.9024218058835
Iteration 103: 534.9024218058835
Likelihood=-531.1675625308859
Iteration 33: 531.1675625308859
Likelihood=-539.5758392217563
Iteration 6: 539.5758392217563
Likelihood=-531.461453515547
Iteration 76: 531.461453515547
Likelihood=-545.9220289639441
Iteration 85: 545.9220289639441
Likelihood=-534.8974323624628
Iteration 104: 534.8974323624628
Likelihood=-530.8845800290376
Iteration 34: 530.8845800290376
Likelihood=-531.4567624700563
Iteration 77: 531.4567624700563
Likelihood=-535.5272387410582
Iteration 7: 535.5272387410582
Likelihood=-545.9186543439707
Iteration 86: 545.9186543439707
Likelihood=-534.8873011359605
Iteration 105: 534.8873011359605
Likelihood=-531.4521407041711
Iteration 78: 531.4521407041711
Likelihood=-530.6608597846556
Iteration 35: 530.6608597846556
Likelihood=-531.4624717765419
Iteration 8: 531.4624717765419
Likelihood=-545.9160937398495
Iteration 87: 545.9160937398495
Likelihood=-531.4475142221593
Iteration 79: 531.4475142221593
Likelihood=-534.8762185984984
Iteration 106: 534.8762185984984
Likelihood=-530.5338043917783
Iteration 36: 530.5338043917783
Likelihood=-527.7267191624975
Iteration 9: 527.7267191624975
Likelihood=-531.4411797944564
Iteration 80: 531.4411797944564
Likelihood=-545.9128976361483
Iteration 88: 545.9128976361483
Likelihood=-534.8699213813316
Iteration 107: 534.8699213813316
Likelihood=-530.3826321044344
Iteration 37: 530.3826321044344
Likelihood=-531.4333247388878
Iteration 81: 531.4333247388878
Likelihood=-524.3100773831991
Iteration 10: 524.3100773831991
Likelihood=-545.9072683021496
Iteration 89: 545.9072683021496
Likelihood=-534.8538466110294
Iteration 108: 534.8538466110294
Likelihood=-531.4283384615344
Iteration 82: 531.4283384615344
Likelihood=-530.3206255879666
Iteration 38: 530.3206255879666
Likelihood=-521.0757039378476
Iteration 11: 521.0757039378476
Likelihood=-545.9022611083726
Iteration 90: 545.9022611083726
Likelihood=-531.4162691547729
Iteration 83: 531.4162691547729
Likelihood=-534.8612945816637
Likelihood=-530.2558386838767
Iteration 39: 530.2558386838767
Likelihood=-531.4157139678052
Likelihood=-518.1122754091315
Iteration 12: 518.1122754091315
Likelihood=-545.8997435596593
Iteration 91: 545.8997435596593
Likelihood=-534.8481356483842
Iteration 109: 534.8481356483842
Likelihood=-531.411778537869
Iteration 84: 531.411778537869
Likelihood=-530.1295742709559
Iteration 40: 530.1295742709559
Likelihood=-515.4464081799189
Iteration 13: 515.4464081799189
Likelihood=-534.8432083685852
Iteration 110: 534.8432083685852
Likelihood=-545.8961856388444
Iteration 92: 545.8961856388444
Likelihood=-531.4053593214176
Iteration 85: 531.4053593214176
Likelihood=-530.0426858645352
Iteration 41: 530.0426858645352
Likelihood=-512.9471014304053
Iteration 14: 512.9471014304053
Likelihood=-531.4003366709261
Iteration 86: 531.4003366709261
Likelihood=-534.8372914258232
Iteration 111: 534.8372914258232
Likelihood=-545.8930171377466
Iteration 93: 545.8930171377466
Likelihood=-529.8153712287434
Iteration 42: 529.8153712287434
Likelihood=-531.393827294581
Iteration 87: 531.393827294581
Likelihood=-534.8333762993254
Iteration 112: 534.8333762993254
Likelihood=-510.6449277430697
Iteration 15: 510.6449277430697
Likelihood=-545.8891605622048
Iteration 94: 545.8891605622048
Likelihood=-531.387627308679
Iteration 88: 531.387627308679
Likelihood=-529.6108371380689
Iteration 43: 529.6108371380689
Likelihood=-534.8291438998718
Iteration 113: 534.8291438998718
Likelihood=-508.6365239374638
Iteration 16: 508.6365239374638
Likelihood=-545.8863520670875
Iteration 95: 545.8863520670875
Likelihood=-531.3817414424817
Iteration 89: 531.3817414424817
Likelihood=-529.483098186527
Iteration 44: 529.483098186527
Likelihood=-534.8248869844642
Iteration 114: 534.8248869844642
Likelihood=-531.375881504239
Iteration 90: 531.375881504239
Likelihood=-545.8839771331415
Iteration 96: 545.8839771331415
Likelihood=-506.82438467896446
Iteration 17: 506.82438467896446
Likelihood=-529.3708585330402
Iteration 45: 529.3708585330402
Likelihood=-531.3728284794506
Iteration 91: 531.3728284794506
Likelihood=-534.8228522336047
Iteration 115: 534.8228522336047
Likelihood=-545.882795616272
Iteration 97: 545.882795616272
Likelihood=-505.2758865764455
Iteration 18: 505.2758865764455
Likelihood=-531.3661168992396
Iteration 92: 531.3661168992396
Likelihood=-529.2840566807199
Iteration 46: 529.2840566807199
Likelihood=-534.8186324341536
Iteration 116: 534.8186324341536
Likelihood=-545.8789905652832
Iteration 98: 545.8789905652832
Likelihood=-531.3631525967088
Iteration 93: 531.3631525967088
Likelihood=-503.9530651508386
Iteration 19: 503.9530651508386
Likelihood=-529.1524887521098
Iteration 47: 529.1524887521098
Likelihood=-534.8159403523368
Iteration 117: 534.8159403523368
Likelihood=-531.3600174155354
Iteration 94: 531.3600174155354
Likelihood=-545.8781351890685
Iteration 99: 545.8781351890685
Likelihood=-502.7581632352408
Iteration 20: 502.7581632352408
Likelihood=-531.3537078306256
Iteration 95: 531.3537078306256
Likelihood=-529.023049578272
Iteration 48: 529.023049578272
Likelihood=-534.8138039552906
Iteration 118: 534.8138039552906
Likelihood=-545.8753811639099
Iteration 100: 545.8753811639099
Likelihood=-501.7511407416729
Iteration 21: 501.7511407416729
Likelihood=-531.3506970422327
Iteration 96: 531.3506970422327
Likelihood=-528.9311803121639
Iteration 49: 528.9311803121639
Likelihood=-534.8120613683731
Iteration 119: 534.8120613683731
Likelihood=-531.3447832314799
Iteration 97: 531.3447832314799
Likelihood=-545.8744438892218
Iteration 101: 545.8744438892218
Likelihood=-500.85898931932604
Iteration 22: 500.85898931932604
Likelihood=-531.3419672807329
Iteration 98: 531.3419672807329
Likelihood=-528.8777397696828
Iteration 50: 528.8777397696828
Likelihood=-534.809937255372
Iteration 120: 534.809937255372
Likelihood=-545.873195496415
Iteration 102: 545.873195496415
Likelihood=-500.0894932970655
Iteration 23: 500.0894932970655
Likelihood=-531.338093644686
Iteration 99: 531.338093644686
Likelihood=-534.8084997472293
Iteration 121: 534.8084997472293
Likelihood=-528.8332493920691
Iteration 51: 528.8332493920691
Likelihood=-545.8708977757302
Iteration 103: 545.8708977757302
Likelihood=-531.3331194816833
Iteration 100: 531.3331194816833
Likelihood=-499.4299772536575
Iteration 24: 499.4299772536575
Likelihood=-534.8058430853005
Iteration 122: 534.8058430853005
Likelihood=-528.7670266919139
Iteration 52: 528.7670266919139
Likelihood=-531.3285608120566
Iteration 101: 531.3285608120566
Likelihood=-545.8710672869886
Likelihood=-498.8825168389165
Iteration 25: 498.8825168389165
Likelihood=-531.3248451115659
Iteration 102: 531.3248451115659
Likelihood=-534.8043687066762
Iteration 123: 534.8043687066762
Likelihood=-528.7169312751562
Iteration 53: 528.7169312751562
Likelihood=-545.8691397761977
Iteration 104: 545.8691397761977
Likelihood=-498.4249328590002
Iteration 26: 498.4249328590002
Likelihood=-531.3209590469241
Iteration 103: 531.3209590469241
Likelihood=-534.8026959347126
Iteration 124: 534.8026959347126
Likelihood=-545.867240955786
Iteration 105: 545.867240955786
Likelihood=-528.6453533329726
Iteration 54: 528.6453533329726
Likelihood=-531.3176288581643
Iteration 104: 531.3176288581643
Likelihood=-498.042576004361
Iteration 27: 498.042576004361
Likelihood=-534.8009989549305
Iteration 125: 534.8009989549305
Likelihood=-531.3130881755328
Iteration 105: 531.3130881755328
Likelihood=-545.8660157662041
Iteration 106: 545.8660157662041
Likelihood=-528.571418133143
Iteration 55: 528.571418133143
Likelihood=-497.7109155952406
Iteration 28: 497.7109155952406
Likelihood=-531.3152066773811
Likelihood=-534.7988179611724
Iteration 126: 534.7988179611724
Likelihood=-545.8646411294202
Iteration 107: 545.8646411294202
Likelihood=-528.4958581762988
Iteration 56: 528.4958581762988
Likelihood=-497.4193669907142
Iteration 29: 497.4193669907142
Likelihood=-531.3107981115998
Iteration 106: 531.3107981115998
Likelihood=-534.797245103918
Iteration 127: 534.797245103918
Likelihood=-545.8630871216477
Iteration 108: 545.8630871216477
Likelihood=-528.4281404359667
Iteration 57: 528.4281404359667
Likelihood=-531.3077500660062
Iteration 107: 531.3077500660062
Likelihood=-497.15210231124564
Iteration 30: 497.15210231124564
Likelihood=-534.7951587063775
Iteration 128: 534.7951587063775
Likelihood=-531.3058861612446
Iteration 108: 531.3058861612446
Likelihood=-545.861406988142
Iteration 109: 545.861406988142
Likelihood=-528.3728011293871
Iteration 58: 528.3728011293871
Likelihood=-496.89396790812697
Iteration 31: 496.89396790812697
Likelihood=-531.3034034956859
Iteration 109: 531.3034034956859
Likelihood=-534.7927011401009
Iteration 129: 534.7927011401009
Likelihood=-545.8598341168553
Iteration 110: 545.8598341168553
Likelihood=-528.3336407009757
Iteration 59: 528.3336407009757
Likelihood=-531.3019759408851
Iteration 110: 531.3019759408851
Likelihood=-496.66512090718
Iteration 32: 496.66512090718
Likelihood=-534.7894981833473
Iteration 130: 534.7894981833473
Likelihood=-545.8576691257648
Iteration 111: 545.8576691257648
Likelihood=-531.3008380475775
Iteration 111: 531.3008380475775
Likelihood=-528.3091328216515
Iteration 60: 528.3091328216515
Likelihood=-496.4488215210219
Iteration 33: 496.4488215210219
Likelihood=-534.786967287596
Iteration 131: 534.786967287596
Likelihood=-531.3000470440048
Iteration 112: 531.3000470440048
Likelihood=-545.8552905390925
Iteration 112: 545.8552905390925
Likelihood=-528.2844150563349
Iteration 61: 528.2844150563349
Likelihood=-496.26570114222324
Iteration 34: 496.26570114222324
Likelihood=-531.299372504101
Iteration 113: 531.299372504101
Likelihood=-534.7849806606087
Iteration 132: 534.7849806606087
Likelihood=-545.8531967339738
Iteration 113: 545.8531967339738
Likelihood=-528.2659896200114
Iteration 62: 528.2659896200114
Likelihood=-531.2988321109784
Iteration 114: 531.2988321109784
Likelihood=-496.0904908895194
Iteration 35: 496.0904908895194
Likelihood=-534.782415173405
Iteration 133: 534.782415173405
Likelihood=-545.8522638053761
Iteration 114: 545.8522638053761
Likelihood=-531.2983441755871
Iteration 115: 531.2983441755871
Likelihood=-528.2497374014454
Iteration 63: 528.2497374014454
Likelihood=-495.8979351841367
Iteration 36: 495.8979351841367
Likelihood=-621.2307958109744
Iteration 0: 621.2307958109744
Iteration 1: 621.2307958109744
Likelihood=-534.7789471706582
Iteration 134: 534.7789471706582
Likelihood=-545.851356126003
Iteration 115: 545.851356126003
Likelihood=-528.2379799930283
Iteration 64: 528.2379799930283
Likelihood=-599.010208240547
Iteration 2: 599.010208240547
Likelihood=-495.6630989729934
Iteration 37: 495.6630989729934
Likelihood=-534.7728476124529
Iteration 135: 534.7728476124529
Likelihood=-545.850197324314
Iteration 116: 545.850197324314
Likelihood=-582.7019547502115
Iteration 3: 582.7019547502115
Likelihood=-528.227044516877
Iteration 65: 528.227044516877
Likelihood=-495.4674152926008
Iteration 38: 495.4674152926008
Likelihood=-534.7665930233577
Iteration 136: 534.7665930233577
Likelihood=-570.0217457908107
Iteration 4: 570.0217457908107
Likelihood=-545.8490667553558
Iteration 117: 545.8490667553558
Likelihood=-528.2129795157387
Iteration 66: 528.2129795157387
Likelihood=-495.2528979158022
Iteration 39: 495.2528979158022
Likelihood=-559.2108298812338
Iteration 5: 559.2108298812338
Likelihood=-534.7599426772617
Iteration 137: 534.7599426772617
Likelihood=-545.8480437701355
Iteration 118: 545.8480437701355
Likelihood=-528.2008292845148
Likelihood=-549.587888405012
Iteration 67: 528.2008292845148
Iteration 6: 549.587888405012
Likelihood=-495.10567000125144
Iteration 40: 495.10567000125144
Likelihood=-534.7452058070485
Likelihood=-545.8468648134462
Iteration 119: 545.8468648134462
Likelihood=-541.0839088192939
Iteration 7: 541.0839088192939
Likelihood=-528.1854117915874
Iteration 68: 528.1854117915874
Likelihood=-494.89711069228775
Iteration 41: 494.89711069228775
Likelihood=-534.7196298816842
Likelihood=-533.2692479508294
Iteration 8: 533.2692479508294
Likelihood=-545.8460144677852
Iteration 120: 545.8460144677852
Likelihood=-528.1677862885043
Iteration 69: 528.1677862885043
Likelihood=-526.7040870508433
Iteration 9: 526.7040870508433
Likelihood=-534.7231628268671
Iteration 138: 534.7231628268671
Likelihood=-494.7389983392045
Iteration 42: 494.7389983392045
Likelihood=-545.8453558975837
Iteration 121: 545.8453558975837
Likelihood=-521.0719965769082
Iteration 10: 521.0719965769082
Likelihood=-528.1394379915946
Iteration 70: 528.1394379915946
Likelihood=-534.7114320704271
Iteration 139: 534.7114320704271
Likelihood=-494.7165007091648
Iteration 43: 494.7165007091648
Likelihood=-545.8444412731609
Iteration 122: 545.8444412731609
Likelihood=-516.4247654080356
Iteration 11: 516.4247654080356
Likelihood=-528.1131002970885
Iteration 71: 528.1131002970885
Likelihood=-534.6996188509861
Iteration 140: 534.6996188509861
Likelihood=-494.55947678703376
Iteration 44: 494.55947678703376
Likelihood=-512.5310926784286
Iteration 12: 512.5310926784286
Likelihood=-545.8440916741185
Iteration 123: 545.8440916741185
Likelihood=-528.0937224607359
Iteration 72: 528.0937224607359
Likelihood=-509.2335149040203
Iteration 13: 509.2335149040203
Likelihood=-534.6820393606907
Iteration 141: 534.6820393606907
Likelihood=-494.5251716041323
Iteration 45: 494.5251716041323
Likelihood=-618.1452067686721
Iteration 0: 618.1452067686721
Iteration 1: 618.1452067686721
Likelihood=-506.4401347326666
Iteration 14: 506.4401347326666
Likelihood=-528.0730071312931
Iteration 73: 528.0730071312931
Likelihood=-534.6662985279705
Iteration 142: 534.6662985279705
Likelihood=-594.409392671388
Iteration 2: 594.409392671388
Likelihood=-494.44920201803734
Iteration 46: 494.44920201803734
Likelihood=-504.051689978695
Iteration 15: 504.051689978695
Likelihood=-528.0550103199154
Iteration 74: 528.0550103199154
Likelihood=-534.6452134008921
Iteration 143: 534.6452134008921
Likelihood=-502.0108834665741
Iteration 16: 502.0108834665741
Likelihood=-577.6642724760252
Iteration 3: 577.6642724760252
Likelihood=-494.4021761574944
Iteration 47: 494.4021761574944
Likelihood=-500.23353792985813
Iteration 17: 500.23353792985813
Likelihood=-534.6281889981823
Iteration 144: 534.6281889981823
Likelihood=-528.0366131518534
Iteration 75: 528.0366131518534
Likelihood=-565.817388261957
Iteration 4: 565.817388261957
Likelihood=-494.3917128157962
Iteration 48: 494.3917128157962
Likelihood=-498.7009418601216
Iteration 18: 498.7009418601216
Likelihood=-534.6123558878053
Iteration 145: 534.6123558878053
Likelihood=-528.0249989155568
Iteration 76: 528.0249989155568
Likelihood=-494.3635380465315
Iteration 49: 494.3635380465315
Likelihood=-556.4259124734019
Iteration 5: 556.4259124734019
Likelihood=-497.3169997156204
Iteration 19: 497.3169997156204
Likelihood=-534.5987161280776
Iteration 146: 534.5987161280776
Likelihood=-496.02571352757826
Iteration 20: 496.02571352757826
Likelihood=-528.0105769415276
Iteration 77: 528.0105769415276
Likelihood=-494.35017418744286
Iteration 50: 494.35017418744286
Likelihood=-548.3595656217745
Iteration 6: 548.3595656217745
Likelihood=-494.80439183648514
Iteration 21: 494.80439183648514
Likelihood=-534.5889579745021
Iteration 147: 534.5889579745021
Likelihood=-528.0001093339463
Iteration 78: 528.0001093339463
Likelihood=-494.33068154083554
Iteration 51: 494.33068154083554
Likelihood=-541.2401586020603
Iteration 7: 541.2401586020603
Likelihood=-493.7034565438889
Iteration 22: 493.7034565438889
Likelihood=-534.5797675465179
Iteration 148: 534.5797675465179
Likelihood=-527.991161068485
Iteration 79: 527.991161068485
Likelihood=-492.66627417474166
Iteration 23: 492.66627417474166
Likelihood=-494.2999023563784
Iteration 52: 494.2999023563784
Likelihood=-534.9970655766075
Iteration 8: 534.9970655766075
Likelihood=-534.5749452969168
Iteration 149: 534.5749452969168
Likelihood=-491.795530780419
Iteration 24: 491.795530780419
Likelihood=-527.9866814355586
Iteration 80: 527.9866814355586
Likelihood=-494.3354915491379
Likelihood=-529.5510507722149
Iteration 9: 529.5510507722149
Likelihood=-490.94317945917044
Iteration 25: 490.94317945917044
Likelihood=-534.5702381418613
Iteration 150: 534.5702381418613
Likelihood=-527.9825648642435
Iteration 81: 527.9825648642435
Likelihood=-494.2814109843111
Iteration 53: 494.2814109843111
Likelihood=-490.2527851676957
Iteration 26: 490.2527851676957
Likelihood=-524.8060397306147
Iteration 10: 524.8060397306147
Likelihood=-534.5630004193041
Iteration 151: 534.5630004193041
Likelihood=-489.6274599425336
Iteration 27: 489.6274599425336
Likelihood=-527.9789037170874
Iteration 82: 527.9789037170874
Likelihood=-494.2449490494383
Iteration 54: 494.2449490494383
Likelihood=-520.6906755777949
Iteration 11: 520.6906755777949
Likelihood=-534.5538885741454
Iteration 152: 534.5538885741454
Likelihood=-489.1110953004249
Iteration 28: 489.1110953004249
Likelihood=-527.9745137719649
Iteration 83: 527.9745137719649
Likelihood=-494.21854699820625
Iteration 55: 494.21854699820625
Likelihood=-517.0130969186121
Iteration 12: 517.0130969186121
Likelihood=-488.6902513364632
Iteration 29: 488.6902513364632
Likelihood=-534.5455737285126
Iteration 153: 534.5455737285126
Likelihood=-527.9722875807827
Iteration 84: 527.9722875807827
Likelihood=-488.3080843789353
Iteration 30: 488.3080843789353
Likelihood=-494.1896064183287
Iteration 56: 494.1896064183287
Likelihood=-513.6519701330509
Iteration 13: 513.6519701330509
Likelihood=-534.526745934093
Iteration 154: 534.526745934093
Likelihood=-487.93297910689853
Iteration 31: 487.93297910689853
Likelihood=-527.9693301868446
Iteration 85: 527.9693301868446
Likelihood=-494.1615109486789
Iteration 57: 494.1615109486789
Likelihood=-510.7269453132624
Iteration 14: 510.7269453132624
Likelihood=-487.6339212088186
Iteration 32: 487.6339212088186
Likelihood=-534.5209625609386
Iteration 155: 534.5209625609386
Likelihood=-527.9660889140799
Iteration 86: 527.9660889140799
Likelihood=-494.12244811687475
Iteration 58: 494.12244811687475
Likelihood=-487.37051210852434
Iteration 33: 487.37051210852434
Likelihood=-507.9552423262602
Iteration 15: 507.9552423262602
Likelihood=-534.5018059183648
Iteration 156: 534.5018059183648
Likelihood=-487.15522038528457
Iteration 34: 487.15522038528457
Likelihood=-527.9616551382337
Iteration 87: 527.9616551382337
Likelihood=-494.0847114987515
Iteration 59: 494.0847114987515
Likelihood=-505.66258063076
Iteration 16: 505.66258063076
Likelihood=-534.4796148916956
Iteration 157: 534.4796148916956
Likelihood=-487.0405091856381
Iteration 35: 487.0405091856381
Likelihood=-527.9585020920276
Iteration 88: 527.9585020920276
Likelihood=-494.0574670047259
Iteration 60: 494.0574670047259
Likelihood=-486.82421325161954
Iteration 36: 486.82421325161954
Likelihood=-503.52064973838606
Iteration 17: 503.52064973838606
Likelihood=-534.4554266685958
Iteration 158: 534.4554266685958
Likelihood=-527.955060713106
Iteration 89: 527.955060713106
Likelihood=-494.03400940115466
Iteration 61: 494.03400940115466
Likelihood=-486.69323744888004
Iteration 37: 486.69323744888004
Likelihood=-534.4388230578455
Iteration 159: 534.4388230578455
Likelihood=-501.60266588631134
Iteration 18: 501.60266588631134
Likelihood=-486.58319180326066
Iteration 38: 486.58319180326066
Likelihood=-527.9519389452389
Iteration 90: 527.9519389452389
Likelihood=-494.0172896950144
Iteration 62: 494.0172896950144
Likelihood=-534.403275490662
Iteration 160: 534.403275490662
Likelihood=-500.0179620326871
Iteration 19: 500.0179620326871
Likelihood=-486.49708845264854
Iteration 39: 486.49708845264854
Likelihood=-527.9487048244115
Iteration 91: 527.9487048244115
Likelihood=-494.0006058175312
Iteration 63: 494.0006058175312
Likelihood=-486.2458195013126
Iteration 40: 486.2458195013126
Likelihood=-534.3922132086935
Iteration 161: 534.3922132086935
Likelihood=-498.55000944897284
Iteration 20: 498.55000944897284
Likelihood=-486.09840375102
Iteration 41: 486.09840375102
Likelihood=-527.9582180339345
Likelihood=-493.988661884772
Iteration 64: 493.988661884772
Likelihood=-534.3761339890983
Iteration 162: 534.3761339890983
Likelihood=-497.2809483684691
Iteration 21: 497.2809483684691
Likelihood=-485.9479024211535
Iteration 42: 485.9479024211535
Likelihood=-527.9467880275976
Iteration 92: 527.9467880275976
Likelihood=-493.9688049281929
Iteration 65: 493.9688049281929
Likelihood=-534.3660692505746
Iteration 163: 534.3660692505746
Likelihood=-485.7828745545417
Iteration 43: 485.7828745545417
Likelihood=-496.17945051747006
Iteration 22: 496.17945051747006
Likelihood=-527.9426320619951
Iteration 93: 527.9426320619951
Likelihood=-493.9560085008812
Iteration 66: 493.9560085008812
Likelihood=-485.6511599684215
Iteration 44: 485.6511599684215
Likelihood=-534.3495623220829
Iteration 164: 534.3495623220829
Likelihood=-495.1773442331198
Iteration 23: 495.1773442331198
Likelihood=-485.5786354246925
Iteration 45: 485.5786354246925
Likelihood=-527.937793905957
Iteration 94: 527.937793905957
Likelihood=-493.9433878560449
Iteration 67: 493.9433878560449
Likelihood=-534.3295108710981
Iteration 165: 534.3295108710981
Likelihood=-494.2900832192901
Iteration 24: 494.2900832192901
Likelihood=-485.5420795115832
Iteration 46: 485.5420795115832
Likelihood=-493.9395185289104
Iteration 68: 493.9395185289104
Likelihood=-527.9335308989741
Iteration 95: 527.9335308989741
Likelihood=-534.3317425054737
Likelihood=-485.4253639119908
Iteration 47: 485.4253639119908
Likelihood=-493.52151962051875
Iteration 25: 493.52151962051875
Likelihood=-485.3794919372625
Iteration 48: 485.3794919372625
Likelihood=-493.9226301757517
Iteration 69: 493.9226301757517
Likelihood=-527.9280049049984
Iteration 96: 527.9280049049984
Likelihood=-534.3157645507541
Iteration 166: 534.3157645507541
Likelihood=-492.75259424018634
Iteration 26: 492.75259424018634
Likelihood=-485.3276252280414
Iteration 49: 485.3276252280414
Likelihood=-493.91576293702644
Iteration 70: 493.91576293702644
Likelihood=-527.9255966941486
Iteration 97: 527.9255966941486
Likelihood=-534.2998757300005
Iteration 167: 534.2998757300005
Likelihood=-485.276335193672
Iteration 50: 485.276335193672
Likelihood=-492.059847634733
Iteration 27: 492.059847634733
Likelihood=-493.9016317846616
Iteration 71: 493.9016317846616
Likelihood=-527.9184398867521
Iteration 98: 527.9184398867521
Likelihood=-534.2858730267625
Iteration 168: 534.2858730267625
Likelihood=-485.24023529864576
Iteration 51: 485.24023529864576
Likelihood=-491.3793471303117
Iteration 28: 491.3793471303117
Likelihood=-485.1990785008622
Iteration 52: 485.1990785008622
Likelihood=-493.88497278039165
Iteration 72: 493.88497278039165
Likelihood=-527.915290650571
Iteration 99: 527.915290650571
Likelihood=-534.2695638205112
Iteration 169: 534.2695638205112
Likelihood=-490.7825209840116
Iteration 29: 490.7825209840116
Likelihood=-485.14918044716836
Iteration 53: 485.14918044716836
Likelihood=-493.8726988487461
Iteration 73: 493.8726988487461
Likelihood=-534.2520477477497
Iteration 170: 534.2520477477497
Likelihood=-527.9110174363396
Iteration 100: 527.9110174363396
Likelihood=-485.1003568052968
Iteration 54: 485.1003568052968
Likelihood=-490.1899020539145
Iteration 30: 490.1899020539145
Likelihood=-493.8621641110267
Iteration 74: 493.8621641110267
Likelihood=-485.0489621873498
Iteration 55: 485.0489621873498
Likelihood=-534.2378447854876
Iteration 171: 534.2378447854876
Likelihood=-527.9176632264629
Likelihood=-489.69035900959693
Iteration 31: 489.69035900959693
Likelihood=-485.0382924843516
Iteration 56: 485.0382924843516
Likelihood=-493.855304459665
Iteration 75: 493.855304459665
Likelihood=-534.2279318643597
Iteration 172: 534.2279318643597
Likelihood=-527.9092940680653
Iteration 101: 527.9092940680653
Likelihood=-484.9545174808271
Iteration 57: 484.9545174808271
Likelihood=-489.21243391629315
Iteration 32: 489.21243391629315
Likelihood=-493.85064295706826
Iteration 76: 493.85064295706826
Likelihood=-534.2216572329688
Iteration 173: 534.2216572329688
Likelihood=-484.92677780018755
Iteration 58: 484.92677780018755
Likelihood=-527.9054789179969
Iteration 102: 527.9054789179969
Likelihood=-488.79394142252016
Iteration 33: 488.79394142252016
Likelihood=-484.89093094993154
Iteration 59: 484.89093094993154
Likelihood=-493.84567207723893
Iteration 77: 493.84567207723893
Likelihood=-534.214927812386
Iteration 174: 534.214927812386
Likelihood=-527.9020013877243
Iteration 103: 527.9020013877243
Likelihood=-484.84536088536515
Iteration 60: 484.84536088536515
Likelihood=-488.46367909499406
Iteration 34: 488.46367909499406
Likelihood=-493.84238785947747
Iteration 78: 493.84238785947747
Likelihood=-534.2102914073481
Iteration 175: 534.2102914073481
Likelihood=-527.8991460090917
Iteration 104: 527.8991460090917
Likelihood=-484.80813210822515
Iteration 61: 484.80813210822515
Likelihood=-488.12770427729635
Iteration 35: 488.12770427729635
Likelihood=-493.8378870142675
Iteration 79: 493.8378870142675
Likelihood=-534.207169072372
Iteration 176: 534.207169072372
Likelihood=-484.77087358582924
Iteration 62: 484.77087358582924
Likelihood=-527.8959761265279
Iteration 105: 527.8959761265279
Likelihood=-487.886792207676
Iteration 36: 487.886792207676
Likelihood=-484.73806995019453
Iteration 63: 484.73806995019453
Likelihood=-534.2041420012806
Iteration 177: 534.2041420012806
Likelihood=-493.83384685734745
Iteration 80: 493.83384685734745
Likelihood=-527.8950657561562
Iteration 106: 527.8950657561562
Likelihood=-484.6911028113875
Iteration 64: 484.6911028113875
Likelihood=-487.6592192780679
Iteration 37: 487.6592192780679
Likelihood=-534.2019399185426
Iteration 178: 534.2019399185426
Likelihood=-493.8289543618041
Iteration 81: 493.8289543618041
Likelihood=-484.64931405770074
Iteration 65: 484.64931405770074
Likelihood=-527.8899714810266
Iteration 107: 527.8899714810266
Likelihood=-487.41595382396446
Iteration 38: 487.41595382396446
Likelihood=-534.199200284352
Iteration 179: 534.199200284352
Likelihood=-484.5991516121315
Iteration 66: 484.5991516121315
Likelihood=-493.8228528430602
Iteration 82: 493.8228528430602
Likelihood=-527.8883524955328
Iteration 108: 527.8883524955328
Likelihood=-484.5714053915501
Iteration 67: 484.5714053915501
Likelihood=-487.2030814477881
Iteration 39: 487.2030814477881
Likelihood=-534.1980992696491
Iteration 180: 534.1980992696491
Likelihood=-493.8191184462695
Iteration 83: 493.8191184462695
Likelihood=-527.8864134241174
Iteration 109: 527.8864134241174
Likelihood=-484.55009178716483
Iteration 68: 484.55009178716483
Likelihood=-486.9821785383901
Iteration 40: 486.9821785383901
Likelihood=-534.1950998369753
Iteration 181: 534.1950998369753
Likelihood=-493.81211425821886
Iteration 84: 493.81211425821886
Likelihood=-484.5384203059379
Iteration 69: 484.5384203059379
Likelihood=-527.8933042865394
Likelihood=-486.818235697023
Likelihood=-534.1941313803133
Iteration 41: 486.818235697023
Iteration 182: 534.1941313803133
Likelihood=-484.5252254644206
Iteration 70: 484.5252254644206
Likelihood=-493.80474768821284
Iteration 85: 493.80474768821284
Likelihood=-527.8854880470168
Iteration 110: 527.8854880470168
Likelihood=-484.51734088183184
Iteration 71: 484.51734088183184
Likelihood=-534.1922756229138
Iteration 183: 534.1922756229138
Likelihood=-486.6732038502844
Iteration 42: 486.6732038502844
Likelihood=-493.80069556876117
Iteration 86: 493.80069556876117
Likelihood=-527.8837749525312
Iteration 111: 527.8837749525312
Likelihood=-484.51019799488836
Iteration 72: 484.51019799488836
Likelihood=-534.1921944099843
Likelihood=-486.5750703804168
Iteration 43: 486.5750703804168
Likelihood=-493.7974621158381
Iteration 87: 493.7974621158381
Likelihood=-484.5003344402525
Iteration 73: 484.5003344402525
Likelihood=-527.8816837171419
Iteration 112: 527.8816837171419
Likelihood=-534.1914978866116
Iteration 184: 534.1914978866116
Likelihood=-484.49589105839044
Iteration 74: 484.49589105839044
Likelihood=-487.0469157500471
Likelihood=-493.7925783627224
Iteration 88: 493.7925783627224
Likelihood=-527.8802481149094
Iteration 113: 527.8802481149094
Likelihood=-484.49059513271
Iteration 75: 484.49059513271
Likelihood=-534.1903165648134
Iteration 185: 534.1903165648134
Likelihood=-486.5315116224418
Iteration 44: 486.5315116224418
Likelihood=-493.78585683475967
Iteration 89: 493.78585683475967
Likelihood=-484.4881538212922
Iteration 76: 484.4881538212922
Likelihood=-527.8784443094064
Iteration 114: 527.8784443094064
Likelihood=-534.1893087536787
Iteration 186: 534.1893087536787
Likelihood=-486.45889265953724
Iteration 45: 486.45889265953724
Likelihood=-484.48375096132895
Iteration 77: 484.48375096132895
Likelihood=-493.7821010447349
Iteration 90: 493.7821010447349
Likelihood=-527.8776642193618
Iteration 115: 527.8776642193618
Likelihood=-534.1885062793856
Iteration 187: 534.1885062793856
Likelihood=-484.47795760944484
Iteration 78: 484.47795760944484
Likelihood=-486.34830764021274
Iteration 46: 486.34830764021274
Likelihood=-493.77570077316796
Iteration 91: 493.77570077316796
Likelihood=-527.8759295886281
Iteration 116: 527.8759295886281
Likelihood=-484.4741114409099
Iteration 79: 484.4741114409099
Likelihood=-534.1878862631881
Iteration 188: 534.1878862631881
Likelihood=-486.21865964278606
Iteration 47: 486.21865964278606
Likelihood=-493.77160684448006
Iteration 92: 493.77160684448006
Likelihood=-484.47069410450246
Iteration 80: 484.47069410450246
Likelihood=-527.8754150393796
Iteration 117: 527.8754150393796
Likelihood=-534.1874320872854
Iteration 189: 534.1874320872854
Likelihood=-484.4688073317303
Iteration 81: 484.4688073317303
Likelihood=-486.1413193795118
Iteration 48: 486.1413193795118
Likelihood=-627.5056308185457
Iteration 0: 627.5056308185457
Iteration 1: 627.5056308185457
Likelihood=-493.7670574729207
Iteration 93: 493.7670574729207
Likelihood=-637.7240863682077
Iteration 0: 637.7240863682077
Iteration 1: 637.7240863682077
Likelihood=-484.46614300849615
Iteration 82: 484.46614300849615
Likelihood=-486.0964560056313
Iteration 49: 486.0964560056313
Likelihood=-604.3768440920128
Iteration 2: 604.3768440920128
Likelihood=-493.7616038436247
Iteration 94: 493.7616038436247
Likelihood=-484.46630341245435
Likelihood=-612.8339888369404
Iteration 2: 612.8339888369404
Likelihood=-484.46343878916434
Iteration 83: 484.46343878916434
Likelihood=-588.9940997349306
Likelihood=-486.05231608998736
Iteration 50: 486.05231608998736
Iteration 3: 588.9940997349306
Likelihood=-493.7572202138515
Iteration 95: 493.7572202138515
Likelihood=-595.1788944804513
Iteration 3: 595.1788944804513
Likelihood=-484.4590107903597
Iteration 84: 484.4590107903597
Likelihood=-578.009603280449
Iteration 4: 578.009603280449
Likelihood=-486.003638779742
Iteration 51: 486.003638779742
Likelihood=-493.75445543154603
Iteration 96: 493.75445543154603
Likelihood=-582.1528066062732
Iteration 4: 582.1528066062732
Likelihood=-484.4558349050592
Iteration 85: 484.4558349050592
Likelihood=-568.9368183320247
Iteration 5: 568.9368183320247
Likelihood=-485.9452757295039
Iteration 52: 485.9452757295039
Likelihood=-484.4520022841451
Iteration 86: 484.4520022841451
Likelihood=-493.75301754556205
Iteration 97: 493.75301754556205
Likelihood=-571.5290170223518
Iteration 5: 571.5290170223518
Likelihood=-484.4479416801806
Iteration 87: 484.4479416801806
Likelihood=-560.9942981359359
Iteration 6: 560.9942981359359
Likelihood=-485.8873387570005
Iteration 53: 485.8873387570005
Likelihood=-493.7508424742137
Iteration 98: 493.7508424742137
Likelihood=-562.4115546476169
Iteration 6: 562.4115546476169
Likelihood=-484.4439666700221
Iteration 88: 484.4439666700221
Likelihood=-553.9579192306436
Iteration 7: 553.9579192306436
Likelihood=-485.8612737041427
Iteration 54: 485.8612737041427
Likelihood=-493.7497084293652
Iteration 99: 493.7497084293652
Likelihood=-484.4380057947155
Iteration 89: 484.4380057947155
Likelihood=-554.4919236437194
Iteration 7: 554.4919236437194
Likelihood=-484.4319627550072
Iteration 90: 484.4319627550072
Likelihood=-547.7246181470907
Iteration 8: 547.7246181470907
Likelihood=-485.84227172926984
Iteration 55: 485.84227172926984
Likelihood=-493.7480380994979
Iteration 100: 493.7480380994979
Likelihood=-547.3789441019271
Iteration 8: 547.3789441019271
Likelihood=-484.4247911162771
Iteration 91: 484.4247911162771
Likelihood=-542.1622905548962
Iteration 9: 542.1622905548962
Likelihood=-485.8206280584568
Iteration 56: 485.8206280584568
Likelihood=-493.7470988548021
Iteration 101: 493.7470988548021
Likelihood=-541.254809452082
Iteration 9: 541.254809452082
Likelihood=-484.4074557656596
Iteration 92: 484.4074557656596
Likelihood=-484.39648356244754
Iteration 93: 484.39648356244754
Likelihood=-537.0199322475205
Iteration 10: 537.0199322475205
Likelihood=-485.77935688654713
Iteration 57: 485.77935688654713
Likelihood=-493.7463758324175
Iteration 102: 493.7463758324175
Likelihood=-535.8910504260358
Iteration 10: 535.8910504260358
Likelihood=-484.3849382859106
Iteration 94: 484.3849382859106
Likelihood=-532.6558328186651
Iteration 11: 532.6558328186651
Likelihood=-493.74702995160845
Likelihood=-485.7517674551325
Iteration 58: 485.7517674551325
Likelihood=-531.2595813803633
Iteration 11: 531.2595813803633
Likelihood=-484.36709987983227
Iteration 95: 484.36709987983227
Likelihood=-528.7437993949143
Iteration 12: 528.7437993949143
Likelihood=-493.7460345131889
Iteration 103: 493.7460345131889
Likelihood=-484.3528133895693
Iteration 96: 484.3528133895693
Likelihood=-485.7270085558658
Iteration 59: 485.7270085558658
Likelihood=-527.4685010498209
Iteration 12: 527.4685010498209
Likelihood=-484.33792395317033
Iteration 97: 484.33792395317033
Likelihood=-613.1150046242209
Iteration 0: 613.1150046242209
Iteration 1: 613.1150046242209
Likelihood=-525.4018492130757
Iteration 13: 525.4018492130757
Likelihood=-485.70574274498074
Iteration 60: 485.70574274498074
Likelihood=-524.1367564077144
Iteration 13: 524.1367564077144
Likelihood=-484.3098204632995
Iteration 98: 484.3098204632995
Likelihood=-592.6829714089569
Iteration 2: 592.6829714089569
Likelihood=-522.5228729094574
Iteration 14: 522.5228729094574
Likelihood=-485.6878822921545
Iteration 61: 485.6878822921545
Likelihood=-484.3072305764272
Iteration 99: 484.3072305764272
Likelihood=-521.4224741322898
Iteration 14: 521.4224741322898
Likelihood=-578.5809277917325
Iteration 3: 578.5809277917325
Likelihood=-519.9002176412505
Iteration 15: 519.9002176412505
Likelihood=-484.33104063049166
Likelihood=-485.6640670963268
Iteration 62: 485.6640670963268
Likelihood=-519.0313009520276
Iteration 15: 519.0313009520276
Likelihood=-484.30023953174134
Iteration 100: 484.30023953174134
Likelihood=-568.1658614251822
Iteration 4: 568.1658614251822
Likelihood=-517.6826558735117
Iteration 16: 517.6826558735117
Likelihood=-485.63808553827954
Iteration 63: 485.63808553827954
Likelihood=-516.9823501184092
Iteration 16: 516.9823501184092
Likelihood=-484.2912718358766
Iteration 101: 484.2912718358766
Likelihood=-559.4580167589728
Iteration 5: 559.4580167589728
Likelihood=-515.741943818905
Iteration 17: 515.741943818905
Likelihood=-484.28345314374997
Iteration 102: 484.28345314374997
Likelihood=-485.60837818007593
Iteration 64: 485.60837818007593
Likelihood=-515.2433977190692
Iteration 17: 515.2433977190692
Likelihood=-551.8172140740166
Iteration 6: 551.8172140740166
Likelihood=-484.27852320541984
Iteration 103: 484.27852320541984
Likelihood=-513.9799900454204
Iteration 18: 513.9799900454204
Likelihood=-485.59079804553534
Iteration 65: 485.59079804553534
Likelihood=-513.7423281341466
Iteration 18: 513.7423281341466
Likelihood=-484.27318204131757
Iteration 104: 484.27318204131757
Likelihood=-545.2891524325963
Iteration 7: 545.2891524325963
Likelihood=-512.4691105558899
Iteration 19: 512.4691105558899
Likelihood=-485.55927298910467
Iteration 66: 485.55927298910467
Likelihood=-512.391547824069
Iteration 19: 512.391547824069
Likelihood=-484.2701999593696
Iteration 105: 484.2701999593696
Likelihood=-511.08913825101587
Iteration 20: 511.08913825101587
Likelihood=-539.8326485393726
Iteration 8: 539.8326485393726
Likelihood=-484.26669792848713
Iteration 106: 484.26669792848713
Likelihood=-485.54182575417445
Iteration 67: 485.54182575417445
Likelihood=-511.2640141650914
Iteration 20: 511.2640141650914
Likelihood=-484.26281887136247
Iteration 107: 484.26281887136247
Likelihood=-509.8157743605332
Iteration 21: 509.8157743605332
Likelihood=-535.1249948982723
Iteration 9: 535.1249948982723
Likelihood=-485.521991759705
Iteration 68: 485.521991759705
Likelihood=-510.2587349725956
Iteration 21: 510.2587349725956
Likelihood=-484.2599614898068
Iteration 108: 484.2599614898068
Likelihood=-508.68270291384994
Iteration 22: 508.68270291384994
Likelihood=-531.1193191003158
Iteration 10: 531.1193191003158
Likelihood=-485.5060757917261
Iteration 69: 485.5060757917261
Likelihood=-484.25793515390586
Iteration 109: 484.25793515390586
Likelihood=-509.39368832135636
Iteration 22: 509.39368832135636
Likelihood=-507.59967762664513
Iteration 23: 507.59967762664513
Likelihood=-527.4192997937356
Iteration 11: 527.4192997937356
Likelihood=-484.2563005823452
Iteration 110: 484.2563005823452
Likelihood=-485.48859494257835
Iteration 70: 485.48859494257835
Likelihood=-508.6519891444459
Iteration 23: 508.6519891444459
Likelihood=-484.254485316971
Iteration 111: 484.254485316971
Likelihood=-506.5941065023587
Iteration 24: 506.5941065023587
Likelihood=-524.2172256817971
Iteration 12: 524.2172256817971
Likelihood=-507.97146266843004
Iteration 24: 507.97146266843004
Likelihood=-485.47692379878066
Iteration 71: 485.47692379878066
Likelihood=-484.2514467775087
Iteration 112: 484.2514467775087
Likelihood=-505.6742465448852
Iteration 25: 505.6742465448852
Likelihood=-521.2354332520192
Iteration 13: 521.2354332520192
Likelihood=-484.25084049848317
Iteration 113: 484.25084049848317
Likelihood=-507.3636295213074
Iteration 25: 507.3636295213074
Likelihood=-485.4551399225591
Iteration 72: 485.4551399225591
Likelihood=-504.836783386395
Iteration 26: 504.836783386395
Likelihood=-484.24845336389217
Iteration 114: 484.24845336389217
Likelihood=-518.471983849882
Iteration 14: 518.471983849882
Likelihood=-506.7971042326941
Iteration 26: 506.7971042326941
Likelihood=-485.44293486023656
Iteration 73: 485.44293486023656
Likelihood=-484.24762304855665
Iteration 115: 484.24762304855665
Likelihood=-504.0793035830459
Iteration 27: 504.0793035830459
Likelihood=-516.0162865599585
Iteration 15: 516.0162865599585
Likelihood=-506.25525837193203
Iteration 27: 506.25525837193203
Likelihood=-485.42869906584934
Iteration 74: 485.42869906584934
Likelihood=-484.24619927553886
Iteration 116: 484.24619927553886
Likelihood=-503.32188018346625
Iteration 28: 503.32188018346625
Likelihood=-513.8254213982856
Iteration 16: 513.8254213982856
Likelihood=-484.2441688420584
Iteration 117: 484.2441688420584
Likelihood=-505.73442798784527
Iteration 28: 505.73442798784527
Likelihood=-485.41153254423267
Iteration 75: 485.41153254423267
Likelihood=-502.6060155495366
Iteration 29: 502.6060155495366
Likelihood=-484.24410065956016
Likelihood=-511.8805645029366
Iteration 17: 511.8805645029366
Likelihood=-505.30662948203144
Iteration 29: 505.30662948203144
Likelihood=-485.3902766730793
Iteration 76: 485.3902766730793
Likelihood=-484.2429136424394
Iteration 118: 484.2429136424394
Likelihood=-501.9734688277544
Iteration 30: 501.9734688277544
Likelihood=-510.3337578977661
Iteration 18: 510.3337578977661
Likelihood=-504.9268497824129
Iteration 30: 504.9268497824129
Likelihood=-484.2416639722352
Iteration 119: 484.2416639722352
Likelihood=-485.365223521813
Iteration 77: 485.365223521813
Likelihood=-501.3649213779679
Iteration 31: 501.3649213779679
Likelihood=-484.2406094766082
Iteration 120: 484.2406094766082
Likelihood=-508.84255261336256
Iteration 19: 508.84255261336256
Likelihood=-504.61849162512283
Iteration 31: 504.61849162512283
Likelihood=-485.3440650908157
Iteration 78: 485.3440650908157
Likelihood=-500.8457011090321
Iteration 32: 500.8457011090321
Likelihood=-484.23911270109704
Iteration 121: 484.23911270109704
Likelihood=-507.45982389511045
Iteration 20: 507.45982389511045
Likelihood=-504.315218281434
Iteration 32: 504.315218281434
Likelihood=-484.2377877286761
Iteration 122: 484.2377877286761
Likelihood=-485.32212106042977
Iteration 79: 485.32212106042977
Likelihood=-500.3559459210057
Iteration 33: 500.3559459210057
Likelihood=-484.2365765126685
Iteration 123: 484.2365765126685
Likelihood=-506.2088231099138
Iteration 21: 506.2088231099138
Likelihood=-504.06920750126386
Iteration 33: 504.06920750126386
Likelihood=-485.2994818477322
Iteration 80: 485.2994818477322
Likelihood=-499.95222654617453
Iteration 34: 499.95222654617453
Likelihood=-484.23562765506074
Iteration 124: 484.23562765506074
Likelihood=-503.77060328459953
Iteration 34: 503.77060328459953
Likelihood=-505.1432828077305
Iteration 22: 505.1432828077305
Likelihood=-485.2744095452716
Iteration 81: 485.2744095452716
Likelihood=-499.5779835932939
Iteration 35: 499.5779835932939
Likelihood=-484.23484009911556
Iteration 125: 484.23484009911556
Likelihood=-503.5012923298983
Iteration 35: 503.5012923298983
Likelihood=-504.30898085922354
Iteration 23: 504.30898085922354
Likelihood=-484.2342083209321
Iteration 126: 484.2342083209321
Likelihood=-499.26791297886183
Iteration 36: 499.26791297886183
Likelihood=-485.238831067471
Iteration 82: 485.238831067471
Likelihood=-484.2331286242642
Iteration 127: 484.2331286242642
Likelihood=-503.25545937163895
Iteration 36: 503.25545937163895
Likelihood=-503.4241603320771
Iteration 24: 503.4241603320771
Likelihood=-498.99038639859174
Iteration 37: 498.99038639859174
Likelihood=-485.2315913954696
Iteration 83: 485.2315913954696
Likelihood=-484.2325248979903
Iteration 128: 484.2325248979903
Likelihood=-503.05588298423186
Iteration 37: 503.05588298423186
Likelihood=-502.71574858507523
Iteration 25: 502.71574858507523
Likelihood=-498.7416786978913
Iteration 38: 498.7416786978913
Likelihood=-484.2318874992805
Iteration 129: 484.2318874992805
Likelihood=-485.17885701331664
Iteration 84: 485.17885701331664
Likelihood=-502.8199437149579
Iteration 38: 502.8199437149579
Likelihood=-502.00780478047795
Iteration 26: 502.00780478047795
Likelihood=-484.23186620822923
Likelihood=-498.498137914651
Iteration 39: 498.498137914651
Likelihood=-485.1642214772559
Iteration 85: 485.1642214772559
Likelihood=-484.23132784429094
Iteration 130: 484.23132784429094
Likelihood=-502.6635072548096
Likelihood=-501.4146811253988
Iteration 39: 502.6635072548096
Iteration 27: 501.4146811253988
Likelihood=-498.299229984376
Iteration 40: 498.299229984376
Likelihood=-485.1418258517206
Iteration 86: 485.1418258517206
Likelihood=-484.23051206973
Iteration 131: 484.23051206973
Likelihood=-500.8519524359046
Iteration 28: 500.8519524359046
Likelihood=-502.5334536590744
Iteration 40: 502.5334536590744
Likelihood=-498.12985216327945
Iteration 41: 498.12985216327945
Likelihood=-484.2298171909157
Iteration 132: 484.2298171909157
Likelihood=-485.14025144721046
Iteration 87: 485.14025144721046
Likelihood=-500.38082328200966
Iteration 29: 500.38082328200966
Likelihood=-502.3353835455264
Iteration 41: 502.3353835455264
Likelihood=-484.2289812904876
Iteration 133: 484.2289812904876
Likelihood=-497.995618741929
Iteration 42: 497.995618741929
Likelihood=-485.125010460633
Iteration 88: 485.125010460633
Likelihood=-484.2281611223332
Iteration 134: 484.2281611223332
Likelihood=-499.9400140733598
Iteration 30: 499.9400140733598
Likelihood=-502.21718090493897
Iteration 42: 502.21718090493897
Likelihood=-497.88559452664424
Iteration 43: 497.88559452664424
Likelihood=-484.2273509744066
Iteration 135: 484.2273509744066
Likelihood=-485.11848746604574
Iteration 89: 485.11848746604574
Likelihood=-499.4980842158075
Iteration 31: 499.4980842158075
Likelihood=-502.05525526640656
Iteration 43: 502.05525526640656
Likelihood=-484.2269041637835
Iteration 136: 484.2269041637835
Likelihood=-497.80106191371374
Iteration 44: 497.80106191371374
Likelihood=-485.1119506495695
Iteration 90: 485.1119506495695
Likelihood=-629.7799048817162
Iteration 0: 629.7799048817162
Iteration 1: 629.7799048817162
Likelihood=-499.1768451455617
Iteration 32: 499.1768451455617
Likelihood=-501.9572211506856
Iteration 44: 501.9572211506856
Likelihood=-497.7279769088079
Iteration 45: 497.7279769088079
Likelihood=-611.0441492301702
Iteration 2: 611.0441492301702
Likelihood=-485.10456693943775
Iteration 91: 485.10456693943775
Likelihood=-498.89535579503394
Iteration 33: 498.89535579503394
Likelihood=-501.84772396311405
Iteration 45: 501.84772396311405
Likelihood=-598.3278199618527
Iteration 3: 598.3278199618527
Likelihood=-497.652601375347
Iteration 46: 497.652601375347
Likelihood=-485.1027843824275
Iteration 92: 485.1027843824275
Likelihood=-498.632719919282
Iteration 34: 498.632719919282
Likelihood=-589.19999070384
Iteration 4: 589.19999070384
Likelihood=-501.7587471982926
Iteration 46: 501.7587471982926
Likelihood=-497.5768628992139
Iteration 47: 497.5768628992139
Likelihood=-485.09259167613743
Iteration 93: 485.09259167613743
Likelihood=-581.800375820794
Iteration 5: 581.800375820794
Likelihood=-498.39394423358635
Iteration 35: 498.39394423358635
Likelihood=-501.68572871013953
Iteration 47: 501.68572871013953
Likelihood=-497.4968073347654
Iteration 48: 497.4968073347654
Likelihood=-575.3597893514425
Iteration 6: 575.3597893514425
Likelihood=-485.0899851008684
Iteration 94: 485.0899851008684
Likelihood=-498.1379092674316
Iteration 36: 498.1379092674316
Likelihood=-501.64753744630775
Iteration 48: 501.64753744630775
Likelihood=-569.6464035496809
Iteration 7: 569.6464035496809
Likelihood=-497.42973473868176
Iteration 49: 497.42973473868176
Likelihood=-485.0854496494184
Iteration 95: 485.0854496494184
Likelihood=-497.93029243881017
Iteration 37: 497.93029243881017
Likelihood=-564.5894807884616
Iteration 8: 564.5894807884616
Likelihood=-501.5681602153696
Iteration 49: 501.5681602153696
Likelihood=-497.3755768956951
Iteration 50: 497.3755768956951
Likelihood=-560.3262625143503
Iteration 9: 560.3262625143503
Likelihood=-485.08050430070296
Iteration 96: 485.08050430070296
Likelihood=-497.7220505258202
Iteration 38: 497.7220505258202
Likelihood=-501.5049090459231
Iteration 50: 501.5049090459231
Likelihood=-497.32678443105743
Iteration 51: 497.32678443105743
Likelihood=-556.4898588225798
Iteration 10: 556.4898588225798
Likelihood=-485.0753070248344
Iteration 97: 485.0753070248344
Likelihood=-497.5008975978272
Iteration 39: 497.5008975978272
Likelihood=-501.42281138538175
Iteration 51: 501.42281138538175
Likelihood=-553.1837942040435
Iteration 11: 553.1837942040435
Likelihood=-497.2907119667574
Iteration 52: 497.2907119667574
Likelihood=-497.2797477902388
Iteration 40: 497.2797477902388
Likelihood=-485.06967459341564
Iteration 98: 485.06967459341564
Likelihood=-550.2880753202318
Iteration 12: 550.2880753202318
Likelihood=-501.35669136021284
Iteration 52: 501.35669136021284
Likelihood=-497.26318096356687
Iteration 53: 497.26318096356687
Likelihood=-547.5991437369779
Iteration 13: 547.5991437369779
Likelihood=-497.01487691725504
Iteration 41: 497.01487691725504
Likelihood=-485.066492863522
Iteration 99: 485.066492863522
Likelihood=-501.29999380840843
Iteration 53: 501.29999380840843
Likelihood=-497.23121962724326
Iteration 54: 497.23121962724326
Likelihood=-545.3481590010269
Iteration 14: 545.3481590010269
Likelihood=-496.647834591679
Iteration 42: 496.647834591679
Likelihood=-485.0629143961763
Iteration 100: 485.0629143961763
Likelihood=-501.2471232360185
Iteration 54: 501.2471232360185
Likelihood=-543.487190399563
Iteration 15: 543.487190399563
Likelihood=-497.2007311811716
Iteration 55: 497.2007311811716
Likelihood=-496.4109446954078
Iteration 43: 496.4109446954078
Likelihood=-541.7289662869327
Iteration 16: 541.7289662869327
Likelihood=-485.05839598929947
Iteration 101: 485.05839598929947
Likelihood=-501.19296271314766
Iteration 55: 501.19296271314766
Likelihood=-497.165838658131
Iteration 56: 497.165838658131
Likelihood=-540.2249657659887
Iteration 17: 540.2249657659887
Likelihood=-496.4407613919178
Likelihood=-485.05537273174644
Iteration 102: 485.05537273174644
Likelihood=-501.1673429204533
Iteration 56: 501.1673429204533
Likelihood=-497.1362511538573
Iteration 57: 497.1362511538573
Likelihood=-538.8005309633228
Iteration 18: 538.8005309633228
Likelihood=-496.30502325102685
Iteration 44: 496.30502325102685
Likelihood=-485.04831879302634
Iteration 103: 485.04831879302634
Likelihood=-501.1303033823274
Iteration 57: 501.1303033823274
Likelihood=-537.4878206573845
Iteration 19: 537.4878206573845
Likelihood=-497.13388488621615
Likelihood=-496.2453135973288
Iteration 45: 496.2453135973288
Likelihood=-536.2941875149149
Iteration 20: 536.2941875149149
Likelihood=-485.06166299759224
Likelihood=-501.0904235040291
Iteration 58: 501.0904235040291
Likelihood=-497.12243744301225
Iteration 58: 497.12243744301225
Likelihood=-535.260537198976
Iteration 21: 535.260537198976
Likelihood=-496.0556698538386
Iteration 46: 496.0556698538386
Likelihood=-485.04634484437594
Iteration 104: 485.04634484437594
Likelihood=-501.05360749895823
Iteration 59: 501.05360749895823
Likelihood=-497.1041359065216
Iteration 59: 497.1041359065216
Likelihood=-534.3906324406812
Iteration 22: 534.3906324406812
Likelihood=-495.92999162161067
Iteration 47: 495.92999162161067
Likelihood=-485.04176768612336
Iteration 105: 485.04176768612336
Likelihood=-533.6086055802067
Iteration 23: 533.6086055802067
Likelihood=-501.0263960736112
Iteration 60: 501.0263960736112
Likelihood=-497.0920877533771
Iteration 60: 497.0920877533771
Likelihood=-495.7869996584508
Iteration 48: 495.7869996584508
Likelihood=-533.008853906801
Iteration 24: 533.008853906801
Likelihood=-485.0374247965999
Iteration 106: 485.0374247965999
Likelihood=-501.00068388870847
Iteration 61: 501.00068388870847
Likelihood=-497.07880135750867
Iteration 61: 497.07880135750867
Likelihood=-495.6284004074931
Iteration 49: 495.6284004074931
Likelihood=-532.4588253926466
Iteration 25: 532.4588253926466
Likelihood=-485.0318897170564
Iteration 107: 485.0318897170564
Likelihood=-500.98325486344885
Iteration 62: 500.98325486344885
Likelihood=-497.0732659087728
Iteration 62: 497.0732659087728
Likelihood=-532.043545155542
Iteration 26: 532.043545155542
Likelihood=-495.55493598532155
Iteration 50: 495.55493598532155
Likelihood=-531.6573223405271
Iteration 27: 531.6573223405271
Likelihood=-485.02918355155936
Iteration 108: 485.02918355155936
Likelihood=-500.9639954440935
Iteration 63: 500.9639954440935
Likelihood=-497.0553953880936
Iteration 63: 497.0553953880936
Likelihood=-495.4511660579867
Iteration 51: 495.4511660579867
Likelihood=-531.3493402224341
Iteration 28: 531.3493402224341
Likelihood=-485.0246327502382
Iteration 109: 485.0246327502382
Likelihood=-500.92713041649455
Iteration 64: 500.92713041649455
Likelihood=-497.04628939104384
Iteration 64: 497.04628939104384
Likelihood=-496.2981043765176
Likelihood=-530.9887271898535
Iteration 29: 530.9887271898535
Likelihood=-485.0219257158423
Iteration 110: 485.0219257158423
Likelihood=-500.9007653262484
Iteration 65: 500.9007653262484
Likelihood=-497.03360982755106
Iteration 65: 497.03360982755106
Likelihood=-530.6753237348893
Iteration 30: 530.6753237348893
Likelihood=-495.4292171731064
Iteration 52: 495.4292171731064
Likelihood=-530.3890859103956
Iteration 31: 530.3890859103956
Likelihood=-485.01985369857886
Iteration 111: 485.01985369857886
Likelihood=-500.88106789748707
Iteration 66: 500.88106789748707
Likelihood=-497.01552962136515
Iteration 66: 497.01552962136515
Likelihood=-495.37840864839677
Iteration 53: 495.37840864839677
Likelihood=-530.0920177080922
Iteration 32: 530.0920177080922
Likelihood=-485.0184420158047
Iteration 112: 485.0184420158047
Likelihood=-500.8179606842868
Iteration 67: 500.8179606842868
Likelihood=-497.01308856365984
Iteration 67: 497.01308856365984
Likelihood=-495.32568341870314
Iteration 54: 495.32568341870314
Likelihood=-529.745603751094
Iteration 33: 529.745603751094
Likelihood=-485.016676719648
Iteration 113: 485.016676719648
Likelihood=-500.7924447406652
Iteration 68: 500.7924447406652
Likelihood=-529.4330491772452
Iteration 34: 529.4330491772452
Likelihood=-496.98612616393615
Iteration 68: 496.98612616393615
Likelihood=-495.2976121850774
Iteration 55: 495.2976121850774
Likelihood=-529.1543901202804
Iteration 35: 529.1543901202804
Likelihood=-500.76176569668394
Iteration 69: 500.76176569668394
Likelihood=-485.01589554005335
Iteration 114: 485.01589554005335
Likelihood=-496.97692086998086
Iteration 69: 496.97692086998086
Likelihood=-495.2505364636217
Iteration 56: 495.2505364636217
Likelihood=-528.8921375370851
Iteration 36: 528.8921375370851
Likelihood=-500.71193243507724
Iteration 70: 500.71193243507724
Likelihood=-485.0142743798526
Iteration 115: 485.0142743798526
Likelihood=-495.20457594740884
Iteration 57: 495.20457594740884
Likelihood=-496.96189518250435
Iteration 70: 496.96189518250435
Likelihood=-528.6682817486985
Iteration 37: 528.6682817486985
Likelihood=-528.4833894083641
Iteration 38: 528.4833894083641
Likelihood=-500.66200914466185
Iteration 71: 500.66200914466185
Likelihood=-495.15646636297237
Iteration 58: 495.15646636297237
Likelihood=-496.9556595213522
Iteration 71: 496.9556595213522
Likelihood=-485.01404192088154
Likelihood=-528.2977184964299
Iteration 39: 528.2977184964299
Likelihood=-495.1362288499204
Iteration 59: 495.1362288499204
Likelihood=-500.605490047625
Iteration 72: 500.605490047625
Likelihood=-496.9440509732865
Iteration 72: 496.9440509732865
Likelihood=-485.01301322705206
Iteration 116: 485.01301322705206
Likelihood=-528.1661266793153
Iteration 40: 528.1661266793153
Likelihood=-495.29541963906985
Likelihood=-500.5498661709798
Iteration 73: 500.5498661709798
Likelihood=-496.93726388625186
Iteration 73: 496.93726388625186
Likelihood=-485.0110955454356
Iteration 117: 485.0110955454356
Likelihood=-528.0315221893404
Iteration 41: 528.0315221893404
Likelihood=-527.9124785249949
Iteration 42: 527.9124785249949
Likelihood=-495.1270333615738
Iteration 60: 495.1270333615738
Likelihood=-500.4869199038569
Iteration 74: 500.4869199038569
Likelihood=-496.9276239179118
Iteration 74: 496.9276239179118
Likelihood=-485.0094961676209
Iteration 118: 485.0094961676209
Likelihood=-527.7316894777648
Iteration 43: 527.7316894777648
Likelihood=-495.11279582842144
Iteration 61: 495.11279582842144
Likelihood=-500.4296245665471
Iteration 75: 500.4296245665471
Likelihood=-496.91500347198445
Iteration 75: 496.91500347198445
Likelihood=-485.007559649684
Iteration 119: 485.007559649684
Likelihood=-527.5726512151111
Iteration 44: 527.5726512151111
Likelihood=-495.064949569509
Iteration 62: 495.064949569509
Likelihood=-500.37646207911666
Iteration 76: 500.37646207911666
Likelihood=-496.9096285421742
Iteration 76: 496.9096285421742
Likelihood=-527.4350950233936
Iteration 45: 527.4350950233936
Likelihood=-485.00622206258595
Iteration 120: 485.00622206258595
Likelihood=-527.3255644202927
Iteration 46: 527.3255644202927
Likelihood=-495.0207403757148
Iteration 63: 495.0207403757148
Likelihood=-500.33383782965683
Iteration 77: 500.33383782965683
Likelihood=-496.899809822114
Iteration 77: 496.899809822114
Likelihood=-485.0044267459892
Iteration 121: 485.0044267459892
Likelihood=-527.2266869566637
Iteration 47: 527.2266869566637
Likelihood=-494.97934250464624
Iteration 64: 494.97934250464624
Likelihood=-500.3067125089754
Iteration 78: 500.3067125089754
Likelihood=-496.8948013569973
Iteration 78: 496.8948013569973
Likelihood=-485.0028538108501
Iteration 122: 485.0028538108501
Likelihood=-527.1563621647597
Iteration 48: 527.1563621647597
Likelihood=-494.9513757936248
Iteration 65: 494.9513757936248
Likelihood=-527.0989174399608
Iteration 49: 527.0989174399608
Likelihood=-500.2783693382586
Iteration 79: 500.2783693382586
Likelihood=-496.8857649441162
Iteration 79: 496.8857649441162
Likelihood=-485.00070179822325
Iteration 123: 485.00070179822325
Likelihood=-494.91902559069337
Iteration 66: 494.91902559069337
Likelihood=-527.0392588634045
Iteration 50: 527.0392588634045
Likelihood=-500.2495308302978
Likelihood=-496.867412315807
Iteration 80: 500.2495308302978
Iteration 80: 496.867412315807
Likelihood=-484.99759194338424
Iteration 124: 484.99759194338424
Likelihood=-526.9915764726533
Iteration 51: 526.9915764726533
Likelihood=-494.94687103645686
Likelihood=-500.223222567906
Likelihood=-496.86399014050585
Iteration 81: 500.223222567906
Iteration 81: 496.86399014050585
Likelihood=-526.9317599767307
Iteration 52: 526.9317599767307
Likelihood=-484.9962455447457
Iteration 125: 484.9962455447457
Likelihood=-494.90973980250465
Iteration 67: 494.90973980250465
Likelihood=-526.8550891318285
Iteration 53: 526.8550891318285
Likelihood=-500.17986014329813
Iteration 82: 500.17986014329813
Likelihood=-496.83941273855754
Iteration 82: 496.83941273855754
Likelihood=-484.99407460832214
Iteration 126: 484.99407460832214
Likelihood=-494.8915444145991
Iteration 68: 494.8915444145991
Likelihood=-526.7777289237076
Iteration 54: 526.7777289237076
Likelihood=-500.12246939999363
Iteration 83: 500.12246939999363
Likelihood=-496.8307381429143
Iteration 83: 496.8307381429143
Likelihood=-484.9934042115221
Iteration 127: 484.9934042115221
Likelihood=-526.6966884684106
Iteration 55: 526.6966884684106
Likelihood=-494.88361757868
Iteration 69: 494.88361757868
Likelihood=-496.81519770211355
Likelihood=-500.07366597722717
Iteration 84: 500.07366597722717
Iteration 84: 496.81519770211355
Likelihood=-526.6465760531524
Iteration 56: 526.6465760531524
Likelihood=-484.9923929311535
Iteration 128: 484.9923929311535
Likelihood=-494.87249262338486
Iteration 70: 494.87249262338486
Likelihood=-526.6103243568512
Iteration 57: 526.6103243568512
Likelihood=-500.0494929900212
Iteration 85: 500.0494929900212
Likelihood=-496.799504960313
Iteration 85: 496.799504960313
Likelihood=-484.99232507796415
Likelihood=-494.8587817694654
Iteration 71: 494.8587817694654
Likelihood=-526.5860395386493
Iteration 58: 526.5860395386493
Likelihood=-500.01262242745844
Iteration 86: 500.01262242745844
Likelihood=-496.7838066689493
Iteration 86: 496.7838066689493
Likelihood=-484.99173030567505
Iteration 129: 484.99173030567505
Likelihood=-526.6000722474063
Likelihood=-494.83756343549834
Iteration 72: 494.83756343549834
Likelihood=-499.9830789838698
Iteration 87: 499.9830789838698
Likelihood=-496.76631515303643
Iteration 87: 496.76631515303643
Likelihood=-526.5576566722917
Iteration 59: 526.5576566722917
Likelihood=-484.9908873385299
Iteration 130: 484.9908873385299
Likelihood=-494.8165793027687
Iteration 73: 494.8165793027687
Likelihood=-526.5088465658074
Iteration 60: 526.5088465658074
Likelihood=-499.9500751758732
Iteration 88: 499.9500751758732
Likelihood=-496.7482169746472
Iteration 88: 496.7482169746472
Likelihood=-484.99017615185033
Iteration 131: 484.99017615185033
Likelihood=-494.8057818882162
Iteration 74: 494.8057818882162
Likelihood=-526.4145746437903
Iteration 61: 526.4145746437903
Likelihood=-499.9059748596365
Iteration 89: 499.9059748596365
Likelihood=-496.735460396263
Iteration 89: 496.735460396263
Likelihood=-526.3119079460498
Iteration 62: 526.3119079460498
Likelihood=-484.9896079552512
Iteration 132: 484.9896079552512
Likelihood=-494.80028958383264
Iteration 75: 494.80028958383264
Likelihood=-499.867356961295
Iteration 90: 499.867356961295
Likelihood=-496.7089467338075
Iteration 90: 496.7089467338075
Likelihood=-526.3241914833045
Likelihood=-484.9890533748464
Iteration 133: 484.9890533748464
Likelihood=-494.79000013980476
Iteration 76: 494.79000013980476
Likelihood=-526.2673673936316
Iteration 63: 526.2673673936316
Likelihood=-499.7848135518308
Iteration 91: 499.7848135518308
Likelihood=-496.6990733816446
Iteration 91: 496.6990733816446
Likelihood=-484.98855037185285
Iteration 134: 484.98855037185285
Likelihood=-494.7853766503026
Iteration 77: 494.7853766503026
Likelihood=-526.2133735072911
Iteration 64: 526.2133735072911
Likelihood=-499.7229568740936
Iteration 92: 499.7229568740936
Likelihood=-496.68704633385914
Iteration 92: 496.68704633385914
Likelihood=-526.1867997330712
Iteration 65: 526.1867997330712
Likelihood=-484.98830829719924
Iteration 135: 484.98830829719924
Likelihood=-494.77000440306654
Iteration 78: 494.77000440306654
Likelihood=-499.6828746988958
Likelihood=-526.1739088202293
Iteration 66: 526.1739088202293
Iteration 93: 499.6828746988958
Likelihood=-496.6819558798903
Iteration 93: 496.6819558798903
Likelihood=-624.2054128939608
Iteration 0: 624.2054128939608
Iteration 1: 624.2054128939608
Likelihood=-494.7594698823307
Iteration 79: 494.7594698823307
Likelihood=-526.1565573801822
Iteration 67: 526.1565573801822
Likelihood=-499.63496041534296
Iteration 94: 499.63496041534296
Likelihood=-496.67398044927216
Iteration 94: 496.67398044927216
Likelihood=-602.7772075919784
Iteration 2: 602.7772075919784
Likelihood=-494.7485585427388
Iteration 80: 494.7485585427388
Likelihood=-526.1153396151731
Iteration 68: 526.1153396151731
Likelihood=-499.5937482822832
Iteration 95: 499.5937482822832
Likelihood=-496.67152925434283
Iteration 95: 496.67152925434283
Likelihood=-587.5007265433138
Iteration 3: 587.5007265433138
Likelihood=-526.093537960056
Iteration 69: 526.093537960056
Likelihood=-494.7421819108919
Iteration 81: 494.7421819108919
Likelihood=-526.0757609055554
Iteration 70: 526.0757609055554
Likelihood=-499.5697639658269
Iteration 96: 499.5697639658269
Likelihood=-496.6668707286579
Iteration 96: 496.6668707286579
Likelihood=-576.350874164319
Iteration 4: 576.350874164319
Likelihood=-494.7349762231699
Iteration 82: 494.7349762231699
Likelihood=-526.0566685551302
Iteration 71: 526.0566685551302
Likelihood=-499.55162399977337
Iteration 97: 499.55162399977337
Likelihood=-496.66237744792915
Iteration 97: 496.66237744792915
Likelihood=-567.3018937774535
Iteration 5: 567.3018937774535
Likelihood=-494.72749091183516
Iteration 83: 494.72749091183516
Likelihood=-526.0532157157271
Iteration 72: 526.0532157157271
Likelihood=-499.532323911323
Iteration 98: 499.532323911323
Likelihood=-496.65931770957
Iteration 98: 496.65931770957
Likelihood=-526.0397945480488
Iteration 73: 526.0397945480488
Likelihood=-559.4087316537815
Iteration 6: 559.4087316537815
Likelihood=-494.7237594343683
Iteration 84: 494.7237594343683
Likelihood=-526.0324480715017
Iteration 74: 526.0324480715017
Likelihood=-499.4996584670112
Iteration 99: 499.4996584670112
Likelihood=-496.65612475845967
Iteration 99: 496.65612475845967
Likelihood=-494.71973050557244
Iteration 85: 494.71973050557244
Likelihood=-552.3556769827065
Iteration 7: 552.3556769827065
Likelihood=-526.0230960983849
Iteration 75: 526.0230960983849
Likelihood=-499.4704312448282
Iteration 100: 499.4704312448282
Likelihood=-496.6535802135884
Iteration 100: 496.6535802135884
Likelihood=-494.71612569086386
Iteration 86: 494.71612569086386
Likelihood=-526.013006290486
Iteration 76: 526.013006290486
Likelihood=-546.0153094694034
Iteration 8: 546.0153094694034
Likelihood=-499.44570839865725
Iteration 101: 499.44570839865725
Likelihood=-496.6507487499148
Iteration 101: 496.6507487499148
Likelihood=-526.0008125346607
Iteration 77: 526.0008125346607
Likelihood=-494.7131425143704
Iteration 87: 494.7131425143704
Likelihood=-540.2764120688637
Iteration 9: 540.2764120688637
Likelihood=-525.9967914500684
Iteration 78: 525.9967914500684
Likelihood=-499.4239478263502
Iteration 102: 499.4239478263502
Likelihood=-496.64696005053634
Iteration 102: 496.64696005053634
Likelihood=-494.710282968288
Iteration 88: 494.710282968288
Likelihood=-535.1434568827891
Iteration 10: 535.1434568827891
Likelihood=-525.9858798697686
Iteration 79: 525.9858798697686
Likelihood=-499.4102076569547
Iteration 103: 499.4102076569547
Likelihood=-496.6419803194677
Iteration 103: 496.6419803194677
Likelihood=-494.7005723453194
Iteration 89: 494.7005723453194
Likelihood=-525.9795627329079
Iteration 80: 525.9795627329079
Likelihood=-530.4818189744601
Iteration 11: 530.4818189744601
Likelihood=-499.38707389599585
Iteration 104: 499.38707389599585
Likelihood=-496.6366501110696
Iteration 104: 496.6366501110696
Likelihood=-525.9734349755527
Iteration 81: 525.9734349755527
Likelihood=-494.7024104817021
Likelihood=-526.1760502877759
Iteration 12: 526.1760502877759
Likelihood=-499.373088601793
Iteration 105: 499.373088601793
Likelihood=-525.9653512861482
Iteration 82: 525.9653512861482
Likelihood=-496.6319868656598
Iteration 105: 496.6319868656598
Likelihood=-494.69591231895816
Iteration 90: 494.69591231895816
Likelihood=-525.9521004203348
Iteration 83: 525.9521004203348
Likelihood=-522.3958335822957
Iteration 13: 522.3958335822957
Likelihood=-499.3615225447038
Iteration 106: 499.3615225447038
Likelihood=-496.62609326218393
Iteration 106: 496.62609326218393
Likelihood=-494.6868018948979
Iteration 91: 494.6868018948979
Likelihood=-525.9366840066093
Iteration 84: 525.9366840066093
Likelihood=-518.8573388229289
Iteration 14: 518.8573388229289
Likelihood=-499.35511755613146
Iteration 107: 499.35511755613146
Likelihood=-525.9295523650574
Iteration 85: 525.9295523650574
Likelihood=-496.62026554007673
Iteration 107: 496.62026554007673
Likelihood=-494.67864057153105
Iteration 92: 494.67864057153105
Likelihood=-515.7658167514086
Iteration 15: 515.7658167514086
Likelihood=-499.3481416396302
Iteration 108: 499.3481416396302
Likelihood=-525.9214560136382
Iteration 86: 525.9214560136382
Likelihood=-496.6117082842482
Iteration 108: 496.6117082842482
Likelihood=-494.6944369005376
Likelihood=-525.9069672602028
Iteration 87: 525.9069672602028
Likelihood=-513.1265369790029
Iteration 16: 513.1265369790029
Likelihood=-499.33642104053246
Iteration 109: 499.33642104053246
Likelihood=-494.6752395634918
Iteration 93: 494.6752395634918
Likelihood=-496.6045451338858
Iteration 109: 496.6045451338858
Likelihood=-525.9056619696353
Likelihood=-510.7349968670945
Iteration 17: 510.7349968670945
Likelihood=-499.33247887237775
Iteration 110: 499.33247887237775
Likelihood=-494.67084766012147
Iteration 94: 494.67084766012147
Likelihood=-525.8963930349004
Iteration 88: 525.8963930349004
Likelihood=-496.60321802960374
Likelihood=-499.3241125751295
Iteration 111: 499.3241125751295
Likelihood=-525.8836221512851
Iteration 89: 525.8836221512851
Likelihood=-508.7022699424679
Iteration 18: 508.7022699424679
Likelihood=-494.66397683018585
Iteration 95: 494.66397683018585
Likelihood=-496.59676546439545
Iteration 110: 496.59676546439545
Likelihood=-525.8735592131789
Iteration 90: 525.8735592131789
Likelihood=-499.3209922213822
Iteration 112: 499.3209922213822
Likelihood=-506.86040286412265
Iteration 19: 506.86040286412265
Likelihood=-494.65220658820493
Iteration 96: 494.65220658820493
Likelihood=-496.5861557725435
Iteration 111: 496.5861557725435
Likelihood=-525.8679472017863
Iteration 91: 525.8679472017863
Likelihood=-499.31650027422927
Iteration 113: 499.31650027422927
Likelihood=-505.2567809617423
Iteration 20: 505.2567809617423
Likelihood=-494.6397604000145
Likelihood=-525.8622589313412
Iteration 97: 494.6397604000145
Iteration 92: 525.8622589313412
Likelihood=-496.57632801989723
Iteration 112: 496.57632801989723
Likelihood=-499.30992633052676
Iteration 114: 499.30992633052676
Likelihood=-525.8528733686624
Iteration 93: 525.8528733686624
Likelihood=-503.8738733719661
Iteration 21: 503.8738733719661
Likelihood=-494.62348890240565
Iteration 98: 494.62348890240565
Likelihood=-496.5659605029675
Iteration 113: 496.5659605029675
Likelihood=-525.8406087695731
Iteration 94: 525.8406087695731
Likelihood=-499.30529555873375
Iteration 115: 499.30529555873375
Likelihood=-502.650151338203
Iteration 22: 502.650151338203
Likelihood=-494.61176159860435
Iteration 99: 494.61176159860435
Likelihood=-496.55474360122076
Iteration 114: 496.55474360122076
Likelihood=-525.8353109532771
Iteration 95: 525.8353109532771
Likelihood=-499.30075430518053
Iteration 116: 499.30075430518053
Likelihood=-525.8238306044965
Iteration 96: 525.8238306044965
Likelihood=-501.5687149107535
Iteration 23: 501.5687149107535
Likelihood=-494.6014559812115
Iteration 100: 494.6014559812115
Likelihood=-496.54836855207856
Iteration 115: 496.54836855207856
Likelihood=-499.29778107194653
Iteration 117: 499.29778107194653
Likelihood=-525.8192488662438
Iteration 97: 525.8192488662438
Likelihood=-494.59460919469285
Iteration 101: 494.59460919469285
Likelihood=-496.5385678288645
Iteration 116: 496.5385678288645
Likelihood=-500.62017933161223
Iteration 24: 500.62017933161223
Likelihood=-525.8139829317956
Iteration 98: 525.8139829317956
Likelihood=-499.2951371284878
Iteration 118: 499.2951371284878
Likelihood=-496.52341501963963
Likelihood=-494.59055372943857
Iteration 102: 494.59055372943857
Iteration 117: 496.52341501963963
Likelihood=-499.7714639424125
Iteration 25: 499.7714639424125
Likelihood=-525.8077828335682
Iteration 99: 525.8077828335682
Likelihood=-499.2919450562889
Iteration 119: 499.2919450562889
Likelihood=-525.8067048579809
Likelihood=-496.5549060840862
Likelihood=-494.5801916067534
Iteration 103: 494.5801916067534
Likelihood=-498.99464203027236
Iteration 26: 498.99464203027236
Likelihood=-499.2891029628776
Iteration 120: 499.2891029628776
Likelihood=-525.8009383817581
Iteration 100: 525.8009383817581
Likelihood=-494.56447000597035
Iteration 104: 494.56447000597035
Likelihood=-496.5169991904481
Iteration 118: 496.5169991904481
Likelihood=-498.24025382397747
Iteration 27: 498.24025382397747
Likelihood=-525.7938423253983
Iteration 101: 525.7938423253983
Likelihood=-499.2865571256413
Iteration 121: 499.2865571256413
Likelihood=-494.54119494161375
Iteration 105: 494.54119494161375
Likelihood=-496.5044823247563
Iteration 119: 496.5044823247563
Likelihood=-497.5311481071483
Iteration 28: 497.5311481071483
Likelihood=-525.7869486480952
Iteration 102: 525.7869486480952
Likelihood=-499.2840138456657
Iteration 122: 499.2840138456657
Likelihood=-525.7794381264787
Iteration 103: 525.7794381264787
Likelihood=-494.51874201701645
Iteration 106: 494.51874201701645
Likelihood=-496.49190900327983
Iteration 120: 496.49190900327983
Likelihood=-496.90589658983333
Iteration 29: 496.90589658983333
Likelihood=-499.2810158396584
Iteration 123: 499.2810158396584
Likelihood=-525.7852877890161
Likelihood=-494.4948414100332
Iteration 107: 494.4948414100332
Likelihood=-496.48441767481313
Iteration 121: 496.48441767481313
Likelihood=-496.31195255075556
Iteration 30: 496.31195255075556
Likelihood=-525.7746827305779
Iteration 104: 525.7746827305779
Likelihood=-499.2759569892751
Iteration 124: 499.2759569892751
Likelihood=-494.5186148841603
Likelihood=-496.4765404604769
Iteration 122: 496.4765404604769
Likelihood=-525.7661698985993
Iteration 105: 525.7661698985993
Likelihood=-495.8175326333439
Iteration 31: 495.8175326333439
Likelihood=-499.2751120741588
Iteration 125: 499.2751120741588
Likelihood=-494.48715075346377
Iteration 108: 494.48715075346377
Likelihood=-525.7525874113945
Iteration 106: 525.7525874113945
Likelihood=-496.46900358196706
Iteration 123: 496.46900358196706
Likelihood=-495.35245212975235
Iteration 32: 495.35245212975235
Likelihood=-499.271273863812
Iteration 126: 499.271273863812
Likelihood=-525.7331653806025
Iteration 107: 525.7331653806025
Likelihood=-494.4792364362605
Iteration 109: 494.4792364362605
Likelihood=-496.46404332696807
Iteration 124: 496.46404332696807
Likelihood=-494.9999213838139
Iteration 33: 494.9999213838139
Likelihood=-525.7113929774046
Iteration 108: 525.7113929774046
Likelihood=-499.2701958707054
Iteration 127: 499.2701958707054
Likelihood=-494.47606952919705
Iteration 110: 494.47606952919705
Likelihood=-496.45868886263094
Iteration 125: 496.45868886263094
Likelihood=-525.700950979908
Iteration 109: 525.700950979908
Likelihood=-494.65791102717276
Iteration 34: 494.65791102717276
Likelihood=-499.267917264577
Iteration 128: 499.267917264577
Likelihood=-494.46387297086255
Iteration 111: 494.46387297086255
Likelihood=-525.6743912454324
Iteration 110: 525.6743912454324
Likelihood=-496.4554027448698
Iteration 126: 496.4554027448698
Likelihood=-494.39764358313744
Iteration 35: 494.39764358313744
Likelihood=-499.26597599312606
Iteration 129: 499.26597599312606
Likelihood=-525.6532935769173
Iteration 111: 525.6532935769173
Likelihood=-494.4527714242168
Iteration 112: 494.4527714242168
Likelihood=-496.4523085727867
Iteration 127: 496.4523085727867
Likelihood=-494.1776445985178
Iteration 36: 494.1776445985178
Likelihood=-525.6388930866406
Iteration 112: 525.6388930866406
Likelihood=-499.26255386457314
Iteration 130: 499.26255386457314
Likelihood=-494.44217248906415
Iteration 113: 494.44217248906415
Likelihood=-496.44890488410914
Iteration 128: 496.44890488410914
Likelihood=-525.6112813634747
Iteration 113: 525.6112813634747
Likelihood=-493.9909869248847
Iteration 37: 493.9909869248847
Likelihood=-499.2574813688509
Iteration 131: 499.2574813688509
Likelihood=-494.43060654276934
Iteration 114: 494.43060654276934
Likelihood=-525.6179325488233
Likelihood=-496.4446374632706
Iteration 129: 496.4446374632706
Likelihood=-493.80873678281284
Iteration 38: 493.80873678281284
Likelihood=-499.25446677600286
Iteration 132: 499.25446677600286
Likelihood=-525.5952962048383
Iteration 114: 525.5952962048383
Likelihood=-494.4240419558731
Iteration 115: 494.4240419558731
Likelihood=-496.44323072101395
Iteration 130: 496.44323072101395
Likelihood=-493.6464695022979
Iteration 39: 493.6464695022979
Likelihood=-525.5841819178079
Iteration 115: 525.5841819178079
Likelihood=-499.2495132642433
Iteration 133: 499.2495132642433
Likelihood=-494.4173619485044
Iteration 116: 494.4173619485044
Likelihood=-496.4388618712149
Iteration 131: 496.4388618712149
Likelihood=-525.5694625453621
Iteration 116: 525.5694625453621
Likelihood=-493.49309582976326
Iteration 40: 493.49309582976326
Likelihood=-499.24588268437003
Iteration 134: 499.24588268437003
Likelihood=-494.411347283765
Iteration 117: 494.411347283765
Likelihood=-525.5549649772405
Iteration 117: 525.5549649772405
Likelihood=-496.4378309153098
Iteration 132: 496.4378309153098
Likelihood=-493.3623709497463
Iteration 41: 493.3623709497463
Likelihood=-499.24237214331936
Iteration 135: 499.24237214331936
Likelihood=-525.5330257852344
Iteration 118: 525.5330257852344
Likelihood=-494.3948421334462
Iteration 118: 494.3948421334462
Likelihood=-496.4370055019568
Iteration 133: 496.4370055019568
Likelihood=-493.245287481101
Iteration 42: 493.245287481101
Likelihood=-499.23991732081623
Iteration 136: 499.23991732081623
Likelihood=-525.5457894439937
Likelihood=-494.3779447982842
Iteration 119: 494.3779447982842
Likelihood=-496.43554777799096
Iteration 134: 496.43554777799096
Likelihood=-525.5255020551896
Iteration 119: 525.5255020551896
Likelihood=-493.15048111859676
Iteration 43: 493.15048111859676
Likelihood=-499.23651560523604
Iteration 137: 499.23651560523604
Likelihood=-494.3538959083655
Iteration 120: 494.3538959083655
Likelihood=-496.4342512947594
Iteration 135: 496.4342512947594
Likelihood=-525.5178831293847
Iteration 120: 525.5178831293847
Likelihood=-499.23387652982285
Iteration 138: 499.23387652982285
Likelihood=-493.058400983367
Iteration 44: 493.058400983367
Likelihood=-494.3325870947113
Iteration 121: 494.3325870947113
Likelihood=-496.43269047314845
Iteration 136: 496.43269047314845
Likelihood=-525.5129722308076
Iteration 121: 525.5129722308076
Likelihood=-499.2319826569836
Iteration 139: 499.2319826569836
Likelihood=-492.9781659042878
Iteration 45: 492.9781659042878
Likelihood=-494.31626733823657
Iteration 122: 494.31626733823657
Likelihood=-525.5067170521683
Iteration 122: 525.5067170521683
Likelihood=-496.43062467909294
Iteration 137: 496.43062467909294
Likelihood=-499.2300500680983
Iteration 140: 499.2300500680983
Likelihood=-492.8731676142567
Iteration 46: 492.8731676142567
Likelihood=-525.498333779467
Iteration 123: 525.498333779467
Likelihood=-494.2948385029854
Iteration 123: 494.2948385029854
Likelihood=-496.4292863737148
Iteration 138: 496.4292863737148
Likelihood=-525.4900664015131
Iteration 124: 525.4900664015131
Likelihood=-499.22819209065267
Iteration 141: 499.22819209065267
Likelihood=-492.77076959257073
Iteration 47: 492.77076959257073
Likelihood=-494.2793976749039
Iteration 124: 494.2793976749039
Likelihood=-496.4286812405517
Iteration 139: 496.4286812405517
Likelihood=-525.4834555026337
Iteration 125: 525.4834555026337
Likelihood=-499.2258001413611
Iteration 142: 499.2258001413611
Likelihood=-492.63642642513184
Iteration 48: 492.63642642513184
Likelihood=-494.26670920650673
Iteration 125: 494.26670920650673
Likelihood=-525.478008423454
Iteration 126: 525.478008423454
Likelihood=-496.4258978013831
Iteration 140: 496.4258978013831
Likelihood=-499.2233691496399
Iteration 143: 499.2233691496399
Likelihood=-492.4924928302751
Iteration 49: 492.4924928302751
Likelihood=-525.4700702684069
Iteration 127: 525.4700702684069
Likelihood=-494.26034897679267
Iteration 126: 494.26034897679267
Likelihood=-496.4254542178642
Iteration 141: 496.4254542178642
Likelihood=-525.4603912131084
Iteration 128: 525.4603912131084
Likelihood=-499.222272684371
Iteration 144: 499.222272684371
Likelihood=-492.3174049960989
Iteration 50: 492.3174049960989
Likelihood=-494.2541950023897
Iteration 127: 494.2541950023897
Likelihood=-635.1753922507187
Iteration 0: 635.1753922507187
Iteration 1: 635.1753922507187
Likelihood=-525.4581389547782
Iteration 129: 525.4581389547782
Likelihood=-499.22086253894616
Iteration 145: 499.22086253894616
Likelihood=-492.2036007132875
Iteration 51: 492.2036007132875
Likelihood=-494.2357682315082
Iteration 128: 494.2357682315082
Likelihood=-610.511230495587
Iteration 2: 610.511230495587
Likelihood=-525.4548383452588
Iteration 130: 525.4548383452588
Likelihood=-499.2213051828588
Likelihood=-525.4515830436231
Iteration 131: 525.4515830436231
Likelihood=-492.08644992072067
Iteration 52: 492.08644992072067
Likelihood=-494.23622044418636
Likelihood=-592.5818488607262
Iteration 3: 592.5818488607262
Likelihood=-525.4460671290367
Iteration 132: 525.4460671290367
Likelihood=-499.2200680976498
Iteration 146: 499.2200680976498
Likelihood=-494.22786155929055
Iteration 129: 494.22786155929055
Likelihood=-492.00941476375203
Iteration 53: 492.00941476375203
Likelihood=-579.5075254603121
Iteration 4: 579.5075254603121
Likelihood=-525.4421207996381
Iteration 133: 525.4421207996381
Likelihood=-499.2192133229745
Iteration 147: 499.2192133229745
Likelihood=-494.21916119966016
Iteration 130: 494.21916119966016
Likelihood=-491.91963302021594
Iteration 54: 491.91963302021594
Likelihood=-569.340605771102
Iteration 5: 569.340605771102
Likelihood=-525.4397921077273
Iteration 134: 525.4397921077273
Likelihood=-499.21839941949275
Iteration 148: 499.21839941949275
Likelihood=-525.4357001480539
Iteration 135: 525.4357001480539
Likelihood=-494.26782467642556
Likelihood=-491.86558021489225
Iteration 55: 491.86558021489225
Likelihood=-561.2287858008347
Iteration 6: 561.2287858008347
Likelihood=-499.21791054143625
Iteration 149: 499.21791054143625
Likelihood=-525.4470931148883
Likelihood=-494.214409187482
Iteration 131: 494.214409187482
Likelihood=-491.8231141063127
Iteration 56: 491.8231141063127
Likelihood=-554.4796519083415
Iteration 7: 554.4796519083415
Likelihood=-525.4345112936575
Iteration 136: 525.4345112936575
Likelihood=-602.778424652863
Iteration 0: 602.778424652863
Iteration 1: 602.778424652863
Likelihood=-494.20611209830537
Iteration 132: 494.20611209830537
Likelihood=-525.4315665279418
Iteration 137: 525.4315665279418
Likelihood=-491.8003885860888
Iteration 57: 491.8003885860888
Likelihood=-548.9000294543464
Iteration 8: 548.9000294543464
Likelihood=-588.7811741061075
Iteration 2: 588.7811741061075
Likelihood=-525.4285520741731
Iteration 138: 525.4285520741731
Likelihood=-494.19991349996513
Iteration 133: 494.19991349996513
Likelihood=-491.76160091796316
Iteration 58: 491.76160091796316
Likelihood=-544.1671247985661
Iteration 9: 544.1671247985661
Likelihood=-578.4864296655112
Iteration 3: 578.4864296655112
Likelihood=-525.4255767801573
Iteration 139: 525.4255767801573
Likelihood=-494.19216502831836
Iteration 134: 494.19216502831836
Likelihood=-491.74746894861113
Iteration 59: 491.74746894861113
Likelihood=-525.4238774542895
Iteration 140: 525.4238774542895
Likelihood=-540.1445882794753
Iteration 10: 540.1445882794753
Likelihood=-569.870963961463
Iteration 4: 569.870963961463
Likelihood=-494.17816407495474
Iteration 135: 494.17816407495474
Likelihood=-525.4220039381279
Iteration 141: 525.4220039381279
Likelihood=-491.71989960233003
Iteration 60: 491.71989960233003
Likelihood=-536.4421718859625
Iteration 11: 536.4421718859625
Likelihood=-562.0812209099186
Likelihood=-525.4207534730074
Iteration 142: 525.4207534730074
Likelihood=-494.1753247768574
Iteration 136: 494.1753247768574
Likelihood=-491.69197289882067
Iteration 61: 491.69197289882067
Likelihood=-533.2797661520018
Iteration 12: 533.2797661520018
Likelihood=-525.4196307594793
Iteration 143: 525.4196307594793
Likelihood=-539.6680931585048
Iteration 5: 539.6680931585048
Likelihood=-494.16118570379933
Iteration 137: 494.16118570379933
Likelihood=-525.4172257957779
Iteration 144: 525.4172257957779
Likelihood=-491.67483640589
Iteration 62: 491.67483640589
Likelihood=-530.3217318515328
Iteration 13: 530.3217318515328
Likelihood=-535.0974258129861
Iteration 6: 535.0974258129861
Likelihood=-494.15682250350363
Iteration 138: 494.15682250350363
Likelihood=-525.4173928041408
Likelihood=-491.6687335607723
Iteration 63: 491.6687335607723
Likelihood=-527.668284744878
Iteration 14: 527.668284744878
Likelihood=-531.0899140652458
Iteration 7: 531.0899140652458
Likelihood=-525.4157419079969
Iteration 145: 525.4157419079969
Likelihood=-494.166570723892
Likelihood=-491.6420391777903
Iteration 64: 491.6420391777903
Likelihood=-525.4145550415892
Iteration 146: 525.4145550415892
Likelihood=-525.1883337413744
Iteration 15: 525.1883337413744
Likelihood=-527.1502394341644
Iteration 8: 527.1502394341644
Likelihood=-494.15312731491247
Iteration 139: 494.15312731491247
Likelihood=-525.4130634945832
Iteration 147: 525.4130634945832
Likelihood=-491.63269228170515
Iteration 65: 491.63269228170515
Likelihood=-522.8181571943505
Iteration 16: 522.8181571943505
Likelihood=-494.1465684725112
Iteration 140: 494.1465684725112
Likelihood=-523.3141962444117
Iteration 9: 523.3141962444117
Likelihood=-525.4116345679629
Iteration 148: 525.4116345679629
Likelihood=-491.62283330211454
Iteration 66: 491.62283330211454
Likelihood=-520.5984202960177
Iteration 17: 520.5984202960177
Likelihood=-494.1399403487108
Iteration 141: 494.1399403487108
Likelihood=-525.411019409021
Iteration 149: 525.411019409021
Likelihood=-519.8664605607622
Iteration 10: 519.8664605607622
Likelihood=-491.6098151679198
Iteration 67: 491.6098151679198
Likelihood=-525.4071124247627
Iteration 150: 525.4071124247627
Likelihood=-518.6041478916457
Iteration 18: 518.6041478916457
Likelihood=-494.13504068405
Iteration 142: 494.13504068405
Likelihood=-516.6983427820605
Iteration 11: 516.6983427820605
Likelihood=-525.406194485007
Iteration 151: 525.406194485007
Likelihood=-491.6004232385417
Iteration 68: 491.6004232385417
Likelihood=-516.7011251415202
Iteration 19: 516.7011251415202
Likelihood=-494.130509535135
Iteration 143: 494.130509535135
Likelihood=-513.7260786157846
Iteration 12: 513.7260786157846
Likelihood=-525.4050578351467
Iteration 152: 525.4050578351467
Likelihood=-491.5877462035493
Iteration 69: 491.5877462035493
Likelihood=-514.9724222263565
Iteration 20: 514.9724222263565
Likelihood=-494.13451678456016
Likelihood=-525.4036828145556
Iteration 153: 525.4036828145556
Likelihood=-511.1936108366337
Iteration 13: 511.1936108366337
Likelihood=-525.4037953692438
Likelihood=-491.58248819023646
Iteration 70: 491.58248819023646
Likelihood=-513.4906251458016
Iteration 21: 513.4906251458016
Likelihood=-494.1289677796338
Iteration 144: 494.1289677796338
Likelihood=-508.8294144794724
Iteration 14: 508.8294144794724
Likelihood=-525.4021575275152
Iteration 154: 525.4021575275152
Likelihood=-491.5738195229384
Iteration 71: 491.5738195229384
Likelihood=-494.1272530274283
Iteration 145: 494.1272530274283
Likelihood=-512.0576374028682
Iteration 22: 512.0576374028682
Likelihood=-525.399811738731
Iteration 155: 525.399811738731
Likelihood=-506.6946160698574
Iteration 15: 506.6946160698574
Likelihood=-491.5813706426016
Likelihood=-494.1259330777921
Iteration 146: 494.1259330777921
Likelihood=-510.8634767080579
Iteration 23: 510.8634767080579
Likelihood=-525.397303136952
Iteration 156: 525.397303136952
Likelihood=-504.87279255872437
Iteration 16: 504.87279255872437
Likelihood=-525.3960193834414
Iteration 157: 525.3960193834414
Likelihood=-491.56793632477957
Iteration 72: 491.56793632477957
Likelihood=-494.1241732173457
Iteration 147: 494.1241732173457
Likelihood=-509.7246912412825
Iteration 24: 509.7246912412825
Likelihood=-503.0808859572526
Iteration 17: 503.0808859572526
Likelihood=-525.3947182434972
Iteration 158: 525.3947182434972
Likelihood=-491.558556098533
Iteration 73: 491.558556098533
Likelihood=-494.12075823413
Iteration 148: 494.12075823413
Likelihood=-508.78164347314737
Iteration 25: 508.78164347314737
Likelihood=-525.3923502345375
Iteration 159: 525.3923502345375
Likelihood=-501.50438567484616
Iteration 18: 501.50438567484616
Likelihood=-525.3908306673968
Iteration 160: 525.3908306673968
Likelihood=-494.11839231521355
Iteration 149: 494.11839231521355
Likelihood=-491.55269085341945
Iteration 74: 491.55269085341945
Likelihood=-507.97525851444857
Iteration 26: 507.97525851444857
Likelihood=-500.1401758371416
Iteration 19: 500.1401758371416
Likelihood=-525.3891641758105
Iteration 161: 525.3891641758105
Likelihood=-507.3410881144816
Likelihood=-494.1164232608696
Iteration 27: 507.3410881144816
Iteration 150: 494.1164232608696
Likelihood=-491.54807998614825
Iteration 75: 491.54807998614825
Likelihood=-498.85017990491747
Iteration 20: 498.85017990491747
Likelihood=-525.3871616242011
Iteration 162: 525.3871616242011
Likelihood=-506.8496970724908
Iteration 28: 506.8496970724908
Likelihood=-494.1151103766198
Iteration 151: 494.1151103766198
Likelihood=-491.5440200890767
Iteration 76: 491.5440200890767
Likelihood=-525.3847028227858
Iteration 163: 525.3847028227858
Likelihood=-497.70536134974157
Iteration 21: 497.70536134974157
Likelihood=-525.3822084103656
Iteration 164: 525.3822084103656
Likelihood=-506.46430075770576
Iteration 29: 506.46430075770576
Likelihood=-494.11382089362843
Iteration 152: 494.11382089362843
Likelihood=-491.52841494224737
Iteration 77: 491.52841494224737
Likelihood=-496.6234241556523
Iteration 22: 496.6234241556523
Likelihood=-525.3782384624749
Iteration 165: 525.3782384624749
Likelihood=-506.07883557410696
Iteration 30: 506.07883557410696
Likelihood=-494.11257170350314
Iteration 153: 494.11257170350314
Likelihood=-491.5254404720393
Iteration 78: 491.5254404720393
Likelihood=-495.63728839094335
Iteration 23: 495.63728839094335
Likelihood=-525.3744847677656
Iteration 166: 525.3744847677656
Likelihood=-494.11152829978596
Likelihood=-505.71689614809145
Iteration 31: 505.71689614809145
Iteration 154: 494.11152829978596
Likelihood=-491.50846148617705
Iteration 79: 491.50846148617705
Likelihood=-525.3756499307427
Likelihood=-494.74837087583796
Iteration 24: 494.74837087583796
Likelihood=-525.3730848096583
Iteration 167: 525.3730848096583
Likelihood=-494.1090787369585
Iteration 155: 494.1090787369585
Likelihood=-505.3327175193471
Iteration 32: 505.3327175193471
Likelihood=-491.4972028848262
Iteration 80: 491.4972028848262
Likelihood=-493.9184623231983
Iteration 25: 493.9184623231983
Likelihood=-525.3715279635921
Iteration 168: 525.3715279635921
Likelihood=-494.10863380313936
Iteration 156: 494.10863380313936
Likelihood=-504.9784917277476
Iteration 33: 504.9784917277476
Likelihood=-491.47996045603867
Iteration 81: 491.47996045603867
Likelihood=-493.1465104678644
Iteration 26: 493.1465104678644
Likelihood=-525.3699855330352
Iteration 169: 525.3699855330352
Likelihood=-616.0680850895194
Iteration 0: 616.0680850895194
Iteration 1: 616.0680850895194
Likelihood=-504.62722836394215
Iteration 34: 504.62722836394215
Likelihood=-525.3683266251076
Iteration 170: 525.3683266251076
Likelihood=-491.4570632395252
Iteration 82: 491.4570632395252
Likelihood=-492.45976156873587
Iteration 27: 492.45976156873587
Likelihood=-595.1940737615303
Iteration 2: 595.1940737615303
Likelihood=-504.31228730794425
Iteration 35: 504.31228730794425
Likelihood=-525.3653957884032
Iteration 171: 525.3653957884032
Likelihood=-491.43362795273674
Iteration 83: 491.43362795273674
Likelihood=-491.8859219299678
Iteration 28: 491.8859219299678
Likelihood=-525.3631549426067
Iteration 172: 525.3631549426067
Likelihood=-579.6061698399554
Iteration 3: 579.6061698399554
Likelihood=-504.06182128997136
Iteration 36: 504.06182128997136
Likelihood=-491.4100954609637
Iteration 84: 491.4100954609637
Likelihood=-491.39994582411845
Iteration 29: 491.39994582411845
Likelihood=-525.3613300653218
Iteration 173: 525.3613300653218
Likelihood=-567.2854471165613
Iteration 4: 567.2854471165613
Likelihood=-503.82941332164955
Iteration 37: 503.82941332164955
Likelihood=-525.3590535063406
Iteration 174: 525.3590535063406
Likelihood=-491.37683913895773
Iteration 85: 491.37683913895773
Likelihood=-491.0215883264719
Iteration 30: 491.0215883264719
Likelihood=-556.8527911545228
Iteration 5: 556.8527911545228
Likelihood=-503.62760751901067
Iteration 38: 503.62760751901067
Likelihood=-525.3564919740829
Iteration 175: 525.3564919740829
Likelihood=-491.30848529888846
Iteration 86: 491.30848529888846
Likelihood=-490.70545214528266
Iteration 31: 490.70545214528266
Likelihood=-525.353057739506
Iteration 176: 525.353057739506
Likelihood=-547.7474630670855
Iteration 6: 547.7474630670855
Likelihood=-503.4992926965542
Iteration 39: 503.4992926965542
Likelihood=-491.20423031028366
Iteration 87: 491.20423031028366
Likelihood=-490.472741271704
Iteration 32: 490.472741271704
Likelihood=-525.3506321657406
Iteration 177: 525.3506321657406
Likelihood=-539.7383431816322
Likelihood=-503.38121455394895
Iteration 7: 539.7383431816322
Iteration 40: 503.38121455394895
Likelihood=-525.3490911186867
Iteration 178: 525.3490911186867
Likelihood=-491.16280626642884
Iteration 88: 491.16280626642884
Likelihood=-490.24197055709067
Iteration 33: 490.24197055709067
Likelihood=-503.2868792974592
Iteration 41: 503.2868792974592
Likelihood=-525.3468823751454
Iteration 179: 525.3468823751454
Likelihood=-532.3854117941696
Iteration 8: 532.3854117941696
Likelihood=-491.0937574945283
Iteration 89: 491.0937574945283
Likelihood=-490.030846381261
Iteration 34: 490.030846381261
Likelihood=-525.3435406773116
Iteration 180: 525.3435406773116
Likelihood=-503.1683273695891
Iteration 42: 503.1683273695891
Likelihood=-525.9199437867895
Iteration 9: 525.9199437867895
Likelihood=-525.3384312313806
Iteration 181: 525.3384312313806
Likelihood=-489.83124703658706
Likelihood=-491.0143206857598
Iteration 35: 489.83124703658706
Iteration 90: 491.0143206857598
Likelihood=-503.05998087809576
Iteration 43: 503.05998087809576
Likelihood=-520.26910146046
Iteration 10: 520.26910146046
Likelihood=-525.3348888981088
Iteration 182: 525.3348888981088
Likelihood=-489.6220717048221
Iteration 36: 489.6220717048221
Likelihood=-490.97651567409747
Iteration 91: 490.97651567409747
Likelihood=-502.9549476436589
Iteration 44: 502.9549476436589
Likelihood=-525.3296056129719
Iteration 183: 525.3296056129719
Likelihood=-515.0904923072306
Iteration 11: 515.0904923072306
Likelihood=-489.4316249144353
Iteration 37: 489.4316249144353
Likelihood=-490.95047924932396
Iteration 92: 490.95047924932396
Likelihood=-525.3290846597214
Iteration 184: 525.3290846597214
Likelihood=-502.8636897503881
Iteration 45: 502.8636897503881
Likelihood=-510.74797913888716
Iteration 12: 510.74797913888716
Likelihood=-673.6060785040459
Iteration 0: 673.6060785040459
Iteration 1: 673.6060785040459
Likelihood=-489.27052307132635
Iteration 38: 489.27052307132635
Likelihood=-490.91355246652904
Iteration 93: 490.91355246652904
Likelihood=-502.71322739849745
Iteration 46: 502.71322739849745
Likelihood=-650.3603541778256
Iteration 2: 650.3603541778256
Likelihood=-506.8948481276763
Iteration 13: 506.8948481276763
Likelihood=-489.15358750348264
Iteration 39: 489.15358750348264
Likelihood=-490.8737714712809
Iteration 94: 490.8737714712809
Likelihood=-635.6816954249941
Iteration 3: 635.6816954249941
Likelihood=-502.5748277457679
Iteration 47: 502.5748277457679
Likelihood=-503.50918361658006
Iteration 14: 503.50918361658006
Likelihood=-626.6316625592898
Iteration 4: 626.6316625592898
Likelihood=-489.1295494337923
Iteration 40: 489.1295494337923
Likelihood=-490.889808069083
Likelihood=-502.45073962518165
Iteration 48: 502.45073962518165
Likelihood=-619.7374133882122
Iteration 5: 619.7374133882122
Likelihood=-500.65368675190007
Iteration 15: 500.65368675190007
Likelihood=-488.9882554865992
Iteration 41: 488.9882554865992
Likelihood=-490.84686966709023
Iteration 95: 490.84686966709023
Likelihood=-502.3449779726821
Iteration 49: 502.3449779726821
Likelihood=-613.631368206299
Iteration 6: 613.631368206299
Likelihood=-497.9784835012547
Iteration 16: 497.9784835012547
Likelihood=-488.9167613876022
Iteration 42: 488.9167613876022
Likelihood=-490.8087744806478
Iteration 96: 490.8087744806478
Likelihood=-607.8724538017153
Iteration 7: 607.8724538017153
Likelihood=-502.2383070723927
Iteration 50: 502.2383070723927
Likelihood=-495.62580037823574
Iteration 17: 495.62580037823574
Likelihood=-602.6204246616823
Iteration 8: 602.6204246616823
Likelihood=-488.8552564714875
Iteration 43: 488.8552564714875
Likelihood=-490.7912273852006
Iteration 97: 490.7912273852006
Likelihood=-502.1430954429594
Iteration 51: 502.1430954429594
Likelihood=-597.5562882677588
Iteration 9: 597.5562882677588
Likelihood=-493.4902770187182
Iteration 18: 493.4902770187182
Likelihood=-488.79151440544706
Iteration 44: 488.79151440544706
Likelihood=-490.77540428585786
Iteration 98: 490.77540428585786
Likelihood=-502.0479585927171
Iteration 52: 502.0479585927171
Likelihood=-593.0316599350598
Iteration 10: 593.0316599350598
Likelihood=-491.56692597304493
Iteration 19: 491.56692597304493
Likelihood=-488.75045665878764
Iteration 45: 488.75045665878764
Likelihood=-490.7633793768549
Iteration 99: 490.7633793768549
Likelihood=-588.7483872312037
Iteration 11: 588.7483872312037
Likelihood=-501.97592075361734
Iteration 53: 501.97592075361734
Likelihood=-489.788690231933
Iteration 20: 489.788690231933
Likelihood=-584.6836587002758
Iteration 12: 584.6836587002758
Likelihood=-488.65250077867125
Iteration 46: 488.65250077867125
Likelihood=-490.75277874223167
Iteration 100: 490.75277874223167
Likelihood=-501.90225002223576
Iteration 54: 501.90225002223576
Likelihood=-581.3125969031971
Iteration 13: 581.3125969031971
Likelihood=-488.2215905605324
Iteration 21: 488.2215905605324
Likelihood=-488.5823061131935
Iteration 47: 488.5823061131935
Likelihood=-490.7436129036107
Iteration 101: 490.7436129036107
Likelihood=-501.85813623190177
Iteration 55: 501.85813623190177
Likelihood=-577.8928001421392
Iteration 14: 577.8928001421392
Likelihood=-486.7364366735495
Iteration 22: 486.7364366735495
Likelihood=-488.50717344279735
Iteration 48: 488.50717344279735
Likelihood=-490.73862396836176
Iteration 102: 490.73862396836176
Likelihood=-575.2351407318057
Iteration 15: 575.2351407318057
Likelihood=-501.82821935621604
Iteration 56: 501.82821935621604
Likelihood=-485.4823433888287
Iteration 23: 485.4823433888287
Likelihood=-572.9465040633222
Iteration 16: 572.9465040633222
Likelihood=-488.48811181388396
Iteration 49: 488.48811181388396
Likelihood=-490.7332362546308
Iteration 103: 490.7332362546308
Likelihood=-501.7886108556573
Iteration 57: 501.7886108556573
Likelihood=-570.8150873864466
Iteration 17: 570.8150873864466
Likelihood=-484.31899278278377
Iteration 24: 484.31899278278377
Likelihood=-488.4602194359842
Iteration 50: 488.4602194359842
Likelihood=-490.7308253858378
Iteration 104: 490.7308253858378
Likelihood=-501.773656302235
Iteration 58: 501.773656302235
Likelihood=-568.9265449555669
Iteration 18: 568.9265449555669
Likelihood=-483.41579149449
Iteration 25: 483.41579149449
Likelihood=-488.435844359882
Iteration 51: 488.435844359882
Likelihood=-490.72684060733854
Iteration 105: 490.72684060733854
Likelihood=-567.2969778806275
Iteration 19: 567.2969778806275
Likelihood=-501.74130299133805
Iteration 59: 501.74130299133805
Likelihood=-482.5711142657125
Iteration 26: 482.5711142657125
Likelihood=-565.8478619076773
Iteration 20: 565.8478619076773
Likelihood=-488.39796579688783
Iteration 52: 488.39796579688783
Likelihood=-490.72509241127966
Iteration 106: 490.72509241127966
Likelihood=-501.6963394361034
Iteration 60: 501.6963394361034
Likelihood=-564.5346893034862
Iteration 21: 564.5346893034862
Likelihood=-481.8935423114543
Iteration 27: 481.8935423114543
Likelihood=-488.33850718067487
Iteration 53: 488.33850718067487
Likelihood=-490.722065162458
Iteration 107: 490.722065162458
Likelihood=-501.679837619257
Iteration 61: 501.679837619257
Likelihood=-563.358998807333
Iteration 22: 563.358998807333
Likelihood=-481.34854106971045
Iteration 28: 481.34854106971045
Likelihood=-562.3118247807212
Iteration 23: 562.3118247807212
Likelihood=-488.30449816105204
Iteration 54: 488.30449816105204
Likelihood=-490.7184098626655
Iteration 108: 490.7184098626655
Likelihood=-501.6294435086572
Iteration 62: 501.6294435086572
Likelihood=-480.85482406964417
Iteration 29: 480.85482406964417
Likelihood=-561.3991365516821
Iteration 24: 561.3991365516821
Likelihood=-488.2632769025132
Iteration 55: 488.2632769025132
Likelihood=-490.7153415188884
Iteration 109: 490.7153415188884
Likelihood=-501.60763643373707
Iteration 63: 501.60763643373707
Likelihood=-560.5493193615249
Iteration 25: 560.5493193615249
Likelihood=-480.37880478459886
Iteration 30: 480.37880478459886
Likelihood=-488.2397394918071
Iteration 56: 488.2397394918071
Likelihood=-490.7132826226557
Iteration 110: 490.7132826226557
Likelihood=-559.7437297419804
Iteration 26: 559.7437297419804
Likelihood=-501.59352078200016
Iteration 64: 501.59352078200016
Likelihood=-479.9889029452845
Iteration 31: 479.9889029452845
Likelihood=-559.017990506682
Iteration 27: 559.017990506682
Likelihood=-488.2105087586395
Likelihood=-490.71159659416907
Iteration 57: 488.2105087586395
Iteration 111: 490.71159659416907
Likelihood=-501.5942709018628
Likelihood=-479.68515352178764
Iteration 32: 479.68515352178764
Likelihood=-558.3589784235838
Iteration 28: 558.3589784235838
Likelihood=-490.7094656904638
Iteration 112: 490.7094656904638
Likelihood=-488.2142170303657
Likelihood=-501.5879972770902
Iteration 65: 501.5879972770902
Likelihood=-557.7484092392604
Iteration 29: 557.7484092392604
Likelihood=-479.4603919211515
Iteration 33: 479.4603919211515
Likelihood=-557.2278042265675
Iteration 30: 557.2278042265675
Likelihood=-490.70731477218953
Iteration 113: 490.70731477218953
Likelihood=-488.19044688069846
Iteration 58: 488.19044688069846
Likelihood=-501.58178528523126
Iteration 66: 501.58178528523126
Likelihood=-479.26632633959497
Iteration 34: 479.26632633959497
Likelihood=-556.7304629320915
Iteration 31: 556.7304629320915
Likelihood=-490.7033084205089
Iteration 114: 490.7033084205089
Likelihood=-488.1593573464117
Iteration 59: 488.1593573464117
Likelihood=-501.5707834852825
Iteration 67: 501.5707834852825
Likelihood=-479.10427232805876
Iteration 35: 479.10427232805876
Likelihood=-556.3168278949345
Iteration 32: 556.3168278949345
Likelihood=-490.70170903193866
Iteration 115: 490.70170903193866
Likelihood=-488.10570277689385
Iteration 60: 488.10570277689385
Likelihood=-501.56264447548085
Iteration 68: 501.56264447548085
Likelihood=-555.8748103782342
Iteration 33: 555.8748103782342
Likelihood=-478.9497290625732
Iteration 36: 478.9497290625732
Likelihood=-555.5084200158417
Iteration 34: 555.5084200158417
Likelihood=-490.6991871217295
Iteration 116: 490.6991871217295
Likelihood=-488.07000822976806
Iteration 61: 488.07000822976806
Likelihood=-501.55629435821095
Iteration 69: 501.55629435821095
Likelihood=-478.7808330168656
Iteration 37: 478.7808330168656
Likelihood=-555.1066459031811
Iteration 35: 555.1066459031811
Likelihood=-490.69534652557854
Iteration 117: 490.69534652557854
Likelihood=-488.01895430950896
Iteration 62: 488.01895430950896
Likelihood=-501.55237372221796
Iteration 70: 501.55237372221796
Likelihood=-478.59257881817297
Iteration 38: 478.59257881817297
Likelihood=-554.7485226289903
Iteration 36: 554.7485226289903
Likelihood=-554.3114921898273
Iteration 37: 554.3114921898273
Likelihood=-490.6908665133389
Iteration 118: 490.6908665133389
Likelihood=-501.54548227936857
Iteration 71: 501.54548227936857
Likelihood=-487.9819511741825
Iteration 63: 487.9819511741825
Likelihood=-478.38450022999103
Iteration 39: 478.38450022999103
Likelihood=-553.939562385318
Iteration 38: 553.939562385318
Likelihood=-501.5421282564258
Likelihood=-490.67594017763724
Iteration 119: 490.67594017763724
Iteration 72: 501.5421282564258
Likelihood=-478.19750773494417
Iteration 40: 478.19750773494417
Likelihood=-487.95192297004036
Iteration 64: 487.95192297004036
Likelihood=-553.6286196833822
Iteration 39: 553.6286196833822
Likelihood=-501.5389205661762
Iteration 73: 501.5389205661762
Likelihood=-478.00351191493434
Iteration 41: 478.00351191493434
Likelihood=-553.3483722145521
Iteration 40: 553.3483722145521
Likelihood=-490.67316288482994
Likelihood=-487.91986292612233
Iteration 65: 487.91986292612233
Likelihood=-553.1362467484175
Iteration 41: 553.1362467484175
Likelihood=-501.5354893929582
Iteration 74: 501.5354893929582
Likelihood=-477.86545109157345
Iteration 42: 477.86545109157345
Likelihood=-487.92052851670775
Likelihood=-490.66537954829846
Iteration 120: 490.66537954829846
Likelihood=-552.9648016924126
Iteration 42: 552.9648016924126
Likelihood=-501.5316456625221
Iteration 75: 501.5316456625221
Likelihood=-477.75630899812285
Iteration 43: 477.75630899812285
Likelihood=-487.9069056408867
Iteration 66: 487.9069056408867
Likelihood=-490.64699811371804
Iteration 121: 490.64699811371804
Likelihood=-552.8166893814033
Iteration 43: 552.8166893814033
Likelihood=-552.6735366068383
Iteration 44: 552.6735366068383
Likelihood=-501.5311131252111
Iteration 76: 501.5311131252111
Likelihood=-477.65979582902077
Iteration 44: 477.65979582902077
Likelihood=-487.8874631587807
Iteration 67: 487.8874631587807
Likelihood=-490.6305768513561
Iteration 122: 490.6305768513561
Likelihood=-552.5375613425273
Iteration 45: 552.5375613425273
Likelihood=-501.5255631628012
Iteration 77: 501.5255631628012
Likelihood=-477.55270210821266
Iteration 45: 477.55270210821266
Likelihood=-487.86287586712484
Iteration 68: 487.86287586712484
Likelihood=-490.63617881430883
Likelihood=-552.4148552534334
Iteration 46: 552.4148552534334
Likelihood=-501.5240038951776
Iteration 78: 501.5240038951776
Likelihood=-477.440278596025
Iteration 46: 477.440278596025
Likelihood=-487.8292455165787
Iteration 69: 487.8292455165787
Likelihood=-552.4526627220663
Likelihood=-490.61732920043386
Iteration 123: 490.61732920043386
Likelihood=-552.3776551719341
Iteration 47: 552.3776551719341
Likelihood=-501.52151473714605
Iteration 79: 501.52151473714605
Likelihood=-477.3587724580792
Iteration 47: 477.3587724580792
Likelihood=-487.8165781888332
Iteration 70: 487.8165781888332
Likelihood=-490.5905834104539
Iteration 124: 490.5905834104539
Likelihood=-552.2800273347369
Iteration 48: 552.2800273347369
Likelihood=-501.5186103594305
Iteration 80: 501.5186103594305
Likelihood=-477.2820761901053
Iteration 48: 477.2820761901053
Likelihood=-487.7880906087836
Iteration 71: 487.7880906087836
Likelihood=-490.56374327122967
Iteration 125: 490.56374327122967
Likelihood=-552.2082310697004
Iteration 49: 552.2082310697004
Likelihood=-501.5145708555821
Iteration 81: 501.5145708555821
Likelihood=-477.2337418071348
Iteration 49: 477.2337418071348
Likelihood=-552.1024048483747
Iteration 50: 552.1024048483747
Likelihood=-487.77788882221887
Iteration 72: 487.77788882221887
Likelihood=-490.5316775290308
Iteration 126: 490.5316775290308
Likelihood=-551.9897017145059
Iteration 51: 551.9897017145059
Likelihood=-477.1691258645548
Iteration 50: 477.1691258645548
Likelihood=-501.5084519144138
Iteration 82: 501.5084519144138
Likelihood=-487.76815706825187
Iteration 73: 487.76815706825187
Likelihood=-490.51071903638433
Iteration 127: 490.51071903638433
Likelihood=-551.8917177787944
Iteration 52: 551.8917177787944
Likelihood=-477.1262878844007
Iteration 51: 477.1262878844007
Likelihood=-501.5035448108149
Iteration 83: 501.5035448108149
Likelihood=-487.75778134801476
Iteration 74: 487.75778134801476
Likelihood=-551.8102128897896
Iteration 53: 551.8102128897896
Likelihood=-490.4906788680143
Iteration 128: 490.4906788680143
Likelihood=-477.0797893023538
Iteration 52: 477.0797893023538
Likelihood=-501.4983388598517
Iteration 84: 501.4983388598517
Likelihood=-551.7974162985179
Iteration 54: 551.7974162985179
Likelihood=-487.76431151856315
Likelihood=-490.4801913997755
Iteration 129: 490.4801913997755
Likelihood=-551.7138024971774
Iteration 55: 551.7138024971774
Likelihood=-477.02827527571895
Iteration 53: 477.02827527571895
Likelihood=-501.4931783117531
Iteration 85: 501.4931783117531
Likelihood=-487.75408083967653
Iteration 75: 487.75408083967653
Likelihood=-490.46990550404513
Iteration 130: 490.46990550404513
Likelihood=-551.7021934438847
Iteration 56: 551.7021934438847
Likelihood=-501.4862206534637
Iteration 86: 501.4862206534637
Likelihood=-476.97374791545235
Iteration 54: 476.97374791545235
Likelihood=-551.6401867037614
Iteration 57: 551.6401867037614
Likelihood=-487.7513207281378
Iteration 76: 487.7513207281378
Likelihood=-490.46243308564254
Iteration 131: 490.46243308564254
Likelihood=-501.4793363844797
Iteration 87: 501.4793363844797
Likelihood=-476.885403995953
Iteration 55: 476.885403995953
Likelihood=-551.5568193498124
Iteration 58: 551.5568193498124
Likelihood=-487.74882491549647
Iteration 77: 487.74882491549647
Likelihood=-490.4554759020543
Iteration 132: 490.4554759020543
Likelihood=-551.5156240842211
Iteration 59: 551.5156240842211
Likelihood=-501.47247584929227
Iteration 88: 501.47247584929227
Likelihood=-476.8691166903907
Iteration 56: 476.8691166903907
Likelihood=-487.74588849773625
Iteration 78: 487.74588849773625
Likelihood=-490.4468662287758
Iteration 133: 490.4468662287758
Likelihood=-551.4768627509831
Iteration 60: 551.4768627509831
Likelihood=-501.464492951307
Iteration 89: 501.464492951307
Likelihood=-476.80492760304134
Iteration 57: 476.80492760304134
Likelihood=-551.4462579572325
Iteration 61: 551.4462579572325
Likelihood=-487.7398491039909
Iteration 79: 487.7398491039909
Likelihood=-490.43706415039185
Iteration 134: 490.43706415039185
Likelihood=-501.45840943214165
Iteration 90: 501.45840943214165
Likelihood=-476.79337447687254
Iteration 58: 476.79337447687254
Likelihood=-551.4339305676224
Iteration 62: 551.4339305676224
Likelihood=-487.7318131444576
Iteration 80: 487.7318131444576
Likelihood=-490.4253820436616
Iteration 135: 490.4253820436616
Likelihood=-551.4152248733608
Iteration 63: 551.4152248733608
Likelihood=-501.45318755017087
Iteration 91: 501.45318755017087
Likelihood=-476.7699926366378
Iteration 59: 476.7699926366378
Likelihood=-487.7263180340162
Iteration 81: 487.7263180340162
Likelihood=-551.4067777323876
Iteration 64: 551.4067777323876
Likelihood=-490.41528404523467
Iteration 136: 490.41528404523467
Likelihood=-501.4475584488517
Iteration 92: 501.4475584488517
Likelihood=-476.7583586749464
Iteration 60: 476.7583586749464
Likelihood=-551.3930912441814
Iteration 65: 551.3930912441814
Likelihood=-487.71923256583074
Iteration 82: 487.71923256583074
Likelihood=-490.410366893185
Iteration 137: 490.410366893185
Likelihood=-501.44209230464105
Iteration 93: 501.44209230464105
Likelihood=-551.3693558103354
Iteration 66: 551.3693558103354
Likelihood=-476.745672069599
Iteration 61: 476.745672069599
Likelihood=-487.71635697548714
Iteration 83: 487.71635697548714
Likelihood=-490.40471816810987
Iteration 138: 490.40471816810987
Likelihood=-551.3424881661879
Iteration 67: 551.3424881661879
Likelihood=-501.43534782578416
Iteration 94: 501.43534782578416
Likelihood=-476.7398131110217
Iteration 62: 476.7398131110217
Likelihood=-551.3139590082877
Iteration 68: 551.3139590082877
Likelihood=-487.7131282011802
Iteration 84: 487.7131282011802
Likelihood=-490.4105475003913
Likelihood=-501.42954339249167
Iteration 95: 501.42954339249167
Likelihood=-476.7331522763604
Iteration 63: 476.7331522763604
Likelihood=-551.2936264347944
Iteration 69: 551.2936264347944
Likelihood=-487.70840087038687
Iteration 85: 487.70840087038687
Likelihood=-490.40201731243025
Iteration 139: 490.40201731243025
Likelihood=-551.2728775733392
Iteration 70: 551.2728775733392
Likelihood=-501.42369232535896
Iteration 96: 501.42369232535896
Likelihood=-476.7286188212825
Iteration 64: 476.7286188212825
Likelihood=-487.7049430354128
Iteration 86: 487.7049430354128
Likelihood=-551.2763020824913
Likelihood=-490.39754463985025
Iteration 140: 490.39754463985025
Likelihood=-501.4171088974448
Iteration 97: 501.4171088974448
Likelihood=-476.721446615245
Iteration 65: 476.721446615245
Likelihood=-551.2608889482362
Iteration 71: 551.2608889482362
Likelihood=-487.70023501227644
Iteration 87: 487.70023501227644
Likelihood=-490.3948811109429
Iteration 141: 490.3948811109429
Likelihood=-501.4123699053747
Iteration 98: 501.4123699053747
Likelihood=-476.71702510083315
Iteration 66: 476.71702510083315
Likelihood=-551.2531407574278
Iteration 72: 551.2531407574278
Likelihood=-487.69658633685543
Iteration 88: 487.69658633685543
Likelihood=-490.3931939311768
Iteration 142: 490.3931939311768
Likelihood=-551.216738567035
Iteration 73: 551.216738567035
Likelihood=-501.4100603213308
Iteration 99: 501.4100603213308
Likelihood=-476.7121811505331
Iteration 67: 476.7121811505331
Likelihood=-487.69193625097853
Iteration 89: 487.69193625097853
Likelihood=-551.1774057983965
Iteration 74: 551.1774057983965
Likelihood=-490.39188874351294
Iteration 143: 490.39188874351294
Likelihood=-501.407799620027
Iteration 100: 501.407799620027
Likelihood=-476.7038511233199
Iteration 68: 476.7038511233199
Likelihood=-551.136610512537
Iteration 75: 551.136610512537
Likelihood=-487.6886053362921
Iteration 90: 487.6886053362921
Likelihood=-490.3895312224385
Iteration 144: 490.3895312224385
Likelihood=-501.4063459771729
Iteration 101: 501.4063459771729
Likelihood=-476.7091597040242
Likelihood=-551.0925981845097
Iteration 76: 551.0925981845097
Likelihood=-487.68671440882997
Iteration 91: 487.68671440882997
Likelihood=-490.3880623611724
Iteration 145: 490.3880623611724
Likelihood=-551.0348659488701
Iteration 77: 551.0348659488701
Likelihood=-501.4051450365057
Iteration 102: 501.4051450365057
Likelihood=-476.70085502513365
Iteration 69: 476.70085502513365
Likelihood=-487.68498928686665
Iteration 92: 487.68498928686665
Likelihood=-551.0168108867815
Iteration 78: 551.0168108867815
Likelihood=-490.38572784486865
Iteration 146: 490.38572784486865
Likelihood=-501.40425494523
Iteration 103: 501.40425494523
Likelihood=-476.69696222372187
Iteration 70: 476.69696222372187
Likelihood=-550.9493566630856
Iteration 79: 550.9493566630856
Likelihood=-487.6840775882651
Iteration 93: 487.6840775882651
Likelihood=-490.38425821325416
Iteration 147: 490.38425821325416
Likelihood=-501.4032191180925
Iteration 104: 501.4032191180925
Likelihood=-550.9247963110329
Iteration 80: 550.9247963110329
Likelihood=-476.6937622715029
Iteration 71: 476.6937622715029
Likelihood=-487.6820806396686
Iteration 94: 487.6820806396686
Likelihood=-550.9013593561924
Iteration 81: 550.9013593561924
Likelihood=-501.40109872204414
Iteration 105: 501.40109872204414
Likelihood=-490.38322820151967
Iteration 148: 490.38322820151967
Likelihood=-476.68949786164046
Iteration 72: 476.68949786164046
Likelihood=-550.8565562152564
Iteration 82: 550.8565562152564
Likelihood=-487.6806314766359
Iteration 95: 487.6806314766359
Likelihood=-501.40259306657936
Likelihood=-490.38122078995053
Iteration 149: 490.38122078995053
Likelihood=-476.68584956103473
Iteration 73: 476.68584956103473
Likelihood=-550.8117408127812
Iteration 83: 550.8117408127812
Likelihood=-487.67781269944743
Iteration 96: 487.67781269944743
Likelihood=-501.40045850729587
Iteration 106: 501.40045850729587
Likelihood=-550.7729454904203
Likelihood=-490.3787503681589
Iteration 150: 490.3787503681589
Iteration 84: 550.7729454904203
Likelihood=-476.6811836381201
Iteration 74: 476.6811836381201
Likelihood=-487.6766405063199
Iteration 97: 487.6766405063199
Likelihood=-550.737811714551
Iteration 85: 550.737811714551
Likelihood=-501.3996586396185
Iteration 107: 501.3996586396185
Likelihood=-490.3766892938688
Iteration 151: 490.3766892938688
Likelihood=-476.6787422894449
Iteration 75: 476.6787422894449
Likelihood=-550.7098575426849
Iteration 86: 550.7098575426849
Likelihood=-487.67186626462103
Iteration 98: 487.67186626462103
Likelihood=-501.3985504300986
Iteration 108: 501.3985504300986
Likelihood=-490.37456712382635
Iteration 152: 490.37456712382635
Likelihood=-476.67478263311983
Iteration 76: 476.67478263311983
Likelihood=-550.6996392911707
Iteration 87: 550.6996392911707
Likelihood=-487.6696580536031
Iteration 99: 487.6696580536031
Likelihood=-501.39788705703535
Iteration 109: 501.39788705703535
Likelihood=-550.6705748661217
Iteration 88: 550.6705748661217
Likelihood=-490.3732658084801
Iteration 153: 490.3732658084801
Likelihood=-476.67041291895043
Iteration 77: 476.67041291895043
Likelihood=-487.668482576507
Iteration 100: 487.668482576507
Likelihood=-550.6049426301563
Iteration 89: 550.6049426301563
Likelihood=-501.3970775190205
Iteration 110: 501.3970775190205
Likelihood=-490.3709902206143
Iteration 154: 490.3709902206143
Likelihood=-476.66524375660254
Iteration 78: 476.66524375660254
Likelihood=-550.5639372234263
Iteration 90: 550.5639372234263
Likelihood=-487.66561350088426
Iteration 101: 487.66561350088426
Likelihood=-501.3962770940657
Iteration 111: 501.3962770940657
Likelihood=-550.5317393548788
Iteration 91: 550.5317393548788
Likelihood=-490.36972715607703
Iteration 155: 490.36972715607703
Likelihood=-476.66134621503454
Iteration 79: 476.66134621503454
Likelihood=-487.6641547380599
Iteration 102: 487.6641547380599
Likelihood=-501.39539899207284
Iteration 112: 501.39539899207284
Likelihood=-550.5054786094701
Iteration 92: 550.5054786094701
Likelihood=-476.65557582718014
Iteration 80: 476.65557582718014
Likelihood=-490.3678192297304
Iteration 156: 490.3678192297304
Likelihood=-487.6620390940521
Iteration 103: 487.6620390940521
Likelihood=-550.4952750823169
Iteration 93: 550.4952750823169
Likelihood=-501.3938386402856
Iteration 113: 501.3938386402856
Likelihood=-476.6519722186862
Iteration 81: 476.6519722186862
Likelihood=-490.3663421772089
Iteration 157: 490.3663421772089
Likelihood=-550.4815633966887
Iteration 94: 550.4815633966887
Likelihood=-487.6592616019241
Iteration 104: 487.6592616019241
Likelihood=-501.3924936048459
Iteration 114: 501.3924936048459
Likelihood=-550.470740457929
Iteration 95: 550.470740457929
Likelihood=-476.6458690068186
Iteration 82: 476.6458690068186
Likelihood=-490.3647938913876
Iteration 158: 490.3647938913876
Likelihood=-487.65461918344636
Iteration 105: 487.65461918344636
Likelihood=-550.4500700765016
Iteration 96: 550.4500700765016
Likelihood=-501.39170292007896
Iteration 115: 501.39170292007896
Likelihood=-476.6406553718366
Iteration 83: 476.6406553718366
Likelihood=-490.3650141593837
Likelihood=-550.4273609365952
Iteration 97: 550.4273609365952
Likelihood=-487.65028764568024
Iteration 106: 487.65028764568024
Likelihood=-501.39099671264665
Iteration 116: 501.39099671264665
Likelihood=-550.4089856279671
Iteration 98: 550.4089856279671
Likelihood=-476.6368707752799
Iteration 84: 476.6368707752799
Likelihood=-490.363641623123
Iteration 159: 490.363641623123
Likelihood=-487.6470160602445
Iteration 107: 487.6470160602445
Likelihood=-501.3905710238999
Iteration 117: 501.3905710238999
Likelihood=-550.3971895706972
Iteration 99: 550.3971895706972
Likelihood=-476.6285959318979
Iteration 85: 476.6285959318979
Likelihood=-490.36211004262657
Iteration 160: 490.36211004262657
Likelihood=-487.64404306839856
Iteration 108: 487.64404306839856
Likelihood=-629.6298563260432
Iteration 0: 629.6298563260432
Iteration 1: 629.6298563260432
Likelihood=-550.3869317189434
Iteration 100: 550.3869317189434
Likelihood=-476.6196701024902
Iteration 86: 476.6196701024902
Likelihood=-550.3793519783887
Iteration 101: 550.3793519783887
Likelihood=-490.360482191877
Iteration 161: 490.360482191877
Likelihood=-610.020950652197
Iteration 2: 610.020950652197
Likelihood=-487.6413361517822
Iteration 109: 487.6413361517822
Likelihood=-550.3715380488376
Iteration 102: 550.3715380488376
Likelihood=-476.61103501053697
Iteration 87: 476.61103501053697
Likelihood=-490.3581510572842
Iteration 162: 490.3581510572842
Likelihood=-595.2552603959444
Iteration 3: 595.2552603959444
Likelihood=-487.6378451418935
Iteration 110: 487.6378451418935
Likelihood=-550.3669655645024
Iteration 103: 550.3669655645024
Likelihood=-476.6060999206786
Iteration 88: 476.6060999206786
Likelihood=-490.3563072920061
Iteration 163: 490.3563072920061
Likelihood=-550.3610015789249
Iteration 104: 550.3610015789249
Likelihood=-487.6341572483538
Iteration 111: 487.6341572483538
Likelihood=-583.1212418576206
Iteration 4: 583.1212418576206
Likelihood=-476.60207759573956
Iteration 89: 476.60207759573956
Likelihood=-550.3534808540161
Iteration 105: 550.3534808540161
Likelihood=-490.35448122078725
Iteration 164: 490.35448122078725
Likelihood=-487.62838962167046
Iteration 112: 487.62838962167046
Likelihood=-572.2276966425077
Likelihood=-550.3390490664018
Iteration 106: 550.3390490664018
Likelihood=-476.59784697872317
Iteration 90: 476.59784697872317
Likelihood=-490.3526671569824
Iteration 165: 490.3526671569824
Likelihood=-487.6217998025952
Iteration 113: 487.6217998025952
Likelihood=-541.7150000718337
Iteration 5: 541.7150000718337
Likelihood=-550.3573918914715
Likelihood=-476.59017864572917
Iteration 91: 476.59017864572917
Likelihood=-550.332434849773
Iteration 107: 550.332434849773
Likelihood=-490.35114762986177
Iteration 166: 490.35114762986177
Likelihood=-487.6133285169146
Iteration 114: 487.6133285169146
Likelihood=-536.0666395868799
Iteration 6: 536.0666395868799
Likelihood=-476.58400925607236
Iteration 92: 476.58400925607236
Likelihood=-550.32253393986
Iteration 108: 550.32253393986
Likelihood=-490.3525976261463
Likelihood=-487.6043190024205
Iteration 115: 487.6043190024205
Likelihood=-530.6402913656253
Iteration 7: 530.6402913656253
Likelihood=-550.3320619853996
Likelihood=-476.57724872233376
Iteration 93: 476.57724872233376
Likelihood=-490.3504548263592
Iteration 167: 490.3504548263592
Likelihood=-550.3198995291449
Iteration 109: 550.3198995291449
Likelihood=-487.59456729110707
Likelihood=-525.6796125434116
Iteration 8: 525.6796125434116
Likelihood=-476.57317836436823
Iteration 94: 476.57317836436823
Likelihood=-550.3142796851832
Iteration 110: 550.3142796851832
Likelihood=-490.3495114172802
Iteration 168: 490.3495114172802
Likelihood=-487.55847169831526
Iteration 116: 487.55847169831526
Likelihood=-521.1634455910133
Iteration 9: 521.1634455910133
Likelihood=-476.5672914983095
Iteration 95: 476.5672914983095
Likelihood=-550.304103424341
Iteration 111: 550.304103424341
Likelihood=-490.34904569944473
Iteration 169: 490.34904569944473
Likelihood=-487.55073555351004
Iteration 117: 487.55073555351004
Likelihood=-550.2958515012165
Iteration 112: 550.2958515012165
Likelihood=-517.1156116349799
Iteration 10: 517.1156116349799
Likelihood=-476.5678610987401
Likelihood=-651.9913954463831
Iteration 0: 651.9913954463831
Iteration 1: 651.9913954463831
Likelihood=-550.288783704156
Iteration 113: 550.288783704156
Likelihood=-487.54096787372595
Iteration 118: 487.54096787372595
Likelihood=-513.3147802589737
Iteration 11: 513.3147802589737
Likelihood=-476.56472266405063
Iteration 96: 476.56472266405063
Likelihood=-550.280895659089
Iteration 114: 550.280895659089
Likelihood=-628.2743010047436
Iteration 2: 628.2743010047436
Likelihood=-487.5182426074115
Iteration 119: 487.5182426074115
Likelihood=-510.1293549883461
Iteration 12: 510.1293549883461
Likelihood=-550.2737688299123
Iteration 115: 550.2737688299123
Likelihood=-476.56118234310986
Iteration 97: 476.56118234310986
Likelihood=-611.5071147982022
Iteration 3: 611.5071147982022
Likelihood=-487.46406062924586
Iteration 120: 487.46406062924586
Likelihood=-550.2679549189914
Iteration 116: 550.2679549189914
Likelihood=-507.4019816444789
Iteration 13: 507.4019816444789
Likelihood=-476.5584098068364
Iteration 98: 476.5584098068364
Likelihood=-600.130189069875
Iteration 4: 600.130189069875
Likelihood=-550.2923084324256
Likelihood=-487.42062582924467
Iteration 121: 487.42062582924467
Likelihood=-476.5564126102655
Iteration 99: 476.5564126102655
Likelihood=-505.0257695328367
Iteration 14: 505.0257695328367
Likelihood=-550.2657573066128
Iteration 117: 550.2657573066128
Likelihood=-591.513931241831
Iteration 5: 591.513931241831
Likelihood=-487.35610824860845
Iteration 122: 487.35610824860845
Likelihood=-550.2616618109736
Iteration 118: 550.2616618109736
Likelihood=-476.55511239337835
Iteration 100: 476.55511239337835
Likelihood=-503.20036487613527
Iteration 15: 503.20036487613527
Likelihood=-584.4640987725512
Iteration 6: 584.4640987725512
Likelihood=-550.2586042973977
Likelihood=-487.34104506644013
Iteration 119: 550.2586042973977
Iteration 123: 487.34104506644013
Likelihood=-476.5533872615201
Iteration 101: 476.5533872615201
Likelihood=-501.53491976905525
Iteration 16: 501.53491976905525
Likelihood=-550.2551257521726
Iteration 120: 550.2551257521726
Likelihood=-578.3129363998062
Iteration 7: 578.3129363998062
Likelihood=-487.3085916964755
Iteration 124: 487.3085916964755
Likelihood=-476.5522534739256
Iteration 102: 476.5522534739256
Likelihood=-500.1059504275275
Iteration 17: 500.1059504275275
Likelihood=-550.2488205969918
Iteration 121: 550.2488205969918
Likelihood=-572.8975062752144
Iteration 8: 572.8975062752144
Likelihood=-487.2944638430765
Iteration 125: 487.2944638430765
Likelihood=-550.2364123431314
Iteration 122: 550.2364123431314
Likelihood=-476.5507466001293
Iteration 103: 476.5507466001293
Likelihood=-498.7940618029305
Iteration 18: 498.7940618029305
Likelihood=-568.1755185338607
Iteration 9: 568.1755185338607
Likelihood=-550.2233721987308
Iteration 123: 550.2233721987308
Likelihood=-487.2778795235378
Iteration 126: 487.2778795235378
Likelihood=-476.54963440895943
Iteration 104: 476.54963440895943
Likelihood=-497.5674670041709
Iteration 19: 497.5674670041709
Likelihood=-550.2028703886825
Iteration 124: 550.2028703886825
Likelihood=-563.8375046680732
Iteration 10: 563.8375046680732
Likelihood=-487.2613668431553
Iteration 127: 487.2613668431553
Likelihood=-476.54842617421696
Iteration 105: 476.54842617421696
Likelihood=-550.2485716386104
Likelihood=-496.4744931965671
Iteration 20: 496.4744931965671
Likelihood=-559.9967556326231
Iteration 11: 559.9967556326231
Likelihood=-487.240343739063
Iteration 128: 487.240343739063
Likelihood=-550.1924291371332
Iteration 125: 550.1924291371332
Likelihood=-476.5471886976888
Iteration 106: 476.5471886976888
Likelihood=-495.44540455434094
Iteration 21: 495.44540455434094
Likelihood=-550.1708819515084
Iteration 126: 550.1708819515084
Likelihood=-556.3158769952796
Iteration 12: 556.3158769952796
Likelihood=-487.2221683437675
Iteration 129: 487.2221683437675
Likelihood=-476.54654776836304
Iteration 107: 476.54654776836304
Likelihood=-494.3420091299572
Iteration 22: 494.3420091299572
Likelihood=-550.1600182390027
Likelihood=-552.9662614528678
Iteration 13: 552.9662614528678
Likelihood=-487.2007135758934
Iteration 130: 487.2007135758934
Likelihood=-476.54518851181354
Iteration 108: 476.54518851181354
Likelihood=-550.1464830166615
Iteration 127: 550.1464830166615
Likelihood=-493.36623620522886
Iteration 23: 493.36623620522886
Likelihood=-549.750886573315
Iteration 14: 549.750886573315
Likelihood=-487.17325565997817
Iteration 131: 487.17325565997817
Likelihood=-550.1094684826697
Iteration 128: 550.1094684826697
Likelihood=-476.5444510220146
Iteration 109: 476.5444510220146
Likelihood=-492.4738097415211
Iteration 24: 492.4738097415211
Likelihood=-550.0857832949474
Iteration 129: 550.0857832949474
Likelihood=-487.1548315518396
Iteration 132: 487.1548315518396
Likelihood=-546.7839446714353
Iteration 15: 546.7839446714353
Likelihood=-476.5436400499423
Iteration 110: 476.5436400499423
Likelihood=-491.6507066530754
Iteration 25: 491.6507066530754
Likelihood=-550.0543239215565
Iteration 130: 550.0543239215565
Likelihood=-487.1450831321207
Iteration 133: 487.1450831321207
Likelihood=-543.967345348081
Iteration 16: 543.967345348081
Likelihood=-476.5420516493077
Iteration 111: 476.5420516493077
Likelihood=-550.1004282645434
Likelihood=-490.93849958618785
Iteration 26: 490.93849958618785
Likelihood=-550.045086396519
Iteration 131: 550.045086396519
Likelihood=-487.1369140540073
Iteration 134: 487.1369140540073
Likelihood=-541.3869598456394
Iteration 17: 541.3869598456394
Likelihood=-476.5420615681703
Likelihood=-490.25269994556623
Iteration 27: 490.25269994556623
Likelihood=-550.0400804358101
Iteration 132: 550.0400804358101
Likelihood=-487.127902168591
Iteration 135: 487.127902168591
Likelihood=-539.0778118806933
Iteration 18: 539.0778118806933
Likelihood=-476.5411124226393
Iteration 112: 476.5411124226393
Likelihood=-550.0326061212833
Iteration 133: 550.0326061212833
Likelihood=-489.70485244880086
Iteration 28: 489.70485244880086
Likelihood=-487.1172154491615
Iteration 136: 487.1172154491615
Likelihood=-536.8970263267585
Iteration 19: 536.8970263267585
Likelihood=-550.031494763634
Iteration 134: 550.031494763634
Likelihood=-476.53998048317743
Iteration 113: 476.53998048317743
Likelihood=-489.16503543438637
Iteration 29: 489.16503543438637
Likelihood=-550.0295297527746
Iteration 135: 550.0295297527746
Likelihood=-487.09601566731175
Iteration 137: 487.09601566731175
Likelihood=-535.0174306813352
Iteration 20: 535.0174306813352
Likelihood=-476.53905508211665
Iteration 114: 476.53905508211665
Likelihood=-488.6768201920731
Iteration 30: 488.6768201920731
Likelihood=-550.0272147099786
Iteration 136: 550.0272147099786
Likelihood=-487.0749188335529
Iteration 138: 487.0749188335529
Likelihood=-533.3149094913678
Iteration 21: 533.3149094913678
Likelihood=-476.5381311429606
Iteration 115: 476.5381311429606
Likelihood=-550.0250022569754
Iteration 137: 550.0250022569754
Likelihood=-488.15992822205544
Iteration 31: 488.15992822205544
Likelihood=-487.0676319671218
Iteration 139: 487.0676319671218
Likelihood=-550.0234204104572
Iteration 138: 550.0234204104572
Likelihood=-531.8668124296123
Iteration 22: 531.8668124296123
Likelihood=-476.53726505203616
Iteration 116: 476.53726505203616
Likelihood=-487.72111343479423
Iteration 32: 487.72111343479423
Likelihood=-550.0224574524228
Iteration 139: 550.0224574524228
Likelihood=-487.0491378458775
Iteration 140: 487.0491378458775
Likelihood=-530.7264475363492
Iteration 23: 530.7264475363492
Likelihood=-476.5365674260263
Iteration 117: 476.5365674260263
Likelihood=-487.32476445691765
Iteration 33: 487.32476445691765
Likelihood=-550.0237238469481
Likelihood=-487.0430471887427
Iteration 141: 487.0430471887427
Likelihood=-529.6890570788655
Iteration 24: 529.6890570788655
Likelihood=-476.5359745972985
Iteration 118: 476.5359745972985
Likelihood=-550.0221937539341
Iteration 140: 550.0221937539341
Likelihood=-487.2429819493652
Iteration 34: 487.2429819493652
Likelihood=-627.7102185347021
Iteration 0: 627.7102185347021
Iteration 1: 627.7102185347021
Likelihood=-487.03472231177705
Iteration 142: 487.03472231177705
Likelihood=-528.866776554556
Iteration 25: 528.866776554556
Likelihood=-476.5355494007497
Iteration 119: 476.5355494007497
Likelihood=-486.8415643481162
Iteration 35: 486.8415643481162
Likelihood=-609.1849125220031
Iteration 2: 609.1849125220031
Likelihood=-487.0243348289537
Iteration 143: 487.0243348289537
Likelihood=-602.0199578289231
Iteration 0: 602.0199578289231
Iteration 1: 602.0199578289231
Likelihood=-595.78916074424
Iteration 3: 595.78916074424
Likelihood=-528.1495998887773
Iteration 26: 528.1495998887773
Likelihood=-486.73062133741314
Iteration 36: 486.73062133741314
Likelihood=-585.186476437558
Iteration 4: 585.186476437558
Likelihood=-487.0125919175623
Iteration 144: 487.0125919175623
Likelihood=-585.7837218227241
Iteration 2: 585.7837218227241
Likelihood=-527.5630552192745
Iteration 27: 527.5630552192745
Likelihood=-486.60016657070054
Iteration 37: 486.60016657070054
Likelihood=-575.8604892464492
Likelihood=-486.992274133071
Iteration 145: 486.992274133071
Likelihood=-576.4384238220044
Iteration 3: 576.4384238220044
Likelihood=-527.0850612433694
Iteration 28: 527.0850612433694
Likelihood=-486.5024738632961
Iteration 38: 486.5024738632961
Likelihood=-549.9096590904603
Iteration 5: 549.9096590904603
Likelihood=-486.981785633225
Iteration 146: 486.981785633225
Likelihood=-570.3214226846076
Iteration 4: 570.3214226846076
Likelihood=-544.8430314927987
Iteration 6: 544.8430314927987
Likelihood=-526.650609400441
Iteration 29: 526.650609400441
Likelihood=-486.3531165439467
Iteration 39: 486.3531165439467
Likelihood=-540.06681685889
Iteration 7: 540.06681685889
Likelihood=-486.9706424551955
Iteration 147: 486.9706424551955
Likelihood=-565.1283573936541
Iteration 5: 565.1283573936541
Likelihood=-526.2414418854089
Iteration 30: 526.2414418854089
Likelihood=-486.1842872838393
Iteration 40: 486.1842872838393
Likelihood=-535.3176976183966
Iteration 8: 535.3176976183966
Likelihood=-486.94243207841436
Iteration 148: 486.94243207841436
Likelihood=-560.4934290946295
Iteration 6: 560.4934290946295
Likelihood=-525.88279709948
Iteration 31: 525.88279709948
Likelihood=-531.082437765492
Iteration 9: 531.082437765492
Likelihood=-486.04322378167944
Iteration 41: 486.04322378167944
Likelihood=-486.91855635347895
Iteration 149: 486.91855635347895
Likelihood=-527.2504042497889
Iteration 10: 527.2504042497889
Likelihood=-555.9786879925542
Iteration 7: 555.9786879925542
Likelihood=-525.5093843179978
Iteration 32: 525.5093843179978
Likelihood=-485.9784533286784
Iteration 42: 485.9784533286784
Likelihood=-523.7087096890908
Iteration 11: 523.7087096890908
Likelihood=-486.93992861530137
Likelihood=-525.1931100999078
Iteration 33: 525.1931100999078
Likelihood=-551.9387271248321
Iteration 8: 551.9387271248321
Likelihood=-485.86593702076027
Iteration 43: 485.86593702076027
Likelihood=-520.6615277034664
Iteration 12: 520.6615277034664
Likelihood=-486.90928509320526
Iteration 150: 486.90928509320526
Likelihood=-524.8805912939632
Iteration 34: 524.8805912939632
Likelihood=-548.0970711555698
Iteration 9: 548.0970711555698
Likelihood=-517.975782646543
Iteration 13: 517.975782646543
Likelihood=-485.7832170765826
Iteration 44: 485.7832170765826
Likelihood=-486.89653263781736
Iteration 151: 486.89653263781736
Likelihood=-515.6999762127037
Iteration 14: 515.6999762127037
Likelihood=-524.5985908553893
Iteration 35: 524.5985908553893
Likelihood=-485.70849169667343
Likelihood=-544.6357724905414
Iteration 45: 485.70849169667343
Iteration 10: 544.6357724905414
Likelihood=-513.8398839682258
Iteration 15: 513.8398839682258
Likelihood=-486.88488503680463
Iteration 152: 486.88488503680463
Likelihood=-524.3542273160072
Iteration 36: 524.3542273160072
Likelihood=-485.6061060417713
Iteration 46: 485.6061060417713
Likelihood=-541.3584550475873
Iteration 11: 541.3584550475873
Likelihood=-512.2085523286532
Iteration 16: 512.2085523286532
Likelihood=-486.8764832726894
Iteration 153: 486.8764832726894
Likelihood=-524.1262628587436
Iteration 37: 524.1262628587436
Likelihood=-510.87160299788616
Iteration 17: 510.87160299788616
Likelihood=-485.55766472261377
Iteration 47: 485.55766472261377
Likelihood=-538.4109997371789
Iteration 12: 538.4109997371789
Likelihood=-509.73695664092105
Iteration 18: 509.73695664092105
Likelihood=-486.86988186822094
Iteration 154: 486.86988186822094
Likelihood=-523.9170648241526
Iteration 38: 523.9170648241526
Likelihood=-485.47918168717206
Iteration 48: 485.47918168717206
Likelihood=-535.6992395030192
Iteration 13: 535.6992395030192
Likelihood=-508.74073923989476
Iteration 19: 508.74073923989476
Likelihood=-486.86603763290657
Iteration 155: 486.86603763290657
Likelihood=-523.7132418067231
Iteration 39: 523.7132418067231
Likelihood=-485.3810870279027
Iteration 49: 485.3810870279027
Likelihood=-507.90426977672877
Iteration 20: 507.90426977672877
Likelihood=-533.2627811108424
Iteration 14: 533.2627811108424
Likelihood=-486.86341968573424
Iteration 156: 486.86341968573424
Likelihood=-523.5481981213064
Iteration 40: 523.5481981213064
Likelihood=-507.1446574375849
Iteration 21: 507.1446574375849
Likelihood=-485.2850774278985
Iteration 50: 485.2850774278985
Likelihood=-531.0278512227869
Iteration 15: 531.0278512227869
Likelihood=-506.4893159188837
Iteration 22: 506.4893159188837
Likelihood=-486.85955347680056
Iteration 157: 486.85955347680056
Likelihood=-523.3956645266397
Iteration 41: 523.3956645266397
Likelihood=-485.1965097023091
Iteration 51: 485.1965097023091
Likelihood=-505.898440077447
Iteration 23: 505.898440077447
Likelihood=-529.0610491693413
Iteration 16: 529.0610491693413
Likelihood=-523.2541276566873
Iteration 42: 523.2541276566873
Likelihood=-486.8629892570606
Likelihood=-505.3703113618949
Iteration 24: 505.3703113618949
Likelihood=-485.1001244170895
Iteration 52: 485.1001244170895
Likelihood=-527.2344549760384
Iteration 17: 527.2344549760384
Likelihood=-523.1101402715672
Iteration 43: 523.1101402715672
Likelihood=-486.85840814748036
Iteration 158: 486.85840814748036
Likelihood=-504.91959327607356
Iteration 25: 504.91959327607356
Likelihood=-485.01826605863704
Iteration 53: 485.01826605863704
Likelihood=-525.5002947865804
Iteration 18: 525.5002947865804
Likelihood=-504.50481064967346
Iteration 26: 504.50481064967346
Likelihood=-522.9685879359481
Iteration 44: 522.9685879359481
Likelihood=-486.856865100713
Iteration 159: 486.856865100713
Likelihood=-484.93282992304165
Iteration 54: 484.93282992304165
Likelihood=-504.11596774146636
Iteration 27: 504.11596774146636
Likelihood=-523.9676250974816
Iteration 19: 523.9676250974816
Likelihood=-522.8676685156728
Iteration 45: 522.8676685156728
Likelihood=-486.8560779183678
Iteration 160: 486.8560779183678
Likelihood=-503.7378366869322
Iteration 28: 503.7378366869322
Likelihood=-484.85393436530245
Iteration 55: 484.85393436530245
Likelihood=-522.4698266398551
Iteration 20: 522.4698266398551
Likelihood=-522.6972148562761
Iteration 46: 522.6972148562761
Likelihood=-503.37968739646516
Iteration 29: 503.37968739646516
Likelihood=-486.8545242764112
Iteration 161: 486.8545242764112
Likelihood=-484.7948198379417
Iteration 56: 484.7948198379417
Likelihood=-503.0336654929896
Iteration 30: 503.0336654929896
Likelihood=-521.1818702467725
Iteration 21: 521.1818702467725
Likelihood=-522.491506832166
Iteration 47: 522.491506832166
Likelihood=-486.85266806272017
Iteration 162: 486.85266806272017
Likelihood=-484.7233723370404
Iteration 57: 484.7233723370404
Likelihood=-502.7106325728427
Iteration 31: 502.7106325728427
Likelihood=-519.9949970227435
Iteration 22: 519.9949970227435
Likelihood=-522.378149447227
Iteration 48: 522.378149447227
Likelihood=-486.8507474667983
Iteration 163: 486.8507474667983
Likelihood=-502.39464793657663
Iteration 32: 502.39464793657663
Likelihood=-484.7101874348068
Iteration 58: 484.7101874348068
Likelihood=-518.9794482144644
Iteration 23: 518.9794482144644
Likelihood=-502.13661392994794
Iteration 33: 502.13661392994794
Likelihood=-522.2027744362316
Iteration 49: 522.2027744362316
Likelihood=-486.84819629473924
Iteration 164: 486.84819629473924
Likelihood=-484.65575294146817
Iteration 59: 484.65575294146817
Likelihood=-501.8919019693096
Iteration 34: 501.8919019693096
Likelihood=-518.058503902351
Iteration 24: 518.058503902351
Likelihood=-522.1353370416174
Iteration 50: 522.1353370416174
Likelihood=-486.84632756850783
Iteration 165: 486.84632756850783
Likelihood=-501.6796834408282
Iteration 35: 501.6796834408282
Likelihood=-484.6357801622864
Iteration 60: 484.6357801622864
Likelihood=-517.2719294498282
Iteration 25: 517.2719294498282
Likelihood=-522.0278700061383
Iteration 51: 522.0278700061383
Likelihood=-486.84511434760714
Iteration 166: 486.84511434760714
Likelihood=-501.4828895660782
Iteration 36: 501.4828895660782
Likelihood=-484.61175213118366
Iteration 61: 484.61175213118366
Likelihood=-516.5839567016467
Iteration 26: 516.5839567016467
Likelihood=-501.3126814060325
Iteration 37: 501.3126814060325
Likelihood=-522.0807996705819
Likelihood=-486.84423433562523
Iteration 167: 486.84423433562523
Likelihood=-484.599624924794
Iteration 62: 484.599624924794
Likelihood=-501.1695992636017
Iteration 38: 501.1695992636017
Likelihood=-516.0025659502256
Iteration 27: 516.0025659502256
Likelihood=-521.9767165260577
Iteration 52: 521.9767165260577
Likelihood=-486.8423262540077
Iteration 168: 486.8423262540077
Likelihood=-501.09070226388326
Iteration 39: 501.09070226388326
Likelihood=-484.55986797586155
Iteration 63: 484.55986797586155
Likelihood=-515.4888449541531
Iteration 28: 515.4888449541531
Likelihood=-521.9109937949653
Iteration 53: 521.9109937949653
Likelihood=-486.8406434759679
Iteration 169: 486.8406434759679
Likelihood=-500.9838981152912
Iteration 40: 500.9838981152912
Likelihood=-484.5417855308165
Iteration 64: 484.5417855308165
Likelihood=-515.0768157693859
Iteration 29: 515.0768157693859
Likelihood=-500.92324501602315
Iteration 41: 500.92324501602315
Likelihood=-521.8353026381047
Iteration 54: 521.8353026381047
Likelihood=-486.83941578305064
Iteration 170: 486.83941578305064
Likelihood=-484.51788031561597
Iteration 65: 484.51788031561597
Likelihood=-500.833532910091
Iteration 42: 500.833532910091
Likelihood=-514.6800509797087
Iteration 30: 514.6800509797087
Likelihood=-521.7792160892175
Iteration 55: 521.7792160892175
Likelihood=-486.83741205311213
Iteration 171: 486.83741205311213
Likelihood=-500.75986807021576
Iteration 43: 500.75986807021576
Likelihood=-484.4849699803972
Iteration 66: 484.4849699803972
Likelihood=-514.3470072206147
Iteration 31: 514.3470072206147
Likelihood=-521.7211328043373
Iteration 56: 521.7211328043373
Likelihood=-500.68754209952493
Iteration 44: 500.68754209952493
Likelihood=-486.83643350549664
Iteration 172: 486.83643350549664
Likelihood=-484.48796535147113
Likelihood=-514.0140070717063
Iteration 32: 514.0140070717063
Likelihood=-500.63552893674824
Iteration 45: 500.63552893674824
Likelihood=-521.6813943333532
Iteration 57: 521.6813943333532
Likelihood=-486.83532885577137
Iteration 173: 486.83532885577137
Likelihood=-500.58590345544843
Iteration 46: 500.58590345544843
Likelihood=-484.4694482988147
Iteration 67: 484.4694482988147
Likelihood=-513.6910590864038
Iteration 33: 513.6910590864038
Likelihood=-521.6472487834885
Iteration 58: 521.6472487834885
Likelihood=-486.834489764199
Iteration 174: 486.834489764199
Likelihood=-500.5737729450426
Iteration 47: 500.5737729450426
Likelihood=-484.44301610046983
Iteration 68: 484.44301610046983
Likelihood=-513.4712548732917
Iteration 34: 513.4712548732917
Likelihood=-521.6117448629402
Iteration 59: 521.6117448629402
Likelihood=-500.5140378973224
Iteration 48: 500.5140378973224
Likelihood=-486.83335509981487
Iteration 175: 486.83335509981487
Likelihood=-484.4300853535066
Iteration 69: 484.4300853535066
Likelihood=-513.1635813665434
Iteration 35: 513.1635813665434
Likelihood=-500.4698953493474
Iteration 49: 500.4698953493474
Likelihood=-521.588274942861
Iteration 60: 521.588274942861
Likelihood=-486.83219878108446
Iteration 176: 486.83219878108446
Likelihood=-500.411338195748
Iteration 50: 500.411338195748
Likelihood=-484.41501236202697
Iteration 70: 484.41501236202697
Likelihood=-512.8120744902199
Iteration 36: 512.8120744902199
Likelihood=-521.5680989324434
Iteration 61: 521.5680989324434
Likelihood=-486.83097262392585
Iteration 177: 486.83097262392585
Likelihood=-500.36695429665997
Iteration 51: 500.36695429665997
Likelihood=-484.40405860056404
Iteration 71: 484.40405860056404
Likelihood=-512.5066229643036
Iteration 37: 512.5066229643036
Likelihood=-521.5348942349821
Iteration 62: 521.5348942349821
Likelihood=-500.3145021607982
Iteration 52: 500.3145021607982
Likelihood=-486.82916355516346
Iteration 178: 486.82916355516346
Likelihood=-484.3958362503096
Iteration 72: 484.3958362503096
Likelihood=-512.3774855547588
Iteration 38: 512.3774855547588
Likelihood=-500.2701992598783
Iteration 53: 500.2701992598783
Likelihood=-521.4909269787246
Iteration 63: 521.4909269787246
Likelihood=-486.8280297207169
Iteration 179: 486.8280297207169
Likelihood=-500.2244943124928
Iteration 54: 500.2244943124928
Likelihood=-512.219216845931
Iteration 39: 512.219216845931
Likelihood=-484.38657466905
Iteration 73: 484.38657466905
Likelihood=-521.4484873278
Iteration 64: 521.4484873278
Likelihood=-486.82556275644856
Iteration 180: 486.82556275644856
Likelihood=-500.1792086942427
Iteration 55: 500.1792086942427
Likelihood=-512.1414077788216
Iteration 40: 512.1414077788216
Likelihood=-484.37855988621914
Iteration 74: 484.37855988621914
Likelihood=-500.12793031666877
Iteration 56: 500.12793031666877
Likelihood=-521.4054969694945
Iteration 65: 521.4054969694945
Likelihood=-486.8290854506525
Likelihood=-511.9961075237003
Iteration 41: 511.9961075237003
Likelihood=-500.0674928128012
Iteration 57: 500.0674928128012
Likelihood=-484.3714827212806
Iteration 75: 484.3714827212806
Likelihood=-521.3526803475418
Iteration 66: 521.3526803475418
Likelihood=-486.82428827147754
Iteration 181: 486.82428827147754
Likelihood=-500.02328749615504
Iteration 58: 500.02328749615504
Likelihood=-511.9357831036341
Iteration 42: 511.9357831036341
Likelihood=-484.36605758935843
Iteration 76: 484.36605758935843
Likelihood=-521.3318724697098
Iteration 67: 521.3318724697098
Likelihood=-486.8222038329093
Iteration 182: 486.8222038329093
Likelihood=-499.9720033043234
Iteration 59: 499.9720033043234
Likelihood=-511.8239490933456
Iteration 43: 511.8239490933456
Likelihood=-484.36394179157975
Iteration 77: 484.36394179157975
Likelihood=-499.90586154845863
Iteration 60: 499.90586154845863
Likelihood=-521.2574580255227
Iteration 68: 521.2574580255227
Likelihood=-486.8205760740403
Iteration 183: 486.8205760740403
Likelihood=-499.85316130521613
Iteration 61: 499.85316130521613
Likelihood=-511.6934242132949
Iteration 44: 511.6934242132949
Likelihood=-484.35826392475417
Iteration 78: 484.35826392475417
Likelihood=-521.21124291631
Iteration 69: 521.21124291631
Likelihood=-486.8187144815701
Iteration 184: 486.8187144815701
Likelihood=-499.823852283928
Iteration 62: 499.823852283928
Likelihood=-511.6298386782409
Iteration 45: 511.6298386782409
Likelihood=-484.35174580346495
Iteration 79: 484.35174580346495
Likelihood=-521.1492752733135
Iteration 70: 521.1492752733135
Likelihood=-499.8033941707765
Iteration 63: 499.8033941707765
Likelihood=-486.8170526309446
Iteration 185: 486.8170526309446
Likelihood=-511.50158659469054
Iteration 46: 511.50158659469054
Likelihood=-484.3437072683106
Iteration 80: 484.3437072683106
Likelihood=-499.7815579691096
Iteration 64: 499.7815579691096
Likelihood=-521.0808098650551
Iteration 71: 521.0808098650551
Likelihood=-486.8154458974017
Iteration 186: 486.8154458974017
Likelihood=-499.76297335780396
Iteration 65: 499.76297335780396
Likelihood=-511.397538360336
Iteration 47: 511.397538360336
Likelihood=-484.33777987160386
Iteration 81: 484.33777987160386
Likelihood=-521.0189698940142
Iteration 72: 521.0189698940142
Likelihood=-486.8135394023761
Iteration 187: 486.8135394023761
Likelihood=-499.7427598720621
Iteration 66: 499.7427598720621
Likelihood=-511.282886881278
Iteration 48: 511.282886881278
Likelihood=-484.33076650599946
Iteration 82: 484.33076650599946
Likelihood=-520.9917534392969
Iteration 73: 520.9917534392969
Likelihood=-499.72153713779693
Iteration 67: 499.72153713779693
Likelihood=-486.8099931208992
Iteration 188: 486.8099931208992
Likelihood=-511.2146876238458
Iteration 49: 511.2146876238458
Likelihood=-484.32475323217113
Iteration 83: 484.32475323217113
Likelihood=-499.70028472148425
Iteration 68: 499.70028472148425
Likelihood=-520.9673805501803
Iteration 74: 520.9673805501803
Likelihood=-486.81058331943206
Likelihood=-499.67980912696834
Iteration 69: 499.67980912696834
Likelihood=-511.140254287583
Iteration 50: 511.140254287583
Likelihood=-484.31750536320027
Iteration 84: 484.31750536320027
Likelihood=-520.9393017162425
Iteration 75: 520.9393017162425
Likelihood=-486.80774067957265
Iteration 189: 486.80774067957265
Likelihood=-499.668932148797
Iteration 70: 499.668932148797
Likelihood=-511.1814317182213
Likelihood=-484.3105678118573
Iteration 85: 484.3105678118573
Likelihood=-520.9135824231882
Iteration 76: 520.9135824231882
Likelihood=-499.66060565806845
Iteration 71: 499.66060565806845
Likelihood=-486.80456277981244
Iteration 190: 486.80456277981244
Likelihood=-499.65233188596613
Iteration 72: 499.65233188596613
Likelihood=-484.3057312842101
Iteration 86: 484.3057312842101
Likelihood=-511.11325411686516
Iteration 51: 511.11325411686516
Likelihood=-520.8927393202404
Iteration 77: 520.8927393202404
Likelihood=-486.8028619256052
Iteration 191: 486.8028619256052
Likelihood=-499.6421520322678
Iteration 73: 499.6421520322678
Likelihood=-484.30205877117737
Iteration 87: 484.30205877117737
Likelihood=-511.08452775253846
Iteration 52: 511.08452775253846
Likelihood=-520.8762188731115
Iteration 78: 520.8762188731115
Likelihood=-486.80082225355693
Iteration 192: 486.80082225355693
Likelihood=-499.62159749897444
Iteration 74: 499.62159749897444
Likelihood=-484.2983585148618
Iteration 88: 484.2983585148618
Likelihood=-511.04320913414205
Iteration 53: 511.04320913414205
Likelihood=-499.6095716267389
Iteration 75: 499.6095716267389
Likelihood=-520.866255415258
Iteration 79: 520.866255415258
Likelihood=-486.7976504373666
Iteration 193: 486.7976504373666
Likelihood=-499.5904979887886
Iteration 76: 499.5904979887886
Likelihood=-484.29633975178245
Iteration 89: 484.29633975178245
Likelihood=-511.0127331861896
Iteration 54: 511.0127331861896
Likelihood=-520.858203509565
Iteration 80: 520.858203509565
Likelihood=-486.79630077395615
Iteration 194: 486.79630077395615
Likelihood=-499.5748546599792
Iteration 77: 499.5748546599792
Likelihood=-484.2936685468571
Iteration 90: 484.2936685468571
Likelihood=-510.96514057643833
Iteration 55: 510.96514057643833
Likelihood=-520.8527644689211
Iteration 81: 520.8527644689211
Likelihood=-486.79426858151066
Likelihood=-499.5560757843448
Iteration 195: 486.79426858151066
Iteration 78: 499.5560757843448
Likelihood=-484.2897820831357
Iteration 91: 484.2897820831357
Likelihood=-510.94949939026304
Iteration 56: 510.94949939026304
Likelihood=-499.5094645881714
Iteration 79: 499.5094645881714
Likelihood=-520.8468216624623
Iteration 82: 520.8468216624623
Likelihood=-486.790748105156
Iteration 196: 486.790748105156
Likelihood=-499.4681044492696
Iteration 80: 499.4681044492696
Likelihood=-484.28846792017754
Iteration 92: 484.28846792017754
Likelihood=-510.9082213922773
Iteration 57: 510.9082213922773
Likelihood=-520.8442529759535
Iteration 83: 520.8442529759535
Likelihood=-486.78713199474595
Iteration 197: 486.78713199474595
Likelihood=-499.4377667609034
Iteration 81: 499.4377667609034
Likelihood=-484.28668167803426
Iteration 93: 484.28668167803426
Likelihood=-510.89091738656515
Iteration 58: 510.89091738656515
Likelihood=-520.8393363854287
Iteration 84: 520.8393363854287
Likelihood=-499.35878026500836
Iteration 82: 499.35878026500836
Likelihood=-486.7831301785232
Iteration 198: 486.7831301785232
Likelihood=-484.28338214171515
Iteration 94: 484.28338214171515
Likelihood=-499.2724840955921
Iteration 83: 499.2724840955921
Likelihood=-510.86743891364415
Iteration 59: 510.86743891364415
Likelihood=-520.833994079126
Iteration 85: 520.833994079126
Likelihood=-486.7800283817358
Iteration 199: 486.7800283817358
Likelihood=-499.14487164206224
Iteration 84: 499.14487164206224
Likelihood=-484.2788140080857
Iteration 95: 484.2788140080857
Likelihood=-510.8549163824344
Iteration 60: 510.8549163824344
Likelihood=-520.8288554930643
Iteration 86: 520.8288554930643
Likelihood=-486.77712192519766
Iteration 200: 486.77712192519766
Likelihood=-499.04726827826073
Iteration 85: 499.04726827826073
Likelihood=-484.27314351841505
Iteration 96: 484.27314351841505
Likelihood=-510.8154139519096
Iteration 61: 510.8154139519096
Likelihood=-520.8245185389632
Iteration 87: 520.8245185389632
Likelihood=-498.9119997453363
Iteration 86: 498.9119997453363
Likelihood=-486.7758727964575
Iteration 201: 486.7758727964575
Likelihood=-498.8031262822305
Iteration 87: 498.8031262822305
Likelihood=-484.26839218818344
Iteration 97: 484.26839218818344
Likelihood=-520.8198178373655
Iteration 88: 520.8198178373655
Likelihood=-510.80138143735155
Iteration 62: 510.80138143735155
Likelihood=-486.77410994635653
Iteration 202: 486.77410994635653
Likelihood=-498.65173687165725
Iteration 88: 498.65173687165725
Likelihood=-484.2620285023408
Iteration 98: 484.2620285023408
Likelihood=-520.8166325304151
Iteration 89: 520.8166325304151
Likelihood=-510.7882377660393
Iteration 63: 510.7882377660393
Likelihood=-486.7725093028598
Iteration 203: 486.7725093028598
Likelihood=-498.5511156172739
Iteration 89: 498.5511156172739
Likelihood=-484.25685062797896
Iteration 99: 484.25685062797896
Likelihood=-498.5686306965132
Likelihood=-520.8130066361589
Iteration 90: 520.8130066361589
Likelihood=-510.7722578348982
Iteration 64: 510.7722578348982
Likelihood=-486.77151182546237
Iteration 204: 486.77151182546237
Likelihood=-498.5088772963512
Iteration 90: 498.5088772963512
Likelihood=-484.25243016127763
Iteration 100: 484.25243016127763
Likelihood=-520.8062929136655
Iteration 91: 520.8062929136655
Likelihood=-510.74904409973294
Iteration 65: 510.74904409973294
Likelihood=-486.7688742915935
Iteration 205: 486.7688742915935
Likelihood=-498.4688420708792
Iteration 91: 498.4688420708792
Likelihood=-484.2518798847132
Iteration 101: 484.2518798847132
Likelihood=-520.8007279288553
Iteration 92: 520.8007279288553
Likelihood=-498.440718566165
Iteration 92: 498.440718566165
Likelihood=-486.76678264417484
Iteration 206: 486.76678264417484
Likelihood=-510.7242606104699
Iteration 66: 510.7242606104699
Likelihood=-484.2497041910277
Iteration 102: 484.2497041910277
Likelihood=-498.42239255926506
Iteration 93: 498.42239255926506
Likelihood=-520.7958499024253
Iteration 93: 520.7958499024253
Likelihood=-486.76527812452287
Iteration 207: 486.76527812452287
Likelihood=-510.71048282397425
Iteration 67: 510.71048282397425
Likelihood=-498.4066466209975
Iteration 94: 498.4066466209975
Likelihood=-484.24903302643565
Iteration 103: 484.24903302643565
Likelihood=-520.7882112941606
Iteration 94: 520.7882112941606
Likelihood=-486.76456720862467
Iteration 208: 486.76456720862467
Likelihood=-510.6851056450559
Iteration 68: 510.6851056450559
Likelihood=-498.39579204566485
Iteration 95: 498.39579204566485
Likelihood=-484.24657636255546
Iteration 104: 484.24657636255546
Likelihood=-520.7815820368869
Iteration 95: 520.7815820368869
Likelihood=-498.3875611268806
Iteration 96: 498.3875611268806
Likelihood=-486.7633055010344
Iteration 209: 486.7633055010344
Likelihood=-510.68066207222654
Iteration 69: 510.68066207222654
Likelihood=-498.37879944311635
Iteration 97: 498.37879944311635
Likelihood=-484.24429517897835
Iteration 105: 484.24429517897835
Likelihood=-520.7787113298484
Iteration 96: 520.7787113298484
Likelihood=-486.7669666356568
Likelihood=-510.6642584504576
Iteration 70: 510.6642584504576
Likelihood=-498.3654035081875
Iteration 98: 498.3654035081875
Likelihood=-484.24448105343777
Likelihood=-520.7696572549195
Iteration 97: 520.7696572549195
Likelihood=-486.76300483894846
Iteration 210: 486.76300483894846
Likelihood=-498.359122497257
Iteration 99: 498.359122497257
Likelihood=-510.654227602353
Iteration 71: 510.654227602353
Likelihood=-484.24277539337476
Iteration 106: 484.24277539337476
Likelihood=-520.7703174028181
Likelihood=-622.5029214932856
Iteration 0: 622.5029214932856
Iteration 1: 622.5029214932856
Likelihood=-498.3532495583632
Iteration 100: 498.3532495583632
Likelihood=-510.6344783573581
Iteration 72: 510.6344783573581
Likelihood=-498.34838531760914
Iteration 101: 498.34838531760914
Likelihood=-484.24030185260057
Iteration 107: 484.24030185260057
Likelihood=-520.7652931212283
Iteration 98: 520.7652931212283
Likelihood=-602.7971532893807
Iteration 2: 602.7971532893807
Likelihood=-510.6114902343666
Iteration 73: 510.6114902343666
Likelihood=-498.344071218643
Iteration 102: 498.344071218643
Likelihood=-520.7613810104389
Iteration 99: 520.7613810104389
Likelihood=-484.23924003791376
Iteration 108: 484.23924003791376
Likelihood=-588.1218247464005
Iteration 3: 588.1218247464005
Likelihood=-498.34259989066584
Iteration 103: 498.34259989066584
Likelihood=-510.6189721705584
Likelihood=-520.7509885730507
Iteration 100: 520.7509885730507
Likelihood=-484.23846366799694
Iteration 109: 484.23846366799694
Likelihood=-498.3368180701803
Iteration 104: 498.3368180701803
Likelihood=-576.6239407642258
Iteration 4: 576.6239407642258
Likelihood=-510.599300525559
Iteration 74: 510.599300525559
Likelihood=-498.3349383358628
Iteration 105: 498.3349383358628
Likelihood=-520.7460469808598
Iteration 101: 520.7460469808598
Likelihood=-484.2377260713827
Iteration 110: 484.2377260713827
Likelihood=-567.1414940571084
Iteration 5: 567.1414940571084
Likelihood=-510.59020133369773
Iteration 75: 510.59020133369773
Likelihood=-498.3321793549216
Iteration 106: 498.3321793549216
Likelihood=-520.7399389434461
Iteration 102: 520.7399389434461
Likelihood=-484.238208956662
Likelihood=-559.1431212335457
Iteration 6: 559.1431212335457
Likelihood=-498.3279972015109
Iteration 107: 498.3279972015109
Likelihood=-510.58433653679106
Iteration 76: 510.58433653679106
Likelihood=-520.721620517284
Iteration 103: 520.721620517284
Likelihood=-498.3315574258112
Likelihood=-484.2371012412882
Iteration 111: 484.2371012412882
Likelihood=-552.4194768020168
Iteration 7: 552.4194768020168
Likelihood=-510.57739265407577
Iteration 77: 510.57739265407577
Likelihood=-498.3261623964702
Iteration 108: 498.3261623964702
Likelihood=-520.7303802106388
Likelihood=-484.23624224868536
Iteration 112: 484.23624224868536
Likelihood=-546.5794362358444
Iteration 8: 546.5794362358444
Likelihood=-510.576047911492
Iteration 78: 510.576047911492
Likelihood=-498.3232587160929
Iteration 109: 498.3232587160929
Likelihood=-520.7183448450337
Iteration 104: 520.7183448450337
Likelihood=-484.23583072165025
Iteration 113: 484.23583072165025
Likelihood=-498.3221358288536
Iteration 110: 498.3221358288536
Likelihood=-541.5929784986796
Iteration 9: 541.5929784986796
Likelihood=-510.5634936486459
Iteration 79: 510.5634936486459
Likelihood=-606.9189024646462
Iteration 0: 606.9189024646462
Iteration 1: 606.9189024646462
Likelihood=-520.7159957614036
Iteration 105: 520.7159957614036
Likelihood=-498.3210009155996
Iteration 111: 498.3210009155996
Likelihood=-537.2398335780858
Iteration 10: 537.2398335780858
Likelihood=-510.5606033464155
Iteration 80: 510.5606033464155
Likelihood=-498.31939294508015
Iteration 112: 498.31939294508015
Likelihood=-583.0244123598587
Iteration 2: 583.0244123598587
Likelihood=-520.704257540055
Iteration 106: 520.704257540055
Likelihood=-498.31802964347924
Likelihood=-533.4708320477976
Iteration 113: 498.31802964347924
Iteration 11: 533.4708320477976
Likelihood=-510.55767139348166
Iteration 81: 510.55767139348166
Likelihood=-565.7295336097244
Iteration 3: 565.7295336097244
Likelihood=-520.696814745112
Iteration 107: 520.696814745112
Likelihood=-498.31582557706344
Iteration 114: 498.31582557706344
Likelihood=-510.5542768435397
Iteration 82: 510.5542768435397
Likelihood=-530.0101012359213
Iteration 12: 530.0101012359213
Likelihood=-553.2497364395675
Iteration 4: 553.2497364395675
Likelihood=-520.6849174759883
Iteration 108: 520.6849174759883
Likelihood=-498.31428718330983
Iteration 115: 498.31428718330983
Likelihood=-510.5578501102814
Likelihood=-527.0278738533804
Iteration 13: 527.0278738533804
Likelihood=-498.31292303429586
Iteration 116: 498.31292303429586
Likelihood=-520.6736010679798
Iteration 109: 520.6736010679798
Likelihood=-543.3214835071354
Iteration 5: 543.3214835071354
Likelihood=-498.31155267499327
Iteration 117: 498.31155267499327
Likelihood=-510.5514714719071
Iteration 83: 510.5514714719071
Likelihood=-524.3310542850455
Iteration 14: 524.3310542850455
Likelihood=-520.6649284894639
Iteration 110: 520.6649284894639
Likelihood=-534.6805929258196
Likelihood=-498.3088499838002
Iteration 118: 498.3088499838002
Likelihood=-510.5466792964539
Iteration 84: 510.5466792964539
Likelihood=-522.0223940574117
Iteration 15: 522.0223940574117
Likelihood=-520.6574128605215
Iteration 111: 520.6574128605215
Likelihood=-498.3075897720842
Iteration 119: 498.3075897720842
Likelihood=-510.48433654414987
Iteration 6: 510.48433654414987
Likelihood=-510.5443135263427
Iteration 85: 510.5443135263427
Likelihood=-520.2076483476848
Iteration 16: 520.2076483476848
Likelihood=-498.30599844838224
Iteration 120: 498.30599844838224
Likelihood=-520.65346460886
Iteration 112: 520.65346460886
Likelihood=-505.1474434911115
Iteration 7: 505.1474434911115
Likelihood=-498.3030190577263
Iteration 121: 498.3030190577263
Likelihood=-510.54152924720125
Iteration 86: 510.54152924720125
Likelihood=-518.5405511957786
Iteration 17: 518.5405511957786
Likelihood=-520.6494419351679
Iteration 113: 520.6494419351679
Likelihood=-501.2222000032901
Iteration 8: 501.2222000032901
Likelihood=-498.30437871490966
Likelihood=-510.5391344604349
Iteration 87: 510.5391344604349
Likelihood=-517.1718227575307
Iteration 18: 517.1718227575307
Likelihood=-520.6461147371591
Iteration 114: 520.6461147371591
Likelihood=-498.30044628183146
Iteration 122: 498.30044628183146
Likelihood=-497.06472361462073
Iteration 9: 497.06472361462073
Likelihood=-510.54488725320977
Likelihood=-515.9607660554102
Iteration 19: 515.9607660554102
Likelihood=-498.2955674242095
Iteration 123: 498.2955674242095
Likelihood=-520.6415711662378
Iteration 115: 520.6415711662378
Likelihood=-493.47924488190125
Iteration 10: 493.47924488190125
Likelihood=-498.292317545248
Iteration 124: 498.292317545248
Likelihood=-514.9432594431335
Iteration 20: 514.9432594431335
Likelihood=-510.5375524311279
Iteration 88: 510.5375524311279
Likelihood=-520.6309899892636
Iteration 116: 520.6309899892636
Likelihood=-490.37033371069043
Iteration 11: 490.37033371069043
Likelihood=-498.2890544932824
Iteration 125: 498.2890544932824
Likelihood=-514.022372364385
Iteration 21: 514.022372364385
Likelihood=-510.5343918029647
Iteration 89: 510.5343918029647
Likelihood=-498.28634538065165
Iteration 126: 498.28634538065165
Likelihood=-520.6239728915835
Iteration 117: 520.6239728915835
Likelihood=-487.48634807213466
Iteration 12: 487.48634807213466
Likelihood=-513.2618291992205
Likelihood=-498.28280408063495
Iteration 127: 498.28280408063495
Iteration 22: 513.2618291992205
Likelihood=-510.5314193656344
Iteration 90: 510.5314193656344
Likelihood=-520.614066074989
Iteration 118: 520.614066074989
Likelihood=-484.9332252961583
Iteration 13: 484.9332252961583
Likelihood=-498.2801743758643
Iteration 128: 498.2801743758643
Likelihood=-512.5335270658297
Iteration 23: 512.5335270658297
Likelihood=-510.5287137052316
Iteration 91: 510.5287137052316
Likelihood=-520.6086244895416
Iteration 119: 520.6086244895416
Likelihood=-482.8363366637628
Iteration 14: 482.8363366637628
Likelihood=-498.27710329657845
Iteration 129: 498.27710329657845
Likelihood=-511.9453577906681
Iteration 24: 511.9453577906681
Likelihood=-510.5237158750215
Iteration 92: 510.5237158750215
Likelihood=-498.2740772529856
Iteration 130: 498.2740772529856
Likelihood=-520.6051337689377
Iteration 120: 520.6051337689377
Likelihood=-480.73728133051696
Iteration 15: 480.73728133051696
Likelihood=-498.27031894219226
Iteration 131: 498.27031894219226
Likelihood=-511.3555050180464
Iteration 25: 511.3555050180464
Likelihood=-510.51329115586634
Iteration 93: 510.51329115586634
Likelihood=-520.6021145387223
Iteration 121: 520.6021145387223
Likelihood=-478.9776821134702
Iteration 16: 478.9776821134702
Likelihood=-498.2668962044768
Iteration 132: 498.2668962044768
Likelihood=-510.8680715978087
Iteration 26: 510.8680715978087
Likelihood=-510.5167963117318
Likelihood=-520.5974441236754
Iteration 122: 520.5974441236754
Likelihood=-477.36365655149547
Iteration 17: 477.36365655149547
Likelihood=-498.2642403158801
Iteration 133: 498.2642403158801
Likelihood=-510.3976466872197
Iteration 27: 510.3976466872197
Likelihood=-510.5079121446763
Iteration 94: 510.5079121446763
Likelihood=-498.2598648741486
Iteration 134: 498.2598648741486
Likelihood=-520.5954438562698
Likelihood=-475.7745490976749
Iteration 123: 520.5954438562698
Iteration 18: 475.7745490976749
Likelihood=-498.25478944121215
Iteration 135: 498.25478944121215
Likelihood=-510.01381147206746
Iteration 28: 510.01381147206746
Likelihood=-510.5014582590238
Iteration 95: 510.5014582590238
Likelihood=-474.20698441585085
Iteration 19: 474.20698441585085
Likelihood=-520.5925082167564
Iteration 124: 520.5925082167564
Likelihood=-498.25149302289407
Iteration 136: 498.25149302289407
Likelihood=-509.6853166938828
Iteration 29: 509.6853166938828
Likelihood=-510.5213588732212
Likelihood=-472.72315287876194
Iteration 20: 472.72315287876194
Likelihood=-520.590950857731
Iteration 125: 520.590950857731
Likelihood=-498.24645812664187
Iteration 137: 498.24645812664187
Likelihood=-509.38529805754166
Iteration 30: 509.38529805754166
Likelihood=-498.2443940187435
Iteration 138: 498.2443940187435
Likelihood=-510.49862914454377
Iteration 96: 510.49862914454377
Likelihood=-471.4243486497173
Iteration 21: 471.4243486497173
Likelihood=-520.5898029208483
Iteration 126: 520.5898029208483
Likelihood=-498.2403237374281
Iteration 139: 498.2403237374281
Likelihood=-509.0191280594074
Iteration 31: 509.0191280594074
Likelihood=-510.4952899208826
Iteration 97: 510.4952899208826
Likelihood=-470.32009894399295
Iteration 22: 470.32009894399295
Likelihood=-520.5882723335752
Iteration 127: 520.5882723335752
Likelihood=-498.23628866286
Iteration 140: 498.23628866286
Likelihood=-508.72685663122235
Iteration 32: 508.72685663122235
Likelihood=-510.4998480021701
Likelihood=-469.394310689091
Iteration 23: 469.394310689091
Likelihood=-520.5880907892109
Iteration 128: 520.5880907892109
Likelihood=-498.2319545117356
Iteration 141: 498.2319545117356
Likelihood=-508.41037661815005
Iteration 33: 508.41037661815005
Likelihood=-498.22669105589733
Iteration 142: 498.22669105589733
Likelihood=-660.8854941934206
Iteration 0: 660.8854941934206
Iteration 1: 660.8854941934206
Likelihood=-510.49056140872466
Iteration 98: 510.49056140872466
Likelihood=-468.6946600413345
Iteration 24: 468.6946600413345
Likelihood=-498.2206108635918
Iteration 143: 498.2206108635918
Likelihood=-508.1103899279882
Likelihood=-637.3732069875717
Iteration 2: 637.3732069875717
Likelihood=-468.12627740693824
Iteration 25: 468.12627740693824
Likelihood=-510.48672163722244
Iteration 99: 510.48672163722244
Likelihood=-498.2144486425594
Iteration 144: 498.2144486425594
Likelihood=-507.3717639021217
Iteration 34: 507.3717639021217
Likelihood=-621.1713916472105
Iteration 3: 621.1713916472105
Likelihood=-467.68060301901295
Iteration 26: 467.68060301901295
Likelihood=-498.208244479716
Iteration 145: 498.208244479716
Likelihood=-510.4820081621886
Iteration 100: 510.4820081621886
Likelihood=-507.2311439739764
Iteration 35: 507.2311439739764
Likelihood=-498.2015569193084
Iteration 146: 498.2015569193084
Likelihood=-610.0881708540574
Iteration 4: 610.0881708540574
Likelihood=-467.3139577870909
Iteration 27: 467.3139577870909
Likelihood=-510.4796272398626
Iteration 101: 510.4796272398626
Likelihood=-498.1927845282506
Iteration 147: 498.1927845282506
Likelihood=-507.0689337788896
Iteration 36: 507.0689337788896
Likelihood=-466.94246374144797
Iteration 28: 466.94246374144797
Likelihood=-601.6965004390705
Iteration 5: 601.6965004390705
Likelihood=-510.4765810181457
Iteration 102: 510.4765810181457
Likelihood=-498.1864583095328
Iteration 148: 498.1864583095328
Likelihood=-506.8339048042385
Iteration 37: 506.8339048042385
Likelihood=-466.5839756722119
Iteration 29: 466.5839756722119
Likelihood=-498.1714756336666
Iteration 149: 498.1714756336666
Likelihood=-594.7531198508834
Iteration 6: 594.7531198508834
Likelihood=-510.47503190744413
Iteration 103: 510.47503190744413
Likelihood=-506.77178695591084
Iteration 38: 506.77178695591084
Likelihood=-498.1647533247508
Iteration 150: 498.1647533247508
Likelihood=-466.24511269758096
Iteration 30: 466.24511269758096
Likelihood=-588.844268287845
Iteration 7: 588.844268287845
Likelihood=-510.47379535601084
Iteration 104: 510.47379535601084
Likelihood=-498.15547161652415
Iteration 151: 498.15547161652415
Likelihood=-506.658077200897
Iteration 39: 506.658077200897
Likelihood=-465.9149093599915
Iteration 31: 465.9149093599915
Likelihood=-583.5202796959916
Iteration 8: 583.5202796959916
Likelihood=-510.472277265221
Iteration 105: 510.472277265221
Likelihood=-498.1434264173499
Iteration 152: 498.1434264173499
Likelihood=-506.5902537546037
Iteration 40: 506.5902537546037
Likelihood=-465.63815084932946
Iteration 32: 465.63815084932946
Likelihood=-498.14039973372667
Iteration 153: 498.14039973372667
Likelihood=-578.9112817113962
Iteration 9: 578.9112817113962
Likelihood=-510.4708936465182
Iteration 106: 510.4708936465182
Likelihood=-506.5252121360736
Iteration 41: 506.5252121360736
Likelihood=-498.13182584447094
Iteration 154: 498.13182584447094
Likelihood=-465.37813854713534
Iteration 33: 465.37813854713534
Likelihood=-510.4685691522776
Iteration 107: 510.4685691522776
Likelihood=-574.9316064984286
Iteration 10: 574.9316064984286
Likelihood=-498.1280123939574
Iteration 155: 498.1280123939574
Likelihood=-506.4601105183026
Iteration 42: 506.4601105183026
Likelihood=-465.15134543854987
Iteration 34: 465.15134543854987
Likelihood=-498.11965507895326
Iteration 156: 498.11965507895326
Likelihood=-510.4666061922485
Iteration 108: 510.4666061922485
Likelihood=-571.2474284605289
Iteration 11: 571.2474284605289
Likelihood=-506.39796266300146
Iteration 43: 506.39796266300146
Likelihood=-464.9164780759641
Iteration 35: 464.9164780759641
Likelihood=-498.11094511901473
Iteration 157: 498.11094511901473
Likelihood=-510.4648122104903
Iteration 109: 510.4648122104903
Likelihood=-568.157374603657
Iteration 12: 568.157374603657
Likelihood=-506.3552295878347
Iteration 44: 506.3552295878347
Likelihood=-498.10529958939355
Iteration 158: 498.10529958939355
Likelihood=-464.69808323435444
Iteration 36: 464.69808323435444
Likelihood=-498.10057695530776
Iteration 159: 498.10057695530776
Likelihood=-510.46302814739346
Iteration 110: 510.46302814739346
Likelihood=-506.31623705971487
Iteration 45: 506.31623705971487
Likelihood=-565.3379362082884
Iteration 13: 565.3379362082884
Likelihood=-464.5164480586261
Iteration 37: 464.5164480586261
Likelihood=-498.0972130007725
Iteration 160: 498.0972130007725
Likelihood=-506.2887451698917
Iteration 46: 506.2887451698917
Likelihood=-510.4615662294254
Iteration 111: 510.4615662294254
Likelihood=-562.874959008046
Iteration 14: 562.874959008046
Likelihood=-464.3566498655728
Iteration 38: 464.3566498655728
Likelihood=-498.0940380894725
Iteration 161: 498.0940380894725
Likelihood=-506.25167681921414
Iteration 47: 506.25167681921414
Likelihood=-510.4599014058748
Iteration 112: 510.4599014058748
Likelihood=-560.9113645336674
Iteration 15: 560.9113645336674
Likelihood=-498.0894900951485
Iteration 162: 498.0894900951485
Likelihood=-464.2260171134431
Iteration 39: 464.2260171134431
Likelihood=-506.19540681986473
Iteration 48: 506.19540681986473
Likelihood=-498.0847740296287
Iteration 163: 498.0847740296287
Likelihood=-510.45748642501184
Iteration 113: 510.45748642501184
Likelihood=-559.0209242661513
Iteration 16: 559.0209242661513
Likelihood=-464.1206170530058
Iteration 40: 464.1206170530058
Likelihood=-498.0800566994188
Iteration 164: 498.0800566994188
Likelihood=-506.1705753778647
Iteration 49: 506.1705753778647
Likelihood=-510.45426370638194
Iteration 114: 510.45426370638194
Likelihood=-557.4791315754185
Iteration 17: 557.4791315754185
Likelihood=-464.03420450783324
Iteration 41: 464.03420450783324
Likelihood=-498.0761190039877
Iteration 165: 498.0761190039877
Likelihood=-506.1314941777445
Iteration 50: 506.1314941777445
Likelihood=-510.4413438645864
Iteration 115: 510.4413438645864
Likelihood=-498.073322635534
Iteration 166: 498.073322635534
Likelihood=-556.066599690481
Iteration 18: 556.066599690481
Likelihood=-463.96190183248603
Iteration 42: 463.96190183248603
Likelihood=-506.0994407955126
Iteration 51: 506.0994407955126
Likelihood=-498.0690535458489
Iteration 167: 498.0690535458489
Likelihood=-510.44668105695564
Likelihood=-463.8902863248336
Iteration 43: 463.8902863248336
Likelihood=-554.817406970319
Iteration 19: 554.817406970319
Likelihood=-498.0666413895887
Iteration 168: 498.0666413895887
Likelihood=-506.0719619544459
Iteration 52: 506.0719619544459
Likelihood=-510.4361262529614
Iteration 116: 510.4361262529614
Likelihood=-463.8181217242306
Iteration 44: 463.8181217242306
Likelihood=-553.7071307526699
Iteration 20: 553.7071307526699
Likelihood=-498.0648826630742
Iteration 169: 498.0648826630742
Likelihood=-506.0186180682211
Iteration 53: 506.0186180682211
Likelihood=-498.0631057455931
Iteration 170: 498.0631057455931
Likelihood=-510.4267953991594
Iteration 117: 510.4267953991594
Likelihood=-463.70364095251756
Iteration 45: 463.70364095251756
Likelihood=-552.7404317607546
Iteration 21: 552.7404317607546
Likelihood=-506.07150280673653
Likelihood=-498.06237142410475
Iteration 171: 498.06237142410475
Likelihood=-463.68360612946674
Iteration 46: 463.68360612946674
Likelihood=-510.4129384400919
Iteration 118: 510.4129384400919
Likelihood=-551.872248919484
Iteration 22: 551.872248919484
Likelihood=-498.06175258805786
Iteration 172: 498.06175258805786
Likelihood=-505.9969609494794
Iteration 54: 505.9969609494794
Likelihood=-463.5974138126014
Iteration 47: 463.5974138126014
Likelihood=-510.4046610694151
Iteration 119: 510.4046610694151
Likelihood=-498.0612332046164
Iteration 173: 498.0612332046164
Likelihood=-551.1172221996301
Iteration 23: 551.1172221996301
Likelihood=-505.96658393437167
Iteration 55: 505.96658393437167
Likelihood=-498.0606806758089
Iteration 174: 498.0606806758089
Likelihood=-463.5736764043528
Iteration 48: 463.5736764043528
Likelihood=-510.3924233841472
Iteration 120: 510.3924233841472
Likelihood=-550.416085390376
Iteration 24: 550.416085390376
Likelihood=-505.9465653725558
Iteration 56: 505.9465653725558
Likelihood=-498.0599969023458
Iteration 175: 498.0599969023458
Likelihood=-463.5440045281041
Iteration 49: 463.5440045281041
Likelihood=-510.3960422182196
Likelihood=-549.8207031506449
Iteration 25: 549.8207031506449
Likelihood=-498.0618313154882
Likelihood=-505.933951613804
Iteration 57: 505.933951613804
Likelihood=-463.51795393539777
Iteration 50: 463.51795393539777
Likelihood=-498.05970566156213
Iteration 176: 498.05970566156213
Likelihood=-510.3859314123083
Iteration 121: 510.3859314123083
Likelihood=-549.3003305632607
Iteration 26: 549.3003305632607
Likelihood=-505.9182981649285
Iteration 58: 505.9182981649285
Likelihood=-645.1784515214398
Iteration 0: 645.1784515214398
Iteration 1: 645.1784515214398
Likelihood=-463.49469267915634
Iteration 51: 463.49469267915634
Likelihood=-510.3834955286094
Iteration 122: 510.3834955286094
Likelihood=-548.8137112808329
Iteration 27: 548.8137112808329
Likelihood=-624.5374044896156
Iteration 2: 624.5374044896156
Likelihood=-505.9041831713162
Iteration 59: 505.9041831713162
Likelihood=-463.47051977648863
Iteration 52: 463.47051977648863
Likelihood=-609.7233361121529
Iteration 3: 609.7233361121529
Likelihood=-510.36676708892287
Iteration 123: 510.36676708892287
Likelihood=-548.3254997199393
Iteration 28: 548.3254997199393
Likelihood=-505.8904577818492
Iteration 60: 505.8904577818492
Likelihood=-598.6393671786133
Iteration 4: 598.6393671786133
Likelihood=-463.4539532487188
Iteration 53: 463.4539532487188
Likelihood=-510.360442387871
Iteration 124: 510.360442387871
Likelihood=-547.9014551892607
Iteration 29: 547.9014551892607
Likelihood=-505.8747070488564
Iteration 61: 505.8747070488564
Likelihood=-589.7494620326903
Iteration 5: 589.7494620326903
Likelihood=-463.42500377020855
Iteration 54: 463.42500377020855
Likelihood=-582.3579365474546
Iteration 6: 582.3579365474546
Likelihood=-547.4908099198491
Iteration 30: 547.4908099198491
Likelihood=-510.3501470190281
Iteration 125: 510.3501470190281
Likelihood=-505.8605228961936
Iteration 62: 505.8605228961936
Likelihood=-463.3987732502896
Iteration 55: 463.3987732502896
Likelihood=-576.2609984930309
Iteration 7: 576.2609984930309
Likelihood=-547.1337842667331
Iteration 31: 547.1337842667331
Likelihood=-505.8415548358617
Iteration 63: 505.8415548358617
Likelihood=-510.3402546313722
Iteration 126: 510.3402546313722
Likelihood=-570.6907610223868
Iteration 8: 570.6907610223868
Likelihood=-463.36522663911427
Iteration 56: 463.36522663911427
Likelihood=-505.83108160680206
Iteration 64: 505.83108160680206
Likelihood=-546.859210338516
Iteration 32: 546.859210338516
Likelihood=-510.36760415305514
Likelihood=-565.9726159817019
Iteration 9: 565.9726159817019
Likelihood=-463.332796565311
Iteration 57: 463.332796565311
Likelihood=-561.8693373690386
Iteration 10: 561.8693373690386
Likelihood=-505.81941353859867
Iteration 65: 505.81941353859867
Likelihood=-546.6196965299258
Iteration 33: 546.6196965299258
Likelihood=-510.33511511708525
Iteration 127: 510.33511511708525
Likelihood=-463.30197519200954
Iteration 58: 463.30197519200954
Likelihood=-558.1350148322432
Iteration 11: 558.1350148322432
Likelihood=-505.80402552913216
Iteration 66: 505.80402552913216
Likelihood=-546.4390539500445
Iteration 34: 546.4390539500445
Likelihood=-510.32600135069725
Iteration 128: 510.32600135069725
Likelihood=-554.9249518030563
Iteration 12: 554.9249518030563
Likelihood=-463.2727284914535
Iteration 59: 463.2727284914535
Likelihood=-505.79344259680903
Iteration 67: 505.79344259680903
Likelihood=-546.2795465157725
Iteration 35: 546.2795465157725
Likelihood=-551.8684955850588
Iteration 13: 551.8684955850588
Likelihood=-510.3117030124214
Iteration 129: 510.3117030124214
Likelihood=-463.2613887315191
Iteration 60: 463.2613887315191
Likelihood=-549.285689725663
Iteration 14: 549.285689725663
Likelihood=-505.794508493219
Likelihood=-546.1185315471656
Iteration 36: 546.1185315471656
Likelihood=-510.3007794335727
Iteration 130: 510.3007794335727
Likelihood=-463.24410205057256
Iteration 61: 463.24410205057256
Likelihood=-546.8491666693045
Iteration 15: 546.8491666693045
Likelihood=-505.7837885823045
Iteration 68: 505.7837885823045
Likelihood=-545.9035473008096
Iteration 37: 545.9035473008096
Likelihood=-510.294254550965
Iteration 131: 510.294254550965
Likelihood=-544.7792932461135
Iteration 16: 544.7792932461135
Likelihood=-463.23868615969195
Iteration 62: 463.23868615969195
Likelihood=-505.77065461806814
Iteration 69: 505.77065461806814
Likelihood=-545.6871538678353
Iteration 38: 545.6871538678353
Likelihood=-542.9948094503245
Iteration 17: 542.9948094503245
Likelihood=-510.28831733372795
Iteration 132: 510.28831733372795
Likelihood=-463.2218273616831
Iteration 63: 463.2218273616831
Likelihood=-541.3969078110594
Iteration 18: 541.3969078110594
Likelihood=-505.76356415809687
Iteration 70: 505.76356415809687
Likelihood=-545.4669923848146
Iteration 39: 545.4669923848146
Likelihood=-510.2845220004291
Iteration 133: 510.2845220004291
Likelihood=-463.2046109045437
Iteration 64: 463.2046109045437
Likelihood=-539.9665320742939
Iteration 19: 539.9665320742939
Likelihood=-505.7574782391106
Iteration 71: 505.7574782391106
Likelihood=-545.3005687532425
Iteration 40: 545.3005687532425
Likelihood=-538.5588132467122
Iteration 20: 538.5588132467122
Likelihood=-510.2780375242076
Iteration 134: 510.2780375242076
Likelihood=-463.1876389153351
Iteration 65: 463.1876389153351
Likelihood=-505.7522654270854
Iteration 72: 505.7522654270854
Likelihood=-545.1870558229666
Iteration 41: 545.1870558229666
Likelihood=-537.3475531159162
Iteration 21: 537.3475531159162
Likelihood=-510.27569000746473
Iteration 135: 510.27569000746473
Likelihood=-463.17413690028576
Iteration 66: 463.17413690028576
Likelihood=-505.74740881712296
Iteration 73: 505.74740881712296
Likelihood=-536.2998953778052
Iteration 22: 536.2998953778052
Likelihood=-545.0763367201249
Iteration 42: 545.0763367201249
Likelihood=-510.2699266999224
Iteration 136: 510.2699266999224
Likelihood=-463.162369942673
Iteration 67: 463.162369942673
Likelihood=-535.2800036479765
Iteration 23: 535.2800036479765
Likelihood=-505.7396375484716
Iteration 74: 505.7396375484716
Likelihood=-544.99100761709
Iteration 43: 544.99100761709
Likelihood=-534.4052670051599
Iteration 24: 534.4052670051599
Likelihood=-463.1541767883674
Iteration 68: 463.1541767883674
Likelihood=-510.26613161839225
Iteration 137: 510.26613161839225
Likelihood=-505.73516621660804
Iteration 75: 505.73516621660804
Likelihood=-544.9223293724285
Iteration 44: 544.9223293724285
Likelihood=-533.5632114029488
Iteration 25: 533.5632114029488
Likelihood=-463.14587651421044
Iteration 69: 463.14587651421044
Likelihood=-510.25796656837895
Iteration 138: 510.25796656837895
Likelihood=-505.72950388251667
Iteration 76: 505.72950388251667
Likelihood=-532.8095420775387
Iteration 26: 532.8095420775387
Likelihood=-544.8661263783881
Iteration 45: 544.8661263783881
Likelihood=-463.1329316895235
Iteration 70: 463.1329316895235
Likelihood=-510.26141380246116
Likelihood=-532.1541018973467
Iteration 27: 532.1541018973467
Likelihood=-505.72431290493483
Iteration 77: 505.72431290493483
Likelihood=-544.7763717948021
Iteration 46: 544.7763717948021
Likelihood=-531.5841434531592
Iteration 28: 531.5841434531592
Likelihood=-463.1129389585809
Iteration 71: 463.1129389585809
Likelihood=-510.2543971695531
Iteration 139: 510.2543971695531
Likelihood=-505.71872400497654
Iteration 78: 505.71872400497654
Likelihood=-544.746898580622
Iteration 47: 544.746898580622
Likelihood=-531.0828263624542
Iteration 29: 531.0828263624542
Likelihood=-463.1224654235531
Likelihood=-510.25074274468096
Iteration 140: 510.25074274468096
Likelihood=-505.70704096832225
Iteration 79: 505.70704096832225
Likelihood=-530.6538821203344
Iteration 30: 530.6538821203344
Likelihood=-544.7045105436532
Iteration 48: 544.7045105436532
Likelihood=-463.1060572067025
Iteration 72: 463.1060572067025
Likelihood=-510.24650188017057
Iteration 141: 510.24650188017057
Likelihood=-530.2106517711884
Iteration 31: 530.2106517711884
Likelihood=-505.69738432543966
Iteration 80: 505.69738432543966
Likelihood=-544.6679837224349
Iteration 49: 544.6679837224349
Likelihood=-529.8560962175087
Iteration 32: 529.8560962175087
Likelihood=-463.0984362749152
Iteration 73: 463.0984362749152
Likelihood=-510.24993758845045
Likelihood=-505.68885384759994
Iteration 81: 505.68885384759994
Likelihood=-544.6414684730981
Iteration 50: 544.6414684730981
Likelihood=-529.449575225688
Iteration 33: 529.449575225688
Likelihood=-463.09472500250376
Iteration 74: 463.09472500250376
Likelihood=-510.2447619431198
Iteration 142: 510.2447619431198
Likelihood=-505.6812113925712
Iteration 82: 505.6812113925712
Likelihood=-529.1075149490481
Iteration 34: 529.1075149490481
Likelihood=-544.5830508511465
Iteration 51: 544.5830508511465
Likelihood=-463.09298484071957
Iteration 75: 463.09298484071957
Likelihood=-528.661960991981
Iteration 35: 528.661960991981
Likelihood=-510.242329445055
Iteration 143: 510.242329445055
Likelihood=-505.67275877092476
Iteration 83: 505.67275877092476
Likelihood=-544.5617470319207
Iteration 52: 544.5617470319207
Likelihood=-528.297703502933
Iteration 36: 528.297703502933
Likelihood=-463.0910872636086
Iteration 76: 463.0910872636086
Likelihood=-510.2405330148397
Iteration 144: 510.2405330148397
Likelihood=-505.6600196704615
Iteration 84: 505.6600196704615
Likelihood=-544.5174772649372
Iteration 53: 544.5174772649372
Likelihood=-527.9586155051555
Iteration 37: 527.9586155051555
Likelihood=-463.08909423224907
Iteration 77: 463.08909423224907
Likelihood=-510.2372014064635
Iteration 145: 510.2372014064635
Likelihood=-505.6445775923881
Iteration 85: 505.6445775923881
Likelihood=-527.7754887699016
Iteration 38: 527.7754887699016
Likelihood=-544.4985194569217
Iteration 54: 544.4985194569217
Likelihood=-463.08744063788663
Iteration 78: 463.08744063788663
Likelihood=-527.6491804193962
Iteration 39: 527.6491804193962
Likelihood=-505.62913867064526
Iteration 86: 505.62913867064526
Likelihood=-510.2351353151349
Iteration 146: 510.2351353151349
Likelihood=-544.4730245549749
Iteration 55: 544.4730245549749
Likelihood=-527.5653469736196
Iteration 40: 527.5653469736196
Likelihood=-463.0852385652772
Iteration 79: 463.0852385652772
Likelihood=-505.61396531198284
Iteration 87: 505.61396531198284
Likelihood=-510.2327171620353
Iteration 147: 510.2327171620353
Likelihood=-544.4323636382325
Iteration 56: 544.4323636382325
Likelihood=-527.4104832042235
Iteration 41: 527.4104832042235
Likelihood=-463.082620205878
Iteration 80: 463.082620205878
Likelihood=-505.59756081790636
Iteration 88: 505.59756081790636
Likelihood=-510.2314329276169
Iteration 148: 510.2314329276169
Likelihood=-527.3232779556523
Iteration 42: 527.3232779556523
Likelihood=-544.3913526362423
Iteration 57: 544.3913526362423
Likelihood=-463.08041162803767
Iteration 81: 463.08041162803767
Likelihood=-527.1977425515199
Iteration 43: 527.1977425515199
Likelihood=-505.5795362068497
Iteration 89: 505.5795362068497
Likelihood=-510.22897038372
Iteration 149: 510.22897038372
Likelihood=-544.3636941501725
Iteration 58: 544.3636941501725
Likelihood=-527.1460376520566
Iteration 44: 527.1460376520566
Likelihood=-463.0779930803199
Iteration 82: 463.0779930803199
Likelihood=-505.57348109553936
Iteration 90: 505.57348109553936
Likelihood=-510.2358741516119
Likelihood=-544.3389749090856
Iteration 59: 544.3389749090856
Likelihood=-527.0237574106632
Iteration 45: 527.0237574106632
Likelihood=-463.0743764950495
Iteration 83: 463.0743764950495
Likelihood=-505.5587798651407
Iteration 91: 505.5587798651407
Likelihood=-526.9831417591873
Iteration 46: 526.9831417591873
Likelihood=-510.22825633388356
Iteration 150: 510.22825633388356
Likelihood=-544.3247626331657
Iteration 60: 544.3247626331657
Likelihood=-463.07104363172397
Iteration 84: 463.07104363172397
Likelihood=-526.9055579123869
Iteration 47: 526.9055579123869
Likelihood=-505.55270187912754
Iteration 92: 505.55270187912754
Likelihood=-510.226339976544
Iteration 151: 510.226339976544
Likelihood=-544.3067850963072
Iteration 61: 544.3067850963072
Likelihood=-526.832122953178
Iteration 48: 526.832122953178
Likelihood=-463.06848855039345
Iteration 85: 463.06848855039345
Likelihood=-505.54664584843823
Iteration 93: 505.54664584843823
Likelihood=-544.3053304184351
Likelihood=-510.22462734164606
Iteration 152: 510.22462734164606
Likelihood=-526.7570918809271
Iteration 49: 526.7570918809271
Likelihood=-463.066488776164
Iteration 86: 463.066488776164
Likelihood=-505.5416843655615
Iteration 94: 505.5416843655615
Likelihood=-526.6815728146433
Iteration 50: 526.6815728146433
Likelihood=-544.290374996725
Iteration 62: 544.290374996725
Likelihood=-510.2235140984031
Iteration 153: 510.2235140984031
Likelihood=-463.0643943320886
Iteration 87: 463.0643943320886
Likelihood=-526.6187939137994
Iteration 51: 526.6187939137994
Likelihood=-505.5390814996203
Iteration 95: 505.5390814996203
Likelihood=-544.2727848265266
Iteration 63: 544.2727848265266
Likelihood=-510.2227225758568
Iteration 154: 510.2227225758568
Likelihood=-526.5216522788227
Iteration 52: 526.5216522788227
Likelihood=-463.05986319245795
Iteration 88: 463.05986319245795
Likelihood=-505.5365718544246
Iteration 96: 505.5365718544246
Likelihood=-544.2633130798276
Iteration 64: 544.2633130798276
Likelihood=-526.4422165396558
Iteration 53: 526.4422165396558
Likelihood=-510.22199480885234
Iteration 155: 510.22199480885234
Likelihood=-463.06280062459115
Likelihood=-505.53460670757073
Iteration 97: 505.53460670757073
Likelihood=-526.3776269405313
Iteration 54: 526.3776269405313
Likelihood=-544.2433816327327
Iteration 65: 544.2433816327327
Likelihood=-510.2213321309952
Iteration 156: 510.2213321309952
Likelihood=-463.057994379184
Iteration 89: 463.057994379184
Likelihood=-526.3325825286756
Iteration 55: 526.3325825286756
Likelihood=-505.53185965662624
Iteration 98: 505.53185965662624
Likelihood=-544.230368373037
Iteration 66: 544.230368373037
Likelihood=-510.2207756515805
Iteration 157: 510.2207756515805
Likelihood=-526.3024459343591
Iteration 56: 526.3024459343591
Likelihood=-463.05501841463473
Iteration 90: 463.05501841463473
Likelihood=-505.529341075901
Iteration 99: 505.529341075901
Likelihood=-544.2171224936891
Iteration 67: 544.2171224936891
Likelihood=-526.2696789919959
Iteration 57: 526.2696789919959
Likelihood=-510.2203354099481
Iteration 158: 510.2203354099481
Likelihood=-463.05180112083843
Iteration 91: 463.05180112083843
Likelihood=-505.5271471420645
Iteration 100: 505.5271471420645
Likelihood=-526.249248258665
Iteration 58: 526.249248258665
Likelihood=-544.2069178807038
Iteration 68: 544.2069178807038
Likelihood=-646.8165985236958
Iteration 0: 646.8165985236958
Iteration 1: 646.8165985236958
Likelihood=-463.04900513546664
Iteration 92: 463.04900513546664
Likelihood=-526.2316869924306
Iteration 59: 526.2316869924306
Likelihood=-505.5250870966192
Iteration 101: 505.5250870966192
Likelihood=-544.1983384843484
Iteration 69: 544.1983384843484
Likelihood=-630.6720361297852
Iteration 2: 630.6720361297852
Likelihood=-526.2037340331697
Iteration 60: 526.2037340331697
Likelihood=-505.52348559133947
Iteration 102: 505.52348559133947
Likelihood=-463.0470516935455
Iteration 93: 463.0470516935455
Likelihood=-544.1813829629315
Iteration 70: 544.1813829629315
Likelihood=-619.451045673207
Iteration 3: 619.451045673207
Likelihood=-526.169090443937
Iteration 61: 526.169090443937
Likelihood=-505.52145507710725
Iteration 103: 505.52145507710725
Likelihood=-463.0445232383322
Iteration 94: 463.0445232383322
Likelihood=-526.1522167319503
Iteration 62: 526.1522167319503
Likelihood=-544.1696977507675
Iteration 71: 544.1696977507675
Likelihood=-610.5682268145199
Iteration 4: 610.5682268145199
Likelihood=-526.1274355366745
Iteration 63: 526.1274355366745
Likelihood=-505.5193977436828
Iteration 104: 505.5193977436828
Likelihood=-463.04317837774346
Iteration 95: 463.04317837774346
Likelihood=-544.1592192814444
Iteration 72: 544.1592192814444
Likelihood=-602.80170808005
Iteration 5: 602.80170808005
Likelihood=-526.092903896833
Iteration 64: 526.092903896833
Likelihood=-505.5170171450244
Iteration 105: 505.5170171450244
Likelihood=-463.04202953422015
Iteration 96: 463.04202953422015
Likelihood=-544.1496195035298
Iteration 73: 544.1496195035298
Likelihood=-526.0818098480972
Iteration 65: 526.0818098480972
Likelihood=-595.7354856807711
Iteration 6: 595.7354856807711
Likelihood=-505.51464018486104
Iteration 106: 505.51464018486104
Likelihood=-463.0391056378443
Iteration 97: 463.0391056378443
Likelihood=-526.0507860307977
Iteration 66: 526.0507860307977
Likelihood=-544.1403611754298
Iteration 74: 544.1403611754298
Likelihood=-589.3747877983114
Iteration 7: 589.3747877983114
Likelihood=-526.0412443190579
Iteration 67: 526.0412443190579
Likelihood=-505.5129844526657
Iteration 107: 505.5129844526657
Likelihood=-463.0400103842209
Likelihood=-544.1312089091455
Iteration 75: 544.1312089091455
Likelihood=-583.5070227172438
Iteration 8: 583.5070227172438
Likelihood=-526.0198488159446
Iteration 68: 526.0198488159446
Likelihood=-505.5117113654235
Iteration 108: 505.5117113654235
Likelihood=-463.03739212744995
Iteration 98: 463.03739212744995
Likelihood=-544.119958392277
Iteration 76: 544.119958392277
Likelihood=-525.9942723402919
Iteration 69: 525.9942723402919
Likelihood=-578.288285940282
Iteration 9: 578.288285940282
Likelihood=-505.51073099395546
Iteration 109: 505.51073099395546
Likelihood=-463.0356230973939
Iteration 99: 463.0356230973939
Likelihood=-525.9700168026345
Iteration 70: 525.9700168026345
Likelihood=-544.1125388863439
Iteration 77: 544.1125388863439
Likelihood=-573.6752370403937
Iteration 10: 573.6752370403937
Likelihood=-505.50969705116097
Iteration 110: 505.50969705116097
Likelihood=-525.9560665681524
Iteration 71: 525.9560665681524
Likelihood=-463.03402091127236
Iteration 100: 463.03402091127236
Likelihood=-544.1026956559203
Iteration 78: 544.1026956559203
Likelihood=-525.9529485862859
Iteration 72: 525.9529485862859
Likelihood=-569.4118541163746
Iteration 11: 569.4118541163746
Likelihood=-505.50877212513785
Iteration 111: 505.50877212513785
Likelihood=-463.0327465514218
Iteration 101: 463.0327465514218
Likelihood=-544.0894590250796
Iteration 79: 544.0894590250796
Likelihood=-525.9443922833557
Iteration 73: 525.9443922833557
Likelihood=-565.8985628629629
Iteration 12: 565.8985628629629
Likelihood=-505.508237649251
Iteration 112: 505.508237649251
Likelihood=-463.031496215914
Likelihood=-544.0812982497783
Iteration 80: 544.0812982497783
Iteration 102: 463.031496215914
Likelihood=-525.9398277285301
Iteration 74: 525.9398277285301
Likelihood=-562.4822315816642
Iteration 13: 562.4822315816642
Likelihood=-505.5078605931537
Iteration 113: 505.5078605931537
Likelihood=-525.9344044374212
Iteration 75: 525.9344044374212
Likelihood=-544.072376824072
Iteration 81: 544.072376824072
Likelihood=-463.02982484446517
Iteration 103: 463.02982484446517
Likelihood=-632.1961115316223
Iteration 0: 632.1961115316223
Iteration 1: 632.1961115316223
Likelihood=-525.9313707219461
Iteration 76: 525.9313707219461
Likelihood=-559.5938744260869
Iteration 14: 559.5938744260869
Likelihood=-544.0671124851992
Iteration 82: 544.0671124851992
Likelihood=-463.0282333103072
Iteration 104: 463.0282333103072
Likelihood=-525.9253991368018
Iteration 77: 525.9253991368018
Likelihood=-612.6148248773792
Iteration 2: 612.6148248773792
Likelihood=-557.0471235443954
Iteration 15: 557.0471235443954
Likelihood=-544.0597634145482
Iteration 83: 544.0597634145482
Likelihood=-463.02735521425495
Iteration 105: 463.02735521425495
Likelihood=-525.9227458390454
Iteration 78: 525.9227458390454
Likelihood=-598.5043973220386
Iteration 3: 598.5043973220386
Likelihood=-554.6615944435198
Iteration 16: 554.6615944435198
Likelihood=-525.920252725424
Iteration 79: 525.920252725424
Likelihood=-544.0589292281081
Iteration 84: 544.0589292281081
Likelihood=-463.0255223992266
Iteration 106: 463.0255223992266
Likelihood=-587.5968599702583
Iteration 4: 587.5968599702583
Likelihood=-525.9157171730226
Iteration 80: 525.9157171730226
Likelihood=-552.4697952241297
Iteration 17: 552.4697952241297
Likelihood=-544.0524426223834
Likelihood=-463.02377571422574
Iteration 85: 544.0524426223834
Iteration 107: 463.02377571422574
Likelihood=-525.9059912744993
Iteration 81: 525.9059912744993
Likelihood=-578.3401597754381
Iteration 5: 578.3401597754381
Likelihood=-550.4052080403148
Iteration 18: 550.4052080403148
Likelihood=-463.02302431465387
Iteration 108: 463.02302431465387
Likelihood=-544.0503885360309
Iteration 86: 544.0503885360309
Likelihood=-525.8987524692585
Iteration 82: 525.8987524692585
Likelihood=-570.1367322276354
Iteration 6: 570.1367322276354
Likelihood=-525.8908765296767
Iteration 83: 525.8908765296767
Likelihood=-548.6270032867453
Iteration 19: 548.6270032867453
Likelihood=-463.0216837435113
Iteration 109: 463.0216837435113
Likelihood=-544.0474499805018
Iteration 87: 544.0474499805018
Likelihood=-525.8872494727054
Iteration 84: 525.8872494727054
Likelihood=-562.9572556911711
Iteration 7: 562.9572556911711
Likelihood=-546.9146731907238
Iteration 20: 546.9146731907238
Likelihood=-463.021679082791
Likelihood=-544.0443012246941
Iteration 88: 544.0443012246941
Likelihood=-525.8844071862443
Iteration 85: 525.8844071862443
Likelihood=-556.3040482794723
Iteration 8: 556.3040482794723
Likelihood=-545.4593378859244
Iteration 21: 545.4593378859244
Likelihood=-463.02108178379166
Iteration 110: 463.02108178379166
Likelihood=-544.041050044931
Iteration 89: 544.041050044931
Likelihood=-525.8818160811861
Iteration 86: 525.8818160811861
Likelihood=-550.5767739942494
Iteration 9: 550.5767739942494
Likelihood=-525.8769456331711
Iteration 87: 525.8769456331711
Likelihood=-544.1379731331936
Iteration 22: 544.1379731331936
Likelihood=-463.0200261417944
Iteration 111: 463.0200261417944
Likelihood=-544.0382764465052
Iteration 90: 544.0382764465052
Likelihood=-525.8731720932542
Iteration 88: 525.8731720932542
Likelihood=-545.5374273533334
Iteration 10: 545.5374273533334
Likelihood=-543.0562340848649
Iteration 23: 543.0562340848649
Likelihood=-463.0192764243785
Iteration 112: 463.0192764243785
Likelihood=-544.036446059298
Iteration 91: 544.036446059298
Likelihood=-525.8693157499376
Iteration 89: 525.8693157499376
Likelihood=-541.1033553586295
Iteration 11: 541.1033553586295
Likelihood=-542.1696319726136
Iteration 24: 542.1696319726136
Likelihood=-463.0185918309992
Iteration 113: 463.0185918309992
Likelihood=-544.0355202936718
Iteration 92: 544.0355202936718
Likelihood=-525.8662679706099
Iteration 90: 525.8662679706099
Likelihood=-525.8633303321229
Iteration 91: 525.8633303321229
Likelihood=-537.4606523061823
Iteration 12: 537.4606523061823
Likelihood=-541.4335626292436
Iteration 25: 541.4335626292436
Likelihood=-463.01774082556847
Iteration 114: 463.01774082556847
Likelihood=-544.0335912018638
Iteration 93: 544.0335912018638
Likelihood=-525.8614847843908
Iteration 92: 525.8614847843908
Likelihood=-534.2817704701012
Iteration 13: 534.2817704701012
Likelihood=-540.7277604338171
Iteration 26: 540.7277604338171
Likelihood=-463.0177824756657
Likelihood=-544.0325386616584
Iteration 94: 544.0325386616584
Likelihood=-525.8594458469072
Iteration 93: 525.8594458469072
Likelihood=-531.5655930142533
Iteration 14: 531.5655930142533
Likelihood=-540.1124592179428
Iteration 27: 540.1124592179428
Likelihood=-463.01733886098924
Iteration 115: 463.01733886098924
Likelihood=-544.0313925513485
Iteration 95: 544.0313925513485
Likelihood=-525.8572059810203
Iteration 94: 525.8572059810203
Likelihood=-525.8553051813881
Iteration 95: 525.8553051813881
Likelihood=-597.184293764854
Iteration 0: 597.184293764854
Iteration 1: 597.184293764854
Likelihood=-539.536326164704
Likelihood=-529.2706172888563
Iteration 28: 539.536326164704
Iteration 15: 529.2706172888563
Likelihood=-544.0292857328554
Iteration 96: 544.0292857328554
Likelihood=-525.8513977307808
Iteration 96: 525.8513977307808
Likelihood=-578.7597498788653
Iteration 2: 578.7597498788653
Likelihood=-539.0119536754888
Iteration 29: 539.0119536754888
Likelihood=-527.164611102723
Iteration 16: 527.164611102723
Likelihood=-544.0334572643701
Likelihood=-525.8496889074654
Iteration 97: 525.8496889074654
Likelihood=-565.2623751110316
Iteration 3: 565.2623751110316
Likelihood=-538.5254735869518
Iteration 30: 538.5254735869518
Likelihood=-525.3086191445477
Iteration 17: 525.3086191445477
Likelihood=-525.8473262456836
Iteration 98: 525.8473262456836
Likelihood=-544.0288117694187
Iteration 97: 544.0288117694187
Likelihood=-525.8461868106549
Iteration 99: 525.8461868106549
Likelihood=-596.4059912782373
Iteration 0: 596.4059912782373
Iteration 1: 596.4059912782373
Likelihood=-554.5956640722593
Iteration 4: 554.5956640722593
Likelihood=-538.0934994005385
Iteration 31: 538.0934994005385
Likelihood=-523.7234052763499
Iteration 18: 523.7234052763499
Likelihood=-525.845557550587
Iteration 100: 525.845557550587
Likelihood=-569.1231303310481
Iteration 2: 569.1231303310481
Likelihood=-545.2660045081428
Likelihood=-537.7290655183797
Iteration 32: 537.7290655183797
Likelihood=-522.2370792454416
Iteration 19: 522.2370792454416
Likelihood=-525.8449580964586
Iteration 101: 525.8449580964586
Likelihood=-549.1623109254606
Iteration 3: 549.1623109254606
Likelihood=-521.9445262437748
Iteration 5: 521.9445262437748
Likelihood=-537.3792543951491
Iteration 33: 537.3792543951491
Likelihood=-520.9708374143743
Likelihood=-525.8437378823998
Iteration 20: 520.9708374143743
Iteration 102: 525.8437378823998
Likelihood=-525.8426438492202
Iteration 103: 525.8426438492202
Likelihood=-536.3994121218469
Iteration 4: 536.3994121218469
Likelihood=-537.0855562514008
Iteration 34: 537.0855562514008
Likelihood=-516.8460593771582
Iteration 6: 516.8460593771582
Likelihood=-519.8209829208113
Iteration 21: 519.8209829208113
Likelihood=-525.8421167688426
Iteration 104: 525.8421167688426
Likelihood=-526.9938340143384
Iteration 5: 526.9938340143384
Likelihood=-536.7983094957503
Iteration 35: 536.7983094957503
Likelihood=-512.6881263383619
Iteration 7: 512.6881263383619
Likelihood=-518.82164829647
Iteration 22: 518.82164829647
Likelihood=-525.8410575171899
Iteration 105: 525.8410575171899
Likelihood=-519.7797070618543
Likelihood=-536.5638381977465
Iteration 6: 519.7797070618543
Iteration 36: 536.5638381977465
Likelihood=-525.8428399882395
Likelihood=-517.9257621694993
Iteration 23: 517.9257621694993
Likelihood=-508.17741001790426
Iteration 8: 508.17741001790426
Likelihood=-525.8405521134082
Iteration 106: 525.8405521134082
Likelihood=-536.3367289530922
Iteration 37: 536.3367289530922
Likelihood=-513.8028824934576
Iteration 7: 513.8028824934576
Likelihood=-517.1503156825029
Iteration 24: 517.1503156825029
Likelihood=-504.0389018993615
Iteration 9: 504.0389018993615
Likelihood=-536.1409679300186
Iteration 38: 536.1409679300186
Likelihood=-508.96516446348596
Iteration 8: 508.96516446348596
Likelihood=-516.4653001886953
Iteration 25: 516.4653001886953
Likelihood=-500.20213591665697
Iteration 10: 500.20213591665697
Likelihood=-535.9685248172647
Iteration 39: 535.9685248172647
Likelihood=-504.6691158266428
Iteration 9: 504.6691158266428
Likelihood=-515.876239470376
Iteration 26: 515.876239470376
Likelihood=-496.631604465091
Iteration 11: 496.631604465091
Likelihood=-535.8089237557471
Iteration 40: 535.8089237557471
Likelihood=-515.3478906666317
Iteration 27: 515.3478906666317
Likelihood=-500.9028108478561
Iteration 10: 500.9028108478561
Likelihood=-493.3314166469555
Iteration 12: 493.3314166469555
Likelihood=-535.6781775080159
Iteration 41: 535.6781775080159
Likelihood=-514.8944696133655
Iteration 28: 514.8944696133655
Likelihood=-497.2469624800652
Iteration 11: 497.2469624800652
Likelihood=-490.40375374757696
Iteration 13: 490.40375374757696
Likelihood=-535.5463393578091
Iteration 42: 535.5463393578091
Likelihood=-514.4252076982256
Iteration 29: 514.4252076982256
Likelihood=-493.8988398710395
Iteration 12: 493.8988398710395
Likelihood=-487.9379073615051
Iteration 14: 487.9379073615051
Likelihood=-535.4333791554576
Iteration 43: 535.4333791554576
Likelihood=-514.0098495877302
Iteration 30: 514.0098495877302
Likelihood=-490.5518519048979
Iteration 13: 490.5518519048979
Likelihood=-485.5960319156111
Iteration 15: 485.5960319156111
Likelihood=-535.3100073614244
Iteration 44: 535.3100073614244
Likelihood=-513.564107201375
Iteration 31: 513.564107201375
Likelihood=-487.2949896155698
Iteration 14: 487.2949896155698
Likelihood=-483.62521210339474
Iteration 16: 483.62521210339474
Likelihood=-535.1884364004065
Iteration 45: 535.1884364004065
Likelihood=-513.1569958085774
Iteration 32: 513.1569958085774
Likelihood=-484.2518453169517
Likelihood=-481.89460334575057
Iteration 17: 481.89460334575057
Likelihood=-535.0731213271469
Iteration 46: 535.0731213271469
Likelihood=-512.8477396841052
Iteration 33: 512.8477396841052
Likelihood=-475.44332952048563
Iteration 15: 475.44332952048563
Likelihood=-480.3501483034054
Iteration 18: 480.3501483034054
Likelihood=-534.9542737979862
Iteration 47: 534.9542737979862
Likelihood=-512.5522146874094
Iteration 34: 512.5522146874094
Likelihood=-479.11451646293926
Iteration 19: 479.11451646293926
Likelihood=-473.3545749544284
Iteration 16: 473.3545749544284
Likelihood=-534.8437487788843
Iteration 48: 534.8437487788843
[truncated: 31,913 more chars]
