# Supplementary material for: Phylograd: fast column-specific calculation of substitution model gradients
Source: BMC Bioinformatics. 2025 Dec 23;27:20. doi: 10.1186/s12859-025-06353-4 (PMC12836810; doi:10.1186/s12859-025-06353-4)
Supplement: Supplementary file 1 — (zip 4800 KB) [file 12859_2025_6353_MOESM1_ESM.zip › alignment_256_50.fasta]

>Tip_6
QLIHRQIQKDVLEWHQRSGVLCAKSKKDRKGKKNTKYNDIWKAYASAGLQ
>Tip_7
KEEKKELQETMHKWQKQSNIVSSKFRIGTKNQRATMWHDFSILYEGSQLK
>Tip_23
KIEGKQIEKTLRAWHRPGLIVSSKVAVGTKSKRHTMYKDQLQFPVGNALK
>Tip_62
KIKAEQSEDTLRQWQRPSIMIASRVTLGSESQGRTLFKDKVLLYTGNALG
>Tip_63
RIQHRQIQKALRAWHRPTLIIATKYSIETKSKGRAMYEDQLLLLTGNALD
>Tip_159
ANIKSELKKVILQWRYRSDVNATGTNKSNTGRSVWKSTKAWEIWPDQILQ
>Tip_160
ADIQSGLEGQILEYKYKADVNATGTNKGNSGRSIWVGKSNWTTWKSSCLQ
>Tip_170
VKVCSGRGRNLVEWQYKSEPKCSANRTARQYQCAWHFASRMSIFPGAVFE
>Tip_235
SHVFRATCNALFEYPFRPKYSFSGEASGRRMRSGWQFDDRFGIFEQQVLQ
>Tip_236
TNVCTVPSKSVFKWQYRSEPSYPGTRGQRSFRCDWQFSFKFSIFPGSVLQ
>Tip_176
KDLRRFLMTCNFHWKKQHGNLSPSGKWNTVKMENREYDTLYLLFEEIGLL
>Tip_177
KASNRYLLTSVFRFKKSHGNMNDADRWEKLNMENRKYKKLYKVFLAVALS
>Tip_167
KATQRELITCIFRWRRNEGNLNPSGRSNKRAMENNKYKRVYRLFETAGTQ
>Tip_77
KQSARELIEILFHWRRKAGNLSTGGRSNKRTVKPNAWVEIRKVFETTASL
>Tip_128
REVVKRLAKESYTWEKSTGILCTSGIKDKKGMSTSPWNELWNFYQDAAVE
>Tip_209
SSISRRLAKESITWDRKFGSLCKAGREHSRGKESQPFNIAWNFFEDSAAE
>Tip_210
AGITRRMVEETITWKRKTGYMCASGRVLSRGSDGTPKNTIFNVYDESNGE
>Tip_69
SSVARVLKKQEFSWQRKIGIFVYKKKVGKAAMTSNTWGAIRRMYEDANIE
>Tip_225
GGTGFGLTDRGFGYKEPLGGCLFGGNNDERGNTKEGFAANRAIVRGPGRE
>Tip_226
DEKSRGLRRKQFGLKRELGKCLYGGNNNRSGQSTESYETLRAVYEEARRV
>Tip_8
YEQNEDERKFIADWCMREGVLIGGKRTDKGGTTGNGYRAIYRIWADKGFK
>Tip_102
TVKSKEERTLLEAWAMREGMLMSGQHTEKGDTSGKAERKVYRIWADKGFK
>Tip_211
YAMNENENKYLRSWCMRQGCLMAGEKEEHGETTGRGHRGIYKISADKGFQ
>Tip_212
KDHNENQNKYLESWCMRQSCLLSGSKEIEGNVTNRGDKGIYQISADKGFK
>Tip_147
IPDTNGEKKIKHDWHMRVNLMITGNGIIVDGRNGHGFRNVYAVWLERFQL
>Tip_148
IISNNDTQKIIADWHLLASLMVSLERIAKGGRNGHGYRNVYSIWSEKFEI
>Tip_248
VATKDNQKTQAEKFYRSSAEVLNGKELDRGGRDATSYKDVYLVWRQRTDA
>Tip_249
GPDDPDEEDWIGRFHMRANALRNAKNMTRTGKDAARKKDNFFLWENEEEV
>Tip_110
ITDNKDEQKLLHNWYMRPNALISGKEVTKGGRSGQGYKNAYLVWSEKASI
>Tip_239
LTVENNMEKCVRQLTFGPRTLKAIDPKERVGMEKIGFEIVYPCSDDLTSF
>Tip_240
LRVNERTEKLLKHLQLGPKIVVHKDDRERQGVNSTAYDIGYRFTDEQDTI
>Tip_115
MRVDDNLERCLPQMPLHPKLLIAGEPRERAGLHTTGFELVFRFADEKDAS
>Tip_85
YVLGGSCQEALANEQDEPRKLIPTDRISRVGALTRKVNMFCQATEARGAG
>Tip_98
FLMGGYCKGKLGNRTDNPAKVRQTDFVERITALKREIHVFCKSARTTAGE
>Tip_99
FLLSGSCQEMIGNKTDDPEKLIPTERIERISALTREVQIFCKAKEAQGAK
>Tip_100
IRLAGNSESCLATEEEGKRVSVAEDAIKHSGAKNAKVAIVSGVENARNAA
>Tip_101
FRLGGGCEECLGGEDEDPRLLISKNTTAPASARDEKVQMYRGIEDAQNST
>Tip_14
FKLAMNCERGYQTLNQGPQIFVAENSTERQGAQNSQLEIYTEISDARNVA
>Tip_67
IRFAEDMEKYKNHMDLSPEIVLTGDRRNKTGKIVVGYSSVYQVRADEKSG
>Tip_68
FRLAEDMQKLMKSVNLAPETVVVGDNRERTGGGTIGYRTLYQHADVRNPG
>Tip_54
LKPTQSLEKTIKAMGIGPSILISGHRQERASSSFAKISIVFVFMDKNGGK
>Tip_157
YARAESLNKYVQEVNLNPTLLLARREKDQEGASKAGAAIFYILLNDKDGK
>Tip_158
LARAETLRKYVKEVDLNPSILLANRDKDQEGASKANVAIFYILINEKDGK
>Tip_34
QKESKNLNKTMKEMLLGPSILVANDKQERFGSADVTLQIIHLFVDERDAD
>Tip_223
FEIQELQLKYLREYAIGQDAHLAAKANEQLGSTATGVEMVYKFSEDKGYR
>Tip_224
FQIEETNQIFLGDQALGADVHLSNKAGQQLNSTSTAYEMEFNFSDEKEYH
>Tip_41
HQRSNIVQELRDGAILQESRFMGGSVSGASGHPLTLYFHGKKIYVDPYFH
>Tip_42
GRRTNLVKEIRPGAILNESRLMGRSVEAATGHPLTLYFHDKIIWVDPYYH
>Tip_36
ASTPQVVKLIMAGTILRAIVALLGCLTSAIGCPIALYYRKAEVIVVGLFD
>Tip_213
GTVPRVVPCIMGDIVLRDVLYIVCSSQSVMGFSFGYAYNHGGIQICGMFL
>Tip_214
GSVPQIIPSALREVIVSEPIYFALAFRSPATFKFRYAFESNGVQIITIYR
>Tip_57
GSAPRIVPCILERIILKDTLMVVCSLKSTMNYPLGLTYHDGSVFLTGLFQ
>Tip_139
THKGPIMLDKQEELVQRDAAHINGLIEAGAGSPLSMFYHEEEIQTAPYLH
>Tip_140
GTKDPLAQELIDMMSMAEKKFVDAAIEACGGSPMAVFFAEEETNTGEYYV
>Tip_10
GQSGPCELRPNDDLTIPEAKFLSAGIKADQTNPAALFYHEEEIQLGPYIQ
>Tip_73
ATLSPMQPRRLLDMRMAPVGAIRSNWEQDESAGFAIKFYDNHVRLSTFFA
>Tip_171
AVDADMTEDIVLDVRMAETEAVSGSWERSLTIGFILLYFAIHVLLGPMFE
>Tip_185
ISTYSTSDNILMDFRRTQSTIIAAQLDRTEECSMETLYFDKHLQINPWHA
>Tip_186
RTAAVIHENVLSKLRLVEAVAVSGPLERAQHTNTKHLLYEQHFSMDKLYK
>Tip_219
AAAAGLMAAARSGIVSYRAEYTDCELGGAPHRPEIHYDRGWEMMLHPSVV
>Tip_220
GPQTGLATSAGSGAVSYRVHYTDRQLAGAPHRRDRHYDRYWELVLHDYVM
>Tip_133
GPGNSISIDVVSGLAFYRVDFANAQVNAGPHYTARLNQDSYKFLLNPAIY
>Tip_21
AQKRCNLVGFASWVSYYDAQFMSGDARLSAHMDRPFYKYGSKLWVSPAVA
>Tip_92
DPKRVNTIVLIINPLIYKAKYAPSDGNVGANLHHSEWPYGKAYYQEPPQA
>Tip_93
EPKRVDSAVLVIHMIYFKFRYVDGDCSIGAGLTNRYFKVGKDYYLAEPQK
>Tip_74
EPNRKFLVGNLRELAFLDKRFVSAEAVLGTYNDRHLSKFARKYYHPEDNM
>Tip_75
DPQRRMMIGVMVESAVLDSRFVAGEAVLGFYGSRELHEFARKYFYPPHFM
>Tip_59
NPIRITIVAFVDDDVALSSRFLSGIAAIGDFIVHQFYNASRRFYVPPTII
>Tip_165
DFRRIAIVSKVRVTTYSKENETQNSDPKNLSLDISWHKTGRVSWEPPKIS
>Tip_166
SFRIASYIGFDRELLYSANPFVMTNGPRSYQLDVNWHKPGRTSYKLPDLS
>Tip_38
ESKSNDFIGLNAALEYAEGREVMGRAPTGYDLKLVFHRWGRFVYRPPHIS
>Tip_143
EARKTATINLTQARAYIEGGEVISDSPKGLSLQAGWNQSPRTILHGNIPI
>Tip_144
KARKTATINLTAAGAYIEGGEVIANSPKGLSLQAGWHQSPRTFFHGDIPI
>Tip_221
IGQKSNLLPITMFNKFVKGKEIVEEDPRTLEFKSDRTLSHVAFFYEEITR
>Tip_222
VGKRQCLIRISKTGIHVKGLEFIGANPRSVFYKAKKDISQRNVFYEEIKQ
>Tip_3
GPLACSLVSLLLNDMLFLTHAFEHELQADGKLNQKLNNYGQKFFHDQSIW
>Tip_4
GQHKASIIDILEEVLIFDTRFADGETKATTHEPERLYGYGHKFAIDTGFF
>Tip_106
FAQSPETAYLHSWKECSHPSARGGKRQAHKGLTTGIARVPTLMDDEPDDI
>Tip_107
YGETPETAQLYTWTTVPQPSAKDGAKQANKGQATAADKVPVCLYESGTEI
>Tip_79
QEESPETHGLLEWSIVPHPTCKDGARNGEKGLPTAIDRSPGKLYFEGYLA
>Tip_193
GQQDTDTKFLWAWAIAIDPTCRDGGFNGEQGWMAYIDRNPGQIYLNGFLA
>Tip_194
GQKDTDTKSLWAWAIAIDPTCRDGGFNGEQGLMAYIDRNPGQIYLNGFLA
>Tip_47
GNKLGARGYIEPWLLKFQPSVIEDSQRGAEGFPAEIKKLRGQAYIEGQIH
>Tip_141
GPMEGTTPYQKHFNAALEDRVLTGVVGGAYFFPNELREHINNNYVIHELH
>Tip_142
GSKQGTAVRIEEFHAIYEHTVTQSAIANAQFFPNDIRGRPNNFYIIDEIN
>Tip_187
DEQELNVAYFLNKKTKEEKTIMGFRLHLKDIEDVIFFYDDKDAGSPDQFK
>Tip_188
DEKELNVAYLINTKSKRERSLEDFRLHVKDIANVAFFYDDLQIGSPDQFQ
>Tip_138
EEEDARDFYYLRRKMEEEKYILGFRMKLKDLEPAIFFFYDQDADSPEKFQ
>Tip_19
EEENAEEIYYIRRRTKEEKQIQGFRLKMKDMEPVIFYFYDKDADSPEPFQ
>Tip_91
TEQDRLSTILDSQDKENIFVTGYLQIKLADYEPSALFFDDLMLHRPGDVV
>Tip_113
NKRRKLRFMKHSQPWEERTVIGLSELNLVQREASLLHNETANHNKMNAYI
>Tip_168
DNAEKKRRDKPPSALENKDLMLMANLSIALSDPKLLHYESLDVRRLAESI
>Tip_169
AKSQKKRHERPSYRLRTAELLLINKISTSTHAPQLLFYGKLDARRLADTI
>Tip_31
ARKTKKNVSGVNEPYTDGHVVLFPKLDLTNLEPVLLFYEDRNMNKPDKII
>Tip_12
RQEESIVFYFVGNNSIKVNELFRAGIHPRDIEPVAAYFLYEEPDKPEQWH
>Tip_227
DRKETILLVLFKTYSFEARNLAAGNVSTFNQGADNDYFSADEKNRPEKWA
>Tip_228
TEYDKFKAILRGSKALEVRDFTADDTNAIDNGELLDYFTEEQQSKSEEWG
>Tip_96
SKEGPFKMVLTALRKFTNDDYIGGEIKAYDEADDLQYYFEDEPNRPEHQS
>Tip_97
SLDDPPLMVVKAMRLFRDDEYFGGEVKAYDEVEDLNYHQEERPTRGEQWG
>Tip_180
ARIASLATYVVEKKSVEDHTFVSGNLVTARQDPVFVFLTQESSRKPAHWG
>Tip_246
KQVASLFTYLCEEESLEDHTFVSGSVETKIREPVLTFFQEERSRKPAHWG
>Tip_247
KQVASLFTYLCEEESLEDHTFVSGSVETKIREPVMTFFQEERSRKPAHWG
>Tip_161
ANPPTKVEYFIEKYSLEEDATFTALVAGIAGREVLLDQHHGRCTISRHWG
>Tip_183
QESKGSIDVQVERQALKSNISSCGIISDFTDREIVLDRHSNDGERSLHWG
>Tip_184
NEPQEAIDLFVQKEVLESDTRCAATVSEVLNQEVLITKHNNDVEVSHGFA
>Tip_201
ASPSKMVDYFLETQLLDEKTFPSQHLNEREAEPVLLYFHLLNSSKDRHWS
>Tip_202
TSPNKLKDYHIQAKTRTEYSLSSGGLADKESHPELLFIRAAQADTAQFWA
>Tip_29
PTNDQLTAHQNDRHTSETVSFVEAALMTDQFEPAFYSVHADEVSIERVFG
>Tip_250
PTTEQVAGRQTHQDTKDKFSLVEAALITDLFDPIFLSSEEWQASVERIFG
>Tip_251
PDRDTAAAHQTHRTKAENSAFVSNVLTTNQMGAAFYNTNSNETNLERVYG
>Tip_164
PSAENAGAQQDDRDTSDRLDFVNTALLTDHFGPIIYATNLAEVSLKEVFA
>Tip_65
PTNEQLTAHQNDRDTSETISFVETVLLTDRFEPAFYSTNPDEVSLERVFG
>Tip_242
YVASLINAMIDEHLHYEFITAASCSIRAGANRVDIFTHFAEGARLEEEVG
>Tip_243
LIASILDLHMRNYLDYEYACTVKKTVLAGETRPWAFFCAAKTFNVEEELG
>Tip_241
YVASEFNVNLHEHLHQELASSLTSAIRAGCNRPPIFTCSAECFHVEEAIG
>Tip_20
PTVTTFCAEIHDNIHSEIITYLTCELRTGDSRPALPVKSGHQFYVEEMIH
>Tip_0
QQSLDGSLHYKDGLQQSIGLLTLCALQKGGDQDDALLYDTAKALMPQQTN
>Tip_229
KHSLTATIPEKDGHKAHTAVIVSCAIARDSDMPSYFVFDSVKALNPSLDY
>Tip_230
RHSLTANIPPKDSHKRHTSIITTCQIVRDASITSYFVFGSIQALEPTVNY
>Tip_86
KHSLTQNINHKQGLRANTGAIVVCALAKGGDQPDCLVFDSAKALLPSQNY
>Tip_44
RKGLVKALLPTNGQAIMPKVLATTAAVEFTGQPGQLMLPAKQTALPTEQR
>Tip_51
RKGLLKVLNRSRGQNISPISLNNVWSWEFNSAAGAIAAPKRFVFIQFEQE
>Tip_52
RKGLVKALNTARGQSIVPKSLSATWFLEFNSNPGQLVFPRKQAYLANEKR
>Tip_237
LDFVMREQKELSGQNMWPYELLAVKILELEAKDVKVIFKKWYIIIDTEQR
>Tip_238
LDFVIRELQDTSGSSMWPYQLRATQILALDKKDAKVILKRWFFSVDTETK
>Tip_55
KDFVINELTEYKHANIFPYQLSAEEMLRLDAKNANIVVGVWFLAVDVSKR
>Tip_56
RNFVIRGLTEYKGALLWPYQLPAQELLYMDAKNARIVVGRWFTAVDSSQR
>Tip_136
TGGTIHELNVMHGRTLWQFVKATTETLQLDAHGAKSVFERHYFLLSREQV
>Tip_191
NGGKIIELNDLLTDAISQLAHMVKPALNVLTIGTILLFDPSHYILSDARI
>Tip_192
AGNTFIAMHHVHGDTAWQLDHVVNPTTDVFNNGAGLMFQKSNLVLSDEDV
>Tip_82
VRATSQMMEACQAGDERRFLLVIIAAKDLNLAVMPLLYERNMFLGEDIDK
>Tip_205
VTSAHPTTEGCNGGDLAKMVVMVVAVKRLQVTEAPSYDARQALYLGTAEE
>Tip_206
ISESNPTIEGCYLGDIAKFFMMVIAAQKIQAAHATAFTARQALYLATAGK
>Tip_46
LEISVRKLQSCDADSIWSFMLDGVDDSEFVSKAVPIILTKRYLLTHENQK
>Tip_64
DNPDSPRFTHAAGFQFDQGRHMVRVLVKYCGDPEKLISNAVADAINNTRK
>Tip_124
KTSETPHINEAKGMQFDAGRHMIRELVKFGGDPESLIAHEMEDMVDKKQK
>Tip_125
RSTDAPQWDESEGLRFDSGRSMVRLITKYGSEPENLVAHDTKNVIDNRRK
>Tip_76
RRSTTPHVDEARVLRLTMGRHMLRALVRLGGQFDQVIVKDVEQEIHQEFY
>Tip_233
PFSETPILYTQDGLEIRNANLLVIRVLVFGGYPDELKFYTKRTYLTSNQS
>Tip_234
PFAPTPLLYTQDTRMVTYANLISAQLLFFGNYPDEVKFYMNHSQLTSHQG
>Tip_37
PFGEYPVLYTQDGLQLHYANLLLVYIVKYGDHPEDIKLYTSRNYIASYQS
>Tip_11
HQITGERDRVFHGGVLDTSPLLKDGVDGLANLEKNKWQKSSALFTELGMD
>Tip_153
GNLVCELDKCFHGSIFDVPDPLKDGLIGATSLPSDEWKTTAELAAQLDEP
>Tip_154
GQVTAKVPRCFHGGILDLETPLKEGIVGSTVLPKEKWKNRAELGTKIGNR
>Tip_120
KKRTAERGHLYHRPLLAFEPLVNDPITGTGNLPNDKQEKRKKLYVDAGFA
>Tip_121
KRRTAERGHVFQQGFLAFEPLIKDPVNGTGNLAKDKREKRHSLYVEAGFP
>Tip_5
FKLRDDGSRTVHRGVLESVTLLKELLTGQYLIDQKKRARDNGILTDLALN
>Tip_116
FKLCADCEIVIHGGIEGYAVIMRQTISGEMVLDRRAWEQPKRLLADKGVE
>Tip_117
YAIGADNERLVTDQLDGNGLILRDVLSRLLLLDRSAWETEKALKEESHID
>Tip_109
TKMCDDADQLIHRNLSGHLNIIKEVLAPEIVVARVAWEHERELLADKGIG
>Tip_178
LKFRGLADEVLEGKATDANNVKKTILVKRRILEKAKWQDDTNLIGSMKQN
>Tip_179
FHIRSDEDRVASQSALDENCVMKAVLLKEYELRKSKWKNEKGTLGSLALD
>Tip_155
FIQKSEGDQALHRGVIERNPMRQTALKGEGTDEKSELAKTAALFNERGLF
>Tip_156
FIEKQEGDLALHLGVLERNPMLKNAIRGDGVDEKARWQKIASLFSERGLF
>Tip_45
SIRKTQGQPNLNHGVIQRTEMKWSTVNVAATEDNVEYARHAVIYVERLLN
>Tip_150
FIQRAEGEPLMQRGVIHREPMYQTVINHHTTDDKSAWVCHSSELKQGGVN
>Tip_151
FFQKSEGDPLLQRGIIGRCPMKQTILSAEAADDKSKWAKHAALFNDGGIH
>Tip_244
PVHASQPNITMRKEIVENAPQLQDAISGEVRGDKGNWLHEACLIGERKVA
>Tip_245
NPEAQEADNKMLKFLITAGPQLEDAFDGAVKGDKANYTHKAGLFGSKGVT
>Tip_70
PIHAAQGDQSLHRGLIDSSPQLQDSINGEQNGDKSHWAKKCDLFDEKGVN
>Tip_129
IRIHADSNKTWFPSYLERALCLKPEANSEEGYLDFSWGKEANIFKEIPLR
>Tip_130
YQVHSQGNRPYHPSFLNRDNLLKPEADGEDGVIDFSWGHESHLFNEVPVR
>Tip_22
FTMTGHGTRPFNPCHYNRGPLLRPSVDGASSVEDFTWGNEAELADRLSVN
>Tip_33
WRVVANQEPVTIVSLMKAGPFISWEVLGQITGKENAIAESRNLFSEVETM
>Tip_231
WRMLGSEEVMLNTVVRHFGEINFYAAIKTLGKVTHHPSRSATVITEIEAR
>Tip_232
HRMLGSDETILRNVIRYYGQIELWSAVKTMGKAADHFSHSATIISEIEAR
>Tip_103
WQLLGTEDPVRRSVIRNLGPVISWQKVKTFGKKHTPFSRTMAWYSEVQAR
>Tip_181
WRVVGDAKGILRAAMIKTGPLMNYEMIEQATKLEKAFLDSANLFDAVESK
>Tip_182
WRIIGNPKKVLKPAIQRSGPIVNWELIDKITRRDNAYIDSALIFAAEESR
>Tip_108
WKFIGDANTQLRVSVVKASPAINYELVEACTREEYAWADNAGVFTGVESH
>Tip_25
YNITDQGVALLAPAGLSTAPQTKNKVPDQNTLDDSALAHEELLSAELETL
>Tip_26
YKLTGNGTAILKPATLNTGPILKAEVAGQYSFNDSSYANEGFLFSEIETV
>Tip_32
YRLTGNGHHVLQEAVLNPGPLLPARAGKKHTLNKDAWSNLNALFNALGVR
>Tip_134
YKIIADQTEQLKKLVVRPGPELGARMLKEATKSALAFAKSTHAFGELVFR
>Tip_135
FRIWSDGDGQFKKPVITPGPLLPAKLMAQQILNKVEWAQPSILLQKAIVR
>Tip_30
CKLRGEARHFKANDILAKKSFLEIAVEKKRMQHLFEFARPVPTVYAGTFN
>Tip_49
RITDEKNAFIEYDKLGVIYTLLELEVDLKRAMYYAHLKREHSSSFSGAWT
>Tip_50
RHVNGRAGFTESNNPILVGTFFHMESELRSSVHYYQIERMLFNKFGDAWV
>Tip_252
VIVRNMPKFTKRNRTLLSETFTETKIEIKTLANFVQIMEENRTTPTGAMR
>Tip_253
SNIKAEANFQFNHEVLMEQTFQELTIRLKTLNYFWQIGSENPITFEGALS
>Tip_17
CSQRGTARNYKKNSILAAKTFLETEVQLKALEHLFPFATPNPTVYQDSLN
>Tip_78
VDQFGYGRNLTRNQIRGKKLYLVAALQVENEKTAPPLEKIGHNDVKGTQR
>Tip_172
MSQFTYSGEYHREFMQTRRVYLVQSLAVDNLKHSFPLASMRNDRGKDNGK
>Tip_173
VQDFTISEEFYRNILHGRECYRIQSIKVDNMKPSIPLASFGTDGGEGATK
>Tip_131
VNLKGLGRDLAANELMAKHKYIRLSIKATFSKCSFPLNDNKESLGNGTLH
>Tip_132
IRQRGLEKEHYRGELLSKEAYVKVSLQVETGKCKYPLGGLGASVGNGTLH
>Tip_174
IDFMLFKRAAQHSEIETTSQITWDDLELEALATEWSFICKTIRTMRGYLR
>Tip_175
VDFAMFLKMQKHTNLQSISEFVSDEVELEAVNNVWALLCKALPIERAFMR
>Tip_118
TSVAVYLRPKEPAYLIKARAYLNEGIELRESSIIRVYCCARRRVNNGFVE
>Tip_119
VTASVYSRTSEQTHIVASRTFLNENVEYTAVVHLIVYVQKRRKIDQGFAE
>Tip_152
LKPLVLLKLREKKEQPFPEAYVAVIFKYKMMKYIWIYIIRQRRYNELVKD
>Tip_254
LKRVLLISLKANVQWIAPAGHQSVLYAFSLMEFIWIWVTEPKRYNAYTRN
>Tip_255
LSSLVLIKFKEEKQWIAPSAFIAVMFRFKMMNYVWIYIIKRKRYNEFVKD
>Tip_149
LSSLIYYKTTEQKHLISSRSFMHAYIRLKLIPHLWVYVVKRQKYDKYFND
>Tip_2
VSKRELERASEEGNLFLSESTVGDTITYTAVSRIEGLALPNRKVYTSDYS
>Tip_15
VRIRGKSKNNNESNIYADEYVLGDANEQEAITLDVPLTQAMRQVYYKAFN
>Tip_16
VRVRSKEKESPEGQLYVDKAVLGDVSELDAVAATVALAQTRRKLYAKAYN
>Tip_199
FSIRGRAKEVSKGSMVLYIKLMSSPVQTCTSRHRLVLEPKGPKVWQAGTD
>Tip_200
LTIKGRARQVVKGAEVSYVKLMKSPIDTCKTQYKLVGEVRGEKVWEAGTD
>Tip_18
VNIRSRARLVVKAGRVSYVRLLQSPIFLCTTRQRLVQQVRTPKVWEQGTD
>Tip_94
YQTVKSARELVSGSLVFYNKVAISPVSVRDTRKLLTYRTLNKETWHQRAD
>Tip_95
FKAVKSIKEVTTGDLIAYNKIAVQPTIKKDNQYMLIRKTLGRETFHEQSE
>Tip_48
FEMKKSVKQVNGNAIVPYNRALRTPVAIHAAKYLLSFHSIKGGYLQRSFP
>Tip_215
QMMMGFGHEAAIGTYVFTPAVIMVVIEAISGKESLLTAKEGFSLTNEART
>Tip_216
QMMKKEGQELAFGALVFVDNTLKATLNTMASKHNLITKKEAANLNRAAQD
>Tip_28
HHVKAQGEEAEFGAILLHADLLNAPLDDIAACTMLIACTESLHFHKADQS
>Tip_27
QEIKNPGREVTLGAPIFHLDVMEAPLEYAAIRSRFLFQTSADTLFQSGTE
>Tip_24
LDIEVPLSKIASACLLYEGDMVQCTAGSNYVFYNQSYNCQGAKLYQMAEA
>Tip_126
PDVDLEADEISGVILISSTRVAQCAAGVSIAFRQVLYDCEGCSLYQVADQ
>Tip_127
RDADLRITQITGAVILYRAEILKRSGGALIIFPVHQYNCQGANLERLASE
>Tip_189
YDVQVQAAEIASACLLYESNLAQVSAGAAVVFYQQAYNCQGAKLHQFAEQ
>Tip_190
YDVQVQAADIASACAMNESNLAQCSAGAAVVFYQQAYNCQGAKLHQFAEH
>Tip_13
QDIRVRAKKVRRTVVQHAGDIIGYAPSLYIAGVQLVYDIEKEHLYSVAPY
>Tip_217
NETSCRVDAVMKGSLVYTMSHLDCEIRAHVTWKNYEFDKTRTDNYVLPSN
>Tip_218
DGRNARIDSVMRGAMAYTIESLDCPVRTHAAWNGYELDREATTEHLLPSK
>Tip_207
DKWFFKSERMSYDNLKEQEAANNLPMGDPIIEQQSLVQGEAIEAVLSFHK
>Tip_208
EEWFLKVERLRYAHLQEPVKADKLPIGKPVVWRSTTTRGEDVQVLRGIHE
>Tip_162
VELQLQIERNTHDGLDDREQAQTYPAGNPIIRHNSTVQGDELSGVLALHQ
>Tip_163
VELPLDIERNTHDAIDDKEEAQSYPVANPILRFDSVVQGEEVHGVLSCHD
>Tip_114
IEYQLNLEREMLNSMEEREDAMTYPTLQPIVRENHTTQGEEMHGVLAIHE
>Tip_203
EDRFLRVDRHYFDLLQESRQSGNLKIGQGIIWDNNAVLDPAIQHVVAVAE
>Tip_204
REKYLKIDRHKYDPIEEALNPAFLPIGDGVTYELPVVNSPALKEIIAIQQ
>Tip_60
EPKHLAAKALQDANLSITRQRGEVEADLPLIVDATAISNPDENAFLVIQD
>Tip_61
VELNVKSKRVRDDNLALYEDRIDMPVNIPLVWDTTVINGPDRNAYMVIQD
>Tip_35
EDVNAKLEQVVEGGLLYSEDFLACPIAACINYDNYEYEFEKANIYQTADN
>Tip_137
EDLNDEVEQTRKGALVFIENLFKCEMSPCIAWNHYRKSSEKQSLIMTVDN
>Tip_197
DYVKAASIQLVRGSLIIAANLISAPIWTEIDWPSHTRRGDSQNTLLKLLS
>Tip_198
DNVRNAIEHDPKGSLTYSANVLNVTVGTGFSSEDHIKRNIKQGALHQTDS
>Tip_111
KNVDVKGIKINEKQEPFHAKMKKMPTGACCTWYQYAYERPPGQIYRAFIE
>Tip_112
KDIEVATVKANSHQEPFRAKFKKLPTGDAATWYMYAYEASPGQVYRAFIE
>Tip_9
YEEEIQPEPITKETLTYMAEMKSAIVMPAANWHLRAYQLEDDNNYEAEIR
>Tip_145
RSEDITIADYVKENYGYHADQFRVPVDATLQWRRSMFRIKDAKIWEKLVQ
>Tip_146
SKEESNIAEMIKEAFAYHADLFHGPTDESIGWRKRFFEMKDKRIWEKLLQ
>Tip_58
RSEDVSLAERVEEQFGYHATVYPATLGEAMLWRKHVCELQEAKTWEQLIH
>Tip_39
ENEETKPAEISKNGFGYQPDIRRASVGADMFWRRLSYELRDHKSYERIMR
>Tip_40
QAIETKPAEVEKGGFGYRPDIRKASVGASMFWQRLSTELRDHKSAEKIVR
>Tip_87
RKIDLNSKSKANGALAFYHNMYQCVVSSCVAWVNYVYEEERSEAFQAVTQ
>Tip_88
KKVDIQANRATAGNLASYVAVVVCTLTFNTTSITFDYTTEAAIIYKQVKD
>Tip_122
LEAISEQTQLTNPFILNTGSSLEVPIRAPICLPNQHFQYAQFRIVAAATD
>Tip_123
FEAIAERTQMTNAFILNTGSSLEAPMKAQICLPNQHFKYAQFRLVAAATD
>Tip_89
IEIIAMKKSMRDEYYIESVVLLSTPLAGTVMLPQKYHEVAPLRFCLLAFD
>Tip_90
IEVVLECIEIRREYMIENVALLKDPVAGPFGYPHTYAVMSPLALLVLAVE
>Tip_83
LKVNAAEGTVKQVYMVDTIPLYKLVDLEAHAFPKKYHSFARLAITVVCTD
>Tip_84
LKIVAAEATVKNSYMVDTIPLLKLIFLEATKFPRRCHQFAKLAFNIVCTE
>Tip_43
LDVIADKGAVQSPYTSDTVAIIKQPIQEKVSLIKAYFVFVKLRYALSHTE
>Tip_80
LEIVLDRGSTQSVYNFGQLPLVREPFSVGVKLVKGYFSIVKLYSPTESGE
>Tip_81
LEIMLERAPVQQPFTSDALNIIREPARAAIKVVQGCFGIVKLLYTVDSTD
>Tip_195
YDPDGYEGTSAKAYLLLPSPFAKEPVRGNLFAQSNPYRKESFHILAGDNQ
>Tip_196
YNPDGHEGTTSESYILLPNPMTKCPLLGYLFIQKNPYRRRALDELLGDAQ
>Tip_53
FDITSNKGSDIQEFLLFHAPLENGAIRGDVYVPKENWRKRSLLSVAGSSG
>Tip_66
TSLNGQRGQTIVAHRIYQIIVVVNGLAALVFITGAPTIRKGLVEAAETNG
>Tip_104
TGVIGAYDQKISAHKTGQVLIWVRSIEGAIFWSGQSRVKETYVKDLSKNG
>Tip_105
LAIDGSGRQGIEQHMMGQVPIYEHGIEGLLVYGGGTNLRKHFLKSMSKIG
>Tip_71
AEFNAQDGRVVIGNGMLQNVLVVSGLSALVRTPGSYRLEARLLSNLELHM
>Tip_72
AEFDGQAGKVIMAPGMVQSLLLVDGQKGLLYTSGQYKFQDELLEVIELHG
>Tip_1
DEPSGQVGTILRAYILDHISLLGNELNGLIFLPQDHHEKESLLMAANTAG
