# Supplementary material for: Phylograd: fast column-specific calculation of substitution model gradients
Source: BMC Bioinformatics. 2025 Dec 23;27:20. doi: 10.1186/s12859-025-06353-4 (PMC12836810; doi:10.1186/s12859-025-06353-4)
Supplement: Supplementary file 1 — (zip 4800 KB) [file 12859_2025_6353_MOESM1_ESM.zip › alignment_4096_100.fasta]

>Tip_135
GMKIFYYLTSKFFMLLNGAYNIAVDRYRIRVLATYLSLNLIREYYTGVKRQAVKRYMPIL
VQEIELGFTNIRVQGNGASSSSALLTSHNQALSELSMFQD
>Tip_136
GMKMMNYLTARYNLMVDGQYNIAVDAYKIRVLSTYLSLNLVRPYYAGVKRQAVKKYVPIL
IQDLNLGFTDIQNQGNQHPASNAVLAASNQAVGDMSLIQD
>Tip_1680
GMNFFCSQAAPTQFLINAAFEISYDQFKCLILSTFFSHHQLREYLSVVDRQAEKRFVHIF
LQNIHMGFVGLKLSGQYEASSYSVLTTRNQEANNMPLLSD
>Tip_2977
GMNFLTVKKAKVQFIVDASFDASYDQYRVLVLNVFFKHREMRKYLTVVEEQAEKKLIHIF
LQNARLGFIALQLQGSREADRTAVIANKNQEASDLSLLSD
>Tip_2978
GMNFLTTTTAPAYFLINASFNVSYDQYRALILNVFLAHHQLREFLQVVDRQADKRLVHVF
LQGARLGFIGLKLKGSHEASRYAVVTAKNQEATNMPLLSD
>Tip_2050
GMRFITYKTAATLIFPKAAFDVVFDQYRVLLLSIYFTLHDIKDYYSLAERQSVRRFLAVF
IRGIRLNFVGIELEGSQEANSNAILTSNNQSANDVVILSD
>Tip_2051
GMRFVTNTTSDSYVLPKDTFEVAFDEYNCLLLSIFFALPDVRTYYTLAERQAVKRYFAVF
IQGVRLDFIDIEIEGRYKSKSSAIVSSQNQELTDVPILSD
>Tip_1614
GMRFLNYKTATMYVFVNAPYSIAFDKYRALILSIFFALYEIKDYYTLIERQAVKKFLPLF
IKNLRLNFVGLALEGSHEAASTAVLAHKNQDLRDMPLLRD
>Tip_2094
GMQFLTYKTAASAMFVDNTFNVAYDTYEAFILSVYFAMHSIREFYTTIDRQAVERYLPVF
IQSITLGFMDLKLRGSHECTSSALLTINNQTATDLPLLSD
>Tip_2095
GMQFLHFKTAKTSMYVDNTFDVAYDSSQSMILAVYFAIQSIKEYYAVVNRKAAERFLPVF
IQGITLGFTQLRIKGARECSSQALLTIKKKEAYDLPLLSE
>Tip_2332
GMRFMALQTAEVTMLINQPFQISFDRFRAVIFSVYLALYQCKQYYSIFTRVTDKRLVELF
VHSVTVGFVNVQIVGSQEATSTAVLTAHSQQMSDMTLLSE
>Tip_2333
SMRYLAIQTSQTSMIVGQPFSIAFEAYRTMVFSVYLGLHELRKFYAVFTRVANKKYLPLF
VHSMTLGFVDVDLKGSTEAASTALLTAQSQALTDLALLED
>Tip_3619
SLRTLAHTTAEIFLLIDESFEVGFDAWRSLILAVYLALHKIRQYFSAFQRQAEKEFLPLL
VHTVTIGFVDVKFKGHHEAQSKAILTSRDQKASELILLSE
>Tip_3620
SLRTLVHTTAEVNLLIDEEFDIGFDAFHGLILSIYLALHEVAQYYASFQRQAEKQFFPLL
IHNITIGFIEIKLKGHGEATSTALLSTKDQPQSDLSLLAE
>Tip_962
CMKFLTYPTGGQSMLLNGTYDLAVKEYRSLVLSTYFGLKDIKPFYTLIDTQAGKKFLPIY
VQNVKLHFLNVENAGSHEASSSALLADRNQAATDLPVLQD
>Tip_2863
CIKFITMPTGDACVILHSTYHIAVQEYRSMVLSTFFGLKDIKPFYTSIDTQAEKSFLPIY
VQNVKLGFLNIRNAGSHEASSAAILADKNQAATDFPVLQG
>Tip_2864
CMEFVALPTGKVCILLNNTYNIVVKEYKSLVLSTYLGLKEIEPYYRFIDTQAEKKHIPIY
IQTIGLGFLNIRNAGSYEATSSAILADQNQTATDLPVLQG
>Tip_1571
ALKFLTLPTAEIYMMLNGKYKISFEEYRCLVLSVFLALNLIKEFYAVTDTQAAKKFLPLY
IQDVKLGFLDIESHGSNEATSSALIADKNQSLQDLPVMKA
>Tip_1572
CLKFLTHPTRSQAFIIDGDYKIAFKEHQALVLLVFIVLFRIKPYYSVVETQATQHYMPLY
LKDVQLGFLDIDNHGANEAASTHVVSNKKQAASDLPVMKS
>Tip_2706
AMQFLTVPTGDPLLILGGTYNVAVKEYRGLVLSTFFALYQVQPFYTIIDTQGQKKFIPLY
IKNIRLGFISIRNEGNFESASEAILSAQNQKADDIPMLES
>Tip_2707
AMKFITFPTAAQALIVDGNYSIAVKEYKAVVLATYFALQEVRPYFSLVDTQAARQFIPLY
IRNVRLGFANISFKGSFEASSAALLANANQEADDLPLLRS
>Tip_1280
CMQVVNFPSGQATFMLNGRFEIAVKRFEAMILELYYSLAEVKELYELVEDMASKRYLPLY
VRTIKLGLVDIMNGGSHSSKDSALIASEKQRFVDLPLLRN
>Tip_3232
CLQLIVVPSGRNILLLSGQFPICMKHIQSMLLEMYLAIAELKDIYNVVEDQAAKKWLPLY
VKHVKLGFLDVKNRGSYEVSDTAIVANKQQDITDLELLRN
>Tip_3233
CMQLMVAPSGEQVLLLSGHFPVAVKKINTILLEMYLSIADLKDLFNLVEDQAAKKYLPFY
VKTIKLGFLGVQNRGSFEAASTAIITNQRQSMSDLALLRD
>Tip_1039
CMKLITYPSGQEQIILDGHYCIAVQQIRCRILALYLAIVEVREFFEVIKDQAAKQFMPIY
VKSIKLGFLGVQTKDSFEGNSSAVLTTQNQETTDLPLLRD
>Tip_1756
AMKIMQTPAATAQIAVKGEYNIAVTKFGSRVLRTFLAIKLQKEYYSAMKRLANKAFLEII
IENVVLNVTNYENMEQREACASAVIATVRLMLSEFPIMQN
>Tip_1757
AMKIVQTPTSAARLAIKGQFEISVTKFGARVLQTFLSIQLQKEFYSTMKRLAKKTHLEII
IEHIVLGVTDYENQEQKEVAATAVIATRRLMLAEFPIMQN
>Tip_2282
ALTILQDPSAEINLMIREKYDVAVDRYKSLVLLTFVAILDQKRLFSVLERQSSRKFLHVI
IRDVALGVLSYLLKNHKESSARAVVAAEKISALELPLLKD
>Tip_2283
AMSVLDDPTAALGAMIKEKYSVAVDKYAPLILITFASVLLQKQPFTLLDRQSSRRFLHVF
VKNVALGVVHYKHQNHKDSSATAIVAAAKVQALELPLMKD
>Tip_3891
NMRMLDTKKQSQFLLLKGKFELSVEKFDARVLVTFVSMNLQKEYLEVIDRQSERKLLHIF
VKSVSLGVISYHNKDHQQCTANAVIGATKVNMGELPLLGD
>Tip_3892
SMRMFEAAKQAAFLLLKGSYDISVEKLQALVLIAYVSLNLQKEWLSEIDRQSEHRLVQFF
VRNVSLGVVSYLMRNHKQGAASAVISGSKVEIQEVPLLQD
>Tip_2215
GLRMLDQPTAEVHLLIQGDYDICVDEFRARVLLSYLAIYLQRAHYNGVDRQAEKAFYDML
LKGITLGIANYNNNDQQEAGANAVVTSRKIECADLPILVD
>Tip_2216
GLHTLDHPTAHTHLLVQGDYDVCVDEFKARVLLAYLAIHLQRAHYSGVDRQAQKAFLDML
LQGITLGIADYSNSDQHDANARAIVAPGKIDASDIPILVD
>Tip_1098
ALRMLDRPTADVHLLVQNSYELAIDAYNVRILLSYLAIQVQKSFYAGIERQADKAYINLL
VQGVTLGIAEYNNKDQREGGATAVITSRKITAADIPLLVD
>Tip_341
GLRMLNRLTAAICLIVQGEYEICFDEFKVKVLLSYLALNLQSEFFAGIDRQAEKMFYEMF
IKGVTLGVIDYTMEDQREAGAEAVVASGKINATDIKILVD
>Tip_765
GLRVVSVETVEIYMLIQQEYEVSVDAFKSRIIVSYLSLHLQREYYSSVDRQAEKAFIDLL
VKNVKLAVAKYKNQDHNEAGNEAIVATGKIELSDVPVLVN
>Tip_1467
GLKVLNYVTADSNLLVHGHYAIACDAFKSRILLCYLAIKLQRDYLSKLDRRAAKAYLELM
IENIQLGVIQYKGRDQCEGSAEAIVGTEMVSLSDIPLLVQ
>Tip_1468
GLKLMNTPTSDVSFLIHGDYEVAVDAFKARILLAYLAIQQQHNYYSGVDRKAAKAYLDLM
IENVELGVVQYDNKDQMEGSAEAIIGQGQIHLSDIPLLVE
>Tip_1129
GLYVLNVPTAQCTFLIHGKYSVAVEKYRSYILQAYIAIKLHHRYYNGVERKAARSVIEIM
IESIKLGVVDYENRDQRQAAAEAVLGSGKIRVVDIHLLVE
>Tip_1130
GLKVLNTPTAETSFMIHGQYSIAVENYSSYILQAYLSIQLQKGFYNGVERKAARSVIEMM
IESIKLGVVDYENRDQYQGSANAIVGAGKITVVDIHLLVE
>Tip_248
GLFVLHLQTAEAILQVQDEYRIAVDELNARVLMAYIALTLVKDYYSTVERQAERNCLQIL
VQDVTLNVVGLRHIDKLSSSAAAVVATQRMELTELVLLRD
>Tip_3076
TLFLMKEATSNYKLQVEDNYNICVDELEARILVTYIAMYLVKDYYSQIDRQAERNYINVL
IQNIALNVVNFRNIDQLDSQAAAVVAPQRMEFPEMLLLRN
>Tip_3077
TLFIMKERTSNYKLQVEDNYDICVDELKARILVTYIAMYLVKTYYTLIDRQAERNFVNVL
IQNVALNVVNFHNIDQLDCQATAVVAPQRMEYPEMLLLRN
>Tip_1330
ALKLLRSKTAEKRILLQDKYNIVVDDLSGRVLLGFLALKLQQEWFTDVARQASRNYVHLL
IRNIILGVLGVRNVDQKEASATAVVSTKRMHLTELLLIRE
>Tip_1737
ALQLFKLKTAERRIVLDEAYDVVVEELRALVLQGFFSIHLQTEFVKSVARQAQRNYLALI
IRGVVMGIVHIKNIDQHEGSATALVATRKMQVSEILLLRY
>Tip_1738
ALHFIKMKTAEDDLVLNEEYGVVLEELRALVLTGFYSIHLQAEWVSCVARQAQRNYVALL
VRNVVMGLVHIRNIDQQDGTANALIASRKMKVSELLMLRY
>Tip_1182
GLRLFYNETAKIRLMIQDAYNLAIDQMRTLVLLFYLAIYVQKKFFSKVERQAKESIVKLM
VRSVSLGVADFHSIDQADTTAAAVVAGRKMQMNELILLKD
>Tip_172
ALQTLNIKTSDVYLLISNEFNVSLETLNGRILIAFLLIYLQQLHFRVIEREADRKLMRLL
VKRISLGVAGYQNINQYEASAPAIVTSTKLEILEMLLLLQ
>Tip_772
SLRTIHIDTAEVLLMLNGDYDVAVDQLKARILVGFLALSLQRLHYNLIERQAERRYITLL
IKRVSLGVVNYRWINQHDGPAAASITSTKLEFPEVMVLLQ
>Tip_1022
SLRTIHLNTSDTNMLLNNQYQIVVDQLQSRVLVGFILMTLQRLHYGLVERQADKKHMNWL
IKRVSLGLADYKWINQHDATAAASVTASRLDLSEVTMLLQ
>Tip_1023
SLQNMDFNTAGAHIMLNERYQIVVDKLKSLVLVGFLLMHLQKLHYSIIERQGEKKYLNLL
IKRASMGLANYVWIDQNEASAGASVSSTRLELSEMMLLLQ
>Tip_1942
SLHKMNQRKASAKVIIQNAYDVAVEALKALILVGFLALNLTREYYTVIDRQADKRYLQII
IRRVTLGVAEYANIDQRDCTAKAVIATKRLHVAEMLLLYN
>Tip_1943
SLHKLQQTVSQSYLLINEEYNVVVEALQGRVLVGFLGIHLQKDFYSVIERQADRHFVRLL
VKRVSLGVAEYRNIDQRDASATATVASKKLYLTEILLLYQ
>Tip_1818
TIQAVDAATAQCRLLINDEFGVAVNRLRGRILLTFLALQLQKNWMKAVDRQAARTFIEFL
LKNVAIGVIHYKNRNNEEAPATAVVATARLELTEIMLLQD
>Tip_1819
TIQLLQTATATCQFLINNAFNVAVNKLKARILLKYLAMHLQKNFITIVDRQASKTFVEFL
LKDIAIGVVRYRNKNNNEDSASAVVATERLNLNEVVLLRD
>Tip_3924
TLQTIFLRTAQRDMLTNNQFNIAVNKLKTRVLLIFQVMQLQRDFFSIINRQAQTAMIKLL
LHEIALGVIEYLSRNNQQDTRAALIASRKLETAEFAILKH
>Tip_3925
AVHVFFKSTSHTEMLTENEFNLGVNDLRTRVLLTFLALHLTRDYFNIIERQAQQAYLDLL
LHNVALGVIDYLSKDNQQDTRSALVASKRLETAELVILRH
>Tip_1652
ALRALYSKTSQIDLMINNVYDCCVNQLCSLVLIMFLALNLQQEFLSMIDRQAETAFFELL
VRSLKLGVVNYGNRDNNDDGAQAVVSAQRLALRDMELLRE
>Tip_1169
ALKALYEASAEAYMLVNNEYDVAVNQLNTRILLVYLALELQKRYFETIQRQATRAYFKLL
VREVYLGVVNYDNWNAYDDSANEVIARSRLTASDFMLMMN
>Tip_2905
VMKILREISAGIFLALGNEYYIAINQLEARILLVYIAIKLQKKSFQQLDRQSGRKYMEMM
LREVYLGIVRYANWDYHDDDGAAIVSTKKLSMSNYQLMMN
>Tip_2906
VLKLMHELSAELFMAINNDYYVAINRLKARILLVYLAMELQRKTFQTLERQAERRFIDLL
LRQLYLGIVRYGNWNYHEDAATAIVSNKRLLLANCVLMMN
>Tip_1456
VLRALRCLSAEWYLLLGNKYNVSVNRLTARVLLIYIAIKLQQRYFTMLERQADRKFLELL
IREVYLGVIRYENWNHNEDSANAIISTHRLDANDCTCMMS
>Tip_3166
TLRALKIQRAKVQVQFRNKFNLTVDKLKSVILLIFMAVMLQRQWISALQRQADRSYVKLA
LQGIYQGVVDYDNEDTDDAGASALVATKRVEVNDFVFLMN
>Tip_3167
TLRALKVQQGEVHVLFRNKFGICVDKLKSCLLLVYVSIMLQREYMAELKRQADRSYFKLL
LQNVYQGVIHIANNDTDECGTFAVVVNRKIEMRECVFLMN
>Tip_1390
TLRALKTQQAGLYIIFRNNFELCVDKLKNLLLMVYVSLMLQREYMATIKRQTDKQYIKML
LQKVYQGVINYANNDTNEDSANAVVAAKQLALRDCVFLMD
>Tip_1391
TLRALEFRQANLKLLFRQNFGLAVDKLKSIVLMVFVSVMLQRQFLSSIKRQADRHFMRLV
LHEVYQGVTNYANKDTDQDAATAIVANNRLEMTDCVFLMD
>Tip_696
VLKALFTQQANLDILFRNEFDLAVDKLNCVILLVYLALQLQRDFLSVIKRQANRSYFDFL
LQEIYLGVVPFRNNDHDEDAAVAIIASQKLDLRDCLFLMS
>Tip_793
VLKAIYTHQAQIRLLVNNEFGLAVDNLKSIILLVYIVMEQQRDYLHNLQRKADKSYFKFL
IRDIYLGVVSYQNNDHNQDGARAVISAKRLNLTDCLFLMS
>Tip_4092
ILKALYISQAQLAIFVHEQWGMAVDNLKGFILIVYLALELQRSFLAKLERQAERQHMEYM
VRDVYLGLVDYKNDEHQTDSSSQVIASQKLDCKDHVFIMA
>Tip_4093
VLKALHITQAELHMLIHKQFGLAVDNLRALILIVFLALELQRSFLTKIERQAERQFFQYL
IRKIYLGIVNYKNNDHQQDASSQVIASRKLEMRDCLFLMA
>Tip_1421
VLAALQSKQAASRLLVSNVFALAVETFRSMLLIVYFALEAQRSHLNRIDRQAQRKFIQYI
VKDVYLGMISYQLSDHQEDSARQIIATRRLDMSDCTLLMA
>Tip_2229
VLGAIHGNQGDVYLLVNNVFFLAVETFHIIIFIIFFALGLQRVYIGQVDRQAQQKFVKYI
VKDIYLNIVNYDVNDHHEDTASAVIAAQDLALSELLLLKA
>Tip_2230
VLGALHGNQGKIEMMIGNVFGVSIETYKTLVFIIFLALQLQRAYLNQVDRQAEREYMKYI
IKNVYLNILNYDINDHYDDQARQVIASRELRLSDITILKA
>Tip_3995
VLKMFYVKKSSVSVTVDAKFGIVVDSIQLFIFCVFIAVDLQKQFMSIIQQQAKMAFLNFI
LRDTYLGLVNYALRDHDEDSAKDIIGAMETALQNCLMLEN
>Tip_3996
VLTALHVRKAAANLLVDAKFSIVVDHIIGLVFCIYMAVNLQKQLLQIIDQQAKQRFVDML
LQQIYLGLIEYALKDNETDNSTDVIGPAKTSLTDCCMLEE
>Tip_3903
AIKTIVTEQSGIMLLIENKFDVVVDRLPAMVFMAFLAMAEQQEWLGIIERKAEKAYVELV
IKDIYLGVAGYRNRDHDEASASAVITSQKIEISECKILQN
>Tip_3904
VIATIILEQSTIQLVIEDEFKVVIDKYASFVFMIFMALDLQQTWLSIIERQADKAYIQFI
VKDVYLGVVDYQSRDQDEDNATAIIATSRIEFQDTFMLQS
>Tip_1339
VLRALYLQQATATFQIDDEFRIVVDKLRVLIFIVFCALDLQKDYLTALERQAQRAIMDFV
LRQVHLGVIQYANSDHDEDSATAVIASTKIKTADCLLMES
>Tip_1340
VLKSLHFQQSTTALQINDQFRVVVDNLKILIFIVFLALDLQKDYLTTLERQAHRAICTFI
LRQTYLGVVRYANKDHDEDGATAVVASRKIKLSDCQLMEG
>Tip_961
VLHALYVRQAAMKILLNDEYRVAVDRLQALVFIVFLAMNLQKKFMSSIDRQAKRAQLKFI
LKNTYLGIVNYRNKDADDDSASAIISAQRIKFSDCLLLES
>Tip_2556
VLTTMQSMQSSVHIVIHQMYNIAVDKLQSLVFIVFLILHLQRAFMSQIDKQADRAYMKTI
LKGTYLGVIHIRKRDAFQDSPTAIIASNRISLADFLLLES
>Tip_2557
VLATMNARQSEVKLLTHQEYGVAVDSLKALVFLVYLILHLQKALLNTIEKQADQAYRATI
LRGTYLGLIDIRKQDAHQATATAIIAGKRIDMADFLLLQG
>Tip_262
VLKALYLHQAAEKLVINDDFKVVVERLKGFIFIVYLALSLQRKFLNAIDRQAERKHFEFL
LKEIYLGIIRYRNQEHDEDSATDVIAARKIEMPDCMLLES
>Tip_1143
GLQHLDENTAERLFLINNEYDVIVDKMRMRVLVEFVAMFLQKEYLSLVRRQAEQRYIKFL
LKEISLGMVGYALRDNHSASATAVIATQEIMLTELHLLKE
>Tip_3072
ALHHFHHNTVEAQMLVGNEYTVMVDTYSTRILMEYLSMQEQKDYLSLVRKQATSRHADFM
LKEISLGLVDYHLSENYDSTQAAIVSSARIRVRNLKVIRE
>Tip_3073
ALQHLHQETVKMRFIVNSEYSVAVDAMEMMVLVEFFALSGQTDYLAMIRKQSDRRIADFF
LREVSLGMVNYQLNDNYDSSQTAVIGSTEVMLPELEIIKE
>Tip_1271
GLQHIHMVTVRCYILIDPDYDIIVDKMAMRVLIEFFSMSGQKEYLRVVKKQSDRSYFRFI
LIDISLGMVDYNLKDDSDASASAVIAGAEIMFKEFELIRD
>Tip_1349
GLRHMQTNTAEKLILINDDYDCVVEAVKMLVLVTYMAMQLQRAYLVVVARQAEREFIVFL
VRDVSLGIVNYAMQDNHNINAAAVIAEHKITLSELALLQD
>Tip_1350
GLRHLQNHTADSLILVNDDYNCIVESVTMRVLVTYLSMHLQQAFLVLIRTKAQREFMVFI
VKDVSLGIVPYALEDNSAINASAVIAENKITCTELVLLKD
>Tip_922
GLRHLYTNTAEKMVLIDNEYNCIVESVQMRVLTTYLSMQLQKAFLAIVRRQAEHQFVVFL
LKDVSLGIVNYALRDNHAITAAAIIAERKIKYKELQFLKD
>Tip_3946
GLYHMYTNTVEKVVMIDNEYNCLVESVRMRVLTQFLSLQLQRAYLSIVRRQAEHQYLVLL
LQDVSLGIVNYALKDNRATTAAAMIVEARIEYRELQFLKE
>Tip_3947
GLRHMYTNTAEKVVMIDNQYNCIVESVKMRVLTQFLSLQLQKAWLAVVRRQAEHQWLVFL
LQNVSLGIVNYALSDNRAISAAAMIVEARIDYRELQFLKE
>Tip_2467
GLNHIYINTAQLMLMCDNEYSCIVESVPVRILTVFLGLMPQKAYMAVIRRKAEHKFVEFL
LRDITLGITEYRFRENQAITAEALISEKKILLREIQFLKN
>Tip_2468
GLQLIHTNTAEKMLLCDNEYDCIVESVRVRVLTTFLSLQPQKAFMALIKRQGEHRYVVFL
LKDVSLGIINYKLRDNHAITASALIAEAKIKYRELQLLKD
>Tip_3612
ALRSLHAETSARHMLVNDKYHCTYEEYHARILTSFFVMHLIKEFLAVLDEQATRPYLEFL
LKNVSLGVINYLNRDNAASPATAVIRSDKIDLAEIQLLRN
>Tip_3613
ALRSLYVQTAARKMLVGDKYNCGFEEYNAIVLTSFLIMHLVQDFLTFLDEQAGRPYIEFL
LKNVSLGVIDYMNRDNQAASASAIINQDKIELAEIQMLRD
>Tip_1480
ALRSLFIHTAARSMLVNEEFGCSYEEYKAFVLTSFLVLHLIKEYLSILDEQAGRPYMEFL
IKNISLGVINYDNKDNSAAAASAIIRADKIDLAEVQLLRN
>Tip_2533
ALYTQYHQTAEAFLMVDNSYNCAFENFEMIVLESCLGFHSIKNYFTVLDRQAERKFAELM
LKKVSLGVVDYKNRDNMEAPANAVVSPEKLSLHEFQLLRN
>Tip_4050
AVHVLHIQTTDMHLLIENAYHCCFESFKSIILESYLGYHLVREFLTEIERNAERKFVELL
LRGITLGVINYQNKDNSQVPATAVVSNDKLKLSEFDLLKD
>Tip_4051
SVHALYVQTAALYLLVENAYHCAFEGFKALILESFMGYHLVREYFTELERNAQRRLLGLF
LKGLTLGVINYQNRDNHQAPATAVVSSDRLSLSEFDLLKN
>Tip_3220
AFSALDETQAEVLLLIGHKYGCMINMLTVRVFETYLSLHLQKQYFTEIERQAAQTYLDLL
IRQISLGVLGYTLADHSEPSAAALVAKSQIDMSEIHLLRS
>Tip_3221
GFSAFDLARADKLLLIGNKYDCMINMLTVIVFETYLGLHLQRQFFAEIERHAAQQYMDLL
IRDVSLGVLNYEVADHKEASASAVVARKQIKQTEVRLLRD
>Tip_3087
GLSAFSETTADQYLLLNDEYDCMVNLLQAFIFESYLALQLQRNFFSTIDRQAAQRYMTLL
IRDISLGVVGYSSKNNREPSESAIVAQKRIDIAELRLLKD
>Tip_2478
GLHAFHIATAEVFVVVDERYECMVNRLKTLIYESYVAFNLQKEFWSVVDRQAARKYLQLL
IRHIELGIVGYRLQNNIETGADALVSTKKIAIEELAMLRD
>Tip_2479
GLYAFDYATADAYLIVDNEYECMVNKLKMIIFESYIAFQLQKEYWTVIDRQAARKFLTLL
IRQLELGVVGYRIRNNRDASADALITDKKISLEEMAMLRD
>Tip_3185
SLYIFDQATASQNILVNNDFECVVNSLSVLIFQSYMSINRQAQFWMLIDQQAARRYVEFL
IRDLKLGVIDYGLKNKKEASASSLVASKRIAITEMTIFKT
>Tip_3186
ALYVLDQATAENNIVVNDNYECVVNRLRMIIFESYLALKQQSQYWMTLDRQASKRFLTML
IRELELGVMTYALRNKREASAAAVIVEERIAVDELTMLRD
>Tip_2563
GLNAMDESTAETFLIVNNQYDCMVNQLSMRVFESYMAFQLQGDFWTVIDRQAAHKFMTLL
IKDIALGVVGYRSRDNRESSADALIASQKIELSEMQMLRD
>Tip_2564
GLNCFDETTADNQFIVNNQYSCLVNQLEMRVFESYLSFQLQRDFLTIVDRQTAHKYLTLL
IRNLALGMINYKSRDNREPNANALVSPSKIQLNELLILKN
>Tip_3865
ALQALPESTAEVHLMVSGEYSILFNRYQMRIFESFIALDLQKDYLPSVNRRANHRLLTII
IRAIALGVVNYHLQNNPESPAGSLIAAKKIQVTKMIIMKD
>Tip_3866
ALSAFPESTADQHLIVSGEYNVLVNEYQMRVFESYIALHLQKDLFPAVNRQAEHKFLTLL
IRSVALGVVHYKSTDNVQAPASSVIAVTKIKVKKMLLMKD
>Tip_1206
GLSALPESTAKTHLLLNDAYHRMVNKYDMRIFESYIGFQLQREWFEAINRQAEHLFLDLV
IRQVTLGVIRYRTRDNIEAAASSVVASRRIGLTKMQILKN
>Tip_2789
GLSALPESTAQIYLVINQEYGCIVNKLQMRVFESYLALHLQRDHYNLLDRQAAHKYFTLI
VKEITLGVLEWRSKDNSEKSADALVANSRIELSELEMLKN
>Tip_2790
GMSALPQATSNINLVIDQQYNCIVDKLSARVFEAYLALYLQRDYYSCITRQANHQYLTLL
IRDITLGVIDWSSKDNSDSSAEALVSNAKIPLAELHLLRD
>Tip_2407
GLSVLTESTAEVYLVIDNDYNCMVNKLRMRVFETYLAFELQRDYLTVVDRQAAHKFFEIV
VHDISLGVIDYKSKDNRESTSNAIIAARKIDLSDVQLMRD
>Tip_982
GLSVLNQSTAEAHLVVDNRYNLMVNKLKMRVFESYIAFQLQRQFFPCIEQKAAHKYVTLL
IKDITLGVIDYKSRDNRESSASAVIAVKRIRMDELQLLRN
>Tip_2393
GLAGLNERTAETALMVNTSFTIMVDKLRMHVLICFLVFHLQRVYFPIIEENGEHRFLDLM
IRNFTLGVIAYKSRDNIQTSASAIFATTRLLISDLIILQN
>Tip_2394
ALAALNSSTAELTMLINTRYSIMVDRLRMHVVICFMTFHLQRQYFPTLDEQASHHFLEMA
IRDLTMGVISYRSRDNIESAAAALLSAKKIMLVELKILKD
>Tip_2065
SMKMIQISTTEMQLLINADFCLAVDSCTLNVFIKMTTLHLISEYLDDMEKQAERKYCALY
LQNVQLGLVNTQNAGNSPAGAAPVVAPARLPLQEMPMMHN
>Tip_2066
SLQMLHVSTTGLHVLISAEFELAVDSCQLRVFIKMVALHLVSEYLDEMDKQAERRFRSMY
LQNIQLGLVNITNAGNAPVGATPVVTALSLPLSEVSIMHN
>Tip_381
AMKMLEVPTSDLHVLVNNKYHAAVDTCKIRVFVTFVSIELLSEYMDIVDKQAERRFLALY
LHNVRLGIVDIRNAGSAPGGASPIITALRLPINEVPLMHD
>Tip_114
ALRMFSIPTSQVFLLINNAYDVAYTKCSLRVFCSFLALYLVDEYLAVIKKSANKNAIELH
IKGIALGILSTSFAGSGKASAQPIVAAHTLDLQDIVLMLD
>Tip_3780
SMHVLDVPTSEIFLLINNAYDAAYTKCQVRIFMSYLALKLIDEILTLLDKSADRRFIDFH
VKGVQLGIVNTGSTGSGKAGASPVIVARTLEVRDLVLMKE
>Tip_3781
GMHALDAPTSDIFLLVSAAYDAAYTKCAVKIFMSYMAFKLIDEIVSLIDKSAKRRYLDFH
VKGIQLGIVNTGSSGADKAGASPVIAARQLAVRDIVLMRE
>Tip_1287
AVSVVRAATVQPWMMIDDEYTISYEKYKIRIFLTFIAIHLVDEYLTTVEKSPKRGFFDMH
VENIQMGLVDTDSSGNQDASNAPIVANKTLEATDLVLFQA
>Tip_2003
GVSVCWDSTVTVWLIIDNEYTAAYEKFRSRIFLTYVSIFLVDECLSIIEKSAHRGYLDMH
VENVAMGLVSTESHGNQDAANAPVIALKTLAQHDVTIMQA
>Tip_3598
GVSVCWDATSAARMVVDDEYNAGYEKFKSRIFLTYLSIFLVEDILKKIEKKAHRGFIDLH
LRGIAMGLIETQAEGNRDAENTPVVALRALGQHDVSVLQA
>Tip_3599
GVSAIWSATSTAHMIVDNNYDAGYDKFKSRVFLTYLSIYLIDDILKRLQKSADRGHLALH
LESVAMGLVEADSHGNEDAENADIVSIRALSLLDMKILQA
>Tip_3486
AMVLCLAATANVAWLVNDDFEVSFERFQLKIFLMYLNIALVDLFISLVDKSADRKFLELH
VRDVQIHLIAHQSKGSASVADSPIVAPDNVNMSELLLVHD
>Tip_3511
SIRLCRSATAEASQVVDEEYHLAYAQYKLRVFMVYLNLQLIQLYLSSVQKSARRTFMDLH
IEDVHLNLINTKSKGSGQATDSPIIATATIELSEFMLVQK
>Tip_3512
AMRSCQEAAIDTNWMVEDEYQLAYERYRLRIFMVYLNLALVELYLSIVQKSAKRTYFEMH
VEDIELNLVRTQSNGSGSVYDTPIVSANKINLSEMLMVHK
>Tip_3272
VLEIVMSSTIDVSLVVDDEYDAAFERYKLRVFITFLNMQLIDLHLKVIQKSAERKYLEVY
IEDVEMGLMNTRSANSVTATDTDIVAPTTLEMSDVVLVHT
>Tip_821
VMTLVSGTTVQANLLVDNHYSAAYDRFPLRIFCAFLAIHLIELYLREVEKSSERQYMQLL
VEGLKLGLVGMRSRGSSQADERPVISSNTLEMNDVVLLSG
>Tip_3809
VMTILTLTTVDQLILVDDEYDASFDRFPLIVFCAFLGMHLIKLYLRTVEKSSERQYMKLL
MDGLKLGLVGMKSKGSYDADERPILSTETLEVKDVNMLSG
>Tip_3810
VMNLLTVTTVDQKILVDNHYNCSFAQFPVIVFCAFLGMHLVELFLSSISKSSKRQHLELL
MEGLRLGLLGMKSRGSDDADERTVIASDTLEVKDVTALSG
>Tip_3141
ALTLFYSQRSSILILIDGNYNPTYDRYRTIIFIAYWALELVQLYIGATDESTDRKFIEVH
VHNVSMDLVHVKLRGRCSSTESPVIGRKRLQLQDLCILNA
>Tip_3142
ALTLLYTQTTSHLLIVDKDYTPAYDRFAVLIFIAFFAVQLVNLLVKVLDESGERNVLEIH
VKNVKLNLVNISSRGRSSTTETPIIGNGRLEWTDLCILNP
>Tip_683
VMTLLCTVAVDTFLMINSEFNPSWDNFRAVVFVAFIAIELVNLYLKNIDESADRRYLEMH
IEGVRLGLVGIRSMGREAVTETPIASSEKLTWADVKVLRN
>Tip_3300
CMTLMIAQTSTPALFVQGTYSISFEKCELRLWVSFIGMFLLDLFLAMIEKSATRQHMQLH
IEALQLGMVGTQSRGQQAATDAPIVSSRVLEIDDMVFMHE
>Tip_3301
CMTLIISTTSTAALFVQGSYNITFEKCHLRLWLSFLAMFLLDLFLSTLDKSATRQHVQLH
VEAIQLGMIGTTSRGQEAASKSPVVSSNVLSIYDLVFMHE
>Tip_3387
SMTLVVVVQGAATLLVADDYDIPLEQCELRIWMSYFAMFLLDLYLTLLEKSATREYMDIH
VENVTLGMISTRMHGQLAACDNPVISSKVLEWSDLTLMSE
>Tip_3388
CMTLVVLVNGAATLMVNDEYNIPLEQCKLRLWMSYFGLFLVDLYLTVLERSATREYLQLH
VENVTLGMIDVRSRGQQAVADNPVIAQAVIEWTDMALMHE
>Tip_3440
AMNMLEIPTTDLHLLVPARYNVAVDRCKLRIFIMFIALLLVDEYLGLVEEHASRKFSSLH
VQGIHLGIVDTPNTGSAAAGASPVVTSGRLILMEVPLMQE
>Tip_3441
AMNMLEIPTTELYLFINARYNVAVDRCRLRIFITFIALLLIDEYLALIDKHASRKWSSLH
LQGIHLGIINTPNAGSAPAGASPVITSSRLIIMEVPLMQE
>Tip_271
AMTVLEVPTTELHLLINAHYSAAVDKCRLRIFITFIALYLIDDYMHLIDKHAERRWSAFH
LQGVQLGIVGTANAGSAPAGASPVITSVRLVMSEVPIMRE
>Tip_3819
GMKMFRKFTADCLLLLDARYRVSVDACSLRIFLMFVCVERVEDYTELVEREAKRRYFKMY
LKAIHLGLVQMKPSGSLAVQACPIIAGQKLSMADVVLMRN
>Tip_3820
ALKMYELFTAECQLMVNADYAASINACTLRIFLMFVCVERIDEFTDVVDRQAKKKYMELY
LQAIHLGLVQIENSGSHAVQASPIIAPKNLALSEICLMKN
>Tip_3181
AMRMFECITAKISLLVRNEYKIAINACTLRIYISYLAVNKIDENTPAVQRQAQRSYLELF
LKSIRLGLTSVTNRGHRAGVAPPIVASQRLSMSELVMMRN
>Tip_3182
AMRMFEVMTADVQQVIDDEFDISVNACALMIYLSYLCVEKVDDNTPVVQRQAHRAFMEIL
LKAMRLGLTDIANKGHRAATAKPIITKKKLALSDILIMKD
>Tip_1067
AMCMFKVITAKIHIMIRDQYTISVNACTLLIYLSFLCVEKIDENTPTVERQAQREYVQMY
LKTIELGMVNIETAGHRAAVAKPFISTEKLALAELLLMKN
>Tip_1068
AMCMLECVTARQFLLVREKYQIAVNACSLRIYLHFICHDKIDDNATIVSRQAHRTYLQMF
LQHLRLGLIAVKTRGHNAAVAKPIITRRKLEIAELAMMKE
>Tip_385
AMRVLLVFTMELHFLINDEFTVTVDACALRVHVTFICVSQANNFTCEIERQAERQFLEIY
IHKVKLGMIKVKLSGYRASCAGPIIATRRVPLAETVLMKN
>Tip_1774
AMRLLLQFTLDVKFLVSEDFAISVDACRFIVHVSFLCVQKVNSYANLVERRAQRLYLELY
VRKIKLGMVLVKLSGYRANSATEVVASRRLTFVETVFMQS
>Tip_2109
ALRLIFEVTLIVSILISDDYDVSVDSCRFTLHVTFVCLYDVNAFVSIMERRAVRQYMDIY
VKKFRLGMVLVAFSGYKAVTASEVIGSKQVEIAEMVLMQS
>Tip_2110
AMRLVIVVTLDLSMLISDDYGIAVDACDFTVHVAYVALEEANAFVAMMERRAQRLLVDVY
IRKFKLGMVLIKVEGYKAASASEVIGDRQITVGEFALLQS
>Tip_2103
GLRILEALTAECALIIDAEYAAAVNKFSLLVYLMFLAINKVDDVTPLIDRQAERRFLELY
LQSVQMGLVGVKLSGKGAALASPILAPRKLSFCEISIMKD
>Tip_2104
GLKMMENLTAAMSVIIDAQYDAAVNACALRIFIMYICLEKIDDMTPLIDRQAERKYFEIY
IQSVRMGLVNIELRKKGAASASPVLASERLALAEVVIMKD
>Tip_502
SLAMLEALTSQCKLITNDDYEVAVDKCTALVFVTYVAIEKINDLLSTVEKQATKKFINFY
IQNVKLGLVNIRHLGSVAGAAKAVITSKRLDVSELCLMQG
>Tip_1721
ALAMMETLQTDAYKLTDDEYKIVVEKCQGLLYVTNLCIRKINDYLAAVEKQADKKFLNMY
LRNVKLGLISVDHLGSVAGVAKAIITSERLELAELCLLEG
>Tip_1722
ALAMMETLQTEAYKLTDDEYKIVVEKCKGLLYVTNLCIRKVNDFLAAVEKQADKKFLNMY
LRNVKLGLISVDHLGSVAGVAKAIITQERLELEELCMLEG
>Tip_1633
ALAMMETLQTKANILVNDDYDVVVERCKGLLFVTNLCIQKINDFLDAVEKQAEKRFLNMY
IRNVKLGLINIDHLGSVAGSAKAIITQERLDLTELCLMEG
>Tip_73
SLAMLLNITSRCKLLTDAEYRVALRRCDLLVFITYVALEKINNLLSVVDRQAEKQYINIY
LQDVRLGFINIKINGSVAAAANAVISTKKLNLTELCLMHG
>Tip_243
ALALIQSVTTECYLVINASHNVAVDQCTLLVFVMYIAMKRMSGYLDAINSQAERKYIDMY
LEDIKLGLINVLHRGSIANSAVALITTKRLQVRELCIMKG
>Tip_244
ALALMERVTTDRCLVVHASHSAAVDKCKLIIFIQFLAMNRQRGWLSTLERQAERRFFDLY
LPNIRLGLIDIALRGSFTNNASAVVTSKRLALTELTLMQG
>Tip_2630
SMAFLELKKTNTSLMIENEFNISVDACKLVVYVSYLSLHRIDEWVGLVERQAERRYLQLY
LNNIKLGLINVGYNSSIKSTAPAIITTRKLKFKELAIMHG
>Tip_2631
SMWFQKLKTSQTQLLVNTDFNVAVDACQLLVYIAYMAMNRLENFISIVDRQAEKTWIEMY
LQSISLGLVDVKYKSSMKSTAPAVISTEKLDMSEIVLMHG
>Tip_2337
SLTRQDAKTAVNRFVLNDDFNVSVDQCQPLVYTAYFAIEAINRFVSYIDRRADRRLLDMY
LRDIRLGLVDIEMKNSVKSTASAIMASNKIGLSQLVLLQG
>Tip_2338
ALTTMDVKTAVTYVIIRSAFSVAVDKCRALVYTYYFAIEQINRYITFVERRAERKFMDLY
IRNIQLGLVNVKMKSSISGAATATMASRTLEMSQFLLLRA
>Tip_1320
ALTVQEEKTVVSYLVVDTEYGISVEKYKLLVFVVYFSLEQINSFVVFVARRAKRHYVHFY
VRSLKLGLVDVKLQSSIRSSATPIISNQKLELTEICLMKG
>Tip_1321
ALTVQETKTVEQSLVIDNDYGAAVERFELIIFIVFFTLEQIDSYIAIIARRADRHFVHVY
LRSIRLGLVDVRLRASMKAAAQPIISDQKLEVNEICIMQG
>Tip_1268
AMTFQDLATPKNKMLINSDFSISVERSALIVFIAYLPMGKVDHFLALVERQADRGLFELY
IKNVKLGLVSVTYRSSIASGASAVVTAKALRLKEVAIMHG
>Tip_1418
SMTFQQLVTAAEYLLVDDDFNVSVDKCVLIVFISYLSMEKVDQYLCLVERQAERKYFSLN
IRNLKLGLINVRYKSSLEKTGTAVVANPRLDLTEVAVMHG
>Tip_1419
SMTFQHVITAPLHMIINSQYNVSVDECKSMIYVAYLPLEKVDTYIHMMQRQADKEYLDLN
VRDLRLGLVDIQWRSSLAPAGTALVSSKRLEVTELAIMHG
>Tip_754
VMSFQEMTTASSRMLINSDFDLSVDKCALTVYIAYVSMEKIPEFLTVVERQAARRYFDIF
LKEVKLGLLHVRYRSSVKNTATAVISSKKLEVKEVTVMHG
>Tip_654
AMSFLEHLTSTTHVLIDGAYDISVDRLGLTIFVVFIGLDKVDEFISTIKRHADRKLLDLY
IEEVQLGLVSMRNQGSINATATAAVAGRRLDITEICIMRG
>Tip_1335
AMPSLRTLTVDVQILVDGAYGITVDKLHIIVFVIFIGLDEVDEMLSIVARHAERKFLAFY
VKDITLAMVGLPNAGSLAAASPAVVSSKHLRLSELCIMRG
>Tip_2191
AMRFLHVFRVDIKFLMDDAFNIVVDNIGIIIFILFLTVQDVDGFLAKIQRKADRSFIDFW
VESVKLGLVGMKSKGSFQAAATEAIAPRKLRFQELTIFNK
>Tip_2192
GMNFMHLFRVEFHLLAEHAFNVVVDQLGILIFIIFLTLTDIDKFLSQIERKSDRRALDLY
VESLKLGLVSMKNKGSLDATAGEVISSAKLKLTELSVMRK
>Tip_553
AMSFMEPTTSTTDILIDGEYNVSVDRCALMVYVLYLGLEKIDEYMAMVKRHANRQFIEMY
LKDVQLGLVNIKNQGSIKGSADAVVSSHELDVSELIILHG
>Tip_1227
SMNWLQVLTADNDLFINGEYSAPVDRCALLIYIIFLGMDQIDSYMTAIRRSANRKYLELY
MKAVQLGIVTIRNNGHSTATDEAIISTKELDVAQISILNG
>Tip_4036
SLTWFEITPSKMHILIDNAYDAALEKCALLVYTIFLALDECDTFIAILRPHVERKFMDFF
IRNIQLGLVNIKNRGSRSATASAVIATSQLSLAKITLLKG
>Tip_4037
GLTWFELMQSRRAVMANDRYNIAFDRWALLVYAAYLALDEVDDFLSQINRHVTRDYIEFY
VKDIQLGLLELRNRGSRTGNAQAVIGSGELDIAKLSLLQG
>Tip_1814
SLTWFEASTAERRILVDGKYAAGLDRCALLVYVLFVGLNEIDSFIAELDRHVDRRIIQFY
VKDIQLGLVDIRNRGSTTSSANAVIANNKLAMAKLIVLRG
>Tip_2795
AMGMMPGQQSELDMLIDDEYDICVDVWTLTLFAAFMPMGEIDDFLTVVDRRAERAYLELY
LKDVQMGLLLAKRRASLAAGAPAVLTSKKLELSDFTLIQG
>Tip_2796
SMAMMPAQQSEIDILIDDEYNVAVDMCSLMVFVTYLAMTEVDEYLSEIDRQAERAYLTMY
LKNVQIGMVLIKHRASLAGSAPAVITEKNLQLTDLLLLHG
>Tip_1028
AMSMIPSPRSDVNLFVDDEYTVSVDMCALTIFVAYLAILEIDPFLAVKEHQAERRFLEMY
VKNIQIGMIKVQHQGSLAGTAAALVTTKKLSVADLYLLHG
>Tip_2369
AMAQMRMSSSEVFILIDADYNIAVDLMSTTVWVGFLAVQEIRDFLNLVERQAERQYLRLY
IKQVKLEMIDIALKGSNAGLAAAIVSGNKLDLRDVFLLVD
>Tip_2370
MMAQLYMISSDIWLLVDADYNIAVDLMSLTVYVSFLAVHEIKQYLNSVERQAERKFIRFY
LKEIKLEMITVSMRGSHASLAAALISTRKLQIQDMLLLED
>Tip_3755
ALSLLEKASCEPHLTFENQFAVGVELYQTLIYIFLLGVHQVGDYMKVVPRQAERKHVYSY
IKDVKLEMVHIKLQGSTDANNSAVVASAKLALKDFRVFQD
>Tip_3756
ALALLNAASVEPEVTIENKYSVGVELFKALIYMFFLGIHQVGEYMTLVPRQAERKYIDSY
VENVKLDMINIRLRGSQDANNAAVVASVHLELKDIRIFME
>Tip_3743
MLAIMRLARAEKAITIDKRYSIGVELYRCIIYVGFMGIYDLKDFMAMIPRQADRRFLDSY
VRNIQLEMIDLNMKGSEDAHNNAVVSSENLHLRDIRLLME
>Tip_2224
AMAIMYKVSVSEYIVVDDRFHLAFDLFRLVIYAGYLGILEIREIMSPIQRMAQRKFFDIY
IKNIQLEMINISFKGSTEGPNSAAVSVKHLEIQDVVFLAD
>Tip_3532
AMRIIQICSTQQRLVVTGYYQVGYDLWAILVYVGFLAVYNIQTFIAVIQRQAQKRYLKLF
LEQVEIGLMDVQVSGHKENGANQLIVNRKLPMDDLFLLAG
>Tip_3533
SMRIVNLSSSQAQLLINGYYHVGYDLWALLIYIGFFALHDVQEFITTVQRQAHKRFIKLY
LEEVQIEMMDVGMRGTYEASASALIVNARLEFRDLFLLAG
>Tip_2722
SMALVNETSSQCSIMINGEYDVGVDQWSSLIYLGFLAMCEITEWLKVVQRQAHHKFFDLY
LQDVKMEMMGVKLKGDREGSAQALISTSKLELRDLFLLAG
>Tip_1465
MMHLLSFTSSDADVLIDNEFTIALERVRLTVLRRFFAMQQVEKWMAAIERHQKRECLKLF
IRKVKLGLTDLVHLGAFAGAATEVVSTQKLAVSDLLLLIG
>Tip_1466
MMHMLEFASSQPHVLLDDEYNVALDKVSLTVLRRYLAMNEIEKLMTVIDRQAERHCFKLF
IEKLQLGMLELHHVGAFAAAATAIVTEQKLKISDLVILIG
>Tip_1846
ALHALDFKSSKILLFLDDEYYMALERAQLVVLLRFLALSDVQEFMNIVDRKGERRYIELF
IQDVQLGYVSLVMVGAKAGSATAIIASEKLKLDDLIILIG
>Tip_1847
MMHVLQFTSSENQVLIEDEYSAALDRAKLMILLRYFAVSDIEQYMNVVDRKGEKQFLDLF
IKDLQLGYIDLQHVGAKSASASALVPGLKLQMSDVVLLLG
>Tip_1356
VMAMLQFTSSDMSLLLDDEYSVVVDLAGLTILLRFFAMNEIEDYLSLVDRQAQRRYLKLF
IKKVQLGMIEIKHAGSFAAVASALISSKKLKMRDLLFLVG
>Tip_1332
ALTQAWVMEAQAHLFVDGDFSLGVDDYQSMEYTMFIAIPKINTYMSLIERQPERDYFQIY
VQGVRLGLVSVQHRGNTGAPASALVAVKRVTFREIVLLRD
>Tip_2850
ALTQIHTVEAAAKIYTDGQFHIGVDEFKAIEFTMYVAIPKLNTYLSLVERQAERDWMDLY
CQNVRLGLVNIRHRGNTAGPASAIVAATKVPLTELTLLQG
>Tip_3126
ALTLVEVVEAVTNFYTNDEFELGYEDFEALEFTMHLSIPKVNSFMSAVDRQAERDFMALY
CKDVKLGMIDVKHRGNAGAPATAMIATAKVEMTEMTLLEG
>Tip_3127
ALTQFEALEGSMYLLTQGDYEIGYDDYHSIEFSMWMAIAEVRSFLSIIDRQADRDFTALY
CRDIKLGMVNLRHRGNAGAPADAIVCASRVELSEISLMKG
>Tip_884
ALTAVHTAEAGAFLFLDGAFNIGVDRFKTVEFTMYVAVNKIDNFLAVVSRQSSRKFIDLY
VQNVRIGLVNIKHRGNHASSAIALVTAMRVHLAEFALLQG
>Tip_299
GMTALMQLEANIYLLVEGDYDPSYDNYRGLEWLIYMAFHKIDALVGGIKRKATRDFIHMY
CDNVQLSLVDVEMHGNSDVTADAVVATKQVDLKELCILQG
>Tip_300
GMTALHILEAKVSLYIQGDYEPAYDNYASLEWMLFLAFEKIDTFVKMLERKAAKEYFEIY
CKNIQLGLIEVDIHGNAAVSATAIIANDKVEVTELLMLQG
>Tip_717
AMAAMHATETRAEMFIHGTFSVSFDKCRAVIWTVFMAMDKADELLTAVERHADKSFMELY
VRGMQLGLVDVRLNSNNQGSQNAIIASQRVHLKQYSFMMG
>Tip_718
AMTAMDVVESESQMFVDGQYTIAFDKCKALIWTVFMALHKVDQLLTAVERRAERSFLDLY
VRNVQLGLVKIQLSGNASGSQDAMVTHQRVTIKQYCFMMG
>Tip_3416
EMTSIWVVEAEPPLVINDDYNVAFNKCRCLVWMTYLSLKAVDKYLQVVAKRAQRDFLKLY
IRQIRLGFIKVHLAGNVAAQQTAVVTNTGVALAQIAVLQQ
>Tip_3417
TMSSINAVEASLPLLANDDYDLAFNRCQCLVWMIHLSVKAIQEFLSVVAKCAERDYLEMY
LRNVQLGFIEIHLAGNAAGQQNAAVSDTGVDLGEMAVLRD
>Tip_1674
TMSAISLMEAEPALFINDEYDVAFNRCATLVWIVFLALESIDEYLQTIERRAQRDYLDMY
IKKIQLGFVNIQLTGQTAATQSAIVTATGVEISQIAVLKQ
>Tip_1044
SMEALNTTETDLHLLLDSNYDLAWDRCDAIVWAIWLALWELKSFLTQVERKADHRFVKFL
IRNIKLGLINVRITGNSAVAKTAIISQNKVEVKQIVFLKG
>Tip_3981
AMAGAHAIKAAVSLLIDTLYHISWDKCRSIVWAIFLALWDLDQWVKLVERRADRKFAKLL
LKHLRLGMVDVSMLGNYAGAKRAVICESKVPLPEFIILQG
>Tip_3982
SMAGANAVEAGIKILMDTLYHIAWDKCKSLVWAIHLALWDLDQWIKTVERRADRKFAKML
IKHIRLGMVDVQLLGNYAGAKKAIICESKVPLPEIVILQN
>Tip_795
GMSALHTLEAQPYLLVNSEYDLAFDKYNVLIWVVFLALHAIDEFLTVVERRAEKHHLEIY
VKDVQLGLVEIRLTGNHACSQGAIITQSKVEMAQMCILKG
>Tip_253
AMTALNIIESAPYLYLDGNYSVALDKCRGLVWLIYLALRKCDKFLSQVDRQAERDYLEIY
VKEVQLGLVDVALKGHCASSASALITTKKVQVKELTIMQG
>Tip_3928
ALNALDFLEADPTIYVDQDYAIALDRSRSMVWLIFLALHKVDDYLNQVDEESEKDILDIF
IKDAKLGLINIQIKGNRDSNASAIIATQHVHLKELSLMQD
>Tip_3929
ALNALDLIEAEIQIYVDQNYEIALDQCQTLVWLIFLALRKVDHFLQQIDEESKQDVLELY
IKDAKLGLVEIRLRGNSDATADALIANQKVELNELALMQN
>Tip_856
ALTALGVLEADPALYIDNDYGIALDECKTLVWLIFMALRKVDEHLNKIEEQSKKDVLDLY
VKSVKMGLINITLTGNSAAAADALIANKRVDLNELAVMHN
>Tip_30
SMTAMNVHQSKITLYVKSNYNIAYEKCRNLVWLILLALQKLNDLLAILERQAERDYLQLY
IRNLHLGLVKVRLRGNAASSASAIVTSQKVTLKEFCIMQG
>Tip_2778
ALTTLKLRQATIIVFIADQYHLGYENYQNFIWMVLLALREVRDFMAKLQRKAERDYLEIF
IREIKLGLVGLKLRGNYAAAARAIIANLRVEITELGLMRD
>Tip_3887
ALTTLGARQAEVHLMIKDDYSIAFENFMALIWMVFLGMHEVQQAMNRVQRKAERSYKDMF
IQKAKLGLVDLRLKGNDVGAATSTVASHEVDLIAIVQIGE
>Tip_3888
ALTILGERQADTYVLIDDAYSVALETFSSLIWMVLLGLHEVQAVLTNVERKAEKAFLELF
VRSVKFGLISLQINSNHNGQASSIVAAIQVQASEFCQIGE
>Tip_3648
GLSTLGVRQATHILFVKGEYNLGYESFKNLVWMILMAIRDVQEFLNNIQRKSNREYADFL
IRKVKLDLVALQLRGNYGGTADSIVATLRVEAGEIIQIGE
>Tip_1314
SMNCVKLRKAALALFIKGDYHMAYEKFQSIIWTSYISMSKIKAYMSRIHRKADKNYISLF
LKDVRLGLISLQMSGNYAAYAQEIIAGLRIDLKELVLIRN
>Tip_1315
CMNCLKFRKAAVVVFIKNEYYLGFENFGNFVWTTFLAIRKIRDYMNSIQRKADRNYVKIF
LKDIKLGLVQLKLRGNWAASARAIIADLRVQVDEIVLMRG
>Tip_790
ALSLMFIRQCNANTVVDEEYDVGFEKFKDWLYIALMAINKIKEFLRLLQKRAARRSLEMF
IKDIQLGLLNILVKGNRAAHASAVCSERKVGFSELCLFNG
>Tip_791
ALSILNMRQCKIHLVVSEEYGVGYEQYADVLYIALMALNKVRSYMKRVQKRAERKFITLF
IKDIQLGLVSVKLAGNPAAHATAVCAPRQVRFTELCLFNG
>Tip_1909
ALDVMNTRQARIGMLVNGEYDVGYEQYKSLLYTALVAIQKIRKFLSKIQKKAARQYVALL
VKSVRLGLLDIKMEGNKAVHASAVCSSAKVALTELIWLKH
>Tip_3883
ALGAMYLNEAAINMLVDDTYNVGYEKFGDLLYMSLISIQKIRAYLSTLEKRSSRQYVTIF
VKDLKLGLLQVQLKGRYASHANAICSPRKLSIDELCLLNH
>Tip_3884
AMGALYVNQAEVHLIVNNTYKVGYERFGAMLYMSLMSFHKIRDFLQKLDKRAARQYMDLF
VRSIELGLLNARLKGRWASHASAVCSTKKLEMDELCLLNH
>Tip_3113
PLSLLFLRQSDQYLLLDNEYDIAFEQFRDILYVCFLSIQEIREYLERISKKAERKYIRLY
IKALQLGLLGVSQKGSHAIEAAAVCADLRLNTSQIVLFNN
>Tip_3772
ALSLINIRQAGTIILLNDQYSIVFEAFADLIYTALMALHKVKEFLEQVSKRAQRRFSDIY
IKRLQLGLLDVAQHGSRAVEARAICATLKLGLVELTLFNG
>Tip_3773
CLSLMSVRQAGSIIILNDQYDLAFEAYADLVFTAFLALHKVKDFLGRISQRASKRISELY
IRRLQLGLLDVAQQGSREAQAVAICATLQLGLNQMTLFNG
>Tip_1118
ELNVLRTRSAETYFVVEDQYNIAYEHYADMLYLAILGIRRVQDFINVLQKKADRRWLKIF
IKNLQLGLVYVKLRGNKAGSADAICAGEKCEINEIAIFNG
>Tip_1119
ELNVFRVRQAEVVVLIDNHYQVGFEEYADLLYLALIAIRKVKELVTKLEKKAARKFLELF
IKEIKLGLVNVTIQGNRATHAAAICAGVKVTLSELAIFNG
>Tip_1351
TLSALNIHQAKLELLVKNCFDIGFQNCSNFVFMVFLSLAHLREYISVIERKAERTYMQLF
VKSVHLGLVDVELSGNTASTAKAVVAALKVHIPELCLLKG
>Tip_1352
TMSALNTLQAKMELLVKNPYNIGYQNYSNMVFMVFLALAHLKEYIKLVQRKADRTLMQLF
VKDVHLGLVNVKLRGNAACTANAVVASRKVSIPELIVLKG
>Tip_841
SLSMMQLHQSKVCLIIKQDYEVSLETCKNLIWLILVSLQNVTQYMHVVQRKAERSLLEFF
VKNTHLGLVEVKMRGNNASTANAVVAPLKVALSELVVMRG
>Tip_842
VLTMLQLHRAELAMAIKQEYEVSFERCTNLIWLILLGMRNVTKYMHVVQRKAERNICEFL
TKDTHLGLIHVKIRGNNAAAATSIVVPTKVALKELVVMRN
>Tip_3965
PLQALNATRNKLELLINQQFKVAFEEHQSIVWIVLLVLYNVTEYMKLLSRKVDRRYLDLL
IRDIHLGMVNMRLKGNQSSSKEAIVASIKIQLPQLTLMQG
>Tip_3966
QLSAINIHRNAIYFLVNNNFGIAFERHKSLVWIVLITLHGITDYMEMLSRRVDRKWLSLM
IKGTHLGLIDTKLLGNQKGSKSAMITPVKIEIPDITIIQN
>Tip_1956
QLSAINEHRNEIELMLKQNFEVAFEHHRALVWLILLTLYNVTDYMELLSRKVKRRFLELL
VQGAHLGLVDTQLRGNQASAKHAIIMPIKVDMPDITVMQG
>Tip_76
AMSALNVPQRKIHIFIKGNYDIAYERCRNLVWLVLLAMQKVNDYLTLLERKAERQWLQLY
IRNIHLGLVNVTLRGNAAVSATAIVTAKKVDVKEFCVMQG
>Tip_39
AISMIHKSESGVQLYIDGEYDVAVDRLDARVYVVFLALQDVDNFIACIRRQAERQFLDII
IDDVHLSLIDINMRGNVEATAGAVVSTVKLQLGEMCLLRG
>Tip_2305
ALSVIDRTESDVRLYIDGEFKVSVDRLDARIYVIYLGLSDVDDLISILRRQADRQLMELI
IDGLQLSLIAVRNHGDAEPTATAIIGSMKLELSEMCLMRG
>Tip_2306
ALSMLDRAESRIKLFVDNDFDVSVDRLDARVFVVFLGLSEIDNLITFIRRQADRKFMELL
VDRIQLSLVGVENQGDLEEAATAIIGSRKLQLTELCLTRG
>Tip_1600
ALSMIDRAESDVQLYVDGDFKVSVDNLDARIYVVYLSLSDVDNFISVLRRQAERQLMELI
IDGVQLSLIQVRNHGNAETSATAVVGTMKLKLTEMCLMRG
>Tip_870
SLSIVYRLEADSKLYINGEYNIAVDHFTSNVFIIFLAIKDVNAFLTAVQRQADQRFLDIV
IEGIFISLTGISNKGNCDSSAASIVTDQQLKLHDKAMLKN
>Tip_1368
SLSIIHRLEAQVRIYINGQYEIAVDNFTSNVFIIYIGIEDVDEYLTAVQRKAQQRFLDIL
IEGVFISLTGISNKGNSEGSAAAIVTDPQVRLHDLTMLRG
>Tip_1369
SLSIVYRLEAGIFIYVNGKYDIAVNQFTSNIFIIYLAIEDVDEFLSIVQRKAAQRYLDLL
IEGVFISMTGISNKGNSEGSAAAVTTSPQIRIHDLTILKG
>Tip_410
ALSIVHKLESECVIYVEGQFEIGVDHYSANVFIIFLALNEVDKYLSLLQRQAEQRFLEML
VEGVFMSLTGVRNRGNAQCSASSVISTKQLQLNDLNMLKG
>Tip_293
SLSIVFKTEGGATMFIDAKYNVSVDHYSSNIFVIYIGIYKIDDYLGAAQRQAEQNFLELL
VKGLHINLLEIKNRGDPEGTAAAVVSRAQLDLTDLCVLKG
>Tip_190
ALSMFHRVEAGATMFVGGKYGVSADKLDARVYVLYVGLKEVDEFLSSIDRKAEQRFLEIL
IQDLHLSLIALKNQGNAEPNANAIVSTGQLALVDLCLLRN
>Tip_2844
VLAVLHKSSAEAIIYMDGEFEVSFDQFRSRIYAVFVSLEEIRQLVASVERAARKQVVQTL
IRSVQVSLVNMRFEGYYEVSASVMVATMQLSLSELALLRG
>Tip_2845
VLAIVHKASADATMYIDDDFNIAFKQYQFRIYVIFIALEKLKEIITSIRRAARKQFLAIV
IKAIEVSFIDVKVEGYVDACATVAIATVQLTLTELALLRG
>Tip_665
ILDVLHKSSADVNLFMDGDFNVGFDKFDSRIYAIFLALEKIRDLVTSVRRAAGKQVVEMY
IKGIQVSLVNVQIEGYVEVCASVMVANMQLAVAELAILRG
>Tip_127
VLDVLHKSEAKIALYIDDDYHVSYDRYQARIYAIFMALEKIRDMFSLIDRQAAKQVLDVY
IHGLKLSLINLRIAGYVNAEATVMVTTEALELAELALLKA
>Tip_47
ALNVIYGTEAEVYLYVNGDYNVSFDQYDALVFTMFIAKSKVDDMMAELDRQADKAYVEIY
VKGVKLSLIDVQMSGYAEAEANAMVSRMQLGLTELALLKG
>Tip_251
SLSMVNVSKKQQYILADGKFNISFDQFRARIYTVYLALNEIDDILTELERRAERQFLAIY
IRDVKLSLVDVKLQSYADAPAGEMVATLELGLHQATLLRG
>Tip_1269
TLDLIRRSKKNMVLMANGKYDISFDRFRSRIYMAYLAMSKMDEIITALERRSERKFLKIY
IRSVKLSLINIQVRSYADAEAGEMIVALELDIDQASLLRG
>Tip_3954
ALNVLHNQKADVHVMIENKWGVTFDSFNPRVYTVYIAILEVSTVLDALEQRAKRKFVTLM
VRDAKLSLVRVRLKSYFEVDASDIIARLALELTQIVLLKD
>Tip_3971
GISVVQTLKADLRILVDNEWDCAFDKYASRVYVIFLSIHEVQEFLNIIEERAKRSYTALL
AKEVRLNLIDVKMKSHNEADASDVVSNLALQMSQMAFLKH
>Tip_3972
GLSVVHIMKAEMKVLIEDKWNCAFDKYTPRVYVIFLSLYEVKTLLDLLEQRAKKAFVTLI
VKNVKLNLVDVEIKSHFQADASDAISNLALELSQLALLKD
>Tip_2635
SLTLLYKLKAKLNLLAEGKFDIAFDRFEGRVYTVFLALADVDTLLTSLDQRAERSYMTLM
VRHVKLSLIGIRLRSYFEADASDIIAQLALALSQAAILKD
>Tip_2714
GMSMLPQIESETTLLIDGQYHLAVERYSALVYVVFLALKKVNEYFGEVQRQAEKTYCEVL
IQEIRLGVAEIQNSNNNNSKASAIIAARRLGLTELIVLKD
>Tip_2715
GMSLLSAVEGELSLLVNGDYHLVVERYDALVYVVYLSFRQINEFFSAVQRQANRNYCELM
VQDIRLGVAEIRNASNNNSKPSAIISNRRLGLSELLVLKD
>Tip_3327
GMTLMSSVEGTIHLMADGEFDLAVQSFNAFVYIIFICLSKINEFWNLIERQAERKWCEML
VQTLSLGVVGVQNQNNNDTKAKAIISERQLDLTEVLVLKD
>Tip_3426
AMTLLENTEAETNLLIEGEFDISVEKYKALVYMVFICIKEVQEIWDSITRQAQTKYCEAM
VQTMRLGVIDVRNMNNFETKAGAITAAKKIEVAKAIIIRD
>Tip_3427
AMTLLATVEGEVVMMLNGEFNLSVEAFNVVVYTIFIAMRKINETWDTITRRAETQLVEVI
VENIRLGVVEVQNMNNYEASAGACVSSCKIKMVEVLLLRD
>Tip_794
GISMFSTLEAERKLLIDGGYDVVVEKFDPRIYTIFMALKKVNTLLSMVQQQAHRTYLDLY
VKNIRMGVVSLNVSKNKQARADAVINTGELAINELALLKN
>Tip_2639
HMYLLTIIRAALCLYVGSEFNVSVERYKARVFAIFVAISEVKEIVHKVERRCEKKFFEIT
LDDVRMALITVKMRDNNDAGANTVISDRDLGLMQIIVLAG
>Tip_4090
HMYIIHLLRAAVYLMIDGEYSIAVEQYRSRIFAVYIALSEVRNVVSVVERRCDKQYFAMT
LQGIRMALVAISASDNQEAGASQVVADRDLSLTQMTILAG
>Tip_4091
AMYMLHTVRPSAYFFVDCDFGVSVEKYQGRMFVVYLSLDDVLDFVSSLDKKCDKRFMAIT
VQGVTMALIAIEASDNHKSGATQIIASKDLDWTQLKMLAG
>Tip_2226
HMHIFAVLRSDILLLVNGEYGVGVEKYKVRVYAVFISLQRVRTYVTTVERRGDRQFLEVT
IDDIKMGLVAVKAQDNVQGGAATIVATTDLELNRLAMLVD
>Tip_2396
HMHIFATLRADASLLIDGDYSVGVEDFKGRVYAVFIGLREIKEYIKVIEERGARKFLEVT
LDDIKMSLIAVKVTDNAQLGANTIVVNNKLTLTRLALLVN
>Tip_2397
HMHVFASIRSEVTLMIDGDYDVGVESFKGRIHAIFIGLQEIRGYLSTIEERGARQYLEIT
LDDIKMSLIAVKATDNAQLGATTVVVHENLTLSRLALLVN
>Tip_1186
HMKVVQIVESGLFFYTNGQYNMSVERFVARVFAIYMSLQEVKAFVQTVDKKADRRIIELY
IEDHRLALIAIALSDQQDSGADTVVSAKHLDPSEQVLLRS
>Tip_1187
HMHVIHLQTAGVYMITDGEYHMSVEKFAARIFAIHLALQEIKSFVPLINKKAERKFLDIY
MEEHRLAMVDICISDQRETGAATVITSQRLDPAEQIMLRN
>Tip_3513
HVHLLEIVESGLHIYTNNGYSVVVEQYQSCIFALFLAFHERKEYMSIVDKKAERNFYQLV
VEDFEMGLIGVALRDDDEAGGASLIALGTLELSEQLILKA
>Tip_3514
HMHLLELVENGVYIYTDGNYGIAFEQYEAKIFALLLALRERQEFVTRVEKKAERKYYQVF
IEEFEMGLINIKLRDNHETGASTLISNRTLEISEQIMLKA
>Tip_432
HMSVLHLIESNTKLYTDGEFTVAVENYQSRVFAIFMALKSIQEWLPSVERKADRKYYRVY
VENVQMGLVDVQASDNREAGAATIVSAQHLLFTEQLILQA
>Tip_1506
GMSAMYIPESETRLAIDGECGVAVESFASVVFVAFLAIEEAADFLASITRQAEKNHLDIY
VEDAKMGLVSVVNSGNSETGASALLASRHLSLSEQAMIKG
>Tip_1507
GMSALTLPETNVFWLFNGEYNVTVEEFAALIFVLYLAITDISEFLGLVTRKAERRWLEVY
AEAVRMGLIDIRNSGNYEADANAVVATRHTTQTEQAMLKG
>Tip_331
SMKILDIPTADPAIKMDADYNVAVDHYKVKILVPFISMHLIKLFLSEVERQAAKTFITFY
IRPIMMGMVEMRGAGSMDQNAVPLIESTKLSLSELPLLHG
>Tip_3018
SMKVLRHPTAQPGLKMNADYNIAVDKYKVKVLLVFISMYPVRLFLQVLERQAERTFISLY
IKPVAMGMIGMQGTGSLDATAVPVIEHKKLSIRDFTILQH
>Tip_3019
SMKVIRIPTARPHLKTDADYKVAVDKYKTKVLLVFVSTSAVRLYLGALDRQADRTFLTLY
IRPVAMGMIGIKGTGSLEATAGPVIETKKLSLSDLFILQQ
>Tip_857
SMKVLNIPTAKARLKMDAEYEISVDNFRAKILVTFFSMHLIRLYMQEVERQAAKNYFSFV
IQALKMGMVDMKGAGSMNQNAVPIIEAMKLTLSDLPLLHN
>Tip_1790
CMHMINEPTTTINLKVEADYGVAVDKYRFKVLVLFLALHLIRLWLPEVEARAVKSFITIY
VQDIMLGMFGMKGGGSYNCAAETVVESTKLKVAQIKILHN
>Tip_2076
VLHLIDFPTTEPIIKIDAEFNVAVDELQFLTLVFYVTLQLVRLYLTSVSRQAAKSYMTLY
VRELIMGLADLRGQGGLDANASPMVATSKLKASDVTLIHD
>Tip_2077
VLHIVDSPTSDPVVKIDANYRIAVDRLEFVILVLYLSLMMVKIWITFITRQAAKSYLTMY
IKEIIMGLANLRLQGGLDAKATPVLETKKLHASEVTVVQD
>Tip_75
SMKLLNLPTAGYDIKIDAEYDIAVDKYRVKILVTFVSMKLVRLSLSVLERQAAKRYMELY
VQGIMMGMIGIKGAGSMDANAAPMIETTKLQLSEIPLLHN
>Tip_3066
SMRLLNLPTAEYTITVGANHDIAFERWSAKILKTFVAMKLVRLSLTAVERKASKKYLRLY
IKSVLMGMVEIHGKGSTDGAAAPIIERKKLTLSEVPMLHG
>Tip_3067
AMKLLNLPTAEYKLLIDANHDIALEKYKAKILKTFVALRLLKLTLNIIDRQASKRYLELY
IHGMMMGMLDIKGQGSSDAEAKPMLERKKLDMNQLPILHG
>Tip_2979
SMHLINTPTTPKRITLNAQHQVALDEYQIITLITYLAMYLITLFLTIVDRQAGKKFLEFY
IKGVMLGLIAVTGRGSMDGTAAPIIAAKKLEMSELTLLHN
>Tip_2980
AMRVINRPTARRRLTVDAEHEVSLDKFKIMILVTWLAMSLVRLSLSMVDRRASKEFLAFY
IRGVMMGMVSIKGAGSMEDTAAPMIANEKLELTEFPLLRN
>Tip_192
ALKLFNLLTAEIDVKVQADYDVAVDRFKFMVLITYISIYLVRLYLATVDRQANKQLLTFF
VRGIMLGMIHIANAGSLACAADPLVAPSQLEISELPLLHN
>Tip_3487
AMKVFDIVTAELEVLIDAAYGIALNKFQLKTLMTFLAMNLVKLFISIVERQAAKDMLTFY
IRGITLGMIDIELKSSVEAAANPVVAKEHLAIAEVPLLHE
>Tip_3488
CLKVLHIVTAEIELMVDAQYNIALNQFRMKILITFLAVDLIQLYIAVFDRQAQKKMLTFY
IRGATLGMIEIKLGGSYESSANPIVAARRLALNEVPMIHE
>Tip_1771
AMKVFDLITAELQIKIDAEYGIALDKFRLKILITFMSLNLVKLFIAIIERQAAKDLLTFY
IRGITLGMIEIEIKGSLECSAHPVVAKNHLALNEIPVLHE
>Tip_1658
SIVLLATPRTEMYIIVDDQFSVTFEKWRSVVLLTVLCVSMASLHLDALERASEKSYYNNF
VAGVKLGIVDVRLLGSYTQTSGDIVATRMLNLTELELMAE
>Tip_1659
ALYILGKPRRQNCILIGDEYNVAFETWSALVLLVVLCVSMVSLYLTALERQSNKAYLNQF
VAGVRLGIVNVEILGSHTATAGPIIASHRLTFAELLMMAE
>Tip_846
TMAILYMAKGQQYMLVEQQYNISYEHWSTIVLLQFLAMQMVKLYMKVLERESQRKYIEVI
IQGVRVSILSVKFLGGSQGSADPLVADERLNLSDFNLING
>Tip_1607
AVNVMHLLKGAQYLIIEDQFDVVYEEWRSMVLVTFLSLSMITLFMKTVSRESESKLVALV
VRNVKVSLVRVRAVASYEGSANELVAEKKLDITDFDVISG
>Tip_3703
ALTVIQQAKANCRMLLEDTFNICFEDFSVMVLVQFMSMAMVSLFIPQMERESTSRFFSLL
IRGMRISLVRVKMKGSRQSNAGPVIGTQRLALADLEFLKG
>Tip_3704
AITVVQTTKGELHLIVENEFHVCFEDWTTVVLAQFLSLAMLSIFMSVIDRESPSKFLSML
IQNIKIELVKLKLRGAFQGAAGPVVADKKLVVTDIDYIRG
>Tip_1594
SVTIIWLAKGEAQLLIEDEFQITYEHWRALVLLQFMSMNMITLHMQTIERESESRYVEVI
IKDLNISLISIEMLGSYQGSAGPLVADRKLELSDFDMISG
>Tip_667
CMTIMHSCKGQQDILVGDSFNISYELWIAVVLLQFLTMHMATLRLKQIQRESERNYINLI
ITSIRIGILGVKLLGSYQQSASPLVAATRLELADLTLING
>Tip_1413
SMTVLHVKKGEGGLLISSRFAVNYELWHALVLLRFLSMNMAKLRLAPLERESNRKFLKIL
IQGIEIGMLDVLILGSYHQSASPVVAGNRLKISDFSLLQG
>Tip_1414
SMTSLYKKHGHGHIMVNSEFATNYELWRVLIYLRFIALNMASLFIATVERETNRRLMKVI
IQGVKIGIINILLASTYQQAADPVVSTAKLDVSESSLLQA
>Tip_1055
TMNTLQVQRGQGVYIVKSDYDIAYELWQAMILLRYLTISQAKLYLSKVDRQGERAFLQLL
VRNIKLGIINVHLLGSYQAAASPVIANQRVVLQDIAMLRH
>Tip_1084
TMNTLQINKADGVHLVNSSYDVAFELWQALILLGYFTITMAKAYLTEVDRQGERAFMQIL
VQNVQMGIVEIAILGDYSAAASPIVAVRRVVLQDLSLLRH
>Tip_1085
TMTTLQIRKADIVHLIKSDYNVAYELLEAIILLRYVTISEAQAFQNDVDREGERAYQHIL
VQNIKMGIIHVGLLGDLQGAAKPIVANKRVVLQDLAILRH
>Tip_938
TMQVMHTKKGEGQFLVKSDFDISYELWHSLVLLRFVAITMVRSYINRIDRQSQRRFLELM
LEKAMFGLMGVRILGSFAQTAVPIVAPRKLTLTDYTILRD
>Tip_345
TMNIIHFKRGLGDMMVGSDFSVAYELWQALILIRYMGINMATLYLEPLDRQSERNYIELV
VQSIKLGIVGVRLLGSYEQSASPVVATKRLVMSDYAILRN
>Tip_326
TMTVLFMYRGVGCLLLGNQFHIAWELYQALVLLRYLAINMAQLYLARLERQSERKFIDFI
IQDIRIGLVGVRILGSYEQNGSPVVATMRLELPDYVMLRD
>Tip_52
AMTILYTTRGQTRMIVGSEFAVGFELWTALILMTYLSITMITLWMTPIKRQSDKAFLAII
VEGIRLGIVSINALGSNEQSAAPVIATNKITMTDMSLIQD
>Tip_615
ALHIMHRDKSTTDIMVDSDYCVSHETWRGIILAVVLVIYMVSLFLNVVERHSKKRFMELM
MHDIEIGVVQIVFLGRKTATAAPTVSNKAIEISEMALMHD
>Tip_616
AMHIMHRDKSTQDLMVDSDFALSYETWKGIILAVVLVIHMISLFLNIVERQSKKHFMDLL
MQNIEIGVIDVSFLGRKTASASPTISNKAIEFEEMGLMKD
>Tip_3909
SAHVIWIAKRKIPFVLDESFGIAMESWKGHILAAVLVINQVRLFISDVARQSDKQQLTLM
MAHIRIGIISVEILGRHQKNAKPMITEQRLESAELGIISD
>Tip_3910
AADVLYLAKRRIRFLLSDSFGIAMEDFKGHVLGAFMVLHSIQLFLNPIARQSEKRFMTLL
MAKIKIGIIGLRLLGRANKTARPLVTAKRLESAEMGLIST
>Tip_1475
AMHMLYIAKRKENLMISDDFGIGYESWRALILQVFMGLDMMNMWLSQLERQSDKRYLRLM
MGDVALGIIHVKFLGHRDGSAPPVIADMQIKRVELIFLSN
>Tip_1476
VMHVLIIAKRSAGMLVNQEFEIAYEKWKALMLAVILGLHMMNAYLAQINRQSEKKFIQLL
MGGIALGIIGIKLEGHQEATAGPIIATRRLDSSELAILSD
>Tip_2681
ALHVLLVAKRTPGLLIQDQFDVAYESYSSVLLAPVFGLAMVHVFLENVARQSSKTYLELV
MGDLAIGIVNIAFLGHEKGTAAPLVSDRKLEFTEVAYLSK
>Tip_2682
VLHVLFLAKQQRGMLINDEFSIAYQTWRALILASVLGLHQITVYLAEIARQSQKTFLQMM
IGDTAIGIVNIEFLGHHKGTAAPLALDKKLASAELALLSD
>Tip_1927
GMHILNRPKRDRNLVIANEFEMSHEKWTALILACVLTIYMVSLFLSIVERQSKRNFVELL
VADIKLGIICVHLLGKYEQCAAPIIASKGVEFPELGIIRN
>Tip_1928
ALHVLHRPKPERDVVVSNDFQIAHEKWCAIILAIVVTVYMVSLYLSTIERQSARKMIDLL
VANIKLGIVAIVLAGRNEQSATPVIADKGVQLTEMGIIHN
>Tip_2205
AMYIMFMSKADLYVILSNEFGISFETWSALVLVVVMSIHMISLFLRTVQRRSEKGHLECL
VHGIQLGITDIRHAGSMEVAAAPVLASQELELDELRLIPN
>Tip_2206
AMYVMWVTKAEYYVLVSNDFKISFENWTAVVLVVFMCIHMIALYLCRVQRRSDKGFLDCL
VHGIKLGITDIRHAESLETAAAPIVSSQELKLDELSLIPN
>Tip_1573
AMPILLHPKAETYILISNEFGVAFERWGALVLVVVLCVYMVSLYLTCVERRSDKGYLELL
IHSIKLGITDVRCEGSMESAASPIISSRELKYSEFVLIPD
>Tip_2506
ALYLLSTPKRDSLFVISDDFNIGYERWDGVILMVFMALHMLSLYMSEIERRSEKKYLEML
LKGIKIGITSIRHAGSMEQNASPVISTQELDYTEMRFIHH
>Tip_3873
ALFVMSAAKRDFLIMVSNEFNISFEEWEGVILVVYLAIYMVSLWLSMIERQSKKRYFDML
VQDIRLGIVEVEHAGSYDQSATPAIASRQLELAEKELFQD
>Tip_3874
ALYLLSAAKRDFLLLVNQDFDVSFETWKGIILVVFFAIYMVSLYLVVTNRQSKKKFYDML
VQDINLGITKVEHAGSYDQSASPAINSRQLDFAEKRMFQN
>Tip_3709
SVFVVCQPRREINVLVDDDFSIAVERHSTVALALLMAVQLASLYIAVVEEQAEKTYVQML
TEDIMLGITNVQNADSAQEDASPIVASDELELPEMTLIRH
>Tip_3710
AVFVVCTPKRESTVIIDDSFDIVLERWSTVVLALLISVHLASMYLSLIEEQAEKTYLEMM
VEDVMLGIVSIKNNDSMDCTASPIIASDELAIPELTLIRH
>Tip_2321
SVFMVYMSKREVSVIIHDAFNVAVEKWGAIVLALLIAIQVANLYLVFVEEQAEKKLLKVM
VENIMMGITDVKNADSMGADASPVIASKELQIQELVLLKH
>Tip_2322
SVFMVHMSKREAAVIIHDAFNVGVEKWGSIVLELLMAIQLASLYLVFVEEQAEKKLLKVM
VENVMMGITDVKNADSMGADASPVIATKELDLQEMVLLKH
>Tip_805
SVFLVYTSKREAEVIIHDAFSVGFERWGALVLALLMAIQLASLYLVFVEEQAEKKLMKML
VENIMMGITDVKNADSMGADASPVVSSKELEIQEMILLKH
>Tip_207
AMHVFNATKREAHLLISDEFNVGVEAYSALVLALYFSIHLATLYLNIIQEQADKRYCELL
VEGIMLGIIGINNAGSMDSSASPIVAPQQLTLPELVIIRH
>Tip_208
ALNVFNTVKRDKHNLISNEFDVSVEAFHGLILALFLSMHLATLFLWVIQEQADKRFIELL
VESVMLGIVDVNNAGSMESTATPLVATQQLNIPEMLIIRN
>Tip_223
ALNLVQVKKRAVYVLIAADFDVGVEDYKLLILVTVMAVLLIKLFLHMLPRQAARKHLQLF
IKAVELGVTDVGVSGSFDSNSTPIVASKKVDLAELVLLPK
>Tip_3645
SLSLVFIQKAEIQLVVAAEFQIGVESYLLFVLLKVLAVLLLRLWVGLFPRQAARRFLKIL
IGSVELGVTNIRNASSFDANSAPVTCSQRVEVTEMVMLPK
>Tip_3646
ALSLIFIQKAQVYLVVAAEYNVGVESYLLFVLLKVIAVLLLRLYIGVFPRQAARKYLKLL
IGSVELGVTDVRNQSSYDAGTSPVTCSQRVEISELVMLPK
>Tip_2779
SLNLIRIQKRELYVVIAAGFDIGVENYKLLILVTVLAVLLVKLWLNLFPRQAARRFCQLF
IRAVELGVVNVQNASSFDANSSPVTVSEKVQMTEMALLRK
>Tip_194
ALNLIHTKKRNCHLLLAADFEIGVEKYQSLILVTIMAVLLIKLYLTLVPRQAAKRWCQLF
VRAIEMGVTDIGNSGSFDANSEPIVGTRKVELTEIAILPK
>Tip_2944
AMNLFLAEQRKTRLLLSADFDIGVEQYALLLLTTVLPLILIRLHLTRLPRQAKKAFCPLY
VQAVQLGVTGVLNQGSVEATASPIATSRKLDIAQLPLLPD
>Tip_2945
SMNFILWEQRNSQVLLHANFNLGVEQYKLVLLTIFMPLLLIKLYLSSLPRQAKKSLCPLY
VKAIRLGVTGVLNQGSIEGTAQPVAADHKLKLARLALLPD
>Tip_742
ALNFLRIEKRRTNLILNAKFDTAVERYLLLLLVTVLAFILVKLYMGTLPRQAKKALCELM
VKGVELGVTGVLNSGAMECSAVPVASSRQLEMTEVPLLPD
>Tip_1783
AIWEIETQKRNIEMMVDNGYGIAVEVFQLFVLVVVLALNLTKEFINALTRQAVRQYHSIF
IKDMKVGIVDVQYTGSYDARASPLITNHKLDLAEMPLLPD
>Tip_1784
SMWEIKVSKRDLDVLIDNEYDLAVEIYSLFVLVVVLALYLVKAFMTILTRQAIKRYSSLF
VKDVKVGITGVRLAGSHHASATPVIATHKLDMSEMPLLPD
>Tip_1666
SLYELKLSKRQLQVLVDNPYGLAVEVHRLFVLVVVMAIYLIKAFLTVLTRQAIKQYSSMF
VKDIKLGITDVQLAGGHESSASPVIATHKLDLTEMPMLPD
>Tip_1667
ALYEMKISKRDLEVLLNNSYGIAVEIHKLLILVVVMAIYLVKAFLSVLTRQAIKKYSSMF
VRNIQLNITNVKIAGGYESTASPILARRKLDLTELPMLPN
>Tip_614
SIYAIHVTKRKYKIMIKDEYALTMEVFNLYILTIVMALHLIKAYLATITRQTKKAFLEIL
IREIRLGITQVQLTGSHEASAQPCVAATKLGFMEIPLLPD
>Tip_3375
SLYKVAMSKRNAELLINNTYSVAVQVFQLLLLVMVLGLHEIASYMSALQRQTAKRFMSLM
VKQLRLNITQLNISNSHSCAAMPCVAARKLDLSELILLPT
>Tip_3376
ALYKLPVKKRDRRLLVENKYGLAVQVFRLFLLILVLGIYDVTSHLARLTKQSAKKYLTVL
IHNVKLNIIQLSLSGSASVTATPVIAARSLGMSELLILAN
>Tip_3168
ALYKLALMKRDEKFLVDHEYKLAHQVFELLVLVMVLGLHLIQDFLAALTRQTKKQFLELL
IQNVKVNITSITFSGSHSGSATPCISAKRLETVELPILPD
>Tip_1265
SLRTINVSKRARSVIINNEYSVPVEAFQALILMVLISLHLVKLILAIVTRSAQKRYLPMF
IRKLRIGIVNMRISASMDGDDTPVVSKKQLEVDEMILLPG
>Tip_3676
SLRAIKSIKVEADIIVSNKYGLSVEVFQAMILMVFISLHLVRLYVSAIARTSAKQRRPLF
IQKVKLGITDVRCTASLRTTDSPIIAARKLSLSELNLLPN
>Tip_3677
ALRTLKQVKRDHDVLVNNDYAVSVEVFAAVVLMLLVSLKLVRLYVQVIARHAERQRLPLF
VKQVRLGITNIRVRASYPANDNPLIATHKLELAEITVLPG
>Tip_800
SMRALQCTKRDKHVIVNDQYSISVEVFKAVVLVVVMALHLIKLFMSTVTRQAAKQFMTLF
IKKIQLGITKIRTAGSHEGPGVPIVSNNKLDMSEMLLLPD
>Tip_3024
AMYLYHQKQPAMLIIISNAFDIAVPIFVVLVLTVVFAIYKISLYLSDIPRQATKHFLALF
IKDIKLGIIEIQMHGSYKASASPIICPRSLDTGELPILKN
>Tip_3025
AMYLYQTIQPSAKMIISNAYNIAVPIFVVMVLTVVFSLYLISLYLTDVPRQAEKQFLAFF
IKDIRLGIVEVSLHGSLEGSASPIICQKSLEIGELPILKN
>Tip_1747
AMFIYERQKKDTVMLVDNEYDLAVEIYKLLVLTVVLALNLTQLYLHVVPRQAEKRFFAFF
IKNVRLGIVDIGMRGSLEGSAAPVIATRSLSCTEIRLLKR
>Tip_1950
ALHLLHKRKKDVNMLVDKVYAVAVEIFKALVLTIVWGLRLVREYLTTVPQRSTKKYVAMF
IKEVSLGLVDVKIAGSMETVASPIIGGDSLELEQLPLLKH
>Tip_2925
TLYLLHKRKKDQRLIVNKVYGVSVEIFNAMILRVVWSIRLVREYIGNLAARANKMYVSVY
LRQINLGLVAVRLGGSMQAVATPVVCGKSLTMNQMPMLRH
>Tip_3281
ALYLVLTRKGEQNMIVDGVYQVSVEIWKALVLTIILAVRLVKQFVAKLARRADRMWLELY
LKEINMGLVYIQLARHHEAVATRFICTKSLLLSELPLLKN
>Tip_3282
ALYLILRKKKQENMLIDQVYELGIEIFTALILMIVLAVKLVKAYVNKLARRAERMYVSIY
IKQINMGLIYVKLMGHYESVASRIVCANTLVMTELPILRN
>Tip_2364
VLHLLTNGKKDEQLLINKAFHVSVESFQSLILTIVWALHLIRELLTTIPRRSTKKWIHMY
IKNVNLGLISARIAGSMDAVAVPIVGTQKLKLEQLPILKH
>Tip_3081
AMQLLEVKERHIHQLVDAEYSLCVEPFQLIIITVVLAVNLVRIYLATLPRQAEKEYCQLL
VRELRLGIAGIKMEGRNKPSAIPIIVNKQIEFQELFLLPE
>Tip_3082
AMQLLEIKKREAHFLVNADYELAVERFRLLVLTVVLAVNLIRIYLDILPRQAEKEFCQLI
VQELQLGIAGVKIEGSFQPSAIPVLATKQLKVDELFFLPE
>Tip_392
AMQLLELTKREVHMLVNAQYDLTVERFRLIVLTVVLAMHLLRIFLALLPRQAEKKFCQLM
VRDLKLGIVGVEFEGSFQPSATPVLASKRLEVREMPVLPD
>Tip_377
ALNLLEVTKRDLNIIVNAQYNLSVETYKLLILTVVLAMRLVKLYMAVLPRQPEKKYCQLF
VRELRLGIIGIRMAGSYEPSAIPVVASKKLEIDEVVVLPD
>Tip_232
AMNLLKLKKREHHMIVNAQYALAVERYNLVVLTVVLSMRLIRLFLNIIPRQAKKKYCELF
VKEINLGIVDVRISGSYQSSATPIVATRKLELGEVPLLPD
>Tip_269
AMKLFQVPKSEHNLIVSDEYNLGVEKFQLMILMTVLALHLVKLFIHHVDRQAKKKFIQLF
VRSIQLNITEITNKGSIEASAQPIVGDHKLNLNQLPVLPN
>Tip_325
AMQMWLKSRADKELLVDNNFDLGVEKYALLILVTYMAILQVRLFIHALSRQAEKEYAKIF
VRDVRLNLIHIQNYGSFEAAASPIVAGGRLDLNQIPILAH
>Tip_1344
AMKMWTVPKGQRNLLLDNNYDIAVENFTLIVLATYLSVLQIRLYINSITRQAEKNFFEIF
VRDIRINLINVKNRGSLDASATPAVATHKLDIRQVPMVAD
>Tip_3766
AMKMWPVPRGGHSFLLDNEYDIAIEQWSAIILNVYLAMLTVQLTINSVTRQADKEFLELF
VRNVNIKLVNVDLAGSFDSSASPIVATRKLKLAEILMVAD
>Tip_3767
AMKMWYFPRGGHHILLDNEYNISIENWSALILTVYLAMLTVQLHISSVKRQAEKEVLELF
VRNVQIKLIAIDIAGSFDSSATPMVATRRLQMLEILLVAD
>Tip_62
AMNLLHVPKRDHKMFVSDSYHLAVEKFKLIILVTVLALHLVKLYVHSIERQAKKKFLKMF
VKAIRLGITSIKNAGSLEAAARPVVATRKLDLDEIPVLPN
>Tip_267
AMHLLNVPKANYVLLVSASYRIAVDKFRAKILVTFMALYLAKLFLTVVDRLAKKRFMPLY
IKNVMLGITDIPNSGSYEATANPVVTTKKLEMVDLMLIWS
>Tip_600
AMHLLNVPKAEYILLVSASYRIAVDNFSAKVLVTFMALYLAKLFLTCIERLAKKRFVSLY
IKEVMLGITDIPNSGSYDATASPVVTTKKLDIVDLMLIWS
>Tip_3135
VMHLLHVPKAEYMLIVSAAFRMAVDNFRAKVVITFTAVHLAKLFMSLIDQLAKKQYMSIY
IKNIMLGITDIPNKGSYDATATPVVTSRKLDLADLMLIWS
>Tip_3136
SMHFLRTPKANIFLMLSASFNVTVERFRAKVVIVFIAIHAAKLFLTMIDRLAEKQFVAMY
VKKIMLGITNIHNKGSHEAGAAPVVASQKLQPVDFLLIWT
>Tip_306
SLHIIHIAKCEFVIFVDADYDVGVERYQSMVLVTYVAMQLVKDYVTVVDRQASKKYCGFF
VRSLMLGLTHIALEGSASGSASAIITALKLEQTELPLLWD
>Tip_307
AMYLLDIIKAEYCLFVSADYRVAVEAYRPKVLTTYLALYLVKLFLHSVDRQAQKRYCQIY
IQDIMLGLTNVSNAGSAEATATPVVTAKKLELQELPIIWN
>Tip_1685
SMQILQLVTSHTSQLVKSEYNVGFDKFGSRLLATYIAMREVKMYLATIEAQMERKLLDLI
IQGIRLGITDVNLRGSWAAAAGPLITQKRLALTEVAWIHN
>Tip_1686
SMQIMLIVTAASLIIINADYGIGYDRFGAILLVLFMALKELKMYLVRIEAQMAREFFGML
VQGVRLGITRVRFRGSWAIDAGSIVTTTKLELTEFAWIHN
>Tip_1998
GLKALHLITTEAKMMIGGNYEVAFDRFAARILAVYLVFFLIQMYLSTTHAEAQKNYLNLV
VRGAPLGITGARNAGSLQGANSPLITSKKLDLSEMTWMKN
>Tip_1999
GLKMLTHATAQKRVLVGSKYLIAYDEFRALVLITYICFNLIRMYLSVVHAQAKRDYLDIV
VTDIRLGITRARNAGSLQGCANPLVSSSKLVLAEMNWMNN
>Tip_1578
ALNVVDVSTTEQRVLITSQYDLAVDQFKLRMLLTFVCLSLLTRFLCVIERLANRQFLSLY
IKHIRLGVIEIKNKGSMKASASPLVANKKRELCEMTVMER
>Tip_2009
ALNVLDVSTSQHYILIDNDYNIAVDNFRLRMLITYLCINLLKDWLSVVERLAKRRYLSLY
IKNIGLGIIEIKNSGSQEASANPLVASAKRTIAEFKWMHR
>Tip_2010
VLNVLDITTSDHYLLIDDDYELGVDKFKLRMLTTYLVIYLLREFLSIVDRLAKRRYIALY
IRNCGLGVINIENTGSHEASANPLVASEKRNVTEFKWMHR
>Tip_1354
CMQIIDTTTNQHHILITAEYEVAVQRYKLKMFVTCLCLQLINQFLAVVERLAKKKFAALY
IKNIRLGLTPVANAGSFQQSATPLITDRRRDMSELVWMRR
>Tip_974
VMSAMDTINAECNIFVDVEYDIAVDSYKLNMLSTYLSLALIELFLSAVERHADELFLNLF
VQEIRLGILELKNAGSFESSNPPLISRRKYSIYEILWLHN
>Tip_975
VLSAMDTANAYCWILVAVEYDVSVDKYKLNMLSAYMSLALVELYMSLVERHAEEIYLNLV
VQNTRLGIIEIKNGGSFETADPPLISKHKYNMYELLWLHS
>Tip_2020
VLSALDVVNSDVYIFLAVEYGIAVEEYKLNILITYIGLKLVQLYVCVLERHSEQVFMEMF
VQAVEVGLVEIKNGGSLETRSTPAILTKKRDLIDLVLLKS
>Tip_2021
VLSALNVIRSEVLIFLAVEFGLAVEEYRLKIIITYMGMQLVQLYVNIIERHSEQVFMEIF
VQGIEVGMIGVKNGGSLEARSTPAILTRRRELIDLILLKS
>Tip_1193
VFSALDASKSAMFLFIAVAYDIAVEEYRLNMLVTYLALQLVRLYLCMVERHAEQVFMSVF
VKSVKVGLIGVMNSGSLESRSAPAVLSQKRAIADMIYLKS
>Tip_1534
VFSALDATNSDIWLLISVAFGIAIEEYDSNMLMTYLQLQEVRLFMSIIDRHAEAVYVSLM
VRKVKVGIINIKVAGSHESRSGPAVAVHKRELSKMLLLKS
>Tip_1535
VFNMLDTTNAELSIILAVSYGIAVEEFRVNILVTYLALLLIRLYMCVLERHAEAVYISLM
IQDIQVGIVNVKNKGNLEASSGPAVATRRRSIMEVLFLKS
>Tip_1341
VFAAMHIVNSDTYVILAVDFDVTVEKFQLNMILVWISIQLVRLVLTVIERHAEANYLELF
VAKVQVGIVGLKNIGSLQCNGSPLISSRKRELSEIVWLNN
>Tip_1342
VFSAMHVIQSDQHILVAVDFNVTVERYRLNMLLIWLSLQLIRLVLKLVERHAEASFLSLF
IRKVQVGILGLANLGSLDVAGGPLIAQNKRELSELVWINN
>Tip_1579
AMSTVDAVTSPAHVMISVEYNVVVERLNVNMYITYMCLHLVSLFMPIVERQADKVYISLF
VKAIRLGITDVKNSGSLDASSSPLVAAARREIYDLLWLHR
>Tip_3653
AMSAVDAVTSPAHVIISVDYGVVVERLKVNMYITYMCLQLVSLFMSIVERQADKVFISLF
VKAMRLGITQVRNSGSLDASSSPLVAAARRELYDLLWLHR
>Tip_3654
AMSAIDAVTPPANVLISVDYEVVVERLKVNMYIPFMCLQLVSLFMSVVERQADKVKMSLF
VKAMRLGITHVQNSGSLDASSAPLVASAQRELADMTWIHR
>Tip_1687
AMHMLDSVTSELSILIDAEYDVAVERYKLVVLITYMSLRLIRLLLTAIERQAKKGHLELY
VKDIQLGITQVRNAGSRQAVAGPLVADRRLKFTQLAVMHS
>Tip_1688
AMKMINAATSLFFILVDAEYNVAVDQYKLIVLVTYICMKLLRLWLSAIQRQAKKGFMEIY
IKEVKLGVVEVKNAGSLEGAAAPIVTSTRLDFTDLVILHN
>Tip_1146
AMHMLDVATSEFFILVNADYNVAVDQFKLIILATYMCLKQIRLFLTAIHRQAKKGYVEFY
VKGITLGITEVRNAGSLQGAAAPLVTTSRLDLTQLTIMHN
>Tip_3568
SLRILQLPTVSVSLMVNSQYSIAYDQFRLMVLVSYVQLHLVRLYMTLIQRENKKKYCAIY
IQNVSLDIVDVQDAGNLQAAASPVVTAKRLDCNQLAVLKH
>Tip_3569
SLRILHTPTVSILVILNSEYDIAFDRFHLLVLISYVQLELIKLFMSLVQREAKQKLLAIY
VMNLALDIVEVTDAGNLQPSANPVVTKQQLNLGQLAMMRN
>Tip_1710
ALRVLYITTAHMTVIVDSKYDVAFDQFRLLVLVSYIQLKLIQLYVTAVQRETKKRLIVFY
VKDIALNIIDLSDEGNLQASALPIVAAKQLELSQLAIMHN
>Tip_1711
ALHVLYTPTAHVQIIIDSKYDIAFDQFKLLILVSYIQLKLVQLYMEAVHRETKKKMCAFY
VKNIALNILEMEDEGNLQGSATPIVVSNQLELSQLAIMHN
>Tip_256
GLRMLDVPTCPIHVLVSSEYSTAVDKFHLTVLVTYMCMDLIRLLMSLVHRQANSGFTALY
VKNIALGITDVNNEGSMQATATPVVQTERLDFSQILVMHN
>Tip_1074
GLRIINVPTCKLFLLVDSNYSTAVDKFMAGILITYLCLNLLELMFKLIKRKANSGFLEMY
IKEIALGIVEVNNQGSLQSSGCPVVQARKLNMSQLMLMSN
>Tip_2156
GLQLINCPTCKLYLLISSNYGTGVDRYKLGILITYLCLNLVELMLKLIQRKADSEFVDLF
IKEVALGITDITNDGYMQSSAAPVVQTRQLELDQLLIMSN
>Tip_2157
GLQLIDPLTAKLHIIISSNYSVAVDQYKLGILVTYLALDLIELFLTVIQRKAESEFVDVY
IQDVALGITNISFDGYMQATADPVVQNRKLELEQLVVMSN
>Tip_1358
GLRIIDCPTCKLFLLVSSNYDTAVDRYKLGILITYMCLDLVELMLKLIQRKANSGYLELY
IKEIALGITEISNEGYMQCSACPVVQTRKLELDQLLLMSN
>Tip_63
AMTMVQIPSSEYLLLVNAEYNVAVDKFKLMVLMTFICVKLIRLFLALVERQAKKNFMAFY
IKGVMLGITDVVSAGSLEGAAGPIVTSSQMEFAEMALMHD
>Tip_64
AMTMVKLPSSEYLILVNAQYNLGVDKFQLKVLMTFICVKLIRLFLSMVERQAKKNYLAFY
IKGVMLGITDIVNAGSLQGAAGPIITPNKMEFAEMAFMHD
>Tip_182
VLNWLNKIQVEVLVIVEDDYDVAVDSYGSIVLLKYIAMLLAKMWITIVDRQADREFISLL
IKSIMLGLTKVKMEGSIHASAAPIIASNHIDFAELVLLKG
>Tip_1568
ALHWIHMLQVETYLAVDEEYGVAVDKYRGCILIKWIAFFLVKMYISAVDRQARRQFLALF
VKSILLGLTKVRIRGSIHTEASPIVTSRHLEMNEIVFLKS
>Tip_1569
ALTWINPMQVDQMVALDEEYSIGVDKYGGIVLIKFLALFLAKMYIILVERQARRQYLSFL
VKSIMLGLTKVKMQGSIHASQPPLITGSHIKITELVLLEG
>Tip_155
ALNWIWVMQVKLYMLVNEEFSIGVERYSAFILVNYIALLLMRKYMIAIDRRAERAYLSII
IKEVMLGLINIKNSGSILASSTPVVTTAHVKRDDVTILNG
>Tip_608
CMGWLLMAQVEEYLMVNELFRVGVEKFQRTILVSFLVMKKIQQFLSVVDRQASRAYITIL
VKNIMLGLITVETSGNALANSTPIITSRHVHMEDLTLLNG
>Tip_609
AMHWILIVQVKAFLMVHDTFEISVEKYKATLLVSFLVLKLVQAYLTVVDRQATRAYITVL
LRSLMLGIVDLKVGNSVAAASAPIVASRRVEHSELSLLNG
>Tip_604
ALGVLYAVQVEILLLINENYHVAVEQFKAFVLVNFLALNLVRQWLCTIERQADQKYLELL
IKDITLGLVGVRTGNSCLSASIPIVSKEHLSITDLVVLNG
>Tip_2270
ALGWIATLQHEVIVMVEDAYEVGVETYKTFVLVNFLALQQAKQFLSTVDRHAEREFLTVL
LKDVMLGLLDVILGGSLLTTETPVVSSRRPAHTDLVVLNS
>Tip_2271
TLGWMWFLQAKVNLMVSNRFDIGVEKYRALVLINFIALQEAEQYLAAVDRQAERDFLTVM
IKDIMLGLLDLVIGGSLLAESTPILSDTHVQHQDLVLLNG
>Tip_850
ALGWMCVMMVDVILLVDDTFNIGVEKYEVMVLVNYLALQLARDYLRAVDRQTGRRFFKVL
LKDVMLGLVNVNLGGSVLAKSAPVISSTHVSHQDLVILHG
>Tip_879
ALNWMHVMQVQILILINDEYDIGVDKFEAIVLINYLALLLAKDYIIAVDRQARRQYLAIL
IRDVMLGLVDVENAGSILTTAAPIITSMQVEHSDFTVLNG
>Tip_1160
AMKWINMIQVDLIMMVNEQYTVGVEQFRGVVLINYIALLLAKQYMVMVDRQATRRYLAVL
VRDVPLGLVDVSNRGSFLTSAMPIITNEKVEHSDFSVLNG
>Tip_1217
ALKWIHLIQVKIFILVNDEYEVGFESYRALVLINYFAMLLAREFLITVDRQARRQHLAII
IKNLMLGLVGVGNKGSILFSASPLITNMRTEHSDISILQG
>Tip_2237
VLHWLHTQQVDIILLINNEFHVGVETFKSMVLINYLSMLLAKEFLIVIDRQAKRSFVALL
IRDICLGLVDVKNAGSVLSSATPMVTSGRVEHSDLTIVRG
>Tip_2928
AMRVLNAQQAQQLLFIGNEFDVGVETFSALVLVNFIALQLAETFMIGVDRQAQKAYLELL
IKDLCLGLLNVANMGSTLASATPMVVSNSVAHSDLMLVKG
>Tip_2929
ALHWLKCQQVAVLLMVSNQYAIGVETFKSLILVNFMSLKLIKQYLTGIDRKAQRAFFELL
IRDVLLGLINISNSGSALSSAAPMIVSMTVTHSDIAVVKG
>Tip_2839
VLHWLHVQQVDILLIVNNDFTIGVETFKSLVLINFLSLLLAKTFMIAVDRQAKRAFVDLL
IRDICLGLIDVSNAGSALSSATPMVTTGRVEHSDLTIVRG
>Tip_1989
VLHWLHNQQVDIILIVNNDFTVGVETFKSIVLINFLSLLLAKHFLTAVDRQAKRAYIAIL
IRDLCLGLVDVNNAGSVLSSATPMVTSRRVNHSDLSVVRG
>Tip_1511
ALTWMRAIQVDYLLVIDEKYNVAVDRFKAIVLFNFLALRLAKLWIIVIDRQAQHRYITVL
VKGMMLGLTKIKNEGSALAAGSPIISKNRIDHAQFAILHG
>Tip_1512
ALTWFRTIRVDYMLVVDQKYNVAVDQFRAVILFNFLGLLLAKLFVILVDRQAQHRFWAVL
VKGMMLGLTGVRNEGSLLSAGSPVLAQKRIDHAQLSVLHG
>Tip_282
SLTWLYALQVDVYIVVNEDYRVAVDRFMVLVLFNFISLNLVKEHTISIDRRAHHQYLEVL
VERLMLGLTEIENENTHLVVGTKVIAGEKIEHGQLALLRG
>Tip_688
SLNWLYQAQPNTYMIVNEEYNVAVDKYLVMILFSYLAMTLVQLYTRGLDRQADHRYIQLL
VKEIMLGLIQIQSHNTQLAVGDPILASKRVAHAQMALLHG
>Tip_689
SLAWLDMAQVDAQLLVNEEYGIAVDQYLVLVLFSYIAMTLVQLYTSEVDRQAEHKYVQLI
VKEVMLGLIDIQNHNTHLAVGSPIITNERVAHSQMALLHG
>Tip_3684
VLTWLEVVQVELPLVVNEDYSVVVDRYKAVILFNFVALLLIKLYTTTVDRQAEHSLLTVF
VKNMMLGLTSLKTEGTVLVVGPPVIAKEQVDYAQYSLLKG
>Tip_3685
VLTWLSVVQVTLPLLVDEDYNVVVDKYQAVILFNFLALLLAKLYTTSVDRQAQHQFMTLF
IRSMMLGLTHLRTEGTILAVGPPIIAANQIKLTQFMILKE
>Tip_42
ALVWIKMIQVEYIILVSEAYDVAVDRYKSLVLFNFLALLLVKLFIIRVDRQARRKFITIL
VKGIALGLTDVANEGSILVSASSVIATNRIEHNQMAILHG
>Tip_421
AMLWMDRCQAKYYMLVDQDYGLAVGKYDVLILIRFLALILIRLYIVMIQREARKVWLEIM
AKNIHLGLTGIRNEGSILNTASPVVSTSKVEMSELAFIHG
>Tip_4030
SMKWFKRCQADIEMVVNQDYKIAVEKYRGMVLINYLAIHLVMLFIVIVDREAQRAYLDML
VSDVNLGLTNVRNRGSVLAAATPIFSAREIDIREVVFIHG
>Tip_4031
AMKWVKTCQVDAQLLINQQYKVAVDKYKSLILIRYISIILVQDYITDVDREAKRHYLELI
VSNINLGLTNVQNRGSVLNAASPVIIEKEIQMSELVYING
>Tip_3509
ALCWLYRVQANYFFIVDNDYNVPVDEFNALVLIRFFAILLVRLLVATVEREAKKTFIPLL
IKNIRLALTKIKNDGSLLGSATKIVATRRINLAELVLLTG
>Tip_3510
AMCWILTVQTTYMLILDDDYNVSIDEYQALVLIRYLSIMLIKLLITMIKREAKKTYIPML
IKNIRLALTSVANKGSGLGCATKVIVSKRINISELAMITE
>Tip_1993
AMCWMYRVKADYYLVIDNEYNVSVEEYQTIILIRFFSIMLVKLHLTTVEREARRTFIPLL
IKDIKLALIKIKNDGSLLASAVEVVASRRIALSEIILLSG
>Tip_781
AMRWMRRVQVKYYFVVDQGYNVAVDEFNAIILVRYLAILIVRLFMTVVEREAKRVYIPLL
IKDVRLALTKIHNDGSLLGAATKIVANKRISMSEIVWLTG
>Tip_782
AMRWMRRVQVKYYFILDQNYNIAVDEFNAIILVRYLAILLIRLFMSVVEREAKRVYLPLL
IKDVKLALTKIQNDGSLLGTATKIVANKRISMSEIILMTG
>Tip_242
GMCWLHEVQVSAKFMLENEYGVAVDKFHAQVLVRFFTILLIKLFLSLVAREAQQRLFELM
IKDVQLGLVSVQNEGHLLNKASPVVAPKHIELTEIALLHG
>Tip_2451
GMCWLKAIKVENHLIIDYDYNVAVDQYRAVIFVRYLTIMLIQLYLTDIEREAKRKFLELL
IKNIQLGLTDIKNMRSNLAAAAPTIGSTHIEFSELLLLHN
>Tip_3057
GMCWVQVVKVKDEMIIEYTYQISVDRYKGLVFVLFLALMQIRLFMSAVEREAQRRFFELL
IKSITLGLVNIANMRSQLATASPIMSCKKITLESILLLHN
>Tip_3058
GMCWLQIVKVSDHVIVDYEYKIAVDKFKSLVFVRFLAIMLVKLYMSDLEREAERHFMEVL
VTNLQLGLTDVENMRSQLSTADPVVGTTKVQLSELAMLHN
>Tip_2602
AMCWMQALKVAVTLLVDHDYNIAVDRFKAVIFIRFVSIFLIHLWMSDVERESERRYLPLI
IKNVQLGLLSIANMGSHLAQAAPVIGAKRIEFSELAVLEE
>Tip_2603
AMNWMHALKCKTYFLIDHKYNIAVDRYHALIFIRFVSIYLVRLYMTDVEREADRRFLDLI
IREVQLGLIGIANMNSNVAQATPVIGSQKIEFVELALLHE
>Tip_1549
AMCWMQIIKLDKKIFVDHSYEIAVDGYKSLIFVRFAAIFLIKQFLTTIEREADRQYIDLL
IKNIQLGLLDITNIGSRLSQAAPVVSNKPIDLGELALLHD
>Tip_2303
AMTWLHAVQADANLVIDQDFKIVVDRYKTIVLINYSAIMLAQLFLTLIDHEARRTFLEMM
VREVKLGLTSVQNEGGVLNTANPVISTRKISISELAFMRG
>Tip_2304
AITYVRSVQVSGDLFLSQRYDVVVDRFATMVLVNFLAIMLARFMIIVIEREARRTMMELM
VREVELGLTKVRNEGGVCNDATPVISSKKIGLTEMAHLRG
>Tip_2542
AMHWLQQVKVTVLMLVKQKYDIAYDRYQGVVLVTYISQLLAKLYIRPIDRQAKRRFLPLF
VRAIMLGLTNIAINERHLTTASPVVTSGRISIEKLVMLRN
>Tip_2543
TMHWIQKIQVTCMLIVNQDYNLAYDTYKSLVLCTFIPQLLANLWIMPINRQAKQKFLPLF
VKDIMLGLTKVSIKEHVLQTANPVITACKIDISKIIMIQG
>Tip_2598
IMHWLHENQAAVFMLINEDYELVFDRYQALVLVTFVSQILVKLFLSRIERQARRRWMPVF
VQTVMLGLTGVTLREHLLQSADPVIASKQIEISKIAMIQG
>Tip_2599
VMHWIHENQAAISMIVNEDYELVFDRFSALVLVTFVSQLLIKLFVSAVDRQARRKFIPVF
VQTIMLGLTHITLREHVLQSADPIITTKQIEMTKIAMIQG
>Tip_1766
AMHWLHETQVELQLVVDEEYDLVFDKFPAMVLVTFVSQLLIKLFVVAVDRQARRKYVPVF
VQSIKLGLTDVTVKENTLQTADPIITIPQIQISKIAMIKG
>Tip_252
AMHWVQVYQVDWPMLVHKHFNAPVDRFESIILINFLAQILVSLYLTIVERQAEKKYLPML
VKEIMLGLVTIRNADQIRVSGAPVITSHQIEVPELEILTD
>Tip_1091
AMHWIQVYQVDTQMLIHNAFNAPVDHFQAVILIKFLAQILIKLYLPTVERKADKRWLPLL
IKAVMLGVITVNNADQVQVSGGPIVTLRQIEYSEIAILTD
>Tip_2783
AMHWLYRYQVEELLIIHNAYDAPVDRYRSVILIRFLAQILVKLYLPVLDRKASRRYFDLM
VKALMLGVMNCRNADLVQVTGSEVVSSKRVELSELEMLTG
>Tip_3270
AMHFLYTHQADAYLLVDNEFRASVDKFECLILVTYLAQISISLYLTLIDKKAEQRFIPIA
IKCVLLGIMACTNANLVQVAGAEIVTSKRVDLIEMVLIMG
>Tip_3271
AMHFLYTRQAERKLIIHNQYKASVDKYKSLILVTYIAQILISIFLSLLDRRADQKYVDVL
IKCILLGVMSCPNCNLVDAAGSEVVTTKRVNMTEMILIMG
>Tip_2770
AMHWLHLYQVEKQLLIHNGYNAPVDRYNPIILVKFLAQILVRLFLTILDRKASRRFVDLM
IKAVMLGVMNCRNADQVQTNGTEIVSSRKVEYREVKLLTA
>Tip_2638
AMYWLHAYQVEEHLIIHNAYNAPVDRYHAIILIKWLAQILIKLYLPCVDRKAARRWLDMM
IKAVMLGVMNVNNADQVQSNGSEVISSQRVEFNELKLLTG
>Tip_3361
AMQWMETFQVELPVLVNNEYSAAVDQYQGVILVQYLAQALIRLFVTAIDKQAARRVMDMI
LRNITLGLINVENNDQIQASNSPVVAKRKIQFSEIELIKN
>Tip_3362
SMYWLEIFQADMHILVSNEYDAAVDRYTALIFVNYMAQAIVQLYVSVIEKQAGRKLLRLL
LRRLMMGLVNVENKDQLKASDGPVVAVRRIDLAEMEIVKN
>Tip_2526
SMHFLEIFQVEFILMIDNEFTAAVDQFKALILVTYMAHALVRLYVSLIDKQAGRKLIPML
LRKVMLGLIEVRNQDEIQCSDGPVVASQHIHLSELEILTN
>Tip_2466
SMHWIEVYQVDWPMAIHQEFNAPVDQFGALVLVNFLAQLLAKLYISLIERQADKKFFPML
LKKLMLGLVEVENQDQIQCTGGPVVATNQIDMPELEILTN
>Tip_354
AMQWLEVVQTSVRLVINNEFNLAVDKYQSMVLVNFLSQLAIKVFLKLVDRQAEQKYIPII
LRDAMLKLVSIENADQVLSTGPPLVTHNNITLMEMALLRG
>Tip_355
AMHWMETMQADIQMVVNQDFNIPVDRYSSIVLVNFLSQLAIRVFLKLVDRQAQKRFIPIM
LRAIMLGLVNVQNTDQVLCTGAPIVTNKKITLNEIAILRG
>Tip_257
AMFWLQVSQVKTRLIVNQDFTIPVDKYKSLVLVNFLSQLEAKAHMVLIDRQAQKKFAPLM
LSAVMLGLIEVQNTDQVLNTGSPIVAGRKLTLGEMCILRN
>Tip_3560
AISWMTQLQVGGHLLIDQEFNVTIDEFRAVVLVVFLAQVLLRLYVKAIERQARRKYIPLL
IEDIALGLAQVRNKDHTLAAGQPVVAADRVDLSEFKLVQE
>Tip_3561
AIAWMQQLQVGGNLLVSQEFEVTIDEFRGLILVTYLAQVLVRLYVKQVERQARKRFIPLL
VKNMMLGLIGVANKDHVLSAGQPVITSEKVQITEFKLVQE
>Tip_487
AIHWMQELQVTVNLMISQEFDVAIDEYKGFILVSYLSQVLIKLYITLLERRARKRFVPLL
IRNIMLGLVNVSNKDQVLSTGPPIVTSDKIPVAEFALLQE
>Tip_473
AIHWINEVQVASTLLINQEYNVGIDEFKAIVLISYLSQILVRLFVITMEQQARKKYLPIL
VKDIMLGLVHVRNKDQLLSTGPPIVSTDKIELTEIQLLQG
>Tip_2400
SMTFMQTRSPQKEMIVNAEYAAAVDRYKALILLIYIAIFLLRMYMICVDQKAKRKFLELF
VKDVVLGLLAIRNRGSLQAGADPVVTTDSMELHPLVMLKD
>Tip_2401
AMTFMQPASPETEIIISAEYNVAFDRYSSLILLTFIALFLLRMFMIDVDQKAKRTYLDLF
IKNIVLGLINVKIKGTLQAGADPIVTTSSMSMSPVLMLKD
>Tip_1188
AMTFLSPTSASLKVIINAEYNIAVDRYTSFIFLTYIAIFLLRKRMIVIDEKAARRYVDLF
VRNIVLGLINVKLAGTFQAGADPIVTEGRLTLVDIIMLKD
>Tip_557
SMTFIKPSSPRYFVLVDASYDLSVEKFPTIILITYIALYLVKQYMITVDEKAKRTFLDFF
VKGLVLGLTAIQNKGTHQVGADPVITTARMTLGPIALLRD
>Tip_2361
AMTFVKPVSACLLLMVSAQFSVAVTLHTALILITYIALHLVRMFLLMVDERAKRNVIEFF
VKDIVLGLTSIHNRGSLEVGASPVVSKKKVVLGPLLCLKS
>Tip_2476
AMTFIQVLSAELLLMVSAGFNVAVSLHTALILVTFIALYLVRMFLMVIDEKAKRNVIEFF
VRDVVMGRTDIQNRGSIQVGATPIVSKAKVVLSPIMCLNS
>Tip_2477
AMTFMHVVSADVYLMIGAQFGVSVSCHEALIIVVFLALHLVKMFMMMIDEKCERNFLAFF
VKNIVMGRTDVRNRGSVQTSATPVVSKEKVILSPLLMMNS
>Tip_2687
ALTFVKQSSPKTYLMIDSEFDLAVKLYKCFILITFLELFLVKAYLSAIEEKAQREFLDLF
VKGLVMGLVEVKRKGTYQAAAAPVISSHKVDISPLICLRS
>Tip_2688
SLTFVKRTSPNTFMLINNEFNLAVELYNAFILITFLALFLVKMFLTVVDDKAKRTLVDLF
VKGMVMGLIRVNRKGTLQAGAQPIITNKRVELTPLICLRS
>Tip_1918
SLTFVKPTSPNTFMLINSEYGLAVELYNALILITFLALFLVKMYLINIDEKAKRTHLDLF
IKGLVMGLVGIRNKGTLQVGADPVVTRRRMELSPIVCLRS
>Tip_119
SMMFIQITSPESHVLVEAHYDVAVDRVHSMVLVTYLGLYVVKIYLIAINEKAPRKFMQFF
IKGIVLGLTAIQNKGTLDVGARPIMTAATLQLSPMAVLQN
>Tip_585
SMTLILLMSANAHILIDKQYEVAVENVAGIVFIVYLGLNLLKLYLITVAEKAQKKYLDFF
VKGVVLGMVALDNKGTQDTSASPIMTEWSLALTPLALLRD
>Tip_586
GMTIMQTVSAKAELLIDKKYQVAVEKVAALLLVVFLALNLLKGFLSAVSERAKKTFLNFM
IQGVVLGAVSLHNKGTLEGAAAPVMVSWSLALSPMTMLRN
>Tip_424
KMTFLHDVASESFMMVEAQYSVGVERLIAILLITYFGLYLIKTWLTIIAEKARKKFVNFF
VQDLTLGITPVRLRNSLQTTAIPIMVKESLQLAPITLLKN
>Tip_425
SVNMMQNSAAETFLLVEAKYTLSVEEVTGILLITYFGLHLIREYIITVTEKAKKEFLEFF
IADICLGITNLRIKNTLQATASPVMATKSLELTPLVILKN
>Tip_3124
AMMFVFRVASQAHILIEEDFCITVEKVIGIILITYLGLDLLQEFIITLSEKAKKDYLEFF
IKTVVLGMTKLQNRQTLEASAVPILTNTALEYTPLVMLED
>Tip_3125
AMMFVMSIASDVHVLVDEPYDIEVEKVRALILVNYLGLDLLLIFIIVVSEKADKKFLEFI
VQTVALGMTGTKNRQSLETNAAPVLTARALQYTPMLMLED
>Tip_3434
SIMFVLRIAARLLIIVEEDYDVAVERFVGIILVTYFALHLLRAFMSAITEKSKKLFIAFL
INTVVLGLTGVQNKGTLETSAIPVITTETLELCPIIVLRD
>Tip_3435
SLLFLAKSATAYFLVVDDEYTVGVEQIIPLVLVAYIGLNLVRAWINAISEKGRQKYMELL
VKSIVLGMVDLKNKGAVESQDTPILTTSVLEISPIQILQD
>Tip_338
SMTFMHTESPRQVLLLEGQYDIAVEKFEAIILMTYLAVDLMRMLMIAVDERAKRQFVQLL
IKGVVLGLTAVSNRGTLEVGADPIVTASTLTMSPLAVLRN
>Tip_339
SMTFMNVSSPELWVIMGGAFKIAVDQFAALILKTYLALYMIQMFMISIDEKAERKYFPFF
IRRLVLGLISIHNKGNFEAGADAVITTTTLDLTPLCVLKN
>Tip_2515
ALNQLYFISNACRVLVNYTYDLGVDRFKLIIFITYLGMREVRILVSEVQRKAPKRYLDLL
FGSIRLGLVEVQVSSTLGVATRPIVAAAKLSLSQLALLQP
>Tip_2516
ALNHIFFISNSCNILINYTYGLSVDKYQLIVFITYLGMNEIRTLIGQIQRKTPKRYMDLL
FGSVKLGLVDVRLSSTLGSATKPIVAIKKLELAQLAMLRN
>Tip_2385
ALNSLYYISANVLILVSYAYNLGVDKYRVLVFVIYVAMQEVRVTITEIKRRAPKKYTDIL
FRNLALGLLDIKFSSTNEASTSPIVAGATLDLNHIALLKP
>Tip_618
TMNALSKSSAKVNIILDYDYGMGIDRYRLVVFVVYLCMDDVRVFLAEVERRASKKYTELL
FRHVVLGLVQVRLQPTYDAETSPVVGGGRLHVSSFALMHP
>Tip_726
AMHVMNMLSPRVYFLVDNQYDIGVQKYKALVYSSYIAFHDIGMVINDVKRRATKTWLELF
VPGIVLNMTDVRIQSTHQASTSPVVATRKLTLPSLTLLQN
>Tip_727
SMHFMHVTSPEINFLVNHEYDVGVDNFRVIIYSQFVAFQEISMVLGDVKRRATKRFMDLL
IPSVVLGMTNVTIKSTRQATTTPVVAATKLTLPSLKLMQG
>Tip_2437
AINFIHTASPEIYLVVNHQYGVSVDNYKSLVFVTFLSFHTINECLIKVKRRASKRHIQMM
IKSIQLGLANVVLQSTRHTKTNPIVVSQKLKVGSLAVLKN
>Tip_2438
SIHFMKTTSPEVFILIKNEYGIAVDNFKALVFVTFVALHSINDFMHKVKRKAQKKLLELL
IKDVQLGLVDAVIQSTYDVSTTVVVVPKKVEIAGQAILKN
>Tip_811
CMHFLHISSPKLPLVVNREYNIGVDHFQVIIYSTFLAFATVSIVMAVIKRRATKKLLQLL
VRGVVLGLADIAIQSTYECHTGPVVTTRHLELASIQLLKG
>Tip_193
PMYFIYFTSPEFRYLVNNEYNVAVDKFQAAVFVTYMALHAISMHVTSVERRANKHLFQIL
IRHTVLGLTNLTVKSVEDAHTTPVIASGQLSFTSLQLLRG
>Tip_2323
ALDFIHLVSSKAPIIINNDYEMGVDEYTIFVFLSFLAISCIKTYLTTVQRRAKKNYLDLM
LNGIALGLTDIRIKSKYEAQNNPVICASRTTLSSIILLKD
>Tip_2324
NLDLIQMVSSEAEILIDKDYQVGVDEFSAMIFLSFVAIDCIKTFLAKLKRRAEKKYLEVL
LNNVALGLTNIKLESTYEAQNSPVVCSIHVTLTSILLIRD
>Tip_2093
ALNFLSTTSSQVNMIVDHEYELGVDKFTLMVFVTYLALNCLSTFMPDIKRRAHKRYMEIM
VRGIALGLTQVRIRSTHEADTPPIIASGRLTMNAMTIIKN
>Tip_3244
SMNFIHITSPEINLTINHQFDVSFDHFNLLIFVVFLSMGCVKMFMGELKRRATKQLLEML
LRSLVLGLTGIQVRSTHEAHDTPIVATANLTLQALNVFKD
>Tip_3245
SMHFMHKTSPHLPFTINHEYAVAYGHYSLLIFLIYLAMGCIERYMTKLKRQATKRFLQLM
LRNLVLGLTQVRVRSSQHSHTQPIVASMQLELAAITLFRN
>Tip_41
AMNFLHMTSPEMSFVVNKEYNMAVDRYGLLVLLVYLAMYAVKIYLSEIKRRATRNFMEIL
IKSTVLGLTNINNKNTMEATTKPIVTSGQIAISPFTFLRP
>Tip_1246
AMSIMHMTSPHRVLLIDHEYNVVIDQFAFLILLVYLAISALKLHMVVVERRASRRFTALI
VKAIILGLVNIRNSNTFDSSSSPVVTSRQIEIGPFAMLSP
>Tip_1603
AMGVIHSMSPHYLLLIDHEYEIVIDQFDFLILLVYLTISAVKLYMSVIERRASRLWQALI
VKAMYLGLINVKNKNTFDATGSPIVTSRQITTTPLTMLSP
>Tip_3893
SIGLLNVISPRLYLMVEHDYHVVIDKFRFLVLLVYLVMDSVKLYMLEIERRAERLHIDLI
VRAMYLGIIDLSNEDTLDASGSPVVAQWEIKLRPLMLLSN
>Tip_3894
AMGVIYTTAPRYFILVAHEYNIVIDQYNGLVLIPYLTLSAVRLYMSLMERRADRLYYALL
VRNTYLGVVDLRCENTFSASGGPAVFTERIQLSPFTMLSP
>Tip_1560
AMALMDNASADYNFLINAEYDIAVDQYRLVIYIVFLAMHSVQLYVIIIERRANKRFLEMM
IKGIILGLVNLKNSNTHDAATAPVITAQEIDLVPIALMSA
>Tip_3252
PLFLQEIHSPAYYFIVNSRYRIVVSEFSLFILLIFLALRAVKQYLKIIEEKAAKRYVQVL
VTNVVLGMTNVKIANTYDASTTPIIAAHKVKLTPLVLLRR
>Tip_3253
SLSLLLSHSPALNLLVNSEYDIAVDQFRLLVLLIYLSLHAVKEFLSSVQRKAAKHVLRML
ITDMVLGMTSVRLANTQDSSTQEVIGCKKAELDPFAILSG
>Tip_1488
TMSYLDAASPDYQFMVNNEYNISVDQFRCLILLVFIALYAVKLFMIVIERRAAKSFTEML
VTEMILGLTDVRNSNTNDCNTKPVVANRKIDLSPFAVLSG
>Tip_121
ALSFLFTISPQVFLFISDEYNVGVQTYGLLIMLCWLSVYLVQLFLAFVKRRAKTDFTEIA
INDMVLGLTDVARSNTLEADTTPVVASARVTIQPFTILTN
>Tip_897
ALNFLHKVSPDAHVIINGKFGVSVQEFGFFVMLVFLAVYLLRVGMTPIKRRASTSYVKLV
IKNIVLGLTEIKNQNTADASTCPVLSGREMDVSPFTFLSE
>Tip_898
SLSFLHVISPNAQTVIDHKFGISVQGYGFFVMLFFLAIYLLKIYMHPIKRRADTSYIKLM
IQDVVLGLINIRNHNTTEETTAPVLAGARMEMGPFILLRN
>Tip_3999
SLSMLELFSADKPLMVNNEYGIMITQFAAVVYAMYFSLMIVRIFLQTVARKSQMTYVEFL
TKGLVLDLVNVQLPGHMEASTSPLIANNKVDLEPIILFKK
>Tip_4000
ALSLMYLYSADKSMMIENEYGVMITQFASVCMLMFISLYIVRILLTSIARKSQMTFIELL
TKGLVLDLLNIKLPNHLESTTTPLIANKRVKLEPLIFFKK
>Tip_3732
SLRLLHTLSAQRELCISAEYEVMITKWDAIVMLLFMQLHIVRIFISSIRKRTDPRFVEML
TRGLVLDVVSISIPNNLQATTTPVVAHRQVDMTPFLYFHN
>Tip_3733
PLTLIHTLSAQVYLVVSDEYHIMLTVWRGIVMLMYVTLHIVRIFFTIVQNRTNTAFLERL
TRGVVLDLVSIRIPNHLALSTTPVIATRQVHLAPILFFRN
>Tip_313
SLTFLNSLSAERHLLFDNEYGVMISRYAIVVMLIYVAICLVREFILSVKRRTHTTYTEFM
TKGIVLDLTNVPNKNHLKADTSPIVASHKVQLTPLAFFSN
>Tip_1910
GLSFLHAVSAQIPLLIKSQFDVAFQQYGLIVMLMFISIYLVQIFLETLKRRAQTSYTGMM
TKNMVLGLMDVKNSNTCEANTEPVIAHKKVNLPPLILLRN
>Tip_1911
GLSFLHAVSAQIPLLVKSQFEVAFQQYGLMVMLMFISIYLVQIFLETVKRRAQTKYTGMM
TKNMVLGLTNVKNSNTCEANTEPIIAHKKVNMPPLILLRN
>Tip_3757
GLSVLDAVSADTFLMLESTFDVAFEKHSIVIMIIFLSLQLVKAYMCDIQRRAQMRLTELF
TRGVVLGLVDLELSNTCETDTNPVIAEQKVSMNPFQLLRD
>Tip_3758
GLSVLDSVSAESYLLIESTFGVSFQQHAILIMVMFIALHLVKVYMTDVQRRAEMRLTELF
TKDVVLGLIEIKLSNTCETDTSPVIADRKVDLSPFQVLRT
>Tip_1207
GLNFLSVVSSKRCLILASTYDISFQQHAILIMLMFVSIHLVKVFISALQRRAQMKFTELP
TKHIVLGLISVKMSNTHEATTTPVIASKAVAINPLIVLKD
>Tip_2142
AVSIFRIISSKESLLVNSNFHIAVQQYALIVMLVYLSVSLIRNYLSQVERQARASFSDLV
VNGIVLGLIDIQNQNTINACTDPVFSSEKIAVTPLRLLSG
>Tip_3143
AMSAFNLTKANVQMLCNNQFDIAVQRFELLVMLVYVALLLVQNMLSFVERQAVTTYSELV
VQAVILGLVNIKNANKLTASNSPVFSDRKVKLEPMRLISS
>Tip_3144
SLSAVNTAKSDTKLLLQNHFNIAFQKFKLFVMLIYVGLLLIQKYLSIIDRQAKTTYSELL
IQSVILGLANVENANKLNATNSPIFSNRRITISPLKMIES
>Tip_778
SISLVHVISSAESLLINNDFTVAVQQYSLVVMLVYMAAFLIKNFLTIIERQARTSFSEVI
IKGVVLGLIDIHNANTVDASTTPIFSNRKIAISPLRLLSG
>Tip_3623
AVHILYVISPETCLLINQGFNVSVQQYDLMVLMIFLCVPLVKVYIATVQRRAQTRYSELI
IQNLRLGFTDLKSANTHESTTTPVYTSSEMKIGPLTVLSD
>Tip_3624
TVNVLKLVSPEVGIIINHSYNLAVQQYDLLIMMIFMAVQLVRLFITAVDRRAETSFSSLL
VRNVALGLTDIRSANTFDASTQPIFTTTKLELAPLMLLSN
>Tip_2390
GVSVLNIVSPEVAIIVNHSFHLPVQRYDLMVMMVFMAVHLVRLYIVIVERRAETSYSNLL
IRNIVLGLTSVKSANTYEAATSPVFTSSKIRMGPLRLLSN
>Tip_2959
GVSVIYITSPVLALLIHNAFNLPVQRFNVIIMMVFMAINLVKLFLVFCHRQATTAYSQLL
IRDIVLGLTNVHSMNTTQASNHPVFASVKIELGPLKMMSH
>Tip_2960
AVSVIHVVSPKIALMVNDRFNLPVQQYDLMIMMVFIAVHLIRDYLVLLNRRAQTSFSELL
IRDIVLGLTSVKSANTYEAANNPLFTTAKIHMGPFRLMSH
>Tip_404
VMLVLAVISSEASILVNDAYDVAVDRFILIVLVPYLGVQLVKLWVERVEREAKRKLMALC
IRSVRINLINVQNKGYHPNNASPIVAISTIALSDLTILKN
>Tip_405
VMHVMAAASSARHIIVNDAYAVGVDKFILVILVPFLGVQLVKLYVQRVEREARRKYLALC
VKSLYIDMIGVRNKGYSPGSAAPIVASTSIDFNDIDMLKN
>Tip_453
AMQVMAILTSDNALFVDDAYGVAVDRYKLMILVPWLPVHLVRLFIKLIDREAARNYLDMC
IKAVRLDLLSIKNRGYEPGAAAPMISTDDIAFTDIKLLKN
>Tip_454
ALQVLAVVSAKSHLLIDDAYGVVVDKWNAIVLVPWLPIHLIRLYVPRIEREAQRDFLDLC
INDVRLDLVSIQNRGYHPASATPMLGERDVSFHDISLLNS
>Tip_701
ALHLLNVVGPKFPLLLDNHFNVAVDTHKGLVLISFLPLIFMDEFLTVLDKEAEQKAYELV
LQGVILDLLDVKNKGHYPDVESPIISSNGVDIEDFSMLKT
>Tip_702
ALAIIYIVNPQFPVMIDNHFDVAVDTYRALVLVSFLPFIFMTEYIHIIDREAEQKVYKIV
VRGIILDMLDIKNRGHYPTTETPIIARQGMEADDFMMLRQ
>Tip_373
AMAIIDFFGPEYSLLVDDDFNLAVDQFKLLVLISWMTIHFMQQMIQTLEREADRKVLPLC
IRGVILDLINVQNKGYYPGTECPVIAAKQMRASDLTILKS
>Tip_199
VMAAVAVVGPPVALFINDEFNVVVDQFRLMVLTTFVTIFFIKVFVLSIEREAERKIVPIV
VKGVILDLVDLKLKGYYPGSASPFVAQPRMELQDVTLLKS
>Tip_3210
ALSLMVLTCPDHNFLVEAEYEVSVETFTLQVLTSFIALSLVQDYVSVVDRESARRYLDMC
IQNLKIDLINLLLEGYLPASAVPVVASKQLTFADMLMLRS
>Tip_3211
ALHVLHYTCPDTYFLVEAEYDVSVDSFSLLILTSFVAQNLLREYVGCVQRESDKRYLELC
VNNIQIDLVGVELKGNFPTQAVPVVAGQQSRLPDLLILRD
>Tip_2461
ALHLIALTCAEAHFLVNADFNVSVEQYKLQILTSFVALSLLRQYVSIVNREAARKLFEMC
IKNIRIDLIGLFLEGYFPANAVPVVAGRTLGLTDMLLLKD
>Tip_3169
ALQLVAFTCPEVELLIDSDYDVSVESYTLQILTSFMAMHLLQSYIVTIDRESAREFLQLC
VKNVRIDLVDVRVEGYAPTIAGPVVASRQLEFNELLILTD
>Tip_3170
ALQLVLIACPAAELIVDDEFEISFESYAAPVLTAFMTLMLIREYIITITRESAKEFFQVC
IKNIRIDLVNVKIEGYPPSIAAPVVAAEKLDVNELLLLTD
>Tip_2561
TMHMLAMSCPEANLVIDDDYKIAVQRYALTILMVWITIQLIRQWLLIVNRRTARGFCELM
IKNIRIDLISLFLTGFMPSAAAPVVANKELDLSEIVILQN
>Tip_2562
AMHLIEMTCPAAKLFISNEYNIAVQQYTLQILTTWLTIHLVKEYLLIINRRTARSFFDMC
IKSVRIDLIDVFLTGFKPPSASPVLATRELALSEIVLLQN
>Tip_1513
TMHLVHIICPNANLLVSNEYSVSVENYTLQILTTWLTIHLIQQYILIVDREAAREYVDMC
IKGVRIDLVSIFLTGYQPGSAVPIVASHELEMSDILILRN
>Tip_160
AMHLLHQACPDACLLVSDTYAIAVERYRLQIFTTWMTLRLVHDFILAVDKECEREYLQIC
VRNVRLDLVNIFVRGYHPGSATPIVASHKLQISDFHVLND
>Tip_204
SMHLVQICSPQKEVLVSNEYSVVFNSFRLQILVVYITVYLVQLFLSVVERAAKRKLLQLC
VKGIRLDLIEVFIQGYYPGTANPIVSADELAFNDMALLRN
>Tip_205
TMKLMQIVSPDPKLLISNEYGVVYNSYRLQVLVVWITVNLIKLWYTVVEKEAKRRFFGCC
VQGVRLNLIDIFFHGYFPASASPIIGSAELPLSDIALLRN
>Tip_873
ILSILYVVKSHASMRVDNEFELSVDRYRLLLLLTWLGAHPVKLYVSDIDRESRRNILDTM
INSLRLDLVTVTNQGYQPSQATPAVTAEEMEFNDLVLLKS
>Tip_874
ILRILHAIKAETEARVGDDFNVSVDHYHVMVLVMYMGAQPVQLYVQDVDRESKRPILETM
VNDLKLDMVNLQNEGYHPANSSPKVVAREMAVKDLRLLDD
>Tip_2911
IMNALAQIKTAVHLLIDNDYNIGVDQFALFILLVYLSVRPIKLYINMVDRESNRKYLETF
VHSVQLDILNIALKGHDRASTEEVVSRRRFQLADLTLLRS
>Tip_2912
IMNAMHEIKTAVHLIVDSDYDLGVDKFHLLVLLVFVAVNPVQLYIDLVERESRRTVIELM
VHSVQLDLLNIKVKGYDRSTTEEVVLQRRFALGEMTVLKS
>Tip_2869
IMNALVEVKTSLDIMVDAEYNLGVDQFILMVLLIWTGVNPIQLFVAVLQRESQRQVIELL
VESVQLDLIDVYLKNYDESTTEEIVSAKHFDLTELTLLKN
>Tip_1727
VMATMSTLETDACIMVGDEYELGVDQYLVLLWVTWVSVNPVQLMLTAIERESRREILNFL
IASVQLNLIEITLRGYQRATATPLVETKKMAMSDLEMLQS
>Tip_1463
ILNVFYRMKAELGFIVDNEFEVAVDLYNLIILVLWIGLNPLALHLTVLERESDRQFVATL
VKEVQLDLLGMRVIGYYRAAANPVVSSKKVAFSDIRMLKS
>Tip_1464
IMSMLMAVKAPSHFIIGADFELSVDLYELLLLITYVGLNPIRIWMTNIQRESTRKYLETL
INTVQLDVVSIKIRGYYRTSATPIISVNKLKLTDASILKS
>Tip_1653
VMNVLYINKAKTALLINDDFNLSVDRFPLMLLLAWVGVNPIRLFVRPIDRETRRELVDTL
VNDVQLDLIAVNVQAYQPANATPVVSDREMAMTDVTMLQS
>Tip_2016
AVHMFLTNKGELELLINNEFDMGVKQFNLLLLMMWLGVNPVKFWLELLERESDRQYIELL
VNDIKLNLMSISFHGHQPASANPVAGHNHIGMSDIRFIQA
>Tip_2017
GLHIVHFTKAKISLLIHNEYEMGVKQYELLVLMLYLGVHPIRFYLSLVEREAARKYLTTL
INDVKMDLVDITLRGHQPSNAEPTAGQKKMDLSDLRFMQS
>Tip_255
IMNVLFACSPQKKLLVDEAYKLAVDRYKLMLFMAWLAVFPVKKHLFKVDREASRKHMSTL
INKVKLDLIDLNNKGYFPVSAMPVIAEHGMEMTDLTVLEK
>Tip_2115
IMNVMFHCSEESTILVDEMYKLAVERYSLMLLMIWLAIIPVKLFMFEVDREADRRYLELL
VNKVKLDLIDVNNRGYMPATTTPVIATHQMGFTDLTLLEE
>Tip_2433
VVSVIAACSPDLVVIIEEAFGVGIDAYDALLLKIWLGILPVKLYVFEVEQEANRRFIDAL
VNHLRLDLVRINNRGYHPASAGPVLANERMEFTELKLLEE
>Tip_2434
IMSAMASTAPQLQIVVDELYQLAIDPHSVLIYKTFICMVSIRLYITDIDQEARRTYMDAL
LRNKKLNLIKISNRGYMPASASPIVANTRLKFGELLVLQD
>Tip_2593
VMNVLFFMIPTVRLLVGEQYDLTFDKYKLILLVAFIALWEVRLFIFTIDREGERQLFDLL
INNLSLDFIDISNKGYHEVSAAPVIAEQRMELTDIEMLQD
>Tip_2594
VMNVLYITIPRAHMIVGDQYSLTFDNYELLLLIAFLAVRPVRLHLFNVEREAEKEYMDVL
INNVKLDLVSVSNRGYHEVSASPIVATRQMDFTDIEVLQD
>Tip_2001
VMEVLYVARASEHLLVDDQYRVAFDNFETLLLMAWLVVTPIRLNMFVIEREAARNLFETL
IANVKLDLIDLDNKGYLDASETPVIANTQIGMSDLELLEE
>Tip_3443
VLGALFVTSPDKHMLVSEMYAIAFEKYTAILLMYFLALYPVRLFMFKLDRDADRKYIDVL
VRTIKLDLVSLKNRGYFPSGAWPVIALEKMKLMDVIILRN
>Tip_3444
VLNALFVTSPAKHLLVSEMYEVAVEKYTVILLMYFLALYPVKLFMFSLDRDAHRQYLEVL
VQTVKLDLVNLRNRGYFPSAAWPIIVLERMRLNDVILLRN
>Tip_3412
VLSAMYVCSVELRFLVDELYKIGVDRFQMLLLMFYMGVYAVRLFMFCVDRDADRRYLDTL
INRIHLDLVELENQGYYEAAATPVIGVKQTEMTDIIILMN
>Tip_3413
ILSAMFICSPEIHLMIDEMYNVAVDRYQMLLLMLFIGIYAVKLWMFNLERDAERRYLETL
IKNVHLDLVNLQNRGYYPITAMPVIGAQRTEMSDIIVLKN
>Tip_3366
ILNVLLLCSPDAHLLVNDMYELAVDHFKMVLLMYFMAVHPVRQYMTFLDRDADRKYLAVL
IRDVKIDLIGLYNNGYFPTAAMPIVACSQMEMTEVVMLDD
>Tip_3367
ILNVLHICSPEEHIVANEMYALAVDKFRALVLIYFLALRPVRLYMSILERDAQRRFIDLL
VKKVKLDLIGLHNRGYYPSSANPIVATAEMELYDVILLDN
>Tip_2327
IMHIMLTCSPAINLLIKDLYEIAVQTYTLILLLEYLVIYSMQVFLFVVETEARRKLLRFM
VGDIALDLVELKIEGYHPGKADPIISAKEVAVPELVILKS
>Tip_2328
IMHILLVCSPAVHVFINDMYNIATEQYKLLIFLAHLVIYPIKAFIIVIDTEARRKYMKYI
VGHVVLDLVDVKVDGYYPAQAAPIIATQKMQIRELLMLEA
>Tip_1863
IMNVLLVVSPDKRLLMQDMYDIAVQNFNLVLLLSYMAIFPVKVFIFVIDTEARRRLISVL
VGDVALDLIDLKLRGYHPAGATPIVACHEMEMPDMVILES
>Tip_995
IMHVIATCSPHAHLLVDEEYNVAVDNYSLQVLLAWVSICPARVSLFAVDRKAERQYLSVL
IGDVALDLVEIALKGYYDAPAAPIVAAVEMALDDLVMLEE
>Tip_2132
IMQVLLQASPETEILVDQMYAIAVDNYKLIVLLAWLTISPAKVWMFIIDREARRQFISIL
VGDIALDLINIRVNGHFPAPASPIVASKELAMTDMMILEE
>Tip_2133
IMHVLLECTPEKTFLINEMYDLAVDNYKLQLLLAWITISPAKVYMFVVDREARRKYIALL
VGGVALDLMHICLRGHFPAPATPIVAARDMEIDDIVLLEE
>Tip_1492
IMHLLYTCQPNINLIVDEMYNLAIDQYELILFLAWLTLGPIKLFLHVVEREANRQLLDLF
VGHVRLDLIDVANQDHHEAAANPIICTAEMGFTDMVLMES
>Tip_3061
IMHILNACKPDNALLIREMFGVSIDRYRLLVFLAFVSLDPIKLFLFVVEREAKRQFLNLI
VGNVCLDLINVSNQGHYPASAAPVVCGCEMHMSDLTLLED
>Tip_3145
IMALLNAAQPANTLLINDQYNLAIDHYELIVFLVWITVDPVQLFLFAVEREARRSLLDIL
VGHVCLDLISIPNKGHHPATANPVISPEEMGVNDVVILED
>Tip_3438
IMHLLNICQPDNHLLINDMYNISIDRFQLLLYLAWVTVDHVKLYLFTIEREAERKYLEIL
VGHVCLDLIKIENEGHNQASATPILCTREMALADLVILQD
>Tip_3439
IMHLLNICQSDNQLLINDMYSISIDRWKLMLYLAWVSVDHVKLFIFTIEREAERKFMEVL
VGKVCLNLIKIEYEGHNEVSATPILCQREMSLADLVILQD
>Tip_440
IMQVIHEISPELFILIDDAYKIAVDKYRALILISWMAVALVRLFVLLIEREARKPYLESL
VNNLMLDLIGARNKGYHPCTAAPVVGTREMALANVVLLRD
>Tip_3389
VMNVMHDISPAIYLLINDEYKIAVDRYKSMILISWFAVAFIKLYVLMVEREARKKWLESF
INDLMIDLISAQNKGYRPLIASPVVAKEEMELADLVLLKD
>Tip_3390
AMNVMHDISPAVHLLINDEYNIAVDRYKSMILISWLAVAFIKLYMLTVEREARKEWLESF
INELMIDLISAQNKGYQPLIGSPVVAKQEMELADLVLLKN
>Tip_1635
IMNVIYQISPDIYMLINNSYKIAVDRYQAMIFISWLGIAFIKLYVLLVEREARKRFLQSF
VNDLMIDLIDAKNKGYHPATASPVVNTREMSLADVVLLKD
>Tip_1552
IMNIIHEISPELYMLIDDAYKIAVDRYKALLLISYMAVKLISLYVLLIEREARKRFLQSF
VDGLMLDLLGASNKGNHPASAAPVVGSQEMEVSEVALLKD
>Tip_1553
IMNVLYEISPHLHILIDEAFYIAVEKYRAQILISWMAFALIKLYVLVVEREARKKFLKSF
VNELMLDLVGANNQGYQPATANPVVGSQEMELGDLMLLKD
>Tip_2926
AMSVMEKISPEIMRLLGEAYNIAVDELPLFALVNYLAVKLIRLFLATVEKESKKDHLMVF
MKGVLLDMLDIKVRGFYDVTSPPLLANRKMVVREIVILQG
>Tip_2927
VMSALKKISPSCLLMLGEAYGVAVDRLPLLALINWISIRLIRLYLAAIDKESQKNFLMVF
MRGILLDLIGIKMRGHYEATATPILATKQMDLRELILLKS
>Tip_2112
AMCILRIVSPSIVILLTQEYNFTFPRFPLWILTNYFLLQLVKLRMIVTNREAQKTFYLFF
IQGVLLDLVKIRLRGYHEASASPVMATRRLPMAELLLLKT
>Tip_2586
AMCVLATYSPTALIIVKSEYGVAYDRYPLIILTNHFALQSIKLFMDPVDREAEKIYILMF
IKGVLIEIISIQLKDNHDAAAAAVMSANRMDMSEILLMKN
>Tip_2587
AMCILATISPILVIVLNNEYKVAFDRFPLMILTNHLTLHTVKMYMPTTNREAQKIYLLLF
VKGVLLEIISVQMRDYHDASACPIMATHRMNMGEILLMKN
>Tip_2987
AVCVLSMVAGVNVLVMCEEYNIAFEHIPVLILLNWLAIYAIRLWLLATNRESDKKYYLMF
IQNILLDLLEVRLNNYFDAAANPIVSPKKMSVAEILLLRT
>Tip_2988
ALCILAFISAIVVLVLCEEYEIGFEHFQVLILMNWFSIYAIKLWLLATNREAQKLFYFMF
IRGVLLDLIDIKLKGYYKATAKPIVAPKKMASAEILVLRT
>Tip_504
VMCILRFVSPILVLLLCEAYAVGYDQFTLWILMNWLTLHLVRLFMLQFQREAQKTLFVFF
VKNALLDLLKVELRGYAEATARPIIASKKMAISELILLNT
>Tip_2189
VMCVFAHLSPKFDILVDNDYEVSIDRFQLWILIEWIALYPLRLFLTIIEREARKTFIQLL
LRGVLLDLVDVQMKGYHQAVARPIIASKSMNMNELILMQE
>Tip_2190
VMCVLRVMSPSLWLIVDNQYNISVEKYRLWILISYLSLYPFRLYITAVEREARKPYVQMV
MRGVLLDLIKVQLGGYTEPTARPVVIAPSMALADIIIMQE
>Tip_1359
VMMSLHEISPNLRIFIDDNYNVSIDRFHLWILVSWLAIMLVQLFLTTVEREARKGIVNIM
IKGVLLNLVQIHIQDYQKGTASPVIASQQMELHEIVLLQE
>Tip_3111
VLMSLHRVSPRLHIFIDNNYNVSIDRFRLWILVSWLAILLMQLFINTIEREVRKGIVNVM
VKGVLLGLIEIQFQNYQKGSATPFIASKEMDMKEIMLLQD
>Tip_3112
ALMSLKQITTELRILMDNNYHVGIDKLKVIILASWIAFLLIKLFMKTIEREVEKNYFGIM
IKGILLGLIEIRLHNFHKGSASPFVCTQRMSLSELMFLQD
>Tip_1278
VMCSLEELSPNFHIFIDDEYNISIDRFHAWILISWLALYLVKLFISEVEREARKKLIDIL
LKGILLDLVQVHMRGYQKGTANPVIAQSQMQIDDIILMKE
>Tip_534
VMTVIQALSPRHKLIIDDAYDLTVDKYRLWILIIWITLHLIRLYLLLIERESRKRYLAFM
MRDLMLDLVALEAKGYQQSSAKPIVATKQISLSEIILMQD
>Tip_852
VMTVIQEVSPNINILVNDAYDLAVDKYKLWVLITWFTIHLARLYLLLVERESRKKFMAFL
MRDIMLDLIALEAKGYQETAAKPIVAAKRATLAEVMLMLD
>Tip_2250
VMTVINEVSPELNILIDDAYDLAVDKYRLWVLITWCTIHLVRLYLLLVERESRKKYIAFL
MRDVMLDLIAVEARGYQQSPAKPVVSDKKATLTELVLMLD
>Tip_3674
AMTLIKETSPQVRLTVNNGYNLGVDKFDLWVLTTWFTLYLMRLYLLMVDRESKKKYIVFL
MRNIMLDMLTVKARGYYQAPAEPVIATKKAAMRELVLMLD
>Tip_3675
AMTLLKETSPNVNLTVDNGYNIAVDRFALLVLTIWFALFLIRLYLLMVNRESEKQFIVFL
MRNVMLDMITIEARGYLQAPAEPIIATQKASIHELLLMLD
>Tip_14
VMTILSSISPAYHILIDNSYHIAVDQYNLLILASFISLKLLKAFILLIEREARRNYLELF
MRKLMLDLVNVSIRGYRQGAANPIVAARQMDLSEVILMQK
>Tip_1149
ALQTLKITSTLTDLVIDAEYEVSFDQFEILLIATYLALWQVRLLISSIEVQGKKHFLSIY
IQNMMLTMVAILLTGDADSSSSPLIADERVEVSELAIIRN
>Tip_1150
ALSVLRISSTVDHLVVDAEYSVVYDKFQILLIATYLAMWQVKSFIDAVEVQGRKRYMSIY
IRDVLLDLIEICIEGDNEPRSGPLIANQTVNINELVLIQN
>Tip_773
AFATFKVPSGTGECIVNADYQVGFEKFKLLLIATFFGMWEVKLFMESIDVQSRKQYISLY
IRGVLLDLIDLLLEGDIDPKSTPLVTNQRVKLSEMALIQS
>Tip_1241
AFAVMQDPTATGHCLINAEYGIALERYALMLLATFIGMWAIRLLLIAVEVQAEKDYLAIY
VREVLLDLIDLNLEGDIDSKSAPIITGRKVELSELALIRP
>Tip_2981
SMHVVYSQTGVGNCLVESQYGVALDEFELILIAVYVGMWSIKLLISVIDVQSEKGYLSPY
VKAVLLKLVGVEFEGDIDVKSTPIIAGSKVQINEMVLIRP
>Tip_2982
AMAVVYSTTGVANCMVEDEYHVALDAFALFLIAVYIGMWSVKLLIAVIDVQSDKGFIAPY
VKAVLLKLITLRLEGDIEVTSSDIISSKRVRITELAMIRP
>Tip_2360
AFAVVQVSTAVGHCLVNAEYNVSLDAHQLFLIATYIGMWSVQLLIAVVDVQSEKGFMAPY
VKAVLLNLVSLRLKGDIEAKSSPIISGRRVELTELAIIRP
>Tip_33
AFAVLRATSGSAGILLSAEFDVGLDRYKSIMFVMYISYDDVTTFLDTLDVKSTKQYLALV
VKDILLDLVNMVLESDEACRSPPLVAASKIDFSEIVIINA
>Tip_2158
AFSVIHAVQGVIGMLIDTEYTVAFDKFAGVVFVMYLAYQAFSTYLTVVNAKSSKKFIRLL
VRNVLLDLVDMRLQDDEDASSEPLISSAQLDLTEVLVIHY
>Tip_2159
AFSILRVVSGTVGLLIDTSYNVAYDRYDCIMFMMHLAYKAFQRFLSMINVKSTKRWVRLY
VRNLLLDLVQLQIQDDEDARSAPLVSTAEMDMTEMIVIKY
>Tip_1325
SFSVLHVVSGNLGLLIETTYSIAFDKYDALIFVMYISYKAFSTFLPIIDVRSTAMYLQLY
VRKVLLDLVNVELQDDYDASSTPLISSSEMPLSEIILINY
>Tip_1778
ALSLVASTTSDTSVVLQAAFKLALDKFRAIIFVMYLAYYRVNVLITSANVKSGKKYVDFY
ANSVLIDLLDLQLKDDEDVKSGPVIASDKIVFSDLEIMNH
>Tip_1779
ALSVLAATTSTTSIIVQAQFRLALDKFRALIFILYLAYRKVNVLIDSADVKSAKKFIDFY
AKKVLIDLLNLQMKDDDDAKSSPVIAAGKIKFSDLMLLNY
>Tip_2178
VLHAVRAVSAPVRLMIQSEYGIPLDRYLALLYMVFLAYWEVNVFINEMEVKSDKRYTDFY
VKGIMIKIVQMFMRDGRAASDEPIVPTQKTEVQEFVLINY
>Tip_3987
VLYSAIVTKAPISLIVQEDYNIPLERWLAILFMVFLTYHNIQVWITEVEPKDEKKYTDFY
INGVMMKIIQIFFRDGQASTDMPIVETKRTECREFALIMY
>Tip_3988
TLWDIIPISAPLKMLIQEEYGVPLDRWLAFLFICYMTYHEVNVFVNELEPKDEKQFTSFY
VNGVMIKIVDIFVRDGRAATDMPIIPSRSTAIQELALIMY
>Tip_1643
VFYVIQAVSSQQNILIQSEYGIPLDRYLALLYLAYLAYWEIDVFISEMEVKAEKQFTKLF
VKGVMIKIIDMFLKDGRAATDDPIIPNQRTEISEFFLINY
>Tip_941
VLTLVKTVNADEFLLIEEDYQIPLDRFLTIVYMIYMGYQEVRVYLEKIDVKSDKPFAELY
IRAIMIKVVDIFIRDGEAVNDNPIVASERTDFTQLRLLSD
>Tip_1797
VLKLIQAMSSDPELVVQAEYGVPIDRFLAILFMLYLAYYDVQEYLDVIQVRSEKPWSAMM
VKGMKIKVVSVYLRDGSAGRDLPIVAAWKTAISQFAIMHD
>Tip_1798
VLQLIHIISSEPALLVQANYNVPIDRFIGLLYMLFLGYYDVQEFLEVLEVRSEKPWSEVM
VRGIMIKVISLYIQDGCASRDSPVVASWKTQMTQFRIMSD
>Tip_3030
VLALIEEASAQTAFLIQGEYEIPLDRFIALLYMLFLGYRDVKLFLDKLEVKSKKPWSQLF
IRGVKIKVINLGIREGEGARDRPVIGGWKTEFTQLQLMRD
>Tip_3031
VLALFDVESAEPYLIIQAEYEVTLDNFIATIYLLFLGYFEVKVYMAKLEVKSEKTYLEIL
VRGIMIKVLSLTLKDGEAARDEPVVAGARTASAQLELMSD
>Tip_625
TLNIINSVSCQIRVLIENEFHINLDRFDVFLFVLYMAYFEIRIYLGAIDVKAEKRWLSVY
LKGILIKIVDLALRDGRKTSDSPVVVSKQTSLSQLIVLNY
>Tip_535
SLHLLRVASATVRVIVEAQFDVALDQFRALLFILFMAYQEINVFLALIEVKASKRYLSFF
LKGILIDIMDLFLKDGRKAKSQPLVVTQRISLQELILLNY
>Tip_372
GICLLRIMSGAIAVILDASFRIPLDRFSSVMFVFLLAYRDINTFITAINVKSSKRMMDMY
IKGVLIDLVHLIIKDDNEAKSPPVIATGEIHVQDLLLINY
>Tip_2314
AFHIWLNLSGQFKILVNGDFSICLEQHRVLVFVLYLSLREINKYVPILDVKSDKHYIAVY
ITGILIDLIELLVKDDKEANSPPIVANAKADLSDLILLGY
>Tip_3530
AFFVLLVLSSDSLLLLNGDFHVCLEQHQVLVFVIYVCLYEVKASITVVSVKSERNYLALY
ITGVLINLINLRIHDDMEASNTPVVATAAADLNDLVLIGY
>Tip_3531
AFYVFLMLSSEARLLLNGEFNVCLEQHQVLVFVLFLCLQEVKSYIPVLSVKSEKNYIAIY
ITGILIDLVGILLHDDQEANNSPIVAAASADLNDMVLIGY
>Tip_2475
AFTLILAMSSKASMLVKGEFDICVSRHQALVFIMYLCLHKVSDLITALSVRSEKKFLAVY
ITNVLIDLVSTRMKDDHQGTDNPVVAAGKAEITDMTLIKH
>Tip_1131
AFNLWLLLSGNFQLLIDGDFNVCLDNHHVVIFVIYLAFRQANAYIPLVDTKSDKHHIAVY
VTGILIDLVSLRMKDDNEIRSTPLVAKREVALADLIVIKY
>Tip_1090
AFNLWKCLSGNAYIMIDGKFSISLDEYRGIMFIFMLCYREVNEFISAVEVKSAKKLMLVY
ISNALIDLLGIVVRDEQAITSSPLVATKRAIITDVCVIKY
>Tip_766
GFNLFRILSGELQVLIGADFDVALDGYQALMFVIYLAYHEVNKFITAINVKSEKKWIDLY
ISGVLIDLISVRIRDDMNIRSRPLLDANEVVMHDLLVINY
>Tip_3285
EFQLMKVLSGVKLCIVDAEFNIGLDGFRSVMFVVMLAYSEVDSAVSIVSAKAEHQYMELY
ISGILIDLLDIIMEDDNVPKSSPIVGRQEVVLNDLVIINY
>Tip_3286
EFQLLRLVSGTTPLLIEAEFNVGLDKYRPLMFVIMRAYRDIDSFISIVSAKAEKKWLNAY
ITGVLIDLIDVILRDDDEVRSKPLIGADEVVLTDLILINY
>Tip_3495
SFSTLSASSGDLWLMLCASYKIGFDQFELLLYVVYIGYPETSTLLSVVEVKTEREFVHVF
VRDIELNLIQVKKQEDFEASNNPMIASEKIRLAEIVIMKQ
>Tip_3496
SFSVLKVTSGDLMLILCAEFNVSYDQFRLMLYVVYIGYPDISTFLATFDVRVDRKFLHVF
VRDLQLNLVGTHKLEDFESSNSPMIATAKIELPELVLMKQ
>Tip_1679
SFHVMEVSSGEAHMVICAPFRVAFDAYELILYVIYVGYQDISTLLTAFDVKTEKKYVHVF
VRNILLNLVRITKSEDFQASSSPMIATRKIGLTELTVLKQ
>Tip_2807
AFHLMFTTSGVAHCLLAAPFKIAFDAYELALYVMFIGYMEISTYLALIDVKSARRFLHVF
VRGVLLDLVRVSKEEDHQVSSNPMIATRKIELTEMSLLKQ
>Tip_2808
AFHVLHYTSGVSEAMLGASFRIAFDKFQTVLYVKYIGYLDTAKYLSAIDVKTDKKYVEIL
IRDVLLNLINIGKKEDSDVTSKPVVCEAKIDITELALLHQ
>Tip_3348
AFHAMFATASRNQILICHPFRVSFAIYRLILFIAFLGYYPVQDWIAMVEVRSTKHYLQIY
VREILIDLVEFEMAEDYQAASEPIIATKQITITDLLILAN
>Tip_3349
SFRALFEIASRQKLLIDHDFGCAMARYELLVFMTFLGYHPVRNYIVIVEVRTSKRFLEIY
VRSFLMDLLNFKLSEDHHASSPPIVANSAIEISDLVLLAD
>Tip_1782
ALQVLNLVAGKGQLLIGYPFKTSYARWELLLFMAFMGFSPINQFIVMINVRSEKKFVDFY
VRQVLIEIVGLKISENHQMNSSPVIGSKEIEISDLSILSN
>Tip_2961
AFHILLLPASEAHLIVCYPFRISYAEWGLVMFLAYLGFYPINDYISIVDVRSSKKFLNLY
VRNVLIEIISLTLSENHSMNNDPVIGTKEIKLSDITLLSS
>Tip_2962
AFFILHMPASKGHLLICYPFRVSFAEWRLLLFLAYVGFNPIRDFVIAVDVRSAKKYMEIY
IRSLLLEVIEIHLSENYKMANDPVIGSKEIELSDLVLLTS
>Tip_1062
AFHVINMSSGVIHLVICAPFRLGYDTYKLMLYLMFIGYFDVNTYLKCIEVRTSKKGIHLY
VRFVLIDLVEVPKSEDEQASSSPLIATEKIALTEITLLSN
>Tip_387
NFAVMHISSGSLSLVVNGQFDIAFDNYELLIFMKWLGYHEVNTFLTALDVKSAKKFLHVY
IRNLLLDLIGLVINDDQEVSDSPLIALRQIQILEIHLLTA
>Tip_1424
MFYMLYCMSGAAHLVINESFGIGLDLYQMIMFQMFLGYHDVHSWLNEVDVRANKQYWQLY
IRKILLQLIGIRLRDDGGATSTPVIASAKMDMSEMILIAA
>Tip_1425
LLFVLNCISGVAQLLLNDSFNIGFDRFMIIMFQIFLGYSDVQTFLTVLDVKCNKQFWKMY
IKKVLIQLVNLVLNDDAGATSYPIVASAKMEMSELMVIAA
>Tip_1670
LFHILPCASGTSYLLMNREFDLGLDRYQLIMFAMFLGYNELKTFLATLDVKSTKKFIHIY
IQKVLLELLKLILNDDDEATSSPVVAPRKMEVAELLVIAA
>Tip_1671
LFHIIHCVSGRASILVNREFKSGLDKYKAIMFQMWLGYNELKTYLAVLEVKSEKQYLKMY
VEQVLLELVKILLRDDDEAASSPVVGTHKMELKELLQIAA
>Tip_15
AFAVLEVKSGSLECVLNAEFRIGLERYELVMLAVFIALWDVNTYMNIVEVKSEKEWVDLY
LRNVLFDLADLVLNDDEEPASAPVVSNRQVELTEMVFIDA
>Tip_899
SFESFSRCSASAAALIEAQYDLGLQSYKVIMFVTYLGMQNTKAYIRLVDVKSQRKYMELY
IKNLLMDLVPINLQGRLEPTSEPIVASDQTEMSRLIVLQD
>Tip_900
SFESFQGCSASALALIEANYDLGLQSYKAMMFITWMGLQNTKEFIRLIDVKSARQFLEIY
IQKLLMDLIPITLQGHRESTSEPIVASHQASVSRIILLQD
>Tip_95
SFQSFHTNSAVRFAIIEAHYKLGLQSFETMIIVTWMGVWNVKVYMSTLDVKAERKYLQIF
IKNVLMDLIDVNLQGHLDSSSAPVMSSTQVDFSRFIILRD
>Tip_2167
GFATFQNHTGKLSCVVDGQYNMAFDEYEAFTIIMWLGIFEIRVFAKIVEVKSERKLFDVY
VRGMLMDLAALQLRGYVESSSEPTAAREKVEVYELTLVQE
>Tip_2168
SFATFRDHTGQLSCVVDGQYKLAFDEYASLVIIMWLGLFSVRVFAKIVDVKSQRKFLNVL
IRGMLLDLATLRLRGHVETKSAPTVSREKVDVYQMHLLQE
>Tip_1616
AFATFQNHTGEVYCLINGQYNMAFDEFRTFIIIMWLGIFSVRVYAKIVEVKSERRFLNIY
IRGILLDLADLHLRGHVESRSEDTAAREKVDLYQMVLLQE
>Tip_1619
AFAKVSARKAGLNILVSGHYTLGMDEFISLVYVTFLGMASIHQFLPGVDVKAPRSLIEFY
VEGIIIDLVDTRLKGHLEASSTPIMAPSLVTLNQLIILKE
>Tip_2985
AFQTLRLRRGGTYLLVGNHYSMGMDQFTTLVYMEFLGIHELHPWLMHIQVKAPRNILEIY
IKNVILDLVHTTLHAYMECSSTPVMSEKMVDVSQAVILKE
>Tip_2986
AFQTLGETKGGAHIMVSGEYNVGMDEYVALVYIKYMGIASLHPYLPCIEVKAPRNLIEIY
VESVILNLVETTMHAHMDGEDKPVMCSRMVELTQVVVLKE
>Tip_3137
TFHIFGSHKGAVHTMVEGHYSLAYDEYDTVIFVTYQGLHNVRPYICHIEEKSARKYLEIF
VQGIILDLADVDMKGHIEGSSTPIMASAIVLLYQLTLLKE
>Tip_3489
SFHMLRSHKSPRYLLIDGQYELGLDEYYAMVFVAFMAVQNINDYIKVLEEKSKRQFIELF
IKNIILDLIEVKMKGHLDATSEPIITTGILVMGQLILVME
>Tip_3490
TFHMLGAHKAPTHLLLEGHYNLGMDDYKTLIFVTYQAVQNVHPYIPMLEEKSKRRYIAIF
IQSIILDLASVKIKGHLEATSEPIITSGIVLLAQIILLME
>Tip_1224
AFHILHRVTAAVCLLLNDAYNVAFEDYAVLVLIAFLGIYHVRAYIAPIEVRSQGQYVELI
IRDIKLDMVEIPMTNHIEATGSPIIGTTKADLSHKLVLKG
>Tip_1225
SFRILYRVTAATCLLLNSAYGIAYESYVVLVIIAYIGVWHTRVFLSPVEVRAEGKYIEII
IENVKMDMVEIPIKNHIESAGTPIISTVKAELAHKLVLNG
>Tip_3394
SFGVLYMATGEMSLLMDSDYAIAYEKFQALIIIAFIGLWHIQVYLSSVQVRAAGKWLEVM
LKNVRMELINVQISGHVQVTGDPVVATAKAPVAHMVILAG
>Tip_3395
SFGVMTYKTGSLHLLLDSDYGIAFEQYRSMVIVLYVTLWNIKVFLTVVQVRAAGKWMEML
LRNMRMEIIDIQLRGHFDVAESPIIAAQKAPVGDKLVLVG
>Tip_1979
SFGVLYTATGDVHLLLDSSFGIAFEQFACAIIIEFMGLYHVQVYLSPVDVRAEGKFLDML
LKDLKMDMVGVALKGHIDSSGDPIIASIRAPISHKMLLGD
>Tip_2052
AFGVFLLVTGQVWMLLDGHYKISLEQFNAVIIVAFLGLRHVQVHTQTIDVRAEGEYVELF
LKDVRMDMVAVALQGHIGTNGTPIIACIRAPVTYKVLLGN
>Tip_3608
AFGVFQFMTGNVQILIDGAFNVALEQYACAIIVAFLGLRHVQVATKTIDVRAKGHYIQLF
LKEIKMDMVKVRLHGHIGTTGSPIIACIRAEVTHKVLLGN
>Tip_3609
AFGVFQFMTGAVQLLIDGAYGVALEQFACAIIVAFLGLRHVQVATKVIDVRAKGRYIEMF
LKEIKMDMVKVRMKGHIGTNGTPVIACIRAPVTHKILLGN
>Tip_3493
SLGAFQMATGETYIILNEAYDICFTQYLSIIIVTFLGIYHVQACQTVVEVRSHGRFMKLL
IRGILMDMVNINLRGHMDASSNPMIASQQADYNTKVLLQG
>Tip_3494
ALGALYQITAQTNLLLNEAYEVSFTKFLGLLIVTFLGLFHIKVLQARIDVRGHGKFMELM
IRNLLMDMMDIHIRGHMESTSHPMIATRQAEMTTKILLQG
>Tip_497
TFGMFHLETGKISLIIDMEYEVAFDQFAAMLIITHMSVWHVKVLQTIIQRKAHGRFLQMM
IREILLDMVNIRLQGHIDAASTPMIALRQARLNHKAFLNG
>Tip_2828
TFYIIHCEKSESYLLLDSPYNVPYEAHGALLILSHLALWHINVFQDKIEVRASGRYIELL
IEDVLMDMVGVKMQGHVEATSGPMVASEQRNVTHKVLLNG
>Tip_2829
AFYFVRREKTEIYIMLDSEFNVSFDQYGVVLFITHMGLWHVNVWQARIQVRANGRFLELL
IHEVLMDMIGIDCSGHVDVSSDPMVAMNQRRLSHKALLNG
>Tip_565
AFNTFSQMTGETLILTPAAYRVGYERFPALLIRTYFGIYHVRVFQTQIDERTEGRFWQLL
VKGVLMDLLNIRLRGHTPASSAPIVASVQVTMTQQAVLQK
>Tip_566
AFNTFEVLTGHMQLLTPASYNVGFEQYHAMIIRTYLGVHHIRVFQSVIDARTQGRYLQIL
VKGVLMDLLTVKLRGHTDSSSNPIVASLQVQLTQKILLQK
>Tip_154
AFNTFEALTGGVHILIPATYDVGFESYECLLIRTYFGVYHIRVFQNAVDARTDGKFMKML
VKAVLMDLLEIQFRGHKDATSSPIVANVQVEYSQKVVLQK
>Tip_104
SFGKFDTVTNAMQLMVPASYQVGFDKYECYLVMVYFGIYHVREYQTMIDVRTEGKFLEMF
VKAILMDLLDIKFKGHSDASSSPVVASIQAELNQKVVLQK
>Tip_72
SFGTFHLTTGTCKLLIPARYDLGFDQYTCALIITYMGLWHIKVFQGGVEVKSDGRYLRLY
IQSVLMDLTDIRIKGHIDSTNTPVIASRQVDLGQKILLQK
>Tip_626
AFGCFHRITGETYMLVAAQYGVAYDRYRCALIVTMMGIFNIEVYQSVIDVRAEGRFLAFY
IHNVLMDLTEIMIRGHIEAAESEIVATARAPKTQKFLLKK
>Tip_627
AFGCVHRVTGAMHLLIPANYGLAFDRFRSALIITYLSIWNINVWQGIIDVRSEGRFIEFY
VHAVLMDMTKVNLKGHVEQASSEVVANRRAPKSQKFILKN
>Tip_1300
GFPVFLRTTSKIRVLINAQYGLTLDSFNGNLILTMLGIWHIKIFQPRIDVRSENRYIQIY
IDNILMDIVGIRLKGQFEAHSDPIISPTKAQLGQKFVLKR
>Tip_1301
GFPTFLKMTSETHLVINSQYGITYDSFDGNLILTMLGIWHIKSLQPAVDVRSDNRYIQIY
IDEVLMDILDIQLRGQREAHSDPVISPRKAELSQKFILKR
>Tip_3450
GFESLNLMESVKPLMIEAEFELAYDSFSSNILLTLMGIWNVKIFQDVVDVRGNGRYIELY
VRGILMDITNINVKGQFEVASKPIVTNVQVQLTQKLILKK
>Tip_3451
GFDSLNVVRSERHIMIEADFNIAFASFKTRILMTLLAIWNCRIFQEIVDVRGHGRFMAFY
VRGVLLDIINIKIQGQFQAASNPIVTSIQVPLTQKVLLQK
>Tip_2356
ALYIMYLLEAETRLLLEAQFELAYDNFCGNLILLFLAIWHIRILQTQVEVRSHGKMVQMY
VHGILMDIVDIRLRGQHDATSGPVVSPLRAKLGQKQVLKN
>Tip_2357
ALEIFYVLESQSQLMLDNQFNLAFDSFCGNLILLFLAIWHIRILQSVVEVRSHGTFISMY
VHGLLMDIVDIRLRGQHEATSGPVVASLRAELGQKLVLKK
>Tip_776
AFGTFKSLTGDAKLLVQAKFKLAYDCYKSHLIMTMIGMWHLQAFQTEVEVRSQGTFIDMY
IQQLLMDLTNIRMRGHFETTSTPIVAPTRAAVTQKFILRK
>Tip_1255
AFGTIHNTTANMTTLMPGEYNVAYEQFESFIITTYMSIHRVKVHQGTVDAKSDKKFIAYL
INDVLINLVQVRMRGHIDGTGTPVIADQRSAVSEKVILKE
>Tip_3680
AFGTVHNATAKLSTLMPGEYDIAFERFEAMLISTYLSLHRVKVFQGIIDAKSDKANIAYL
VNDILINLVTVRLRGHIDATGAPVIARQRSAETQKVILKE
>Tip_3681
AFGTIHNTTAEQNTLMPGEYEIAYERFEAILISTYVSLRRVKVFQDLIDAKSEKAHLAYL
INDILINLIAIRLRGHMEGTGTPVIADQRSQESQKCILKD
>Tip_1834
SFGTLSIETSRTALLIPGHYGIAFETFRAFLLITYMAIQHVKKFLHRIEARSSKYFLQLL
IRNLLINLVEVRVDGHLEGTGQPVVAAKRSGISEKALFNG
>Tip_1835
SFGTMSVETSRTHTLVPGDYGIAFEQYRAMLLITYLSIQHIKEFLSTIDARSDKQMLEIL
IRDLLINLVNVRLRGHMEGTGSPIIAESRSHCSEKALLGG
>Tip_946
SFGTLHQVTSDAVTLVPGEYDVALEKYRALLILTFITVKNITVFQSTIDARADKKYFALL
IRNVLIGLMNIKVRGHIEGSGSPVIATNRSQSTEKLLLKQ
>Tip_880
SFGVFESTTAEIDVMIPGAYSLAFERFQALLIVTYLGLYHVKVHQTLIDAKSEGRYVNLL
LQNVLIDLTNVQLRGHIDPSGSPLIASTRSELGQKLLLKK
>Tip_1650
SFGVFKTTTAQQEVIVPDRYNLAFEHFRCLLIITYQGLYHVQEFLTTVDAESDGRFMNLM
VQTVLIDLVEVRLNGHIDTSGSPLVAAKRSDVAEKVVLKR
>Tip_1651
SFGVIEIVTATQEVLIPNRYHIAFEPFQALLIITFNGLHHVQDYLATIEAESDGRFLNLM
VHTVLIDLVDVKLNGHIDTNGAPLIAPVRSELTEKFILRR
>Tip_1450
AFQTLHVMTAATPVFAPAEYNIGYDRFDAYMIITFLALYHIKDYLQNLRVRSNRSYLELY
LRNILMDLFSLDIKGRREGSSSPTIMTEEVRLTQITIIEE
>Tip_1451
VFAMIHVMTAAAPFFAPAEYDVGYDNFNSMMIVTYLALHHIRDWMSNLRVRSQRTYVEIY
LRGMLMDLFDLDLKGRREATSSPTIMSRTVRISQLTIIEE
>Tip_1486
VFQLIHVLTSELNCLANNEYGVAFDNYTAFMVLPYLGLQNIRQFLSPIRVKSNRTFLKLY
LKGILMDLVNLRLKGRQEATSDPVLMSRTVRFTQLTIMEN
>Tip_1487
VFQLIHVMTSELRCLANADYGVGFDNFKALMIIPYLGLYNIRNFMDALRVKSNRTYLKLY
LKGVLMDLFNLQLRGRQEATSNPILMTRTVKMTQLTLIEN
>Tip_1563
TFHVILKNSAQRSVLIPADYNIGFERYKAIMVVTFLGLYHIQEYMAVIEVKSEKRFFKVL
IKGILLDLAELSIRGHTRASSGPVVMSRTADLTQLSIIQD
>Tip_1564
GFRVLVVRSSQHHIVVPAEYDIGFKQYKAVMIVNYLGLSHIQALMNIVEVKSQRKFVEVF
IKGVLLDLADITVEGHTRSSNTPIIVSTTAEMAQFVVIQD
>Tip_919
TFQVIVADTADMLLLIPAEFAVGYEEYRAIMIVTYLALYEAQSYLTTLRVKGERKYLQLY
IRGILVDLAQITVQGHSEASSAPIVMSNSAAIAQLTIMRD
>Tip_2968
TFQIVVVSTAKLLLLIPAEFSVGFEQYNAMIIVTFLALRHAQQFLLVLRVKAHKKCMQIY
IKGVLLDLAAIQLKGHSRASSTPIIMGQTAALTQMIFMQD
>Tip_2969
TFQLVVVSTAKLHLLVPAEFNVGFEQYNAVIIVTFLALRHAQQWLIVLLVKAHKKCMQIY
IKGVLLDLAAIQLRGHSRCSSTPIIMGQTAALTQMIFMQD
>Tip_3590
SFQRLDLATTELLMLIPDEYNVGFERFNTLMVNTYLGMLHVQDWMSMVRVKSQKKSLRIY
IKGVIMDLARLRLTGHNRATSTPIVMSETAPLSTMKLIQD
>Tip_3591
SFQRLDLATTQLLLIIPDAYEIGYEKYSTLMVNSWLAMLQVQDYMAMVRVKSEKQSIRLY
IQDIKMDLARVRITGHNRPTSTPIVMTETAPLNTLELIQG
>Tip_2527
TFYVLHINTAEQYLLIPADYSTGFERFKTLIIVTFLGLLHIQSFMVCIRVKSHRQFMDLY
IKSIMMDLAELQLRGNARASSGPVVMSQTALLDQVAVIRN
>Tip_2528
AFHALSLNTAEIFMLIPADYTTAFERYRTLIIVTFLALMQVESLLVLLRVKSHKRFLQMY
IKDLLMDLVNLQTSGNPQCSSTPIVMSQMILLTQPTIIQN
>Tip_2462
AFQTFQEAAASKACFLPASYAVGFDRFSALMIMTYLGVWHIKVFMTKIKVRANRKFLDVY
VRNILMDMANIKLAGHTESTSCPVVAAKTAHLVQLVILEG
>Tip_2463
GFQVFQRKAAQASCLLSAEYAIGYDVYRALLIVTYLGIWHVKVLLAKIKVRSNRRYLDFY
VRNVLMDMVNIKLQGHTESTSQPLIATKTADFVQILLLEG
>Tip_2997
RFHIFQDQTASTYMFVPADYNLKFDKFQIMMIIAFLPTHHMRILIVPIKVRASREFLSLY
IQNVLMDLIQVRLRGHSDANSKPVIAPATASLEQVVVLEN
>Tip_2998
RFHVFQEQTARTHALVPSEYNVGFDRFSAVMIIKFLSTHHMRIYIGPLKVKSDRELISIY
IRSILMDLVDISLRGHNDSNSEPIIATITAELQNILLLED
>Tip_3570
GIAVFYSRSASEHLYVENEYAIGFADYRVLMFVTWLGMWNIKVLMTKVEAQSQRKYYPLY
IQGIRMDLVEIILAGHTEPSSAPVIAAKKVNHAQTVFMQE
>Tip_3571
ALEVFYLQSGVEQCIIEAKYSVGLARYKLLMIITWFSMHDVHVYMQKVEAQSRKKVFGIY
IQDVRLDLADVVLAGHVDATNTPVLATQKVAQYEIILMQN
>Tip_839
AIAVFQLKSGVISCVLQAEYSIGLATRKLLMIVEWLGLWKIKVYMTNVDAQSRRRFFPVY
VKGVRMDLASVIIAGHVEPTSKPIIASHRVQVSQVAFMQE
>Tip_1031
AFTVFYNRSAEAHCLIEGSYDIGYDRYRLIVIITWLALLPVKQFLPMVDSQSKRKFMDLL
VRGVNMDLAKITLRGYKAPTSSPIVSIKQVELTQTVLMQD
>Tip_1032
VFTVSTGSSGASQCIVEGEYNIGYDNYKVVVIITWLALLEVRVVLTMLDSQSRRRYYELM
VRGIRMDLADIRLRGYVDPSSTPIVSVRKVDMTQMVFMAE
>Tip_1045
AFLVFYTKKNIAYCIVEGDYSVGFDKYNLLIIITWFALLEVKAFLSTLKSTSRRKYIELF
VKGIQMNLANITLKGYVDPSSSPIVAFKKVEIGQFVIMKE
>Tip_1046
AFLLFFYKSNIARCIIEGDFNVGYDRYHLIVIITWLTLLQIQAFLSTLKSTSRRKYLELF
IRGVAMNLAGITLKGYVDASSSPIVAIKRVEVAQLIIMKE
>Tip_479
GFSTFRFTSGACHCVIKSNYNVGLDSYRLLMITTWVTLLAVKAFMSMVQAQSKRKYYELK
VRGLLMDLVDLHLQGHADPSSSPIVCSKHVHVTQLVLMQD
>Tip_522
GFSTFHLESAEAYLVIESAFNIGLDSYKLLMIMTWISLLAPKAYMPVVQAQSKRKWLNIY
VRGILMDLVELKTQNHNKSKSSPVVCDRQVAFSQLIMLKE
>Tip_853
GFATFNIHSGEERCIVESDYEVGFDAYKLLMITTWTALLAPRAFLSLVQAQSDRRFYDIY
VKGALMDLVGVRLQGHTDASSAPIVCSKQVDLSQLVMLAE
>Tip_3287
GFATFHTRSGDARCLVDSDYDIGFEAYQLMMIFTLVALHSPRGFIPLVQAQSKRRFYDIY
IRGALMDLIKLKMRGHTEASNNPVVCTNKASFEQFTLLKD
>Tip_3288
GFAVLRARSGQTRVLVDSEYDVGFESYQAIMIFTLVSLHSPKGFIPLIQAQSKRKYYNLY
IRGAQMDLVKLKLKGHFDANNNPVVCTLKANYEQFAILKD
>Tip_389
SFTTLQVHSGELHCLIESEYNVGFDTWQLLMITVFVAVIAAKQFMTIIEAQARRAFYELF
VQSILMDVANLKIKGHRDASAGPVICQKAVEMNQLILMQE
>Tip_1767
SFYVIKVMSTQVYQAVSSEYEIAYDRFSLALIATYVAFAEASEYTAVIPVQPVRNFIELY
IRDVHMDLVNVELTGTKHATSPTVVASKNIGLDELGAFNS
>Tip_1768
AFYILKTVSTDSDQAVSNEYDLAYDRFAGALIATYMAMCEASDYTQVIPVQPVKNFVELY
VKHIHLDLVEVRIKGTNHANSNTIVSSEELEIHELGAFNS
>Tip_222
VFYMIQVASTEPNQAISSEYNIAYDKYHLFMISTFLGFTEASDYTEVVEVQPVRNFVEMY
LKDIHLDLIDIKLRGTNNASSNTFVASRDIELAEVSAFES
>Tip_1529
VFGLTKISSARPMQLVESEYNIAYEQFGALMISTFLAIADISEFTDLIEVEPVEEYLELF
IRDVTLDMVPIPLRGTVDGSSSKFVAPKKVQMSEMGLFQD
>Tip_1530
VFGLTRVSSAAIILLVESEYHAAYESFGSLMISRFLAIGDASDFTNLIEVQPVEEHVELF
IRDVTLNMIPIPLRGTVDASGNKFVAPKKVELAEAGLFQD
>Tip_1452
LLNMLHVTSALVMLIIGSEYSVVHERYEMVIMTTYVALAEVKQYTSAIRVAPAQTYIELY
LKDVNLEVIPVRIQGTSDSSSHAFVAALKVAMQELGLFTS
>Tip_2365
TFGLLFQTSALVIILLGSQYAIVHEAFGMLIMVTYIALGDTTECTKYVRVAPAQTYMDMF
LKDVRLDVMHIRLQGSSGSASSAVVASVRVKLSQLGLLTS
>Tip_2366
LFGMIFKTSAQLLLMIGSRYGVVHDEYSMVIMTTYISLAETEQYTTIIKVAPDQQYIELF
LKNIRLDVIDIKLQNSSGSNSSAVIATLRVKITEFGILTS
>Tip_1357
LFGILYITSSSPILMIGDQYDIAHERFGTIMMSTFLSLMDATEFTALVQVKPVKERIEMY
LRELSLEIIPVKIKNTYGANSAAFVGQAHVELTEIGIFTH
>Tip_2970
MFGRVRNTSAQMILILGSEYNVAYEKFAMMMITIYWGLHDANSFHSAVEAEPVRNFLEVF
LRDIKLDVIPVQFRGTVNTATSAVIASQLVAISEFALFSH
>Tip_2971
MFGKIRNKSAQFIMVVGNDYEIIFERYMSLVISTYWALHEADAFMKVVKAEPVKHFLQLF
LRDIKLDVIGIRLKGTVDGTSSAFVASQLIAIDEIGLFSN
>Tip_1261
VFGLVGIQSADPLIPIGDEYNIAWEKFAMSVICAHLAFFEASDFTETFEVRPIKQYFELL
IRQVNLDMMPVKLEGTVDSNSASFVTNKRIDITELGLFEE
>Tip_1262
VFGVVGLQSAELQLPVGDDYAVAWEKFSMMVIVIYLAFYEAKEYTDLFEVKPIKSYFDLI
IRNINLDMIEVKLKGTVDAGSVSFVASERVGLTEFGLFEE
>Tip_1137
VFALIGFRSVEPSLLIGNDYQIAHEKYQMLVIYTHVAFSDMSEYTEVFEVQPIKGFFEMY
IHDIHLDMMPTRIEGTIDATSATFVSSTEINVSELGLFQE
>Tip_1263
AFKIIHAISTECHMAVDHAYKVALGRYRLLIFTTFIAFLDVLEFVKLVEVKAEQNALDLF
AKELELNLIQIQTQGSLASSHGRFVASTQVDLNEMAIFEN
>Tip_2851
AFHIMYIQETEIHFAVYNQYTIALGQFKLLIYATYIALHKIQNFVNAVEVKAEKGFLDMF
IRGTNLDLVDVRTKGSYAATNNRVVMSKKAAFSEIAIFAS
>Tip_2852
AFHVMRIDSTDQNFAVHNQYDIALGKFKLLIYTTFIALYKIREYVKLVQVKAEKAFIDLF
ISGINLDLVAVRTKGSYAIAHLRIVMNQKAAFSEIAIFAN
>Tip_4054
VFKVINAYSTDSRLVIDKGFNVAHDRYVALLFVSFLAFHEVLEFLRLIEVKAKKRFFEMI
VKDITLDLVNVLTDGSMATTHNRVVGALRVRMGEMVLFKE
>Tip_4055
ALKILQINSASIKMIVDHAYNVGFDTYAALFFQCFLAWHNILDFLSIIDVKAAKHFLELM
VRDITLDLVPTQFDGFLAGTHTRVVATLAVRLRELVLFKD
>Tip_1145
VFKVMNAHSTGVKLLVDHAFNVAFDRYKAIVFQSFVAFHEVLEFLTLVEVKAEKHFLDIF
VKDITLDLIPTKTNGSLAASHSRVLGTLKVALGDLIFFKD
>Tip_464
VFKGLHKNNAEIMLAVENDYAVAIDNYKLLIITTFLSFYDLSDFVAIVEVKPENNFLEII
IRNLNLNLVSVEMKGSHACTHTRFIINRRAEVSEMAAFKP
>Tip_760
AFKVLHISSAEIFLAVKNAYGIAIENFQLVIIHTFITFYDISNFVSLVEVKPSKNYMEMF
IKNMNLDLVDLKTTGSHTCTHSRFIMDRKVAMAQVALFRN
>Tip_761
AFKVLHISSAEIFMAVKNAYGIAIENFALIIIHTFITFYDISNYVSLVEVKPSKNYMEVF
IKNMNLDLVDLKTTGSHTCTHSRFIMDRKVAIAQVILFRN
>Tip_183
VFHLIHFAAAQVKLALNNDYEIALDKYRILVILTYIAFNAVRRFLGLIDVQPNKHFLELF
IRDVHMDLIPLQTRATHSTSNNTFIMSRQIEIAELGAFQS
>Tip_3637
EFHILHYMSAQAYQHVTGKFLVTCEQYHTLVITTFLALDEIQDYIDMIDVQPFRRFLDLI
INDVRLDLINVGITGTDEASNTAYISPMKIELQEMKSFSS
>Tip_3638
AFLILQGMSAESHQHITGKYLVTYEKYRTLVITAFLALEDVREFIQTIDVQPFRNYISLV
VNGVRLDMVTIKKVGTDESTSSAYIGTMKVEMKELKSFRS
>Tip_3723
EFYILQYLSAETSQHVTEDYMISYEKFKALVITSFMALNQVSNWLAVVDVQPFKKFWDLV
INDIRIDLIPVKLTGTEDSSNTAYVAVAKIDLNELKSFDS
>Tip_3861
GFYVVRALRARVLQHVTSEFEISFEKFKSLVINSYIALQDMSTWLTVIDVQPDKEYYELV
INNIRLDLIAVLLNGTDQASNNAYVAKLRIGINEIKSFNS
>Tip_3862
GFYIVRYLSARAHQHITEEYHISYERFKSMVITSYMSLQDVSTWLTIIDVQPFKEYYELV
INDVRLDLIKILLNGTDQSSNGAYVGKLRIGISEIKSFDS
>Tip_2027
EFHILQYLSAGTNQYVSGEYLIAYEKFRTLVISCFLGLHDASDFIDLVEVQPFKKLMDIV
INDIRLDLIPVKSTGTDDSTSDAYVATSEIRLNELKCFDS
>Tip_630
VFNMIDSAAAGVHLLVGGEYLIAWESFKSFVISCFLAIRDASEFIDMIEVQPFKKFVDLV
CNDVRLDLIPVKSTGTDDSASTVYIASEEIRIREIRAFDS
>Tip_558
VFHMMNYVSASVFQIVSGDYLVAFEKFRALMISAFLGLQDASEYLNVLEVQPFKRYLGMV
IRDVKIDLVPIMSTGTDDAASPAYVARAEIRLSELEAFDH
>Tip_419
VFHMLTVASAEVHQLLSGEYNIGYERFRSLMIASFFGLADASDFISILEVQPFKKLVQLY
LKDIQLDLIPVRSTGTEDAASMTFIASREIEISEVQAFES
>Tip_3975
TFSVCQMNSADIDQVVDSQYNISFDRFEGIIISSYISLAEAKAWITTLEVQPEKNYMELY
LKKIHLDLLDIKMRGSQNASAKSFMSAREVELTDIDAFMS
>Tip_3976
TFSVLQVISADVYQILQADYELAYDQFKSMVINSFVTMTEASQYFTLLEVRPEKSFIEIY
LKKITLNLIDIQLRGNQKAAAKSFMSTEQVNIVKIDAFQS
>Tip_1102
TFSAIANNSANVHFVIDDEYEVAFDKFKGLMITSYIAMADAQDYLPILEVQPPKRYISLF
LRNVHLDLLGLTIKGSNDASTESIVSGMQADFQEMDLFKS
>Tip_1103
AFYAIYPNSAGPHQVLQANYDISYDKYKAMIITDYMALAEANKYLSVLDVQPPNNYMELV
LKKIHLDLVNISMQGLHDATTSSFVMKRRVELAEMDFFQS
>Tip_77
SFNVVQINSAEVYQVIQSDYSISYDRFQSVMISSYLAFREASKFVTLLEVQPEKRYFDLY
LKDVHLDLIGVRLKGSENGASTSFMSASEVDISEIDAFMS
>Tip_3102
VFHQMHVPSSDLKFAISNEYNIGFDDYRLLVVATYLGLADVSDHLDTIEVQPAKNYVALY
LKSIRLDLVDVRIKGSSNSNGATFVCGREVQLSDLGAFMT
>Tip_3103
VFYVFQTPSAATKLAISNEYDVGYEEYRLLVVTTFLGFAEVSDHLDTVEVQPAKSFVELY
LRSVRLDLVPIRLKGSANSNGSTFVCAREVQLSDLGAFMD
>Tip_4001
VLEMINLTSGELWIALNNKFDVAFDTFKLMMFTILIVLVDVSDYLSLIEVQAVKKMMEIY
LRAIHLDLINIMLKGSKSMSSTTLLALQKIELTEVIVFRK
>Tip_4002
ALETVNLGSGEVWVLLDGKFEISFDQFHSFMFTIFVVLTDVSSLLTLIQVQAVKRMMHVY
VRATHLDLINIHIKGSSTMSSTTVLALRKVKISEIVLFRE
>Tip_1878
VLQILEVLSGDTWILLDDKYGISYDRFKAIMFSILLGMWDASSFLSLIEVQSLEKYLKLY
IASIHLDLIGIALKGSKNMTSCTLLTSDRVDLTDITLFKA
>Tip_2569
VLALLSMLNGDSRVLLNDKYDISFDNFNVFMFSILIAMDHASSFLQSIEVQSLKRFMKLY
IKSIRLDLVNVALKGSDNASSHTLLTKDRVEFRDLTLFKA
>Tip_2570
VLHLLTILSGQRWIILNDDYNISYDRFRVIMFSILLGMFDAKPYLSAIEVQSLKKFIKLY
IKSVHLDLVNVAMQGSNNMSSSTLLTTDRVELNDITMFKG
>Tip_1264
VLELLYQVSGEIWIAVNAKYKVAYDKFRLMMFTVLISMVDASTLLSMIEVKSVKKLMSLY
LKSIDLDFIGIQMDGSKDMTSTTFLATDQVNLQEIMLFKA
>Tip_1088
VFDIIYVISGTCRLAVNANYDISYDKHELLMYSILLGFYEISAFLTIVQVQAPKTYLDLY
LKDVRLDLIEISLRGSTEATNETILGSKQVKISEITIFKG
>Tip_1089
VFEIIHTQSGEIRLAMNAQYAVSYDKYALLMFVTFLGFFEVSSFLPVVDVQSEKTLLEVY
VKNLNLDIIGVMLTGSHNMSSATLLAAAKVKLTELVLFKA
>Tip_552
AFELLNVMSAETHLAIDNKYAIAYDRFQLLMFTVLIGLVDLTSFLSIIDVQSVKKLIDLY
IKPARLDLIGINMRSNQSLSSSTLLSVSEISVSEMNLFKA
>Tip_1714
AFELLTVFSAESNLAVDNQYDIAYDRFKLLMFTVFIGLVDMRSYLTLIEVQSVKKLIDLY
IKPARLGLIEIQIQSNQSTGSSTLLSASEIAIAEMNFFKP
>Tip_2956
CFEKLTLGSSQILLMANDDYSVSFQKCQLFMFAVLISLVEIKSVLDVVEVQSAKDFLEII
VKSARLDLVDIAIRSNHSTDSKTLIGVIQVRVHDLNLFKP
>Tip_2957
CFQKLTIGSSEVAICAEDEYDLSFEQCRCLMFTVLISLVEIKEILCVIDVQSAKKFIEVC
VKAARLDLINVKVRDNHQTESKTLITIRQVKLHDVNFFKP
>Tip_2873
SFNKMTMGSADAYLMVDNQYNIGYKRCRLLMFTILVGLQEIKSVLTMIDVQSDKHFLQVY
IRTARLDLLDVRLQSNRSADSTTIISAKEIELSEMNFFQP
>Tip_3459
AFERLTTGSAQLKMAVEEQYKAEYKQYKLIIFAMLLGLFELRSFLTEVDVKSAKKYIKLY
VKDARLDIIHIHFQSNHTADSNTVISTEEVELAEMNLYQP
>Tip_3460
SFETLSVVSAEMNMAVDDKYDIAFDQYSLIVFEILLGLHEVRQFLCLVEVKSDKRYLDVY
VRPARLEILKIRLRSNHSASNETIMATHKIALKEMTIFQN
>Tip_486
AFPVMDMMSGDITLAVDSKYNIAYDKFRLMMFKTYLALVEITSYLRLVDIQSVKRFIDLY
INSIRIDLVNVKFRSNRSLSSSTLLSVKELTLSEMTLFKN
>Tip_3334
VFHLMQVKQAQQHTLVDEKYHVTYDGYKLLMFSLLMALSNVKSYLTSIDVQAQKKFMDLY
LREVHLDLLDVSLQGTANMTSSTLLGSKKIQMSEWQIFQA
>Tip_4052
VFYLLLVQQADEFLVVDDEYNIAYDSYRIMMFSILMAVCGIQQLLTIFDVKAEKKFLEVY
LRNAHLDLVQVKLRGSENGSDDTILATDRIDIAEWAFFHA
>Tip_4053
VFNTLQLQQGEIHLVVDKEYGIAFDGYQVLMFSIFVALFGIRSYLGMVDVKAEKRFFEIY
LRDIHLDLINVSISGSTTMNNTTLLASRKIELQEWAFFHA
>Tip_3889
VFDLIHIRSGETWMAVNAKYYISYDKFELMMFTYLIALVEVRSFLNIVNVQSVKKLMDLY
LRHVHLDLINVAMRGSANMTSSTVMASTKVELSELSTFNA
>Tip_3890
VFDLIYVKSGDLWMAINAQYQISYDQYELLMFSYLIAMIDITSYLTMVSVQTVKKLVELY
VRNIHLDLISVALKGSANAVSSTVMVTSRVTLTELSMFKE
>Tip_1211
VFELIHVRSGHNWLAVNAKYNIGYDKFQLLMFTLLVALVEVTAYLSVVDVQSEKKLLDLY
LRSIHLDLIDVAMRGSANMSSSTLLSSTKVDISELTLFRA
>Tip_673
VFHLIAIPSGALFLLVNDGFTVAYDSVPSIVIVLYLALRTVKDYVPLIEVESAKSYFSLY
LQDVQLDIIDVKISGSFEATDSEIMTGEKIHVTELLLISN
>Tip_674
VFHLISAPSGQLHMILNNGFDVAYDSVPALVIVVYLSLSTLEEYVSAVDVESAKKYIEMY
LQDIQLDIIHIRIRGSCEGSDAEVVTTNQIELSEFMVIRN
>Tip_1739
VFHLYKIPSGSYPLMLNNGYGLSYDSVQSLVIVLFFAVQEIKEYIAMIDVETSKRYVDLV
LRNIHLDIVDVRIRGNREKNDNDVLATRQVEIDEMLLIKS
>Tip_1740
VFYLYNIPSGEYRILMNNDYGLAYDAVKGIVIIMFFAVYEIKDFVVMIDVECPKKFIDLV
LRNIHLDIVHVMVKGNRQKSDNDILASRRVDLAEFLLIKS
>Tip_3052
AMHLYKSPSSAFYLMLNVEFNVSYDSVVALVIILYMALSDVKEFLSIIDVESGKEFLALY
LNNVHFDIIDIRVHGSYEKNDRNVVAASQVDMGEMLFING
>Tip_3053
AMYLYSASHAEHWLYMNNEFDVAFDALTTLVVITYLSIQEVKALLTSIDVESAAQFIEVF
AKDIKFDIINVDIHGSYEKNDSNVIGSNQVELSEIMLIKG
>Tip_881
VFSLMAIPSGERFYLVNAKYTVSRDSFSARIIALFVGLMELREHLELLDVESARKFMALY
LKEVHLNIVKLHMHGLIQVTSEEILAHAMIQMVSMVILRN
>Tip_1668
AFWLLATSSGETYYLINDSYDVSRDNYNSLILSMFMGLPDVRRFLSTVDVESSSNFMALY
VRNIHLDIVNVRLKGSIELSSSEIIANHMVAMLSLRMLQA
>Tip_1669
VLWLLAFPSAASYYLINNKYNIGRDRYICIIIALYFGLHDIREYLAVIEVESARKWFELY
LREIHLDIIKISLKGSIDASSSEIIAGNMVQIVSLIMIRG
>Tip_3198
VFHIIAAPSAEQHYLVNAEYKISRERYRAIMMQLVLGLCAVKKYFCQIEVESERKLQKLY
VRDLNIDIITIKLKGSTEAPSSEIVAQSKVACSSMNMIET
>Tip_3199
AFHILARPASDRHFIIDDEYKIPRENYQALMMQMVIAMCSLKTFFSIVNVESDKKLQKLY
VQNLQIDILQVRVRGSAEAPSSEVIGDQKVDCSSLNVIKT
>Tip_2504
AFHLLAVPSAQSNFLVDAEYNLCREKYNSLMIILHMGLAAVRNHIARVSVESDQKFYDLY
VKDVHIEIVSIKIEASVQMPSHEIVAKRQVNWASLAILKT
>Tip_827
VFNLLALPSGKRYYMVNAEYKVSRDRYRVFMIALFIGLCEVKEFLSLVEVESQRRYYKLY
LKNVHIDIVRVELKGSIDVNSTEVIAQKMVTIASMALIKN
>Tip_2524
VFWMMARPSCDAHLLIDADFDIAHDQFQLIVIITYIGLWQVQLFVRNVEVQSNKQYLEFY
IRHIKLDLINVVLQGHLAGSSATVITSRRAELEELALIRT
>Tip_2525
VFHMLNVPSCEVEHLIDSEFRVAHDRYRLMMISVYIAMWEVQLFITTVKVKSRKRLMEIY
VREVLLDIIGVVLTGSFGGNSTTIVSGRRARFNELYLIRS
>Tip_2145
VFSTTLMTSSRVQHLVDEDYCVGHDRYRLLMISTYVSLSEINLYLAKIKVRSEKRFIDFY
IKNLLLDLVNLRFRGSLDGTSSTIITARRADLQELTIVRA
>Tip_2146
VLHMLAVPSAEVDHMINEEYDIGHDRYPLLVIATFIGLSQVNLYLKIIKVQSKQKLLDFY
IRDILLDILNLQMRGSLNASSNTVISKGRAEMAELAMIRG
>Tip_303
VIHLMSESSGDLHLVINAEYEVGYDRYEAIMISTYIGLHQVSLFLTVLDVQTDKRYLEFY
VEDILLEIVDIGLKGSCEVNNTTAINTARVPMGEMVMIRA
>Tip_1523
VICTMHKTSGESYMVMTASYEVGFDQFKLMMIAGYLGLYSVSLVIDIAEAESQKQYMQVI
IRGILLEVVHTRFSNGYETNDQTIINTQRVSWGELTMIKD
>Tip_1524
VICTLHLTSGKAFIIMTADYDLGFGRFELLMIRSFIALSHISLIIATVDAQSQKTWLEFY
IKGILMEVVNLMMVGSFEANHQTVVNAQQVDIFELSLIRG
>Tip_3083
ALVTLHNATGEMYLLISKEFNLGFEEFRTLIITAFFAFYQIKIWFTTINAEEDKSLLALY
VMEVLLEIVQVLIQNSHEMAHATVLNAERVVILELGMIRG
>Tip_3084
ALVAIETPTGAIYLLINKDFNISYEEFRSMVITAYLAFREVKIFFQTVDAEEAKKLIAFY
LLNMLLEVVTVQIRDSKQTSHTTILSARRVPLLEVQLIKG
>Tip_2597
VMVTLEMTSAKTFLLVTKQFQIPLAEYKSFVIMAFLAFYNVKLYFPVINAEEAKHYIAFY
LMDVLLEVVNIMLKGNHQAAIATVISAHKVELSELVIVKG
>Tip_1242
VLVVMEVTSGQVHLLITAQFNLALERYNLLIITSFMAFSAVRLFFDKVNAEEEKTFLEFF
IMDVLLEIVNLLIAGSNQASHTEIVNAQQVMVLEMQLIRG
>Tip_443
AIRLFHLTSGAMYAIVDAEYNVGHDRFHLFMISTFIAMAHISLYLGVVDAQSKKKFFDFY
VHKIRLEIINVQLAGTNQTTHDTIINHGRVEMYEMVLIRA
>Tip_583
AVYILRIPSANLYITLNSQYNISLEKYQSRVIFMFLALHEIQLYIANVNMQSTKTIFELF
IRQVLIGLIEISIKGTNNAQASPSIAARRAMPSDLTLLRD
>Tip_2865
AVQIMFCPSSDAYMTVGDDYAISLERFGVFIIMTYISLRKIQLHMSAIEMQPTKNWAEMF
IRHLLLGLVNIRMKGTTEAKAAPIIATKRVMPEDILLLRD
>Tip_2866
AIHVLHIPSAASQFTVNDEYAVALEKYGTVLIVHYVAIHKVQLFLNLIEMQPTKRLARMF
VRQVMLGLIDVAVKGTTHAQANPIVAQEQVMPKEMRTLKD
>Tip_1639
TMSTFDYPSSQADLMVNDEYDISLDKYEVVVIFTFLSIRDVTLFLQAVDLKSNKRLLDVY
VNHILLGLIHLRVRGTTDSQATPVITSKRVEHEELIIIKD
>Tip_1640
SVSTFDYESSSSYLIINDDFDITLDKFRALVILVFVAIRDVTLFLSAVELKSNKRYIDVY
VTHILLGLVDIQLRGTYEASAYPIITVGRIDHSQIMVIRD
>Tip_993
EMSTFKYPEAEAYLLIGTEYCVSYDRYKTLVILTHVSLHDITLFLSIVDLQSEKQFMELY
VKNILLGLINVLMKGTTNTTAGPVVAGQRVHQNELVVIQN
>Tip_3934
ALSTFTYPSGDIYLMINTEYNVAFDKYQILAIFSHVALHEVTLYLSNVDLQSDKEFIDII
VREILLGLINVQLQGTTDTAATPVVSSERIDQSELVIILN
>Tip_3935
ALSTVAYPSGEIYFMVNTEYNIAFDKYKILAIFSHVSLHEVTLYISNIDLQSDKEYLEII
VRKILLGLINIQLQGTTDAAASPTVSASRIQKQEIIILLN
>Tip_2950
PMYTINGKKSDARVLIGSDYCLALEEYQAVIIFSYVSLKEIDELLNEIGTQSEKKYINLY
ISDILLGLIAVHLSGSHECTADPVVASVRVELAEIVLIQA
>Tip_2951
AMYTVNAKKSEADILIGSKYELALEKFKAAIFFSYISLHEVEEYLEALGTQAEKRYIELY
VRAVLVGLVAIRLSGSHECTANPIIVAVRVALSKLVIIEA
>Tip_3969
PMSIIDGKKSEAWMYVGGEYCVALEKYHLAVIFAYMALKEIDEFLSILDTQSEKRFLTLY
IADVLLGLVDILMSGSHQCSNSPIIAKLKVDMAEIIVIQA
>Tip_3970
PMSIIDGKKATAWLIVGSEYCVALEEYKLAVIFSYLALRDIDEMLTILDTQSEKRFLTVY
IADVLLGLIDVLMSGSHQCTNSSVVAKLKVEIAEVVVIQA
>Tip_2449
PMATLQGPKSTIKLLIGGEYTIGLQRFTLMIIFTYFALNAIKDFVPAIDTQSDKRYMEIY
ISSILLGLVQVGLSGSNDITARDIVASLKIELSQIAVIEG
>Tip_2450
GMAIILTPKAETNLLVDGDYAIALEEFRLLIIFSYLTLEAISQYLPSLDTQSKKKYMEVY
IANVLLGLVSILLRGQHDVTASEVVATLRINVSELIMIKG
>Tip_1183
AMAVLLGPKAQAHLLIGGKYCIALEEFRLLIIFSYMALNAINQFMPSLDTQSQKKFIEMY
IANILLGLVNIMLRGSNDVSATEIVANLRIALSEIVIIQG
>Tip_418
PLAMLRQPRLALSLLIGACYCIAFERYRLLVIFSFLALREIKELLGMLNTQAHKQYTAVY
LAEILLGLVDVLMSGSHECHASEIIAATRVRFSELVMIKG
>Tip_1715
MMQLMYAFSAETKILVDAEYDICLESFRAYILAYFLGLWEVKEYIHELATQSRKRFLEFY
ICNVLLGLINIQVEDSNEAAATPIIATQKVETLEMQIIHG
>Tip_1716
MMYLMFRFTGTAKILLNAEYEVCLESYRAMVLTSFIGLWEVQEYLHEIATESQKNFLNFY
ICTALLGLTGIQTSGSDEAAASPIIAERKVQTLEIQMIHG
>Tip_582
MMTILKLFSAATRILIDAEYGICLESFAALILAPFLGLWHIKDLIHRIATQSHKNFINLY
VNNVLLGLVGVNMKGSEQAAATPIIAERRVATLAIQLIHG
>Tip_483
MMTLMRQLSPSLQFLVGADYGVCLERFAAVVIVTFLGLYSLKEFISAVETQSDKKLLSLY
ITNILLGLVNVQLKGSEQDSAVPIISTLRVETTELQIIHG
>Tip_455
SMTLLHSVAASVHLLINGEYEIILEKFRSMVIFNYVVLTELKEYIVDVDTQSHKQYLGVY
IVRVLLNLLSIPLRGSQEANHGPIVAASRVEWSEFKFVHG
>Tip_456
SMSLLNQIAATINLLVGGEYDIVLEKFAALVIFTYVVLIELKEFLSEVDTQSRKAFVGIY
ITQLLLGLVNIPIRGSKEASHGPVVASSRIALSELKFVHN
>Tip_3942
AMTLMRVVSASMNLIVGADYDICLEKFRSLVMFKFIVLLDIKQFIAEVDTQSHKKLISLY
VTHVLLGLVSIKLRGSRQSNETPIIAQLRVKVSELKLVHG
>Tip_3943
AMTVLRCLSGRVNIIVGADYDICLKRFQALIMFKFIVILDLKEFIQEINTQSQKGLLEMY
LTDVLLGLVNITIRGSRQSNEAPVLTGLRVRLSQLKAVEG
>Tip_281
AINIMAHPSATSVVVINDNYCVSLERYRLLVIFPFLSLFDLRQYLSIIETRAEKKYWKLY
IRGLLLGLVNIKTRGSIQTSATPVVSSKRVQMSELMLLHG
>Tip_2539
ELHALENISVVIIVLVEDQYGIAFEKFQILAFYTHLCLWGIQFFLSTAATRAAQQWMDML
VNNIKVGLVAVRMRGSGDATSTDIIASRAVELKEFEVLSN
>Tip_2540
ELHALENIDTVLMVLVEDEYEIAIEPFLIMAFYTHLCLWDIQFFLSQAATRAPQQWMDML
VNNVKVGLINVRLRGSGDAKSNPILSNKAVKFAEFEVLSN
>Tip_3048
ELYAVSTVDTNYQILVDEEYDVAIEPFTVIVIATHFCMHEIAAFMSAVETKAPQNYLGIL
LRDMRVGIVNIRFKGSGEATSIPVLATVSVQMSDFLLLRN
>Tip_3049
ELHAVSTVDTAVQILISEDYQVAIEPFAILIIKSHFCLHEIAAYLGVAETKAPQNFLNLL
VKSIRVGIVGVKMRGSGEACSTPALASKSVRLSDLILLTN
>Tip_2643
ELHLIAAVDTQVGILLEEDYHIAFSPFKAMVITAHACLNHVAAYLSVVDTKAPQNYVDLV
VRSVRLGILAVVLKGSNDARSPPALAPQAVNLDDFAMLEN
>Tip_2644
ELHLITSLDSQMSLLIEEDYNVAISPFRSLVITAHACLHHVHALLTIIDTKSPQNFVDMV
LRSIRLGILAVVVQGSNGARSPPILAPQAVNRSEFALLQN
>Tip_2186
EIQSVQTVHTHTHILVEDEYQIAVEPFRIIVLTQHLCMFEIAAFLAHADTKAPQQYFELV
VNSIKVGIVGVKLRGSGEASSAPILAPKAVRLNDLIFLTN
>Tip_3121
GLYGLYMVTAEATVLVNNELNMGYEKFHIAVILTFLALYEVNTYLGVIDTRATKQIIDLL
VKEIMIGIVDMTMKGTGEVTGMPALTEHVVEIAEVAVLTN
>Tip_3625
GLYALFVVTGETIVIVQNKLHMGFERYNVLAILMYFGLFDVNQYVTIIDTRATREYLELI
VKDVRIGIINASLMGTGDSTGMPAITEKVIEVGEVEVLPD
>Tip_3626
GLFAMYVITGDILLIVKQQLHMGFETYNVLAILMYLGLYDVQEYVTTIDTHATREILELV
VNDIKIGIVNASLMGTGDASGSPVIANRVIELSEVEILPD
>Tip_2164
GLYAFWIVTGEAHLLINNDLEMSYEKYRATIIMAWLAIYSIRHFLGKVDTRANKRVLDFL
IQDVMIGIADMTLRGTGEGIGTPALTESVMELSELRVLTN
>Tip_2531
ELQILTKVTGKVKFLVQNDLCVAVEKYVVVLIFSYVCLIQLKEYLSKAQTRAQRRVLEFL
VQNIMVGIIQIELKGSAEAIGMPALTKRMMSLDEVVILAN
>Tip_2532
ELNAFATVTTKLAFLVDNDLNIAVEKFLILVIFPYVCIYELQRFLSEAATRARKRYADFL
IQKIAVGIVNVAIKGSGESIGRPALTTQVMELQELVLLAD
>Tip_823
ELHVMTTSSADIAVLVNDEYNLAIQRYLLLIIYSHICLYEIREFMAEANTRAKKKYANVY
VNGVMVGLVNVKVQGSGDGTGTPILSHRVVDLSEYVFLRS
>Tip_3078
AIHMFARPSAQHFMLIDDDYDLSIQEYPVIMIYSYLALHEVKDYLSQANRRAERHLIDMY
INGVMVTLVAIWVDGSLDATDSPVISSNKTDLAEFIILRG
>Tip_3079
AIHLFARPSAEHYMLIDDDYDLSIQNFPVLMIYTYLAIHEVRQYLRQANRKAKRHLIDMY
INGIMVTLVAIWLDGSLDASDSPVVSPNRTEMAEFVILRG
>Tip_1054
ALHMFRNPSAEHEMLIDDDYDLSIQNYPVIMIYSYLSLWEVREYLSQANRRAKRHFLNLY
INNVMVTLIAVWTDGSLDSSDSPIIASNKTELSEFTILRG
>Tip_664
AIHVFAKPSATIVILVNDDYSLSIQRFKLLMIYSHICLFDIREYLTEADTRAKKKFAKIY
VSNIMVGLVEMSTTGSADAEGSPIISNRRVQLSEFLLLRG
>Tip_3843
ALNVFSTPKAEVVVFVNNDFAVAIEEFKLIMIMSFIRVYEIKEYMNRVDTRAEKQFLKFY
TRNILVGIVAVKTTGCVDCTGGPLISHHKVPLSEVAFLHG
>Tip_3844
ALNVFSVPKCGTVVCVNNEFAIPLDEFKLLMIVSFVSIYDVTDFMAKVETRAEDQWVKVL
TADVLVGIVGVDTHGCVDCSGTPLISNKKVPLTELAILHG
>Tip_577
AINVMYIRTTELALIVQDDYDVGLERFQLLLIASYLRICELKAFLTVVDQRANKRYLEFF
VTDILVGLIPVKFTGSYEGSGTPVISNERVTLGELNLLRN
>Tip_4084
AINIMNTQTTQFAMILHDEYSIGLERFNMFVIVSFMRVYKLRQYLTLIEQRSDKKFIPFL
ITNIMVGLIPVQLAGSFEATGAPIVASRKVAMAELYVLRD
>Tip_4085
AIQQLHDQSAELAIVLQDQFCVGLERFELLIIIFYLRVYDLREYLSVIQQRSDKSFTNFL
ITNILVGLTPVKLEGEYEASGSPIIAAKKVHLGEIFMLRD
>Tip_3398
AVHVIVISGAGDFLLMTAKYKVSLERYKLFVIFTMLSIHDLQQFFSMIQTRAKKEYMELL
VEQMRMGLVQVMLTGSLKCTASPCVSTKEVELTEVIIIRG
>Tip_3399
AVYVVMVASAGDFLVVDDKYCVGLEKYGLLLIFTMLSIHDMREFVDIIEPRATKQFLDML
VEQIKLGLTEILVGGSLKTSAPPAIAVNQVRLTDMMLIHG
>Tip_330
AVYVVIEPSAGDRLIIDDDYCIALERFALLVFFPMLSLHDLRDYLSLIETRATKRFWEIL
IEQFQLGLIKIMFAGSLETKASPILSSTQVELTELLLIRG
>Tip_750
AVRVLIKVSAGVFVIVNDQYCMALENFQLMIIFPYLALREVKDFLTVIDTRADKRFWEML
VKNLKLGLVDVLIEGSVESAATPVVATLKVEMAELVLLHD
>Tip_3469
AVRILVKPSCEFRLVVDDEYSMALERFRLLVIVPMIALHNIRKFLALIETRAEKNYWEIL
VRGIQLGLLNIMVLNSFEASAQPVIASARVEVKEIILIQG
>Tip_3470
SVRVLVTPSAGRQLVINDHYCMAFERFTCLIILPMFSLRDVREYLAIIETRAEKKFWDML
VKGIQLGLVDIMLLGSVETNAGPVIAPGRVELAELVLIHS
>Tip_3383
LFQMFYAASAELHLLLETLYDTGLDQYQALVISLFFGLYDVQIFLDIAALKGAKRYLSVF
VEGIQLGLINIKMQGSHSGKAWPVVGLTRIEMAKIILMRD
>Tip_3384
LFQLFHLESSDANLVLESLYSTSLDKLNAMVISLFLSMCHVQIYLTVIALKSRKRFIEFF
IQGLQLGLVAVRFQGSYSGKANPVVGNTRIPMSEMIMVRD
>Tip_4066
LVQLLHIESSELRLLLESLYDVSLDEFKALVISLWLTLCHVQIFLLVVALKSRKRYLQFF
VQGLQLGLVSVKFANSYSSKAQPVVGATRIPLAELVMVRN
>Tip_4067
LFYLQHVQSSAINVILESLYKVSLDEYEAIALALYFTMLQVQVFMAIVALKSRKKFLKIF
IEGLNLGLLDVNLKNSFSSKASPVVGATKIDVSEMIMVQN
>Tip_1376
LFQTFHAISAELHTVLSSLFSVAHDLYASLTIFVFIGLKHVRIFLVAVKLQSQEKFITLF
IQYAELGLIQIKLQGDQKTKAHPLISSIKIELHELMFFRD
>Tip_1377
LFQTFQSISSEPNVVISSLFDVSHDVYSSLTIFVFMGLRHVRIYLVAVKLQSTEKYLSLL
IQAAELGLVLVRLRGDFKTKAHPLISAIKLQLHEFVFIKD
>Tip_2782
SFRSMHVVRSDLYVLLSNLYKISHDKYAAIMIFCFLALHRVQIFLTSLRLQAEKRYIALF
VRNVQLNLVDIRVQGSLKCTANPLVGTVKIRIAEMVVIRS
>Tip_3744
LFYSLYRIRAELFLLIGELYRISHNQYSAIIIFIYLAMYSVLMYISVLQLQAEMKYMELL
VDDVKLSLVEVELKGNKKASDTPLVGQNRVDLAELLLIKN
>Tip_4056
LFYALHRVRSQVRLLLGNLFDMGYNKFHALIIFIYLALHEIQMWLNGLKLQVTQEFMKMF
ISEVKLNLIDVNLEGSRKASDTPLVGNAQIELSETTFIRS
>Tip_4057
LFYALQRQRADTRIFLGNLFNIAYQSYKAVVIVLFMALYDIQMFMGTLKLQADQNFLEML
YSDVSLNLVDITMEGSRQVSDNPLVGNQIVRLTPTVMLRD
>Tip_3442
LFRTMCSMRTEVAALLSDLYKVSHDRFRSLMIFIYIALYRIQIFLAAIRLQAEKRLLALF
VTDIQLNLVNIRLHGSLKCADSPVVGSSRIEISELILIRN
>Tip_3805
AFQLLKSGSTDVTLLVGAQYNVAFKRYYGLIIFVHFSLCEVKLYLTILALQSNREFFDLY
IKGVLLGLVHVVLKGSFEGKATPIIAFKRIEVSDMLLVRD
>Tip_3806
VFQLFKVGSAKLLILIAALYSVAFKQYYALVIFIYLALCHIRLFLGIIALQSDRKFLNVF
VEGILLGLVTILFRGSYEAKAAPVIASDRIELTEMVLVKD
>Tip_2822
VFHVIHIFSASTHLLLDKMYEVALDKYYSMVIFVYLGLNDIRLYLSMIELQSLKAVLELL
VKSVLLGLLEVTVAGSRNSSASPIVATDKIKLGEAHIVQN
>Tip_2823
AFHVIHIISADVNLLIQGLYDMALDEYYALIIFVYMALNHLKLFLQAVDLRSLKKQIEIL
VKTLLLGLLNLLVAGSHNASAAPVLATDKIDLTEAHLVGH
>Tip_2379
VFFVIYETAVEIYLLIDGDFSVALKKYQSLVIFLYLCLDDVKGYLPLVELQSQKRFLELL
IKNILLGMINLQLVGSLNATATPLMAEKKMEISEVILVQG
>Tip_3098
AFFVVHQLAATCHLIVPSQYNIALKKFQTVVIFTYLTLEETKGYMSTVDLQSHKQYLELI
VQGILLGLIRLHLVGTLGSHSTPLMCTKKIAMSELVFVQG
>Tip_3099
VFFVLHRTAAGVVMLLNGQYSIALKQYKTLVIFTYLCLQEVKGYLSLVDLQSHKKFFDLM
IEGILLGLITLRLVGTLGASSTPIMCARKMAITEIILVQG
>Tip_4064
VMFIIHVTSAVMHFLVEGEYNLSLDKYQSIVLLAYMHLQEVKMYLSAIELLSHKKYIELM
IQGVLLGMIRVKLRGTLDGDAAPLMCNKQMEMDKITIVRN
>Tip_4065
VFFILRMTSADVHFLIEGEYGLALDKYKALVLFAYMALYEVKLYLSLVELLSHKRFIDLM
IQGILLGMIKVKIVGTLEGTAKPLMCSQKMDLDEIVMVQN
>Tip_1366
VFFIVELTSTEVHFIVNGQYAIALDEYHALLIFTYLSLQHLKLYLTVLELQSHKNTVEIL
VRSILLGLIKILLAGSLNGSAAPVIAAKKINMGEVILVQN
>Tip_1367
VFFVMRYTSTAIWFLVNGQYAIALDEYKVLLIFTYLALQHVKLYMQTLELQSHKRVMELL
VKNILLGMVRILLAGSLNGSACPLIATRKIDMGEVVIVQN
>Tip_1460
VMRTMRITSCELEFYVTAEYVIALERYTEMVIFLYIALRGIRLYLASLEQQARKQWFNLL
VKQLWLGMIGLLYKGSINGAAVPVVAKKEIRFSDYTIITS
>Tip_1461
VMRTMRVTSCELEFYITAEYVIALERYTEMVIFLYIALRGIRLFLTSLEQQARKQWLNLL
VKQLWLGMIGLLYKGSINGAAVPIVAKKEIRLNDYCIITS
>Tip_1010
VLRTMRFTSSNLHVYVTAEYVVALERYRPFVIFLYIALRKVKLFLSRLELQARKELMNVL
VRRLWLGMVNLLYKGSINGAAVPIVSTKEIKFDDLCMITN
>Tip_2217
AMTILNVISAHTKLIVTNQFLVAFAEYRPYIIVVHLSLHGIKLFLCVLNLQARKRFLDVL
VKQVWLGMVNLLIKGSINAAATPLVAERAIVITDLDMIRN
>Tip_2218
AMTVLKVLSADSKMFINAEFLVAFAEYKPYVIVLYLSMQGVKLFLTTADLQAQKQYINIL
VKNIWLGMISVRITGSIDGAADPIICEREVRLADVILLRN
>Tip_1379
VMRVLRFTASNAFLFVTAQYVIAFAKYQAFVIFIYLALQGIKLYLALLELQARKKYLNLL
VRELWLGMVDLLYKGSVNSAGAPVVAKKEIRLEDLCLIRN
>Tip_4086
AMQKMNTSTGAVWLMVNAKYNIALDRFQTLVITTFLRVSNVRVFLAVVDLRSKKSLMALI
VQNMLLGMVDVTLKGSINSAQSSVVASKKIHYTDLFLIKD
>Tip_4087
VMQKLNSTSAKLFLVVNAQYEIALDKYAPIIIFTFLSLSNIHLFISIIDLQSRKRLMGLI
IKQMLLGMVNVSVKGSINSAAASLLASKKIKYSDLFLIQN
>Tip_1627
VMHKMTSMSADINLIVSSNYDVAFDRHQAQIIFTFLSLPNVRLFMATIELRSEKKYLSLI
LKEVLLGLINIKFKGSINSCASSIIAAKKLQLGDLYFIQD
>Tip_1628
VMHKLQAMSCEIYLLVSSNYSVAFDRHEGQIIFTFLSLPNVKLYMATIELRSEKKYLSLI
LKEILLGLISIAVKGSINSCASSVIAGEKINFGDMYFIQN
>Tip_2684
VISKLTKMSAEMLLLVSADYDLSFDKFKAQIIFTFMTLPDIKLYLTSVELRSERRFLSVL
LKEVLLNLLNLRCQGSISGCATQIIAAQQIRVSELYFIKN
>Tip_2989
VICRLAVIAVNVHLFVNADYDLSYNRYKSLVIFSFLALSNLLLYISSVELRSDRKYLNIL
LRKILLNLVDIECKASMTGCATQLITPQKIPLFEMVFVKN
>Tip_2990
VICKLSHISVNVDLFISADYDLAYNKYKSVVIFTFISLPDLLLYLTVIELKADRKFMNIM
LRKILLNLIDIEIKASMTGCASQLISPQKIQVFELYIVKN
>Tip_1907
VMQKIKTTSPEIVMIINNSYNIPLDKFRPILIYRFFSIAEIKLYLSMLDLRSWKQFLDVL
VQNVLLGMIGIILRGSIMSAAESIIASKKISLGDICFFKK
>Tip_1908
VMHKIRVQEPTIILIINESYDVAFDKFRPLIIYRYLSIADVQLWLPLIDLRSWKQYMDFL
VQDILLGMLSIVVRGSIMSAANSVIADNKISLSDVCFFKE
>Tip_1406
VMQKLHVISAELVLLVNSEYDVALDAFHALIIVTFLSIANIKIYLSLLELRSKKRYLDLI
IKQILLGMIDVALKGSIDAAATSAVASRKIDMSELTLLQK
>Tip_1608
AMHKMRICSAALGFLIDSDYNTSLDSYRPIVIFTYMSLTEIRLLLQLLALRSEKTFMSLI
VRQVLLGMVEVAIRGSVNGASASLIADKRIRLTDISLIQN
>Tip_2901
VLHKVHSQKVERKLMFNNKYSVCLDEYNPIIILTYLSAAELKLYLDLIDLRSRRTLFKIV
VKDCVLGAVGIQFNGSVAASSSSVIAKKEIKVPDLEYIAD
>Tip_2902
VLHKIHITKARRALVFNDEYSICLDEFRPLIIITYLAAAQLKLFWSAVDLRAHRRLLDLA
VRGLVLGAVDVQFHGSVDAANSSIIAKRELKIGDLPYIED
>Tip_1693
VLHKMHATSAERALLFDNKYEISLEEYQPIVILTYLSAAEVKLYMKLVDLKSHKTIFALV
VKNCVLGMVNVKLRGSVAGAASSIVAKPEVKISDISYIKD
>Tip_298
IITIMQVTSARMYLLIGASYDTALNTFRPMVIFTYISLKNIRAYLNSLELQSRKKIKNVL
IRDVLLGLINLLLSGSFNSSAEPVVSKRKIAIEELCIIKN
>Tip_2042
VIAILQALSAEADLVVNASFNTALNTYRPRVIFTYIALKDIRAYMACIELQSEKSVKNIL
FKNILLGLVNLTVKGSYNSSAEPVVSKRKMTVEEMCLIAN
>Tip_2043
IITVMHQSSAEVPFLVGAEYQTAFNTFKPMIIFTFLSLKNVRGYLKILELQSRKQLKSVL
IKDVLIGMIQILIAGSFNTTAAPLVSSKKIEIDELCVIKG
>Tip_711
VIMVLWTLSLQSHFLIGADFNTGLNKYRPCVIFMFIGFENVRDYLSIMELQASKKLAELV
IHGIFLALVNLLLTGSHNASECPVISSKEIKIDDMCIIKA
>Tip_712
VITVLNALSATALFMVGASYETGLNTYKPCVIFMFISFQNIRKFISAMELQAKKKVAEVL
VHDVFLGLVDLILTGSHNASECPVIANREISIEDIVVIQN
>Tip_687
VITIFHNISAELYLFIGASYEIALNSFAALVIFTYIGIDDVEAWLETIKLEASKKYLNIL
VSTVLLGLVDVRIEGAHSAGLDDIVASQKIAIEELILINN
>Tip_1178
VITIVVKIRAKMYIMIGANYSTALNTFASYVIFAYLALDHIRELLAQIKLEANKKFLQFL
ISGVLLGLINVLMDGSYSSSLKPIIAIKKVDIEELTIINQ
>Tip_1179
VITIFHKISSQLLILVGANYAICLNSFRAYIIFTFLALDHVKDFLNTVKLETDKRFLQFL
VSTVLLGLVNILLNGSFSAGLRPIVSTTNVEVEEMALIKQ
>Tip_16
AATMLMYPSAATFILVNAQYVVTLEQYQPLVIFTFMALREVKLHLDLVDLQSRKTFIQLY
VKNILMGLISVILKGSIASTAGPVISTQKVAQEEIVLIQS
>Tip_333
SATLMHPASARASIVLNAEYGVTLEKHKCLIIYAYLAIQDVNLLVNSIDLNSRKEYLDAY
IQEILLGIVEIEMRGSIAGSASPMVSSKKVKLSELTFIKN
>Tip_367
AATLLDTQSANLYIIIGAEYEVALAKHTGLVILVYFALQEMQLLCSIVDLNSKKQFLHAY
IKEMLLDIVQVKLKGSVEGSASPLVAGKQVTLSELTELKN
>Tip_1195
AAYQLDRRSAEILLLVGADYNLAYAKHKGLIILVYYGMKDVRVFLASVNLKSDKQYLEAM
VVNVLLDIVEINLSGSVAASASPIVASRRVEYTEIQELRD
>Tip_1196
VASQLDRKSANLKLLIGADYDLSLARHASLVILVYYGMHDVRLYLAAVNLKSQKSYLEAM
VVNILLDIIKIGISGSVACSASPIVAGRRVEYQEIQELRD
>Tip_792
AAEQIDKKSCQVRVLIGSDYNISLAQHWALVILVYYAMHEIKAYMKIIQLNSEKEFLDMR
ITNILLDIINVRVRGSVVGNASPVIASEQVEVSEITMLHH
>Tip_775
AATLLHAQSAKLHMIIGADYQIALAKHRGLVIMIYFALQEVKLVLKLVNLNSSKQYLQAY
IKNILLDIVQIELKGSVAGSAPPIVASRQVTLSEVTEMRN
>Tip_970
SASLLKPPSCKMHIVVNAEYSIALERHAPLVIYVYIALQQVQLYIDVVDLQSRKTFLEIY
VQDLLLGIINLQVKGSIAGTAAPVVASKKVKLKEFVMITH
>Tip_971
SASLLYPPSGKSHVVISAEYNVSLDKYMSVVIYIFIGLREVQQYVGTVDLQSRKKFVDFY
VKNALLGIVNVRMRGSWAGAATPVVANQNVAVEELILLAN
>Tip_132
SASLLKPPSCEVNIVVNAEYSITLEKHQPLVIYAYVALYEVQLLVDTIELQSRKTFLELY
VQDMLLGIINLQLKGYIAGTAGPVVAAKKVKLKEFLMIQH
>Tip_588
VLLMLSQTSSDKYYLVNDKYSIAVDKFGLIILFTFLCLTDIKLFLTVIDLQSKKKYVDLY
VKDLIMGLVNVRNRGSLQARTTPVVAPQKIQMCEVVFIQS
>Tip_3248
VLVMIAHSSGAIYYMIQEDYVVAVDRHRALILMTFLCLLELKLYLASVDLQSEKRYLDLY
VKDMILGLVDVNNAKWKECSTAPIVASAPVDIRELIIIQS
>Tip_3249
ALVILQEASGEVHYLVHEEYTIAVDKYKLIILFTFLCLHEIKLFLSTVNLQSKKRFLEMY
LKNVILGLVDIQNAKWKQSSTNPIIATRPIDLAEILIIHT
>Tip_510
VLSMMSHTSGDHYYLVNDQYSIAVDRFSLFILFTFICLHDMKLFLSVVDLQSKRRFINMY
VKDLILGLVNVKNAGSVQARTTPIVGSRKVEFSELIFIQS
>Tip_3385
VLHLLYVAAADVHYIVSNDYSINFEHLRLIILYAYLALENMKLYLTSIDLQARRRYMEMY
IKNVKVGLVGVLNKGHVEASATPIVIKKRLSMNDITVVQT
>Tip_3386
VLSMLYIPAADVHYIISNDYKVNFEHLRLIILYAYLALQNLKLYMISIDLQARKKFVKMY
IKNIKVGLVGVLNRGSVQASASPIVINKRLAMNDITVVQT
>Tip_551
VLFMLYIPAAEVRYLISSDYKVNFEHLRLLILYAYLALRNLKLYLITIDLRARKQFVKMY
VKNVRVGLIAIIMKGSVEGSASPVVINKRLSLTDLVVVQS
>Tip_3208
VLQMFHECAAELNYIVDGNYHITYEELSLVVLYLYLCMYNVKLYVSVADLQSRKKILDIY
LKNVRLGLVRVMSKGSVEATAAPLVIAKKVEITDYALVKS
>Tip_3209
VLQMFHECAAPMNLLINGNYEISYENLSLFILYLYMCLHNLKLFLTAAELQSRKKFLDLY
LKDVRMGLVSILSKGSVEASASPLVVTTRVTITDILLVKS
>Tip_3158
VLNMLNEIAADVNYLLNDDYGVCFEQLALIVLYLYMCLHNLKLWVSVIDLQSKKKMMDVY
LKNIKLGLVEIRSKGSVEGSATPIVISRRVEWTDYSVVQS
>Tip_809
VLNLLRKPAANTHFLIKNQFAVSVDKYELLLLYIFLCMRDIRLYVILVGLQAQKSFLELY
IQDIKLGIVHLLNKGSVEGTATPIIATQRVELKELAIVKS
>Tip_980
VLNLLLEPAASYMFMIKNEFGIAVDQYALLLLYIFMCMRDVRLYVTAVDLQAKKGFVELY
IQDVKLGIVNILNKGSIEGTASPVVASQRVDVSELQVVKS
>Tip_981
VLHMLLEPSASSQFLIENDFNIAVDRYALLLLYLFMCMRDIRLFVVAVGLQAKKRVIELY
IQDVRLGIVEILNRGSIEGTASPVVASQRVNLRELQLVRS
>Tip_1232
VLTLLGRPAADIAFVLQNAFRLSYDKYTVMLLYIYMVLFDTKLYLIAIGLQSQKRFFELY
IQEIKLGIVSVYNHGSLEGKAAPIVATKKVTVSEVVLIKG
>Tip_2935
VLAFLSEPAAEMRLLLQDDYRLAVDRYKILLLFVYLCLNQIQLYLILVDLRSDKHYLRMY
IQDLKLGIIGVFNRGSNDGQATAMIAIHKIDMREISLVKK
>Tip_2936
TLALIQMPAADAKLLLQDDYNAGVERYRILLLFIYMCLHQAKLYLIVIDLQARRQYFDIH
IQDLKLGIIDIFNKGANEGSASPVIAVTHIDVREINMVKK
>Tip_1270
VLALFADPTAEVHMIVNDEFRIAVDRYKIMLLYIYMMLHNVQLFLTTIDLQSRKKYRELY
IQSVVLGIIDIFNQGSVEGSATPIVAAERVELREISVVKS
>Tip_1641
ALALFYIPSGEIHLVVNKEFDLAFERWPVIVLYVFMCFNNLKLYLTIIALRSAKAYLEMF
VHDVRLGLVEVLVKGSVEASAPALVAGKRVDLTEVRLLSK
>Tip_1642
ALSLLFIPSGTHYFVVNSQYDLSFERWAALILYVFMCFNNLKLYLSVVALRSRKAYMEMF
VKDVRLGLVDILMKGSPEASAPALVAGKKVELTEVRLISK
>Tip_2135
SLHSLYETSSQDAVLVHSTYDIGWERYQGFVLYVFIALQNIKAYITTLALQSGRSYMKLF
VADIAIGLIEVLYRGSTEASAAALVATYKLTMNELMFINK
>Tip_2136
SLHSLYETSSEDAVMIHSTYDIGWERYQGFILYVFIALQNIKSYISVLALQSARSYLKLF
VADVSIGLIEVLYRGTTKCSEAALVASKKLSLNELLLINK
>Tip_1435
TLHSLFQPSADLNLMVHSTYEIGYEKWRGFVLYIFQALQNVKLFVTTLALQSAKAHFKLF
ISNVALGLVALLYKGSTRSSASALVAAQKLDISELMYIQK
>Tip_2258
ALHIICLPSGELNLLVSNTYVISYDKYKALILYTCIALWNLRLFLTIVELQSSQKYLALL
LSTVRLGLVGVVIENSERANHTAIVSDNRVTLDEIVLISE
>Tip_2259
ALHVVCLPSGETYLMINNSYAISYDRYTGLVLYTCLGLWNLRLFLAVIELQSAKRFIDFF
LTTLALGLIGLILKNSERASHSAIVADNKVALDEVMLISE
>Tip_2254
ALHMVFEPSGEIHLMLNNTYDLSYDGWKVLLLYTCLCMNNLRLFLAVVALQSAKNYVKVF
VREVVLGQVSLILRNSTRGSEAAVVSQRKVKMTELMVISR
>Tip_2255
ALHMLFVPSAEIDIIVNNTYGLSYDGWVSLLLYICLALSNLKLHISTVALQSAKRYMKVF
LREVALGLVGLILRNSRRGSQSAIVSANRVEITELMIISK
>Tip_612
ALYMICIPSGVASLIINSEYNMSYDRWRVFMLYIFICFNELKLYLTALDLQSSKAFTEVF
VKNIAMNLVDVLLKGSHQSEGTAMISHKRVEMKECRLLTK
>Tip_613
ALYMMSIPSGAVNIILNSEYEMAFDRHQVILLYVFLCFMDVKLMFTAVDLQAAKAYTKVF
VADMALGLVDVLFRGSTEASAAAMVSEKKVKLTECRVIKK
>Tip_79
TLYLVCFPSAATQILVNSEYSLSFDKWNALLLYVFLCINNIKLHISILALQSAKAFMQIF
VRNLALGMISLLVKGSVQASASALVSGHKVEMTELQLISK
>Tip_80
TINLVRFPSAKACLLVNAEYNLAFDRYNAILLIVFFCMNNLKDFISLIQLQSARMYLQLL
VRNIALGLIDLLLKGSLQASAPALITPKKVQVSEMHLITD
>Tip_603
VLHLLCVPSGITLMITNNQYGISFERWRAMILYIFMAFNNVSLYLTNVALQAQKQFIDLY
VRNLELGLVDICLRGTIQNAATAMVSHKRIALTELKVMTK
>Tip_2700
TLDLICTPSGVFDLVTNSDYKLGFDKWQTLVLYVFFVLTAVSLYQPLVVLQSEKQIVDVY
VKDVELGLVNIRMRGSKEAANNALVSTKQVPISELKLMTN
>Tip_3369
TLDAMCAPSGVYDMLLHSEYNISFDKWQAMILYIFFVLSAVSLYMPIVVLQTEKKFMELL
IRNVELGLVDIKFQGSKESADSALVTVRQVNLTELKVMTN
>Tip_3370
TLDLLSTPSGVFNLLTNSEHDLAFDAWKALILYVFFVLTAVSLFMPIVVLQTEKAFVDIY
VKNLELGLVEIRLKGSHDSVNTAIISVKQVEISELCLMTD
>Tip_1617
AMNLLCQPGGVKLLLLKAKYSLAFEHWRAIILFFYFAFNHVSLYLDIVALRTEKQFLQMA
VRNVELGILDVRLEGSIQAAANAIVSSNQVEISEIKLMTK
>Tip_1618
AMNLVCVPSGVTLIIVDSQYNLPFEKWKLMILYVFFVFNNVSMFLAAVALQTAKQFLDIY
VRDTELGLVNILLKGSVQTAASAIFHRRQVKISEMKMMTK
>Tip_2035
ALALITALSAETYYLLNNSWEIAVDRWLSIVFYMYFCMSETKMFLNLLALQAGKQYFDMF
VKGVKLGLVKVKMSGSVRGTAMAIIASQRVNCGEYVLLQD
>Tip_2036
ALALLTCLSAEMQYMINNQYGTSVDRWLSLVFYIFFCLAETEMYLSMLALKAERQYLEMF
VRGIQLGLVNVQLTQSTEATAMAIIATKRIDCGEFLMLQD
>Tip_2295
ALALLHVASGAAYFLIDDDYDVAVDKWLGLAFYVFLCLSELEMYLEQISLQADRQWIELM
IKAIQVGLVNIRLGGSVTGSALAVIANEQVELNELVMLRE
>Tip_2296
ALALMNSTSGKIFFLVDSDFEVAVDRWLGLAFYVFLCLADIETFLEPLSLQAEKQYIQMI
IRGIQVGLVTVRLGGSVRSSALAVIATDQIDLAKIVLIKE
>Tip_695
ALALLSLLSAALHYMVNNDYNIAVDNWLSVLLYIFMSLGELELLLTSLALQAERMYLELF
VRGLQLGLICVKLTGSVRATAMAVIVNKRVECRELIMLQE
>Tip_302
ALALLTLPSAELNYLVNNDYGLAVDNWLSLVLYIFFCLNNLELLLSALALQAQKMFLEIF
VRGLQLGLINIHIRGSVRATAMAVIANKRVECRELVMLQD
>Tip_156
ALALVTLPSAAQSMLVQSNYGLAVDNWLAAILYLFISVHNLKLFMPVLALQSQKQYMDLM
VRGIQLGLINVHLAGSIQGTAVAVIASSKVSLSDLCMLQN
>Tip_353
GLGTLAIPSATATLVIENSFNISVDQYKAMVMYLHFAVYNIRLWLSRLSLRMQKAYLPLL
VKGVQLGLIEVRVKNSVRVEATAVVSAKKVDIREVPLLQD
>Tip_2760
GLGLLAAPSAESHYMVNNTFDCSVEKLKGFVMYLFFSMHNVQLSLCGLSLRQAKAFLDLL
IRDVQLGLVRIKLKTSVRAEAKAIVVDSKIGLQEIVLIQD
>Tip_2761
GLGILALPSADSHYMVMNTFECAVEKLQAVVFYIFFSLYNIQLYITALSLKQEKAYLELL
IKDIELGLVRIEFKTSVRAEAAAIIVDKKVGLQEITLMQD
>Tip_1346
SLGMIALPSAKVRLLVEHQFALAVDKYRAVVMYLYFALHDIRLFMTRLALKQKNSWVPLM
IHNIQLGFTRVKLRDSLRTTDSAVVAISKVEINELTLMQD
>Tip_1347
ALGMLALPSAELHMLVNDQFGLSVDKWKGVIMYMFFSLHNIRLFMSRLDLRQRQAYIPLM
VKNIKLGLTKIQLRNSLRANGTAVVATTRVDLQELTLMRD
>Tip_340
ALGRIAAPSAVIQYLVENSYDLSVDRFRGLIMYIYFSLYNVQLLMSRLALRSRKAYMDIV
IKEIQLSLIAISLSNSVQDVATAVVAHTKVQLRELVLIKN
>Tip_3922
ALAAMACPSSEITYLVNNDYACAVDTYEAVVLAIYLCLYNVRLFVRGIALRSRKKWLDLL
IREINLGLVDICLHNSAQSAATAIIASRKVDIAEFVMMQD
>Tip_3923
GLAALACPTSEMTYLLNNEYDCAVEKYKALILYIYLCLHEVQLYVNGIALRSRKRVLSLL
IKQLNLSLVDVCLHNSAHSSAAALIATRKVELAEFTVMKD
>Tip_1215
AFAGLFQLSAAVKVLIDNGYGISVDRFNALVYYVYLSMSNVRPYLRTMTLKAEKSLVKAM
IRNINLGLINVRVRNAPQASAIALIANARIALHELVLVRD
>Tip_1216
AFAGIMPRSAALCFVVNENYNISVDRYRWMILYMYLGINNIKAFMRSLTQKVKKQFLAAL
IKNVQLGLIDFNLRNAPQAHAIALIGTAEIKLTELLLVKD
>Tip_820
AFAALALPSSEIKFFVDNDFELALETYKAMILYVYLGIFEIQQYISAITLKGEKKYFEAL
IEDIGLGLIQIHTRNAPESPATAVIVTKRVDMTDVVLLRN
>Tip_3016
ALSRMDVPSTACEFFVEDSYGLGVDRFHALILYTFFALFDVSPYIAIIALEGNKTLVEAL
VKDITLGLVDVQLNNAPQASATAVIAGQKVHFPEIAVIEN
>Tip_3017
ALSRFSIASAQGYFLVEDDYEVSVDTYRALILYMFLGVLNIKAHVTLVALEANRTFLEVL
VRNIQLALAEIKIKNAPQPAADAVIAGRQVQIHEIAVIEN
>Tip_1455
TLSRLAQPSSEIHYFVDNEYDIAVDEFPAIILYVFLALFNVKPFISVVALEANKTFMEAL
VKEIHLSLVDVKLHNASQASASAVIAGMKVDFAEITLVEN
>Tip_888
TLSKLSKPSTDVHYFVDHDYEVVVDKYDTVVLYTFIGMYNIRPFITVLELEAQRTFLEAL
IRNINLGLVDVKLHNKPQGAAVAIVCGKQVDLMEITLVED
>Tip_109
ALCMMAIPSAAVQYIVNSDYQLAVDRFQSLILYVYFCLYNIQLFLPQIALQSRKWYLDLL
VRDVQLGLIDICLRNSVQGAATAVVAGKKVEMGELILMQN
>Tip_17
SLSLLNTVQGDYRYVINSQYNLSVDKWKAIILYVYICLFNLRLYLAALALQSAKAFLDLY
VKSIGLGLIGVLQQGSVQGGASAVVATRRVELQEVVLIQN
>Tip_1681
ALSMLQVPAGPVMYIVNSEYDVVVDIWAGAILYMFMCLQNLKLHLSVIDLQSQEAWFELY
VKGLQLGLIDIMNRGSYQGPSSPVISQKHVQAKELTLIKN
>Tip_3588
ALSMLYVHSADFPCLVSNEFKIIVDIVGTLLLYMFLAIHTVRLYLAVIELQSEEGFMEVY
VKNIRLGLVDVLNTGSQQGPASRVVSGEKVDMTELELLAS
>Tip_3589
SLRMLDMPSAEMRCIISSQFKIVVDVWSTALLQMFLCIHNVRLHLSLIELQSQEAFLELY
VKNIRLGLISILNIGSQQAAADRIISSQKVEMKELELLAS
>Tip_428
VLHLVSTPSGKTRYLIEAPFALAVEKFDLLVLFTFLCFKALEVYLTVVNLQARKRFLEMY
VENIQVGLVSVKNMGPHESNATPIVAASQIQISEVQFIRS
>Tip_484
VLHLTHLASGENKYLIGAPFALQVDRFDLFVLFKFLCMKELRILMTAVNLQARKRYIEIY
VKEIQVGIIDIRNRGPYQGNAGPCVASRKIELCELTFIQS
>Tip_1097
VLHLMQAPSGTLYYLIDAPFGVQLDEYDLFILFRFLCLKDLEIFLSIVNLQAKKRLLEIM
VKDLEIGIIDVTNRGPLESCATPIIASKRVQFAELVLIKS
>Tip_2705
VLRLLQLASGEFRFLIDAPFDIQFDKFNALVLFKFMCFAAIRILLPIVTLQAEQRWLDLY
IKELRVNIVEIRFQGPLQASANPIVATRMIDYAQLTLIRS
>Tip_4074
VLFLLMLQSGDIEFMVNAPFQLQVDRYQSLVLFKFLCLKDVRIWMAFTDLQAKERFVSIY
VRNIRVGIVNIKLHGPLEASAYPIVAARRMELNELTFIKS
>Tip_4075
IMLLLKAPSGDMGLILNAPFHLQVDKYKSWILFKYLCLMDIRIFLTVVNLQARKKYIQLY
VKKTQVGIVNVRYKGPLQSRAMPIIASRRMDPCELKFIRS
>Tip_1582
SLYLLSYSSGDHHYLIEAAYDLQVDQFDLLVLFTFLCLKDLRIYLPVVELQSKNKMADIY
VKAVQLDLVNIQNKGPLKGNGPPIVAHHRIEMNEVEFIKN
>Tip_1583
SLNIFSHPSGDTNYLIESAYALQVDQFEALVLFTFMAMHDIRIYLPGVKLQSAKNILNMY
VKSIKLDLINVKNKGPLKGTAEPIVATHRIEVQEIAFISK
>Tip_2492
VLHLISIPSGNEKYLIEAQYGLQVDRFDLLVLFTFICLKDLRILLSVVDLQSRKRYIEIY
IKEVQLGLVNIMNRGPIQGNASPVVATRRIDLSEMAFITN
>Tip_2493
ALHLLHLPSGDMRYLIEAEYGIQMDRYQLFVYFTFLCIRELRIYLSVIDLQSRKKFVEMY
IKNIQLGLIDVMNRGPIQGTSNPVVAPRRIDLDDIALIKS
>Tip_704
AMYMIHLQSAKRGLLIDNEYPAALDKYNLLVLAVFLCMNKVKEFIAEVQKQAERQLVDLF
VRDIMLGLTNVAFRADYQPLASPVVTPRNVQLTELILLKE
>Tip_705
AMHMIRLQSGTRGLIVDDDYNAAFDKYSLLVLAVFICMNKIKDYISSVQKQAERQFVNLF
IREIMLGLLEVKNRADYQPLASPIVTSKSVELNEMVLLRE
>Tip_1226
SMALIAAPNGQLQLLIDQNYNASFDKYGLIILVIFLCLHKVKQIMAVVDKQAEKHYLELF
IQDLMLGLVKIENKAEHQSLAAPIIGSTSVEFAELVIIRE
>Tip_3068
SMALIAAPNGQLSLLVDQNYNASFDKYGLIVLVIYLALYEVKQIMAVVDKQAEKHYIELF
FQDVMLGLIQIRKKAEYQSLATPVIGDPSVQLTELIIIKE
>Tip_3069
SMALIAAPNGDLNLMVDQDYNASFDKFGLVLLVMFFALYNVKQFMSVIEKQAEKHYIELL
IQNLMLGLVQVRKKAEFQSLASPVIGEQSVKMTELVIIRD
>Tip_1281
GMALIREPNGKNKLIVHQEFNASYDKYGLIILVMFLCLHQVQQIMTVIEKQAEKRFLELF
VQDIMLGLVQIRKTAEYESLASRVIGTSSVDLSEMTIVRE
>Tip_740
ALTLLHCKNGEVQFIVDHQYDISFDRYGLMILVVFICLYKIEGIMSVIEKQARKKFIELF
IQEVMLALIRIQNQAEFEALARPIISARQVDYMELVMIRE
>Tip_3520
AMQVLRAAAACQFLMLDNKYDISWEKYQAIVLRLFVCLAKISAIITTVNAQAQKKFLQLL
VAEMALNLIDIKNAKDHTSLAPPILTSTSVTLSELVLLAS
>Tip_3521
AMHVLRSAAGNRYMVLDNKYHIGVEKFKLVILRLYVCLARLKNFLDHIEAQAKKKYIKLF
VAEVALNLVNIENKKDHAGLATPVLTSPSVDMPELTMLKN
>Tip_817
AMHIMRVAAGALHLFIDSEYQVGYERYNQLVLRFFLCLSKLKDYLGRINAQSKKKFLKLF
VPDVALNLVGVQNRKDFTALAGPILVSRSINLSEFLLLRH
>Tip_1427
AIHVLTHPRGEVYLIVNGKFGVAFERFKLLILKIFTGIYKVQSYFGIVEAEAQKRYMKLI
IKNIMLGVINVQIRDDHHPLATKVVSTRAIDVHALMLLKD
>Tip_1428
AIHVLTAEAGGLRLVVNGKFNLAYERYKLLILKIYTAVAKLKAFFSVVEAEAQKEWLHML
IKNIMLGVLEMKMKEDYHPLAAKIIANRAIEITAMAILRS
>Tip_2075
AIHVMNAQAGSMEMVINGQFGMAYEQYTLMILHIFTGLQKVQDFFNIIEAEAQKRFIHLI
IKNVMLGVVGVEVKEDYHPLATKIVANQAIALSALCLLKN
>Tip_2797
SIHNLTKEAADQEILMTGNYGLSYSRWRLLIMRVFTAIAKLEEYFNTVEAEAERRFLHLV
INDLRLGVISLDVTEDYHPLASKVIASTSIKLAAMTMLQE
>Tip_3276
AFSSLNVIAGSLSIIVRSAYGIAFSRFNLVVLRIYLSLSKVKDFLSLVEAESEKQYLDII
VTDVMLGLVSLKLREDFHPLATKVVRETTIGIDALTLMKD
>Tip_3406
AMHVMVVVAAEASLIVDSKYNIAFSQYKLLVLRLFLGVLTVRELLSVVDAESERRFLKTI
ITDVMIGMVDMNIQEENHPLAAKIVVTRKLSLSALSMMRD
>Tip_3407
AMHTMVLLAAGINLIINSKYEVAFSRYKLLVFRVFFAIATVRDYLTLVEAESDKDHLELI
ITNVMIGLVKLRLQEELHPLASKIVASNTISVMALSLMKN
>Tip_1167
AILVLNPDAGRTEMLINGKFGLAFERYTLIVLRIYLAINKIRPYFNSIEAEATKKFLHCK
TKGIMLGIIGVQMKEDYHPLASKVIATRAIACNAFCFLKN
>Tip_1168
AIHVLTIRAGETVLMVNGKFGLAYERYSLMLLRIFTAIAKIQSYFGMIEAEAERRHMDLL
VKDVMLGVVSIRLKEDHHPLASKVVAARAIAIAALCLLKN
>Tip_796
AMHVISVQAGNTYMLVDGRYDICYERFSALVLRIYVGLTHIKEYFTYINASAKKKFLHLI
VKDVMLGVVNIKNRKDQEGLASKIVAVDTISLSALCMLRE
>Tip_129
TMHVLKVPAGCLHLMVDNEYDIAFESYRLFVLRLYLCLLTVKQWLNDIHAQARKKFLELF
IAEIMLNLVHIANRKDHQGLSSPIVASASLKFEEFLMLKE
>Tip_948
SMTRVKATSAETYLLVDDEFDVEFEKFQLLVLRLFLCLQKIAKWLSRLELQKEKRYMHIF
VQNVMENLLNVKNKKDYKAVYTPVITTQSIKINDLLIIKE
>Tip_949
TMTRARVASSAICLLVDNEFNLEFEEFRLLVLRLYMCLQKVAKFLTTLELQKEKHFMHML
VQKIIENLVEIHNEKDYQAVYEPILTNHSIDVSDITIIRE
>Tip_3801
AMTRIQVISSGAALFVNDDYQLCFECYQVLLLELFLCMHKVKEFLSRVREQKERAYLDLL
LQNIMENLINLAQQKDNGALNTPIVASKSVELSDMCLIQE
>Tip_3802
SMTRVSMLSETSSLFVNDDYNVAFECYKILLLELFVCLQKVKDYLTRVKEQKDRAFVDLI
MADVMEDLIGFALKKDRGAANTPVIAAKSVNFDDICLIEE
>Tip_532
AFTLLAVPTGERHLLINNNYSIVFEQYRLLLLHLFISLHSIRDFLSTVEKQASKKYLALF
IQDNVLNLIDLCTRADTESLAGPIISSKAVTITEILFIRD
>Tip_533
AMTLLHIPTGSNNIMVKDEFKVAFERFSLLLLRMYLTLHRIRDFLTHVEKKAEKRLFEIF
IQNNMLNLIHLKTEADNKALATPIIAALTVEISELVLIED
>Tip_3730
VLSIVETPAAAILIIIDEGYNVGYEKYRSLLLRMFMAMKEIREYLSVAVKQSDKRYHGLF
VNSIQIELVDIAIKTEHDALASPIVAVTKIAMSELVVIGE
>Tip_3731
VVHIIAVPVAAIQIIIDEGYDVGYERYTALLLRMFMAMKEIREFLKAAVKQSNKRFMGLF
VNGIHIELVNIAMQTERDALAPPLVSVEKIEFKELMVIGD
>Tip_3359
CVALIALPTAMVYLIIDEGYSIGYEKYRSLLFRMYLSMKTIKDFLNALVKQAEKRFVGIF
VNNLLIKLVEIQLQTEHEGLAPPVIATRQVEMKELTILGD
>Tip_3040
AINLMAMPTASNYVMVEEGYGVAFDTYQVILLRIYIALDSVREHLSEVVKQAQKTYLDVF
VNSVLIDLINTENQADHEALAEPLIATQAIEITELVVLSD
>Tip_3944
CVSLFSRPTAEQHLLLDESYNIGFDKYVGLLLTLYLSFHSVQQYLDIIVKKAEKHYLELF
VNDLLLNLVDITNQADYEGLAEPLVAPKAIKFTEMVVIRQ
>Tip_3945
VVSLFHRPTADTEMLLEEDYGVGFEKYVGLLLRLYLSFHSVQTFMSVVVKQAEKRSLDFF
INQLMLNLINLELQADWEALASPVIGSRAVELSEMVLVRK
>Tip_2041
CVSLFKRPTADAHMLLEESYNVGFEKYVGMLLRLYFSFNSVQDYLDVVVKQAEKHYIDFF
INELMLNLINLENQADWEGLAEPVIASRAVELSEMVLIRN
>Tip_1403
AVSLMKRPTAHYNLLLDETYSLGFENYVGLLLRLYLSFDAIQDFLDVVVKQAKKHYMDFL
VNEVALNLVDLENRADWEGLAEPIISNKAVEVDELAMIRD
>Tip_2758
AVAMMNRPTAEVDILLDEDYDVGFQRYAAMLLRIYLSYSTVRKYLSLLQKQAERSFISLF
VHDLLMNLVNIRNRADYEGLATPIISTAAVAMNELLLIKD
>Tip_2759
AVSMMNRPTAETDMMLDEDYSVGFQRYAALLLQIYLSFSTVREYLALLEKQADRSFISLF
VHNLLMNLVNIENRADYEALAPPIISTAAVALNELVIIKD
>Tip_943
SVSIYNRATAEANILIDEEFEIGFQRFKSVLLRLYLSYSTIREFLTLLQKQAERQFLSLF
VRDLLMNMIDVNNKADHEGLAAPVIASQAVDTSELIAIKD
>Tip_1323
SVTIFKLPTSERNLLLEEDFNIAYEEFASIILVLFMTFYTVREYLETIMKQARKHYITMF
VHDIMLNLIRMANTADNETFASPIISHRAVEISEIIMIKS
>Tip_1324
AVTLFRQPTCDVNFLLDEEYEIGFEKFKALVLRLFMTFYTIRRHLSVIMKQAKKQMLEMF
VHDVMLNLVRIVMQADSEAFANPVIANSAVYIQEFILIKD
>Tip_305
ALNLLRKPTASRQILLDDEYGVAYEKYAAILLRIFMVFQSVRDFLSLVMKQAKKHFLQMF
VHDVMLGLVKLANRADSQALAQPVITTRAVAVAEMLLIRD
>Tip_56
SMTMIRMDSGARGLIIDNDYNVAYEKYNLLVLRVFICLHKIKNYLSVIDKKARKHFLAFF
LHDVMLGLVELKNRADYQALATPVITTKSVELSELTLIRE
>Tip_1100
AMTMLRVPSGDRGLIVDDDYKMAYEKYQLLVLRIFICLNQVKEFIETADKKARKRWINLF
LQEVMLGLMKLRNRADYESLATPIITSRSVQLGALTLIKD
>Tip_1694
SMTTLKAPSGDRQLIIDNKFNVSYEKYRLFILRIYIVMHKVKEWMSKTDKKAEKQLLNLF
LHNTMLGLTNVNNEADKQALATPVITNKSVELGALTVIKD
>Tip_1695
SMTALKVPAGERGLIIDNKFNVSYEKYKAIILRIFIVMKKIKEFISETDKKAEKQLMNLF
LHDTMLGLTDVHNEANYQALAMPVVATQSVDLKALTVIKD
>Tip_1220
SMMAIHLPSGVSYLVIDNKFNVSFERYRLIILRVFVVLLKVKDFMSITEKKAQKQYVDLF
LHEIMLGLVQLQNAADYHALASPVVAHKSVPLAALTIIKD
>Tip_1221
SMHALQVVSGNKGIMIDDDYKVALERWRLVILRIFLVLFDVKDFIASAEKKAEKQIIQLF
LRKVMFGLTDVHNEADRTSLASPLVANRSIGLAAMIFIKS
>Tip_851
STQVLRVIQSESTVPVGSDYQVAVDRFHMLLLVLFLSLHRVNVWLEAIEKQARKRFLELL
VHDVMLGLTHVENQADFETLSTEIVARATTDLTELVMMKE
>Tip_3477
ATHVLLQMSSDQFVPVGSQYQVGVDQYATLLLILFIALHRVNVWLTGIDKQAQKQFLELL
VHEVNLGLTQINNKADQETLSEPVIAKGAVKLGELCILKE
>Tip_3478
ATRVLIQMSADSSVPIGNKYNVGVDQYTTLLLIMFMALHRIRVYMTNIDKQAAKQYVDLL
VHEVNLGLTDVKNRADHETLSEPVIVQQSVELPELCLLKD
>Tip_1498
STHVLRLLSSDAQLPVGSEYHVGVDQFKIVLLVLFIALQRVNVWLEAIEKQARKEYVELL
IHDVMLGLTYIHNKADYETLSSPIVAKASVNLGELVILKE
>Tip_159
AITTVNNVSAEVEVPVGTEYSVACDRYQILILQLFLAATAINLYLNPIDKQARKHFFDLI
VHSIVLGLIDIRMRADQESLSEPIVAKKSIDLAEVLLMRD
>Tip_2857
SMHLIASLKAAGWLPIGNDYTISFDRFKMLIYTVYTAIDTITLYMTSVSKLADKSFLSLI
VRNIMIGLIEVQNRADQATLNKPIVATETIALCELFMMRH
>Tip_2858
AMYVVQAVSANGKMPVNNAYKISFDRYHMFVFAVYAALYALTLWMSSIEKLAKKKFMALM
VRNVMIGLVTIKTKADNQALNKPLVATETIEMREVFMMAE
>Tip_1723
GMYTLHVVSAQTYLPISNDYKISCDKYLMLLLSIYLAAHALTLYLNAVDKQARKEYLALL
VRGIMIGLVEIKNRANNEALNTPVVASDSIDLGELLVMRN
>Tip_2701
ALHTLHLSQHEGNFPIGDEYNVACDKYRTLLLTYFLPAHEISLFVHTAEKRGAKRYLSML
IRKIMLGLMDAKNKADQEALSKPIVSSGKVAFNEILFMQD
>Tip_2702
ALHTFHTVSHAGEFPVNDQYEIGCDHYKSILLTYYLAAFAVHLYFYLSEKRGRKRFLRLL
IKDVMLGLMDAANKAHYEALSQPIVSQQKVDVTKLHMMKD
>Tip_2266
ALNTIALISHDGQLLVGSDYQIVCDRYRSMLLTWFLVAYEISAFFYTVEKRAAKRFLSML
VHSVMLGLIDATNKADHEALSEPVISGNNIELSEMLLMTD
>Tip_273
AMQTVRVLSARAEQPIGSEYNVAVDKYQVMVLIVYLLAHSTHAFISKVEKQARRLFIEIL
ILNVLLGFVYIRNKAHFEILNAPVVSCQAVDLTELVIMRD
>Tip_1592
ALHVIQEASAGIYMPVGSEFNIAVDNFQSIILIVYMAAHQTHQYMDQTDKQAERKLLELM
VLSILIGFIKIRNRADFLALNGPIISPRHIAITELVFMRD
>Tip_1593
AMHVIRVISAELWQPVGAEFHIAVDKFRVMVFIVFLLIQETQSWIATTEKQAQRQLVEFL
ILAVLLGFIGIVNGADVKALNGVVIGSKAIAISELTLMKN
>Tip_1096
AMQTVRVLSAEVEQPIGNEYDVAVDSYNVLVLVIYLLAHQTHAYITKIEKQAKRKLLEFL
ILNILLGFIYIKNRADYQILNEPIIASTAIAITELVMMKD
>Tip_681
PLRALHVTSVQIHPPVNGIFDVAVERYDSLILSAFWAASATREFWSIAGKKTDKSYLRLL
ILGLRLGMVNIELCAEYEPANPPVIATKALEASEVIVMQA
>Tip_682
SLKALHTTSVAVEPPVNGIFDVVVEKFAALVLSAFWAAKETRDAWSEAGKQTVKQFLHIF
ILGIQLGMVDIQLCAENAPDNAPVVCSKGMEMTELLVMRA
>Tip_1244
PLRTLDVLSCGYQAPVSGVYQVAIEAWRSLILCIYFVVNTARDFFTIAGKRTARDLAAAM
VLSVMLGLVDVANCAENESFDPPIIAAKSMQLEEVILMEA
>Tip_1245
PIRTIDTLSCELEPPVNGVFQVAVEAYRVVILCVYWVAHDTKNYLTIAGKRTEREFTAAL
ILNIMLGLIDVENCAEKETFNTPIVGSKAMEIQEVVLMKA
>Tip_423
PLRTVDTVSVAVQPSIGGAFKVAVEAYQSLILCAYLAASTTRKLLAIAGKQTDREHLAAL
ILDIMMGMVDIASSAEIEAFSPPIVATQALRIGELLLMKS
>Tip_270
PLRALKILSAEIEPPIQNVFNVAVDQFNSFVLCAYCVAKQTKAWLAVVGKETSKEYLQIL
MLGVMLGMVELKNCEECEATNSPMIAASALTLQEMSLMKA
>Tip_767
GLRVIHVLSSEGEPPIEGVFSVAVDEFPSLVLCAYMAAQQTRTWLTVLAKEAQRENYKIL
MLGVMLGMVDIYNAEENDATNPPVVASTALALQELRTLHA
>Tip_768
PLRVVSSMSAQGEPPVQGAFDISVDEFKTMVLCCYMAAHETKSFLQVVAKETSKGFYQVM
MLQVMLGMVDIYNCEEHDAANTPLIANKALDLTELHMMKA
>Tip_346
ALRAIEELSEDHDLPINDMFTVAVDRFAALILVSFWVAKQIHEYLAIVEKKTDKKFLEAV
VLNTMLGIILIRHCAEFDAVDNPVVARRAIALIDMIMMKQ
>Tip_2629
SLRVLKTVSNHIDMPLDDKYSIPLEKFSRLILISYWAAHEIHEYLEKVEKKTQKSRVAVV
VLDIMLGIVNIRIASEHETTDTPVTAAKDIEMVDIILLEQ
>Tip_3825
GLRAFENISAEREMPLNDEYNITLDKFKRVILCSYWSAHEVHEFLSPIEKKTKKKFLQVV
ILDIMLGIVLVKLKAEHDATDAPVTTSKSIAIVDMVLLET
>Tip_3826
GIRAFENISAPSRMPVNDEYGITLDKFRRLILCSYWAANEIHDYLPPIEKKTKKRYLEVI
ILDVMLGIVLVTVKAEHEACDTPVTTSDSVKVSDMIFLET
>Tip_2284
SLRAFESLSEALGLPLNDEFDIAFDKYAALILCTYWAAKSVHEYLTVIEQKTQRRWMQVM
VLDTMLGIVLIRHAAEHEVVDDPVTAARTIHLIDCALLDS
>Tip_2285
SLRAFESLSEQLGLPLNEEFNVQFDKYAAFILTTYWAAQDVHEWLNVVEQKTLRKFLQII
ILDIKLGIILVKHRAEHEVVDKPVTSSQTIHMIDCVLLDN
>Tip_2280
SLRVFSKLSEQYNLPVNDQFEIALDRYRSLIFASFWAAQEVRDFLGIVQKKTQKKYIEVM
ILDTMLDIILIKHAAEHDSIDTPIMARNSIQILDLVIMES
>Tip_2281
SLRKFETLNEEVNLVINDQFNIVLDKYKAMILASFLAAEELHEFVSAVEKKTKKKYLRIM
ILNVMLGIILIRHVAEHDAIDKPITASQSIEATDIVLMEE
>Tip_1554
SLRAFAQVSEEESIPVNNEYNIALDKYKALILESFWAADHVHDFLTTIQKKTEKKFVQII
ILDTMLGLVLVEHAAQYDGLDRPLTATRSVGLIDMVLLET
>Tip_668
WLNSLENLSADNEILVRDMYSASVDRFRSIMLLVFYVAFQVKDYLPAIQKKAARKVLTVM
LLDTQLNIILLHYAAQYEQPDSQVVASQSIRLSDLVLMEN
>Tip_2096
AVFAVRGLNGAKYLAIDDEYPVAVDKYQAIILLVYYAAKDLKHYLHAVEKRTNRGYLALL
VLDTQLGIVDVHNASQYNKSNTQIMSDNSLRVSDLAFMRQ
>Tip_2793
AIHAIYLVSAQATQFVDDSYNIAVDRYQAFILLLYYVCLDIRHYITTIEKRTAKKFISSL
VLKVELSIVDLENRAQYNKSDSEVMSVSSLELDDYAMMRQ
>Tip_2794
AIHRLHIVSAQEHQLVEDPYNIAVEQYRGMVLLLYYLALDLKHLMTLIQKRTDKKYINLI
LLNTELGLVDVQNKSNYNASDSEVMSVNSMKFKDFVMMKQ
>Tip_1660
AVFALQTLSSEFQLAISDTYNISVERYQSMVLLLYYVAFELKEYLPQFEKRTDRRFLTAL
IINVQLGIINIKNRAQYDQADAQIVASKSIKLNDFMLMKQ
>Tip_530
ALHSLAQLSAEVNLPIKDMFNVSVDKYEAVILVSFWVAKQIRAFLSAVEKKTDKKFVELI
ILSTKLGIILVQHCAEFDAVDSPIVANQSIALVELIVMQG
>Tip_1445
ALRAINVLSSKTEFPVNDVFGIAVDRYTALILTTYLVAQQIHEYLTVVDKRTEKRFFDAM
VLDLRLGIIDVTLCAEPEAVNAPVISARAIGVVDINLMKA
>Tip_3778
CIRRVRVSSAEQSIPIDDTFEVAYDAFASLVLVAYLVSYKTHQYLSIVDKRTDKHFLQLL
ILEVRLGIIHIQIVAEHETNQAPIVGLTAIEIMSVIMLHA
>Tip_3779
AIRTILLASAEVDLPVDDAFKIAVDKYAYIVLIAFMASHRVHNYLGMISKRTDKHFIELL
VLHVRLGIVSVKLVGEHESEQTPLISMNAVDLMSISMLRA
>Tip_3200
ALRRIHVISAQTDFPVDDTFEIAVDKYAAIVLVAFLVSHETHELLGKIEKRTDKRFLEVM
VLEIRLGIIRVRMCAEHEAVNTPIISLTAITLMSVTFLKA
>Tip_1746
GLRRVAILSAAIHFPVNDTYNLSVDRYAGIVLVRYMVSQQIHALMSTVDKRTEKKLMDAL
VIELKLGIVDIPICAEHEAANKPIISTKSIQVTDINLLKA
>Tip_749
VLKALEAISGRLQLPVNDVFHIAVDSFRGLILTPYMVAHEAKELMAIIEKRTERMYINAL
ILTVTLGLVIVLLCAEFDSINSPVIAAQAIALTDLPLMKS
>Tip_2529
ALRSLQTLSAKISIPIKNLYDVAVDKYRAFILTPYMAAEEIRDLMAVIQNRTKRMFLKAL
ILNVTIGMVITLLCAEYDGNGAPVVASDAIGMSDIVLMRN
>Tip_2530
ALHSIESMDAQLHIPVKNLFNVAVDKYQAMVLTPYLAADEIKDFMDIIQDRCARMFLKAL
VLTVTIGMIITIYSAHWECTGTPIVSARAIEVDELILMKD
>Tip_1965
ALRAMEAISAKSHIPVKNMFEIAVDRFKAFILTPFLAANDIKEFLNLIENQTTRVFIKAL
ILDVKIGLIDVLLCAEWEGGGSPIVCTRAIDISDLVLMKH
>Tip_167
ALRTVQSLSANFNPPVDDPFDIAFDQFAQLVLVTYYAAHATHEFMNVIQKQADRKFIELL
VLEVVLGMIHVRPPAEFDVLNNPVMASRAIQFSELVLLQN
>Tip_1490
ALRIIQYLAGTVHPPVDDPFDLALDQYAQVVLITYFSSYATHSYMSQVQKQADRRYVELL
ILPVMLGLVNVRLEAEFEVLNSPMMARQAMQIAQMVLLQA
>Tip_2490
ALRTLQAIAAKFKPLVEDPFNMGLDRFAQLVLTTHYAAHATHEYLNVIQKQAERRFVELL
VLDIMLGMIEVRPPAEFDVLNTPLMARKAIELNEILLLQN
>Tip_2491
ALRTMYSIAAEYGPPIEDPFDLGLDQFAQLILVTHFAADAIHKYMDIIQKQADRRYFDLM
VLELMLGMVNVRPPAEFDVLNNPLMAPEAVELAQLLILKD
>Tip_291
CLRTIQVMASEFMPPVDDPFTVSYDEFSALVLVAYFAMFAVHELISLVEKQADRRFIKLL
VLNATLGIASMAPRAEYDVLNSPIIGTTVIEMKELFLLSD
>Tip_2073
MLHTMHSYAAQIIPPIHNPFNVAYDEFKSIVLLAFFAAYATHEYLSLIEAAANRRLLPLI
VLNVHMGMLSIKPKAEFNALNNPVIGPKGPAHHELTLLRE
>Tip_2074
ALRCLQTYAGDVVPPIDNPFSVPYDEFRGVVLVSFLAAHATHAFLTLVEAAANRKFLPLL
VLDIHLGMLKLTPRAEHNVLNDPVMGPRGPNHAELRVLRD
>Tip_1411
MLRSMHIYAATTCPPVNDPFDVAFDKYRGIVLVSFYAAYATHDYLSCVEEAAQRRYLDLL
VLDVKLGMLGIKPKAEHDALNSPIMGPRGPEHHELMLLRD
>Tip_1065
ALRTLNIYAASFKPPIDNPFGVAYDEYAALVLIAFCCAQATHDYLTIVEKQADRKYLELL
VLNIHLGMVNVEPRAEYEVINAPIMGEHVIEVSELVILQD
>Tip_1066
ALRTMHMLAASFNPPVDNELAVAYDRHAAMVLIAYCCAHATHDLLSLIEKQASRKYIDML
ILNIHLGIVDVQPKAEYDVINSPIMGELIISITELAVLAD
>Tip_756
AIQTINQVSAALRIPMDDGFNVAVDRFRILLLMLYFALPRIQVYLTSVEKQAEKKFQALL
VQHVMLGLVEVKAAADQESTSTPVISTQAVNCAELLLLNN
>Tip_757
AIQLISNVSAALRVPIDDGFKVAVDKYQVLLLILYFSLMRVQAYLSTVDKHAEKQYLAMI
VHNIRLGLIDVQMAADNEGSSSPIISSSAVDVKELILLNN
>Tip_2903
AIQTMHQISSQVQFPIDNKYHLAYHRFQLLLLMLYLGMPRVETYIKAVDRQSQRRFLEVI
VRDIDIGLIHINAGADHETTDDPVVSDQAVDLTEMVLMND
>Tip_2904
ALETLFTISADTQLPLDQEYNVAVEQYRLVILRIFLGLPRIQVFIETVERQSDRRWLAML
VHNVDIGLIDLRAGADSDTEDTPVVASTATDLNEFMIMSH
>Tip_3979
VMRTLYLISVAANLPINGRYNLSVERFQALLLELYFCLPRVQAWISVIDKQADKRFIALY
IRKVDLGFVDIHAAADHDTPDTPIVAEKAVALTEMLLMSN
>Tip_3980
AMETLLLISVPANLPINGRYNLSLEKFEALLLTLYFCLPRIRVFIKVIDEQSEKKFLEML
IKKIDLGFIGIEAAADYDTSDAPVVAHQAVELSEMILMSN
>Tip_3726
AWETLHMTSAEMALPLDNRFGLAVDKFQLILLTLYLALPRIQVWISVIEKQSDKTHVGMM
VHQINLGLVDIRLGADYDASNSPVVSKRAVDVSELTLMSN
>Tip_3727
AWETLHITSAEVSMPLENEFGLAVDRYKLILLTLYLALPRVQVYISTIEKQSEKKHIGLM
VHQINLGLIDVKLGADHDASNSPIVADRAVDISELALMSN
>Tip_3895
AMQEIHAVSGQVRIPMDDGYKLMVDKFKILLLMLYLALPRIHVYINVVEKQAQKKYLALM
VHQIMLGLLDLKAAADYEATSSPVIATQAVELNELILLND
>Tip_3896
AMQELHIISAEAHLPMDDGYKLMVDSFAILILMLFFALPRIEAYITIIDKQAQGAFLAMM
IHNVMLGLVKIHLDADYEAATRPVVAAKAVEIDELIMLND
>Tip_3457
AHRIVWQMTFDIRLPAGDAFNVMVERFQGMVLELFFMLNKIREFLRIIEKQAKKRSVAFA
VKGIMIGLLQVYLAADYKNTSSPIVGTDQVKLPELLILRN
>Tip_3458
AHYTVHQLTVAAHMPANDEYEVSVEHFQALLLELFFMLFRVRDLLQTIDKQSEKQSLTLV
VKGMMLGLANINIVADHKANSNPIVSANAVKIPEMLLLQD
>Tip_731
AHHTLFTLTVQTTLPANDAYDIMVEKYRGILLELFFMLHRVKEFITTIEKQSRRQSLALV
IKGIMLGLVNVKVVADYKASSHPIVGTQAVDLREMLMLQD
>Tip_541
AHHTINQMTVSTKLPANDEYDVGIERFRALLLILFIIMRRIKTFITIVEKQSRKRSVALV
IRGVMLGLINVRLVADRQASSNPVIASKAVEIRELILLKD
>Tip_568
SHYTLHTTTGQVSFPVNNGFDIMYEKFPAMLLMLFLMLQRVRTFMASLEKQARKSFIALV
VHDIMLGLTTVRLKADHKATSRPVVASAAVEIGELIILKD
>Tip_569
SHYTITKITGANDFPINDGFDIAYEKYPALLLMLFFMIKRIKTYFTELEKQASRSSIELV
VHDIMLGLTGVQWVADNKCTSSPVVATEAVKLGELTILKD
>Tip_579
ALHIVKFVKAGLQMLISGQFHVAYDKYDILILICYVAVHRVRGCLPLIEKRGRKQFTRLI
IKTIILDLVYANVTANQELLASPVITGESVSFSEQFVLHD
>Tip_1436
ALKMLRILKATLFMIVDNDYDIAYDGFLILVLAVYLGIKRIRGVMSAVEKKGRKECLRLI
VRATILDLVTAKLSAHHSASATPIITPKSVDLNELFILHG
>Tip_2268
ALHLFRIVKAKVQMIVDSQYGVAWEGFEILILVCYLGIHTVKAYMVPIEKQGKKQYISLV
VKAVILDLVGVKLKAYQSTHAQPIITSKKVGLMDIFVLHG
>Tip_2269
AMHILRVAKAEAYMIINSQYGVAYEGFSILILVTFIGIHTVKAVLCVVDKQGRKQFVSLV
VNDVILDLVKIQFKAHQSCTAQPVITSKSVHMHDMFILHS
>Tip_2128
AMHLLHLLKASVHFIVNNDYNVAYEGFAVLILTCFIGLKDIKEVMRLLDKQGEKKFVAVI
VKSTIMDLVDAQLRANEACTASPIITTKGVNLRDMIVLHG
>Tip_1267
ALRMLHVVKSDMMLIVNGQYSVAYEGFCLMVLACYFGLPRVRGVMIRVEEKGKRRFTRIV
VLKVILDLIGARINADHEASAKPLVSPQSIAIYEMLLLHG
>Tip_200
ALHLFKVIKSGLHMFVDGRFGVAYDEYDIIILVVYVTIQRVKGFMPGIEKRGAQSFLRVI
IETLILDLIHARLTADHEAVANPVITNKSVEMSEQFILHD
>Tip_3877
AIHVLMTTRADLSVPVNGKFEVSVDLYKGVILATYFAVHEVKEYFNIVEKEGARRFTPVI
VKDLVLGLINIQINGQCDALASRIVTSKSVAIRELLLLHD
>Tip_3878
AIHVMMDLRANMTVVVNGKFEVSVDLYEGMVLATYLAVHEVKKYFKVIEKEGARRYNPII
VQEIILGLVGIRISGDHDALATRVITAQSVAMRELKVLQE
>Tip_1020
ALYLLMCIRADLLMLIGGQFHIGVDMYDSMLIAVFMSAQDIKEYLKTIEKRGRKAFTEMI
LQDLILGLIQVRLSADRQAFDSQIVAAKSVQLVEVLMLHD
>Tip_758
ALHIINVVAHEPNIPVAGGFNVVVEHFVATLLACFLALSDIREFLDGIDRRGQKRYKGVI
VQDVILGLINVKLKADHRVLATRVVATATLSLGEFMLLHD
>Tip_759
ALYVTKTIRHDAQLPIDGDFGIVVEKFVATLLVCYLALYDLKEFLDNVERRGEKHYKGMI
LQDIILGLIDVRLNADHSVLASRVVAKATLIIGEFMLLHD
>Tip_371
ALHLLHLMRNDVSMPVDGSFAIAVDLFASTLLAAYMSVFDIKDLMSGVDKKGEKRYKGLI
VQNVILGLIDIQIQADHNVLAPRVVAKQRIQLCEFMVLHD
>Tip_5
AMHILRAPSSEVHVPLGSNYTYTVDEFHALLLVVFIAVKRPKEHLTGVEKRAKKRYVQIL
IHDVMLGLTGVAQQADFTSLAVPTLAASRIRLSKAVIVQN
>Tip_3936
SMKSLEVPSGTLEMPLGEEYDYSVDDFKAILLLIYVAVNRIKGFLSQIAKQAEKRWLHVL
IHSVELGIVGIKVQGDNACLASPTIGGNRVGLQKLMLVYD
>Tip_3937
AMKILELSTADIKFPLGEDYDYAVDLYRALLLLIYIAINEIKGFLKPVDKQADKRYWHLL
VQSVELSLVNVDMQGDYEALASPTVGSTKIRVCKLTIVYN
>Tip_238
SMLTLHYPSVRVQIVIGDSYRYAVDKYEGMILIMHFSIRRIKPYLSAIDKQAAKQFFHLM
LTEIMLGLVDVRRKSNQPALASPTVGPQKISLNKIILVYN
>Tip_485
TMLSLMFPRVNARLLMGQAYKYAVDRYKALILTVYLSISRIQAFIAVVDEQAERKFLHIL
IMAIMLGLIEVHRISNRPCLAEPTVAKNKIGLNKLLLVYH
>Tip_1274
TLLSLLLPSVSTRLIVGQEYKYAVDRYQALILMVFLSLHRIQPFLSTTDEQAARRLLELL
VTAVMLGMIEMQRLSNEQALATPTLGQREINLTKLLLVYH
>Tip_3256
TLLTIMCSSVQAHIIVGQEYRYSVDRYTAFILTVYLALFRVREYIEATDEQAERKQFQIL
ITAITLGLIDLKRLTHSHVLAEPTLGPREIALSKIVFVYH
>Tip_3257
NLLVLMFSSVDAFLVVGQEYRFSVDRFNAMVLTVFLALFRVREFLDSTDEQAARRQLQIL
ITAVTLGLVEVRRLTHSQTLADPTLGNSEITFSKLVFVYH
>Tip_1584
ALLTVLFPSVDLAIIIGQEYRYAVDRYRSVILMLYLALYRVQRLLCKTDEQAQRKMVELI
ITAIMLGMIEIQILTNHQVLARPLLGAREIVLSKLVIVYH
>Tip_3088
AMFTIQQPSVDMYMVIGDEYDYAVDEFKGAVLMMFLAIQKVKQFISAIEKSAPRRFLHLM
IKDIHLNLIAVKRKADYGTSASPTVGSQQIDLAKMIIVYN
>Tip_3089
AMFTVNKPSVDVHIVIGDEYGYAVDRFHAAVLMTYLAIQKVKEYISAIEKSAPRKFMNLM
IKDVHLGLIGVARKADYGTPASPTVGQKRIDLSKLILVYN
>Tip_2130
VLHAVYPPKVELHFPVDNAYDYCFDRWQALVLVLFLTVHQVRDYLNMVQKQAPKKFLHLM
IEDETLGLVHVSMEADYSSLAAPLVGPEKVEVAKLLLVYE
>Tip_3926
SLWAINTLSSSAALPIDSNYDFTFNRYRSIIFLVFLAVVRCRKYISQIEQHAERSYLHIL
IEHILLGLVNINVKSEAEALADPIIRPRRIRVVKIAMIRD
>Tip_3927
GLHAMNEIRSLAGLPVDSNYSYTFNKYISMILLVFLPVVRVRQFVTNIEQHADREFVQIM
IETLLIGAVNIRLRSEHAALVEPVIRPHKIELIKVAMVHE
>Tip_2719
ALYMLNIISALITCPVDKEYNYSYNKYHATMLVMFFAVVRIRGFVGTIEKHAPRRYLNLM
VQNILLGLVSVSTAADYAGLATPVVVSRRLELVKLVLVHE
>Tip_70
ALHAIAPPTVDAEFPVDKAYDYSYDRWRSMVLVMFLAVHEIRAFLSPVEKEAARQFINLM
VENIMLGLVKIRTKADFAALADPIILPMRIEISKLVMVWD
>Tip_3104
VMHALFPISAVSRIPFNKNFGLAFDQFRAMILMMFIAVSRIKELFSVVEKQAPRKYTALL
VKNVMVGLVDVRQHADHTILANAVISTNKITLTKYLVVYD
>Tip_3983
VMGALHSPSVEIDIPFNRAYGIAFDRLGSLILMTFFSVQRVRGLITKVEKQAPRRFVALL
VDDILVGVLDIKLKAPFSVAATPVVGNSRVTVAKLQIVYD
>Tip_3984
VMHAVYPPSVEVHLPFNESYSLAFDRFRSLILVVYLAVSRVRGLLDRIEKQAPRRYLALL
IKNVMVGLVDVGQRAPFSVSATPIVGGDRIKFWKLLIVYD
>Tip_1946
GMHMLHCPSLQVNLVVGNQYGYAVDQYKPLLLNILLSIRLIKEYMSELEEKAAKRFLDFL
VKSILINLIDLKNHMDAAALAKPTFATQKVEVSKLIMVHH
>Tip_1947
SMHILNCPSLEASLPVGNEYNYAVDRFTSILLVIYLSLRLVKSFLAEVEEKGEKHYMHIL
VRSILINLVDLLNHMDHAGLANPTFAKKKIEAEKLLFVHH
>Tip_246
AIHVMLMTSAAPNFLIGNAYSYGVDHYTTLLLVMYLALNLVKKWFGAVEKKTTRRYVNML
ISGLIINLVEIVNEMDYAGLNAPIFASDKVEMAKIAIVTH
>Tip_247
SINALKQTSTGPSLLIGNAYTYGVDAYVVFLFVAFLCLYLIKEYFTVVEKKTTRKFTRLM
VSNIIINLINIENEMDNAALSGPIFPSLKVDLSKLYMLNH
>Tip_840
GIFVLSFASTDLYMILGDRYDYGVDKYKAILLVLYLAFHLLRRFLDIVEKKTERRFILIL
VSDIIINLMDIHMEMDRAALSHPIFASINVSATKIAIVHS
>Tip_4080
GIRTVRAAGSELMLLLADHYDYGYEKYTGMIFITFIAFYLLKKYMAHVSKRTEQRYLTVL
IQDLIINLIGVYNEMDQAARSSPMFACANVQAHKVVLVEN
>Tip_4081
GIRTLRQAGSSKLMYVANHFALGYDRYQGFIYVTHLAFYLLRQFMSVVDKRADQKHLSVI
IQDMVISLINIYNEMDKAVRSAPMFAAHNVAATKIILVET
>Tip_2236
AISTLRVAGTALVLIVNNHYNYSVEKYRSFIFVSLLPLYLLKKIVSSIDKRTDQRYLTLI
MRDIIINLVNVWNQMDNAALSTPVFATVNVDAPKMILVEN
>Tip_1970
AISTLAALGTKLVLILGSHYDYGVDKYSALIFVIYMPFHLLQKYMQNVEKKTEQKYLSVL
ISGIIINLVELNNEMDRAALSSPVFAVVNVQASKLTLVNN
>Tip_1034
AISTLAVAGTDVILMLGNNYGYGVDKFRAMLLVIFIPFYLLQKYLQHVEKKTERRFIELL
VSELIINLINVKNEMDHAALSAPVFASLNVERRKITLVHN
>Tip_954
SLQILQLASSKVHIMVDSEYNYAVERYISALLCVYLSLHLIRHFLSRIDKKTAKKFQELL
ISQVIINLISINNKQDSSWTAVPVFAALRIKASKMALVKK
>Tip_2766
ALYVMQLASARIKLVVDSDYDFAVEQYSALLLCVYLSLHLVRHYLTHVDKKAQKQFRDVL
VSQLIINLVNINNKNDCSWTEVPILANLSIKASKLAVIRN
>Tip_2767
ALHVFQLASARQQLIIDDDYNYTVERFTAQLLCVYLALHLIRHFLSHIDKKTAKKFRELL
ISEMILDVVDVKNRRDCSWSAIPVFSALSIEFTKIALVKK
>Tip_1138
SLQIFSLTSAETAVLIDDEYEYAVENWTSLLLAVYFTFHALKEFLSFVDKKTAKHYLELL
IRGIIINLIDLAMKQDHSWDATPIFATKRVAMAKLALVQK
>Tip_3621
ALQLLSNLSSTYDMFIDQDYGYAVEQWSSFVLIAWLSIHLVKDWMSWIEKNTAKEFIELL
LSNIIINLIDLATRQDRAASACPIFSWESIESTKYALVTN
>Tip_3622
ALKLLGVRSAEIDILVNHDYDYSVERWRSLVLCVYLSLYLVRDWMTSIEKKSAEAFIQLM
LSSIIINLVDVIVRQDHATSGVPIFAWTKIPLAKFAMVQN
>Tip_3455
AINVIESVSVDIFMVINDDFDVVIEKYKSILFAVYLTIWLVRTYLTLIEKSTKKALLQLM
VSDLDVNLINVKMRQDYAALGSPVFASLSIELSKMILIHD
>Tip_3456
AINLMEFSAVDLCIVVNDEYDYAIEQYMALLFAVYIAIHLVRTFMCCVAKSTKKDLLAML
ISDVKVNLINIRLQQDLACLGAPILATFSIKLKKLVVLHD
>Tip_3187
AIQIIELASVDVQIILSSDYDYAIDKFKSLLFTFFLAYHLIQAYMSVVQKRTDKEFLPLM
VADVIISLVDIRFQQDYAYLGTPVFSTLSIRLAKIMMVHD
>Tip_3188
GVHVLEAISVELHMLINNEYEFAIERFQALLFTVYIAYSLVRAFLKTIKKKSNKEYIPML
LSGVIINLADIKIQQDHANLGCPVFATLSIDLTKLNIVHD
>Tip_610
EIQILSTQSCAYNLVVNDEYDYAVDKYKCLLFIAYLTIQLIRHYMNIIDKKNRKEYLDLL
ISSIIINLVNIRNKQDNAALSRPVFATISIGIAKLTIVHQ
>Tip_3014
GMFSLKEPSASTELPVNGNYDYSFDRFRALLLVVYVAFKLLKRLLHKVKKKADKKYINLL
VHDLMIQLISVANAMDKEALATPLLTGKKIQLDKQIMIKN
>Tip_3015
TMHSLKVPSAETHMPVGTEYNVAYDKFSALLLVVFLAFNLLKRYLSFVKKKAEKRFLKLL
IHRAILQLVQITNAMDYASLASPILTNKKIKLEKLVLVQN
>Tip_593
PMHSLHLPKSKVSVPIGDNYNYAVDRYHAMLLIFFLSIEIIRRYLAVIHERATKRFMELL
IHSIILSLVFLENEMDKGCLAAPTIADQQIALANLIIVHN
>Tip_2202
ALYTLRLKSSDSHLQVGNEYNYAVDAYKVLILVFFLAFCLIRKFITQVEKRASKAWIQMI
VHSLVLNLVDILHAMDHAALAAPALADSRIDCSKFILLRH
>Tip_2203
ALYTLRVASSSAELPVNNEYSYCVDAYKVLILVFFMALCLVKGWITQVEKRASKAFLQIL
IHTLILDLVNIINAQDNAALAAPALADSRIDLSKFILLRH
>Tip_1331
AMHTLHLNSSDTYLPIGEEYNYAVKQYRVLVLVFFMALNLVKKYTSLIEKRAQKAYLEVL
VHNIILDIIDITNQMDQASLASPTLATTRIELTKFVILRH
>Tip_2374
SLHSLYEPSSKLYLPIHHDYNYAVDKYAALLLATYLCLHLIRKYMNSVDKRAQRQFVDIL
INNLILNLVAVKNGMDKAALAAPIVSGHRIEMSKLLIVHS
>Tip_2679
AMHSIYSTNARILVPVHNDYRYAVDDYNALVLIIFLTIHLVRSYLGVIEKKARRELLELI
VHDLILDLIEVQMAMDHGCAANPTISTKRVDKDKLVLVKN
>Tip_2680
SMHSIHETSAEVLVPVHHEYRYAVDDYQAMVLIVFLTIHLVRSYLGMIEKKARRQLLDLI
VHDLILDLIAIRLRMDHGCLATPTVSTNRVNKPKLILVHN
>Tip_113
TMHSMKAPSSDAHIPIGQDYDYAVDRYQAFLLVVFLAVRLIRRYMTRVEKQAKKQFVNLL
IHNIIINLVAVKNQMDQASLAVPTLGTQRIKATKLILVHH
>Tip_1360
NASTLHAVSAEQNLPLGDDYDYSVDKWNSYLLVVFIALHLVKRFMSRIEKQAEKQFWKLV
VQSIIINLIDVRNKMDRAACADDTLGSNRLKKAKLMVIHH
>Tip_1361
NASSLQAASAEMVLPLGDDYSYAVDKYKAYLLVVWIAINEVKRFLSRVEKQAERQYWELI
IQSITINLIDIKNRMDQAALASPTLGKRKIKKDKLVIIHH
>Tip_343
ALFTLYAPKASAKLPIGEAYNYAVDRYNSMCLLRFLAVDRINKFFTAVEKQAETRFINQL
VHNAMLGLLDVVTRADRASLASPTLANKNIEFSKILLVYD
>Tip_344
ALFTLKEPKAADRMPVGNQFNYSVDRFEGICLIRYLCVNRVRTYFNAVQKKANTRYFHQI
VQSAMLGLLELALRADKAAVATPVIAKSKIDFMKVALVYD
>Tip_97
ALFTIKEPSASLQLPIGNEYDYAVEKYSAFCLLMYLAINRIQKYMTKVEKQAEKKLMHIL
VHNAMLGLTKITTKADRKTLAGPTLEARKIRLPKIIVVYD
>Tip_1890
AMNTLRLPRGNIHLLIEDDFNVALERFKLILLAVFLAMNRLKDYLAQIEKQARKRHISLF
VHKVMVGLVALNMAAITDCFAGPILTSLQVQMMDLIIVHD
>Tip_1891
ALNTIRIPRGETTILAEDEFNVAFEKFDLMILAIFLSLHRLKEYLTTMKKQARKRHVAVF
IHNIMLGLINLHNAAHTDVFASPIVSSRKVNLMELTIIRD
>Tip_2038
TMSTVRVPSAARCVIANDEFNVAFEKFQLIVLSVYITLHELKEFLPFIQKQARKTYMALV
VHEIMLGLVNLRNAADSESYATPILAATRVNMSELVLIKD
>Tip_2039
SMHAIHTPSGAKTLLAEEEFNVALERFKLIVLVVYVSLHRLRDFLNTIQKNARKKYVAVF
VHEIMLGLIACRNAADSDCFANPIVSPKRVEITELILMRD
>Tip_2894
GMSALNVQSSHQTLIANNEFNITVEEYHLMVLVVYISLHRLQEFLTVVQKQAQKKYIDIL
VHKLELGLLAIVTTADNEGAADPVVKAPSVSLAEVVMITN
>Tip_2895
GMSALNVESAHENLMANHQFTVTVEKFHLLILIVYVSLYRLQEFLTTIQKQATRKFVDLL
IQNFEMGLLGVVNTADHEGTASPLVKMPSVALGEVIMITD
>Tip_3096
GMSALTVKSAQNHLIADKGFNVSVERYRAIVLVVYLSLFKIQEYLNSLQKQSTRKFLNLL
LKKIQMGLVELINTADYEGSASPTVASKSVDLSEVIAIED
>Tip_3097
GFSALTMESTELTLIADEEFNISVERFRSLVLLVFMCLFKVQEFLTELQKQATRRFLELL
IRKIQMGLIDLLHKADTEGTATPTVASKSVKVSQVSLIED
>Tip_378
GMSALSRQSCTTFLYADDEFDIGVEKYKLLVLIMYVSLHRVARFMTIVRKQAQRRFLEML
IHNIELGLVNACNNSDMQAITSPVIHSRSVEMGEIVLISD
>Tip_2425
GMATLQSNSCTVSLFADNEFDINVEKHSSLVLRTFLALDRIAKYLPVIRKRAQRKMLAMI
IQTIELGLIDILNSADSESSAEPVVHTKAVELSELAFLKD
>Tip_2426
GMNTIHRTSAELHLIAKHEYEVNVEAHDSVILRLFLALHRIAKFMSILRKEARRRYLALM
VKRLELGLVDVLLTADHEATASPVIHTEAVAMNEVALLRD
>Tip_698
DMSAMYRLSCDIDVIAENSFDVGVEKYALFILQIFMSINRIADFFSVVKKQADREFLAII
IKNIKLGLVDVLNSADQEANASPIVHTQSVELGEVVLLKD
>Tip_3881
GMAVMQSQSCEAALLVEQEFNIAVEAYKLFILLIFMSVQRLQQFMQQVEKQSERKFLNLI
VHKLELGLINAVNSADDESSATPIVHTISVKLGELMIIRD
>Tip_3882
GMSVMHSQSCEAALIVDQELNIAVEAYKLLILITFMSLQRLQEFMQQVEKQAERKYLNLI
VQKLELGLIEPTNKADSEAGATPIVHSKSVKLTELMIIRD
>Tip_1895
AMAALRTASADVQFLAEQEFSVSVEEYKLLILVILLALYRVQSFITIVQKQAQRRYIELM
VHNVKMGLVQIVNEADHQCCAEPIVHARSVDLGRLVMINN
>Tip_220
AMSAIRIPAGKKTLMADEDFDVAVERFELLILAVYISLYRLQRLLTMIQEQARKKFIAMF
VHQIMLGLINLRNAADSEAFAGPVVSARSVKLAELVLIHD
>Tip_2398
AMSAIRIAHGKKVCLAGEEFDVAVERYKLLILAVYVSVHRLQRFLTVIRKQARKKFIAMF
VHELMLGLISIENAADSDAFAAPVVSSASVEFCELMLIRD
>Tip_2399
AMYALRAPHGDQTLLANEEFDIAVERYKLMVLAVFVSIHRLQEWLTIIQKQARKQFVAMF
VHEIMLNLIQINNAADSDAFASPVVSSRSVEMCELMLVRD
>Tip_1151
AMGARHSPSNTEYVLVSENFDVGVKKYKLLVLVLFLSLHKIRRYLDFIQEEAEKKYIAVF
LRDVLLGIVSLKLKADLRAFDTPVVTDLGVDLAELMLIKH
>Tip_1152
ALGALFAPSGEEEILITEDYSVGVKKFQLLVLALYLALNRIRRLINVIDEEAEKEYLTVF
LDDILLGLANLQVQADAEGAETPLISTLCVELSELILIRN
>Tip_1057
AMGAIRDPSAEVAFMVSDQFSIRVKRYQLLILMLFLSLDDVKTFMGYIEEEAEKRWAALM
LRNILLGLVNLKLQADHEGFERPVIGSVSVGINELILVRR
>Tip_2343
ALGAIHSPSADKHLLVTDEFDMRVKHYNLVVLVLFLSLYEIKKFLTYVQEEAEKKWFAVF
LKGILIGLVSLRIKADNEGFEKPVIGQQSVDITELLFVKN
>Tip_2344
ALGAIREPSGDENLLITEEFDVRVKKYKLVVLVLFLSLNQIKKFLAYVQEEAEKKYFAVF
LKDILLGLVSLRIEADAEGFETPVIGSAHVEMNELVLVRN
>Tip_215
GMGTVQKPSAEVVIIADDEFNIAFEKFKLLVLIVYMSLTRLRPYLALVSKQADKRFLSLF
VQELILGLIDLKNTADFNAFETPILAKLQVKRGQILIIKN
>Tip_216
AMAAIHSPSAQRFMIADDTYEIAFERFKALVLIIYIAFNRLRPYLTVVSKQAEKKYLALF
IQDILLGLISLQNKADYEGFEGPILTALSVDMSQIVLIRN
>Tip_66
AMSALRMPSGEKTLLADEEFNVAVERFELMILAVYVSLFRLQEFLTLIQKQARKKYVAMF
VHEVMLGLISLTNAADSEAFASPVVSSKSVELAELMLIRD
>Tip_35
GLYAMQTRSGKQQLLANNEFNIAVEKFELLVLAVFVALYRVESFIHIITKQAKHKWLNFF
VHEVMLGLVELSNAADRNGLATPIITTEKVDLSEAVLIRE
>Tip_1000
SLSTAHMPSVRKHIMAQGEYNLAVQRFDAIVLAIYVALDSVQDFISVVEKQARERYLHVF
VRNVMLGLINLKNAANCQVLASPVISTQKVDLGDIMMIRD
>Tip_1697
SLCTAHVVSVDSFIMAQGTYDVGVQRFQLTVLAVYIALGSVEDFCAFISKKVKERYIQIF
VKNIMIGFVSLKNSANRQVLASPLVCSKKVNLTDIMLIRN
>Tip_3957
SLATAYVPSVRSHILADGAYAVAVEQFKSTVLAVYMALDSVQDILTLVDKKVRERYLSVF
IKTLKLGFVNLDNAANAEALAAPIVCTKKVALNDLVMIRN
>Tip_3958
SLATAYLPSVEPFIMADNAYDVAVEQYQAMILAIYLALDSVQEILTVIEKKVREKYISVF
IKNVKLGFINLENAENAESLANPLVCSKKVAVDDLVVIRN
>Tip_3761
TLSTAYVPSADINLFANDTFGVAVQEYRSMVLVVYYVVYAVQSIMQDIENRVESRHFHFL
VREISVDFINLKLAAHADGLASPVVAPTRVAIGEIVVIRN
>Tip_3762
SLSLAHLPSTELYIFVNDAFNIAVQEFKALIFATYIAVDAVQTYLRPVDKKVKERFLAVF
VRNVKVDFVDVKLAANRDCLASPVVASERAELTEITLIRD
>Tip_2609
ALSTVNIPSGDSTILMGDEYNVAVEKWRLLILAIFIALHRVHDILKIINKQARKRWVDIF
VRNVMLGLIGIRKQANVQATASPVISKKRVEMTDLMLIRN
>Tip_3131
ALSRINTPHGKVHVLMDKQYGVAVERFNSLILTMYLALYQIHEFMTLTDEQLHQKFMNVF
IRRVMLDFIGIKTEANVKGSSSPIVSPHKVQLSDVALIRD
>Tip_3132
ALSTIHMPSVNLWLMMDKEYDICVEKYKAMVLTIFMALHQLHEVMTLTNEQARQRLINLF
VRRVMLDFVNVAKKANVEGSATPIISTAKVAMDDAVLIRN
>Tip_314
AMSTMHLPSGAKNLLANNDFKLAVERYGLLVLAVFVTLHRVHDYLTFITKQARKKFIDFF
VHEVMLGLVQVTNAAQIQALARPVITSRRIDLSDALLIRD
>Tip_786
AMNVLHAPSTAIQVLANNDFDVAVSRFQLLILAIYVGLHRVHDYLSIVTKQAIKRYLEIL
VHDLKLGLVEITNAANVEGLASPLISAQRVQLTDYALIKD
>Tip_822
AMSVLHITSAEEYLLANNDWDVSVDEFRSLILAIYLALHRIHDYVKIITKQADKRFFQIL
VHDIKLGLVDVNNAAHVKALASPLISNQRVDITDFVIIKN
>Tip_3467
ALNTLHIPSSQQNMLVNNAWNFAVERYRLVVLAIFLALQRIHEFVKSVTKQAEKKYLDIL
IHDIKLGLVAVHNAANVEGLATPVIANRRVSVTNFIMIKN
>Tip_3468
CMSTIHVPSSDLTILVDNEWNIAVDKYELVVLAIYIQLFRIHDYVTFITAQATKAFIDIL
IHNLKLGLVNIANAANVEALASPLLSSRRVALTDMVLIQH
>Tip_0
PLNILQIPASAGHLMINECYNVSVEKFRLLILSVHLCFHGVQEFITALEKKAKKRYIAIF
LQHIILGLISIKNQASADASAPPVIASKSIDLSELAFVKE
>Tip_106
PIPTLKAPSVDTNVLVNNEFNVAVQMYKALILCLYLAFFDLQQFLTAINKQAEKRYFSRI
VRKLILGLVNLHNAANLDPSANPLVANKGLGIAEIAVLRD
>Tip_3715
GIRALPTMSAKLYLVIDNEFGVSFNRYAHTVLQNYMALPDIQEYMSAVDEEAEQQFYTRM
VKNVVLGLGEINNTANDDANASPVIATARLEIPQFRVLRD
>Tip_3716
GINSVPLLTGQKHMIVDNEFNIAFNKYRHTILTHLLAYHDIQEYMEIVNEEAAKQWLARL
VQNIILGLGKIKMTANDEVQAKPIIVEAKLDCTQLATLRN
>Tip_2100
GITAIKTMSAAKQLVIDNDFGVSLNRYTTTVLTNHMSYQDIKEFLTAINEEAEKQYFSRL
VKTIILGLGGVELTANDDASATPVIVEQALELTQFATLKE
>Tip_1238
GIHAIKILRAVTHMIVNSDFGVSYNRYSHTILTHHLAYSDVQDFLQIVNKQAQKLFLKRL
VKSFILGLGGVKLDANYEAGAAPIIVDQALDLTQFATLKD
>Tip_914
AIHVLRVVSAETMLIVNNEFNIAVESYKHVILTIHLGLHDIQQVLSMINKQAEKKYYQRL
VKKVILGLGGIALNANADSGANPVIVKKSLQITRLSMLKD
>Tip_818
AIHAMRIISAKTLLIINNEFSVAVDQYRHMILTIHVSFHDIQAFLNLINKEAEKQWFNRL
VNKLILGLGGIRLTANVDSGASPVIVNRELELSQLALLKD
>Tip_511
PIQTMKMVSADVLILVNNDFDLAYDMFHAMILAVYVAFFEIRDMLNVVKKQARKRLLKRI
VRKVILGLIELEKTANVEATASPIVVKKKLGVSEISLLKQ
>Tip_2621
PIYVLHDISASRHMLVNSHYDVAYESYKAFIFCIHVAFWEVKALLAKCSKQAERRLVARI
VKAVIMGLISVKATAHNDANASPIVVAKGLDIAELVLLRT
>Tip_2622
PIYVVFDISAKKHLMVNSEFQVAVENFRSFIFCFHIALWDVREILTKCDKQAERRFLARL
VKTIILGLISLEATAHSDANAPPLVVKKGLSISELAFLRT
>Tip_2129
PIHTIQLASNMMHIFLNNQFHIAVEHFAATLLCIHLSFYEIQDWLSPCDEKAEKEYLVRL
VRRIILGLIGLKQTSNKQASSGAIIVQRGLDATELMLLQT
>Tip_3020
SIRTVHLVSGATVVLLNDKFEVAVERWNSVILVVHLAFQKVQELLSRCDEQADKKLLTRL
INRLILGLVGLDLTANTEAQAGALVVVNGLELPEMVMLRT
>Tip_3021
SIRTMNTVRAPLVLMLDDRFNVAVEQYFAIVLVMHIAFEQIQNLLSTCNDQAQKKILEQL
LNQIIHNLAGLEQAAQTDAQAGALIVTHMLLLPELAQLRG
>Tip_1868
SIYTINLLSASTFLMIDNKFHVSIEQYQSLILCVYLSFYDVQELLTQCKKQADKKVLERI
IRELILGLIGLEISANMDSTASDVVITNGLDINELGLLQT
>Tip_1892
AIFTLDFLSSPAHLLIKNKFNMSVEKFQAIILCIHLSINDVQKLLSRCTKQAEKQLLERI
VKGIILGLISFRKKAQVRSSANEIIINRGLEVTELGLLQT
>Tip_1893
AIHTFDKVSSDFMLMVDNKFHMAVERYNALILPIHVGFEQIEKFMNKAKKKAQKRYVERM
IKGVILGLVGFRKKAQLEGAAPEFVVEGGLDLSEIGVLQT
>Tip_2848
PVHSIEVITANIFMLINNLFEVAVEMFDAIFLVIHAAFANIQDLLRQCNKQANKQILDRL
IRRAVFGLIDLKKKARVEASATPLVVRAGLEVTALHMLQT
>Tip_2849
PIHTIEPITANLNMIINNLFEVAVEMFEAIFLVVHAAFANIQELLRRCNKQANKQIIDRL
LRRAVFGLIDLKKKARVQASATPLVVRAGLEVEALHMLQT
>Tip_3234
PLHYLDSIRTDSWMVVNNRFDLAVENYPAMILCVHFAFFEIQEYLSQCQKQAEKRYLARF
VRSIILGLVDIQKKANIDVSAGPIVADRGLEMSELQIIKS
>Tip_3235
PLHHLNTTRTEIFLIVNDRFNVAVEMFKAVTLCVHMAFHEMQDYLAQCHKQANKQYLERF
VRNLILGLIHVRKTAYTDSGAPPVIAQRGLDLSELSILNS
>Tip_478
PIHVLRFIDGKQPLILDNAFNLTVDMFKTLILCVHIPFFQQQQYFAHISKRAGKRHMQRI
VKDTIVGLVSIRLLDEENASARPLIGSRGLEINDVLILRD
>Tip_2666
SIKMTRVQTDQVSLLVDNGFEIPVEPYQSLMLCMYVSFHQIKQHIGLVKRQANKKYVSRV
VKNIIIGLIDITKRDYVEPQAKPLISTQGVVSQELAIMRR
>Tip_2667
SIRRTSVQTDEINMLVDSGFDLPVEPYKSLMLCVYLSFHEIKQHIGIVKRQADKKFLARV
VQNIIIGILNVHKQDYIDAQASPLISLDGVVTTELRIMRR
>Tip_3635
AIQRFSLSTDSVSMLVENSFDVPVENWRAVMLIVFFAIYEVQEYISTLERQAEKKCLTRI
VKDVIINMVNVKVRDHYESQASPVVAVAGIELNEIQLMKD
>Tip_3636
SIQRFAITTADMSMLIQHKFAIPVETWHAIMLCLFYALDEVQEYIGSVKRQAEKKTLSRV
VQSIILNLINLHLKEHLDASDTPVIASAGLVLEQLQLMSD
>Tip_3273
SIQRLQLTTDDITFLVENSFGVSVEEWCALMLCTFYALNEIQAFIHTIKRQAQEKSFARL
VQHLILNLVNVQMRDHIHSQASPIISVGGIVITEMQIMKD
>Tip_2054
SIQQFHIMTDEVYMVINSVFNVAVETYKTLMLCLVMAFNEVKQYIALVKRQAKKRYYARV
VRDVIIGLINIRLRDHQDAQASPLIVNKRIDIEEIQLMRD
>Tip_1945
SIEQLYTKTDEVHMLVDNGFDVPVETYKAFILCVHLAFHEIKKFMSLVQRQANKRYLARV
VQDVIIGLLDVRKRDHLEAQAKPVIATEGIVIEELQLMRD
>Tip_951
SITMMEVRSDDKQMIVDNEFSLAVETFEAFMLCVHLPFSEVQKFFTALNRQADKKYLDLV
VKDVIIGLLNIEKQDHLETQGTPVISTEGLAMAEIELMRD
>Tip_952
SITMFDLSPDKKHLLVGSDFAITVETYESMMLCVHLAFSEVQKYFSRVNRAAGRRILELI
VKQLIMGLLNIEKRDHVEARDSNVMATRGLEMSEVNLIRD
>Tip_584
SITMFEVRSDDKHMILDNSFDLTVETYEAFMLCVHLPFSEIQKFFSVVNRQADKKYLDLV
VKELIIGLLNVEKRDHLESQGTPVISTEGLTLAEVELMRD
>Tip_2211
TIQPFKLPSSDASMLVNGEFAVAVERYQAYVLSLHISFLDVEQYISVVPKKAAKRCLDFI
IRNIILGLLDLHNSANCDSNASPVIATRGLNVNELTLLKN
>Tip_2708
TIKPLKMPSAQMRMIVNGDYSIGVERYQGWVLSVFIAFLDVEEHMALVNKKAAKKFLKIM
IRDVIMGLVSVQNRANHQSSATPIISRQGLGVSELVLLRN
>Tip_2709
TIKPLKAKTARIRLLVNGEYDVSVEKFRGWVLTIFLSFLDIEEFMTLVNKKAAKQLFRIM
IRDIIMGLLDIKNQANSHSNAQPIVAAAGVGMQEIVLLRN
>Tip_58
AIQPCKCPSADESVIISDDFEISVERYAALVLSLWLSFLAIQEFLNVISKTATKEAFELM
VHDLIIGLIDLHNAANYSSNASPIISTQGLSMNELALLKE
>Tip_3985
PVQTATLPSANRWIVVNDKFTVGAEKFSVMILATYLASQRVQDYLGLVDKHANKRYMDLL
LRNVILGMLHLRNAANDEASASPVMSRAGLDLPDVFLLRE
>Tip_3986
PLHTASLPSVACHIIVNNNFNIGAEKFASLILVTFMASHRIQDFLALVDKHAQKRFFEFI
IRNMIIGMISVYNTANDDATAAPVMARAGLDLAEVVLLRE
>Tip_2415
PVYAAMVPSSQKYIVIDEEFQISADQFIALVLLVYLSSHRVREYMGRVDKHGDKKFVELI
IKDVLFGMLDLCNKANHDAKAAPVMCSKGLKLQDMLLFRE
>Tip_2435
PVQTTMLPSSKESIVIDEEFEVSADRFVGLILLVYVSLRTVQEFLPLVEKHGNKKYIDFV
LKDILLGMLEVCNTANQDCSATPIMCCKTLGVQDILVLEQ
>Tip_3831
PVNAAVVPSAQIHLFLDEQFGVSADRFISLILLVYLASYRVREYLTHVDKHGNKTYMQLL
VKNILLGMIELVLHAKNDAAASPVMARKGLELNDLITLSD
>Tip_3832
SVNAAHMESAARTIVIDEEFGIAADKFIAMILLIYMSSNRIKDYLSYVEKHGQKRFVQLM
VQNLLLGLLSVVNRAHRDAAAQPVMCTGGLEFSDLILLEE
>Tip_2824
SFYLLHMTSARKRFVVNDEFAVAFQRYKTLILVVFMGIEKIADFMAIIEKHGSKKYVDMM
VRDLRLDLLDIMNAAKQAPSNNDIVNSAGVELTQIMLLQE
>Tip_2825
AFYTLHKTSTPPHLVLNDQFEVSVQHFKALILIVALGVEKIAEYMVTMEKHGAQAYLDVL
IKGVRLDLISIKNTAKHAPTNTPVIGTSGVPFNQLIMLDD
>Tip_2502
AFFLVAISSAKLRMVISEEYNICVEKWDVQVLVTFLGIHAIQDFIPLIDKHCARHFVQIL
IRAVQLELITVKNTAKRAPAAAPVVASQGISLNQLTMIRE
>Tip_2503
AFFLLATSSASFFIVVSQEYDVSVERWKALILVTFLGVHAVADWIDRVEKHCAKHFLEVI
VRRVKLDFVNLRNTAKSAAAAVPIVAGEAVDISEITLLKE
>Tip_1785
AFYVLHLSNAEAWLLIGNEYDVCVEHWTAIILVVYLALTVVAAYISSMEKHCSKHFISIV
IKAIKLDLINVSNTAKRAASASPIVAAEGIDIKQIMLLHN
>Tip_221
PFYTLKIPSAERILIVNDEFDIAVEHYKTIILAIFLGLYSIAEFLSILEKHAEKSFLEIL
IRNVKLDLIQVRNAANSASSANPIIATQGLELNELMMLQE
>Tip_1557
PIHTLKLPTADRNIMIDGRFHITVEHFLALILAVFLAMHSVAELLTIVEKHAERQYVTFL
IRNIKLDLVQIKNTANYAANADPIVSNKGLQMTELFILTD
>Tip_3482
PLHTLKIPSAEKHLLVHGKFEIGVEKFMSLVLTIFLSLHSVAEYLKLMDKHANRKFLAIL
IKNVKLDLVNVANTANHAANAEPVVSGGGLQVSQLILLTD
>Tip_3483
PMHTLKMPSAGENLMINGQLQITVEKYICLILEVFFSMNSVADLLTVMEKHADRQYIAFM
ILNIRLDLVNVKTAANNASNASPVIAARGLEVSEILLLTN
>Tip_2315
PIHTLKISSAATSLLVDDEFNVSVDNYKAMILAVYLALLTVAEFLTMVQKHAAKKYLDII
IRDVILGLLNLENAANHESSAPPVVASRGLELTEMMLLRE
>Tip_2316
PIQTMKVSSSSSYLLIDDEFNISVDNYQALILAVYLALLTVAEYLAMVEKHAEKKYMDII
VRDIILGLLNLENAANHESSAPPVVASSGLDLSEMMLLRE
>Tip_550
PIQTMKASSSNVYLLVDDEFNIALDKFKAIVLAVYLALLTVAEYLAMVEKHAEKKLMDLI
VRDVILGLLNLQNAANHESTAPPVVANAGLDLTEMMLLRE
>Tip_1741
PISNLNVISTAVQLMVHDQFSVPVEGFKIMVYTAYMCLNMLAAHFEMVQKQAERRYLKLL
VKSLIMGLMNIRNRTSISTLSNPVLSPLGLEMSEIVFLKN
>Tip_1742
PIANLNLPSCEVQLLIHDEFSVPVERFRLIVYTAHLCLNMLQALFTVVEKQAQRKYLELL
VQNVILGLMDVRNKTSISTLAPPVLGSKGVDLGELAFLED
>Tip_736
PIANLNVPSSGTNLVVENSFQIAVERYYLVIYTVYLAFHMIRSFFALIEKQAHKRFVKLL
IQQVILGLMDVKNATSISALAPPLISAQALDMNEFTLLED
>Tip_69
PIANMNVPSAHLQLMIHEAYNVPVEQFRLFIYTVHLCFYMLKALFQLVEKQAHRRVIEIL
VQDSILGLMEVRHATSISVLAGPVVATAGLEFNEMALLEE
>Tip_202
AIANFNQPAANILLLVHEDYGVPVEKFTLYIYTVHLAFYMIKTFISVIEKQARRRWFNVL
VQGVILGLVQVGFATSNSALAPPIVAQRGLDVNEMVLLTQ
>Tip_2888
VITNVHRPSSAVMLSVHDSYNIPVDRFLSYIVVAWLAIQMINQILETVEKQATRQHLGIL
VQGTILGLVDIRLQNSANALAKPIVTQRNIHLKEIELLRA
>Tip_2889
VITNVHVINTEIFMSVHNMYDIPVDKYQTFIVAAWLSFQMVRDILEMIDKKAQRQHLQLL
VEGVLLELVDVKMQTSNDALAGTVVSQLTVDVSELELLRG
>Tip_1306
VITNITISTAQTNLSLNNDYNIPVDRYVAIVYVVYMAFQMINTYFSLIEKQAKRKLIALL
VQEVILGLVDVEFDTSQSCLAKPIITSKNLKLNEVELLHD
>Tip_2692
AIAALFAPESELFLMINNDYNIAVDRYTYLLYVIILCFWKIRQYFTRIEKQARRTFLEVL
LEDIIIGLLQIKMATSHGSLANPIVTSKGMELTEFAMLQQ
>Tip_2693
AIAGLSPPKAVVWIMIDDDFRVPVDQYRYTVYTVIVSFWEVRSFFTIIEKQAERQYLEIL
IEDVILGLVNVVHATSKGSLASPIVEVRNLALNELATLQQ
>Tip_2162
AIANMYQPSAVALLLIDEDYAVPVEKFTLYVYTVYLCFYMVKQLFAVLEKQARRRLLDIL
VQDIILGLVEVNHATSWSPLAPPIVEQRGLDVSEMTLLEE
>Tip_3562
PIGIIQGPSSIVLLLVSDSFGAAVDKFNLTIFCHYLAIFQVQDYYPTIEKETEKEYMKLI
VQSVILGLIDIENETALESASAPLVGTAGMNLAEILFLKH
>Tip_3563
AIGIVAGPSSVVLLLLKDAFGVSVDTYKTTILVHHIAIKKIQEFFNLVEKETDKQYLKLI
VQDIILGLLDVENKTATATRSAPLVAPTGMAMDELVFLKH
>Tip_2267
PIGTMQVRSAELKMLIENQFGAAVDKFRLLVLCHHMAIYQIKEVFALIEKEAEKKYLELV
VKDVILGLLDVYNKTSQEASSNPIVASRGMGLSELVLLKH
>Tip_1316
PIGTLTYPTCATAMLVHNAYDVGVDMFHTTILCTHIAIFQIEEFFTLVEKQAEKKYLTLI
IQDIILGLVDIPNATSLQSTAGPIIASQGLAMAELLFLRH
>Tip_3847
AIGTLRNPSADPNVLIDNNYGVSVETFKAAVLCTHLAIDQIQAWFNCIEKQAEKKFMALI
IENIILGLIGIPSKTSLEANASDIIAGKSVSLNELQLLKH
>Tip_3848
AIGTIQNPSSNSHVLVNNEYGISVEMFDVAILCSHLSINKLQEFFNAVDKQAEKRLLSLL
LEDVILGLVDIPSATSFEASAADIVAGKTIDLTEILMLKQ
>Tip_2098
PIGTLQGPSASAVLLIHNAYGVSVDMFDTTILCTHVAIFQLQELFSVVEKQADKRYITLL
IEDVILGLMGIPNATSLESSASPIIASQGMELGELLFLKH
>Tip_1725
AIGSIHIPQSKLRLLLHNAFKLAVDQYKVFILCHHLCFFQLQEYFCIIEKQAAKKFIKMI
IQNIILGLIDIMNATSVEVAASPLIAAKGMEVTEMVFLKH
>Tip_1726
AIGTIHIPQSQITLILNNEFKLSVDKYKLFILCHHIAFFQMQEYFSVIEKQAAKQFMKML
IRDVILGLMNVINATSLEVSSTPLVAAKGMQLTDMIYLEH
>Tip_2892
PIATLYAPKAEMRLVVTNEFNVAVDQFRLLILTHFLSFLALQAYLAGIDKKAAKHILAIL
IQSIILGLVNILNATSVEASAYPFISNDRMDFQELMLLNG
>Tip_2893
PIGTVHAPTAEFKLLVNNEFNIAVDRYTLYILTHHLAFLALQAFYSTIDKQAAKHYIAIL
VQSVILGLVNVQNATSVEVTAYPLIASQKMNMHELMLLKG
>Tip_2914
AIHVMKLSNAEINIIVHDKFTIAVEGFRAYVLMLHLALHQVKQYLIILEKQAEGNFLTLL
LHNALMNFIEISNATNTDASASDVVSARKMRLEEIPMLAN
>Tip_2915
AIHTVRLLNSHVVLIVHDEFNIAVEGFKLFVLLMYVGLNQIKRFLHALEKQSEGTCLSIM
IHSAIMNFLDVANATNNDSAASPVVASARARLSELPILAN
>Tip_3196
GLHTLNAASTDIELLAHNQFGIAVEGYKAIILLLYLALAQVKRFLTVVEAQADGMYLSIL
VHDVIMDFISVSNATNSEATASPVVTTEEVDLNELAMLAD
>Tip_3197
ALYTLNAVSTEVQLLAHNQFDIAVDGFSNFVLLLFMTLAQVREYLAVVEAQAEGMYISIL
VNEVIMDFITISNATNSEATASPVVTTKAVDLAELPMLAD
>Tip_2507
AISTISIPSSTQTLLVHEDFNIPVEGFKLYILVMFLALNEIQRHFLIVEKQAEGTYIKIL
VHQSIMDLIDLRNATNVDASATPLVAGKAMEMSDMPMLSR
>Tip_290
PIATLNVPSAATVLLVHDEFNIPVEHFELSILCAHICFNQIQRWFSIVEKQADKNFLSII
IKESILGLMDVKNATSIDVTATPLIANHGMQMGELPLLAH
>Tip_125
PLTTLKVRAPDLNLLMNGKFEIALEGFKLMVFTSFLGFNEIKPFFTVVQNEAEKRFLSFI
VKAVKIALVKTEFKGSHESAAKPLIVHQKLAIHQLAYLSN
>Tip_3596
PLTTLRIKAPNIKLIIDGRFSIGIEGFQLLVFSKFLSFNEIKPLLKLIQNEVEKKFIDLL
IKGLMLALIKTKLQASYDLSASPCIVKRSLEIAQVAYISG
>Tip_3597
PLTTLRVRAPNIRLLVDGRFNIGIEGFRLMIFSKFLAFHEVKPLLTVVQNEVDKRLIELL
IRGAMLALVKTQMRASYELTAAPCIVKKSLAVTQLAYISG
>Tip_1021
PLTTIEIRAPDVHLLVNGRFGIGIEGFKLVIFSSYLGFHDVKPLLAVVQNEADKRFLKLM
VRGAMLALVETRMRAPYDSTASPVIVRKRLELAQLSYISN
>Tip_1296
SLTILCLGAAAVLLFINNEYSIAIDKFRAVLYTTYFGLLAVKPFLNIVTNEVQKKFIAIM
VQAVMLALLDIRLRASRSGSASPIVVARSLDLKSLVYITN
>Tip_1297
ALTILCVGSPELSTLINGEYDISIDQFRSILYVSFFGFMAIKPYLTVVSNEVNKKYVDLL
VQALMLALLNVKLRASQSTSAPPVVVPKSLELSQLIYIAD
>Tip_422
ALTTICMGAPSVATLINGHYDIALDRFRSVIFKTFLAFVAIRPFLNLVSNEVDKTFIDVL
VTELKLALLDVKLKASYESAATPIVVPKSLELKQLIFISD
>Tip_236
PMTIVRVQAPRISTFVSADYDIGIDGFASFIFTSFFGFQAIKIHIKCVSNEVEQRHMDLI
VKDIMLALISIKLKASQDVNATPIVVAKSLELIQLVFISK
>Tip_441
ALTMLCMQAPTHSTLINAEFDISLDGWRGIIYETFVGFDELHDFLMEIANEVEQRYFDLI
LKQVLLSLLDIRLRSNRDASGAPIVASKSLPFTQMSWITK
>Tip_442
PLTMLCIQAPELSTLVNADYDIAIDGWKAYIYTSFLGFDAVQDYLMKIANEVHQHYFSLV
LKALMLSLLNIKLRANSDSTGSPIIASKSLPIIQMSWISK
>Tip_356
ALHILSEPAPDALTFVSGDYSVGIDGFRSYIYTSFIGFKAIKPFLTAIGNEVEEDFLALI
INGVQLSVVNIRITATHDATGTPLIVTKGLEVAQFNWISK
>Tip_2471
PLNILAIQAPEVQTLVSASYDLSIDSFRSLIFTTFLGLSMIRPILSAISNKVYQKLMDVL
VKAVMVALLEVRLRASNEANARPLVVTNSLQLTQLTWIGK
>Tip_2482
LIHVIKVAASKNYIVVSKAYNIGYEAHQAIIYTLYTGFQAIRQYLLTLSNEVHEKYIDFL
IHDIMVALIDVALKTTRDTSASPLIVQRSLELTQMTPIGN
>Tip_2483
LLHLLQAQAPENFIVVSASYQLSYDAFRAIIYTLYTGFSAIKPILLTISNEVHQKYVDIL
VHDTMVALLDVHVSASHDTSAAPLVVAKSLQLSQMTPIGK
>Tip_2134
PLAIFCLSAPDIPTIVNTEYNVAIDGFSALLYTSFLGFYDVRPYLDVISNEVHQNYLDLV
VKAIMLALMTIRLQASADANANPILAERSLDFIQFTFIGK
>Tip_1913
PLTILCMMAPDLRTLVAGHFAVAIDGFYSFIYTSFLGFQATKTLLKIVLNEVEKKYIDLM
VKAIMLALVSVKFRASTDASAAPVIVARSLHIVQLIYISD
>Tip_1914
PLTILCLLAPDVFTLVAGHFKVAIDGFQAFIYTSFLGFHAVKTLLKTVLDEVQKKYIELM
VRAIMLALVDVHLRASQDATAAPIIVSHSLNVVQLIYISD
>Tip_987
SLSIILEVASEVETMITGDYNVTVACYSVFIYTVYLGLKSLRPLLTLVSNEVERHFINLM
IRELLIAMLDVQLRATNHPSADPIVSVQHFELSQMVYLAG
>Tip_988
PLSCLLEVADEIELLVTSQYTVTVAAFAALIYTAYFGLRQVRPFLAIISNEVTRKHMELM
IRNILIAIIRVRMRATYHPNNPPIVAANKFELNQFAYLSN
>Tip_855
PLTILTDVAPETHLLVTGKYGITINGFYSLVYAAFFALRAIKPYLKMISNEIQKRLIDLV
VKAILLAILGVRLKARREPNASPLVVTHNFRIVKIPYLSN
>Tip_3790
PLTMLKDPTPDFFFLVDGRYDLAVDGYHAFIYGVFLPLKEVQEFLKCMYNEIQKRLLQLL
VKSIRLSILNIRLKARHEPAANSLLVERCFELADMPLISD
>Tip_3791
PLTVLNRTTADFNFLVDGRYNLAVDGFPSLIYAMFLPMFEIQRFLKFVQNEIDKVLLAVL
MKAILLSLVAMNLKARREAAANSLLVSRRFDISDVPMISD
>Tip_2069
PLCILRDPTPRFMFILDDAYRLSIDGFKGIVYALFMPMWHIQPFLKIISNQIQKKLFDIV
LKGILLAIVGVRLAARKESSATPLVSETRFPMSDVPMISE
>Tip_2500
PLTVMSDVAPDLLFLIGGTFGVSLNGFRGLVYMLYIPLQSIRDFLSLVRNEIDKRWAQIL
IQAVLLAIIKLQMKARHEANHTPILVSENFDMCDVPLISN
>Tip_2931
PLSVLSNLAPDVLLMLNGAFGVALNGFKAFVYMQFAAMQAVRKFLQIVRNEIEKRWLGMI
VRAILMAILNIQIRDRQDSSHHPLVAADNFDMADLPLLKK
>Tip_2932
PLHVLSQLAPAEEFLLNGSFNVAYNGFKSMIYMLYAAMHEIRKFLRTVENEIQRRFLSTL
VQGILIALITLKIRARNEANHSPVISTHNFSLTDVSLLGK
>Tip_3905
PLIVLYDVAPDPQFMLDNAFDVSLNGYQGLVFMLYLALYEVRPYLKVVRNEIEKKYMQLV
VKTLLLAIVAVSYKARYESNHNPVIVTKNFEIADLPLIAN
>Tip_3906
PLLILADVAADPLFMLNNAFDVSLNGHKGLVFLLYMALHQVRTWLKVLKNEIKKRYMDLV
VKTLLLAIVALQYKARFESEHTPVIVTRNFELSDLPIIAD
>Tip_92
SLAMFLARAAEVPFLIQGKYHVPIEGFTLLIFSSYMAFHEIRPYLASIKNEANKRYLEIM
IKNAMLALIDIRLQASRDTSAVPMTATDQLELAQLSLLHS
>Tip_829
SIHMMLQRAAEIRFLVHGKYNVPIEGFRAIVYSVYLALMEIRQLLKKIQDETHKKFMQVL
IKGIQLSLITVEMQASRDGAATNMTSTDELDFSQLPMLHA
>Tip_830
SLHMMLTRAAKIFFLVQGKYNVPYEGYQLLIYSVYLALMQVREFLAEVENETAKRYVELM
TKGALLALINVIMQACRDAAAVNMTASDKLNLSQFALLHA
>Tip_1204
ALHTVLHVAANVQHMVQGQYDVAFDRYDLLVYVVFLALYEISAFLDSVANETAKIFLELL
TRDITLTLINIALKASYEAAASEIMATDQLNFNKMLFLHS
>Tip_1205
ALHTFQYIAAEIKHLLGNRYNIAFDKYDVLVYVVFMALYEITAYMSEIANETAKIHVSIL
TRDVTLTLINVKFKANYEPPAAEIIATRQMNLSKLNLLNS
>Tip_2176
ALQVFLTSAADFPLVIEGSYNLCLERFQLYIYAVYVTFQAVNEFIATIAKEAERIYLAIL
TRNITLAIVGVILAASYEPTASDIVAPRQLDFSKMKVLHN
>Tip_2177
ALQVFLISAATFPLFVESAYDLCLARLKLYIYAVFITFQAVNKYISTIAKEAQRIYVSII
TREVTLAIIDVLLVASHEPTATDIIAPRQLALSKLKIIKN
>Tip_1388
ALQVVLVSAADYPLIIEAAYDLSLERFRLYIYAVFITFQSINECLRIVAKEAERIYLNVL
TKNVTLAIVDILLAASHDPTAHDVVAPEQLSFTKLKVLHN
>Tip_1365
AIHMFLLAAADSFLLVEGKYDLALEQFRLYIYAVYLIFHAINNYFDTIANESARIHIAIF
THDVTLALVNVVLAASYQAAASDIIAPKRLSMSKLKMLHN
>Tip_2756
ALEIILITAAALPLIIEGAFDLSLEKFKLYIYAIYMIVSAVNDYISTISNEASKIYLEVL
IRNVRLALISVLLKASFESAAVDVVAPDRLELSKMVFLHD
>Tip_2757
ALEIMLVTAAALPLFIEGAYELALEKFKLYIYAVYMILHAINEYIDTIANEASKIYITVL
TRDIRLALVEVLMRASFESAAVDVIAPDQLALNKLVFLHN
>Tip_1677
GLHLFLFLSAEFYLLVQSKYTIPFERWRQTIFFMHVTFNEVNEFFSRVTNATEKLYFELL
TKDVTLALVNAVLYSSQGGAASDIVASGKLDLQKLAILHN
>Tip_1678
ALHLFLVLSATIYFLIQGKYGVPFDEYKLVIYVMYLSFHEVNEFLSEVANETEKIYLELL
THNAHLALVKLVIRASRGAAATDVISQNRLSLRKFIILHN
>Tip_347
SLAIFLLRHGTQPFLISGEYAVPIEGLKLLIFSSYLCLKEVKAFLKSIGNEANKRYVEII
IKNAMMALIEIHFRASQDATASPITASKNLDLAQLSILNH
>Tip_348
SLAILLVRAATQPFLVSGEYSVPIEGLTLLIFSSFMTFPEVRPHLRAVGNEANKRYIQIM
IKDAMLALVDIRIRAARDATAAPITASDNLDMVQLCLIHD
>Tip_3690
SLAMLLIRAPEIPLMASGRYDIPFETFKLVIFSSYITFPQVKEFLATWENEAEQKYMELL
VRNAIVALVDIRLNASHDGAASPVTAKKSIQLTELSVIKD
>Tip_3691
SLAMLLLRAKAGSFLASGKYKIPFEGYKLLIFSAFIAWPEVRPFLKMVKNEAEKQFIEIL
IESAMLALIEIQLQASYDANATPVIVGNKLNIAQLAMIHD
>Tip_1500
ALHVMFIVAAEAFIITDHQYKVSIEQFQCLILVKYIGFEKIRELINTLENEARKKYLEIL
IRDVKLSLINVRLNASMNSSATSVVAKRSITMSQIVIIQS
>Tip_1501
ALHVLLTAAAATRVIINNKYKISIETYRALVLIAWLSFTELRQIMTQVENEAAKKYLDIM
VKNLQLSLINTEMTTSLSSKADPILGITSISLSQLVLIRD
>Tip_65
PLYVLLSAAAVMRLLVDNKYGIAIENFKPLIFSNFLGFPEVRQLLAILENEADKKYIDLM
VEDVQLALVGVKFSASVDSSATPIVAVASIKLGQMVLISQ
>Tip_74
SLHVMLTQAATGPLMIDNKYNVSIEGFKCLIFSSFLGFPEIRDMLAVLENEASKRYIDMM
VKDIHLALLGVGLRASFDATADPIIAIQSIDLNQVVLIAD
>Tip_1901
CVNILLITAACSHILLENKYNIAFEEYACLIFSSYIGFLEVTDYMGIVEDQADKRMLELM
LQDMRLALMHVTVKASQKAAANPVIAMQTIKICQLVVIAE
>Tip_3379
SVQILFKQASPVQILIDDEFNVAWEKFQCVIFIVFLGISTVHEFISVIEDQADKRYLDMM
ITEIRLAIANVKIKASVEASGSPICSSRTIEIPELSLIRE
>Tip_3380
SLHIMYQQASKAQLVVSNAFNMSYETFSCFIFIAFLGIPEVREHLSAVDDQCEKKFIDLM
ITEIRLALINIRLRASVECTGAPACGPRTIDINELYLIKE
>Tip_2577
CVNVLHKAASTVHILLDNKYDVAFERFACYVFTAYLGLPQIRDYMAAVEDQADKRYMDIM
LTDVRLALIHVRVQASQDASANPVIAMRRIQITELVIIAE
>Tip_1504
CVNVIFQSAACLHILLEDKYHIAYEDFACLIFSSYIGFPKLSEFMTVVDDQAEKKFVRVM
LRGIRLALMSVGLRASHNASASPIIAVKTIKIPQINILAE
>Tip_449
SVNILIRTAACITILIEDEYGVAIEDYECIVFAAYLAYEDITEYMSIVENQCEKKYLDLM
IKLLRLALMAVRMRSSFDAAASPVLKMKSVEVTEMILIAQ
>Tip_2772
SVAILMRKASAVNFMVDDEYTVSIEEYKVLIFSTHISLPEVTEWLPAIENQAQKKYIEMI
IKNFRLALVNIRLKESHDAAANPMLASQSSAIAQFIRMEQ
>Tip_2773
TVAIVDKTASCIELMVDDTYTIGMEQYRVFVYAAFLSMPELTQFLPGVEDQAEKKYTDLI
IKHVRLALITIKMHASHEAAATPVLAAETMDVSQYVLIEQ
>Tip_2619
SVNILHNVGAAVEILVDDDYNIAIEKFEVMIFATYIAFPELTAWLSTVQNQADKQFLNML
VNNVKIALIEIEFRASFDSSSTPVIRSKRMELKQIVRITK
>Tip_2620
SVHVLMNTAACVELLVEDDYDIAIEEFQVLIFSTYVSFPELTDWLSTVQNQADKRYIDLM
IKNLKLALIEVQLRASFDSTANPIISSKSMDMTQMVRITK
>Tip_351
ALYVLLSLAVDMFIIIDDQYGVSIESYRAFIFRSYISMHELTDFLGMIENRAMKRWMELM
CKNIKLALINLKLKASYATTARPVLCQRSIEIEQVQLIAD
>Tip_1815
SMYVLLSAAGGINLLVDDDYYIAYERYKALIFYSYIAYPEITDYMRMVENQAPKSLLDVI
IRDTKLAMTNAKRHASIDGQAHSVLAMKSITVPQMALITR
>Tip_2948
SMNAVLAAKSEYPILIDDQYNISIERYESYIYYSFIAYPEVTEYMKQIENQSPKTYIGMI
IRDTQLAIVDIKLHASIEGQALTILSYASVEVPQLILITN
>Tip_2949
AMIVVLAAKAEFPILVGDQYNVAIEKNESYIYYSYIAYKEITEFMKKVDNQSEKTHVGMI
IKDTKLALVNIRSHASIDGQGLTVLSYRSVSAHQLVLITD
>Tip_1676
SMYLLLAAAVHVALLVDNEYYIAIEEYRALVFYSYISFPDVTEFMALVENQSPKQLVDVI
IRNTRLALIKVRRKASIQAQADTILAPESIDAGQVMLIAR
>Tip_1606
TLNILLTAAVEMYMLVNNEFDVAIESYISIIFTTYVAFPDIQEYMNMLDNQAEKKFMELI
IRNVRLALVDIRLKASLESAASPLLAMRSIEVDQIMMIAN
>Tip_149
ALSILVLQAADWFLMVETRYSVTYEDYQSFIFSSYIAFPDVTDFIADVQNEAHKKFLDLL
VKEVRLALIDVKLKASNGATATPILDMNSIRIQQVILIAE
>Tip_310
SLQHLKVLAGATYMIIDSDFRIRYQGYHALVFKIYLGMNNAREFISVVNNEANKGHLEML
IREVQLAIISIHMKAAADAKATPLIGLKSIEITQLTLVAD
>Tip_724
ALLHLRPTAGQRSLIINGDFTVRFQGFKGMVFKVFLALQDAKEFLTMVDNQADKEYLEML
IKNVELAITDIKVKAAADGSASPLVGTKNVMLSQISIVAN
>Tip_725
ALLHLYASQGQRSLLINGEFSLRFQGFRILVFKMFLGLSNAKDFLDLVNNQAEKDFLNIL
VKHIELAIVEIGIKAAADSDATPLVGPQNVMLTQMQLVAS
>Tip_1161
ALLHLKPVAGERALLVHNDFGVRYQGYDSVVFRTYLSIHNANEYLQVINTEADKEFLTML
ISEMELAIISVELGAAADVTACPLIGQQRIQLAELLFVAE
>Tip_1698
ALLHLKPAAGNRYVLIDSDFLIRFEGFDTLVFAMYLGFQNAKEYLQLVNNEADKEFMQML
VRGVQMAIIQLELKAAPDCSASPVIGPTSIMMGQMTLVAD
>Tip_1699
SLLHIKAAAGGRFVMIDSEFLVRYEGFSGMVFAMFFSMASARDFLQLINNEADKEWLEMM
VQGMKLAVVDLEVKAASNGSAAPVVGTRSISMSQLSILSD
>Tip_3606
SLKKLQCLTPSMYLIINSDYAVAFDGYKCVIYKAYIALNDSQNFLDSIDNRATKGHMQLI
IREVRLAVVDIRLKAATQASASPVIGTTRIDLSEYILLAN
>Tip_3607
SLKYINVTTPVLNVLVNSEYNVAFEGFRALVFKVHISLHESQEYMKVLDNRAKKGYLQII
IRGTRLAVVNIQLKAAVQTKASPIIGSTQIDLRQLVLVAN
>Tip_1561
ALKHLYQATGDLNLLIDKDYRVGYEGYQPRVFRAYVAIHKVKDYVHSVENKAEKDFPDMV
VKNVELAVIDVDFRDAVQGKSSPVIGTQLVNVSQFVLIAN
>Tip_1562
ALKHLYTATGKLNIMIDKEYGIAFEGYQSFVFRAYLAMQKVKDFVHTIENQAEKDFLDLI
VRNVELAVIDVSFRDAVQGKSTPIIGSELVNVSQFVLVAN
>Tip_2160
SLKHLSSTTGTANLLIKAEYGMAFKGYAALIYAVYLALNKIQQWLNLIENQADKNYLQLI
IRDTECTIIDIMLRAATNAKDGPIVGTQQITVSQLLMVAN
>Tip_2161
SLQHLYPSTGTMELLIHADYGVAYEGYRSLVYAAYLGLQKIQEYMTILAEQAEKNYLDLL
VKDIECAIVDVKIKAAVQAKNGPIVGSQRVEQSQFIMVAN
>Tip_894
ALEHLLVSTADMAMFVNTDFEVAFEVFAKIVYKTFVSVHQAQEYLTLIQSQSAKRYVELF
IRDVKLSVVNMKYRAAVDAKASPVLGSKSLDLAQWATVAE
>Tip_895
ALEHLLISTADDQLLINTEFQVAYDGFKSIIFKTFISLHDAQEHLKVIDSQAAKGFLQLM
VRQLRLSVTEIKYRAAVDSKASPLLGSASIAITQVVFVAE
>Tip_1856
TMEHLFTTTAADFMIISSQFNVAFEEYHAMVFQTFLAFVDASDLLKRIDAQAAKAYLKLM
IKHVRLAVTNITTQAAVDTKAAPIIASASIELTQFVMIAE
>Tip_1857
SMEHMFQSTAATWLLVSAHYGIAFEEYKGLIFATYIAFVDAHDFMKALDAQAAKAYFKMM
VKHIRLAVSDVRIHAAVESKATPLIGAKSIPLSQITLVAD
>Tip_124
SLQHIHATAPEEALLVNSEFRVRYEGYRALIFKTYLSMQDAQEYLKVVQNEADKGHLEIM
VRDLQLAVTGISLKAAADAQATPLVGLKSIDLAQMVLVAE
>Tip_547
KLTHMRASSADQHLIINNEYDIRWEGYTTILFKLYIALWDAQEWMKTVQDEAEKGDLDFL
IQEVQLAIIDITLEAAADAKASPLVALQSLEISQMAFVEG
>Tip_1566
AIHHIYRIAGEQLLIADNDFRIRWEGFSSLLFRAFFALHDAQEWLPEISDEAEKGDSNLV
VRNIQLALVDIFLRAAADATADPLISSRSVQMNQFAMVEE
>Tip_1567
SIQHLYVAAGDQSMLADKEFRLRWEAYHCLLFRAYIVLHDVQEYLKHVSDEAAMGDLDLV
VRNLKLALIDIKLKAASDTEASPIVALKTIQVSQLAFVKG
>Tip_2243
ALMKLRTYAGEAAIVINNDFDLSWMKYPTLVYVAYLSLRQAQKFLKEVRDEAQKSNIELA
VQNLKLAIIRIHLEAAADASADPLVALHTLELLQLEIVRD
>Tip_2244
AIMRLQIVAGKVNVVLSNAFNISWMEYPNVVFKAYFALRAARELFKQVDDEAERSYIALV
IQNLRLAIITIKIKAAAETGASPLVSLRTLDVIQLELVRN
>Tip_2886
SLQVLQIKAAENTLIVNEEFDIRYERFKALVYTQFVGLPQIQAFLEIIGNERERQYIELL
ILNVRLAILNVEFKAHFDASASELIGSQKIKVSQFQLVAE
>Tip_2887
AMQILQVKASDIAMMLNDEFDIAYEGFRPLVYTQYLAIPEIRAYLEAVGNEANRRYVELL
ILNVRLAIISIKLRAYVDATASEVIALRAIKLEQLQIVRG
>Tip_3788
VLQVLKKKASNASLVLNEEFDIRFDGHKALVYTVFIGMPEVQAFLEEIGNEAARQCLDML
LLKIKLAILSVQIKAHVDSSAAELVGSDRIKLKQLQIVAE
>Tip_3789
VLQILKAKSAHASLVLDEEFSLRFDGHQGLVYSIFLGLPEVQAFVDEIGNEAARRYLELL
LVKIKLAIINIRVKAHVESSAAEIVGSKQIELRQLQLVSE
>Tip_1889
ALHVLQKKANDMAILLDNMYSVRYEAYAALVYVQFMGLQEVRAFIEVIGNEADRKCLELL
LLDIKLAIISIHFKAHVAASATEIIGSAKIEFTQLQLVAH
>Tip_1049
ALYVLKVSAPATIMCTSEEFNVRYEGFGAVIYTQFLALPELREWLEVISNEAARQYVQLL
ILNVKLAIIDVKVKAAYDAAHGQMIALRMIALEELQLVAD
>Tip_2067
ALNSIDLAEPEESMILNNEFDVRYEQYAGLIYVQWLGMQEIKDFLELISNEAARAFVELL
LLNVQLAIIAMDVNDACDATASDIIALSMIQIPELRAVAD
>Tip_2068
ALNSIDVAEPDTSMLLNNEFKVRYEQYAGLIYVQHFGIHEIKDFLALISNEAARAFIELL
LLDIKLAIVAIDVNAACDATASDIVALKMVAISEIRAVAD
>Tip_1442
AMYTVHLMAPKIELLINDEFSIRYEGYQAIVYIQYLGPPEIREYLESIANEAARNYVELL
LLDIQLAIIDVRVKAACDSSATDVIALKMLNLSELQAVAE
>Tip_265
ALHVMQIQAADTYLLVGDDFNIRWDSYACLVFVQFMGMPEIQALLNVISKEAERNFMELL
ILGLELAIINIQLKAAADCNAPEVIGLSMVDISQLILVAD
>Tip_1319
SLNVLHVQASATHILLNENYGISYDGFARLIYTQFLGLKDVKEFLSIISKEAEKQSLQLL
VLNVELAIVNVRLKASAESAAPEIIATRMVKVSQLQIIKQ
>Tip_2317
SINVIQIQASAKHIVLNENYGIAYDGFTSVVYTVFLGMKDLKEYITTVSKEAEKRSIELL
VLNFELAIVNVRLRASAEAAAPEIISSKMVKMGQLQIIKQ
>Tip_2318
SINVIQIQASEKHIILNEDYGIAYDGFSTIIYTIFLGMKDIKEFITTVQKEAEKRSMELL
VLNFELAIVNVKMKASAQAAAPEVIASRMVKMGQLQIIKR
>Tip_1880
AFPVIQVEAETLSLIINNDFTVSFEGFAALIYTQFLGMQEIQNYMQTISDQAAKEHIPLL
ICNVGLAIIKIALKAACQPSASPLVGSGAIELHQIELVAN
>Tip_1881
GFPLLQAEAEELNLMIKNEFNTRFEKFAVLVYTQFLGMPNVKNYLHLIDNTAAKKYMDLL
VLKIGLAIIGITWNAGHEATASPIVAAQAINIQQLTLVAD
>Tip_2940
ALHVCNGQASEVHMLINEKFSTRFDGYTAMVYSAFVNMMEIKDYMTNLSNEAQRDYIEVL
VCEVKLSIVDITLRAAVDVAGEPVVSSRAIAIKQMILVAD
>Tip_2941
ALHVCNLQAAMARLMINEKFHTRFDGYTAFVYTAFIGMMEAKEWMDIVSNEAKKDCVELL
VCEVKLSIVDIRFRAAVDSSAEPIIGSKAIALKQMPLVAD
>Tip_361
FLHLISPKAADTRLMVNKEYNIRYENYQPMVYSVFQAFHEMKEYVRCVAEAARQVYMELF
ILDIQLAIVDVNVRAALAPSAAPIISGKQVDVADFILVTG
>Tip_431
CLALVKFNAIDSSFLINHEYNIRYESFRAIVYSLFQALHEIKDWCQEVANAARQVYLDFF
CKNMRLAIIDVAMQASLSARASPIVAPKRIELEDITLITD
>Tip_3350
SFAQLQFTAVETRLLVHKDYGIRYDEYITLVFNLYMALHDIKKYCAVIKEAADQLWIEFL
CMDIRLAITDIDLLAALPGPDSPVAGTKQVRLTEYALIRA
>Tip_3351
AFAQMQITAVETAMLVHKEYGIRYDKYIALIFNLYMALHDIREYCSVIEEAAEQLWIQFL
CMDVRLAITHIDILAALPGADSPVAGSKKIRMNEYAIIRA
>Tip_2916
SFEQMMTRAAQLHLMINKNYNIRYDKYKGLIFSLYLALYDIQEYCPLIAEAANQVWIGVI
CMNVRLDIISVALLAATTVPDAPIAGCYRIEFSEYAMIRD
>Tip_2917
TFAQIQIRAAKMRLMINSEYGVRYDTYSGLIFSLYLGLYDIREYCGIIAEAADQVILDLL
CMHVRLAIVNVALLAAFQAPDYPIAGTYQIDIREYAIIKD
>Tip_3202
SLAIIRREATEAYVIINNHYNVRYQNYNAFVYNLFIAHLNVKQYCHPLADAANQVYLSII
VQGIRISIVDVVLTDALATPNTPIVGSHAIKLAEYEIIRD
>Tip_3203
VLSVLRQEATTQYMLANNAYDVRYQKFNAFVYNLYLGLLNVKEYCNQLANAAEQMYLKVI
VQSIRISIVEAKLTDALAASDTPVIGKAAFEFGEYELIKD
>Tip_2403
ALALIHRTAADVRVIVDNDYDVRYQSFRGMIFNVFIALFDIREYCSPVADAAQQIWLSVL
LLDIRVSIVRIQVTEALSSPNTPVVGVRAIKLTEFTIMKN
>Tip_1400
GLALLHRKAVACRVLINNEYNIRYQNYTAIVYNLFVAAFNMKEFCTPLADAAHQVCIEIL
LLSVRVAIVGVKLMEAWPSPNTPVVGPQAIGLNEYRFIKN
>Tip_3580
SLALISVTAASFWMVINSKYNVRFEKFRGLVYALFQAILEMKNYCSTLADAAEQAFVELF
CLHIELAIANLIILAAISTSETGVVGTDKVDLPEYSLVAN
>Tip_3581
GLALLSTVAAAILLVINSDYEVRYERFKGMIYNLFQAIMEMKNYCTTLADASEQAFLELF
CLNIELAIVSVILLAAIGTPEAGTVATDKMQITEYLIVRN
>Tip_2698
SLALISVTAAQWHIIVNKEYDVRYEKFMSLIYNIFQAVLQMKKWCETLADAAEQVYLELF
CLNIKLAIVALKFLAALSTSDGGTIGSKKMEISEYTLVAN
>Tip_318
TLKLLYAKRVAESLMIGNEYRVRYDQYTAVVYSVFLSLPDMKEFLTNIQDAARKTFFALF
CLEVRLAIAGIALKAALASTATPLIADKSIDLNKLILVRD
>Tip_157
ALSMVDLRAVDTQLLIGKDYSIRYDKFQCIVYSAFLALPDMKEFLKCITNAARKTFAKIL
CAEVKLAIVDVKLKAALTSTANPIIGSAGIEMTKLVIIAD
>Tip_656
ALKVVNVSALATFLLLNVQYDIRIDSYCALVYAAFLALSEVKEYLTFLTNAAKKDYLTLL
VAEVKMAMVKIRLRASLTASATPIICQSGIKMSKLLLIKE
>Tip_657
ALKVVNVTALSMYIILGVQVRVRIDQYAGAIYSAFLSIPEVQDYLATLTNAARKTFLELL
IAHLELAMINVKVKAATTSAATPIVCGSGIAMSKMIMVAE
>Tip_2741
ELKLMGVTALAVEMLLGVSFKIRIDQFKALIYTAFMSMPDIRAHLVEVTNAARKKWISFM
LKKIKLALLNVKLKAALTASAPPIITTAGIGLTKILMLAE
>Tip_2742
ALKLVGVTALAIEMMLGVDYKVAIDRFRAAIYSAFISMPDIRDYLTKITNAARKSYLAFL
LAKVKLALLDVRLPAALTASASPIIVRAGIGLSKMVMLAE
>Tip_2256
ALSVLDFRAVANLIILGNDYDIRFDKYHSAIYSAFVAIVEMQGFLEPLQNAARKTYLSIL
VLEVRLALLNVKLEAALTAAASPVVARRRIDISKLILVAE
>Tip_2257
ALALVDIRAVATHILVGKDYDVRFDKYTAAIYSAFVAFPAVRDYLETLTNAARKTFLAFL
VLEVKLAMLNVELRAALTSSATPVVGSAGIELSKLILVAE
>Tip_2690
ALHIITARAVEVFTLVNERYHISYDQYQCVVFSAFLAMPQVREYLSMVTNAARKSYISLL
CLDIRLAIIDVKLRAALESASSPIVGNRRIELEKLTLMAD
>Tip_2691
ALRVLSIKAVPWLMLINDKYHVSYERYKGLIFSDYLALPEIREFLSIVTNLAKKSYLSLL
CLNVKLAIMSVALQAALDGSSTPIVSARRIDLTKLIMVAD
>Tip_1474
ALHIISTVAVEAYTLVNEEYNISFDKYDCLVYSVFLAMPKIRNFLTMIANAARKSFLELL
CADVRLAIVSIRLRAAWESTSTPIVGDQRIDMTKIHLVQD
>Tip_1372
ALHIVDVKAVQATKVIDEEYDISYDKYKCLVHSIFIALPQIRQLFTMVQNAAEKTYLELL
CLSIRVAIIGVKVKAAMDPASKPLVGKATIEISEVTLVKD
>Tip_1373
SLYLFAAQAVTKSTLIGEDFKVSFDKYRALVYSLWLTLEEIRQWLSEVQNAANKTFFELL
CLNVRLAIIGIRMTAALEASSRPLLATAQILMSKFLVVKS
>Tip_3604
SLHIVGIRACQGYTFVGEQYNVSYDKFRCLTYSAFFAIPGIKKFLCLVTNAARKEYFNLL
CMDVRLALINIQLRAALDADSNPIVGARSIEMPKMTLVAD
>Tip_3605
SIHIVGMRAVRGKTFIGEQYDISYDRFQCFTYLSFLAMSEVKKLLTLIRNAAKKQYVKLI
CLDVRLAIVNVHIRAALDSSSKPVVGEISIALTKIVLVAD
>Tip_3296
SLHIVCSRAIAVHTLVGNSFGVSYDKYNCMVYSAFFALPTVEQYLVSTDNAAAKTYVALI
CKKIRLAILGIDLRAALEASSKPIVGNQSIELNRLTLVAN
>Tip_3297
SLHVVCSRAVANATLINDQYDVSYDRYRCMVYSAFLAVPEIKESLVETTNAARKTYLALI
VKDIRLAILGVEIRAALESSSSPIVGSQSIELSRLTLVAD
>Tip_3045
TLQFLYAKAIEASLLVGENYEISYDNFKAIIYSAFLTVTSLKAHFTVVKNKGAKKYVSII
CLDVRLAIIDIRIRAAHESSDSPILGHRSIEISKFRVVAN
>Tip_4032
NLHVLTTKAISCRTLIGDDYDISFDEFKAMVYFAYLVVTSLKKFFPKLTNAAKKTYLSIL
CLNLRLALVAIKIQAALNSSGAVVVGSRSLMLPKLIIVSN
>Tip_4033
NLHVMTVKAIDCYTLIGEDYKISFDEYQALVYSAFLVVTALKEFFPSVTNAAKKTWLQIL
CLDLRLAIVAIKLRAALDSSGTPLVGSKSIVLPKMIIVSD
>Tip_1429
SLHILSLRAVEIMTLVGEQYNISYDDYKAIVYSAFIAVPSIKQFLCMITNAAKKRYFSIL
CLDIRLAIIAVKLRAALDASSRPLVGNRAIAMPKLVLVAE
>Tip_1164
ALNLLQIVAVANYLILGGDYKIRFERYRSLVYSTFLGMPNLKEWLRVVSNSAEKRYMTLL
CLNIKLAIVNVKFQAAMDASANPVVSDRSIALTQMLIVAE
>Tip_1750
ALSLMRIVDVDTHLLLGGAYDVRFERYQALVFTIFAGVPQLKEFLSVIKNSAQKAYLALL
CLSIRLALIKVHFSAAMEAEASAIVGSSSIEIGDVVVIAE
>Tip_1751
ALKLIQTVAVERNLFVGGAYNIAFERFKCLIYTAYLALEQLKEWMSVISNSAERAYLNLI
CVDVRLALVDLKLSAAMDVSATPVVLDKSIELHDLLFIAD
>Tip_2252
GLHLIEKLACETRIVIGGEYEIRLEGFTSLVYTVFFALQEIQELINEVDNSAEKGYLAIM
VLSIRLAIVEITMRAAVETTANPVVASKKINLSQMLFVQE
>Tip_2253
GLHLIEKLACDNRLVINGEYNIRFERFTSLVYTVFFALQEIMEYISKVDNTADKGFLFIL
ILSIKLALVEVTMAAAHEASANPVVASKKINISQLLLVKE
>Tip_2923
GVEMVEQIACEDAFLIGGDYDIRYENFKSLIYVVYFALVDVQKLLSAVENSANQGFLELM
CLDVRLTIIEIRQKAAIEASAQPLVADRKIELNEFLFVQN
>Tip_2924
GLEMVEKIACEDHFLIGGDYTVRYENFKSLIYVVYFALHDVQKFLSEVENSANQGFIELM
CLDVRLTIIEISQKAAIDSSAQPLVADRKIELNEFLFVQN
>Tip_2119
ALHVVEENAAKVQLIINGDYHIRLKGYRSWIYTQFLALGELKEFIRVVDNSSEKSFVAIM
CLDIKLALVNVNIEAQNEAAAAPIVSAEKIEMSQLVLVAE
>Tip_2120
ALHIVQEKAVRVKLIIHGDYNIRLKEYQAWVYTQFLTLGELREFIKSVDDSSQKSYLALM
CLGVKLALVSIRMEAQSETAAAPVVATQKIDLTQLIMVAD
>Tip_574
ALHVIEQLAGKVIVIVNGDYNLRYKGFEAIVYTQFLAMNEMQDFIQVVDNSSEKQFQDLM
CLEIKLALIDVQTSAEAEASAEPIIAGRKIEFKQLIMVAE
>Tip_474
GIHVLEGLASQVYIIIGGEFGVRYEGYQSIIYTQFLGMQDMLNYIKRVANSAEKGFLKLV
VEELQIALVSANLAAEIEAPASPIIASGKINMNQLLVVRE
>Tip_45
ALHLMEQLAGATHLIVGGEYEIRYEGFTSIVYTQFIGMQEMQEYLDIISNSAEKGYMTLM
CLNVRLAIIDITIKAAVDATAAPVVASKTIDLNQMVLVQE
>Tip_86
GLHLLENVAARTNLIVGGEYDIRYEGFTSIVYTQFIGIQDMNDYLDAIANSAEKGFMTLM
CLNVQLAIMDLTFKAAVNATAEPVVAHETIDITQMVLVQE
>Tip_2762
GLHIIQVVTSTSHVFIGADFNFRYEGYTSLVYAQFVALQNVGEFLETVANSAEKGYLDIM
CLDIRLAIVQIRVRAHFQASASPVLANTTLSFAQIKLIRR
>Tip_2763
GLHIFYTITGTQYLFIGSDFNFRFEGWMAIIFVKFVCLQTVGEYWSTIANAAEKRFWELI
CLDVRLAVVSVRMRAHFQASAKPVLATKTLALGQIKLIRR
>Tip_2600
GIHILERVTSEVDFFIGAEFDIRYEGFDTMIYAQFIALRDIGSLLAQIANTAEQGLLQFM
CLSVQLAIIELEIQAHVKVSASPILSDRTIAFSQMKLVRR
>Tip_2601
GLHVLDNITSDTRLFVGASFNFRYEAFKSLVYAQYVAVQELGPLLKILANSAEKGLVEVL
CLDIQLALMQIRMRAHLDASASPLLSTKTIELAQMKIVQG
>Tip_2022
GLHILEHVTSTQDLFIGSDFDFRYEGFTTIIYAQYVALQEVGDFLTALANSADKGLPELI
CLHVRLAIMNIRIRAHVDASAQPMLSSHTISLNQLKLVQR
>Tip_2037
SLQLVEVTAGDADLMIGAEFDIAYQKYQAMIYAQFVAINAVQEFLSKLSNSADKKYIELM
CLDAKLAIVNMAMRAHVNATASPILGSNTVALAELKLLQE
>Tip_3445
GLQIIHTATTEFDMMVGADFEIRFEGYKSVVYVSFIALRALQQFLGRLADSAQKKNVELM
CMDIKLAIMGLRLTAHINASASPVLGTDTVEFVEMKLVQN
>Tip_3448
GLNALHAITTELYWFVGADFEMEHERYLAIVYFQFLNLEALRKHLGVIADSAKKKFMELM
CMNLKLEIMGLRLRAHYNAAAEPVLGTNTVNLVELALMRN
>Tip_3449
ALNVLRAVTTELELLVGAQFDMRYDNLLALVYFQYLAVEELADFLGTLADSAAARFLDLM
CMNIRLAIMGVTLRAHINTTANPVLGSETVQYVELALVQS
>Tip_2141
GLQVLHFSTGDKHMFLGGQYRFRFEKFKALIYVQYLSIADIGEFLAVIANSAEKWYIKLM
CLKLRLAIIRIKTRAAVNGTASPFLASKTVALPELLIVRE
>Tip_3768
GLYALEVTRSSAELMIHGEFDLTFQKYKALVYSAYVPIDEIGGWVGAIAKTAEKWFMSLM
CKKIRLEIVDVKTEAANDTQAGPLVGANKVEFPEMILVKD
>Tip_3769
GLHAIEISTTLATLILNGEFDFRYQKFKAMIYSQYLAIGDVGEYVSTVAKTAEKWNLELM
CKKIRLAIVRIRLKAANDTQAAPFVGSKRVDLTEMLLVKE
>Tip_3236
GLHILEITTGTRALMLDGEYTFRWERFKAMIYAHYLAIADVGEFISIVAKSAQKWFLELM
CRNVKLAIVQVRKRAANEVSAEPFISAGKVMITELMLVRH
>Tip_1051
GLYIIHAATADLLLLVGDEYRFRYQKFDAMVYAQYVAIAELGDYMPMTANSANKWHLEMM
CLELRLSILNIQLRAAVNASARPILSTKTIGVHEILLVRD
>Tip_3839
GLQALYQTEAKGHLLLGGEYRFRFERFDGITYATFIAIAELGDYMTAVANSSEKWFLDIM
CLEVKLAIISAALRAQVDGASSPVLAPKTIAFCEILIVRE
>Tip_3840
GLRVLHFTESNGYLLIGGEYRIRYERFDALTYATFIALAEIGDFLSAIANSAEKWFMEFM
CLKLALCIIQISIKAQVEGSSDPILSQKTIDVCEILLVRE
>Tip_3719
GLQGLHEAEAPAELMISGEFDFRYERYDSLTYATFMSVDEIGEFLNPVVNSAEKWYVELM
CLDVAIAILNIKMRAAVHGNSSPILASETIPVCELLVVRE
>Tip_3720
GLQAVYQAEAKGRLIVGGDYDFRYERYDAITYATFMSVEELGDYLNTIANSAQKHFLDMM
CLELELAIINVRLRAALHGNSVPVIATVTIELCEIMIVRE
>Tip_590
SLHVLRLLAAEIHFFIGGEYGVRFEGFEAIIYSQFLCVQELSDLLSEVTNSANRGWYEAL
ILKVQLGIVSLCLNAAQQSAASPVVAAEHVDISQLLLVQE
>Tip_591
GLHVLQTIAAPTDFFIGGDYGLRYEGFQALIYYQYISIADLGNMLSVVANSADKGYIEFM
VLKVRLGIINIEMNAARNTNATPLVARESISIKQLTMVQD
>Tip_517
ALSVITMRAADINILLNSQYTIVVDCYAAIIFVQYLALPEVKQFLDQIVSESDKTFLDMF
VEEIKLAVVDAKVKAAQEPAASPIVALEKIELRQLLMIAN
>Tip_1449
ALSVVHLVAAATQMLLNSQYTVIVDCYKGVIFVQYIAMPEVQQFLNHVVSESDKTFFEMF
VERLRLAVVEAELKAVTEAAAAPLIAQKKIDLAQMVLIAN
>Tip_3544
ALSVLSMVAAAVHMLLTSEFNVVLDSYTSVIFIEYLGLPDVKEFLNQVVSEAEKNYIEMF
VEQLKLAVVKAEHKAALEAAASPLIATSKIELRQLVLLAN
>Tip_3545
ALNVMNVIAAELYLLLNDEYDILVDTYRTVIFMQYVAMPEIRKFMERVVSEADKTFLEMF
IEQLRLAVVNVRHKAAMEAEASPLIAGNKIDLAEIILLAN
>Tip_82
ALSLLGKAAGTVLLLVKSEFAVVVGAYASLVFVQFLGLPEVKEYLSQVVSESEKTFLDMF
VEKIKLALVDARMRPSQDSAANPMISLRKIRLKQLLLIAK
>Tip_3550
ALSIIRLVASEKELLVSNEYETSVDEYGALIFTQYMGLPDVREFLSLVTNQAEKKFLQFL
VRTVTLGIANLRFSAALEAAATPVVSLATMQLDQIVFVAN
>Tip_3551
AMSILYIIASEKEFMISNEYHVSVDAYGALIFTQFMGLPNVREFLTIVTNQSDKQYLQFL
VVTVTLAIANLRLSAALESAATPIVALKKMTLTQIVMVAN
>Tip_1212
SLSTIHVAASQRNFLVNNDFKVTVQGFKSLVFTQYLGLPDVRKFLTMVVNQAEKGWTELL
VRKITLAIVRLKISAAWESAASPLISLQKMDQCQMLFVAK
>Tip_53
ALSVMLSAASAVNLIIDNEYGIAVDGFRTLVYTQFLGLPKVRQFMAEVKNESEKRFTDLL
VKQITLALANLQVTAALQGAAAPIIQLQKMRMEQLILVAD
>Tip_2260
ALSIIAVSAAEVKLLVNREYHLIMEGYTAWVYVSYLALPEISSSLSVIANESRRKMLRVL
IEDVELTIVGIQFSAAGQSAASPVVTSRHIRISQMRLVAD
>Tip_4048
ALSIIAAQAAPLWFLLDNDYSLIMDHFPSLIFATYMALPEVRDFLRIIVNESKRRFLELM
VSNVELALVGLEFRAAFRCAAKPIIGMERIQITQLFIIAN
>Tip_4049
ALSIIATQAAPLNLLIDNDYSLIMDHFPSLIFVTYLALPEVRDFLSTVVNESKRRFLELM
VSEIELAIVAIKIRAAFRSAASPIIGMNRIDMTQLFIIAN
>Tip_2930
ALSIIATTAAPVQLLIDNAYSLIMDGFPALIFVTYIAMPEIRDYLSVVVNESQRKFLELM
VREVELAIVAIHYRAAFQSAADPIVGNKQIALTQLFIVAN
>Tip_1544
ALTVVAATASAARLLVEDDYNVIMEGYPALVYTAFIALPELKEYLTIIDNEAARKFMELM
VKSVELAIVDVQQSAAYGPTATPIVGMRQIEVPQLLLVAD
>Tip_1598
SLQVLATRAADTLLLVDDTYNAIIDGYKELIYTQYLGLPEVRQYLVVISNESSKNFYELF
IRSVELAITMVRVTAAVQVAADPVVGMNKIPLDQMGFVPN
>Tip_1599
SLTVFATRSAGVFLLVNNEYKVIINGYKEVIYTQWMALPEIRKFLSLISSESTKNFIDMI
VKNLELSITGTKLTAAFQVSAPPVVALDKIEMPQVAFVKT
>Tip_2627
SLTLMAAKAAQVEIFINNAYNVIIEDFPQLIYTLFLALPEIRQLMARVSNEAMKNYVEMF
VRDVELAIVDLKFAAAFQASATPVVATDKIEIPQLVLIAN
>Tip_2628
SLTLIGTKAAEICIFVNDEYSVIIDGYPELIYTQFIGLPEIRQLMTPISNESRKNFLQLF
VKDVELAIVDVELTAAFQAAAPPLIGLEKIRMPQLVFVAN
>Tip_2992
ALTVFMKEAPEVSLMVNSEYTVAIEGFKLLIFVTHLALENIRAFLTNISSEAVKKYVQIL
VRDIYLALVNTKLKTSREATAGPVVVAESLSLAQMVLIAD
>Tip_2993
PLTMYMEMAPEIPILINSEYNIAIEGFRAIIFVIYISLDNVKQYLGTITNEAQKRFIEML
IRNVYLAIVKVRLATSRQASASPVVVSESLALNQLIVIAE
>Tip_845
PLTLVMQQSPAPQLVVNEDYSIGIEGFNLMIFITFVAFDEIKSWLGVVQNESERQYLELL
IKSVYLALVDVRLQTSRQATAGPVLSHRNLELQQLIVISE
>Tip_393
SLTLLNVQAAAIHLLVDSRYDVPIEGYEVIIYATFMGFDDIQNFIGSIQNEAEKKFLELL
IKGVNLAMLDVRLYASADAPASPIIVSKSLELDQMVIVAE
>Tip_3707
SLEMLQVAAPQISLIIDNRYDVPIEAYQIFIYATFLGLDEVQHCIKTIQNEAEKRFINIL
AKELNLALLDIQIYHSADGQASPLIAPRSLAIEQLTVVAN
>Tip_3708
SLQMLHMTAPALSLVIDNRYNVPIEKYSIFMFPTFMGLDEVQHYIRSIQNEAEKRVLDVM
VKDINLALLTVEMWHSSDGPACPIISSNSLALKQMQVVAN
>Tip_1033
SLTLLNVHAPAVHLLVDSRYEVPIEGYQVIIYATFMGFDDIQNFIGSIQNEAEKKYLEIL
IKGINLAMLDIKLYASADAPATPVIVSESLALDQMAIVAE
>Tip_1812
PLAMLMTHAPQATLLVDKRYDIPIEGFKLTIYAVFLGLDEIQNIISVIQNDANKKYFDLM
IRDLKLAMVNIEMNASLDSSANPLIVTKSLEMTELALIAE
>Tip_1813
PLTMLMIHAPEASMLVDSRFDIPIEGYQLTIYATFLGFHDIQNIIGVVQNEADKKYLDLL
VRDIKLAMVNIQLNASADANANPIVVTRSLELSELGVIAE
>Tip_444
LFTIIAQQRASVHLMVDATYATSYQGYGLLIFLIFLGVADVRQYLDQVANEQRKKFLELL
VTDVMLNLIDVRLQASSNAEANAVISNKRVEVLQFILIRD
>Tip_445
LFTTLLRNRPTLAWLVDAAYAVGFEGFGLIIFLVYLGLPDVRKYLDVAENEQKKKYIDII
VTTLMLSLITLQLKASGRATATAVVSSHSVRLSQLTLICN
>Tip_2652
LLTQIISESPRLFFLVNAGYGIAYEGYKLVIFLIFMGLYDIRDFLPVVENEQEKHYLQLI
ITTIMMALIDVNLKANFQSNAAAIVCSNAAEFGQLTILSD
>Tip_2653
IISALIIESSKVAWLVPASYSVAYEEFTLILFIVFLAMYDIRDYLSKIDNEQEKHFIQLL
ITNVMMALVHVQLNANRQVTAAAVACTPAATLQQLAFLKD
>Tip_956
LFRALVRNSPETPWLINQGFDTAYEGYRLLIFLIFLGIPDIKQWLGNVENDQAKNYFDLM
VTTIALAILRLRLKANLQGHATAVVATQAVGLKQIELISD
>Tip_957
LFTAMIKNSPDLSWIINQGFNTAFEGYRLIIFLIFLGLPDVKQWLTMIQNEQDKKYLRIM
VTTMALAILRVQIRANARGAAQCIVASKSVGLKQMEMISD
>Tip_1087
LFTILNPKSPEQEWLVNGTFDVSIEGFQLFIYVYFMGIQGIREFMTQAENEQAKRFVLFV
ATTLMLALVKVKINASNEATADPVIASRSVAMSQLVLLSE
>Tip_1984
LFTILAPKSPELAFFVNTQFSIAIEGFNLMVFVYWIGLQGIRELMAQAENEQEKQYIQVL
VTTVMLALVNIKIHASAKASADPIISSKRVAMSQLVLLSE
>Tip_1985
LFTVVATKSAGTAWFVNSSFNLAIEGFELLVFVYWMGMQGVKEFMTRIENEQEKQFLQFM
VTSLMLALVSMKLQGSAEKSAGPIISTKRVASADMVLLSE
>Tip_769
LFNVLVTLSPAISWLINADFEVAFEGFSLLIFIIWVGIPDIRTFFTRVQNEQDKEFLQMM
VTTVMLALVHITIQASAKASASPLVCANSVSVTQLIQLTE
>Tip_3266
LFNVLKTQSAEVIWMINGNFVVAFEGFQLLLFIIFVGLHDLRTFLGHAINEQQKQFLQLM
ITDLLLALVDVKLHASAKSSSHPVVASRSVAIMQIAQLAD
>Tip_3267
LFNKLYAKSAEQIWIMDNEFSICFEGYRLILFIIYLGLYDLKDYLSQAENEQQQQYLEIL
VTDLLLALIPIEVQTSAKADSSPMISSKTVEVIQLKQLSQ
>Tip_1830
LFTELLVKSGQTTFLINTQFKVSFEGYQLIIFIIWMGLPDIRNYLSRAENEADRDYLSLI
VRTVMLSLIAVDLRASAKAAAAPIVVMKNLTLSQVMQLAK
>Tip_1831
FLTILLTKSANELLFIGAQFTVAFEGYKALVFIIYVGLPEIKKFIDKAQDEQDKQFLALL
VRTVMLALMDIDMKESAKAAASPIISSENVTMSQIVQLAK
>Tip_3799
LFTVLVAMSTAIMWFINAKFEISFEGFTALIFIIWLGLPDVDELISVAQNEQDKKHLQLM
VTSIMLANIEIDLRASNKTAATPIIAAESIQLTQLIQLAE
>Tip_3800
LFTCLVTVSPAAMWFVNSQFDISFEGYTVLIFIVYIGMTDIDELVDLAQNEQDKNFLDLL
VTSIMLANIKIDIRASEQAAASPLIARRTIQIDQLVLLAE
>Tip_1613
LLYVLESKSPDQFWIIDTPFDIGYEEWRLLIFFVWMGIPAIRAYLAQVENEQARRYVKIV
ITTIRLALVDLGLKANSASAASPIINSRTIHMAQFLQLRE
>Tip_3774
LLYVVQTNSPEQYWLIETPFCLAYEEFRLLIWFLWLGIVEVQEYLAQIKNEQARRYIDLI
ITTIRLALVNVRFRASHATAADPVVNAETIEASQLLQLSE
>Tip_3775
LLFVVQQNEPNEYFLVETPYDLAYEEWKLLIWFIYMAIPEIKDFLSQVENEQGRKYIQLL
IKSIQLAIVDVKFKANSATAADPVVNSETIQATQLLQLSE
>Tip_1322
LFTVIRVESPETRWMINTVFAITWERFKLIVFIVWLGIPEIRALIAPAQNEQSRSYLRVL
ITAVQLALLGINMDASAAGSSTPIISSHTIRVVQMVQLTE
>Tip_1870
LFTLLATGSPQIFWFVEAAYKIAYERYQVLIYIVHIGMPDLRDFLSQAENEQNKKFLDML
ITSVILALIAIGLRATRTGKASPVITNQSVAISNLRQLAV
>Tip_1871
LFTLLTVASPEKPWLIDATFDVSYERFELLIYVIFLGMPDLREYISKAENEQDKKWLQIL
VTRVILALIGVDVRPSFTAKASPLVTSKSVALGQLKQLAE
>Tip_2165
LFSLLQTQSPNTHWLINARYGITFQRFALLVFVAYLGMPEIKQFIDAAENEQEKKYVEQI
VQRIMLALIDIKMKASAAGTASPIITQESVQITQLLLLAE
>Tip_2166
LFSLLAIQSPKCPWFIQASYGITFQRFALLVFVAYLGMPDIKQYIATADNEQEKQYIEQI
VQDVMLALVDVDLRASAAGEAKPLVTTAKVELEQAQQLAE
>Tip_101
LFTILVPQSPGAIWYIDATFKVAFESFALLIFIIWLGLPDVRELLARVENEQEKRFLSLM
VTSVMLAWIHIEFMASAEKSASPIIASKSVHLAQLTQLAE
>Tip_1454
AFNVLMKRSCQSPLIIDSDFNVAYDGYAVAIFRIWLGVPEARELITKIDNEQKQKSLAML
ISTVKLAMVGVHMRASSKLTASPVLATHAVDVTQQTVIRN
>Tip_3115
PFNTFEQKSCEAYYIVDNEFSIAFDRYKAVIYRSWIGMPEAKELWTAVENEQKQKYVQLL
ISNMRLAMIEVRMKAATELHAYPVLATENVELSQQTILRD
>Tip_3116
PFNTFFQRSCQVRYLIDSEFELAFDGYQAIVFRTFIGVPEAREMWSEVENEQRQESLQLI
ISRMRIAMINVRIKAAAKLSASPIMAEKSIDLNQQTLIRD
>Tip_2107
PFTVLFVQSAQVPLLVNAKFSVAYDGYRLLVFQIYLGLPDIKTFLSTLADEQEKQFLAVL
ITTIMLALIKVMMHACAKLKATPIIATPNVEVTQIVIIVS
>Tip_2108
PFFILVERSADVSLLVNAVFDISFDAYRLMVFQIFLGMPDIGAFLTRVPNEREKRYLAVL
VTTVMLALVNIMLHACAKLKAAPIIADPSVEVTQLVIIVS
>Tip_930
PFSLLVVRSSDLALLVDTIFQVAYEKYRLILFTVWLGLPELKELLSHIDNEQVKRHLELL
LKSIMIALVDIKCEASHKSVTTPFVASESVHLAQQWMLVE
>Tip_931
PFTLMCQRSSEMAWIVDTIYAVAYERFRLLLFTMWLGIQDIKDILSKVDNEQSKQFVDIL
LKNVMIALVDVQYEASCTSVTAPFIASQSATLAQQWLLVE
>Tip_201
PFTVMYTRSSELIWALDDIFDIAFEKYRLLLFTMWLGLPELRELLPHVDNEQKKRYLELL
LKSLKIALVGIRLEASAQASTTPFVASRSVQLMQQWLIVE
>Tip_13
PFTVMVDRSSDVLWLVSAVFQAAFDKFRLLVFQLWMGLPEIRQFMTYVQNEQEKKFMEFM
LKTLMIALVDVNIFASAKATTSPFISANSVQILQQWMIVE
>Tip_2640
PFALLVPVSPSLPLLLSALFNIVFKGFVLLIFTMYVGLPETSDWISVVKNEQDKQFCTLL
VTTVMIELVDINLEASQKASTDPIVAKRSVAMFQQVLIVE
>Tip_3554
PFSLLLPVSPQTPLFLNALFNVVFAGFALLFFTMYQGLAETSDYISVVKNEQDKQFCTLI
VTTIQIEFVNLNFEASQKTATDPIVAKNGVAVLQQVLITE
>Tip_3555
PFHLLVPLSPSLTLFVSAEFGIVFKGYVLLIFTMYIGLPETAEYIAVVTNEQEKQFCNLI
VTTVQIEFVQVNFEASQRAATDPIVAKQSVVICQQILIVD
>Tip_1077
AFASLHPVSAPVSMLITQLFELVFDAFQLLIFAMYLAIPEIREYVDTIDDEQTRRFLRLL
VSDVMIELINIDIEASHKAQTEPVVAQKSVDLAQQVFIVE
>Tip_1078
AFASLVPVSAETHWLLSSLFDIVFDKFTYLVFAFYLGLREVRDYVSFIKNEQTTRFMTLL
ITKAMIELIEIDLEASRKSSTLPIVAQRKVNMSQQIFIVE
>Tip_1931
PFAILPMIDSRCPLLVNNAFGVGYDGYKGLVFSTWLSCPTTNLYLSAVENDQVKTCTELL
LKNIQIELYNVRMKASEIATTTPIVAVDSVKLSQQTLIVN
>Tip_1932
PLAILPTIDAKCSLLVNNVFGVGFDGYRGIIFSTWLSCPTTDLFLGTIENDQVKTCTELL
LKDIQIELYNIKLKASEIATTSPVVAVDSVRITEQTVVVN
>Tip_3009
PFVLMPYMDAAINLVVSGAFDVAYQSHSAFIFTLFISLFQVGLYLNLIPNEQEKEFIDML
ITSLMVELYDLQLRANEIATTGPVIATRSATLAQQTLIVN
>Tip_3807
PFQILPIADGNCPIVISGDFQLAYQGYKGVVYTIFMALPSTGLNLSEVQNEQTQRYLPIL
VTNLMVELYEIDTKANAIATTNPVVAGKELEINQLRMVVS
>Tip_3808
PFVILPALDASVPLVVSGTFQIAYQGFKGLVYTIFLALPSTGLLLAIVQNEQTKKFIEIL
VTNLMVELYHVQLRANEISTTGPVIVARSVDIRQQRMVVS
>Tip_488
AFAILVAVDAEAFWLISGTFNVAFDGFECIVFTTYLALSTTGAFMGAIQREQSKKYLSLF
LRNIMIEVIDVDLKASERSTTNPIVSSRSVDLAQQVMIVG
>Tip_1865
SLAMMAFLDVTTHWLIANDYTVAYDAFVLFIFTLFLAIPTVGAFMTMVERRQTKIYLKLL
LKDNMINLVELKLRAGDRSSTSPVITGKSIKLSQLVFITE
>Tip_1866
SFAMMATLDVTTHWLVAQEYTVAYDAFVLFIFTLFLALPTVGAFMTMVERRQAKIHIKML
LKDNMINLVKLKLRAGDRSSTTPVITGRSIRMTQLVFITE
>Tip_932
PFAIMVALDAASSWIVDDKYSVAYDVFALLVFTLHLCLPTVGAFLALVEREQAKVFLTIL
LRNIMINLVNIKLKASSRTSTGPIIAERSVEMSQLVFITD
>Tip_2457
AFEVLWILDAASHWLVEDDYQIAYDVFKALVFTLHICMPTTGDLLSITEREQAKLWMAVL
VRNIMVNLINVRLQARERATTGPVMAERSVSLTQIIFITE
>Tip_2458
PFAIMVALDASNGWIVEDKYKVAYDVYALLVFTLHLCLPTVGQFLAVVEREQAKIFLTLL
LENIMINLVHVKLKASERSTTGPIVAQQTVQLSQLLFITE
>Tip_225
PFALIVKADAEIPWMVSGDFNVAYDAYKLFVFTVFLALPDTQAFLSVVQNEQSKRYVDFL
VRTVMINLISVQLQASEKSTTVPIVANESVELSNQQFIVG
>Tip_3138
PFSVVFTTDSETPWVVSNQFSIAFDDFQALVFIFFLALEEIRQYIELVSDEQEKKFVEMM
ITNTMIHLLDVAFKVSEEAKTTPITASDKMNLVQQCLILD
>Tip_3139
PFSIVFTIDSQTPWMLSNDFSIVFDQFEVLVFVFYIALEPTRQWIDIVSDEQQKKFIDLM
LTNTAIKLLNIKLTVSEDATTSPITASQTVTLVQQCLILE
>Tip_3584
AFGVIMTIDSDLYLLIANTLDLAYDAYEALVFTFYLALSDVTCFITLMVEQQNKRFLKVI
ITDVMIKLIGIEMRVSEQGATDPVTCSKTVLMTQSTMIME
>Tip_3585
AFGVVMTIDADVDLLIADTLHIAFEAFRVLVFVFFFALDDVTCYIKAVVDQQNKRFLELI
ISDVMIKLIDIQQRVSQQTATNPISCSQTVLLTQSIFIME
>Tip_2208
AFAVMFAIDSEWMWCIADQFHVGLDSFDGVIYAYFCALSDVNTYIKLLTEEQQKKYIKII
IQDLMIKLLSVRLRVSEDAAEDPIICPQTVLLAHSAVIME
>Tip_2391
AFGVLCFVDANMAWCISSQFNIGYDKFEGLVYAFFVAVNEVNCYINVVTEEQQKKLINLI
IKKVMIKMISIQLQVSEDAPDAPITCDAQVLMNHSTVLME
>Tip_2392
AFGVIAFVDAQLSWCISNEYSVGFDKFEGLVYAFFIAVTDINCYLTIITEEQRKRLMHLI
IKKVMIKMITIQIKVSEDASDSPVTCDKEVLVTHMTLLIE
>Tip_525
PFAVLLFIDSELQWMISGKFKISFQMFAMVIFVLFLALSDVHEFIKTIVEEQQKKFLKLL
LTDIMIKLICAQINVSHDTNTDPITCTNTVLLAESLLIME
>Tip_3837
PLGILLPIDVQLTMLISDEMPVAFDAFRLIVFAFFSSLPDTKEHMNSVANEQGKKYMELM
LTDVLINLLGVRLKVTHECCTQPIVANETVALIQQTVITE
>Tip_3838
PFALIQPMDAALSWLISDEFDVAYDAFILVVFTFYLALPEMREHMSVIANEQGKRFLTMM
LTSLQINLLELQMKVSEEGATSPVTASRTVDLIQQSVIAE
>Tip_3538
PFAVLISLDADTHWLINAAFSVVYDRFVLLIFSIFLALAETADYIDGVANEQEKQFITLI
LNNAMIELIAVPLRASEKAATSNIVAAESVEINQLTVIVE
>Tip_3539
AFAVLIHMDADMWWLVNATFSVVFDKYVLMIFTIFLALADTADFITTITNEQEKNFITLI
LTNIMIELINVSLNASEKSSTSNIVALDSVELNQLTLIVE
>Tip_3699
PFAILVLIDAGINWLINAEFGIQYEEYPLLIFSVHMSLVEANDYLDSLSDEQEKKYMGLL
VVNVMVGLVELTLEACAQSSTKCVIASKAAKVMNMVMIIN
>Tip_3700
PFAIIVILDAAMTWLIDANFDIAFEGYALLVFSVHLSLAEANEYMTRLSDEQDKRWIGLL
LVDIMVGLVNLKLKACSESNTKCIIADKSARLMNMILIIN
>Tip_1887
PFAIVIQADANIYILIDAAFHLTFENYVILVFAIHLALSDASDYLSVLSDEQEKRYKKML
LVPLMIELVDVRIKACSKSNTQIMLATQPMELANLILLID
>Tip_360
PFAVLISIDAELHVLVDATFEVVFDGFVLMVFTIYLALDDAANFLALISNEQQQKFVGII
LTHIMFELVHIQLGACEEGTTTDMVANASVELSQVVMIID
>Tip_170
PFAVLIHMDANVHWLVNATFSVVFDGFVLMVFTIFLSLTDTADYISTITNEQEKSYLTLI
LTNVMIELIDISLNASEKSSTSNIVAADSVEMNQLTLIIE
>Tip_10
PFTTMFQTSPEVTLLINAGYNVSFEGFKAMIFNNFFSLPNIKEFMTAIENEAEEQYIQMM
ISDVILALISVSLKASSEGTASPIVAAKSVSFTQQLLMAD
>Tip_2648
PFNIIHFASAMLDLLVDNDFNTPYDRFEGLIFDNFFSLPKTQTFLTKIKPECEQRFLAML
IQNIRLALIDIQLRASRDADESPTIATEQIAFADLLLLLN
>Tip_2649
PFNVLYMASSELELLADNDYTTPYDRFRGLIFDNFLSLPKTQSYLERIQPECAKKFLALL
IQDVRLALIDIQVRASRDTDETPVIAGKQIELRHLLIVLN
>Tip_1905
PFTVVHIASAKADLLVDGDYGMPYEQYTALVFDIFFSLPKTRAFLSAIQGECEKKYLRLL
ISSVKLAVVGLKLKASQDAEDNPAVANESVAITQLALVLN
>Tip_436
PLTLIQAASSELNFLVNADYNVPFEEYSALLFNTFFAMPKVHAILSAIQGECARKYLALL
VSNVQLALIDICFRASKKASESPAIATRAVSFSQLMVIAD
>Tip_2416
PYSNVSTVSSGEYMLMTAGYGIPFERYQALLFNVYFSLPDVQAFVCLIQGQSERKFVSFL
ISNVLMALVEVRMRASKDCAEAPAIASDAVEMPELVLLAD
>Tip_2417
PYSLISVVSSEKDVLMTAEYNVPFERYRALLFNVYFSLPKVHAFVASVQGECARKYLAFL
ISNILMALIDVRMRASKDATETPAISTEAVKLQQLIILAD
>Tip_2996
AYGLINAIRCTVYLLVNASYEICLKRFRAFLFNVFFSLWKVHEYLTMIQGKCSKRYLTFM
VSDVLMALIYVQLRASRDSSESPVISKKAVEIKALALLQQ
>Tip_3404
CYGLLNVISCQIFLLVNADYEVLLDSFQVVLFNIFFAIWKIHELMKMVQGKCSKKFMSML
ISDILMNLVYVSLGASKDSSEAPIIAEQAVEMTELALLQK
>Tip_3405
AYGLLNVRSCEVHIMVEADYNVALDTYAVLLFNVFLALWKIRELLPMVANKCDKEYMTLI
IKEILLSLVKVNLGASQDATESPIIADRAVQLAELALLQK
>Tip_2225
PYGLINNISCTTGLLVNGDYQVLLESFKSYLFHVFFSIWKVHRYLAMIQGKASKKYLTFM
VSDVLMALVNVKLRASRDSSESPVISKKAVDLTAMVILQT
>Tip_1877
SYCLIHITSAKINLMVTDEYSISLDKHQSLLYNVYLALPKLHAYLSDVQGKCSRKYITFL
VSNVLMALVNVRVRASRNASESEVILERAVDLTTLIILAD
>Tip_3002
PFTLLFCVAASAHLLIKGTYNITFDNFTALLYQIFLAFPKVRAHLAIVDGQCERRFLFLL
VKNIEIALIQVKLKGSRDSAENATIAARSVELHELIVIAD
>Tip_3003
CFSTLFACASEILLIIDARYGIAYENFATMIWNCVASLPKIKSYIKLVEGECEKRALQLL
VNDVEMALIATQIHSSRDGAESAIISNRSVQLEEILLIAE
>Tip_1444
AFHIIHEASSQAEFLVHAEYGIPFDEYKSLLFNFFFSLPKIHECLSLVEGEVHRRFLALL
VSAVQMALLDINLKNSRDGSENPAIAEDRVEMNQLMIIKD
>Tip_4007
AFVTLQVASPEMGLLIHNDFNVPYETYKGVLFNIFIALPAVAEFLPIVAQEADQPYMDLL
VSTVRLALIDVDLCDSADSSEAQVIASKSTDLVQQALIGD
>Tip_4008
GFTKVFRCNPDMHLMLNAEYNIPFETYNTLLFNIMYYLPELKDYIAAVQHEAEKEFIEFI
LATVRLALINIRLAASSESSETPLMAAKSVDLAQQMLLAN
>Tip_1780
PFSTLLTASADWNFFINASYDVPYERYESLLFPTFFTIREVQNYMSLIQNEAQKKFLDLI
ISSPRLALLGVRMRASSEASESPVVASMSVAIGEQTMIAD
>Tip_1781
PFSTLFAASADWHFFINASYDVPYEKYEALLFPTWMTLHEVKNFMSVIQNEAQKKFLDLV
ISSVRLALMGIKMQASSDGTESPVVAAISVEMGEQALIAD
>Tip_249
PFTTLFAASSESHFFINAKYSVPYEDYKALLFPTYFTFCELRQFLNVIQNVAEKKFLELL
VSSLRLALIDIRLQASNDATDTPIVANNSVKMGPQMLLAD
>Tip_87
PLVSISEISANRHLLINDDYNAPFESFAALVHSSFIGIPAILSLMTAVENETERASLQIL
INNMTFALIDVKIRGSAELSAQPLISGQSVRIAALLLIED
>Tip_108
PLTTFSELSPAVNLLVNDAFKAAFDGFAALCHSIWMGVPAILEFISSVDNEGDKASIDVL
INSIMFAMIYVPLKASAEATASPLVSRQDIQLFAMLVIND
>Tip_1620
PLQALSSLSPTVRLLVNDSFRASFDGYTAICHTVWWGIPAILDFLSAVDNEGDEASLKVL
INSVMFALVDLRIKAQAEASAAELVSNTDPELFALTIINR
>Tip_3189
PLQTWSDLSPDSYMLVNDSFDVSYDGYRSVCFAKFLGIPALLDFIGHCDNEGKEQSLEML
LNNILPALIDVELKAAAEAPASEIVSTRDVEIYALLVLKD
>Tip_3190
PLQTFSDVSPEVYMLVNDSFDVSYDGYRSVCFAMFLAIPALLDYISHCDNEGKEASLEIL
LNNVLPALINVRIKAAVEVPAAEIVSSRSMEIYALLVLKE
>Tip_2319
SFSTILTLSPLRAVVLDNRYDTAFDQFLVLVHTRFFGGAAALAYALAVENESERKHMKVL
IKDIEFALTPLRMKANKNGAASALIASDSVDLGKLLMIQD
>Tip_2320
SFSTLSRLSPKRSVLIDDRYETAYEGYKAVVHTTYFGLAAVLALMKTVENESDRKFVKVL
INDIEFALVPIRVRASKSTAATAIISGHSVELAKLLLIED
>Tip_2227
SFTTLQRISPRCTMVVNTEYNTCFEGFKAIAHTTFLGIADVLNFMNDVDDESDRRNLQLL
INKILFAMVNVTLHAEGKACAAAVVASSAAHFTKLLLIKN
>Tip_2228
NFTTIAIVSPDCWLFVNTRYDTAFEGYHALVHTTYLALASILEYLKTVDNESDRRNFDIM
INDIMFALIAVKLNASSKASASAIVATQAVNIGKMMLIKD
>Tip_287
PFTQMRQMSPKRPMLVTDSYRAPYEGFRALIHSTFMGIEALITLMSKLRNESEKKSLQVL
IENIMFALIEVELKASAEVTASPIAATKSVRVTKQLVIEN
>Tip_288
PFTALSHMSPEAPLLVTDDYDAPFEGFAALIHSTFLGIYAIISLMAVVENESEKRSLQIL
VTELMFALVHVYMRDSAEVSSTPVAADQTVEIPKQLVIED
>Tip_3062
PLTVLTCIAPGVGLLIGEPFDLAIEAHRLLVFAMYLALPQVKDFMPIVAKEAKRHYLELM
VKNVQLALTGITIRASGTAMATPTIVTKGVQQGQMAIIQQ
>Tip_3063
PLTTLTAIAPGVGILIGEPFDLAIEQHRLLVFAMYLALPQVKDYMPVVAKEAKRHYFELM
VKNLMLALTGVVIRASGTAMASPTIVERGVEQGQMAVIQE
>Tip_2245
PLTVVSVRGPAMGLLIGSEYDIAWSKFKLIVYTIFLSFLELREWLRAVAKEAERSYFELL
IRQLMLALIDVVFKSHEETSASEIVATAAVHQYQLVIMRS
>Tip_2246
PLHLVSLRGAELELLVGSEYELKFAKYSLIVFTIFISFYEIRQFMNAVAKEADRHYFEML
VRQIMLQLVNVKLRSSEETSSSPIIASSAVDQTQVALIRS
>Tip_580
SVTILSLRGPDTDMVVGSHYGAAFSRFRLLVFAVFLSFYDIKELMENVQKEAERSYIEML
IRDVMLDLVNVPLRSSDEAMASPVVASRAVHQNQLTLIKD
>Tip_1609
TLNLISRHSPAPNVIINNNFQLPYEKFKLTIHAFYLCFMDVHDYLCTVEQESRTKLLECL
VKNIAMAMVAISLKASAEASGADLVAHKTVAIKEIVFIKE
>Tip_1610
PLSVIKMQSPEPHILINSSFNVPIEKFRLTIHAFYLAFPDVKDVLSTVAQEARTKHLSCL
VENLKLAMVNVVLRASAQANGNDIVVTTNVGLTEIIFIKE
>Tip_1912
PLTIIATKSPDLLLVLNSEYQTPLEAYKMFVYAYYLCMPEIREVLSSIQQEAQKQSLDLI
VEDIKLALVGLSVSASHEAADAPIVVDQNVDLSEFILIQN
>Tip_3260
PLVILNGPSPTIKVIIDSAYQTPIEVYYMLIYTYFMAMPDLEELLKTIQEEAQKQYFQLV
VEDIHLALISLVISASWDASDRPIIVSRQVVINEFQLIRH
>Tip_3261
PLTILNTPSPAVRIILDSEYQTPIEAYKMVVYAYYLCMPEVQDVLSTIQQEAEKQCLELI
VEDVKLALVGLTMSASQDSSDAPLVVTEHVDLSEFVLIRN
>Tip_3194
PLTILGLPSPKSLLAVDSAFDIPIEKFKLFVYVYYVCVPDVKNVLSNMQQEADRSLLDLI
VDDLELPLIGILFAASHDAHASPLVVFTTVGLPEFVIIED
>Tip_3195
PLTVLGVPSPQSLLAVDDAFDIPIERFQLLLYVYFMCVPDVKNFFANLQQEADRTYLPVI
VEDLELPLIKIIFAASHDAHASPLVVFSNVTLPEFAIIQD
>Tip_2456
ALTVMGVPSPDTHLAVDSAYGIPIERYKLLVYAYYICLPEVKDVMSSVQQEAKRKWLSLI
VEDLELALIDIVLSASHDANASPLVVFRNVKLDEFIIIQN
>Tip_4078
PITILVDPKPEKSILIDTDFNVPIEKYLMIVFAMFVCFNEIQDVMTPVQKEAKRQWIELL
VSSIELALMQIPLRAAQEETAKPAIVHKNVALTELIVIQG
>Tip_4079
PITILVNPKPSRHLLIDTKFKVPIEKYLVLVYAYYVCFAEIQDILIPIQKEAKRQLLELL
IANIELALIEIPLKAAQEESASPVIVYSQVSIAELLFIQE
>Tip_509
PVTVLVAPNPSLHILIDNAYKVPIEKYQMIIYMYFICFAELKNYMSPVQKEAKRQLLEVM
VQDIELALIGVRLRAAREGSSSPMVAYENVQLSELLLIRD
>Tip_1228
PFTVLHVPSPAIKLIINSHYRVPIEQYSLIIFMYFICIPEVSDYMSQIDKEALRKFLKLL
IKNVMLALIDLRLKAPNDGPATPIIAYKDVSLAELMILQE
>Tip_3989
PFTVLELPSPSCYLQINSHYKVPIEEYTLLVFMYFLALPNIKNYMNTVDKEALRELVAFL
IKNAMLALINISMKAPADASANPVVAYKDVELAELMALQD
>Tip_3990
PFTVFVLPSPSVYMQLNSHYQIPIERFKMLIFLYYLCIPKIQDYINLIEKEALREFVEML
IKDVMLAIIKISLRAPSDGTASPIIADRETNLAELMILQE
>Tip_1434
PFQVQYVPSPNAELIANSQYHVSIEKFALLIFAYYLCMQEVKAWLIRIDKEAKRQYMPVL
VSGLMLALIQVTITASSDTAAQPVVTSKAVAMSELQMIQD
>Tip_3491
SFQVQYMPSPDVNLMIDSKYDISIEKYKLLIFAFYLCMPETKSWLTKLDKEAKRQYLPII
VSGIMLALVNVQFTASNDASASPVVASRAVKICELTLIQD
>Tip_3492
AFHLQHICSPNVEVILNSEYSVSIERYELFVFAYYLCMPELRTFLISTEKEAKRQYFPIV
VSEVRLALIHVHVRASNDATASPVISYREVAINELTLIQD
>Tip_233
PFYVQFVRSTKLTLIMNEDYSVAIELYSLMLFAYFLCMYPIRKYITSLDKEATKEYLPII
VSCIMLDIIDISLKASQQAAAGPIVACEAVAMSDLVILQE
>Tip_342
PFYIQRVESTSCEFLINEDFDVALEQWKLLVFPHYLSWFPIKDFIAVIPKEATKTYMQVL
VVRAMLNLFEVHIAASNEANASPVITSAAVTLNDLVMIKD
>Tip_518
SFYLMECQSSGVTIIVNAGIAVAIEHFKLLLFALYFCFQELKLYMTLIKKESEQQLIGVL
ATKMMLNLVKLRMKSTAESTQSPIITYVAVEISDIIIARE
>Tip_519
AFHLMEIASTALRLLVNNEYNVAIEHFQLILFTLYFCFREVKLFLAIVDKEAEHAYFAIL
ATRVMLNLLNVKMQASAEATQQPIVTRQATLLTDLIIAEE
>Tip_433
AFFLVEVPSTAQAILVSADYRIAIETFKLLVFTLFICWYPVRLYLTIVNKEADRRYMSVM
ASDIMLNLITIEMTATSEANQRPTIAYSATSLSDLVLIKE
>Tip_1191
VFYIMNLESGGAYLLIRDEFDISVELFKLYIFTWFIAIQEIREFIEAIEKEAERNYLPLL
ISDIMLDLIDMKLVASNQGNATPVVARKIVEIADMVLIQD
>Tip_1192
VFYFLKLPSAESAMLVRNEFGVAVELFRLFIFTYYVSIQEVRDYITPMEKEAERCFLPLL
ISNVMLDLIGVALVASNEGTASPIVCYEIVSISELLIIQD
>Tip_576
VFYLMHIPSAEASLMIREDYHISVELFRLYIFTYFISIAQVKDFISAIQKEAKREYLPLL
ISSVMLNLVDIKLAASNEGSAQPIVAYEIVDVSELLLIQD
>Tip_259
PFHVMYVPSTTTFLLVNEEYKVSIELYRLFIFVYFICMARVKEFIIEVDKEANRKYLPIL
VTNVMLNLITIAIAASNEAAASPVVAYQVVAVGELVLIQD
>Tip_44
PFKVQWVPSPDTELIVNSKYNIAIERYKLIIFAYYMCVAQIEDYIMAIDKEAERKYMPLW
VADVMLALVDISFTATVEAHATPVLAYKAVEIAKLVLIKD
>Tip_457
PLSVLITTSPRLKVIVDNEHEIPIEKLRAQLFVTFVAFPPLQDLIIAVDKEAARTWMQML
VETIRLAMFAMCIHAEQNCTASPVMCAESVSLAELIFLHN
>Tip_633
PIKVLVVTSPRSHLLVHSQHGVPIERFKALVFVTYMAFPALQEYLIVVEKEADRKYLQLM
VQNLQLAMINVCFRAEYETMATPVVGTSHVMVCELTFIRE
>Tip_915
AISLLVQSRSHNVILIHTHHNIPIEQYRGMLFIAYVAFPPVQEWIVQIAKEADRTYLHVL
VQELQLALVSICFKETAECMASPVVGTDRVQMTELILIKE
>Tip_2080
AIVFLVRVRSNVWLLVDDRHNIPLEKFQAMIFIGFLALNPLQDCLTIVAKEAESTYLHIL
LQEVALAILKVQLAETSAAEATPIVGRNRMAVRKVVCIRE
>Tip_2081
AIVFIVTIRTNEFLLVHDYHKIPFEQFVNLLYVGFIALVPIQATLAEIQKEAESAYVQLL
VQQIELAILEMCIKETRAASTDPLIGRQHMAINQVECITD
>Tip_1977
AIVFLAVMRSDTKLMLHSHHKIPLEQFRAIIYVGFLALVPIQEYLGEIAKEAESSWLEVL
IQEVSLAIIEVSLAETSAACASPIVGKQRMTLSQLSLIRD
>Tip_1978
AIVFIVVSRADKRLLMHSHHSVPLERFRSMIYAGFLALVPVREYLGEIAKEADSSLMDIL
IQEIALAILNICIKETSASAASPIVGRKRMELTQLTCIKE
>Tip_2117
AMEFLVVIRSQKFLLVHSHYNIPLEKFAPLIYIGFMALIPLRDYLGEIEKEADSSFAEIL
INEIAFALLDVALHETSSAAANPIVGKKRMELRQLVCLRQ
>Tip_2118
AMEFLVMVRSQRFLLVHAHYQIPLEQFATVIYVGFMALVPLQDHLGRVTKEAESSFMDVM
INDIALALVSVCLHETSNSSACPVVGNRRMDQKQIVCLRQ
>Tip_697
SLTVMVAISPSLWLLINSQYDIPIERFRIVIFARYFCFPEIQQFLSLVEKEADKNYLDLI
VKDIMLALISVCIKAKANATSSPVISSKGVMITQIIVIRD
>Tip_2812
SLTVLVSISPEMYLFINSEYDIPIEAYEILIYTRYFCFPEVQDFLNVIQKEANKNYLNMI
VKSVMLALVDLCLKAKADCTATPVVSSTGVMLRQLVVIKD
>Tip_2813
SLTVLVVISPDLNLLVNSKYNIAIERFKIMLHARFFPFPEVKEYLSAIEKESEKNFLEII
VKDVLLALVEVCIEAKSNSMSTPVISTQGVMMAQVVVIRD
>Tip_2508
SLTLVHVTSPELNFLVDNEYNIGIKLFRLIIFVTYLAMPEIESFMSALETEGQKKYVNIL
IKNIALALADVQLRSSFDASARPIINYQVLALNELILIKG
>Tip_2509
SLTLVHITSPQLHLIIDNEYNIGIKLFRLLIFVTFLAMPEIESFLKALETEGQKEYVEIL
VKDLALALADIEIRGSFDTSAKPIINYQVLELNDLVLIKN
>Tip_2452
SLTLIFMQSPRVDVMIENEYNVPIELWRLLVFISFLAMPEIQKLISTLETEAEKKYMELL
VANVALALARITLRASADVTASPIINYQVLKLSELAIIKG
>Tip_2453
SLTAIYIQSPRVDLLIDNAYGVPIELWKLIVFVSYLAMPEIQKYLNTLETEAQKKFIDLL
VANIALALARIQLRASADVSATPIINYQVLAVSELAIIKG
>Tip_889
FLSLLATASPDGKFLLSPPFSIPIESYKLMVFAAYIAMPEVKEYMIRVDTEAQKHYLELL
IAGIKLALTGVRVKASAEATATPIVAFKALAMAELCMLKG
>Tip_3670
FLAFVKRLSARNHLTVDGEHNIAIEAWKILVFVAYVTLPDCKKLIGSLETQGGKKYVAIL
VAQIHLALTSVNLRAHNEATHSPVVSVAHLDVRDLMFLTD
>Tip_3671
ALAFMKRLSGEIQITVDGHHQVPVEAWKIVVFISYFALPNCKRYISTLDTQGGKRYMAIL
IAEIHLALTGVNVKAQHESAHAPIVGQKHIQIVDLLFLTE
>Tip_2439
FLAVIHRLSSGQKISVNGTHTVPIETYKVLVFALYITLPNCKQLVGAIETQGEKRLLELL
VANVHLALTGVHMQASFEASHAPIASSGQIEFCDLVLLTD
>Tip_2723
FLNLLYLKSAATGFTLNDEHPVAIERYNGLVYVAFLTLPDIREFFPVLQTEGEKTYIALL
VKNVDWAILSIRTKASTSAGHRPIAASTQVLLSEIVVLTD
>Tip_2724
FLFLLYLASAKSGYTLNNDHSVAVDRYRALIFVAFLAMHDVRPFIVVISEEGEKSYLALL
LKDIDLGLLEVSLHAGQDSTHLPIASDNQVLLKELQMLTN
>Tip_1811
FLHLLYLQSADAGLTIKNPHPIAIESHRGLVFIAFVTMPECRTFIGVLDTKGERAFLGLV
VTSIDLALLALRMQASTDATNMPVAANKHISLADITILTD
>Tip_3497
FLHLVHYQSANVNLILGGEHSIAIEKHRPMVFVAFFTLADCKNYISVVDTEGQKKYLTFL
ISGIHVAIIGIKMQASSDVAHSPIAAYSHLEYSDMTLLTH
>Tip_3498
FLHLVYLQSAETAFIISNEHPISIESHQPLVFVAFFTLPDCKTFITIVDTEGDKKFLALL
VSNIHVALIGVKLRASCEVSHMPIATYSHLDLNDITLLTK
>Tip_1364
FLCFLQMARPDGTLLLSGQHSVPIEKFKALVFVAFVSLPDLHDFLAIVETEAAKKFVGLV
VAQIRLALTTVRMQASAEATNRPVASFGHLALKDMAFLTN
>Tip_1292
LLSLLKTLSADLWIIMNGQYSISIERFRLLIFVHFISMPDIRGYLNEIDTEASKQFVSVL
VAQVKLALTDAVMEASSEAAARPVASFGRLLMADLALLKN
>Tip_1112
PLTLLNLASPPVHFLVDNQYSVPIELWKALVFATYVAMPEIREYLVQIDTESEKRYIDLM
VADVNLSVANIRMKASADPSARPAITYKALDLSELALIRD
>Tip_1113
PLTLLHMASPDMHLLLNNEYSVCIELWRLMVFATYMSLPEVREYMVKLDTEAKKRYLELL
VADANLALAGLKFRASSDVAARPIVSYRALALSELAMIKD
>Tip_581
PLTLLHKSAPDFALLLNEQYNVPIERYQPIVFAKFFPLPEVPEYMIRLGTEAKKKFMELV
VADVQMALVAVSVRASADAAARPVVSHEALKLNEIALMRD
>Tip_1003
PLTLMKQVAPRFLFLIQDSYSIPIERFRAIVFAKFLSLTQVPEYFAAIGTQAKKRWFSTL
MANVQMSLISIKMRGSNQASAQPVVAHEHLAFSEMALIRD
>Tip_1004
PLHLLRNSAPQVHFLLDDQYDIPIEQFNVLVFAQYVALPEIPKFMLHIHTEAEKRYLEIV
IGNVKMSLLAVALKSSAEATAQAIVTSRQLDYSELAILRN
>Tip_22
PVTLLVMSSPKANFLIDSRYAVPIEQWKLIVYAKFIAMHEIRKFLSEIETEAEKKFFAIM
VQNISLAMIDVVLHASADANAKPILAYKAVELNELGLIKD
>Tip_1515
PVNHLLTRSPDQNIMVDNKYNIPIEEYLLLVFTIFLALYKLNEYIPTITTKARKRYIGIL
VRSVSLALLDVTTTAHDKSNAEPILAASAVALAAVVLIRD
>Tip_1516
PVNHLMVCSPEKKHTVNDKYDVPIQRLLLLIFTLFIAMYDIRDYISKVTTKSQKRFMGFL
IRNVGLALLDIALTAHDEVGAEPIVASLAAELAAVTLIQN
>Tip_1312
PVTLLVTRSPKMHMIINNEYNIAIEEVRLLVFIIYVSLYSVKKYINKATTEARKKFFGIL
IRNVSLALLSVITNAHDKGPAEPVLANQAVMLSAVAIITD
>Tip_3452
PVLILTVASANLKLLIDHRYNIAFEPFRLMIFQIFVAAKSVRKYLSTIETQAEKKHVGIM
IRGVTLALVNVQTRAHYKANAAPVVATRAVPLTAVTLIRD
>Tip_3930
PVMAITIRSASLYLLVDHRYGVPFEPYKLLIFQLYIGAKQVKKYLSAIDTQANKMFLELV
IKALKLDLINTIADAHTEAAATPIVAQKAVALAAVAMIKD
>Tip_3931
PVMIMTVRSASLHMLVGHAYAIPFEPYKLLLFQVFLGASEVRKWLSAIETQAEKRCVELV
IRGIKLALLDTLTDAHLEAHASPVVAPNAVEMSAVAMIRD
>Tip_1898
PVMMLNSASPEIHLMIDHEYGVPFEPYKLLVFQIFIAAKDVRKYLSGIDTQAEKSYIGLM
VKGVTLALVNVLMRAHDETNAEPILAARAIPLSAIEMIKD
>Tip_1899
PVMMLDTASPETRLIIDHEYGIAFEPYKLLVFQIFVAAKDVRKFLSGVNTQAEKKFIGLM
VKGITLALVEVMIRAHDETNAEPILATKAIPISAIEMIKD
>Tip_1058
AVKIYHTARSIVKILVKHLFGLPFEALSLYIFQLYIAMQQIAKYLKMVETEAKKNFLGLL
VRDLALAIITVLTQANAQSSAAPVIAPYAIELQAIEIIKN
>Tip_3363
AVNVINTASPAVHVLIDQLFKLPFEQYALIIFQVFFAIKLVKKFMTLVDTEAQKKYIGIL
IRGVALAIVRVMIRAHSQSSAQPILTQKKIAFQAMEMVRD
>Tip_3364
AVTALNKASPVVNVFIDDLFKLPFEQYALLIFQIFFAIKLIKKFMSLVDTEAAKRYVGIL
IRGVSLAIVRVKLRAHSQASAQPILTQNEIAFHAIEMVKD
>Tip_1949
AVKILNAASPVLHILVNDLFSIPYEAFQLMIFQLYVALRQVRELLSAVQTEAKKSFIGLL
IRGLALAIFTVKARAHQQASATPILSEKAIDIQAVKLVKD
>Tip_178
PIVILRLTRPQTQMMLNHEYGIAIEEFHLLVFQIYIALRELREYITRVETEASKAYVDLA
LENVRLALVNVSIRAHVKSNASPVLSTQAVALGAMALIEA
>Tip_3228
PIVILRLRRPTIYVLLDNHYEIAIERLKLLVFQIFLAIREVKKYITRIDTESSKQWIQLA
IKDIRLALVSINIKAHVEAGASPILANQTVALGALNLIEA
>Tip_3229
PIVILRTNRPSIHMILSDHYSIAIEKFRLQVFQIYVAIREVRDHISRVQTESSKQYFQIA
VQEIRLALVEVNIKAHMNSTASPILGPKAVDIGALNIIEA
>Tip_940
PIVILHKNRPRCELFLSDDYPISLEQFQLYVYQIYMAIREVKQYINLVETEATKQFVDVA
VQNIRMALIQIIIKAHVNANATPVLANNAVDLAAMALIEA
>Tip_1013
PIVLIKTAKPRAQLLVNYHFPVPIEQFKLLVFEVYLSLYDLAQFVSRIETKAEKQFFDLL
VEQLRIAIIDIRFRAHVESSAGPLVANKAVEFGALVIIEA
>Tip_2371
PIVVLKVARPQSMFIVNHHYDVPIERFNLLIFSVFLALYDLAQHLTKVETKADEQFMDMF
VEELKMALVSVTLTAHVEGNASPLVASRAIPLDALVFIEE
>Tip_2372
PIVVIKIAKPDAFMIINHHYNVPIEGFQLLIFQVFVSLTELKQFVTKVETKADKQYIEMF
IEELKMALVNITLTAHVEGNATPLVAAQAIPLTAIVLIEE
>Tip_2414
PIIIIRLARPKVYIIIDYEYDIPIEQYKLVIFEVYISLFEFAAFVSLVETKCDRPFIDIL
VENLALAIVGIQTRAHVEASANPVIATRAIKLNAVLVIEE
>Tip_3150
PIILIMVPKPEAALLIDYHYKVPIEQFESWIYMAYMALQELASYITIVETKCSRPYVHFL
IQHVRLAIVDIKLRAHADGSAAPVIATKAIQINAFTIIAE
>Tip_3151
PIILIALPKPEVALLIDYHYKIPIEQFQSLIYKAFVALRELASFLKIVETKCEKPFLEFF
IQHIRLALVNVELRAHVEAAAAPVLAQRSIALCAFTIIAE
>Tip_743
PMRLIKKAKPRAHMLVNYQYPVPIEEFKLLIFEVYLAMYDLAQYLGRLETKAEKQYVELA
VEHVQLAIIQIAFRAHVEASASPLVASTAVPFGAIVMIEA
>Tip_892
SMVVITTARPKAQLLINDTYNVPIEDFRLIVHHVFTAFREIKKYIYRIETQADKAYLELA
AENVRLALVNIHTKAHVKKYATPLLTTQAVQLSAVALIED
>Tip_4019
SVVTLHNARPEHLLFVLDKYSLTFERFRVAIHHTFTVFLQMRRHLNIIDTQSQKRYIDVA
ANNMQLALVDIHLLAHIKAYGDPLITGKAVGLTAIALVKD
>Tip_4042
GVNTILTARPENLLLVLDAYDVSLEKFDAAIHVTFTTILPVQRFLSLIDTQSQKKFFELA
ANNIKLALAGIAFTAYQKSTGDPVVSSKATSVAAMMLIED
>Tip_4043
GVTTLLDARPEHLIFVLDAYEVALERFEVAIHVTFTTFLEIQRYLDLVETQSQKNYLELA
ANNVQLALVDVALLAYIKANGDPVVSGMATELTALMIIQD
>Tip_3742
SVVTLNTTRPEANLVVLDTYSIPIEDFQCAVHHVFTAFMEMRRYLTSIETQSAKSYLELA
ANNIKLALINMHVRAHVKSYGDPLLTSAAVEISALVMIAN
>Tip_2618
SVVTINKARPEENVLILDTYSVPIEDFKLLVHHVYTAFMELRKFMMKLQTQAAKAYLELA
ANDIKLALVKVHIRAHVKAYGDPLLTSEAVDLSAIVVIAD
>Tip_764
PIMIITVGRPATRFLVNDSYEIPIEEFRALIFAVYLALHDVKKFISRVEDRAQKELLDMV
VEDIRLALVDIQMQAHVKKNASAILTEKAVDLGAVGLIED
>Tip_390
PIVVLLMAKPAARLLIEDDYQVPIERYKLLIFQMWLALYEVQKWIYIIETEAQKQYLEVA
VENVALALADVSYSAHLRATASPVLSEDAVQLEDMTLIED
>Tip_391
PIVVLLIAKPSAHLIVEDEYAIPIEQFQLLIFQLWTALYELQKFIHAVETEAQKEYIDVA
VENVTLALIDVSLRAHVRKEADPVLSSQAVGIQEVSLIED
>Tip_12
PIFAVEVTRVGVYLIVNAHYLLPIEKFQLMTFLSYLCFPAVKDFLATINKESQRNFIEFL
TKNIMLAIIDIALKASQEGSASPVIAAESVEVNDFTFLRD
>Tip_774
PILTLEVASAEKHLMVNNEYHIAIDRFKLTTFSTFLALPAVNACLTSIHKECSRRFFKLM
TQEIALAMFKMNLRASQDAVANPIIASQAVEITELKLINE
>Tip_3242
AIFALEMVSSEAILIINNEYDVAINQLRLITFFQWVSMTDVNEYLTFVTQECHRKWIELL
IQQLALALVHLNMKASHDLGASPVLATGAVKLTELRLLHD
>Tip_3243
AIFALELSSSQEFMMINNQYHIAINRLELMTFSQYMALVDVNEYLLSVTQECHRKHVDFL
TQQIALALIHVKLQASHDLGAAPIVATKAVQMTELRLLHN
>Tip_1508
PIFALELSSAQEWMMVNNQYNIAINQLKLFTFSTYLALPDINPFLLAVHQECQRKHIDFL
TQQVALAMINVVIQASHDLTASPIIASKAVQISELRLLHD
>Tip_2537
PIRTLEVCSMAADVLIENRYEVPLNNYHVITLASYMSYPSVKDYMALIQKEAEKKYLEIL
TQKVALAIVNIRLEASHEPSAHPVVGHRSVSLDEMLQLTG
>Tip_2538
PIRTLEACSMASRLLVDNRYDVPLNAYHVVTLASFLAYPDIKRFIATIQKEAEKLYLTIL
TKGAALAIVSLKLEASREPTANPIIGHHSVSLMEMMQLTS
>Tip_2604
AIRTFNTSAMNVELVVNDAFNIPLDQYRSITFSSYFSYPSILEYVSEIKKEAEKRFLAAF
TRNVSLAIVELKIQASAESNSQPVISCQSTELSEFVLLTA
>Tip_2605
PIRALDVSSMEETMLVADAFDVPLDNYESLTFSSFLPYNDILTCVELVKKEADKKYIELL
THNVALAIMDLRMKASHASNATPLIATQSTTLAELVLLTS
>Tip_1851
TIRVLEMASMQIHLIVNSHYEIALNNFTSMTYSTYLAYPSVQHCITKIEKEAEKKFIDVL
TKKIILAIIDIRMEASNECNASPVVGSNSVAVSECVQLTT
>Tip_1852
PIRTLEVSSMETCLMVDNHYDVPLNNYRCYVFASYIAYPSVQDCISQIEQEAEKKYFDFM
TQGLLLAIIEVKLEASHEGSAGPIVGSRSVDMCEMLRLTT
>Tip_3043
SIYTMGQASMKTYLLIQHEYNIPFAKFKALTFSSYLIYAEVRKCLTAIHKKAEKRFVPIL
TKRIALALINILLTASHEANAKPIVARHSVELTELLLLKN
>Tip_3044
PIYTLENASMKTHIVIQHEYSIPFGKFRALTFQSYMAYMEVREFMVTIHKKAEKRYLDIL
TKNLAIAMIGIKLKASYEANAQPIVSARSVALSELMLLKN
>Tip_3246
PLYTLETASLAVYLIIPAKYTVAFARYNALTFTSFIAFPNVRNYLVVIHQKADQRFLEIF
TRRISLALMHVLFEASRESCAPPLVGAKSVIICELLVLRN
>Tip_3247
PLYTLSVGSMAVNFLVPSQYAVSWARFRALTFVSYLAYPEIREYLNAIHQKADQRHLDFL
TRRIALALVNILFEASHDTSAPPIAATRQVTLSELLILKE
>Tip_85
PIIVINTGSAGAQLLVNSKYLLPINQYHLITFSNFMCFPAIREHLHKVEKEAQKRFLKLM
THNVALAIVNVRIRASAEASAAPIISSKAADLSEFSYLKD
>Tip_3323
SIFILELGSADEHLIVSSKYLVPINRYYLVTFCTFMCFPAVREFLLVVEKEAEKRYFRLL
TQDLALAIVNIMLRASAEATAAPIITNRAIELTEFLFLKN
>Tip_3324
PLLVLETGSADLHLLISDKYLLPINEFHLVTFCTFMCFPAICEYMLVIDKEAEKRYMEIM
TQNVALAILYLVIKASAEASATSIISNKAVELDEFMFLRD
>Tip_3356
AIHVLGSKSTKSHFLLGQEFLVPIEEYQSLIFLTYVGFPAVREFLATVDAEGAKKFLAMI
VRHIQLALVGISFKASYDATANAIIAQKSIQMSEITVMKD
>Tip_3357
ALHILKTLTSDVKYMVDDKFLIPIESYRVIVWITYMGFTAIKEFLSFIDAEGDKKHLELL
TKHVQLALVRVRVKASADSKASPIIASISIGFAEFIILRN
>Tip_1237
PLHVINQNSAACDFLVDDHYLVPIEEYKALVFTTFFGFKAVREFITGLDKEGDKRYLKMI
TKTVQLALVDVPLRASHDSSASPIITCKNIDIREFVLLRN
>Tip_561
ALHMVSITSAGEKLLIDSHYHIKIENFRVLIFVTFMCFQEVRQYMIVVKKEADKQWIDIL
TQQTQLALVNLTVKASSEATSNPIIGSKSVRVGEFQIMRD
>Tip_2212
ALQVIHVISTDMKLIIDNDYDVAIDRWTVLVYITFMCLEDIKELMSVLDKEAEKDFLQLL
TQQVQLALIDIQVNPSQETSSVPIIGSKTVVFGEFQLLRD
>Tip_3268
SLALICMTAATIGILVGSEYDIAIEQYHVLIYVVHLAVMPIKEFLTLLEKESNQDYFRIF
IQNIQLALVCVKLRANAAATTAPVVASRRVFLTELIFMKE
>Tip_3269
VLTLIALTSLRLKIMIDSDFGVAIDQWEAIVYVTHLAVMPMRDILSVLEKEASKDHMRLL
TRDAKMALVSIRLNASEESTTNPVVGGKTVFLDEFIMMQE
>Tip_3004
GLHLVRMASSEAGLLVDHAYGVAIERWRIFIYVTHLSVMPMKDFLSVLEKEADKEYIAIL
TKDVELALIRVRVNASEEATTQPIVGRSTVFFGDIILMRE
>Tip_435
ALHLLHVTSAEDQLVVDDYYDLAVENFKIVVYLTFFCFADIKEWELVVNKEAEKKFCDLL
TPDVQLALIDLNLKASHEATSGPIVGAKSVRLTELRLMKD
>Tip_54
PLHLVHRSSADAKMMIHDPYNLAIQRFAALTFLAYFCFPDVKQYMAAIDKEATKKYLNMM
TEDIRLAIIDVRFRNSHEATASPILSSKRVRVAELMFLKN
>Tip_2209
SLHMLNSTSGASYLLIDNHFNIGIQRYKSITFQSYFALTDIKEYMLEIKKESAKRYLELL
TENIMLAIMEVAVKNSHDANASPVIASRKIEITEYVLIRN
>Tip_2210
SLHLLNATSGADCLIVDNHFHLGIQRYECLTFISYFCLPDVREFLLEVDKESAKKYIELL
TENVMLAIMNIAVRNSHDASAEPLISNEKVQITEFVFLKN
>Tip_2262
PLQMLYPRSAEATILLNDQYNLCIQRYSCITFLSYMCFPDVKELMTQVDKESSKRFLELL
TEKVMLAIVNISIKNSHDAQAAPLIAPESVELTEFLFLKG
>Tip_2263
PLHMIYPSSADATLLLNDTYSIGIERYSCLTFVRFICFPEVKELLLEVDKESAKRYLSLM
TEKIMLAIVNIRIQNSHDASSEQIIASKSVGLDELVFLKN
>Tip_3396
PLYLLHATSAPASLMVNNRYHIGIQRYQAFVFISYFCLPQVRTMMAEVEKQTAKRLVQLL
TEQVMMAVIRVTMRNSHDSTATPLIASNSVDMAEFFLLRN
>Tip_3397
PLFLLQKTSAGVNALVNGTYRLGIQKFEAVIFVAYLCIFQVKALMLEMEKQSAKAYIQLL
TEDVMIQVVRVTIRESNDSNASPLIASKSVELPELFILKD
>Tip_229
PLYVLHANSGQMMVTMHDEYDMPFEKYRALIFALFFAFPAVRDFLLRVDKETKRNHLHLL
TKDVMLAIVDLIMEASYDASASPIIADTSVEVSQLILIRD
>Tip_230
PLWVMHMRSGDAAVTMHDEYDMAFEKYNVLVFVLFFALPAIREYLLCVEEESDKRWMHLL
TKEIMLAIINLIMEASHNATATPIIAESSVDLGQILLLRD
>Tip_843
PLHVIYMNRAAANLLINNEYLCAIERYALIIFIIFMALPAIREWLLLLEKETNKRFFELL
THNVLLAIIDLIIAASQNASAEPVVASRKITFSQLLFLRT
>Tip_844
PLHIIKINRAAANLLVNNDYLCAIERYTLIVFIIFLALPAIRAWMLILEKETDKKILEML
THNILLALLGVIMAASQNAAADPVVAARTIHIPQLLFLRT
>Tip_886
PLFVMHCKRGALHLLVNSRYHCAIEKYRLVVFTVFVALPAIRDFIMAVQKHTNRKFVKFL
TKDILFAMIAVRLNASHEASAQPLLVSKSITIAQLLLLRD
>Tip_1590
PMYIMRIKRAERFLMMNSRYLCALTRFKLLLFMIFIVIPSIKGYLLTIQKETDKRFLEVL
TEEVLFAILEIQLLASAQGAASPLIVSRSTELAQLVMLKD
>Tip_1591
PMYLMRSKRADRSLLMNSRYLCVLARFALVVFTIFLVIPAVKGFILTIEKETEKKYIEIL
TREVLFAIIEIQLQASREGTAQPLLVTTSTDLVQLIILTN
>Tip_1213
AMHMLQIVRAAEFLLVHKSYLCALENFKALVFTVFVSLFALRNYFRTVEKEAQKLYLTMM
VEELLFAIVEVKFQAAYQTTASDVVARFDTKLTDIMLFKQ
>Tip_1214
PMHLVHITKADEHLLVHSSYLCALEKFNLLVFTVFVSMFAIKNFFNVIEKETEKQYLELM
VEDLLFAIIEVKFQAAYAATASPLVARHSTPLTDLLLFRN
>Tip_1417
PLFVIQTNRGEGLILMNDKYYCNIWRFRLLIFTVFVAVPAIKEFLATIQKETSKRFIDFL
TRNILFAIVDVKLSASRQASAVPLLWARAVDMSQLVLLQD
>Tip_2840
AIFALFMNRAEELLLVNDEYYCCYWHYAVIVFTVYLAVPAINDFLSAIEKEATRRYFDLL
TRNILFAIIDVVLNAAHQASSNEIVWSHALELSQMVILRD
>Tip_2841
AIFAFSISRAQQLFVVDNDFYCALWQFQAVVFTVYMAASAINDVITMLQKETDKRYFQLM
TRDILFQIVNIVIGAAQQANSTDIIWCAATEISQFILLQD
>Tip_1547
PLFVINVIRGEARLIMNDKYLVAIWKYGILIFAVYFAVPAIKEFIKAIEKETLKQFIAIL
TQNVLFAIVAIKFKASRRGSAGPLLWSAEVPLAQIKLLQD
>Tip_1548
PLFVIEFTRALRRIIIHDEYLCCIWKFALLIFRVYLVVPAIRQYLLVIEKEANKKYMKML
TRDVLMAIVAIQIRASRQGTACPILWNKAVELSQLKTLQN
>Tip_3319
ALHVITVQRAAMFMLINSQYNVSIEKYSLLVFIVYLAFPATKDYLSVIEKESNKRYMELL
TQDVLLAIVDLILAAHANASASPIIAARSVKLNQLVFLRN
>Tip_3320
TLHIITVQRAEMWMLVNSQYGVSIEKYSTLVFVVFLAFPATKDFIANIEKEATKKFMELL
TQNILLALVNLILSAHANSSATPAIASRSVKFGQLILLRN
>Tip_203
PIYLMAMVRAEIHYIIENEYLIAMERYTLLVFIVWLALLKIKLLMLTVAKEAAKNYLACM
TRDLLLAIVDLVMKGSPNSSAQPMVASNKVQLTQLVMIPN
>Tip_379
AIYMLKMARAAASFLIESNYLIAIEKYKLIVFVLWFVLPGLKKLFLIINKRAEKGFMACM
TRDILLAIVGVILQNSPNTTNAPIIAERAVALNQFVILRN
>Tip_380
PIYLMQTARASVNFMIGSNYLIAIEKYQLVVYVVWFALPALKEFFCTVTKEAEKGFLECM
TKDVLLAIIAVIMQNSVNTTAAPIIATTAVAMSQLVLLRN
>Tip_301
PIYLLQMTRASSHYMVESNYLIAIEKFTLLVFVVWFALPAIRELFLTIAKEAEKNYIACM
TKDVLLAIISVILKNSPNTTASPMVAKTAVKLSQLVLLRN
>Tip_798
PIYLLFHTRAETHYILEDDYLVAIEKYTLFVFITWFSLQSVRELLMAVAKEANKNFQACL
TKEVLLGVVNLVIQNAPNSAANPMIARTAVQLSQLILLRN
>Tip_1383
PIYLLAIVRARNYYMIEKEYLVAIEQFQLIIFVTWFGMHSVKQIVEFIRKEARKHFVACL
TKEVLLAIVNLIMRNSPNGQACPVIAASSMDLTQVEILRN
>Tip_2408
PIQLLAQVRSEAAYLVEKQYLVAIEKYQLIVFATWFALHSIRRMLCKIAKEADKDFLSCL
TKEVLLAIAGIKVKNSPEGAASPLIEAGSMKLGQIHILRE
>Tip_2409
PIHLMAQLRSRAAYLMEKQYLIAIERYQLFVFATYFALYSIRKMLCNIAKESDKDWIDCK
IKEVLLAIARIKIKNSPEGAATPLIETSSMKLGQVQIMRN
>Tip_260
PIYMVHVMRAECFYLVDGKYILSLEKFSLFVFVVWFALPAVKDWILSIAKEAQKNYLALI
TKNILLAIIGLKIRNSPKASATPMVAKRKVSLTQLIMLRS
>Tip_693
PIYMVAVTRGANYYMVDGEYLVAIERFKLIIFVVWLALPEVRDFMLRIAKEAEKNYIALL
TQGVLLALIDLILRNSPQSTAAPMVSSRSVKIGQLIILRG
>Tip_1437
AMYMVAVMRADVLYLIDNTYLVSIDRHRSLVFVSWLGLPAVKEYMLDVEEEAPKNYIDLI
TKGIVLAIIAVILRNSPEAAAVPVATDKSVSLGELVLIRD
>Tip_1438
AIYMVAVLRAESHYVVETEYLISIERHRSWVFVVWLALPAVRDYMLTIAEEAQKNFLEMI
TRGAVLAIVDVILMNSPQAAASPVAANNSVELGQLVLLRH
>Tip_1328
ALQVLEKSSPEYFVMVGNHYLVPFERFRLFIFVVFLALPDLRSFLALVDKESEKRYFSMM
TKKLLLALVNIWIGASKNGDAKDIIVTAAVGIPDFMIIKD
>Tip_1329
SLQVMDVAKPNYIVLINNHYEIPFEKFRLFIFVVFVALEQLKSFLSFVDKQSEKKFFAMM
TKKVLLALVGIWLGASAGGEARDIISSCAIAVNDIMALKD
>Tip_1497
PLHVLELTSPEYHVMINHHYLIPFDRYSLVVFTAFMALPNVHKLLAILSKEAERRYLQLM
TTKVLLAIVSIWIEASPKADAHDVVSTRAVDMTDFITIKD
>Tip_3672
PMNILEVASPEYNMIIDNHFLIPFERLELLVFAAYMSVPNIKALLALLAKEAERRWLTLL
TKNVLLAIIHIWLDASQKRDEDDIVSTNAVDMAEILMIKD
>Tip_3673
AMNVMEVASSEYKILVNNDYLIPYERFKLIVFAAYLAMPNIKALLSVLSQEAERRYLTML
TKNILLAIIQVWLEASHKGDEDDIVSARAVEIAEILLIKE
>Tip_1008
ALHVLVIKKAVFSFLIDNEYGLAWDKYNLLVFIAFMAMPKIRAFLVHIEKQSEQRWVELM
VQDIQLAMVAIWMSANREASAADVIATDAVKITKFVVLKS
>Tip_1009
AIQILNIKKAVTYFLIDDEYKVAYEKYSLIVFVAYLAMPKMKDLLVHVEKKSKQSYIELM
VKDLLLAMVSVKINANREASGTDVLLAERVELSEFKMLRK
>Tip_1799
PLTILVTKQAAVHLFLDTEWQVAYERFAALLFISYLAMPEIKEYLALIKEQAHSKYLPVL
IKDIMLAMIDIWISANKEASAQGLIAEKAVRVTEFVLVET
>Tip_1800
PLTILVSKQAALNLFLDNKWGIAYEHWKLVLFISYLGMPEVKAFLTQVKKQAQSRWLPVL
VRNIMLAVVDVWLTANKEASANDVVADEAVRLAEFLLVET
>Tip_1596
ALHVLVSKKAVMHFMLDNGWDMMWDKYRLILFLTYVAMPEIQSYLAHIEKRAEKRFMPIL
IRNVLLAMIAVWLTANHETPAEDVAATKAVKMSELLLLRT
>Tip_1731
VLHVLNIARCALSMQVNNEYNMGWDEFKLLIFMIFFAMPQINRFMGQIQKQSNQKWIALL
IRDILLALVEIWLAAHDQTSAADVISCKAIRLTDLAILKT
>Tip_1732
VLHVLNLQRCCLHLQINNQFGLGWDEFALFVFMIFFALPQINRYLGRVQKQSNQKYIALL
IKEILLAMVEVWIQAHDKTSASDVVSCAAIQVTDMAMLKT
>Tip_3279
AIQVLQRQKCVISLQIENKYEVSWDEYRLIVFLVMVTITQVNRLLGLIQKRSNQEWTALL
IRDILLAMVEVWIQAHREANASDAVASKAIKMSQMVILRT
>Tip_3280
VLQILSQHKCVISLQIEQKYGVSWEEYRLVVFLVMLTMTQVNRYLGLIQKRSNQRFMSLL
IRDVLLAMVEVWITAHREATASDAVTSKAIRLSEMIILRS
>Tip_753
TLHLMMTKKCDLDMMVENKYDVSWDELQLFIFMTLFAVPNLNQYVGQVPKQSEEVWLPML
IHNILLALVGVWLTANQEVNGSDVISSEAIGLAEFLVMPT
>Tip_787
VLNVLYKVKASVHLLIENTYDVSWDEFILLVFIILFAMPQVNQIMEKVTKRSEQHFIDLL
IKNAILAMINIDITANNDANATDVISSEAIDMTEFLILKT
>Tip_1184
GLHVLFKRKCGPHLFVNNHFEVTFDQFLLFVFVILLALPQINKYLSVVQEQSEQKLLPML
VREVLLAMVEVFLPANRDVGATDAVSDEAIALSEFLLLRT
>Tip_1826
VLHIVYKTKSEPHLLVDNEFDVAWDRFQLIVFVVLFAVPAINKYLHAVEEQSDKKYLPLI
IKDLLLAMVEIFMPANRDADANDAVASKQVKISEFLFLQT
>Tip_1827
VLHILTKVKCSPTLIIDSRFNVTWDKFLLFVFVLLMGLLAINKYLSLIHEQSEKKFLPLI
IRDILLAMLTIFLPANHDVDASDVVTSHAVKLAERLLLQT
>Tip_1957
PLHILRTLKAVLAYYINDTYAVVHEKFPLLIFVAFAALPQVEAYIRHVEKQSQKKLLPFI
IRDILLAMIDVWLVANEEAPAGEVVVAKSVEMSEVLILKS
>Tip_3963
PLHIWRTMKARFHYLVKDQYAIAFERLTLIIFVALLAIPQIKAFIRAIQKQSTKQHIPFL
IRNVILAMLDVRQVANEQPGANAVVVSEDVAVEEMAMLKS
>Tip_3964
SLHIMKALKAAFQYFVKDAYAVAFEKFRLLIFAALLALAEIKSYIQKIEKQSDKKLMPFI
IRDVLLAMVNVKQVANEEGGAAELIATQSVDLTEIILLKS
>Tip_1279
PLHILIKLKAVVAIIVNNKYGAVWEEFALIIFIAFIAIPQIKSYLTQIEKQSRKKFFPFL
VRDVLLAMIKIRLVANREANAGEIIGSSSVALAEVVILRT
>Tip_2549
PLHVLELLSPILNLFCNNQYNLPYDKFRLIIFAAFFSLNQIRDFMLIIDKMAERRYMDLV
TADVLLAIVNIRMGASTESSTSDLVSTSSVTLSEIQLLRN
>Tip_2550
PLHVIELISPVIRLFCNNQYDIPYDRFRLLIFAAFFSLHQIRDLMLVVDKMAERRFLDLI
TADVLLAIVSVRLGASTESSTSDLVSSSSVDLPELVFLRN
>Tip_2290
SIQVLHALSPVLYLVIDNEYNISYERYRALIFAAFFSLSQLKEWIGIVEKMAERRYLDMV
TADILLAVIDIKIKASQESTTLNILSTRAVDVAEFAILRN
>Tip_2291
PIHVLHYLSPVIYLLIDNDYHVSFERYDTLIFAAFFSMSQLKEFIGIVDKMSARSYVDLL
TADLLLGILDVRLQASQEAVTTNLLSSAAIALSDLAILQD
>Tip_1712
PLRLMEVLSPMAHLFCDSKYNIAYDKFNLLIYAAYFSMSQIRKFISLVDKMAERLYIDLV
TAEILLAMINVELEASHEVSTSDLVASQAVGLSEITILKG
>Tip_3665
PLCVINMVSEAAQVMVQNTFDVPFEHYKALVFAAFIGLKQIRDFLAIIGNMADRRYLQIV
ISNVMLAILDMWLGDSFEAASNDLVASHRVDLSELALLKN
>Tip_3666
PLCIIEIMSEAAEVFCNNDFDVPFERYRALIFAAYIGLKQIKQFLPIIGDMADRRYMEIV
TSNVLLAILDMWLGDSYETASSDLIASRKVEITELSLLQG
>Tip_1394
SLCVLKAVSPIMHLFCNNAYNVPFDNFKLLVFAAFFALREIKDFLSTVDKMADKRLIDLL
TQNVLLAIVDVWIGASYKNSTDDVIGSAAVELEELTFLRD
>Tip_901
PLYILLCVSPSKFVLVEDKYLMPYEKFRLLIFAAYLAIPEIKEFLTKIDKEAEKRYLELV
TQDVLLAILDVWMGASHDSNEADLVSHSAVALSEFLLLRN
>Tip_902
PLYVMQIVSPVLLMLIDNKYLMPFDRFKLIIFAAFLAIPEVRDFITTVDKEAERRWLDLV
TQDVLLALLSIWLGASRETTAADLVAHSAVELPEFLLLRN
>Tip_3643
PLYQIDVRAPILALIIDAQYLVPRDRHLLLIYAIFLALPQVREFVTVVDEEADKKYLDLL
TKQLLLDIVQIRLHASREATAPDMVAERSVRLTEYIFMRD
>Tip_3644
PLYVIETRAPILLLLVDAQYLIPWDKHHLMVYVIWFGMPQIREWVTVVDEEADKRYLELL
TKDLLLAIIDIWMKASRESNAPDMVASRSVELTEYTFMRD
>Tip_2513
PLHIVAKRAPIVTLLIDATYLLGYEEHRLLIYAIYVALSQISEWLTVVGEEAEKQFLEIL
IKNVMVAIIEVKLRAHHQSRASEIVTEKSVDLMEYALIKD
>Tip_2514
PLQVMDIVAAVVVLLIDAHFLVGYDQYVLMVYTVYVCFAEIREFVPEVDEEAEKKYLDLL
VKEVMVAVINIRTGAHRECRGSEVVTTLSVDLPEYSMMKD
>Tip_480
PLYVLEVSAPIVYLLIDADYNVAWDGHHLLIYAIYLALYEIKEYVSKIDEEADKRYIGLM
VKDVLLAIINMWTGAAKDCSASEIVASKSFEISEYIVMKN
>Tip_1810
PMYVLDAKSAEVYLLIDNHYLIPFDSFSMIVYAAYLALPEVRTFIEVVAKEAKKEFLKLI
IKDMLLAIADVWLGADNEASATDLIGSQAVSLTEYFYMKH
>Tip_3308
PLTMLYVQSLNRQYIIDSEYLVVFENFTVLVYAAYMSLQQIKDYMTLVQKEAQKQHVELM
IKDILLAIIRVRLRADHEGGATDVIAKQSLSISEVLFMQN
>Tip_3309
PLREMHEESATRQLVVDNEYLVPFETYRVLIYAAYLSLQQIQRFIETIQKEAKKRFFEMV
ISDVLLAIIRIWVQADLEAAASDLIGATSLILTEFMFMQN
>Tip_1025
PLYAFSCVSTNLYLLIYDQYLLPYDQLDALIFAAWLTLPQIKDYLSITEKQAERRFTELV
VKDILIAIAEIHLGGDLDASASSLIGKKAVDWSEFLYMKE
>Tip_1026
PLYVFACISTALMLIINNNYLLPFDTYKAIIFAAWLALPQIKRFLTTTEKQAEKQFTQIV
VKEILIAIAEVRLGGDFDAGAGSLIGKRAVNWAEWVYLKH
>Tip_2381
PLFQMQDTSPEVNVVVANNYLLPYAAFKALIFRIYLSLPEIREFWTTVEPEAAKKYLQLI
IKNLLLAIVEVWIQASNESASADLLATGAVDLSAMLMMRD
>Tip_2382
PLFTMESISVDTHLLVQDQYLLPYAACRAIIYQLYLAMPEIDPYWTRVEAESAKKYLVML
IKNILLAIVNIWMEASHDSASPDLVATNAVTLVALVILRN
>Tip_3046
PLYTMEAVSPSVALLVENSYLIPYDAYKVIIFHLYFTLPEIREFLEIIDAEAERQYLDLL
IAQILLAIVNVWLSASCDTASTDIIGKIVVELSDVVFMRN
>Tip_3047
PLHTKERVSPAVHLLVENSYLVPYDAFKVVIFHLYFSIPKVREYLDAIDAEAERQYMDIL
VSQILLAIVQVWCKASDDSASADIIGRRRVDLSDVVLMRN
>Tip_3230
PVFTFDACSSEVLMLVNNPYHIPYDKFKLVVFWSYLALTEIHEYMNAVGKEANKKYLQVL
VSGILLAILEVSMAASQDGNSTDVIGGQAAKMSDVVYLKN
>Tip_3231
PVFTFDDVSSAVAVLINGEYKIPFDEWALTVFQTFVSLPEVHDYMQQVGKEADKRFLDLL
VINIQLAIIEIKLAAQHDSNSSDVIGNQAAEYTDVLYLKN
>Tip_2079
PVFNFEAASPDTYLAVGGAFGIPFDRFKPLVFQTYLALPEIRDYLCLVEKEAEKHYIEVV
VNGVLLAIVTIWIAASHDGSSTDVLAARAAEVGDFVYLRH
>Tip_1162
PVHTFELASPEISIMINNPFLIPYDKFQSLVFEPYMSLPEVRQYLEQIDKEADKRFIEMI
VNNILLAIIGIWMAASHNTSSSDLVSSKAVELTDIAYMRH
>Tip_1163
PVYTFEFISADVSIVIDNPYLLPYDKYRLLVFQPYISLPEVRQMLENIDKEADKRYISMI
VNNILLAIVDIWMADSRDATSSDLVSSEAVALTDFEYMQH
>Tip_144
PLYVVQSTSPLVWLIIDSHYLLPFDKFRLIIFEAFMALPRIRQYLESVEKEADKKYLNML
TRNVLLAIANIWYGSSKDSTAGDLVASEAVDLPEYTFMRK
>Tip_145
PLYLVREVSPLRMIMIDNAYLVPFDKYRLMVFSAYIALPRVREYLSKVDKEADKKFLDML
TKNILIAFVDIWFGAAKESTAGDLVAARHVDVGEYTIMTN
>Tip_605
ALHAIESSSPIVFLIVNEYYLVSFERFMAIMFVVFLSLPEIREFLSAVDKESQKKMLEMM
TKNVLLAILEVKIRGSRDVKAMDIVGNRAVELPKLLLLAH
>Tip_606
ALHALEAASPIVQLIANEMYLVDYDRYKAVMYVMFLSIPQVREFLTSIDKESEKRMIDLM
TKDVLLAMLNLKLKDSQDTKAMDIVGNKSVAISELLMLAH
>Tip_869
ALYKMQESSPIMKFIVSDYYDIAVDKYSAVIFVIYLALPQVKEYVTTVQKESEKRYLELL
TRTVLLAILDILIEDTKEAAAPDVIGMKDVALTETSMIKN
>Tip_3682
ALYSLEIQSPIAWLLVEDYYLVAVERFLSLIFVIYMALREIRALWEVVEHESEKRFLKML
TKGLLMAIVSIHIRDSRESKAPDIVGTSSVTLTELSLLKD
>Tip_3683
ALYSLEVSSPIPWLMVEDYYLVAVDQFMALIFVIFMALRQLRALWEVVEKESDKRFVQML
TKGLLLAILDIYLRDSREVKAPDVVGSSSVSITELSLLQH
>Tip_1625
ALWMFSTESPVVHLLINDHFLAAIERYSSFMYAAYLALPQLRSYFSSIEKRADKRYLEFL
VRNILIALVKIMLEDSQEASASDVVGHRSVRMTEIQFLKD
>Tip_1626
ALWALSIQSPITHLLMNDYFLVSIEQYKSVLYTTMFALPQIRNHLTNVEKKADKRFLELL
TRDVKIALVNIMMEDSHEAKASDMVGERSVSVVEILFLKN
>Tip_4070
ALYNMQLTSPIEKLFVDNYFAVGIDAYRGMLFKVYLSMPEINNFLTVVDKEADKKYLDLL
LKGILINLIGVKLRDANETEANDVISTNMVELTALEVLKH
>Tip_4071
SLYNYAVTSPITHLIVDDYFNVAIDKFKTLLYKIYITMREVNEYLEIVDKEADKQYMKLI
TKGVLIAMINLHIQDAEESKANDIVADNKVDPSAMEVLKH
>Tip_2806
ALFNMEVQSPIAALIVNDYFLLCIDSFHSLVYVVFITVPEIKEYLAQIYKEAEKRSIDIL
TKGVLIALIDVYLRDSQDSKAPDVVGQSAVDMTELKVLEH
>Tip_1144
ALYAIENTSPILHLLVHDYWLVAIDQFNIVIYVIFVSVPQVRNRLNTIRKESEKKYLQLL
TADLLLAIVNIYMKDSRESQAANVVSNNSVNMPELTILKN
>Tip_2085
CLHSIYIPSAIMFILVNKEYLMAHERFQTVLFIIFMLVQKVREYIKQIETETGKRFLQIL
TRNLFLALLYIRLRDRLEATATEVIVIEEVEVTEVILLSN
>Tip_2086
CLHSLYVPSPIMYVLVNKKYEMAHDQFQGMLFIIMILLPKVKEYLSEIEKETGKNYLELL
TRNIFLALIDLQICDSLEATATEIVSRQSVNMNEVLLLSD
>Tip_1713
CLRSVRVPSPILQILISKEYLMAHDKYQAMIFAVMMLVPKLRKYMSDIEKETEKRWMELM
TNGVFLALIGVRFKDSFQATASDIVESQSVEMNELMLLSS
>Tip_2749
CMQSVKLPSPIVQLLIDKQYLISHDRYASIVFAVCVLLPKVRDYLSAIQKETQKKYVALL
TRDIFLALVNIRLKDSLEATAHDIIGSASIDLSEVVLLAD
>Tip_2750
CMQSVRLPSPIVQLLIDKMYLISHDRYASIVFAVCVLMPKVKEYLSAIQKETQKKYVALL
TRDVFLALVNVRLKDSLEGTAHDIIGSASIDLDEVVLLAD
>Tip_1906
CMQSVNHPSPITMLLIDKMYLVSHDRYSSIVFAVCILMPKLREYLTTIQKETQKKYVQLL
TRNVFLALVSVKLKDSLEAVATDIVGTRSVDVSEILLLSD
>Tip_3420
AVFVLFSPRCNCKLIVDSSFDVAFDQYRAQIYTIMILLHKIRQYVEPIEKQVSKKMMELI
TKDTLLALISAKLRNSKEVCATDAIASASVQISEIKQLQN
>Tip_3421
AVYVLFAPRGTTCMLVDNNFRLAFDKYQVLIYTVMMLLAKVRDWLQAIEKQAARRFIDLL
TRGTLLALISARLANSQVASADDAIAPVSVELQEVLQLQD
>Tip_3162
AVYILYTVKPDHTILIDNQFIIVYDRYRTQLYLVMVLMAKIREFLSRIEKEANKKFIDIL
INGVLLALVNAKLKDSHEATAEDALATISIQLSQIVQLSN
>Tip_3163
SVFLVWAPRPSNTLVVDNQFIVAYDKYRTLVYLLVLTLPKIREYLAQIDKEANKQCLAMI
TRGTLLALIATNLHDNYDATSNDAISSVSVNLHQVDQLSD
>Tip_554
ALVVLYVPKPAAHLITDSDYIVAFDKFISQVFAVMFLLPQMRDFLDAVDKEAKKNLFELI
THGTLLALVDAKIKDSQEATGPEIVASISVELSQILQLSD
>Tip_463
ALNAIDMASPLKHLIIEDHYLIAFDSYGAMIFVVFISLMEIADFLSPAEKESAKKMVKLI
TRDILLAILKVKLKDSHDMNESDIVSSRQVEITELILLTD
>Tip_2837
SLPALDCSSPEKTLIVDNDYLVSFDRYVTLVFVVYVSLMEIANYLKVADKESEKKLIQLI
VQSILLAIMDIWIKDSYDCTASDVVAASAVEQSEMILLTD
>Tip_2838
ALQALDASSPLKHLIVDNHYLISFEKYTSLIFVMFVSLMDAANYLKVAEKESEARMLQLI
TRDILLAIMQIWMKDSYDCTAADVVATSAVKQSELILLTD
>Tip_1704
ALQVLDMQSPEANIIIDDHYLIAFDRFRTLIFLIFVALMDIARFMSVADKESEKTMIQMI
TKDVLLAIIDIWVADSNDSTAIDVVARSQVTLTELIVLTD
>Tip_1705
ALQALDTSSPIKNLIIDNHYLIAFDRYKTIIFIVFVALMEVAQYLSVCDKESEKKLLKLI
TEDVLLAILEIWLADSQDTNAVDVVATQQVNQSELIMLTD
>Tip_3711
ALEMINTSSCITMLLINDDYILAFERFKSMMFTMYVGVHQVAHFFGLVAEQSVKQFLDFM
TKELLLAIVKLKLKNSVEAQANEVITSHHQELAELVLLRD
>Tip_3712
ALDAIYVSSCSITLLVNDEYIVAFERFKSMMFTMFVGVYQVAHFFGVIAEQSTKQFMDFM
TRELLLAIIKLTLKDSFEAQASEVISASQMELTELVLLRD
>Tip_1888
ALEAIHIASCIIQLLINDEYIVAFERFRSLMFTMFVGVFQVAHFFGIIAEQSTKQFMDFM
TRELLLAIVKLKLKDSFEAQATEVITAHQMELSELVLLRD
>Tip_2275
GLESMKMSSCELHFLIDEDYLIAFDRWKALIFILFIGVRQIAEYLGLIAAESNKQHMKIL
TKDVLLAIVKVSLHDSNEAQASEIVATRRMDLAEMILMKN
>Tip_2276
GIESIEAASAKLNFFIDDDYLIAYDRYTSYMFVAFLGVHQLAEYFALIVAESQAQYLEFL
TKDVLLAIVSIRITDEHDARANEIIASKQMALDEIILMRG
>Tip_599
GLEEIQAASAIMYLLVNDDYLVAYDRYGTYMFTVFMGVHEVANLFGIVAEESTKRFLEFI
TKDILLAIIRVRLRDSADAQAKEVIATRQMQVNEVILLSD
>Tip_920
ALQALREATAIRLMMIDNNFLVSFDQFLSVIYQVFISIPKIKDFLSSVEKEAEKHFVDLL
IRDVLLAIVDVWIRDSGDAESVDVVTSKKIEVPDLTLLQD
>Tip_2402
SLYELKAATAINFMLVNGDYLISFEEFLGLILTVYVAFPEIRAYLNVINKQAEKRLLDIM
IKNILIAIMDIWIRDAQEASSSDLASAQSIAVSEILMLHN
>Tip_2780
ALYKMRSATAVSAMLVDNEYSITFEHFLAFVFTVYIALGQVRGFLAQIEKEGQKKILELM
IKNILLAIVHVWFRGSGDTSSTDIAAADQISMAEMLLLHA
>Tip_2781
SLYKLRAATAITSLIIDNNYGVTFEHFLAVVFTVFIGFPQIKAFLTAVEKESKKKFLQIM
IKNVLLAIVEIWFRGSGDASSTDIAANDSIDMPELVMLHG
>Tip_49
SLYAIRTVSPIDSIIADDQYLIAFEKFLSIVFTVFISLPQIREFLDVIEKEADRHHMKMM
IKDILLAIIDIWIRDSSEAVAADIIARRSIDVPDMLLLQD
>Tip_352
ALGTLMKAGPLLILLVDRKYIVAFDYYEVAVFVAWMGLADFKSFMGCAQKKSAKKFLDLL
TQGIKLAILSIWLKAHNESANDDLVANTKVQMNEFLMLHN
>Tip_3114
ALSTMLHTGSLCGMLIDGKYIVAFNKYRVAIFTTWFGLAEFKTYLKVAEKQTAKKLLEML
VRGIQLAIANIWIRAHHQSTNSDVISATKVEWTELLLLKK
>Tip_3313
ALGTLLSAGTLFGILIDGKYIVAFNYWRILVFITWLGIAEFQTFLGLAEKQSEKDHMDLV
TQGVKLAIAGVWIRAHNQATNNDVVSAGHVEMTRFLLLKT
>Tip_3314
AMGDLLTLGAAYQLIIDGKYLIAYNYYKVLVFVTWLGIREFMVYFDLAAKKSEKRLIEVV
TQGVKLAIARIWLRAHHQSSNKDIVARNQVAVTRLLLLRT
>Tip_289
PLGTMLSAGPLVSIIVDREYIICYNKFKIVVFTNWLALVNFKSWLGTISKQADKQFMTLV
TQGIQFAIADIYMQAQTEATATDLVTSTRVNLTELVLLKS
>Tip_814
PLGTLYVAGPLVHLLIDNQYTVVYNKFCVMVYTSWVCLQELSSVMTVVDKQSDKKVLDLL
TQNISLKIADAWIRAQSETTASDVIARTRVECTELVLLKT
>Tip_815
PLGTLYVAGPLIHLLIDNQYSVVYNKFCVMVYTSWVCLQEFSSVMTVVDKQSDKKVLDLL
TQNISLKIADAWVRAQSETTASDVIARTRVECTELVLLKT
>Tip_671
PLSTLRVAGPDSYILVDRQYVVVFNRFQVMIFTTYAALYEFSDILSVVDKQSEKTLLELV
TKGVSLNIANAWVKAQTEATATDVVGATRVECTELVLLQT
>Tip_126
ALQEIYITNQLVAFMIQRMFNISFDRYNLLVYVSILGFVEVRHFLRSAEKQSDKRYLDLI
TEAIVMAIVMVAYNASGESTSSDVIAERRVEITELIMVND
>Tip_498
ALQEIYVTNAQCYLLINRMFNISFDKYRLLVYVSIMGLVSVQRFLRAADKQSEKKFMEMV
TEALVMAIAMIAYDASGEATSADIIASQRVALTELVMVHK
>Tip_1141
VLQEIFTTNSEVYLLAQRNFNIAYDRYRLLIYVSIFGLCEVKRFLRAVDKQSDKKYMELI
TEALVLALAMVAYDASGDATSTDVIANKKVELSELVVVHK
>Tip_1142
ALQALFISNAEIYIFIQRNFGVTHEKFKLLIYVSILGLIEVRTFLNLIDKQSQKRWMEMV
TEAIVLAIAMIAYNASGECSSKDIIAKAKVSISEMAVVHK
>Tip_2874
ALYELYRATQEVNLLVNRRFKLAFDHFELLIYSSIVGLYQVRHYLTLVDDQANKRYLELV
TEAILLAIAMIALTASGQGSSSELITKTRVKLNEMVLVSD
>Tip_2875
ALNEIYRATQLMSFLVNRRFQIAFDQYELLIYSSIVALYKIEHYLTMVDDQSDKRYLELV
VEAILLAIAMIGLTASGQGSSTDLITKTRVKINEMVLVSD
>Tip_1858
ALDEMGRATALVDLLVDRQFQLCFEKWRLLIYSSFLGLIEIRQFLTLVEEQSSQKFLDLM
TQNVLLALAMLATGASGDASSSELVTSDKVAVSDLTIVEA
>Tip_1859
VLHEIAIATTLVYVLVQRQFDLCYERWRKLIYSTILALVQLRHFLSLIEEQSSQKYLEIM
TQDILLALADLAMNASGDGTSADIITRDKVDLSDLIIVKS
>Tip_816
ALNEIYSTTQLMNFLIQRRFNLSFDRYELMVYSSILGLVQVRHWMSVVDDQSDKKYLELI
TEAILLAIAMVALNASGEGTSNDLICGKRVQMAELVIVNN
>Tip_3829
PLKQMHVTNQLLHYLINKQYDVTFDKYRALIYITIMAMVAVIQWIRTADKQSAKNYLQIV
TQAILLALAGVELSHSGETASGDMVCLTRTHFSELSMVQN
>Tip_3830
PLRELHATNQLIHLILSRRFEVTYDKYKGLIYISIIAIVEVIHHIRTADKQSAKNYLELV
TQAVLLALAGVRLTHSSDTSSADIVCTTRTHMDELMMVQN
>Tip_2991
PLHELHDSNQLTHLLVNRRFNVTYDKYKIMVYISILGLVDIRQFISGVEKRSEKKYLDLM
TDALLLAIAMVQLSASGTVPSKDAVCMTRVALATLIMVKN
>Tip_2181
PLNELYCTNQLTYLLIQREFDITFDRFQVLVYISILGMVAVRQWIRTASKQSDKSFLSLI
TEALLLAIAMVAIQASGESASSDLICSTRVEMSEIILLNN
>Tip_94
PLSEIYASNQLAEFIIQHSFDLSFDRFNLLVYISILGLHEVRNFMTTVNKQAEKQFFQLM
TNAVLLAIIMVQINASGEARSTDVISDTRTDLTELALVSN
>Tip_3436
PLNQVLLASQLILLLIQRMFVVSYDQFHLLVFVGFLGLVEVKQFMSTVEKQSQKKYIGLL
TQSILLAVAYVIPRASSEVSSRDIIISQNVNLSELVLLRS
>Tip_3437
PLNQILLASQLTLILVQRMFVVSYDQFHLLVFVGFLGMVEVKQFMTTVEKQSQKKLIGLL
TQSVLLAVAYVIPRASSEATSRDIIISQGVNLSELVLLNS
>Tip_918
PFNTLCVASQLIELLVQRMYVISYDQFKLLIFVSFMALVKIKQYLEIVDKQSAKKFVQML
TKNLKLAVANVKPHASSEAASRDIVTSESVDLRELALLND
>Tip_2753
PLSEFYVTSKQEHLLVHREYGLAYEKYVVLVFVSYLPFYELRNYHSICDRQAQKKFIALL
TDSVLLAIITIRLQASQESPASDVVPPRKTFMSELLLLNG
>Tip_2754
PLSEFYIVSKEENFLVHREYGLAFEQYVVLIFTSFMPFNQVKNYHAACDRQAEKKYLSFL
TDTILFAIVTVKIQASQESPATDVVPPQKTFLGELLLLKG
>Tip_1083
PLSEFQILSKEEHFLIMREYGIAFEEFVVIIFVSYQGFHQVRDWIAMADRQAQKQYLALL
THNILLAIVNVLVKASQKAPASDVVAPKRTFLPELILLNG
>Tip_784
PLSKLYVASKAPPFLIMRTYDIAYEAFRAWVFVTYLGFNQLQEILSQVDRQAEERWLQLF
TSQCLLAVAKIAIQASYECATSDIVSGRRTFITEMLLLND
>Tip_3558
PMSELRTASKQPQFLIMREYEIAYEAYQVWVFITFMGFDQFREYLATTDRQAEKRYLQLL
TSECLLAVADIGFQASHQNAATDVVAGNRTFLTDLLLLNS
>Tip_3559
PMSELQQVSKQPEFIIMREYEVTFEAFRLWVFVVYMAFDQFREFISTLDRQAEKKYLQLL
TSEVLLAVASVGFKASNQAAASDIVASNRAFLSDLLLLNS
>Tip_686
PLNQLSCASREVHFLIMRDFIVAYERFKGLVFITYLGICEFKDYITIASRRSDKKFFEIL
TKKVLLALANVSLKSSYESAADDIIVGPKAFVPDILFLNS
>Tip_1682
PLAHLDLASRKVIYLVMTDYIISFDKYQAWIFVVYLAIIEFRQYLLVADRQGDKHFLQLM
TQGVLLALAAVALRASYEGATGDLIVGRRAYLTDLVFMNS
>Tip_1706
PLAQLEVVSRGFAYTILREYIVAYDQYRSYVFVVFMGVSNFKQLLLMADRQANKRFVSLF
TRGLCLALANIKLTASYQASASDLIISRKPFIKDLLMLNK
>Tip_1707
PLAQMDVVSRKVHYIVMRQFILTYDQYRPWIFIIYVGVNEFRQYVMVAAKHGDKRFLEML
TKGILLALADIKLRASYNCSAADVIISRRPFLTDILLLNS
>Tip_173
PLSEIQATSQLIMLLISRRYILAYDRFHCMVFVTFVGYTDIREFLKLANKQSEKQLLELL
TQGILLAVANIKLTASGETSGTDIVATCRVDIGELQFLNN
>Tip_174
PLSEIHACSQLIQLIITRRFILAYDRFKCLIFVTFVGITEVRKYLSVANKQSEKRLMELM
TQGILLAVANIRIAASGETSGNDVLANERVELGEIIFLNS
>Tip_89
PLQSLYNVSPDKQLIIDQTYTLAFDKFQAFVFVAFMGMVQFRAYFTKAEKQSEKRYLDLF
TQAILLAVIYVRLGASKEGSATDIVAGDAVEMGELILLKE
>Tip_1298
PIRAWNSSSPEVDLLVDQKYDVCYDKYKPFIFIDFMGLVQLRAYMNTAADHSEKKYLDLF
TALLLLAVINIALGAAQETTASDTVGSKRTALSELVFMKE
>Tip_2897
AIHAWNACSQDVDVLIHDDYEIVYDHFKRIVYVDYLGMFHLRQYMTLVAEHSEKQYLQLF
TALLMLAVVDIKLGAAEEAAASDTVGGKRTSIKELVLMKE
>Tip_2898
PIYAWNVSSAEVWMLIDNEYDVSYDKYNAFIFVDFMGMLHLKVHLNLAEDHTEKKYVELW
TRRVLLAVVDVKVGAAEESSASNTVGAHKTAVRELTMMKE
>Tip_526
PVRAWSASSPNEHLVIEHKYSVCYDKFKPLIFINFMALVALKNVMTMAAEHSDNEYIEML
TALVLLAMIKIQFGASSECAASDTVGSVRTTANEIIFMRE
>Tip_1801
AIRSWHKMSPATCLMTDQEYDICFAHWNPLVFATFCGVVQVKAYGNFAEDQSAKKFQQLF
VQMVLMAVIYIALRAHYEASAADIIGTQKTKMSQVLLLKG
>Tip_1802
AIRVWWKASSAPTLLTDDQYGVCYAHWKALIFATFCGLVQVRDYGTLVEDQSEKKYLKLF
IQMVLMAVVYILLRAHHDASTNDVIGQTKTSMSELSLLRN
>Tip_3216
SIRTWHSISPATRLILGEEYKVCFANWTPLLFQMYCGLFRIRAFGGLVEDQSEKKWVNLL
TQMVLLAVIYISLSASSQATATEIVARDRVELTEMLLLKE
>Tip_3217
CIRAWYTKSPAAFIMIGKDYDVCFSEFSSMLWAMFCGLYQLKAFGCIVEEQSEKDWFNMF
TDTILVAVISIKLRASSSSTANEVVAHDRVKLSERVMLRD
>Tip_1840
AIFILHVTSTEKSMLVQDQFIIAFDKFCCIVFTAFIALPAVRQHMASVPKQSARRYFEVI
TAGVLLALVAIWIAASSEASAGDIIAATKADLPEMLILDH
>Tip_2367
AIYIMQQTKAERTMILDDQFIVAHDRFRALVFAAYVALPAVQELLSRVPKHSERRLFDLL
IAGVLLALIKLWVAASKDAPASDIIATKKAEIPELALLGH
>Tip_2368
AIFILHEIKPEVSLIVNDQFNVAHDKHKTLVFSVFISLPAVRQYFTRIPKHSQRKLFELI
TAGVLLALINLWFAASKEAPASDIVAMAKAELNEMQLLGQ
>Tip_1499
AIFIIAITSPQKQMLINNNFIVVFDSYTCFVFVAFLSLPAVRQYLTCVPKQSARTYLELV
TKGMLLALVAVWMWASAESSAGDVVAASAADLPELLLLDH
>Tip_3402
AVYIMSMSSPDENILLGNQFIVVFDKFTCLVFTSFISLPAVRNNLVQIPKKSLRRMLTMI
TKGVLLALVEIWLAASAEASAGELIAKETANVPELIMLAH
>Tip_3403
AVFIMAIKSPDKQILVNNKFFIVFDNYTALVFTAFLSLPAVREFLSSIPKQSARRMMDVI
TKGILLAMISIWLAASAEASAGDILAGTTAHLPELLMLDH
>Tip_646
GIFILDMTSPVRHLLIDNQYIVAYDKYKFLVFTALLAIPQVKQFLSTAPKRSTRRFLDLI
TRGILLALVSMWLSASAQATEADVIATPKAQLPALLVLKH
>Tip_1348
GISRINVSSPRMNLMIRNEYITALDRFKCLVFLVFLALPDIENYLDSIPKQSQREYMEIL
TRDILLNLIDMRMTASAEPSEGNVMAVPKADLSALLVLKH
>Tip_2725
AINVLHMASPKKHLLIRNQYITSYERFVLMIFLAFLSLPQVEHFLDIIPKEAERKYLSLF
TKNMLLNLVDIQISASHESSEADAIAKKQTDISALLVLKH
>Tip_2726
SIRILHITSPKVQMLIRNQYITSYEKFVLMIFLAFLTLYKMEHFMCVVPKEAERKYMSLF
TKGLLLNLIDIRISASHEAAESDIIASKQAELSALLVMKH
>Tip_2418
GMSVLYVTSPAASLLLRSEYITSFQSMVLFVFLFYMSLPDIEEFLETMPKQSEREYMNLF
TRNILLSLVSIQFGASSEATETDVIASRQAEICAILVLKH
>Tip_2419
GISVLFLSSPERTLIVRNEFITSYARMVVIVFAAFMAIREIEDYLKQMPKQADRSHIALL
TSDILLSLVTIRLNASTEITESDVIAKEKVDLSRLALLKH
>Tip_1154
ALYQLCVTSTSLKLLVTDEYIVSFDTFGFLVHAAYIAMVKVKEFMTQASKQADRMFLPVL
TSGVLIGLVFTRFTASEQCTATDIIATARAELSQAVILDH
>Tip_1777
VLYQLCIASSDISMMVNNEYIVSFDNYSFVVHQAYACMPKIRGYMSAAEQQADKQFCLVM
TSEVLIGLLFINLQDSEECTASDVIASNRKQFDQQVFLDQ
>Tip_3705
ALYQLHMSSADQRMLVGHDYILGYDGYNFMVHQSWACLPQVKGHLAAAEQKAKKQYLLIM
IRNILLGLVFMQLKDSRKVSAADVIASMRKDLPQQTILDK
>Tip_3706
VLTALCVTSSKLHLLTNHDYIVPFDSYHFLVHQTYAAMPKCKSYMREAEQQGERKFILVL
LKELLIGLIVIRLRDFKEVTASDVIANQKKELNQQIVLDQ
>Tip_1121
SVFMLHITSGEMDMIIEEEYIIGFDQFSFLVYRVYVSLPKAGDQLPMVAKMSKRRWQPLV
TANLLIGLVGTRLTASENVSASDVISVRRAEIKQLALLER
>Tip_2830
SVHMLHITSSPMSLLIDKHFKLSFDHWRGVVYNVYITLRPVTRLLSKVAQMSERKYLPLV
TENLLMGLLNTGCSEPEEVNHAEVISNKKAEVSQMTLLQR
>Tip_2831
SVHMLHITSAPLSLMIDDHFILGFDHWMALVYNVYLTLRPITQQLAFIAQMSERRYQDFV
TANLLMGLVSTRMSASEDVGHSEVISVKKAEVAQLTLLER
>Tip_559
AVLMLHISSSEMHILVESNYILAYDKFIFLLYSEYVGLKDVREYLQIASKQSNRRYQPLL
IADILIGLVFTEVTASSEATAADVIATNKAVLKQIAMMDN
>Tip_700
CVLMINVISTEKYIIINNEYIVVYDMFAALIFSAYIALQSVKAHLTTAAKQSERRYMNFF
TRDVLIGLVFVELTASEDGKADDVVASQKAQLSQLAVMDN
>Tip_719
CVLMMDAISTSRSIVVNNSYIVVYDQFGALIFAVYIALHSIKEYLTPAAQQSERRWLNMF
TRNVLIGLVFTKITASDDGKADDVVSAVQASLSQLSIMDN
>Tip_1996
CVLMMDSISAKQHFIVNNSYRITYDQFSALIFAIFIALLDLRTFLPPAAKQSDRRHLNFF
THNLLIGLIATKFKASAQAKAAEVIATREAEMTQLVLMDD
>Tip_1997
CVLMLDALSTDKHFIVNNSYIVVFDEFGSLVFAIYIALLDLREYLPPAEKQSDRRYINFF
THTLLMGLIATKLKASADSKAAEVISTKEAQLSQLAMMDE
>Tip_2272
CVLMLNAVSTETKIIIHNTYIVVYDRFGALIFSLYLALHDLRTLLAPVAKRSRRQYVHFL
THNVLIGVIDTRFQASADGKATEVVSAKEAEISQILLMKN
>Tip_2520
CVLMLNATSTESMLMIHDTYIVVYDKFRAVVFSAWLSLYELKTLLSPVAKRSRRAYLRFF
THDVLIGVVETKIRASADASACAIISTREAELSQIRLMKH
>Tip_2521
CVLMLNAMSTQTLLLIHNTYIVAYDKFKSLVFSLYVSLHELKTLLVPLAKRSRRAYIRFM
THNILIGVISTKLKASADGSASEVVSAREAKLSQIRLMKH
>Tip_1050
AVLCLHKLSTRIIIMVNNQYTIGWDIFKFQVFSSYMGMKNIKPFLSVVAKQSEHRYLALF
TRDVLIGLVFTQLNQSTEASAGDIVATKRADLKEILFMSN
>Tip_1611
AVLILYNNSAQVIVLVNDEYIIGYDSFRFIVFVSFLALNRVRPFLSVIAKQSDRNFLKLM
TREMLLGLVFCQFNAADSSAATDIITAKKAATVDFVMVDN
>Tip_1612
AVLVIYRVSSETMVIVNDEYIVGWDNFKFVVFSSYMGLQKVRPHLTLIAKQSDRKFLKLL
TRDVLLGLIFCQLNASKSATAKDLISAKRAETNDFLLMDN
>Tip_1601
AILVLQYISVDRILLINSNFIVAYDIFSFLVFGVYMAFHSIRPYLAVAAKQSERRFIAFL
IKDIFVGLVETQLTASEDSSGNDVVAPQRADLTQMCMLDN
>Tip_1602
AILVVQYVSVKRILLINNEYLISYEIFNGLVFGVFMALQDVRPFLTIAAKQSQRKFVAFM
TKNIFIGLVFTELTASHDSTGSDVVAAHRAELSQMAIMDN
>Tip_1469
AILVIQYISVERILLINDDYIIAYEIFSFLVFGVYMAVQSVSPYLSVAAKQSERRFVAFL
TKDVFIGLIFTKISASEDTTGNDIVAPRRAELSQLAVMDN
>Tip_986
AIFLIHLISTDAHLVVANQYIIVYDQFEFLIYSAFLGLGDIRDQLPSAEKQAERKFLDMI
TKDILIGLIFTELRASADAKANDVISNKKAAMSQLLLMEN
>Tip_1762
GIFAIFVVKSQVRILISNDYNVVWEDYRFVIYTAFVGLPSVHQQLSLVDKKAQRKYLDLL
TKNVLIGLIHIKQRASKDTKATEVVSSMKANFAQLLLLEN
>Tip_1763
GIFIVYMVSTQFHLIVTNEYEIVWDEYAFLIYSAFVGIPEVHQQLPVVDKQAKRKWLDIL
TKNLLIGLIFVKLRASTDAQAKDVVSDKRAPFAQLTLLEN
>Tip_1439
SIFVVYYVSSDIHLVVGNKHIIAIDLFQFMIFKRYVGLPDIREFMCVAQKQSDRKYLELL
TKNVLIGLVFTQIDASMDGSAADVICDKKAAISQILLMEH
>Tip_1440
AIFLVYLIRSDAQMIINGQYIVAFSIYQFMIYTAWMSIPDVKRILCTAEKQSERKIIQLL
TRNVLIGLIFTAVTASQDAAAEDIITDRKANLGQILLMEH
>Tip_2662
SIFLVCYTSGSILLVVANNYIIVYDKFWFIVYTAYIGIPDVRQQLCIVEKQGERKLMEIL
VKGILIGLVFIKLTASKQYRAEEIVSAKKADVGQLLVMES
>Tip_3035
AIYLAHKVSSETELVVSNNYMIVFNEFKYLIYTLYVGVPDVKAWMTLAEKQSERNFVRFL
TKGILIGLVFTAIKASKEYKADEIISERHASQGQLLMMTN
>Tip_3036
AVYLAFTISSELYLLISDKYKVVFDMFRFIIHVVYVGIPDAKEQIAMVEEQAERRFIRMV
TRGVLIGLMFTKFKASEDYKAEEIITNKHAAIGELTVMTH
>Tip_542
AIFLIFRVSTDAHLLLSDDYLLVYDMFGFLVYTAFVGIPDIQDQLSIADKHSDRRILDLL
TKGVLINLIFVRISASSDAKAADVISHQKAALCQVLLMEH
>Tip_122
AIFILNYMSPKTNLLMNNEYIIVFDRYKFLVYTSFIGLPNVKDFLVIADKQADRKFFKLL
TKGVLIGLIFTRISASHQASASDIIAAKKAQLAEVVLMDH
>Tip_6
PVHMLKVVSPQPHLFIADHYIVAFDQFNFLIFLAYLAFPQVRELLGEADKQSGKKFLELL
VQGVLLAIVFVHMSASSEATATDVITSRKVSMPEMLLLGN
>Tip_1378
ALHRLQDTRALIQLLLDTEYLTPFDTYTLLLFIAFMALAQIKEFIDMIEKQSDKTFVPAV
TKDILIAIVEIETRAASSASATEVISTTYIELTEILIVRH
>Tip_3627
AMHSMYQSRTLVNLVINGDFLTPFDKFRLMIFIGYMYLTQVQSFIDIIDKQSCKSWLPAL
TKSVLIALLDVDLSAAQAKSANEIISSEYIEVGEIIIIKH
>Tip_3628
AMHLLYATRALVSVAVNGEFLTPFDRFHLLVFVGYMYLAQVRSLMSAVNKRSCKSLLPVL
MRSVLIALLEIDLSAAFSKTAEELISTEYIRLSELMMIKS
>Tip_3341
AMRRVHSKRSLVNLLVHSQYLIPFDTYQFLVFVAYLYLHPLKRFVDLVEKQSDKNWLEAL
VLDILIAIVNVKTRAAHEASASEVISNQQIAMTDILIIQN
>Tip_3342
SMNRVKNTRALVHLIVNSQYLTPFDTFELLVFVAYLYLYPLKKHVEIIEKQSNKAYLEAL
TKEVLIAIVHVKTKAQHEASASEIISARYIDVTEILVIKH
>Tip_2018
SLRRMHSTRALLYILLDNEYNTPFDTFALLIWVAFMAVAQVKSFIDSIDKQSNKTYIPLV
TKDVLIAIVELETKAANDAAASEIISQKYIELTELLVIKH
>Tip_2019
SLRRMHETRALLYLLLDNDYNTPFDTFALLIYVCYLAVAQVKEYLDAVDKQSDKRWLPIV
TKDVLIAIVELETKAANEGAASEIITQDYIELTELLVIKH
>Tip_644
TMHQLNNLRALLYMIVNHEYVTPYETFGLILFIEHMAIHEVRQFITTIEKQSDTKLFAAL
TKEVQIAIIGVQLKAASSSPAAEIVSTRYIEVSEMLVVKH
>Tip_1808
SLHRFMKMRCLQLVLVGNEYDVPYEMLRLLVFIAFMAIHKLRKYLERIEKKAAKQFMAMM
TTKVLIAIAQLRVKAASEAKGREVIATPAVKLSEMLMVRQ
>Tip_2423
TLHRMHRNKGIAYMIITTNYNAPWETYSALLFIQYASIVRLKELVQVVNKKAERKYIEVL
TRSILIAIVDVRLKAAPESVASEIIASPSVELSEFVLIQN
>Tip_2424
ALQRIHAAKAVYDLFVATDYAAPFEVFKALLFMAFMAIHRVKDWVRLIEKKAERQLIDML
TTAILIAIVEILLKAAADAVASEVIATPSINLTEIVVVQH
>Tip_470
SLRRLKEARALLHIILDTEYVAPYEMFKLLIFLAYMGITKLKQYVDLIEKRAAKRYVELM
TTDVLIAIANILLRAAHDSVASEVIATPSVELQELIMVKH
>Tip_3651
ALNTLWSARAAIYMLLNDSFFVPHETFRLLVFVIYVALKDVREFIEVVEEQSEKVFLALL
TKDLLIALVDILVQAAHPTPGSEIVSAKTIELSAITVVRH
>Tip_3652
ALNTLQPARAHIFMLLNHDFRVPHETFSLITFVVYVGLKEIRDFIEILEEQAEKIYFALL
TKDLLIALVSILLQAAHPVTGIEIVSSRTIEFTALMIVKH
>Tip_2287
ALNTIHKVRGRMYIMVDHQFVIPHDKYTAIVFLTYVALKEVKEYIDVVDEESEKVYLELL
TRGVLLALLNVLLLAAHPAAGIEMVGARDIDMNALAVAKH
>Tip_3475
ALSSLHVIRSETYQLLNGEVDVAHERYAGYVFIAFICLNEIREFLTMVEEESEKVLLQLL
TRGIVIALVDFLLLAANPTTGADVVGSRDIECSALIIARN
>Tip_3476
ALTTMHVLRAPVYLLLDGEVSVAHEEYQCLVFIAYMGLKEIREYLQCVEEESEKVFIQLL
TQGIVIALVGFLLLAAHPTTGIEIVGTREIEMSALAIARH
>Tip_1994
ALHDLEQTRAEEQVFLDHDYLAPYETYKLLIFVAFLALYQVREFLATLEDQSDKIYLSLL
TRDILIALVNVILRSAAQSTAEQVLSNTAIETSAVLLVKH
>Tip_1995
ALHTLDETRALAQIFLDHTYLAPHETFNLFIFVAFIALYQVREYLSKLDEQSEKIFLVFL
TNDLLIALLNVLIESAAEVTAPQLISSKTIELSAIVFVRH
>Tip_100
PLWRLAEPSPDLFLMIDHNYLLALEKYALLVFVAYVALKKVRDLLGVVMKESQEKWMEIL
TRDLLIAIVNLLFAAAYDAAASSLIAQKSVVMCEIMLVKN
>Tip_2958
PIRVLESPAAVIACLMTHNTLAPFETYQAMVFILFIAMNEIREFVPWIEKESEKRFINLM
TANVRMAIIGIILSASLEDTAKDLITTKEIDFSEIVILRD
>Tip_3815
PINAIRSASAAVMVIVDNKTLAPYEQFLLLVFIMYLSLQEIKEYIVVIDKEAEQHHLKIL
TANVRLAIINVLLTAAYEASANDLVTADKISLGERTILRD
>Tip_3816
PIFSILFVSAELKLILENRTMAAYEKYKLLVFITFIGLQRVKSFMAVIDKEAQKEYLKIL
VADVRLAIIGIVVTAAHDASAAQVCTKKNIALADRSLLRD
>Tip_1471
PTRIVGTMSGATYLCTNDGTLVPFDKYRAFIFQAYMAVHQIQTILTQVEQRAAKKYIGMF
TARVKFAVVGLRLAAPSDYNASDLVASQKIELSEVVLVRD
>Tip_1472
TTRILGILSSAVYICTDNETLVAFDGYETFIFQSYLVVYQIQEILSTIEQRATKRFFGMF
TPRIRFQIVGLQLAAPSDYNASDLVAQRKIDVSEVIFVKD
>Tip_1412
PTRIIGSLSSAVFVCTNDGTLAPYDSYKLLIFVGFFGIQQVQQFLDVVEQKARKRYLGLF
TADTKFQIISLILAAPHDANAQDVIASQKIERPELLFVRD
>Tip_1295
PTRVLGTPSASTFLCTNHRTLAPFDSYKLVVFIAFLAIREVHQVLTAVEKKSTKNFIGLL
TANIKFQIVNLIISSPHDSNAADLIANERISRTELSIVQD
>Tip_685
PTHVMSVPSATTCMMTNQETLAPVDAFTLVVFVAFIAIREVKQVLTAIEKKSERHFIELL
TQSIKIQILDLILSAPHDAEANDVISSERIQRAEMALIRE
>Tip_71
PLHVAAVPSAITLICTDHHTLAPFEQFRLLIFVKFIAMHEIHRFLAAVDKESERKFIDFL
TAGVKLAIMNLKIAESNYGSASDVVASRSIDMDEILILQD
>Tip_24
PLHILEVPSPIMVLLVDHNTLAPFEKFQLLVFIAFMAMREIRRFLAVLEKESDKRFFEFL
TAQIRLAIIKLILSASYDGSATDIVTTKSIELSEFVFLQD
>Tip_1299
PLFIIEVPGPIVVLLIDHHTLAPFEKFKLLVFIIYLAMHEIRRYLALLEKESAKKFFELL
TADVRLAILNLILSASQEGSASDLVTSKSIDFHEFMFLQD
>Tip_3770
PLHIIYLPKPILQLIVNDEILIPFEKYTLVVFPAFMAISEVRKYVPCIEKESSKKYIELM
TADVQLAIIDVTIKAANHGTSSDIVTKRSIELTEFLLLQD
>Tip_3771
PLWIIYLTKPIVHLLINHQTLVPFEKFSLLVFVAFVAVNEIRQYLTVVDKESSKKFIDLL
TADVRLAIVDIELTAAHEGTANDVITSHSIELAEFMFLQD
>Tip_189
PLYLMEVAGPITAILVDHSTNAAFERFRLLVFIAFMAMNEVRQFLSLLSKESSKKLIELL
TASVRLGIVELIMMASKESSASDVVGSKNIQFSEYLFLQD
>Tip_1841
PLQVIEVPSSVRFIFVNHEYDVSFETYQVYVFCAFMALPNIKRYLSGVEKEAAQYYIEMI
VADILMQILGLKYRASHRASSSQCVSANSVNLSEFVVLRG
>Tip_1842
PLQVMESPSSTAFVFVDHEYSISFEKYRALVFVAFLALPDVRRYISNIEKEAKQYYIEII
VANILLQILQIRLKASRKPTSAQCISMRSVNISEIIVLKG
>Tip_1919
PLQILQKARAKLMIFIDHEYKLSYESYKVYVFRRYLALPNMKRFLSLVEKEAAQYYLELL
VSDILLQIVGVKIRASEETSASQVVTNSSLELAELILLLN
>Tip_1920
PLQIIEVDSAILIMFVEHEYEVSYESYQVYIFMAYLALPNVQSLLAVIEKEAAQYFLDLI
VSNVLLQILGLRMRASKKTSATQVVTSQSVPMTEFIVLLN
>Tip_21
PLHLLERPSSVVLIFVDNEYNIAFEKFRAFVFMVWFALPNIRNYLTVIDEEAERRYYSLL
IAGILLAIVGLLYKASRDTNATNVIAAASIPMDEFLFLLD
>Tip_401
PLHMVERESGIITILVNDQYHVSFEKYRLLIFLAFLGIPNLRKLLSLVEKEADRRYFEVL
TAGLLYALIGISIRANMETSATNILTATSIPLDEMIMLLE
>Tip_706
PLTTIEDESGVLMVLIKDQYHVSYEQFQLFIFYAFLGVPDVRELFDMVQKEADRHFLKVL
IANVVYSLVGLKLRANQESAASNIITSKSIELSEILLLLE
>Tip_4022
PLSTLNIESGEVYCLIKNSYDLAYEMFDLFIFYAFLTIYDVKAMFAAVQKEAERHFFAIL
VAALVYSMIDISIAANRQANASNVVAVPSVDVSKVAFLLD
>Tip_4023
SLQTLNTESGEWHCLVKNDFDISYELFNLIIFYAFMTIMEVRQLFSVVEKEAQRHYLEVF
VAGVVYSMVNVNLAANHLACAPNMVTNPSVALNKVAMLLD
>Tip_3919
PLTTLDTESGSVHCLVKDEYNLAYEMFSSMIFYAYLAVRDVRTFFSAVEKEAERQFMAIL
IAGIVYSMVDLRLAANYQSAATNIVASRSIDLNEVAILLE
>Tip_2325
AIHIIKKESSAKYLVINHDYCISYEQYRLFIFVRYISVLNIRKFLSVVEKEADRRDYDLL
TRSMLLAFVSIKLNSSYNGTQKNVVAASKVPFKEVVMLRN
>Tip_2326
PIHVVKKESSAKNLIINHNFCLAFEQYKLIIYVAYISVLDVRKFLSVIEKEADRRDMDLV
TRSLLLAFVDVKMNSSQNGSQSNVVGNSRVKFKEVVMLKN
>Tip_675
PLHIVEKESAIKSLFVNHNYQVSYERYKLFIFVAYVAIPNIRKYLTLIEKEAERRLYEIL
TMSVLLAFIGIQLKSSFDASASNVVATTTIPVSEVVVLRN
>Tip_531
PLHIVEKQSAITMLLVDHHYEVSYEQFRALIFIAYLAIANVRQFLGTIDKEAQRRFYLLL
TADILLAIIGVLLPASHDADASDIIATSALPMSEILIIKC
>Tip_2352
PLHLLERPGAIVIIFVDHNYDVTFERYRLFIFIAFLSLPNIRHYISVVDKEAHRRYYDLM
TAGVLLAIVNLLFRASRDTSAQNVITAQTIPFDEFLLLLN
>Tip_2480
PLNLLEKPSSVNIMFIGHHYDIAFERYKLFIFITYIALEDIRHYITIVDKEAKRRFWELL
TANVLMAIVDLLIRASHDTSAENVITAMSIQLTEFLLLLN
>Tip_2481
PLNILEKPSAVMTLLIGQDYNVGYERYQLAIFITFLALESIRQFITVVDKEAEQQFWELM
VANVLMAIVSLRFRASNDSSAENITTTLSIELTDFILLLD
>Tip_963
ALHVLGQSSPQEALLIDSRFDIPIQKIKGMTFLLFLALPEIKEFLQIIEKQSQRQFMSLL
VHDAVLAIIDLYLGRNQEASAAEVISSERVEMQKMTLLRQ
>Tip_964
ALNIVGTSSPDEHLLIDSRFKIPIQQIEGLTFLLYMALPQIKEFLQLLSKQSQRKYLALL
VHDVVLAIVNLSMGRNHEASAVEVISPQKVPLKKMSLMKE
>Tip_241
ALNILGTSSPDEYLLVDSRFKIPIQQIEGLTFLLYMALPQIKEFLQILSKQSQRKFLALL
VNDIVLAIVNLNMGRNQEASAVEVISPRRVPMKKMTLMKQ
>Tip_709
ALNILGTSSPEQAFMIDSRFNIPIQKFEGLTFLLYMALPQLKAYITVLNKQSQRDYFALI
VKSIVLAIVNLNMGRSHNVSATEIIAGQAVPIRKIILMKQ
>Tip_1222
SLDMLGMASSEEKFLIDDRFNVSIQQFRGLTFVLYLSMPQLSAFVTQLNKQSKRDYFALL
VRDIVMAIVNINLSRSNNTSASEIISQRSVEWKRIHLMKN
>Tip_2791
SLNMLGVSSAEIQFLIDDRFDVSIQQFEGITFVLYMVMTQLSAFVPTINKQSKRAYFAIF
VKNVVLAIVNITLGRSNNASASEVISQKAVPVKKLVIMKQ
>Tip_2792
SLNVVYVASAELHFMVDGRFDISIQKFKALTYVLYLALKQLAAWIPSVDKHAKRAYIEIF
VSNIVLAIVNISIGRSDNASANELIGSTAIAISKLILLKQ
>Tip_3955
GLHITGISSPARVLLIGNRFDVPINRFLSLIFVLFLALNQIKEFLDRLTQNAQKQYFALM
IKNVKLAIVNVQMGDSNEAKATETVCDKAVEVSDMKLMKQ
>Tip_3956
GLYITGVSSPAVLLLIGKRYNVPINRFLSLTFILFLAMNQVKEYLGRLDQNAQKQFFALL
IKDVTLAILDVQLGDSNESKAAETVCQRAVGMRDLKLLKQ
>Tip_2014
GLRVLEASSPGIHLLIGNRFDVVFNRYQAIVFALFISMSELKQFITTIQAKTQEKFLQLI
LQKLTLAIISIKMGRTNAATANEIIEDRRVDLSDITVMQD
>Tip_2015
GLRVLEAASAGVHFLVGNKFDVVYNQYPCIVFLLFLSLCDLKKYLTAIQARSEDKYLELI
LHKLTLALISIRMGRTNATAASEVIESNRVDLSDLTIMQD
>Tip_679
GFRILDKSSPALNLLIGNRFTIPFNRYLVLVFALYLAMSEIKEYLSPLQAKTRERFLELI
VQQITLAIIGIHLGKSYAAKDSEVIETHRVQLTDVNIIKE
>Tip_680
GLRILDASSPALTLLIGNRFAIPFNRYATMVFALFLSMSEVKDYLTPLQAKTREKYVQLI
IQQATLAIINIQLGRSHAATQTEVIEAKRVQMSDVNVMKE
>Tip_496
SLHVLSISSPTPHLLVESRFDIPIQQLTSITFILFFAMPTVHAYLSRINEQSRKQYLAIL
LNDITLALVEMTLRRHHDAKAGEIVAAKAVPLSDLRLMRH
>Tip_2264
GLYVFSQNSPDRTLLFGTEFNVAFQSFKAMVFISFLNMPQIKQYLASVADSAEQKFVRMM
INDVNLAIVQVLQKRSGECGAPSVIATRAISLAEMRLIAN
>Tip_2265
ALHVFSRNSAEDVLLIGDEYQVGFEKFSAQVFISFINMPQIKQFTSMIEDSADQTFLQML
IKSVNLAIVNVKQRRSGECGSKSVIAKKAVELNELQLIAD
>Tip_1453
GLHVFSRTSPQLSLLIGNQFTVSLQRHLSIVFVSYFNIPQVREYLDKVEQSAEQTFLELM
INGVNLAIVDVRQKRSGQGTASSVVCNQAVKISEVRVIMN
>Tip_1398
GLHIFAQASPEVSLLVGNQFKVSLQKYLSIVFILFLALPTIRAYLAVVKERADQTYFNML
INQVTLAIVQMRMKRSEDGNATSIVAKTAVSISEMRLIRD
>Tip_908
ALHIFATSSSQAALCVGSRFQVALQHFLAMVFIIFFSMPKVRAYLSKVEEQSDKKYFALV
INNITLAIVQVAVRRSEDGNATEIVSKKAVELSEIKLLRN
>Tip_31
ALTVMGVSSPQGYLVVDKRFNVPIQQFEGLTFLLYMALPEIKAFLTRLNKQSQKQFLAVL
VNDVTMAIFSLHFSRAYNVSASEIIANKAVALTKITLMRN
>Tip_25
ALQIMSTSSPEGRLLVNSEFQLPIQKFLGFVFLLYFCLPQVQEFFSIVGKEAKKKYTNLL
VSDITLAIFGLHIGRSHNVNANEVVAYRAVAISKLILMKS
>Tip_500
ALRILYATSPLAYMIISTDFDVALEEYKAVIFMLYFCFHAIEKFISRIGKEAHNKDTSIL
TNKVVMAIVNVRMGQSFEATAMDVIAYRAVELPKLLLLAN
>Tip_501
ALRILTMARPLTNFLVNTDFNLAIEEFRAMLFLIYFCLQAVEEYINKIGKEAHKQDLALL
TNEVVLAIISVQIGKSYDVEAQDILCYRAVQLPKLMLLRN
>Tip_37
ALRLLTVASPVVVLLINTQFEIGIEKFLGLLFLIYMCFPQVQEFIDIIGKEAEKRNTKML
TNNLVLAIVKIRIGKSHNVNARDVIAYDSVQLPKLTILRN
>Tip_1042
AMHLLAYSNAALLMRVTSKFHMGVENFKALLFQLFLAFLQIKALLDMIAESTQNNLGALL
TPAVILGIVGVKFGKGHEPTASETVATRRVQLAKLLIMRP
>Tip_1043
SIHITWTVNTDTYVRVTTEFLIGIEQYHLLLFELFLAFLQIKDYLAAFSESSENNYIELL
TPSIILGILGIRVGKGHEAQATEIVTTRQIDVSKILLMRP
>Tip_788
ALRILEAPNGDAHLRITTKFLVGIERFKILLFQLFLTFLEIKLFLEVIARSSQNEYLKIL
VPNVILALLGTRLGKGHEPTADELIAEKKVALPKLIIMRP
>Tip_1975
ALRRFQLPNGPTLIRVQAEYLIPLNQHRLLLFLMFLSLPEVRAFLSRMSRQATNSYIELL
TKNLIMAIIDMALAKHDSSSAEEVIANASVDIEKLILMRP
>Tip_2175
AISRFGLPNGITVIRVDTDYLVPLSKHRLMLFLIFISLADVRAFLNCISRRATNSYIDLL
TKEIIMAIIDLKMTKHKTTGAKEIVASKSIQIEALTLLKP
>Tip_4009
SLRRLGEPNGDVYLRLQTEYLVPLAKHLLILFIMFMALQELKSCLAIVRRQAANNYMDLI
VKNIIMAIIGVVLSKHDSTVAQEIIAGISVAFSAMTLLRP
>Tip_4010
SLRQLGVANGDINLRLQDRYLVPLARYQLILFLIFCSLQEIREFLNHVRRQAANRLMDIL
VKDVIMAIIGIVLKKHNSATASELIAGVSVKFSALAIMRP
>Tip_2862
ALRQIGAPNGALFLRLHAEYLVPLSRYLLVLFAFFLSLHEVKPYLAGIRRQAANSWLELL
VKDLILAIVGLTLKKHRSTTASEVVALPAIAMAAMTLLRP
>Tip_2551
ALRQFGVPNGEIFIRLNAEYLIAMSRYKLLLFLMYLSMAEVKPFLTILNRQADNNFMELL
VNNIIMAIVSLALSKHDTAVAPEMIAARTIDLEALALLRP
>Tip_2544
ALRQFGVPNAQAFMRLQAEYRIPLSQHELLLFLIFLSIADVKPWIAVVNRQATNSFLELL
TKNVIMAIVAVIISKHSSTAATEVIANLTVAYEALSLMHP
>Tip_1291
ALRRLAVPNGPGLLWMQSEYLVPIDKYKLLLFLMFLTFPPIRAHLSKVSRQAENNYLSLI
TRNIILAIVAMRMSDGRAASATEVISARCVQISKFVLLRP
>Tip_907
TLRRFGMPNADSLLRIQAEYLVPIDQYRLMLYIMYLTFPEVKALLALVARQSENNYISML
TKNVILAIITMRLAKGRSATAAEAISTRSVELSKLILLKP
>Tip_105
SLRVIGVTNSEGLVRIKDEYLIPLEEFQLMLFITYLAFPETKSVFTLVARSAENNFFEVL
TKDIILALINIKVAKGREVNAAEAISSKSVDLSKLIVMKP
>Tip_4060
ALRVLYVKNASGWLLVQAQYLIPLEEFKPCIFMRFLSFPEVRDYFSVVARSASNRYMALV
TKEVTFALVDLIWNKGRESTAPEAIASLRVEISKMILMRP
>Tip_4061
TLHVLWVRNALGYLLIQANYLVPLEKFKPCIFMNYLSFPEIKAFFSVMARSASKQFIALV
TKEVTFALIDLLMDKGREAHASEAIANKKVDLAKLSMMKP
>Tip_1110
ALRVMGVSNSEGSMRVQAEYLVPLEQWQPLIFMNYLAFPEVRSYFSAVARSADNEYFAMV
TKELHFALVNLPIDKGREATANEAIANRKVELAKVTVMKP
>Tip_1111
ALRMMGVSNSLGSIRVQAEYLIPLEQWQPLIFMNYLAFPEVRSFFTAVARSAENEYFAIV
TKEVHFTLVDLPIDKGREATAKEAIANRKVDLSKVTVMKP
>Tip_103
TLARLYTPNSDSLIRIEGEYLIPIEQFKLVLYITYLCFPEIKNVFTIVARSAKNDFLAIL
TRDAILTIIRIELAKGNDAAAGDAITSRKIDLSKVMIMQP
>Tip_1829
GLARIYIPNSQVYVRIEGDYLVPIDKFEALLYVSYLTFPDIKDVVCIVARSAKNDYLVVL
TKNIILAIIRVSLAKGHDATATDVISTAHVALSKIVLMRP
>Tip_2582
SLARLYVPNSETHVRVDGDYLVPIDKFQLILYVTFLTFPDVKDVVSCVSRSAKNDYLAIL
TKNVILAIIRISLAKGHDASASDVISTVQVAMSKIVLMQP
>Tip_2583
ALARLFMPNSESHIRVDGDYLIPIDKFRLILFVTYLALPNVQTVVNAVQRSAKNNFMDIM
TKDLILAILSINRAKGHDTSANDVIATVEVEVTKLALMQP
>Tip_824
TLARLYVPNSETNVRVEGDYLVPIDKYQLILFVTYLTFPDVKNVFSVVSRSAKNDYLAIL
TKNVILAIIRISLAKGNDASATDVISSVKVAVAKIIIMQP
>Tip_3289
VLHVLSDPTPDQNILVDQAYNIAIEGYAILVFLQWLVFAEVKDFLKVVDREAKRQYIKLL
TRNPVLAIVNVKIRKSVQTKASKVTATSAVAMPELQIVKS
>Tip_3948
SLHCLQTPSPKAALLVDDEYAIAIEGLQVLVFLQFLAISDVKEYMSTVEKEAKRQYIKML
TRNVVLAIIDIALYKSIQAKAGKITGARAVALPKIIIVND
>Tip_3949
ALNCITDPSPNSSLMVDEEYPLTIEGLQVTVFLQFIVFQDVKEYMSVVDKEAQHQFLKVL
TKDVVLAIVDVAMYKSVQAKATKVTGSRAVALRKLVVLND
>Tip_2859
SLRVYNSPSADNDILVEEEYLLAIEAYRIFAFLQFIVFPEIRDFLKPVNKEAEKAHLSIV
TRHVVLAIVDVGLRKSLNSTASKVAATKSVELTELLVLKN
>Tip_2860
ALRVYHKPSPQANMLIEDDYLLTIEAFNLFAFLQFVALREVKRYLQVINKEAEKRFLGMI
TRNVVLAIVDVQLRKSINGSASKVTARQSVQVSELLILRN
>Tip_770
GLYVIDFPSTDVQLFLHNEYPLAMEQYRLMIFMPFLAYYQIKTYVYQVEKEANRRFVEII
TNNILLAMIGVCLGGCIDSTAKPILFSKSVLISELGVLRD
>Tip_771
GLYAVHIPSTDATLCLQDEYLMPMEAYSLLIFLVYMGYFKIRTYLYRVQKEAQRRWLEVL
TNNVLLAMVNLCLGGCIEATAHPILTQTQVLFTELGLLRD
>Tip_2059
GLYAVHSAKAEVSLAVQNSYKVPFERYQLLVFLAYFAFHQVREFLNTLQKEAHRKYLALL
TYNVMLALVSLCLGGCLDTSASPVLSNKQVLLDEMSMLKD
>Tip_2060
GAYAVQSRQAELSLVVNNDYRIGFERYKLIVFVLYFAFFQVRSFLTTLEKEAHRTYLAIL
TNNIMLALVKLTIAGCHDSSAKPVIASKRVVLSEVQMLKN
>Tip_224
GLHAIKLPSSEVIFAIQDAYLVPLEHYDLFIFLSFITFPEMKQFLNIIQKEATRKYLGFL
TNNLMLAIIKLAQGGCIEASADPLLASKQVLISELIILKD
>Tip_3967
GLNPLRNPSPEEELAVDNAFLVAIEKFSLIVFITWLKLHDIKTTVRVIDKESDKELLDFL
TQGVRLAILDLGQGGCLEASATPVVAPRKMLQSELIFIED
>Tip_3968
GLMPLRNPSPDQALAIDNAFLVAIERMSLFIFMTFLGLMDVKATLSVIEKESEKKFMQFL
TQGIRLAILELSQGGCLEPSAHPTIASRKILVNELLLIED
>Tip_2273
GLLILRAPSPNILLAIDTTFLVPIEQYGLLIFMSYFGIPDMRESLKCIPKETQKNYLELL
TQSIKLAIVDVKMGGCLEATAAPVVAMQQVTVSELMLLND
>Tip_2274
GLLIMRVPSPDLKVALDNAFLVPIEEFGLIVFMSYFAIPDLRESLSCVPKETQKNYLDML
TQNLKLAIVNIRLGSCLEPSANPTLAAKKVALQELMLLNN
>Tip_2517
ALLIMQIPSADVHLIINNGYLIGFAQFEALIYLSYFSLPDIKELTTTVDAKSSRKFLAML
VDNLRLALVNVLMGGCVESSACAVVLEQTVDLAEMVVLHD
>Tip_2518
ALMIINLPSSEVEMIVNSGYKMGLAQFKAVIYLSYFSLPDVKEFLNIVQAKSQRNFLAIL
IDNIRLALINVRLGGCLEGKARATVLSATVEISELVVLRD
>Tip_708
AMMIMNVPSGEISILVDNDYLLAIERFKAALYLSYFSFPAVKDHLSVVDAKTKRQYMAVL
VDALRLALIDIVIGGCLEASADAVVLQRTVQLGELVVLRD
>Tip_801
ALFVLKTLSSEVHFFIHDEYLVPIEKMKAIIYLNYLSFSDIQEFLDIISKETKRAFVTMV
VKDIKLALLDIIQKGCLEATALAAVLSKGVEVTDLTVLRE
>Tip_806
VLFVIKITSAKEHFLTTDEYNVPVDSMKSLIYLNFMALGEIQDMLAAIKKHTERAFLELI
VKNVVLAMLEVIQKGCQEATALAAILTARVAFRDLTIVAE
>Tip_807
ALFVITVASARDKILTTDDYLVPIERMQCVLYLTYLSFWEVQDYLTYIRKHTQRAFLDLV
VKDIVLDLMAIMQHGCFEATAAAVILNSKVHLRDMVLVVE
>Tip_1409
ALLVLTAISANPAFLIRDHYLLPVEAYKGLIFLNFFGFPEIKECLDVISKETARRFLEIM
VKNVELALLEIMQAGCLKAGAQAAVLERGVELSDIVLVRE
>Tip_1410
CLLILFAMSAKDTFLVRDQYMIPVEAFRALIFLTFFGFPDIQDCMDIVSKETARKFLEVM
VEDIELAFVIVVLAGCLKAGASAAILDEAIDVNQLNLVRD
>Tip_2671
ALLVLKIMSGAISLLVNDEFLLPVEKYRSTIFLNFLAFPDIREFLTSISKEATRRWTQVI
IIDVELATLDIVMRGCLEAAAMAIVLEHGISFNELMLVHQ
>Tip_2672
ALLLLKLLSAIIHVMINDNFLLAVERFQTTVFLSFMGFPELRAWFTAVQKEASRKYFALM
VKNIRLALVDIILDGCMEAAAMAVILDKAVEFKELLLVHE
>Tip_2436
ALLVIRAMSADTTFLVRDEYLVPVEKFQSIIFLNFFAMPEIREWLHQISKETKRKYITVM
VKDIKLALIKVKLAGCLEATALAAILEHGVDFKELMLVRE
>Tip_1966
ALYVLQYPSSKAYFVVDDAYDFPIEKYNTILFVSYFSFPDVREFLTVIEKETDRHFLAIL
VQGVKIALIDIILEGCLEATALAIICIKSVALTDIVLLRD
>Tip_1967
SLYTLLIPSPELLFIVDDPFSFPIEKFDSLVFTCYFSFPDVREFLATVEKETDRHYLAIF
VKGIKLALVEVILKGCMESNANATIATNKVDIGELNILRE
>Tip_950
CLFSMQVLRAEVGMVIDDRYNIPIEQFEMIVFFSYFALPEIQQFLTAIDKETEKHYLSIV
IAGIQIALINLLLGGCLEVSALGTIAIQSVDMAELTLLRE
>Tip_1156
SLFTLQLPSAEQGLLIEDKYEVPIENFDMIIFFSYFALPEIQEFLAAVDKETDRQFLSLL
IAGVKIALVNLILAGCLDASASGIVASQEVDISEVMFLRE
>Tip_1157
SLFTLQLPSAEQGLLIEDKYNVPIENFDMIIFFSYFALPEIQEFLAAIDKETDRRYLSLL
IAGVKIALVNLILAGCLDASATGIVASQEVEISEVMFLRE
>Tip_1825
PLFIIYKPKAAGHILLDNQYHVSFDQFRLLIFAIFIGLPEVKYFLPLIQKESEKKYLDLI
TKDVMIALINVVIEAAGEAPARPIVAASCVPINELALLKE
>Tip_1944
PLHVLFEPKAKLYILIDDEYSISYEQYKLLLFVVFIALSEIQSFMHAVGKESEKQLLEIV
TNDLMIALVNVPFEAAAQATSRPVVGAACINLEQLAMLKE
>Tip_4062
PLHVMYRPKGDAAMLADNAYNICYDDFRVMIFAMYLALSELRQLHYLIDKESEKKYLTML
TKELMIALIDIQLDAAHQSSSTPIVATSSVELFQLAVLKE
>Tip_4063
PLHIFSKPKGDRSAIADDDYDVSYDKYQALVFAVYVALNQIQSFLYSIEKESGKKYLDMI
TRNVQIALVSVMIQAAYDVTSTPIISKTAVDLIQMLLLKE
>Tip_2121
PLHVMDQDKAELFLLVDHEYGITFNQFKLLIFAVFLALHKIQDLLASVVKESEKRYIDLL
TRDVMIALVGVIMTAAYEATNRPIVAAECVQISQLCMLRE
>Tip_1505
PLHVLYEPRVLIFMILDNEYNMAFDRFNLIVFMVFMGFPEIRVLIAAIDKESQKTYMSMM
TKDLMLALLSVMITAAHDAPASPVVVSALAGVTKLILLRN
>Tip_78
PLTVIVCVSALGSLIVDNEYNMSFERFRLMVFLILLTLPELQKFMSTIEKESDKVFMDLI
VRDIMMTLVGIILRASGNAPARPVVATAAAEVEEMIMLKQ
>Tip_191
PLYTLIILEPRHAMLVTNQYHFSIESLKLLIFLTYISMPEVKEFLVLVEEEAQKRYLEFM
TKNTMMALLNVIFRASNDTNSTPLVGYKKAELSDLPFLKP
>Tip_2731
PLHALYVIEAELKVKVTNQYYFPLEELRLMIYLVFMAMPEVKEFLIVIEKESQKKFLELL
VHNIMMALIDVALRASDDSNSRPLVAYRKGELMEFRFLKP
>Tip_2732
PLHAFIVLEARFHLKVSHQYYFPIEELELVVHLTYLAMPDIKEFMILVEKEAQKQFLQFL
TRNILMALVQVRFRASDEKSSQPLVVFSKASCDEMRFMRP
>Tip_403
PITTVVLIEPEMTIKVGTHYDFPIEHFKLLVFLRFLSMPDLKNYLSIVEKKSRKKYMEIL
TRGTMLALLTVQLKASRESSSKAVLGSQSTEFQELRILKS
>Tip_2646
PIVLLVITRAERTITVSTSYNFPIQEYKLIIFLTFLSLSEIKAWLGALAKEADQQFFDIL
TEDVSLALLNVMIHASRDATNNSMISSKSSELSEMRVLKN
>Tip_2647
PITTIVVTRSNVAIKISTSYNVPIEEYRLIIFLTFMSLPDIRAWVSIIAKESDQQFMDIL
TEDTSLALIGVRLKASRDSANKSMLASKSSQLKEMRLLKS
>Tip_3811
AICSLRNLEAQINLLISTEYDFPIEHFAALVYLTYLSMHKVRNMIDTIEKEAGRKYLEIL
TRGIMLALLRVKIVASPDGSSCAMVATKDSALQELVILVH
>Tip_3812
PICSMHNLEAQVTLLISTHYEFPIEQFASIVFLTYISLAKVRNMLQSIEKEAGRRYLDMM
TQDIMLALLNIRFVASPDGTSAAMIAQKDSSLQELAILAH
>Tip_2111
PMCTLIIIESDTLLMVSTHYYFPIESFTALIFVTYLALSKISDFIGLVEKEAEKKWLELL
VKDVMLALINVRIVASPEGNSTAMIAQKDSEVSEVSLLSS
>Tip_960
PITTMALLESRLHIMISTHYYFPIEEYRALVFLVFVAMPKVSDFLGLIEKESERKFLELI
TKDTMLALLNIKLIESPEGNSKAMIAVKSSELSEVSLLRS
>Tip_2004
VLTNLHVLSPILWVIVDDEYKIPMEKFKLLIYRTFIGLHELRDFLSIADKESDRKIVELM
VRDVMLGLIDVLLKASWDPPSQPIKVTRDAVLEQLVLLKG
>Tip_3214
TLTDIATVAVQVFMLVENAYNICFEAFLLIIYRTFFGLPELREYLRLANKESVKEYLKLI
VRNLMLGLVSIKLRASWTPSAAPLKSARSASISEFVMIKA
>Tip_3215
TLTNIMVMAPLLKLLVENEYDVCMEAFLLVIYRTFVGMPELRDFLTMADKESVKEFLQMM
IRNIMLGLLSVLFRASWTPPADPLKSTRSASIEQLALIKA
>Tip_3940
ALSNLTLPSPLLNLLINNKYNIPFEDYNFLTYRTWLGLSDVNDYLGAAEKENAKRYVELL
VQDARLALINVKMKASDEAPASPVKADTDAKLRELILLRN
>Tip_3941
SLSNLTVPSPLVSLLIDNNYNVPMEQYPLLTYRTYLGLPEVKEFLTIAEKHSSTRYIEVI
IQDIRLALIGVLLKAHREAPCKPVKAKTSATQSEIILLRS
>Tip_1775
PMHMLIIAQPDNHWLMNDKFDIAIESYQLLIVLSYLGLAEVSEYLHVIKKDSEKNFTKVL
VKNVKLALVDMRLRDSNHACASPVVASKQAALKEMTFLRG
>Tip_1776
PLHLVIKAQPELYWIMDDKFGVAIEKYGMVIVLTFLGIAAISDFLGLIEEDSDKKYLEIL
MKNIKIALVGIEIEDSSQGSATPLVAHKNAEINEMTFLHG
>Tip_2799
PLQIFILTSPAVSWIVDNVFGIAIEKFSLFIVVSYIGMPAVKDVLTAVEKDSEKQYAELL
IKKILIALVNIELNDSSHGSASPVVAYKKANLAEMALLRS
>Tip_2800
PLRMFIIFSPAAHFIVDEVFNVAIEQFSLIIVVSYVSLPAIAEVLSTIEKDCEKRWIELL
IHKVLIALMNIAMQNSKHGSATPLVANHKAQLTEINFLNS
>Tip_1136
PLTTLVISSPEMHWIMDGDLDVQIERFRLLIVVTYAGMPDLKEVLNQVEKDSEKEFIEML
VKNVMIALVNMEIQNSREAPASPIVAYKKADLREMMFLKS
>Tip_903
PLTTLVVTSPQIFWLIDGEFGLAIDKYKPMIVLTYAGMPDLAEVLTPVEEDSEKRFLEVM
VKQIMLALINVKLQNSQEAPATPVIAYRSTEFEELVFLES
>Tip_3311
AIQVIYKTQSRVRLLIDNKYEIGCDQFQGLVLSMYLCLKEIQDYMLIIGKQSAQDFLKIL
TIDIAIGLCGLDQDASYGSLAQPIVAGKKVEMPDTRLVVD
>Tip_3312
SIRVMHITASDIELLINNDYQVGYDEFQGMILSMYLAVEAIQSYILTIGKQSPQRFVKVI
VINVAIGLMNLEVKASNGALASPLVATNKADIPDLRLIVD
>Tip_1063
PLQIVQTASSELKLITHDDYNVACDKFRSLVLSVYLVVFDVQEFLEIIGEQSAQNFMELL
IIELSVGLVNVDMRASSGALAHPVVACRKVQMGDMEIVMD
>Tip_3499
PIMIARVHTASHRLLLNETYELGCDKYRPIIFLIFMSIHNVKEWLTPVEKQAAQHYLNFL
VINLAIGLVNFRLDANYQASAPPQISPKQVVLGDAVIINE
>Tip_3500
PIHVAHVNTAQEKLFLDNTYRLGYDRFQPLIFMIYFGMYDVKMYIKPIHKQAQQRFVDLL
IINVAIGLVDLRMNANHAGSATPMISPKQVVLRDAILIKD
>Tip_3821
AIHMAQSHLADDNLIVDDAYELGCEKFRPLIFMIFMVLYSIKEYVSPVGKRPPQHCIEFL
TIDISVGIVHVKLNATYEALRKPVVSPHRVEITDLALITD
>Tip_3822
PIQIAHANLSSDYMLVDNAYDLGCEKFKPLVFMVYIALNDIQEYVTPVGKRAPENFIELL
TIDIAVGIVDIRLNATYEGLATPVVAPQQVTLTDIALITE
>Tip_3740
PMKQSAAMGADDLLMVNNEYKIGCDKFNPLVLNVYFSVKEIQQYVNVIDKEAQQEVLALL
ILHISIGLMNIKIKASMAAVASPVVGSQQVAMSDIALISD
>Tip_3741
PMKISAIMGANALLIIDNQYELGCDKFQPMVLDVYLSVKEFQKYLTVINKQAEQEIMAIL
ILHVSIGLMDVQMMASHAAVASELVSEKRVILPDIALITD
>Tip_2668
AMAVANNTGAEKYLLVNNEYDFGCDPFKPMLLNVYLAIYEIQQYLTFIGKQTSQRFLAIL
VLELSIGLLNVAIRASYAALAKPMVSEKRVPIADIAMITN
>Tip_2163
PMKVAQATSAEEDLLINDKYNFGCDRYDPLVLNVYFTVKQIQTYMKVIGTQSEQHLMSLL
VLKLAIGLINIKLPASHEALAAPLVSSARVNVADINMITG
>Tip_3724
PMEAIFESNVDEWLLIDNRYAVACDKFRALILKVYIAMKEIQPYMIILGERSQQRFLQVL
ILDIALGLVNVKLTASIDALASPVIADKRVSIKDIPMITD
>Tip_3725
PMEAIMESNVALWLLVDNSYDVACDEFRSVILKVFMALKRVQAYMTALGERSKQKFIRLL
ILNLALGLVNVKMTASIDPLGTPVVSDQKVEFRDLPMITN
>Tip_2292
PIEVAQRSSANDFLLIDNDYDVACDHFRPLVLNVFVAMKEIQSFMIVIGKQSDQRLLEVL
VLDVAIGLLDINLTASFEPLASPIVADTKVRITDLSIITN
>Tip_133
PLEEAHRLSAEIYLVVDGPYDVACDKFKALVLNIFLAVKELERYIIAVAKQSEQQLMEVL
VLDVAIGLINLRLTASIDPNAPPIVAGQLVSLNDLALIKD
>Tip_134
PMEAAQQDSVGDSLLIEDTYNVTCDHFKPFVLAVFLALYEIETHMIAVDKQSEQKLLEVL
VLEVALNLIQVRMTASIQPLATPVVSSKKVSLQDVALITD
>Tip_316
PLEVLRLRKGAEHLTVDSEFDVSYEQYVPLILVQFLALVAIQDYLKTIAAQCDRQIFDIV
LLEIRIGMVKVRIKANLDGSSSPVVASKSITLEDLIMIQD
>Tip_317
PLEVLRNRKGQEYLTIDTEFNVTYEHYVPLILIQFLALVAIQDYLRTIAAQCDRQIFEIV
LLELRIGLVKVRLKANLDGSNAPVVATRSITVPDLIMIQD
>Tip_658
PLQTMRAAKGASYLTLDGNFDIAFEQYKAIILTAFLTIQAVKKFLTLIAERVERAYIELM
ILSVVIGMVDVKIRANMEAASSPIVGTNSIELADMYFIKD
>Tip_3430
PMETRQAAKGASHMTIEGDFDIAYEEYKALVLTAFLTVNQIKKYLAFVAERVNRSFFELM
VLEVVIGMVDVHLRANCDSGSSPVVGSSSIDVRDLFFIRD
>Tip_3431
PMETRQAAKGASYLTIEGDFDIAYQEYKAMVLTAFLTVNSIKKFLSIIAERVNRAFMELM
VLEMVIGMIDIQLRANVASSSTPVVGSNSIDLRDLFFIKD
>Tip_634
ALETRRCRKGEAQLTLNGDFHISFEEYQALVLVQIISLAEVQEYLNVIEEKVNRKFVEIL
ILEIRVGMLEIRVQANVDCTSAAILGSKSIDLEDLTLIKD
>Tip_2097
SLEARKMMKGEVQLTINGEFTVSFEEYRALVLVQILALHALQDHLNVVAEKVSRKFAERL
VLNIRVGMVQLRLRANLEASSTAIIGSHSVNLSDLILIRG
>Tip_2153
SLEARRMTKGELHLTINGDFNIAYENYRAFVLVQILALQAINDFLAVIADKVARKYAGRI
VLNIRVGLIDVKLRANLEAPSVAIVGSQSVAIADILLIKG
>Tip_2975
ALESRYLITGELELTVAGEYTISFEKYQAPVLVEVVALKVVESYMSLVAEKVRRQFVSRM
ILEVRVGMIQVQLKANLEGSSDAVLGSRSVSITDMFLIKD
>Tip_2976
SLQARYAVRAEIYLTVAGEYGIAFENYRAIILLEVLALNVIESILNLISEKVERKFLSRI
VLEVRVGMVGVEFKANLEITSPSLLGSNSVTLSDLLLIKD
>Tip_2057
PLESRRLRRGEVYLILQADFDVSFERYSAMVHVQYLSLFAIRDMIKCITQQCSRAYLKLI
LQTIRIGMLKVQLKAFIEGSSNKIIGTQKIKFSDWFMIRD
>Tip_2058
ALEGRKLRKGQMYMLVQADFNVSYENFSSIVHMQWLALMEIQDLLCCIAQQSNRAYISLI
LLTIRIGMLKITAKAYVEGASNKVIGRKNIDMYDWFFIKN
>Tip_710
TLETLENAKAELTILLGGEFDVTFEQYKAMVHIQFLVLYNVRDFIRQIAQQSDAAFIDFV
ILGLKINMVDVTLTAQAEESSDPITTSRKIEFFTWLLITG
>Tip_2427
ALEAVYVTKATVWLMLEGSYSVTYEQFQGLVHPAFFVVCGIKDFLAIAKQQCEAEWLNFV
ILMLKINMLNVAISAHEEESSAPITATEKISIYDWLVIKG
>Tip_2428
ALEAIHVTKADVHVMVEGAFNVTYEHFKSLVHLAYLAVCGIREYLTAVKQQCEAEYFNFV
VLMVKINMLGVTLKAHQEESDPQITAGKKIKLFDWLVING
>Tip_3853
ALEVLRITKSEVHLLFDGAYGLTFAKFKALVHFALLAVCSVTEFMTVIAEQTPSEYMSLL
ILVVKINMLNVQLQAHLDTSSDPVTAGNTVDFYDWLMIKD
>Tip_3854
ALEAVRVTKAATYLMFEGVYGITFQTYRSLVHQAFMAVINIKEWMSSIKANTSSKYFSYV
ILMVKINMVNIRLDAHLETTSDPVTASEALEMFDWMIIKG
>Tip_3602
PLRARRARKAELHMIIEGDFNVLYERYAALIHVRFLALHDVRQYLTVVAQQCERADIELV
IMDIKINMIEIALLAQSEETSSPIVTSENVAIFDWMMIRG
>Tip_3603
PLRARRAIKSELLMLIEGDFNVGYEKYKAIIHVRFMAILEVREFLTILAQQCERAYLELV
IMDMKLNMIEIALRAQAEESSTPVVTTQNIAVFDWMMIRG
>Tip_394
PLRARRVRKADRRLLVDGAWNVAFEMFASLVHVQYLVLLDVRQWLTLVAQQCDRAHLNVV
ILDLRINMIKVALKANAEATSAPIITSRNIDIFDWMMLRG
>Tip_2591
SLEVLRSRKAGQNMTLDSEFNVAYERYKPLILINFLSLVALQGHLAITAHKCEKTFIDLL
LLQVRIGLISVRIKANSDATSWPVVSARSISLSDMILLQN
>Tip_2592
PLEVLRTRKAAENLTLESEFEITYENYRPLVLISFLSLVSIQEYLSPVAHQCDKTILELI
LLELRIGLMNVCHRANVDATSSPVVAAASITLSDLFLLQN
>Tip_1986
ALEIMQSRNAEVSMLVGSELNIPFENFAALVLLRFLALVEVQEFLPIVAAQCKRQYLDIL
MLDVRIGLIKVRSAAHQDITSSPVIPAKNIELTDLALIKD
>Tip_1987
PLEIMYVRNAKLGIIIGSQLKVTFEHYQAIILIQFLSLLEVRELLGVVAAQCKKQILQIL
LLEAKIGLMKVKMTANIDASSGPVIMERSIVVTDLLLIKN
>Tip_1838
PLEVLKARSAQIYIIVESDFKVTFEHYRAMVLIQFLALLEIQEFMTYVAARCRRQILKLL
LLEIKIGLTEIKWTANLEVTSAPVIAEKSVSVSDLLMIKD
>Tip_1839
PLEVMKLRSSQVYLIVEGDFKVTFENYRALVLILFLALLEIQDFMTYVAARCRRQIMKML
LLEIKIGLMDIRWHANLEVTSAPVIAEKSVAVTDLLNIRD
>Tip_751
TLDVFGVARVNFDLLINADFLVTYEKYEPLVLCKYISLTRIKSFYTEMQAEAQSEVLDLL
LLDISVGLVNAKTRANVEATANDVIVAEKIQLSDILVIRD
>Tip_752
TLEIFGGRRVEFDLLINAEFQVSYEAYEPLVLCKYLALSRIKKYYTEMEAEAQSEVIDLL
LLDVSIGLVNAQTTANIDATANEVIVSNKIELTDLVVIRD
>Tip_1443
TLEIVTIKKVESCLIIDSDFQITFEKFETIVLCQFVAISRISRYFRIISAEAGQEVIDLL
VLDVEIGLMNVKFTADIEATAAEILATDKIALNDILIIKE
>Tip_2650
TLEIVTNRKVQVHIMVNNEFQIALEQYQPLVLCQFMSLTRIKRFFSIVSAQAESEVIQLL
VLEIEIGLVGVALTANIEANAGQIVAEEKLELGDLLVVKD
>Tip_2651
TLEVVTSRKVQVHVMVNNEFQIALEQYQPLVLCQFMSLSRIKRFFSIVSAQAESEVLQLL
VLELEIGLVGVALTANIEANAGQIVAEEKIELGDLLVVKD
>Tip_735
TLEAISIRRVTAKLLVESDYRVAFEQYMLLVIVQFIALSRIHKFFTTMSAEAEQKVIDIL
LLDTKIGLLNINTTANIEASAEEVVAADTIKISDLVVIKD
>Tip_2072
GMESLSTHKAEVYFLVKSAHSIGFERCLAMVIVQYVSIRRLAKFFGDISAQAQEKVIELI
LLDIKLGMVTIKFTAYIDTAADDVISNKTEQMADLVLLKD
>Tip_2286
GVQVLSIHKSEALFIIKSEHNIAFENCLALVIIAYLAIRRIAKFFPNVTAQATEKVLAII
LLHLKLGMLDITVTAYMETSASDVIASKSIEVSDIAVLKD
>Tip_3258
GVNSLHFQKADKHFIIKSEHGVGFEKCLCLVIVALLAMRQLARFFPIVTAQADEKILQVV
LLHIKLGMIEIVLTAYLESAATDIIATNSIDLSDVQLLKN
>Tip_3259
GVNSIYFQKADRHFMIKSDHNVGFEKCLCVVIVALLAMRQLARHFPLVSAQAEEEVLEVV
LLHMKLGMVDIVMTAYLESAATDIIATNSIDMSDIQLLKN
>Tip_2388
TLESITTQRVEVKLIVKSDYRIAFEQYKVLIIVQFIVIRDIHNFFSDMDAKAERNVFEIL
LLDTKIGLLSIGTTANIDTSADEILATRTIELADLIILKD
>Tip_2389
TLESVTIQRVEIRLVVKRDYRIAFEQFKAIVIAQFVVIHRVHQYFTDMDEKADRNVMEML
LLNVKIGFVSIKTTASMDTTADEILAVRTILLSELAILKD
>Tip_1353
SLERVHVARVRAELIIESDYGIAYEKFYALVIVQFLVIQRIHKFFTVVDAEADHRTMNMI
LLKIKVGLLDVEIGAHFEATAAELVVADTIELSDITLIKE
>Tip_3224
TLNTLWTKKSNVPLIIESEFPASYDAFGGLIIVMYRSLTRINRILTMMEAEAEQQSLKVF
LMQVKVGLLEVQLGGNTQATGNELVANENIRLNDLTLIKE
>Tip_3225
SLEAMHIKRVELHMLVESKFPVVYEQFEGMIIVQYRSLHQIHKFLAVMEAEAEQQSLELL
LLQLKVGLVDIQIGGNYEASSEQVVVSKTLELSELTLIKE
>Tip_3582
SLEVMHIDEADVYVIIKNDYDVAFERYRAFVIVQYMALNKVHHYMNIMQEEAEQRILEAL
MLDVTVELIQIPIGANVETSANELVARKTLAITHLILKKE
>Tip_3583
TLEVVQMEEVDAHMLVENEYNVSYEELAAIVIIQYLALDKVTKYLGNVEEEAEQKILKAL
MLSTKVGLLEVKLAANIETAANEIVSTTTIGINDLLFKKD
>Tip_937
TLEAIYVKEVPIKLLVESAYNVSYEQYMGLVIVQFLALHRIQSYFTTMDAEAEQQVMELL
MLEIKVGLLEITIGANIQASAAEVIASNSINTSDLLLIKE
>Tip_1285
PLQVLGKRRAESFFLVEDEFNIVFQRLNALVLLAFVSLKEVREFILVIAAQANSVMLETL
ILDLSVGLVAIRMSANQDGIAPPIICDDDINLKDILIMKD
>Tip_1286
PLQVCGINRAQAHLIVNNEFDVTFQQLRALVLLTFISLYDVKEFLLTIAAQAHSKFLKTL
ILEISVGLIEIKLSANHDAIATPLICDADIELADVLLVKD
>Tip_2519
PLKIIGLRRSGVHILVDNPFSLSFERLRPIVLLQYISFKDIREYVLAVAAQAESQMVKLV
VLEASVGLMEVKMTANFDAIADPIIAAVKIKLEDILLVRN
>Tip_2730
PLKMIGLRRAREYIMVDNTFNATFEELRAIILLKYISFHEIRDLVLVIAAGAESRWLKMV
VRNASVGLVGINMQANFDAIASPVLSSISVDMGDMLLVRD
>Tip_3481
PMKLIGLRRAEAHIAIENAFGATWETLNCIVLLQLVSFHEVKDFLLLVKAQAESRHFKIL
VLNVSVGLTTINFRSNFDASDTPLISSAKVKLADLVIVRE
>Tip_3515
PMQMMHVRRAETNVCVEDEFGVTYETLRSLVFIELLAFREVQEYILLLAAQAESRFLKMF
VLDISVGLVNVHIKSSHEAANSPIISGEKVELGDIPVVQD
>Tip_3524
PLHMMHIRRANNALCVEDTFDAVSETFQAFVLVELMAFQEVKEYMLVIAAQADSKFLELI
VLDISVGLIHIRIRSNYEAANSPVIATKKVEISELPIVRD
>Tip_3525
PLSMLYLRRADRHLCASRSFNAVSETLQAVVLTELLSFQEIKEYMLLVSAQAESKYVDLM
VRDLGVGLASVKLRSNYEASNSPIVASRQVDLTEMPLVRD
>Tip_51
PLQILNGRRSQAMALVDNPFKLAFEKIKAILLMRYLCLQDLRQYLLVVVAQCASNYLALI
ILDIAMGIIDVEITANLDAIAAPVISSARIEAANLILLRE
>Tip_168
PLQTEGTRRAEASLILTNAYHITYDRIETLVLQAYLCLHELRELLLPVVVQAASQYIAFI
ILSIEIGLVNIYMTANIDSIATPVIAQHKIEAHDVALLKE
>Tip_1370
PLKALGRRRADQHAVVSHEYKIAFEKIKALVLLAYLSLKEVRKCLMVVVVQASSQLINMM
MLNVELSIASIKLAANSNGITNPIVSSKRIEVADLAMLKD
>Tip_1371
PLKMLGKRRSDVVAMVSDPFHIAYERVKSVVLLAYLALKEIRTFLAQLVVQASTQFFELL
VLNAELSIVEIHLAANLNGITKPVIASQKIQMSDFVLLQD
>Tip_382
PLDVLGESRSEVHILVEDEFDVAYERFRPILLVQFIGLSEIRQWMVILAAQCESKNAAIA
ILELAVGLMSIRTLDNLEGIATPVIATDKIEVDDIVFLKN
>Tip_383
PLDILGQERSDVRVLVEDPFQISFERIRPLILVQFVSLQEVRQFLLLLAAQCESRMAAII
ILECAIGLMHVKTHDNLEAAAAPLIATKKIAMSDIVMLKD
>Tip_2743
PLEVIYKDRCEEQLLIGETYDVTYARFTCIVLSTFLAIADVRAYLIAVEKQCQSRTIKLI
ILTTEIGIVGIRLKATLDAIGCPIVCTRNIDTHDVLLISK
>Tip_2744
PLEVLYRNRCEELLLVGSQYDVTHAKFACMVLIIYLVIHDINDYLSAVNKKCDSRSMELI
ILKVRIGILGITTKANMDALGTPIICAQRIDLTEVILISK
>Tip_2299
PMEVAHLRKAAELIMLDSDFNVTWAEFKPLVLTTFLALAEVKEFLIMVDKHCESRTVDMM
LLEVQMGLMDVRLKANLEGVATPVVATHSIELYEMVLITN
>Tip_2300
PMYVLHEEKCTELILLDSGFNITYAEYRDLILTTFLVICNIKEYLGAIEEQCDSRTLEMM
LIDLQIGLIDVQLRANHEASANPVVASTSIEITEITLITN
>Tip_1229
PMEIIRGKKAAAVVVCDSDFEISYAEFNSLILTTYIVMAEIRDFMVMVEKQCESKTIAIV
VLSVQINLVEIKIKANYAAVASPLVASTTAALAEMVLITN
>Tip_1304
ALEVIKLAKCKTTLFVESEFDLAYQRFKNYVLVTFVAIASIRQWVATIVKQCESQYLQVL
ILTISVGVVGLPLIASHQCIAMPIVPSKTVLLEDILMLTP
>Tip_1305
SLEVLRVKRCKAYIMVEGDFALTYKHFKSYVLVTFVAMASVREHVATIAKQCESTFIQLM
ILTVAVGVVEIRLKANIQTIATPIIADRTIRITDLVMMTP
>Tip_3564
GLEVMRSKQSDIFILIESEFGLTYKRYKALVLVTFVAMASVREYISTLAKACESAFIQLM
VLTVEVGVVEVAMKANIQSIATPIISEKTVALLDFVIISP
>Tip_3565
GLEVLRAKQCEFFILIESDYNLTYKRYKAIVLLTFIALASVREFLSSLAKACESTFMELL
ILQIEVGVVNVMMRANIQSIAGPIVSEVTVSLSDFTIISP
>Tip_2505
GLEVLHMTQAKFHLMISSDFSVTYKKFQAYILIQFICIESIRAFVSRVAKQCESKFLQLM
ILSVKIGVIGIPIRANIQAIATPLVCDKRIRLTDIVIMAA
>Tip_161
SLEIMRAKRCEQHIMIESGFGITYKRFRAFVLVTYVAVSSIQAHLKVIAKQCDSALMELM
ILTIAVGVVDIRFKANISTIASPIIASARIGVADMLLIKP
>Tip_162
SLEIMRAKRCQQYILIESGFGVTFKRYRAFILITFVAVASIRSHLSVIAKQCESAFMELM
VLTIAVGVINIKLKANIQTIASPIIATSRIGVSDLLLITP
>Tip_3204
TLEVFTLLRCEVELVMKAELGVTYQLFEAAVLFEWIALSALRGFVGTVQKQAESRFLELV
ILGVAIGVIAVKIHAHLTTIATPVVATLTIPLSDLTLIQP
>Tip_3205
TLEGFTAVRCKAYLLMKADFNVAFKLFKSAVLFEWIALHLLRAFVSVISKQAPSRYLELL
VLKIAIGVIAIALHANLVTIAHPLVASATIEMADITLIKP
>Tip_2922
ALETFTIIRCELHLMMKAEFKIAFKQYQAAVLFEWLSLAKIRDFVRTVQKQAPSALLDLL
VLDVAIGLVDVDLRANHATIAIPVVCSLTIDLHDIVLINP
>Tip_3618
TLEVMVVYRCKSFLFAKSEFNIIFKLFRALVLVEWIAITELTEFVTALEKQAQSAFLDWL
TLGVLIGVIRVSLKANVAGIAHPIVARQTVEMNDLVLITP
>Tip_3663
TLEVMVVYRCDTYFLAKAEFDIIYKLFRALVLVEYIVITELTQYVTALEKQAESELMELL
TLGVKIGVMNVQMKANVSGAADPVVAKDTVHQNDLVLITP
>Tip_3664
TLEVMVVYRCDNHFMAKSDFNVIFRLFRALVLIEWLAINQLTEFVSVIEKQAESAYIDLL
TLGALIGVIDVSLKANVAGSAAPIVAKKTVQLNELVLITP
>Tip_3631
ALETVYSERCDWLMLMEAAFEVAYKLFTVLILVEWLSIAAIQKFLSTIEKQCESRHIELI
ILTVAVGILNLELEANIQAIAEPVIARRQVELDDLMIVNP
>Tip_3632
TLETMHSKRCEVYMIMEAGLNVAYKLYRLYVLVEWIAIATLQEVLSVIEKQCNSKYLDMI
ILTLAVGIIELEMEGNIQAIAPPIIARKQIELSDILIVNP
>Tip_728
ALEALNSRRAETSIFMEAGFDVAFKLFKLLILVVWLSLMAVKNVLAVVEKQCESNHIEVL
VLTVAVGIVNIQLEANLKAIASPVIARKTMSMSDMLLVSP
>Tip_3745
PMEALRSERADMNAMVNDDFNVTHAKFSMYVLTVYMPLASINEHLSTIAKACESKVCAVL
VMEIMIGVIEVSRSANIEGIANPLLAGQTIELQELMMIRE
>Tip_3746
PMHILVDDRADVFAMINNEFNVTFAKFTMLVLAIYFSIASINEHLEHLAKACDSRVMAMI
VMEVMIGVVEISRSANIEAIATPILASKTIDIKELLLIKE
>Tip_1496
PMELLRSKRAVVYLMVDEDFNITHAQYQAYVLTAYLSFASISEHLASLAKACDSKMLEMM
IMTVTIGVLNITVKANMQAIASPLIATPTIEANDMLIITE
>Tip_1064
PLELMRVRRATTKMIVNKDFGLTHAQYKAYILTSFLSFAAVREYLNVIAKACESRVLELM
ILTTMIGVMNIKMKANVECTASPVIAGTTIEFNEMMIITE
>Tip_858
QMSILRKRRAPNLLIIDDDFQITYARWHSYILTTYFSFLSVKEYMNPVETQCSSKVLEML
VLEVAIGVIGVQVKANLQSIATPIVSSKTIAFRDMIIITE
>Tip_524
PMEILRTRRSADLLLVDSDFNITYAHFNAYILTTFLAVSSTGEFIIPVAKQCENKIMQLL
VLDVAIGVMGVRMQANIQSIAQPIIASTTIQMQDMVIITE
>Tip_3146
TMQLITTVRMHTFLFVNDLFHLAFDSYRAVVLATYMALKQIEDYLQVIGKRAERTWLTVL
VEDVAIGLLGIKNRAVFEASASPIVASHTINLTDFLMLLN
>Tip_3147
SMQVLNITRIKIFIFVNSAFTLAFDSFKTLVMATFLALKQIEDFVTIIEKRAERTYITIL
VEQVAIGLLDVQNKAVFEAQASPVVGEYTIAVSDLLLIRS
>Tip_3594
ALQIMNVERMSLNLFVGSQYNIAFERYDPLVLATYLGLRDVEDYLNVIGKRASRTYVMVI
IANVAIGLINLHNKACFEGSATPVIGQYSIDLCNFLFIEG
>Tip_3595
VLQVMTAQRMNVVLIISSTYGISFERYRPVVLATFLGLRDIEQFLNAVGKRSSRTFMLFV
IADVAIGLLSITIKAVFRGSASPVVGKYSIDLSNFILIEG
>Tip_598
SMYIMMVTKMPAHLVIDGAFNLVFDKFQPLVLATFLAVRDVEEFLSVVGKRAARDFMEIL
VADIAIGLIDVQNKAHLDARATPVLGAYTIKFSDFILIEN
>Tip_2277
SMFVQFVDRMGSMLLINEAFNCAYDAYNPIIFACYLAVYNVKNYLTNVDERAAHRFAGLL
VKGLNINMVDIQLRAHQDARECPVISNRRIQKADIVLIMS
>Tip_2278
AMFVQWSDRMQTSVLVDEDFSAVYDRFEAIVFAVYLAVHDIKNHLSVIDQRAAHKLIGVL
IAGLKINMIDMHIKAHFDTREAPVISSKTIPKSDLVLIQN
>Tip_1990
AMFIQWSDRMTMSLLIDEAFEAVYDRYQPIVFAVYLAVHNVENYISLIDERAAHQFLGFL
VAGVKINMAEVHWRAHLDAREAKIFSSRTIPKSELMLVEN
>Tip_2347
AMFVLLLDKMPRKFLVNGEFNAVYDRYQPLVFAVFMAIRLVEEFMLVVDERAAHQFVQLL
IADIQIGLVGIRNTAHMDSRETPILSSKMIALSDFLLIEN
>Tip_2348
PMFVMLIDKMPRQYVVNHASTAVYDRFEPVVFAVFLALNSIEDFLLTVDERADRQFLQLL
VADVKLGLIDIENKAHLEARESPVLSSQMISLSDLVLIEN
>Tip_2184
PAHLAKVTRMNMYLLINDAFNICYEGYQGLILANYISIQDVEEYVTTSDKKAQRKFLDLL
VEHFTIGLINILNAGHTEARSSSIIVDYAIELSDMIIIRD
>Tip_2185
PAHILRFTRMQEYILISNAFKLTFDAFRGMVLATFLAIADVEEHLSCTGQKAARRFLAVL
VENFSIGLVDVLYAAYSESRASTIICNYPIQVSELLMIKD
>Tip_3432
PAYVAKVLKMESRILVNDAFNMSYDKMGGMILFTFLGMHDVADFVSFIGKRAEKKFIGLL
LDTIKLGLLEVFNKANSTARATSVVAHQKIALRDFVMIRD
>Tip_3433
PAYVAKVLKMQVRLLVNDAFDMTYDKMNGVILFTYLGMADVANFVQLVGKRAEKKYFGLL
LESITLGLLDVFNKAKTTSRASSVVAQQTIELSDLMLIRD
>Tip_1396
PAHVAKLIRMAQYMLINDAFQVTYDQFNGIVLFTFLGLADIENFVSVVGKRAERHYLGLL
LENITIGLVDILNKAHTTSRASSVIATYTVDMSDLVLMRD
>Tip_334
TAYIAHKTRMSLHMIVNDDFNITFDEYQAVVLATFLAVAELESFLTCVGKRAARRYLALI
VEDVTIGLVNVRNKAHYQVQASPVVGNYTIQLSDVLLIEK
>Tip_237
PMHAAQATRMGKHLVIGNGFDVAYDNFDPVVLTVYIAVRDIEEYLSATGKQAARSFLEII
ILNLSIGLIDLCLKANVEARANPVIATYVVQLNDMVVVED
>Tip_1576
PLQVAHPSRMDQHLVIDNGFEIAYDGYISMVLLTLVAISDVEDFLPAVGKEADRRILKIM
ILAIGIGLLAISNRANIEGRAVPVVSNKVITRPDFIVVES
>Tip_1577
PLQVLSQPRMEKQLLVDNGFAIAYDHYLAIILLTFMAVKDIEEFLICAGKEGDRKFIEIM
ILHLQIGLVNVANQANIDARALPLVSSKVIELSDLTMIED
>Tip_3695
PLMVAHPSRMHEDILINNAFTISYDGYLPWILLVYMSIVEIEDMLITVGKEARQRFLEIL
ILGVAIGIIQIQNKANVEARNDPVIATKVIDLSDLILVED
>Tip_3696
PLHVANIARMAAHLLINDGFGVSYDGYLPFLLMVYLVVAEVEQFLIAVGREAARNHLDIL
ILNIAIGVINITNEANVEASQDPVVSQKVIEITDLVLVED
>Tip_663
PLNEAQMVRMGRRLLIDNGYNVSYDSFKPLILMVYLSVAEVEQFLIEIVKEADRNSIRIM
ILNIQIGLMHIRQQANHEARAGPIIGGKVVELSDIVVIED
>Tip_1929
SINTAYLLRMEHRLYINDDYNVAYDNFAPIVLTIHIPVQTVEQHMEQVSKKANRSFLEMM
ILRLQLGLLEVRQKANLESRAEPLVGQKVVELAKIICLED
>Tip_1930
SINTAYHVRMQNSLLIDNGYNVAYDTFKPMILTIHVPVSEVEQFVVEIAKKAARNSLELM
ILNLQLGLLDVSQRANIEARANPIIGSKVVQLTDIVVLED
>Tip_399
PVEAMRISSSTVKMMVGNNYNIAVDKFKTLVLSIFLSLTAARLYMQIIAEAAANEFLELV
ILDLRLSLINTSNKASHQALPQPPVAADQKDLSTIRLVHN
>Tip_495
PLEALCVSSSEIQILLGDEYGIAVDRYSSMTLSIFMTLTTARHWMSVIAAKAANKFIAIV
ILDLRMSLVNTKKKASQAALPAPPVATDRKSIGTMRLVHS
>Tip_910
SLEVIQRMSSRTSLLIKNEFDIAVEKYRSMVLIIYLALHKAREYMDLIAAKAEQAFLELL
ILGTRADLVGIKKQAQRQSGPQPPVVDQQKDLSTMTLVHK
>Tip_911
PLELIHAMSSQCHLLVKNEFGVAVEKYRATVLVIFLALEKAREWMSLVAARAENEYVDLL
VLTVRADLTGTKKKAQRQALPHPPVVGKQKDLQTLTMVHN
>Tip_560
ALELLRLSRSDVYLLLGNAFKVAVDQFHAVTLTLFMALLSARKHIEVLAARAENEYIDLI
VLKLRASLIGIKKKAQMDALPSPPVPTKQKAATTLVIIHN
>Tip_555
QLEALNVVSTDSQILMGDQFKIGYDRFQGLTLCMFLAVQTVRKFLSIIEAKAANQYIEYI
VLNLKLNLIDVEKKASHQSLPQPVVATRRKDIATFTVVQH
>Tip_556
QLEAMHATSTKLLILLGEEFKIAVDKFRAMTLSVFLAIKTARHYLNLIEAKAANEYVQMI
VLDLHLNLIDVQKKASYAALPQPVVSSQRKDLSTFAWVHH
>Tip_747
PMEALLASSGQRHLLISNDYTTTVDNFRTFTLNIYLALTEVRHWLTRVAQAAQNEHMDLV
ILEIQLSLAGTANKGSTQSLAQPPIAGEKVAMKSLKIIHN
>Tip_748
PMEVLLSSSGERHLLVSNDYNTTVDQFKTFTLNIYLALTEIRHWLEQVDQAAQNEYLELV
ILDVQLSLAGIANKGSTQALAAPPIGGAKIDLRSLKLIRN
>Tip_275
PIEVLLRENANSEILVSDEYETTCDRFQALTLNVYLSLTEVRNWLACVAQAAEQQYLNLV
ILEVRLSLASITNEASFQSLAAPPVANAKVDLKDMKIITD
>Tip_276
PIEVLLRESAQVHLVISDEYTTTCDRFKALTLNVWFSLREIKDFLACIAQAADQQFIDLI
VLRIRLSLANIKNEASIQALSKPPLASAKVKLKDMVIITD
>Tip_3352
AIEVVLIAACDLQLMVNEAYKTGCERFEALTLNIYLAFTELKHFMHLISQASEQKFLDIM
VLEVRLSFAGVKNKASIQGLTTPPVASGQVELADLILITD
>Tip_3353
AIETLLSVAADLILFIENEFQVTCENFQALTFNLYLVFSEIQEYISAIAQAGEQSYIDLL
VLGVKLSFINVMNEASIQGLTSPPVASTRVKLTDLVLITE
>Tip_406
AIHIIYRARAAMEILVNDEYNTTCERFHALTLNVYLALAEIKDFLDCVAQAAEQQFVALL
VLDIKLTFANVNNEANIEGGTSPPLAAVRVDLRDLVIITD
>Tip_690
PLEALIKANAQIYLLLSNTFAVACERFKCITYIMVLSLEPISEFMTGIEHSSERRHFAIL
ILTIRLGLLRVRLQSQQEADASPPAANARVEISETRLLQD
>Tip_828
SMEAINVVNSATKLIVGNSFNVAFDNFRALTYNIVLAINPISEFLPIVRHASKRKFVELL
ILTVQLDLIRINVQSHMEADATPPVSTKQVNFAETRLIDE
>Tip_1275
TLEALMVLNGNLHLFVSDQYNVGFDKYRSCVYNDVLLIYPVSAFMTLIAHSAARRFLEML
VSRVTLDLIDVRLESHMESNAAPPISSRQVEVSEKRMIVD
>Tip_1276
SLHALMLVNGNTHLYISHEFNIGCDKYKSCIYSKILQINPAEAALSQIAHSADRKWFELL
VLNLPLDLVKVKFKSHMERTATPPISTKSVSLSELRLIKD
>Tip_3192
PLEALYCGSGALRLMLSNWFEVGCKAFHSLTLNLVIALYPVREYLTGAKHAAAQKYVQIL
VLAIRLGLIDIKGRSQLESNAAPPAADRRVPLEDTKILQD
>Tip_3193
ALAAIYPNSGALNMLLSNWYEIAFEEYQSLTLNLVIALYPFREYLDGAEHAAAQRFVEIL
LLAIKLGLISLRGKSQLDTSAAPPAADRRVEFKETHLVKS
>Tip_594
PLRVILASSGPVQLILSNWFDLACDKYDAFTLNLVVCLEEVKEHMDAAKHASAQKFMAIV
ILSVQLGLITILLRSSLDATAAPPVASKRVELSETRLIKN
>Tip_1903
PMRIFRVTSSPVYMIVENWFSLPCDRFDALTFNLVACIQEVREKLGNAKHSSTKRYLDFV
VLNIKLGLISIRLTSKLANAAKPPIGTITAAWTEITLMRD
>Tip_1904
PMRLIRVASDPSYLMLENPFSIPCDAFRSITFDLVLCIYDVRQKMSAAKHASTKKYVAII
VINLQLGLVSILLTGKLASAASPPVSSKHVEMHETRLIKN
>Tip_1558
PMRVLRHTSDRVHLILENWFDLPCDSHDCLVLNLAVCLLECQEFMDNAKHASAKKYLALI
VLDSQLGLIAVLIKSSQEAEASPPIGQQHVEIPETRLIKD
>Tip_1559
PMRVLRTTSDEANLMLEGWYDLPCDSHNAFVLNLVMALLECQDYMTNAKHASEKKYLCLV
VLNSQLGLLAVLLRSSLEAEASPPISAEHVDLPEYRLIKD
>Tip_741
PLSIMLLSSAAAWLMLENWFELPCDRYDGLTLNLVVCLERIKEYIGNAKHASSQQYLEII
ILKIKLGFVKVKFRGSLPSSAPPPVAAERVEVTEMRFIQD
>Tip_2442
ALCILLTVSSDTKLMIEEWFDLACNQYDGLTLNLVVCMPRVRKYVTNAKDASSQNYIDVI
LLRIQLGMVYVNLQSSQSASDWPPVAAKQVDLREFRFIKD
>Tip_2443
PLCTLLIAKAEYWLVIEDWFNVPCNKYDMITLNLFVCLKRIARFMTEAEDASTQKYVDII
IVKVQLGLLKVRLNNSESGSDSPPVATRKVKLAQIQLIKD
>Tip_503
PLAIILNASASFYLLLDNWFNIPCDKYNCLTLNLYLSLKEVREYMDTATHAATQKWIALI
VLQVKLGLINIKIKSSLEVTAGPPISSARVDFTETRLIQN
>Tip_2187
PLEVMCISSGAAELMITDEFSVACDKYEALTFNIVLCLNDIKEHISMAEHAAEQKFIDLL
LLLVKLPLVLITGNSSDDATACPPIATKRLHIEEIEIIQE
>Tip_2188
PLEVLFIVSGASEVMVTDDFCIPCDNYSSITLNIVMCANEIRQYLSTASHAAKQRYLALL
ILLIALPLVTVQGKSSNDCSATPPVAQQRIQLEEVTLIQE
>Tip_1921
PLETLEIASGSEHVLITNPYGLNCDKFQAVTFLVVFCVNTVNDYLKTAQHASSQEYLQLL
LLLVELPVVGIGGKNSDNAEVTPPITSQRISLHEFRLITD
>Tip_1922
PLECLCTARGAEVLLLTNPYNLNCDKYQSITLIVVVCINTVNLYLQVAQHASNQQFLELL
LLLVELPLVGIGGNNSDESTVGPPIATQKIELTEFKLIRD
>Tip_1458
PLETLHVSSSTRYLLVSDDFTICCDKWHNMTLQVVICFNAINTYITRAQHQSAQKWIDLI
LLIVELPLVDLTGNSQEDSTAPPPISNRKIDVEELKIIQE
>Tip_3254
PLEVMCPTSSQTSVMVTNDFHVAYDRYRSMVFNLVKCLHKVREFMATAEHAGSQRYMELV
LLLVKLPLVTIRANSSFQCTSSPAIPSKRIDLTEMKLIEN
>Tip_3255
PLELMCTSSSPTQIMVTDDFHVGCDRFRGITFNLVLCLHDVRQFMNTAEHAASQKFLDVV
LLLVKLPLIAIKGNSSQDATSAPAIPNKRIELNELKLIQN
>Tip_3250
PLELMCVTMAPVHLLVSDEFEVACDAFKSITLNMVLVLHEVRDLLKEAEHAAEQRFMDVL
LLLVKMPLIGVQLNSSRGASAHPPITGARIEISEIKIIEN
>Tip_3251
PLEVLRIASAEVALMVADDFNVSCDRYEATILNLVMALNEVKDWIAAHEHKASQRYVEVL
LLLVRMPLVSVQLNSAQDVTASPPVSGNKIELHEFKLMKD
>Tip_2311
AMVTLFQSSSQGDLLVGDDFDIGCDSFAFVTLKIYFCLEEIRDYVTTISHAVQQRYMDIV
IKTVSLTLADVHVRQSSECNASPPVSQSKISLAEAAMIRG
>Tip_3315
AIVSLFEVSSEENFLVGDDFEIGFDRFESVTLTIFFSLEEIRNYIQIVSHAVAQKYLTIL
IRTIALSLANTYLKPSHETMASPPIASAKINLSEATIIKG
>Tip_3316
AMVSLFQVSASRNFIIGDKFSIGFDRWDSMTLEIFFAMEEIREYISSISHAVDQEFIDLL
IQTVALNLVNTYMKPSYETAAAPPVAPAEADLTEAILIKG
>Tip_991
AIVTLYAASAAGQFLIGDNFEVGCDNFDGITLNIYFCLEEVQTYIQVIAHAVAQRYVTLL
IQSLALSLADTTARPSHQALAQPPVVGMQVSLEEADTIKN
>Tip_91
AIETVLASSSNYHFLVGDEFNAGCDRFTSITLNIYLCLQEVRDYIAAIGHAASQKYFTML
IRSVALSLVNTHLKPSEECLAIPPLTTTEITLNEAKIIEG
>Tip_976
SLEILLAISSDRMLLIEDEFNVSYDHLQTLTLNLFLAVSEVRVFIHVVTHAAESNFFTLL
ILELKLEVADMRGRPSKSCLASPPIAIKDIQLNELKLIQN
>Tip_977
SLEIMLSASSESRIFVADDFNLSCDILTTFTLNLFLSVNDIRDHITIATHAAQSQFVTLL
VLDVKLSLANVKGQPSHDSLAAPPITSPDIKLAQAKLIQD
>Tip_50
PVETLQKDTASIPIIVNDEFNATCDRFRTLTLNVFMCLIEIRNFIHLIAHAAEQKMIDLV
ILELRLSLAEVPGHAAFDSLADPPVATKRVEISDLIIITD
>Tip_362
PVEVLQTDSSDVPVMVNDDFNTTCDQFKTIVLNVFMTLIEIRNYITMVAHAAEQKMVDMV
ILELRLSLVTIPCRASNASLASPPVSAKRVDMKDLILITD
>Tip_363
PVEVLQRDSSSIHIIVNNDFDTTCDKFKSLTLNLYITMFEIRNLISMVAHAAEQKMIDMV
ILELRLSMVMLPGRASNAALASPPVSANHVELKDLILITD
>Tip_143
PVEVIQWTNAALPVMVGDEFETGYDAHRALTLTQFLCMIEVRNYIDTVAHAAEQRFLEML
ILQMRMSLVNVPGRASFEALASPPVSSHRVDMTDLILLTN
>Tip_2012
GVEVLQTASAEARLLIDHQFNLVCDGYEAFTLAVYMSQYAVKEYITVITHQSRSSLMKFL
VRAIRLNLVRLPGRVSYEALAAPPVASINMKLSDMQMISD
>Tip_2013
PVEAMSVNSAEMRMLVDNQFNVVCENYAAFTLVVFLSQYAIKEYMYRLSHQSESKFLNFL
VRALKLNLMRVTGSVSHEALARPIIAAMNVQMKELQLLSD
>Tip_2535
EVKMIQLASAETSIIVSNHLDVVCDSYRAYTLSVYLAQQEIKNFIATVSHQAESKFVEML
IRSLKLNLVDARNHVSFDGLAHPPVASKHIRLKDLQLITN
>Tip_2536
AVKMIQLASAAVRLMVSDRLDVVCDAFTAYTLAVYLAQFEIKNYITTVSHQAESKFLDML
IRSVKLNLVEATGDVSFDGLAQPPIADKHVELTDMQLIKT
>Tip_3161
PVKMMQLVSAELHIIVSNKLNVVCDSYKPITLAIFLAQHEVKNLITSTSHQSESRYIELL
IRSMKLSLVEVKGDVSYEALAQPPVAAAHIELNDMQFLTG
>Tip_3343
PVAALHLLSADVMCLISDELGVSCEAFTDLTLAVFLAQYEVKNFLERMSHRSDSKYLNLL
VRNIKLNLVDIKLDVSQDGLAVPPVAEDRIHLNDMKFLTH
>Tip_3344
PVKALYVKSANVIFMVSNQLGIACEAFQGMTLAVFLAQHEVKNYLTTISHQSESKYLDLV
VKNLRINLVKIKLDVSKDGLASPPTAEKAIHVDDLRFLTN
>Tip_2870
PVKMLRLLSAEMKLLLNNDLNVICDSYRALTLAIYLAQHEIKDCINTLSHQSQSKWLDLL
IEYIKLNLIDVKGDVSHEGLATPPVATHHIEIKDLSMMTG
>Tip_1132
CVETFFLVSAKVYLLINDKYDTVCDAHKSHVLAIYFCQGEVRSSMDTIGHAAEKQFLQFL
VQNIELSLLDIQGRVNEEPLATPPVSTPKVVMKDMQAVKE
>Tip_1133
CVETFFAASAQILLLIDDKYNTVCDAHRSHVLVIYVAQGEIRSCMDRIGQAGDKSYLKFL
VQNLELSLLSIRGEVNEEPLASPPVSSASVSLTDLQMIKD
>Tip_312
AVKSFNVESGAIRMLLNDEYHTGCDAHRAIVLPLFLCQREVNGWMSSIGHAADKKYVEIL
ISDVNLDLLNIRGEVRHNATAAPPVASRKVVLNDMKLIKD
>Tip_408
PVGSLQVAASQVSFLVNNEFDTVCDSHQGHTLPIFLAQCNVESLISRVKQRAQKRYLDFL
IQEVELALLKIRGSVNYDPLASPPISDRRVHIKDAKIIAD
>Tip_1189
PVGSINATAAEIDLFINEEFDIVCDSHVGHTLPIFMNQCEIKDYLQVLEEAAHKSWLDFI
VHSLELSLVDVKGRVNHEPLSTPPIAKHRIEMADLRLIAE
>Tip_1190
PVGTLSPAAATVDLFINEDFDAVCDSHHGHTLPIYFNQCEVREYLQVLEQAAHKQFLDFL
IQKVELSLIQIRGRVNQDPLSSPPIAKHRVKLSDLRLIAE
>Tip_2026
PMNLMHEASARAGLMVTEEYNVACEKWRALLLNVLISFSQMKEFIAFIAQKASQALLELL
VANLMLGLVELQNRASYETLASAPLCVKRVEMDDIVMMTD
>Tip_2124
PIHLMMEVSAKTGMMVTEDYEMACEKWKVQLLVVLVAMSHMLEIINFIAQKANQKLLALL
LADLMLGLVKVKNKASQETLASAPVCTRRVELNDLQMVTD
>Tip_2125
SLHLLNNASTDSVLVVTQDYEIACEQWKTQLLNVFVAMAEILKILSEIAQKADQQFLELL
LASVMLGLIQVKNRAAYATGATAPVCTKKVEVDDMQMMTD
>Tip_297
ALFMLYRIQCQAHLLVDNKFDLGCEKWYVLIYRMFIALEEVQKYLTRIAKQSNKMFLDIL
VLDLRMGLVHIKNKSSHDSSATPIVANAAVDITDITRLRQ
>Tip_2279
PLYALYAVQVEKNLLVDHEFDLSCDKFRSLIYRMYYAFHEVRNFLNAIEKQSDERYMDLL
ILDVKLGLINVKTKNSFEASAQPIISTKAIEFADVTRLRQ
>Tip_3461
PLFMLYRVQAETFLTVNNKFDVSCDKWNVIIYRMFFCLEEVRAYMARVDKQSDQQYLHLL
VLDVKMGLIEIQNKNSFDCSASPVIASKAIKLDDMTRLRQ
>Tip_3462
SLFMMYLLQSECQLTVDNKYDITCEKWDVLVYRLFLCLSEVRSFMTRVDKQADQQFVHML
VLDLKMGLIGIEMKNSHDCTASPIIASRAIEYDDLARLKQ
>Tip_835
SLFMLYRVQADAFLMVNNKFDISCDKWKVLIYRMFFCLEEVRAYMTRVEKQSDQQFLHLL
VLDVKMGLIEIQNKNSFDCSASPIISSHAIDLSDITRLRQ
>Tip_1233
ALFLIYQLQADLYLLLDDQFDLSFEQWFALIYRMYISMEEVAKYFSQVVKQSNQKFLHML
ILDVAMGLIDVMLRSSHDMGAAPVVASKAVNVDDLTRLSQ
>Tip_1234
ALYLVYVYQAQIYMILDNQFELSYERWYGLIYRTYLAMKDVAELLSALVEQSNQKYLKIL
ILNIKMGLIDVANQSSYDASANPIVATHAVEVTDITWLEQ
>Tip_211
PLFMLYRVQPEACLLVNNDFDISCERYNVMVFTMFVSLHEVQEFLSEVEKQSDQKFLHLF
VIDIRVGLLDVHNRSSHQASAAPVICSPEINFKDMVRLQQ
>Tip_3201
PLYILYRAQAKDQLITTSDFGLSYEKFYAMIFDMHVAMHELKDFLSVVDKKSDQKVINLL
VLDITMGLVTVRNKSSIEASSTPIIRSKEVEISDMVRLKS
>Tip_3863
ALHVLYHSQGQARILVTSQFNLSYQHYYSIIYNVHAALYELKEYVQAADKKSEQKYLDLL
VLDTKMGLVRVDNHSSINPPDTPIVRNGEVDMDDLSRLKS
>Tip_3864
SLYVIIATQGKPQILITSEFTLVFEKFYTLIYNIFIALYEFRDFLQMVEKKSKQRYMDLL
VLSIKMGLVRIENKSSINTSSQPIIRTHEITLSDIVRLKS
>Tip_812
PLFILYRVQAPTYLLITNQFGLSYERYNGLVFNLYIAMNEVQDWLARVEKKSNQRLIQLI
VLNITMGLISIKNRSSVQGTAAPIIASIEVDFAEMVRLKD
>Tip_813
PLYTMYEAQAEANLLITNNFDLSYERYYAVLFNTYIAMNEIQEWLGAVEKKSQQRVLQMI
VEGVTMGLVRIRNKSSIQATAAPIIASCEQDFRDLVRLRN
>Tip_148
PLYLLYAAQAEKCLLVTDDFSLACEQYYVLVFNMYMALHEIQAYLAAIEKRSNQQFLKLI
IKNVMMGLVKIRNKSSISAAASPIVASREVAYTEIVRLKN
>Tip_2641
PLYMLYTSQAAAIILIKDDFDISCEKWAAVVFSLWIAIQEFKDYMSLVQKRSHQRFFELL
VLSLMMGLVGIKNNSSLQASANPIVAGRRVKYSDLLRVRD
>Tip_3222
PFYLLIEAQAQIILLVDDDFNLSCEKYAALVYNLWVAMKEFRKYMILLRKRSPQRWLELM
VLDVMMGLVGISNQNSVTASAAPIIAGRRVDLSDYLRLED
>Tip_3223
PMFMWLEAQATVILVVNDEFNLSCERYRALIFNLWIALHQFKDFISLVKKRSTQRYFEMM
VLNVMMGLIHVQNKSSLEASASPVIAGRKVRISGLLRLED
>Tip_2689
GLRMLHECKAKTHFVVNDDFNLSCDKYQSLVFNLWIALQEFKEYMALVQKRSDQKFVELL
VLNVMMGLVYVTNRSSLESNANEVICSKKIQLADMMRLKE
>Tip_2049
ALYILWCAQSEQALLLSDDFSISCEQFQSIIFLLWLPLHELRQLITIVQKRSSQKLVELI
VLDIMLGLIDVNYQSSMEPSTGPLVAADKVNLETMARLEN
>Tip_2207
PLYLLWITQADTTLLLSDDFKISCEQWYCLVFLVWLPLHDLKQWISVVQNRSTQKLLALL
ILDIRMGLVGVQYKSSMAANAAPLVSHQKVPLATMARLAS
>Tip_2240
PLHVLLTFQAALHFLIGEEFNISFEGYQPLIFLVWFVLHELKHYITYVDNKAKQRIYDFL
VLDIEMGLVDVAYKSSHAVQAAEVVAENQMPMATQQSLKD
>Tip_2241
PLSVVFAMQSEIHLMLSEDFTISCEQWKAIIYMIWLVLYKLRKFINLVQNRAKEAYFDFI
VIDIRMGLIDVKLRSNNAARAQEIIAPRRMEMSTQARLKN
>Tip_1495
PLYLLYQAQADIHMLLSEDFSIACEKWYSVVFNMWIALHDFKEFLSVVTKRSTQKFMELI
VLDVMMGLIGVRNRSAIQGQASPLVATRRVQVSDLVRLKN
>Tip_2126
PLYLLNSIQAQVCLLVTDEFNLTCENYYAFIFNLYIALEEIRKWMDLVEKRSEQKYLELL
ILEIVMGLLKLRNRSSIEASATPIISGQRIQYTDLIRLRN
>Tip_2127
PLYLLFSIEAQTSILITDKFKLACEDWYAMIYNLYVAIDEIKKFMNIVDKRSAQAFMEMM
VLEIVMDLLKIVHKSSLQASASPVISNEKVDYADIVRLRN
>Tip_209
PLHVLYMTQPETMILVSNEFSLTCETWYGIIFTAYVALSELQEYMSGVEKQAEQHCLEMI
ILDVMLGLLSVRNMSTADANAPPIVSAQKVQLSDMMRIKD
>Tip_1538
PLYVVAITKAETHILVNDAFDVSCEKFKVLIFSVHISLQEVQGVLTSVDKQAEQHYMELL
VLDIQLGLITVRMKDTVDGNSAPAITTRKIDLGDMVMVRD
>Tip_4046
SLYAAANQQADLKLLVNDAFAIACEEFKAIIYAVHLSLSELQGVLSEVEKQAEQKFACLM
VLSIMFGLVDVQFRDTADGSSAPVVPQYRIKVQDIIMVRD
>Tip_4047
ALYAAANQQAELSMLVHDAFAIACEEFRAVIYLIHLSLAEVQGVLKEVDKQADQRFMCLL
VLSIMFGLVDVKLRDTAEGTSSPVISQRKVRETDLILVKD
>Tip_2861
PLYVVAITKADIHLLVNDAFNVSCEKFRVLIFSVHISLQTVQGVLTQIQKQAEQHYVDML
ILDVMLGLVTVRLKNTVDGNSPPMITARKIDMSDMVMVRD
>Tip_1637
PLYQVNKTKAQMRLFVNNVFDIAYEQFRALVFNVHLTLNEVQGILSKIDKQAGQRFLDMI
VAGLMLGLIGVQLKDTVDGSSPPMVASRKIDLSDLTRISD
>Tip_1638
PLFQIALTQTEIHLLVSDAFNISCDQFKAHVFTAFITMREIQGILHVMEKQADQRYVDLM
IRNVMIGLVEIKLQDTVDGTSSPMITSQRIEMEDMVRIKN
>Tip_1803
PLYQVAHRKADVTLLVNDPFSITCERFKAITFKVYLTFQDVRGILMPIDKQADQKWLEMI
ILQIMLGLITVKLKDTVEGNSPPLVTSKRIEMPDIVRIRD
>Tip_1804
PLYQVAHQKSDSHLMVHDPFDVACERFKALIFNVFLTLNEVQGVLMSVKKQAEQHFVEMI
ILEVMLGLITVRLKDTTDGSSPPIVTSQRITVTDMVRIQD
>Tip_624
PLYMFPRANSKCSLVLDDRFDISCEKWYSLIFNAHVCLDEVQSLLTIVDKQADQHYINLI
VLEMMMGLIHVQLKSTVDANAPPVITTKRIDLGDILRLRD
>Tip_506
PLFMFSTLNPIAHLVLNDNFHISCERWYPLIFNAYVALNEVQQYMNIIDKQADQHFLDLI
VLELRMGLISVQMKSTYDANAAPVITSTRIDYGEMIRMRD
>Tip_36
PLYVLQIAQATIMMLVTDEWQVTFERWKATVFNVYISLREVKDFLTVIEKQAKQRFIQLI
ILGIMLGLLSLKMKASIEALANPPVSARKVSMEDLIFLSD
>Tip_3237
PLYILHLAETGVHFLIEGDWGICFEAYNALVYNTFMAIREVKEYMLALDKQADREWLDVM
LQNVKLGLVPVTLRAALDASGDDPVSSQEISLSEIVFLSN
>Tip_3238
PLFFLNFCETGLYFLIDADWDIAFEEYSGMVYETFLSIKEIKEFLLTLQKQAEREFLDLL
LQNIQLGLIGVNFRAALDANGLDPVSSKQVELQEIILLSD
>Tip_934
PLHIMSITEAELMLMINGQWNMGFEAYRSAVYNAFLALIQVRDYLLIIDKQAKKEWINLL
VRAIQMGLMSVRLQAALESTGDDPVATKHVDIQELIFLND
>Tip_2522
PLFLMPLTKAELAMIVNDDWDLAYENWRSIVFNVYVAVFDVKDYLLAVQKQAKRRYLAIM
VKGIQLGLLGINLTAALENTANEPVASRQVDLEELVLLND
>Tip_2523
PLFLMPNTKAQLTMIVNNDWELAFEGWKSVVFNVYVGFFDVKNYILAIEKQAKRQFIAMM
VKGIQLGLLGIQITAALENSASEPVSSQQIRIEELVVLKD
>Tip_138
PLYVYRLKKARMLALVDDEWKLVYEEWRRVVFNVFLAINEIREYMTVIEKQAKRRFLQLI
LRDLMLGLVALNIMAAAEPLAKPPVSSKRVEIDELVFLND
>Tip_123
PLNLVRHVKAQVFVYVTDEWRVTWENWQTLVFNAYISLKEIKQYIGVVEKQAQRRYLKMI
VHGIMLGLITLKIQSSYEGLAEPPVASKQVEFTDMVLVSD
>Tip_38
SLDVLAMSQSDYKIIVTDEWDISLEQWKVLIFNLFVCMEELQEYITVVDKQAEQKFIALI
VLGIIMGLVKLTMRASTTMSANPPVATRRVKLSDFFMLTD
>Tip_358
TLDVLHAVQSGHQILTTDEWRIALEKWRALIFNLYVCLEELQNFLSAVDKQAEQQYMSII
VLGIQLGLANLRLKASTAAYAQPPVSNEEVDLTDIILLTT
>Tip_359
SLDVLEVAKADYQILTTDEWSITLEEWKVIIFNLFVCLREIKDYITTVEKQAEQKFMNLF
ILGVMLGLTRIKLKAMTALYATPPVATRKVDVSDMIFLTS
>Tip_1282
ALYTMHEIQAAAYLLTTDQWKISLEQYRVLVFNMYLTLHDIREFIAIIEKQAEQEFLKII
ILGIQLGLINLNNESSQDALASPPIASQKVDINDMKLLAN
>Tip_1283
ALYALKAAQAASTILTTEHWHIALERWKVIVFNMYLTLQEIREFVNRIEKQAKQRHLELL
ILGLMLGLIELENKASIDSLANPPIASKKVDITDLAILSS
>Tip_1345
PIFVLYHQQAETRILVADEYEMACEKWSAVIFSIFFPIKELKDFLSRIEKQAQQRTVEMI
ILGISLGLLNVRLTASVEGTASPPVSEARTQIQDMLFLSD
>Tip_3302
AIYVLMSAQADKHVLIGNEYDLSCEKWRTYIFSVFFGMRDLRDYLNKVEKRAEHKYIEII
ILSVSLGLLRVVFTAQLEGLAAPPIAEARVDLSDLLFLSN
>Tip_3303
AMYIIMIAQAERHLIVGNDYNLACEHWVAYIFNVFIGIRELQAYLSHVDKRADHRNLEII
ILNVSLGMIHVMIKAQLDWLASPPITTGRVALSDLLFLNN
>Tip_450
PIFVLRTAQADRTMLISDEYSVASKRFRALVYSIYLGMHDVRDFIGTIDRQADQSYLELL
VLGITLRLIDISLTAALEDLASPPVASRRIDLTDLVYLSD
>Tip_973
PIIVLQIAHADTHLMIGNEYNLAFKKYTMLVYAVFFGLREIKNYISATERQADETYMGLV
ILGLSLGLLAIELSASFNGTAAPPVAAGKIELSDILYFSD
>Tip_2876
AIFVMQTAKADPQLLVGDDYDLSYKRYQMIVYVIFFGIEEVREYITFTERQADESFFNIL
ILNVSLGLLGLKLRATHDTTATPPIAAQKTKLPDLVFLSD
>Tip_2877
PIITLQTVQAQAQLMVGDEYNLAYKRYRMIVYAAYISLRGVREYIPMTERQADETFLAII
ILGLGIGLLSVNLSASFDSTGQPPINNRKIEISDLVYLSN
>Tip_933
PIVVIQLAQADIHMLIGDEFDLSHKKWKMMIYAVYFGLQEVKEFMPITERQAKETYFELL
ILGISLGLLNVSLTASYEELASPPVAAAKIDVSDYVLLSD
>Tip_923
PIFVLQHAQSEVRVLIDDDYELTCKKWRAMIYSIYFGLRDIKDFLSTIDRQSEQSHLDIF
ILNISLGLLSVQLTASLEGLARPPVSTKKIHLTDLVFLSN
>Tip_1663
PIHVLYMTKAPTDLLASHPYPLACEKWKALIFNIWLAVYKLKEFLAQIDKHADQRWMEMV
IMTVSLGLVNLKNVASLQSLGSPPICSKKVQLPEITLLSD
>Tip_1664
PIYILEIAQADGDIVASNPYPLTCEKWRGIVLNLFLSLQEVRDFLDRLAKHAEQKYIGVL
LMSVSLGIIDIENKANRECLATPPIENKRVALNDLTVLAD
>Tip_3686
PLYMMFVEQSDKDIQVNGPYPVAFEKFKAILLNIWFCVYKIQKYLDFIKKHADRRFLTFM
ILSISIGFLALQNKTSLASLATPPICEQKVAMADFLLLSN
>Tip_3687
PLYTLFEAQSNMHIQVEDPYPVAFDKFRGILLNIWFSVYKIQRFLALLKKHSERKYLEFL
IMNVTIGFIGLKKHTSLAALATPPIGKKQIAFDDFLFMAN
>Tip_3678
PLYLLFIEQAKNALQMNDAYKVSCEQFGSLLLNIWFCINKIKKYVEAIEKQADQKFITFM
ILSVSLGLINLKNRTSHQSLENPPISAKRVTLSDFILLSD
>Tip_3393
PLYMMFCKQAKRTLMVNDPYPATCEKYQAILLNLWFAIRKVKKFINVVEKHADQRFLSLM
ILDLSLGLLGIRNQTSLEALATPPICSTQVEVSDITLLSD
>Tip_2716
PIYFLHMIQAETDIIVSDTYPIACEQYESVILNIYMSIHKIKEYLDRIEKHADQRFITFM
ILSISLGLLGLRNQTSLDTLASPPVCTKKVELNDMLLLSE
>Tip_9
PIAKIDLVSAAHEMLVSNEYSIALELYKSVILSVFLSFREVQNLMIVIEKQADQHITELF
ILNLALGLMQLKNKASIEGSTQALVANQRIKMTEFMLIDN
>Tip_19
PIVALNEVSAARELLVDNHYLIPQELYKTLILSVLVAFKDVTEYMIFVQKQAPQKVLPLL
ILDIALGLVHIRGEASMEGNTGPIAASERVALTELLLLDN
>Tip_364
PITKFNMASSQIHLLIDNHYKVPLELYKTFILSIFIAFQDIMEFITAVEKKAERKVVPLI
IVQLHIGILKVKGQASHEGTTTPVASPQKAALGEVVLLRN
>Tip_365
PIVKFDMVSADLHILVDNHYLVPLELFKTFILSIYLAFKDIMAWITMVAKKAAKKVFPFL
ILQLAIGLVKVKGQASMEGTTVPIAAPQKAAMGEVVLLKN
>Tip_81
PIVKLDIASASCHMLVDNHYLIPLELFRTLILSTFCAFRDITEWISMVQKQAPKKVVPLL
ILQVALGLIDVKGKASMEKSTPPIAASKKAAISEITLLDN
>Tip_3507
AIVAMDMESADKQLVINNDYPVPLEQYTAMVLARYLSIDSITTFMIVVDDEVEQRYVELF
LLEVAVGLIDIQLRASQDASTDPIVAPTRVALAMIQIMDH
>Tip_3508
AIIEIMVESAQKKILVNEAYHVPLEIFTALVLANFLSVESITEFMVAVEDEVEQQFISMF
VLDLAVGLIGLHLRASNEAATSPVVAPERVAVTMILLLDH
>Tip_499
AIVQIDTQSAQTHLVVDNHYPVPLELYKTIILSVFMSIKSVTDYMAAVGEQVEQKLLDLF
VLNIAIGLVNVEGQASQESATDPVVAAGQVAVNMMLLLDN
>Tip_3424
PITKLSAISSASHLFVEEHYLIPMDLFSAYILAVYLSFLDVTTYLTLVDKRAEQKFVDLL
VLDIALGLVSLTGQAYYETATAPVISDRKVDLEEVAVLDN
>Tip_3425
PITKLTCVSSANHLLTEEHYLIPMDLFAGYILALYVSFQEVTTYLVLVDKRAEQKYLDLL
VLYIALGLISLDGRAYWETSTSPVIVSKKVELSEVAVLDN
>Tip_2099
PMHRVDEVASEKRMFCNAQYNIPLTLYEGVILNEWLGIREITEYISAIDKQSEQKFMELL
VLNIALGLLNIKGSASYESGTQPIIAEPKVRMAELLLIDK
>Tip_3692
PIHRVQQTATVRNVFVDARYLVALDLFQAFILQAFLSLNELMNYITAIPDQAKQKYLDIL
IRTIALGIVDLEGTANLDTGTTPIIVTRKVEMGEMLVIEN
>Tip_3747
VLRKVDSLAAPVHLLLDGSYLIPLDLFEALVLNAYISFDDLTEYVSSISKQADQKYLDLL
ILDASLGVITVQGTANMESGTTPTIVTRKIDLSEMLLIDK
>Tip_3748
PIHRMDKEASKRNIFCDGEYLIPLDLFRALILPAFLSFDDLVEFVTVLSKQAQRRMISLL
ILGVALGIVGIQGKADMEAGTCPIIVNKRVELTELLLLDK
>Tip_2677
PINKMENAAAEKNLQCDAKYLIGLDQFRGMILSLFLSFNDVSDCISIMDKQATQRFYELL
VLDVRLGLIDVRATASMESATTPMVASKRVNLQAVMVLDN
>Tip_2678
PINKMENAAAEKNLQCDAKYLVGLDQFKAMILSLFLSFNDVSDCISIMDKQAEQRYFELL
VLGIRLGLLDIKATASMESATSPVVATRRVNITAVLVLDN
>Tip_1973
AVQALQISKARVNLLVEDWYLISLDLYEALILSTFIAFKEIKDFLITVDKQADQDYLDVL
VLNFAIGIFDVQIEASSDASTTPIMASEQVEVMELILLDG
>Tip_1974
TVTITHQSKARVEMIVEDWFLISLDLYSAIVLTTFIALKEVKDFLVRADKQADKDHLEVL
VLDFAIGMFGIYLAASKDTTTPPIITNERVELSEMILLDG
>Tip_684
AIRAVNIAKADTDMLVNDWYLIPLDLYESIILTRYICLKDLKSYIRALEQQAEQDYLSLI
VLDFSIGMLGVLLEASKEGATNPVMSTVRVELSQLQLLDG
>Tip_61
AVAKLHITQAKRNLMVDNWYLVPLDLYNALILSVHICFNDVQEFCQTVEDQATQEWLEVL
MLTIAIGMFGIEGQASHEGSTAPIMACQRVSFTEIVLLDN
>Tip_867
PIAQLATRQSKTSIVVDSWYHVPLEKFKALVLSVWIACKEVAQYLETVQEQSDQRYLKVI
IKDTTIQMIALDGEASYQGTTTPVIAAVNVAFADVIILDS
>Tip_868
PITQLSITQAKILLMADSWYLVSLEKYSALVISIWIACKDICAFMNSIQEQSEQKFLKLF
IKETTLQMIDIKGEANNQAKTCPMIASKKVALNDVILVDT
>Tip_3950
PIGQFDTKQADVLLLIDSWFIIPLEKYTAVILSIWVCCHDISDYINVIEDQSDKKYLEIL
VQDVNVQMINVQSEASHQANTNPLVANRSVKVNDLIILDT
>Tip_3951
PIGQINKKQAEHWIIVDKWYLIPLEMFTPLVLSIYVACRELAHYISEIEEQGANEYMEIL
VRTTTVQMIDIKGEASQQASTLPLIAGRNVDLHDITLLDG
>Tip_1772
AISKILMHQAEREIMVDEWHLIPLERYKSLILNMFVACSQIAEFFTTLGDQADRLFLEVV
VKEVTIQLVNVEQRASYELDTSPVVCRKRVTLSEMILLDN
>Tip_1773
HISKIHARQAEDFLMIDAWHLVPLERYQSVVLSVFVACAEIAEYFELIAEQADRKYLEIV
VRDITIQLVEIKQQASYELSTTPVVAGKHITFTEFVVLDS
>Tip_1805
AMNKLSTKQGEALLIINDWFLIPLEKFNTAMLAVFLSMHETAHLLEIIAEKAQQRHIALL
IRNVKIQLIDIQGEASFALTKKPVIATNQIQLSEIVVLQD
>Tip_2087
AMNKLSVKQGAILLLVNEWYLIPLERFKSAMLAVFLSCNEIAHLMSMIAEKAQQEFVALL
IRHVKIQMIDIQGRASFALGKNPLVATNQIGFEELMILQN
>Tip_2088
AMNKLSVKQGDILLIINDWFLIPLEKFKSFMLAVFLSCSEIAHFMEVIAEKAQQRFIALL
VRHIKIQLIDVQGQASFALTKKPVIATNQIEISEIVILQD
>Tip_755
AMNKISIKQGEVLLIINDWFLIPLEKFSGAMLVVFLSCSEIAHFMEIIAEQAQQRYIALL
VRNVKIQLIAVQGQASFALSKKPVIATNQIEVTEIVILQD
>Tip_3679
AILILDARQSDAGIIVDNDYLISYPKLNSFVLETYLSLNEIAALMCLITEQAEMKYMMIL
VRSIKLQLIEIAGYASFTVATSPVVAAEHIRITEILVLAN
>Tip_3845
ALLVLDTAQSQDFALVDQYYLASLPQLKALILTFYMSMTEITELVCFITERAEMRFIMIL
VRSIKLQLINTVGYASLTVPTSPIISGRHIQLSELVLLAD
>Tip_3846
ALCIIDTKQSHIGALVEQYYLVSMPKLEGMVLSFYMSLTEIEQLLCTVTERAEMKYLMIL
VRSVKLQLINVTGYASLAVPTSPVIAGEHIKITEMLVLAN
>Tip_1724
AICMLDSKQASLRLVVAEYYLIPMPKFRSLILTSFLSCTEIAQLMDIVQEQADQKYLAMI
VRSITLQLVEVQGYASFTVGTSPIVGAQHIRLSEIIILQS
>Tip_1470
AISELDSKEGAVFILIDEWYLVPIERFQAIILSAFIACTEIAEFMETVAEQAEQKFLSIL
MKNITIQLINVEGKASQETGTSPIVCDEHVQFEEMVILES
>Tip_2737
AISKLHAHQAQSLFIVTNWYLTPLARFASVILAAFLACNSVAKFLTTIDERAEQRYITMV
IKKLNIQLIGVEGSASHDLSTTPVISLKHIELTEFAILEN
>Tip_2738
ALSKLHIRQAKTLLLITNWYLTPLAQFQSAILCAYIACNQIANFLTMIDERANQRYMTFV
IKRINIQLVGVRGTASHDLSTAPVVSRWHIQLTEFTLLEN
>Tip_1809
AINKLHMMQAKALLLVTGWYLTPLAQFRTAIMIAYLACSEVADYLNVVNERAEQRILDML
VRTVTVQLVDVEGAASYQLSTSPVVCRQHIALSDLMLLDD
>Tip_137
AIRKLHVRQSQSLLFVDSWHLVPLEAYGTMVLSAFMALAPVCEVLPVVDDQANQAYMDLI
VRQVSVQMINVKAQASYTLANDPVIAAKKVDPVELIVMDS
>Tip_935
TIRKVHMTQGESHILIDSQHRVPLQAYRSVVLNAFIAVNPVCDILMQVEDQAEKDYFDLI
MKSINVQMISIRRHASNTLCTTPIIAAKKVKLTEIEILDN
>Tip_936
AIRKVHVKQADAQIIVDSEHLVPLQAFRAMVLTAFLALRPVCDVLMQVEDQAEEDFLELI
MRNVNVQMIDIKRQASNDACTSPIIASKKVQMSELEVLDH
>Tip_1106
AIRKIYVYQADPRLLADSWHLVPLQNYQAIILNSFLAVSAVCEVLSLVEDQAAQQFVDMI
VQQVTLQLVDVERQASQNANENPVISTRQVEMADMKLLDN
>Tip_1107
SIRKVYKHKAEKQIIIDSWHAIAFQNFEALVLNVFIALNPICEVLSQVEDQAEQSYIDLI
VRNVRVQMVNVTKKASNSLTTSPLISTHKVKISDLKLLDN
>Tip_567
ALYKLDRAQCDINLVLDNWHLVPLEAYRAVILSPYIAIQQICDTIAIVDEQADQAYLEII
IKQVTVQMINIRGKASHTLTTSPVVVSAKVDISEMMLLDN
>Tip_3428
ALHKLTPPQTQRNIVVDAWFLLAFENFQALVFMSFIALKDICKVMTVLEEQATKRWIEVV
VKEVTLQLIEVYLLASTTLAEPPLVSSKKIKLADLALLHG
>Tip_3429
ALHTMAPAQTEKHMLINAWFLLAFEKFRVLVFMSFLALKDICKVIAQVEDQADKKWVEVV
VREVTINLIDVRFLASQTLAESPLISSRKIKLADLVCLHG
>Tip_2710
ALFKLQKAQDDKLLLINEWHLLPFEKYKSFVFMQFMALYDVCQVLTPLQEQAEQRYLELL
VRQITVQMVNVGGMASRTLSTPPILSSQRIDLNDIQLLHN
>Tip_1570
ALYKMHAAQSKRMLIVDTWHLVPLEAYKTLVLVSFIALAQLCEVLAVIEEQATQAYMDLI
IKQVTVQMIEISGRASKTLSTEPIIATTKVAFSDLQILDN
>Tip_1257
ALHKMHPQTTDSTIIIDSWHLIALEMYSAMVLTAYMAIQEICGVISRIEDQSDQRYMDLI
IRQIQVNMVGIRGSASKTLSTDPVIVTRKVDISELALLDN
>Tip_2942
SLYKLYIQTSELNIMIHSSHLVAWEMMKAIIMLAFICLQEICELLAVVKDKTEKQYLDMV
VRQIEVSLIGIELSAKKQLTTSPVVVTNKVRIKELELLDD
>Tip_2943
ALHKIHVQASDMHVLVDNWHLLAFERHTALIMTAYLAIMEIAPYISTVKDKAEQRYMEMI
IRNVQVNMVSIRGTAKEELTTDPIIVARKITLVQMKFLSD
>Tip_2000
GLHKLSTKQAEAEFVINSQYLLALEMYQSTLLTFYIAIYTVTESLAKIDEQSDHKFMALI
IRNIEINMVRIGGSASEQAATSPLVAPKRVSMKKWAILDN
>Tip_2899
GLQTLITQQSGRHFLINNWYNIALEMYRTMLLTFFLAIFDITEWLATVEERSDQQFVELI
IRNIEMNLLSVGGKASSGSTTTPLVARQAVDMAKWILLKN
>Tip_2900
GLQKVSTKQSDSQFLVNSWYLVALEMFNSLLLTFFLAIYDITELLSVVEEQSDQKFLEFV
IRDIEMNMLRVGGAASEGATTQPLIAARSVELSKWAILDN
>Tip_1389
TLHKMAAQQAESAMMVDAWHLIGLDLYQCILLACYVAMHEVNGILTKVEEQSQQQYINLI
VRSIKINLVNIGLNASETAATFPIVASRKVKVGKWAMLTQ
>Tip_648
GIRKMFLRRTGVTILVNAWHAISLEAFSTLVLSAFLAVNHVCGVAPRIDDKADQSHLDLI
LQNLTVHLVNIKGRASHSLSTVPIIASAKVEMSELVVLDN
>Tip_649
GLRKLFARQTKLMLMINSWHDVALESFRTLVLSAYLAINQICGVVPRVDDQAEQSFMELI
IRNVTVNLINIHGKASRTLTTAPIIASHKVDITELVILDN
>Tip_2933
SINKLMPAQADLLLLTDSWHMIPYEAFEPMILSAYIACFQVSELISIVDDQADKAYLKIL
IRDVTIQMVDLEAQASHELSTPPVIASKRVDTTEVVMLDT
>Tip_2934
SINATLPRQSDVNILISNWHMIPYEAFDAVVLSAFLSCYHVSEFITAVNDQADQTFVKVL
IRNIQIGMVNLEAIASKALSTPPIVSTRRVDTVELALLDK
>Tip_2046
CIAKMLPREADQLVLIDNWYLVPFDAFRALVLTAYLACFQVCEIVTAIEDQAQQAHVKLI
VRNLTIKMVKVTARASHSLATAPVIASQRVQLAELAILNN
>Tip_4028
PLSLLTVCSAGHLLYIDDAYDIAIELYLILILSVFTALKELRDYLVHVQARADQKFVDLF
ILHIALGMAAIRMESSIGALTSPLVGSRNVKLGELLLLRD
>Tip_4029
PLALITIVSAGGFLYVDDAYEVAIELYLIVILSVYTALKELRAFLVYVEARADQKFLEVF
VLHVGLGLAAVKLESSIGCLTTPLVGSATVKLNEILLLKD
>Tip_1683
PMAILTVASAEVLLLVDGHYGVSVETYLALILTTFVNLRDVRDYLIQVEKRASQQFLDMF
ILHVALGMAQIKFRASIGALNGPLISSKRVKINEIGLLRD
>Tip_1684
PMAVLTTCSANVLLLVDGHYGVSIELYLVIVLSTWVALKDLREWLIHVQKRASQQMFDIF
ILHVALGLAAVRFRASIGSLTGPLVGSRRVQLGELGLIRD
>Tip_639
PLGVFHMVNGQDRIMFDNAYDLSIDLFRLVILRRFFALLQVQEFLILVEKKAPQQYVQLL
IMQITLGLISLMLRASMEALTRPIIASQKVDFSRVMIIRD
>Tip_640
PLGVFHVVNGAKHILFDNAYSIYIELFQLLILKKFFSLLKIQELMIVIEKKAPQKYVDLL
IMQVALGLIYLLLKASLEMLTRPIIAGQKVEFSRVLIIRD
>Tip_578
ALGVFHVANAAESLVVDKTYQVAIELFYLVILRKYLALIKVKDLLVAIEKKAPQEYLELF
VMNLALGMVKIRYEASLEALTKPIVASRKVEMARVLIIKD
>Tip_111
PLGLLWILSAAAHIIVDQRFEIAIELFKALVLRKYLALLRLMNYLIFIEKKAAQRYLQLF
VLHLAIGLVNINYEASAEALTDPVIAPRRVKFSRILLIED
>Tip_925
PLGVIDIGSAEEHLLIDDRYDMGIELFLLLVLKVFLALVKIKDYLSIVQDKAAQTYLDLF
VLSLNMGLVNVRYEASFEPLTSPIVVSKRVEVCELLMIRN
>Tip_926
PLGIMDIASPAKHLLIDDQYNLSIELYLLIILVVFLAIVKIRDYLTSIQDKAARTYIDLL
VLSLNLGLIDIRLDASLEASTQPVIVSKKVELCELLLIRD
>Tip_1748
ALGIINKASCNESVIINEQYTMAIELFLMIILGVYLAMVKVKEFLSFIKQKSQQQFLEMF
VLEIALDFIDIKYEASLESLTPPIVASQRIQIVEIVLIKD
>Tip_1749
PLTVVDVASSEENLLITGQYGMAIELYMLMVLRVYMTLLDVKEWLTVIQKRAQQHYFDLF
ILGVALDLINVRIEANLDSLTPPVVASRRVAIADILLIRN
>Tip_1272
SLAVAFVASADEQILMNQEYEIAIEMFLTMILSIFVALAKIREFLIHVQKQAAHRLMSMF
ILGLALGLVDIRNSQSIEANTRPVVATRKVLVHELLLIES
>Tip_1273
SLAVLYIASANEHILMNQEYEIAIDMFLALILSPFIALVKIKEFLVVVQKQAAHNLLDLF
ILNIALSFVDVQNAQWIEANTRPVIAQEKLLMRDLVLIES
>Tip_461
ALAVAFRASVKEQILMNQDLNIGIQMFDSLVLSIFIAMTKMREYLIQIQKQAAHQFLSFM
ILDVALGLIDVRNTASHESTTTPIVATKKVLLHDMAMIKS
>Tip_462
ALALLYRASVKHQVMMNQNFKISIQLFRSIILSIWLAMTKMREYLMHIEKQAAHQYMSFM
ILNIALGLMDIALTASYEATSAPVVATKKVLLHDLTMIKS
>Tip_1293
PLALAFHLTAETEWILSEEYKISFEMFNTIILTIFLLMRTMSVYLIGVEKQAEHKFIEMV
ILDVALGLVNVASRSSYDGATTPVVDNIRVALNELTLIKT
>Tip_1294
SLATAKIATVVAHWMLNQDYEIAIEMYKTTILVVFFAMRKMRVFLLYIDKQAKHNLLDLI
ILNIALGLIEVVVQSSHDSTTLPVVDSKKVTLKEFVMIKT
>Tip_621
SLAIFFVATADDWLLINDDFGVSIEMFLLIVLEIFLAIHRLKEFVQHIQKQAAHKILSLF
IKGIALGLINVNNSASVESLTTPIIASRQVKLQEIVLIKN
>Tip_622
ALAVFFVASAAEIMLLNEDYNIAIEMFLLLILETFLAIHRLKEFLEKIQKQAAHQLFALF
VLNVALGVVDVKNTASIESLTTPIVATKRVRINELILIKN
>Tip_2784
PLNAMTVKSTGLHLVIANAYNVAIELYELVILSVYMSLKEIKQYLKNINESATQKYLNML
LLHISLGLVNVHNEASYESLTSCFLAPQQVSLRDLKIVRS
>Tip_2785
PLNAMTFKSANAHIVLSNAYKVAIEVFRLVILTIYVALKEVKNFLENVDETCNQRFLNVL
LKDVALGLIDVSNESSVEALTDCFLSPKEIRMRELSLVKS
>Tip_196
PLNALHRVSAGMRLLASDDYSVAIELYELLILSVYLGVKQIKDFLSAVTESAQQEIIHLL
LRHVRLGLVQISNESSFDALTAAFVSSRRVHLGGIEVVRD
>Tip_274
ALNALTRASARLHIIVSDEYEVAIELYEVLVLNVYLGVKEIKQFLDHVDESAEQQVLDLF
LLLVSLGLIDCKNESSCDSLTVAFVAPKKVRLGGIQLVKN
>Tip_863
ALNAVASAGAQLFMIVSDEYSIAIELYRVLILDVYLALHEIREFLSNLHQSAESHFLDLF
LLLITLGLIEVNMDSSCDSLTVAFIATNKVQMSGLALVKS
>Tip_864
ALNVLAEKGATLCILVSDEFGISFELFRSVILNVYLGVKAVSEYLTQIHESAESRYFEFF
VLLLTLGLVHVQIETSCDSLSVAFVADQKVSISGFRMVKG
>Tip_186
PLSIITVKSTVSHMILSDQYNIGIDLYVLTVLSVFLGLSQVKEFLTAVNENSAQAILDMF
VLNVGLGLVGIKNNASVDALTAALVATQAVDMKKATLVKR
>Tip_187
PLSIILIKSTVSRMIISDQYDVGIDLYVLTVLSVFLGMSQVKEYLSVVNENSAQAILNIF
ILNVGLGLVGIRNNASVDALTAALVASQAVEVKKATLVKS
>Tip_414
ALYVVRVISVTIMLFVSDDYTIGIELYVAFILSIFIGQHEIRAWLIEVREQAQQHFLTLF
VLGVALGLMDLTCHASQNALTAPLIATKKISLHDVIFIRN
>Tip_2341
PIAAVHTVSVELHILVSDPYTMSIDLYRALILAVFLGMQEIKAFLSAVKEQADERYLTLL
VLDLAIGLVDLKFEASQDALTAPIIAGSKIEIQDVLLIQS
>Tip_2342
SLAAVRIVSVTLLLIVSEPYTVSIDLYKAIVLTVYLSQYDIRDYLSEVKEQSTQHYLTIF
ILDIAIGLMTISVHATHNALSTPLIAARTIQMSDVLFLND
>Tip_3823
PIAVMHKLSVTIELFISDQYTIAIELFVLLVLSIFVSLREVRAYLFIIQEQATRHHIDLY
VLDVALGLISAKCQASVDCLTSPVVASKKVEFAEVAWIRD
>Tip_3824
PIAVIYVVSVGVHLLVSDQYTVGIEMYTLILLSIFLSIRQVRAYMIVVQEQATRNYMDLF
VLAVELGLMDVKLTASNDALTSPMVSGRKVHLSDVTWIRD
>Tip_512
PLAVFKIASTQRYLLVSDDIGINIEKHRAICLSIFLAMSQIKQFLHSVRERAETQVLDLF
VLSIALGLIDVFNAARQSGLTSEVIGAKKTPISELSLVRD
>Tip_513
PLAVIHIGSAELYLLVQDDIGINIEQYECLCLSVFMALAQIKSFLELVKEKADTKLLDLF
VLKLSLGLINIFNKKRHKPLTAEVIGVSKVELEELSVVRD
>Tip_3522
PLVTLQLASNKDRIFINHAVEVGIEQHRCVCLSVYMPLAQIRRYMLLVKEKVAAQVVTFL
VPDVRLGLVDLGNKARYQSLTSEVVAANRAELEELVMIKD
>Tip_3523
PMVTLHVVSNGQQVFINDQVTVGIEKHRAIVLSIFLPLQQIKQFLIAVKEKAEAQLMTFL
IPDIRLGLIDVGNNARYQGLTSQIIAAEKIELGEISLLRE
>Tip_411
PLVTLYPASSAVHLFIKNEVAVGIENHRAVCLAVFMPLNEVREFIMIIKQKANTKILSLF
VLSTQMGMIDIELKARHQALTGDVVGTSRVDTLEMVMMRD
>Tip_1708
PLVTILMSSVQVYVLVKDDVNVSIENHQCLCLAIYIAAAQVREFLIMIEEKADTDVLELV
VIDIKLDLIDIRLKAKSKACSGEIVSNQKVELNEVSILRN
>Tip_1709
PLVTILLSSVDLHVFIKDQVGVTIENHHCLCLAIYLAAAEVRKYLIVVREKADTDVLKLI
VINVKLDLVTVALKAKGEATSSEVIGSKKVTMTEVSMLRN
>Tip_3107
PLVTITGASSTLYLFVHDKVDVGIESHMCLCLVIYMPLAEVREFLITIKEKADTHVIDLF
VLDTKLDLLDVAIKARKECTTPEIAGTAQVDLPEVSMLRN
>Tip_3108
PLVTVHTASSVKFLLIHNEVHVSIEAFMCLCLTIYISLREVRELLTAVKEKANTHVLELF
ILDMRLDLVAVEIKANSEASTPEIASSAEVQLPKLTLLKH
>Tip_1595
PLHTLQEISAGQHLLIDDEIEIGYEKYAAVVFEIWIPMAQVRQYMTIVEEKATDDVLQLF
VLNISIGLVNVKNASRKEALTAEVISGRHVELSEIRLVKH
>Tip_1864
PLHTLQLASGEVAFLIEDEIQIAYEKYAAFVFEIWLSMNEVRQFMTVVKEKATTDVLQIF
ILDISIGLVGVKLESRHEAITTEVIAGRRVQIDEVRFLKQ
>Tip_1935
PLHTLQLASSDVHFLVSDDIDVGYEKYAGFVFEIWIAMQQIRQHMSSVREKAHTDVLALL
VLNISIGLINIRFKSRHEAITAEIVASKRVDMGELRLVKS
>Tip_1936
PLHSLRIASANIKLLCNNDIDVGFERYAGIVFEKWIALHQVRQHLTIVREKAHTDFLALL
VLDISIGLIAITLQSSHDGITSEIVASTRVDKGELRMVKS
>Tip_489
PLHILTVASAGQFYLINDEINIGYERYPTACFTMYCPLAHVRQFLTRVEEKATTNIISLF
FLDVAIGLIEIRNASRCEALTHEVIAGRHVNLKDTELVKN
>Tip_2028
PLYTLYVASPGRSMAIDDEIQVGFEDYNLACFEIYLPLAHIRDFVQTVKDKATTDVLQLF
VLTLAIGLVYVRYTARSEALTSEIIASAHVELSEIRLVKD
>Tip_2029
PLHTLTNASPGQEMMVDDAIGIGYEKHSTFCFEIFMPLAHIKDLLQEIKEKATTQVLEFF
VLTIAIGMISIQMKARNETLTTEVIATARVGLDELKLVNS
>Tip_329
PLNQMKRASVDQVLMLSDDIGLGFENHKCLCFEIYLPLAHIRSYIANIKERAETDVMQLF
ILNLAIGLVKVTNKARDETTTAEVVAGYNVPITEISIVRD
>Tip_1104
PLAMLSISSTTLMLLVSCDINIGFEKHHNLCLSIFLALAQIKEFVIAVRERAETKYLDTF
VLSVALDLIEVANRARKDVMTCEIIGGNKVTLSEMSLVRD
>Tip_1105
PLAIVSVTSVEEYLLISTEINVGIERQRAFCLTVFLAIAQIKQFIIVIRERAETQVLTVF
ILNVALGVIDVANHARKDARTTELIGTATVALTELSLVKN
>Tip_492
PLSVKKLVSTAMWMFVSSEIDVALEKHKAICYVVYLPMQQVREFLNSVRERAEHHFTEML
LRTVMLGLINIKKQAHRDGLTKPIVSKKRVEVKELSLVNS
>Tip_493
PLAGKRVISTELLFLISSQIDIAIEKHLTVVLVVYIPVTQVKEFLSQVRERAEHHFIAMI
LMTVMLGLMDIQKHAHAQGLTRPVVSKRRIELKELALVKD
>Tip_3701
PLALLYLIQSEVALMITNQISVAIEAYRNMCFTVYVAIREIRAFLHPIEEKVDHNVFELI
LEVIPLGLMNVKKTAHSQALTGPVIGCRQVHIAEHVIVEN
>Tip_3702
PLALLHVLSTDVALLISDHISVSIETYRMLCFMVYLALAEIKAFLKPAREKVEHTVVELL
LSVIPLGLMSIRMKAYSQMLTGPLVGSQQVAMSEIAIVEN
>Tip_2222
PLAIVNVARTEVAMLVADHIEIAIDAYKMLVYSVYLSLAALRQFLHHIRERVDHEYLTLL
LSVMTIGLINIHKRAHSQALTGPVIGKRQVSFNEMVIVEN
>Tip_2223
PLLIMKVLKAEIAVLVANQIDVAHDAYKMICYSIYLTLVHIRQYLHPIREKVEHKVITLL
LSVIALGLVHIQMRAHSEALTGPVVGSEHTEFSELVLVEN
>Tip_327
PLVILKHLSTETYILVQSQINITIERYLALCLTVFLAMLEVKKFLIVVRERQDQHVTELF
MLSLALGLMNIRNRDSVECPTQPIVGSTRIKMTEITLIRD
>Tip_328
PLVILKHASTESYILISNQINISIERYLAFCLTVFLALLEIKKYLIIIRERQDQHVTKLF
MLSLALGLMGIRNRDSVEAPTQPIVGSTRIRITEITLIRD
>Tip_146
PLAILQHASTESQILVSNQINISIERFKAMTLTIFIALLEIKKFLIIIRERQEQHVRKLF
MLSLALGLMNVRMKDSLEAPTQPIIGSTRIALSDITLIKD
>Tip_3414
PLAGIHNVSADQHLYLTDKIALAIAEFQMLTLLEYMSVVSIKEHMITVTERTVKGYLEIL
ILQIAAGLVHVDFQGGDDSATTQVVGCSRINLSDLKLIQS
>Tip_3415
ALASVYDVSAGAEVFLTDKIGMTIAQFHMITLLEYLALMSVKEYLITITERTDRGFLELL
ILSVAAGLIQIEMVGGDDSSTAQVVGSPRIDFSDMKLIRS
>Tip_3347
PLWSLYSASCEKRLLIHDDINVTIAQFNSMQLLEFLALLSVQAFLSTLSERQEQHYLNLL
LLGVAAGLIELKFTGGSEGNTREAVGAVRIALTDLSMLAS
>Tip_1937
PLASMQGASATKQLIITDKIGIAIARYQMMTLLEYLAMLSVQKYLISLSERQAQKFLDLM
VLSIAAGLINVELTGGSEAPTGQVVGSVRIQLNDMSLIQN
>Tip_1665
SLASMHIASAATYLIVTNSISITIARFKALTLLTYLSLLSLRKYLIILSERQSQHFRKLL
ILNIKLGLIDIRLTDSSEGPTSQIVGTVRIDLSDLSLIQN
>Tip_2011
PLHVILVASTDHWMMVNGQIGVPIRKYQAFTLLEFLSLMQLREFFTTVRETQKLHFRELL
ILRIRLGLIKIHVRDKAEAPTCPVVGPARIRLSDMSLIQE
>Tip_2412
PLNVVWVASSNAHMLLSGEISVPIRKFAALVLLEYVSIKQLQDFMAVLRERQQLHFREFL
IGHWKLGLIDIKLRDKMQATTSPVIGAKRIRITDMNMIQE
>Tip_2413
PIMIIHYANTPSHLLISGEIAIALRKYRGVTLLEYLSIMQLHSFMTIVRERQELQFLDML
ILRIALGLIDVNVRDNSEASTNPVIGTTRIRITDLSMIRE
>Tip_2994
PLALLNIRHAERHVLVSNDIDISIERFEALTLALYLAFFNITAFLKLIDEKQEEKFRDLI
IRDIILGIIDIRLRDHGACATIRIVGAAHIHTSEICLIND
>Tip_2995
PLAMLSSRHAERFLMISNDIGISIEKFRAVTLAVYLAFFNITAFLMLVDEEQEEKFREIL
VRDIILGIVNINARSHQACATIRVIGTKHIHTGEVTMINE
>Tip_1382
PLAKMNKRRANRYTLVSEEIGVSFERFTAITLAIFMALYSVNSFLMMIDERQDEHFRDMV
VRDLILGIIDLRLRDSSACTTTPIIGTAHIAITEFAMIRN
>Tip_2501
ALAVMNHRRCDKELLVSNEIGIAIERFNTLILVLFLTMFEVNEYLRAVKEKQSEIVLKVI
MSNLIIGLVDINTRNSNAVSTAPIIGAGHIDISDITLLKE
>Tip_3871
ALAVLSELRAETYLLVSNQIGISIERYSSMTLVIYMAWYEVNEYFKVIKEKQAERFIDLI
MSNIILGLIQVTTNDSDAQNTAPLIGVGHIEMDDVALLRE
>Tip_3872
AITVMNTRRAEAELFVSDDIGLSIERFTTFTLVMYLGWYEVREYFSLVKEKQPEKYRSII
MQGIILGLIQITLQDSGAAATAPLVGVTHIEFTDVALLRE
>Tip_2809
ALAVMNHRRAQKELLISDEIGISIERFNTFTLVLYLAMFEVNEYLKVIKEKQSERFRDLI
MSDVILGLVDVNTKDSHAATTAPIIGAGHIDFTDVALLKE
>Tip_471
PLAIIHSLRAQRYMLVSNEINVSIEQFRVLTLAIFVALLEVNAYLMIVKEKQDEHYLEVF
MTDVILGLMYMRIRDSLACPTSPVIGSKHIELSDISLIRD
>Tip_3867
PLAILNTLRVERFILIKNQINVSIEKFRCLTLAIYLALEAVNEYLTVVKERADETFRELF
FTSIIMGLVTMKTKDSHDCTTAPIVNAKHINFADLTLLKD
>Tip_3868
PLTVLGKLRVEQTLLIKNQINVAIEGYRVLTLAIYVALLEVNKFLTTVKERAEETHREIF
FSTIIMGLLDMRTSDSFDCATSPIVGAAKIELTDFAMLKD
>Tip_638
ALALLFSMRASMHLLVSNQIDVSIERFRAFTLTVFVALLEVNRYIMIIKERPSESYRNVF
FTNMILGLMDIQIKDSHSCATSPIIGDQVIAISELSLIRD
>Tip_2143
PMGLIFIEQAARYFLLSNEIEVSVERYNALTLAIYLAMQEVKAYLNIIKDKQDEEFMELP
MSNIVLGFMKMQAKDSREAPTHPIVGTKRVGCSDLVLIRN
>Tip_2144
PLALMFKARADRNLLVSNAIEVSIERFEAITLAIYIAMLEIKAFLNIVEDKQDEQFFEMP
MTNVILGFMKMQTRDSSSAPTHPVIGSENIAVNDIVIIRN
>Tip_332
PLYTLDMISANVCLLVEEEFGLLIHLFKAIILTAYLVLEDLRKWFATVEKQAEQEFLKMF
FLGRALGLVDVRNAASVEALTTPVLATCHVDLAEILLIMN
>Tip_2116
PLHTLRVISGQICLLVNQQFRISIHLFRCLILTAFLVLEEFRPFFSEVKKQADQEHMELL
FIGVALGMMNIMSAASVEALTTPVLASTRTDLAEIVLIMD
>Tip_2498
ALHTMRIVSGNVCLFVDESFRVSIHLFKMLVLTAFLVLEEFRPYINQVKKQADQKYLDIL
FLSVSLGMISVMNKADVSTLHAPLLSSKRAALTEIIIIMD
>Tip_2499
ALHTLHIISGKMCLFVNEEFRVSIHLFRSLILQAYLVMQEFKPFFNEVKKQADQEFLELL
FLGVELGMIGIMNAASVATVTSPILATTRAELQEIVVIMD
>Tip_3325
ALYVLNRVRTDARVLINDKLDIAIELYRSLILTGFLAFNELTKMFTSLDQQARRQFFNLI
VHSVALGMMDMNNKASVPSMTSPILAGQRLQFGDVLLIMD
>Tip_3326
SLYIIHAVSTEKKAFVNDAFNVAIELWQTFILSGFFSFNELAKVFNLLDQQAKRRYVDVF
IQSVALGMMSMTNQASVDCMTAPILVTKRLKCSDILFIMD
>Tip_1855
ALNILDAKSTKRNAVVNDEFDIAIELYQALVLSGFLSFHQLVRYFLIIDQQARRRYVDVF
VRSIKLGMMNVTNKASVDCMTQPVLVNKKVGMAEVMLIMD
>Tip_1631
ALNALDAISAEQDGVVNDEYKVGIELYGALILSGFLAFEQLARFLLALDQQARQKYLKLI
VLNVALGIVNVENKASVDSMNTPILVDRQIELYELALILN
>Tip_1632
ALNAIDTISTTRNGVINDEYNIGIELYRALVLSGFLSFDQLAKFFLLLDQQARRRYLDMF
ILNIALGMVKIENKASVDSMNSPVLVESQVELYEIVLILD
>Tip_3751
AMNVLNRVSSPEYALIGNDYDVAIERFKAMVLSGYMSFDQVTQYFTLIDQQARREFLEVF
VLNIALAMVTVHNAASVDTMSTPVVAGAQVALNAIVLIVN
>Tip_3752
AMSVIDRVSAPEKAVINDDFDISIEKFRAVVLSAYLSFDQVAEFFSMIDQQARRRYMELI
VLNVALAMIKVLNTASVDTMTTPVVATRQVQLHALIIIVS
>Tip_2553
ALNVLNRISSSAKAVINDEYDIAIEKYHALVLSGYLSFDQIAKFFQVIEQQARRRYLEMF
VLDVALGMLTVKNAASVDAMTKPIIANRQVQIHAIVLIVN
>Tip_2023
ALNVMDSVSTTTQAVISHQYDVGIELYKSIVLSGFLSFDQVNKWFLKIEQQARRRYIDLF
VLSIALGMMSIENAASVDSSTTPVLASRQVDMHEVVLIMN
>Tip_1791
CLSYMTAVSADLYATIDREYHVGIELYGSMVLSGFMTFHKLADVFAKLDQQAQREWLEMF
VLNVALGMLSVKLAANMESLTTPMLAPRRVKMKEMSLIMS
>Tip_1792
CLNVMTTSSTNLYALVDREYGVGIELYGALVLTGFLTFDKVADYFKVIEQQAERSYLELF
VLNIALGMMTIEIAASLETLTSPVLVSWRVELNEMSIIMG
>Tip_1024
CLYIMTIAQTAINALVTRQYSVGIELYGATILSGLVSFEKITDHLNLIDQQSERSFMEIF
VLNIALGMMDVQIEASQEASTPPVLVTPRVNLDEMSIILS
>Tip_20
PLKILERVSADSFVLIDNQYTIAIELYRGIVLSAYIAFHDLRKFFNAIEKQARQKYLQMF
ILNLALGLMSVSNAASIESLTAPIVASVRVDFDELVLIKD
>Tip_18
PLKIFDAVSAAMHLMINEHYAIAIELFAGLVLSAFLAFRELRTYFILIQKQAEQKFLQLF
ILDLALGIMNVKNAASIDALTQPLVATERVKVSELMLIRD
>Tip_876
PLYVLHQIKQQVLLIVNDQFNINIELFRAIIFFAFFSVHKIRTYCTMIEKRATQEVLAIY
LQELVMHIIKVEVKKSYEATTQPIIAKTRVQLQDIVQIQN
>Tip_877
ALYVLHMMKQTALLLVNDNFNINIELFRAKVLFAYFSINEVRTYCCQIQKQAPRHLMKLY
LQEIVMHLVQIENQKSVKATMQPLLASIRILISDLVIIQN
>Tip_916
PLFRLEEVKQLRQMLINNSYNLSITLFDCMILFSYLAVHQVREYCSAIHKRANQKFLEVY
TQQLKMHIISTQNRKSLEASTSPIISTNKVELTKIILVHG
>Tip_917
PLFRLEECKQLRYILIDNHYNVAITLFDMLLLFAYMEVNQLKNFCENIHKKASQKFLEIY
TQDVAMHILKIKNTKSFEASTTPIVASKKVELSKIVLVSD
>Tip_426
SIYTLQQLQASLAVVIGSHYEVSITLYESLILFGYLTVDSIKDFCAAIHKRATQTILKLY
IQTVVMDIVAIQNRKSSQASTEPIIAMAKVQVSELVLLRS
>Tip_2404
AMNVMFMVRLEIYMLIDDDYEVDIEQYTALVLFAWYAIFSLQNFLPIIDRRATQKLMEML
IRAIVLHIVTADNKKSSERSTQPVICDNKVQLTELMLITN
>Tip_3465
PMHVLYRTRQATYIIINGSYSISFEHYKGLVFMAWHALYSLRDWMDSIERKAAQKYMKLL
VRNLVLHVIHTQNRKSYRSVTPPFISQIRTKLADISMIAD
>Tip_3466
PLHVLLRTRQEIHLIIGGSYSISLEHFTRLVFLAYHAMHDLKVHADRIGRQGAQKHLEVI
VKAVQLHVVSTANKKSAETDTPPIICAVRTELADLVVITD
>Tip_4024
PMFVLFKVKEDIHIMITNEYTLAYESYKTIVLLGWYALKQINSLMSILERQSEQKLVQIL
LRAVVLHIIRIRMKKHLERTTKPIVAVQKIILAEIALITN
>Tip_4025
PMQILFRIKEDHNLLITNDYNISIEKYQSVVLIGWYSLYELQAFLSVIERQSEQRFVEVL
LRAIVLHIIHTRTRRSLERSTTPLVCAEKVIITELLIITS
>Tip_2064
PMNMMHRVKNDLHMLITDDYNVAIERFEALVLFSFYSLHEVQAYLALIERQSDQQWIQVL
LKAVVLHIIDTRNQKSAERSNTPIVSTKKVIVGELMLITN
>Tip_396
PMYVIFTIKQDSLILVNGHYQINIEKYKALILFAYYSLHEVRAYMAVINRQASQQVLQLF
LAGVVMHVINIQNQKSVQATTGPVVCEAKVVLTELVFITD
>Tip_3736
PIYVVHLVKQAKHILINHQFHVSIERLKAIVFFLYYAFFEVQEYFGKVSRQASQKVLKLF
LVSVTMRIVSVQNQKSMEGTTSPVVSSAKLVITDVNLITE
>Tip_3737
PMYVVHLIKQAAQVLIDDNFNVSIEKLKVIVFFLFYAVFEVQAYFGRVHRHASQKVLQLF
LVAITMHIINIKNKKSVEGTTAPVVCSAKLVLTDVNLITD
>Tip_3074
PMYVVHQVKAGRMMLVNDEFVINIERFSTLVLFAYYSVREIQAYFAEVHRQAQQLIIDLL
LSAIVMHIIDIENAKSFEANTNPVIAPAKVVFSDLNIIKD
>Tip_3075
AMHVVHIVKQGPVILINDDFMIGIEKFHTLIYFLFFAIYEVQALFGRLHRQATQEYLDLF
LQDIVMHIVDINNQKSYEASTNPVICMARIVLGELDIITD
>Tip_3277
PMYIVFTIKSAAMLILNDEFNVSIEKFLSLILFLWYAVFAIQKYFTQVQRQATQKVFTLF
LADVVMHILGIKLRKSVDGATSPVVCAERVQISDLNLITD
>Tip_3278
PMYIVYQVKQAPMLLVNDHFKINIEKFQTVILFLYYAVFEIQGYFARVHRQATQEVLELF
LAAVVMHIVNVKNKKSVEGNTSPVICSARVVITDLNIITD
>Tip_2122
PLQVMYATHQKPHMIVNNQYAVAIRKFRALILFAFYSIYEVTRFLSQLNRQADQRVMDIF
LASIALHIINVLNRKSPEATTNPVVCGMAVVISDMMMMKD
>Tip_2123
PMHVVFQKKQESYLLINDHYAIAIERFKAIILLAYYALFEITSFLAKVHRQANKQFLDMF
LAAVVLHILTVVNRKSPEGNTGPIISTMVVVTSDIKLLKD
>Tip_3813
PLSPLHTTKGEVLFLVNGHYDVSIELYKTIILFVYLTLHEIREYLSMVKKQAERTYINLY
FLDLVMHLADVRNRARAEGTTQPLISSHRVALEELALVKD
>Tip_3814
PLAPLHCISGERTFLVSGHYNINIELYKTLILFIFFTMHEVKQFLSVIKKQAERQFLELY
FLDVVMHIASVQNRARSEATNSPVVSNKRVELEEMVLVTN
>Tip_3418
PMAPIHTVSGAMNFVVSGTYNINIESFEVLVLAIYLSFNEMREFLNLIKKQAERKYCELL
FLDIVMHIINVRQRARREGRTTPLIGTQKVQMKELLLVQN
>Tip_3419
PLAPINAVSAQTQLVVDSHYDINIELFRVMILQIYLSFNEVRDFLAVIKKQAERTYIELL
FLDVVMHIAHVKQRARSEATTTPLIGERKVEIEQLLLVAK
>Tip_544
PLAPLHILSSAHLMLIDGHFHLNIELFKGIVLFIYFTMHEVRAIMSFIQKEADQKYLELI
LLSVVMNIVSIKNQASQEMITTELIGTNEVKLEELVYVTN
>Tip_1982
PLAPLEIISTDMKLLINDHYAINIELFAAVILFIYFSMREIRAWLNLIQKQADSKYLDLY
ILDIVMHIVSIGNQASVEASTNPLIGEQRVELEEFVMVTT
>Tip_1983
ALAPMEEVSARQQLLISDHYAVNIDLFGSIVLFIYFSMHQVRAYLSILQKQAESQYFELY
IMEVVMHIVTIGNKSSVEVTTQPLICAHRVHMSEFVVVTT
>Tip_7
PIAVLQTASQDSLVMVNNHYDINIELYHLLVLILFITLHEVREYISTIQKQAKQHFLEVY
LLEVVIGMIGLELRASLDCTTSPIIGTKSVKLAELTVIRD
>Tip_1581
PVAVLFLVRSQLHILVHDDYGVTMELHKCLIFVVYLSFRDIKEFLRVIQKHARKQFFQLF
LLDIVLGLVTVKNKSSEDASAKAALSERQVELSQVILVRE
>Tip_2675
PLAVIFLRRSESYVLLSDHYDVSMELYKTMILVVFLGLFDIREFIPTVQKHSRRQFMEIF
LLDLVISLINVRVKSSQECSASAVVTSRKVNVEEFVFVRE
>Tip_2676
PLAVVYLTRARCYLMISDQYDVAMELYRAFILAVFFAFYDIKNYKQTVQKHAKKKYLEIL
LLEIVISLIDVADRDSEQFEAPAVIAKKKIELSEFLFVRE
>Tip_3218
SVVVMQIIRAREALMISGEYGVAMELHKAIILIVYLAFREIKEYVSLVQKLAQQMMIEIF
LHGIVLNLIGLQNRSYQESNASAIIATRRVTFCELIMIRE
>Tip_3219
SVAVMYIVRVNQAIMINGEYGIAMELYRALILIVYLAFREVKEFIKVVQKQAEQMYLKIF
LHQMVLGLFGLKNQSSQEASAKAIVASAKVTLMELIIIRE
>Tip_732
PVAVIYPVKAARSFLMKSHYAITMELHNALILVIFLGFQEIQEFVTTIQKKADQRYLDIF
LLQVVFGLIGLNNRSSNQAPAGPVVGKAEVDFTEVMFLRD
>Tip_1690
GVATLHPMRAASSLLLNNHYNICYDLHKSIILTTFVAFREVNDHISAIQKQAQQQYMKTF
VLSIVFGLVNLKLTSSNEGPAIPLIGKSQVELSEMALLRS
>Tip_1828
SVASLQAKRAVTRFLLNGHYSVSFDLHKTLILAIFLAFQEVAEFLPVVQKQSDQEYLETL
VLSIVFGCVTVHVRDSNEATAMPLVGKKQVELSELDILKG
>Tip_3641
SVATLQVLRAITSILLDSHYSVCFDQHTALVLTVYIPLHEVSELLLAINKQSEQRFLQTF
ILSLVFGCVNITLKSQYEAPAIPIIGKRQVPISELSLLRG
>Tip_3642
SVATLDALRAITSILLDSHYSVAFDQHTSLVLTVYIPLHDVSELLLAINKQSEQQFLRTF
ILSLVFHCIDLKIRSQFEAPAIPVIAKKQVPLSELSLLRG
>Tip_3901
ALALLWNLSTNASVLINDKYKLPYDKHKLFLLIIFMPLREVHDFFNTITERVNSAYAGVM
ILKVQLGLVQVLAQTNYVGTAAPLVTTTEMALSEMLFMKD
>Tip_3902
ALKFVWLLKTDGFILINDKYDVAYDQHELMLLIIFLALREVQEYFAAITERVDSAYIGMM
ILNVHLGLVHILLQTNSVGSANPLVTEREMALSELMLMRD
>Tip_1101
TLAVLWTLRAQTHMLVQDKYDLSYDKHKALLLIIFMPLFEISECFSLITEQVESAFLGIV
VLNVRLGLIDVTAQTNHVGTAKPLVTPKEMEIGEMFLLKD
>Tip_2444
TMALLYSVSAETALMIDNKYNVPYDKYRILLLMLYIKLAEVKEYLSVITEQVESKYIGLV
ILHIELGLINIQNKTHQVGTAGPVVSAKETELAELFFMKD
>Tip_2445
SMALMFQVSAKFGMLINDKYNVPYDKHALILLIVFVSLSEVKEFFSAVTEQVDSKFIGIV
VLEVELGILNIKNATHDVGTANPLLAEKEMPVNELVFMYD
>Tip_1037
GMALLGALSANVTIVVENHYKVPYEEHCAFILILFFAMSEIRDYFMILTQQVEPELIEII
ILNLELGFIKINLKAHRVGTNSPIISSKEMNLDELMFIRD
>Tip_1038
GMALLSVLSSEVTIIVENHYSVPYEEHEVYILLLFFAMSELRDYFAPITQQVESKLMEVL
VLNIELGLLHIAIKAHKVGAATPIISSKEMSLDEMFFIRD
>Tip_1531
SMVLISAVSTQIDLAINNEYKVPFEKHQVYVLLLFLALPEIRKFFTTVTQQVESKFLNVL
ILNVQLGVLDLAVNAHHVASATPIIGSKEMQVNEIFIIRD
>Tip_3100
ALFILEIVSSTRMLILNDTYEIPYQKWQAFVLALYLVLPEIREYFGVTTQRVESKYLALF
ILTIKLGLVGVEARAKYVGTAPPLLGSRKMQLSNIMYIRN
>Tip_3101
SLYLLRIISADPLIILDNTYHIGYQQWKAVVLILFLVWPELQDFTATITQRAESRYLDLL
VLNVQLGLVDVTMKAKHASSAKPLLGSKELDLSDLVYLHD
>Tip_3037
SLYLIHLISATQMMLLNNQFAVPYEEHRVLVLLLYIAVPELQQYFGVIAQRVDSKYLNLF
VLTTKLGILNMEANAKHVGSASPLLGHKEMSMQDMLYIHD
>Tip_2642
SLALLQTLSATDCVLLNNQFEVPYEQYKSLVLPLFLGVPSIKNYFGIVTQQVESKIMNLF
VLNTQLGVVKLKVGAHRVTSAGPILGVREMELPDMQYIKD
>Tip_1533
KLVVLTSVSTDEKLVINNEFTIPYEEYRAYVLVLFLAIPDLKKFFAILTQQVESRFMNAL
VLNAQLGVVNLAIHAHYVGSASPVVGGVEMQMAELFIIRD
>Tip_1380
SMVLMSTLSTSIRLAVNNDYKVPFEEHKAYVLLLYLALSEIQKYLSVITQQVESKILNVL
VLNVELGVLEIVLTAHHVANATPIIGSREMAVSELFFIRD
>Tip_921
TMVLIYALRTTEHLVVSNVYKVPFEEHEALVLLLFIATHQVRQWFSPVTQQVEHAFLDVI
MLDTELGVINVRLGAHRVSNASPVIGAQEMSLNELFFIKD
>Tip_1832
TLVLLLTTRVENHLMVNDVYGIPFEQYDILILLLFLAMSQIKKWFTKITYQVDSAYLPVM
ILQTELGVLNITLGAHRVTSANPVITSRNMALKEILFIKH
>Tip_1833
TIVLVLTTRVNNHLMVDDVYGIPYEQYDILVLMLFLAMSEVTKYFTKLTYTVDSGYVPVM
VLQVELGVLNITMGAHHVTSASPVITTRNMVLTDLVLIKH
>Tip_1108
TIVLILVTRVANHLLVNDVYGVPFEQYDIIILLLFLAINQISKWFTKLTYQVESAYIPVL
ILHIELGLLEVRVGAHRVADASPIITSENMALREIIFIKH
>Tip_1202
AMAALKTMSAEWNCIVSNDYDAALERYRAMVLVVYLCLMQVKKHLATISDQVESHLTKLM
ILSTEIGLLHIQNKAHHECFASPITATRTMTLGELLIIRD
>Tip_1203
AMAALNIMSSEMLVVVSNEYDAPLEKFDPLILVIFMCLMQIQEYLSLVADQVQSNFLNAM
ILSTEIGILGMKNKAHYECFATPVITTRKMSVSELLLIRN
>Tip_460
AMAAINLMSAATRVLVSNDYDAPLEKYRAIVLVLFLCLLQIKQYLNMVSNQVQSKYLTIM
ILSMEIGILHIENRAHHEAFASPVISAKNMAIDELLLVRD
>Tip_1459
SMAVINTPSADEWLLIDNEYKAALKSHRTVMLLAWLAMFEIREFLTHLENKVDTKYRNLL
ILSIELGIVDILNKAHLQSFAIPVVCTKSMELSEASLIKN
>Tip_1760
GMEVMQTPSADNHLMVDNKYNAALKSHRGLMLLEWLAMFEVREFIVHLEDKVTKKWINLL
ILSVRIGIVEVLNSAHLQAFAIPVVCRRSIEMSQASMIRN
>Tip_1761
ALEVLQMSSADSFLLMDQKYEAALQSHRVLIFLEWMALFEVREWIPKIEDKVNTKFVNVL
ILSVKIGIVEVLTQAHHQVSAIPVVCRRSVKLTQAALIRN
>Tip_543
AMAVLQLRSGHTYLLVSNTYQAALQRHMLLLLVCWFALSEVKDFLSLISNKVETKWMNII
IVQVELGIISVLNKAHLQAFAAPVIAAQSMKFNELILIRN
>Tip_1536
AMAVLHAKSAEHYMLVSNNYTAALQKHKLMVLLAFMALSEVKDFLSIISNQVETKWYNIL
IVHIKLGIIEVSNKAHLQSFASPVISAESMEFSELTIIRS
>Tip_1537
AMAVMQIKSAKVWLLVSNAFDATVQSHTLLLLVVYFALNDIKHFLNTIDNQVETKFMAML
IVHIQLGIVDVLNKARHQSFASPVIANNGMEIPEFVLIRS
>Tip_386
AMAVLRVRSAQSYLMISNNYQAALQEHRLMLLVAWFALAEVKDFLSMISNKVETKWLELL
MVHVELGIISVLNRAHLQAFAAPIISAQSMEFAELLLIRN
>Tip_226
AMAVVNSTSTQTYMLVSNDYSAPLQRHQLLMLILFFSLTEVREWLSTITNKVASRHIEMI
ILHVRLGIINVVNKAHHESFAEPVISNKSMHVPELLMIRN
>Tip_8
AMAAVFTLSTETHMLVSNKYDAPLERHNLLMLVLFVALSEVKEWLNLITNQVASRYMTIL
ILNIELGIMQIANRAHREAFAVPVISSRSMKMSELLIIRD
>Tip_2469
PLNLIHILSAVPWLVVETHYTVALDEYKLILLVAYLTFQDIRAFLNDISAAAKSEFVAIM
VETIELGMIDVRNKAYHDQLAKPIIATKSMEMSNVQMLKS
>Tip_2470
PLNLLHAVSAVIYLVVETEYNVALDEYQLIMLIAYLSFRDMKAYLSEITDVANSRFLAMI
VEDIQLGMLDVRNKAYFDQLAKPIIAAKSMEMETVQVMKS
>Tip_3119
PIQLLNVTASDGLLIIDSNYNAALEEFHAMALIAYLGFKEVKEWLTLVSKAAASKLLELI
IRDIDLGIIEITNGAHLRATAVPVIDSLTMDLSTLSLIKT
>Tip_3120
PIHLLHIVASDAYLIIDSDYGAALDEFKAILLIAFLGFKEMRQFLTEISKAAASKFLELI
MRTVELGIINIGNGAHLDTTAEPIIATLRMDFCTMSIVKT
>Tip_2242
PLHLIHLIASAMWLVLESEYNAALDKFKLIMLIAYFTFKEMRAYLSDVSAAAASDYMALI
VETVELGIVDVANGAYHDSLAEPVIATRTMDVSTISLLKS
>Tip_3629
ELNLLQIIASEVWLLLESEYDAALEEYSLIMLIAYITIQEIQSYLTQIAAAAASECMALI
VESVELGIVNTANGAYHDTLAEPIVASRSMELTTLMILKS
>Tip_3630
ELSLMHILASTLWLLIESEYNAALDKYNLLMLIAYISVMEMQSMLTEIEAAATSDFVALI
VETIQLGIIDTANGAYHETLATPIVATQSMKMSTLQLLKK
>Tip_2137
PMNLFNSMSASRYILLETEYNAQLDDYRTIILVAFLSFRDVRSFLKNINAQATSKIFAFM
VENVKLGIIAIRNHAYYAQSASPVITGNPMQISQLQLLQS
>Tip_2138
PMNIFHVVSPELILLIEDQYNAQFDDYKTVILVAFLSFRDIRSYLSSISAQAASELFEFM
VQNINLGIINVKNRAYWAASATPVVATRSMEVTQMELLQS
>Tip_1483
PMSVVHSASVETLIIITTDFTASLSDYRVYILIIYLSLRDIRDWVSNISEAGQSRYMKVL
IENVELSMISLKLTTYKNQLANPILCQDSMNFSQLKIFRS
>Tip_1484
PMNCINAVSVEQLMLVETEFKATLEEYKILVLIEFLSVKEIREWVSSIEEAGESRFLKIL
IEDIELDMLDLHVMAYRDQLGVPIICETSMEFTQIKVFLD
>Tip_4026
PMQILQTNSVDIDLLIGTEFKASFERFKALMLVEYIAVYEIREYFKSVTQAGTSEFMGIL
VEDVEINMIEIQWQAYYASSANPVIAEVSLQIHQLKTIKS
>Tip_4027
PMKAIHVNSVEAHLLVETQFNATLEKFAAHMLIEYLGVHDIRDYITLVSEAGQSEFLNML
VENVEINMVNIRLQAYHASLATPVVCDTSMKFAQMQILKS
>Tip_1094
PMNVIQPLSVKAKIVIGNPYGASLDRFRGLVLLEYLSVQDIKEFVSMVSEAGKSAIMKLL
VQNQEMNMVAVRITAYHAELAKPIIVSQTMKYTQVRLIRN
>Tip_1095
PMNVLYQNSVKANVLIGNEFNASLERYKGIILVQYLSVHDIKEFVTLVQEAGKSSVLKLL
IEDIQMNMVPVMLSAYYASLATPVVVTATMEYTQLRLIRN
>Tip_1041
PVYLFFIVSADIRMLVELEFSTALDAFRVVMLVSYLSFNAIKFMLKVVNEAADSEYLRLL
IKNVELNLIEVQNMSYVDGLAVPVVSKQTLELIQMLLIRN
>Tip_3734
PMHLIYVVSARTYIILDSTYDAMLESYNVIVLAGYIAFHQVQFFLQFIKEASAREILAML
VEGVELDIINIMNQSYLEALATPIVSKETLEVLQLLIIKT
>Tip_3735
AMHLLQVISASARILVDLTYSAMFEAYRTIMLASFLSLHDILFYLQIIDEKAAREILTLL
VKGVELDIIGVVNMSYDESLASPIVSKRALDLIELLIINT
>Tip_3274
PMNVVWLTSAQNPMLVGLDYTVALEGYQILILVAFVAFLDVKFFFSRTKEAVDSGYFPIL
VERIKMNLVGVQIRSHHEAHATPVIATQTMEITRFNIIET
>Tip_3275
PMNAVFIVSTRTHLVVGLEYSIALDGYEIMVLMAYIAFLDVKFYFSRTTQAVDSGHLPVL
VKRLKLNLVTIALRSYNESHASPVVSEERMEVSRMNLIET
>Tip_3148
PMNLIWIVSMDDAVVVSADYDASLEGYRVMMIIAYIVLREVRFYLCIVTEAVSSGFIAQL
IARIRLNLVDIHLQSYTDASASPVVASESAELEQLQIIEQ
>Tip_1147
PMYLINLLTAEVYVLINGEYDAAYDDYRALLYISYTQYSETRAYLSTISEQVEKKLLYLI
VADVHLNIVKLKVKMQKESFSEPIITRTQMEKPKLVVIRE
>Tip_1148
PMYLVNIVTAEAHVLINGAYDACYEDYKSLLYIAFTQYHETQAYVNSVSEQVEKTLLYVI
VAEVHLNLVKLKLKMQQESFSNPIITTAKMDKPKLVVIRE
>Tip_992
PMYMINLLTADVHILINGQYDAAHDDFKSMLYISYTAYKETRAYLTVITEQVDKRVLYLI
IADVHLNLIELRLRMHKECFSEPVLAREQMEAPKMAVIRE
>Tip_1124
VMFMLYVMTAKAQFMVNGQYDAAFEDWKAMLYTSYLAYKETKQMMTQIGHQVPTRYVYVM
LADLHMDLVNIKLKMHAEGTASPVLSSKRMAFTKLALIRK
>Tip_1125
VMYMVNVMTAKMYLMVDGKYNAAFEDWKAVLYTSYITYKEIKQMMNHIAHQVATKFMYLM
IAEVHMQLVQVRVKMHTEAFAIPILSVRRTAITKLAVMKK
>Tip_887
VMHLVMQVTAGVLLLIGNLYDVAHDEYKVVLYVSYMGYEETRSFIAIITDQVSSRFVDLL
VAKIQLDIVQLKINMHNEATAPPIVGSRPLQMAKMLVMQD
>Tip_2534
PMHLLTLVTADVALLVDDLFDVAHDEYHACLFVNFMGYEETKNYISTVNDQVSSKLMSLL
VAGIQLNLIDLKMKMHNEQLAAPLVAHKPIAISKLILMQD
>Tip_3959
PMHLIRQVTAEIYMMVDDLLNVSHNDYKCCLFVNYIAYEETKDYVDVINDQVSSQLMEIM
VANVQLNLINVKIRMHKDALAKPLIAQRPINLDKMLIMQQ
>Tip_3960
PMHLIRTVTAEINLMINDLLDIAHDQYKCLLFVNYIGYEETKSYIGLINDQVSSSFLNVI
VAEVKLNLVNVALKMHREALANPLIAHKPIDLSKLMLMQE
>Tip_1052
PIQIVRNLTAGTCCLVDNEFAIAFDQFQSLMWVSYLAYHDTRAFIQYITEQVASNFSSLL
VRNLQLNVVNLELRMHQDSLATPILGDAPMDLTKLTVIKN
>Tip_1053
PIHLVTTITAETHILVDNQFDIAHDDYRVVLWVSYLGYHDTRAYIASITDQVASSVFYLL
VKNVQLNIVSLELRMHQEALARPIVGNHPMELGKICVIKD
>Tip_1717
SIFTMYECTSEVMVIVNNALNAAYDRYRVLLFLAFLTYHETKQYMHSITDKTDASYMHFV
LQALRLDIVNIQVKMRLEALAGSVIASRPMEIDRMVCMHD
>Tip_1718
AIFTMYECTSEMMVIINNALNAAYDKYTAMLFLAFLTYHETKQHMTAITEKTEASYMHFV
LQALRLDIVSIAVQMRFESLANSVIASRPMEIDRMACMHD
>Tip_959
AIFTLRTLTAAPCIIVSHAYNVSFDTYRVLIYVAYIAYHDTQEFLRHITDKTDSTYMQLI
LQVIHLNVVHVKLQMRLAALADSMVASRPMELERVVCLRS
>Tip_214
AIYSMRNATSEICVLINEEYNAQYDTYQALLFMAYLAYNDTQKFIRTVSDKTDSTLMYLL
LQVLQLNVVPVKIRMRFAPLATSVVGSTPVKIQRLICLHD
>Tip_2139
TLYAIFSTTAAGNVMVGNDYEAPFKKYVVVVYLSYIAYYEVRPYFIAVEDKTESAFVYYL
LKVVQLNVIPVALQMREQCSANSIVSVRPMALGRLCILKN
>Tip_2140
TIHALFSVTSPGNLLVHNDYEITFKTFAVIIYLAYMAYHEVKPVFSCVDDKTESSFIYYL
LRVIQLNIVPIDLQIRRQAVANSLVASYPTEVTRLVMLSN
>Tip_819
SIYAMFATTADANILVHAQYKAPFDTFVVIVFLAYLSYHEVRPFMTVLDEKTTSNLMYMM
LRVVQLKVVGVSLEMRSSVIAQSMVAKYPMQVSRLSLLKN
>Tip_1230
NIHTLFSTTCQGYLLVHNEYDVPFDAFVVLVFLAYMAYREVRPYMSVIEDRCESKYIYLM
LRVVELNVVAINLEMRHGVVARSMISTQPMKISRLILLRD
>Tip_1231
TIYELYVTTSDGQVLIHNEYGAPFDTFVVIVFLAYLAYHEVRPYMSIVEDRCESQFMYLM
LRVVQLNVISIDFEMRHQVVARSMIASYPMEMSRLIVLRD
>Tip_1462
TLYGFISITAAGQMLIDDAYNAAYDTYRALVYIAFMSFHDVREFIKMLSDKTSSSYVHLF
LQVSKLNVVDIEMAMRYEGVASSLIMQQQMEMSRLICLHE
>Tip_1849
TIFALIIITAVGDIMLDHAYQAAYDLYEATVFIVFIAFHDFREHVSTLEDKTNSSFYHTL
LAVIKLDVVPIQIEMRKDGVASSIVASRQMRLTRAVFLHD
>Tip_1850
TIFALIIITAVGDIMLDHAYQAAYDLYEATVFIVFLAFHDFREHVSTLEDKTNSSFYHTL
LQVIKLDVVPIQLEMRKDGVATSIVAANQMMLSRAIFLHE
>Tip_2964
SIFVMVMVTAETRVMVENEYGAAYEVYKALVFIVFIGMLEFRKYLTTVSDQTESKHMEML
IKVISLDVVKVHLRMRFDGTDASVVSSRQVDLSRFLLLHE
>Tip_2965
SIFVLVIVTATGHLLLEHEYGAAYDLHEALVFVVFLAFREFKQYLSSVSDKTASKHLACL
VKVMQLDVIRVSLKMRQDSSASSIVATRQMMINRLILLHD
>Tip_1963
SIFVLITITAAGNMLLDHAYGALYDLFKVMVFIVFLALHDFREFFTPISDKTDSLHITTL
VQVIQLDVIQVSFRMRTDATASSIVATKQMMLTRMVLLHE
>Tip_1848
SIFVLITVTAVGHLMLDDAYQACYELYQATVFIVYLAFHDFKEHVTTLEDKTDSSYYHTL
LEVLRLDVVPIQMEMRTDGTASSLVASQQMMLARAVFLHE
>Tip_110
AMYLLPVAKQQVLLLVQNDYHASYDKYQAMLYVAFLGYEDAQAYLSSITDKMTSTYIYLL
LTDVQLRLVDVKVRMQHKGVAATVVSNAPMKVNKIVVIRD
>Tip_539
AMHIFNVAKQETYILVRHGYNAVYDQYDAILFTTFLGYTELQDFINTVSDQMTSTHLYLV
LTDIELRVFDLRLRMQHKALSATIVARQPISLTQLGTIRE
>Tip_1728
SMYLMMVARQEVSLIAQHKYNAAYDRYRMLLFIDYLGINAVKATLSMIADQLKQKLLYML
VTDTRLRVFHIRLRMQKKALAQTVIPEDPIEVGKLGTIRD
>Tip_2589
AMNIMSVAKQEIVVIANHAYNAVYDKFEAMLFLVFIGLTAAKDYLSAIADQMAQKFLYLM
LTEVTLRVVSVQVKMQRKSIASTVVPTQPIALDELAIVTD
>Tip_2696
AIYIMSSTNQESYIIIAYQYGVVYERFKVLLFMAFIGYVAIKQWLSAVSDQMEQKFLYMM
LTHIRLRVIEVKIRMQRKALATTMIPNQPIQVSEIGLVTD
>Tip_2697
AIYIFSMANQEDFLLLAHQYGAVYDEFKVLIFMVFLGYVAIKEFLSIMSDQMKQTYMYLL
LTHVKLRVIDIHLRMQKKSLADTMIPSTPIDLAELGIVTD
>Tip_384
AMYLLSIAKQRSFMFAQHNYNLVYDEYDALIFVAYLGYTEAKEFLSLVDDQMTSSFYYLV
LTDIELRVFEVNMRMQQKALASTIVPSKPIALSKLSTIKD
>Tip_1585
AMYLLPQAKQKESLLIQNTYDVSFDEHHALLYTAFLGYEEAHAYLASITDKMASTFLYLL
LTNIQLRVVDAKLQMQKEGLATTVIGPTPMDMAKIAIIRD
>Tip_1896
VLYLIPRVRQKHHMMIQDTYDISFDKYDSLLYTLFLGYKEAHAYIAMVTDKMASQFLYLL
LTHVTLRIIEAKMQMQRANLASTVIAPKPMEIRKIAVIRD
>Tip_1897
ALYLIPTVKQDQFLLIQDTYNVAYDKYDAMLFTVYLGYGAAHRFLNVVTAEMASAHLYLL
LTAVQMNVVDAKLQMQRANLANTVIGSEPMEFTKITLIKD
>Tip_1082
AMYLMPQAKQERNLLIQNTYDVAFDEHCAILYTAFMGYEEARAFLSSITDKMSSKFLHLL
LTDVQLRVVGTRIKMQREALAATVMGSSPMNLTKIALIRD
>Tip_3885
AMHILQIVQQKIAMCLHNEYQAAFDTHACLVFRVFLAFKQVRDYVTEAAERANSGYLLFL
LVNVKLNLVNIRFRMQLDGLAQTIIGSQPMQLTKLIFLKN
>Tip_3886
AMHMLQPIQQTVVLCVQNDYDAAYDQHASLVFRVFLAYSHIRYHVCEITERADSGYMLLM
LVSAKLNLISIRLRMQLDGLAQTIITARKMRLTKMVFLKG
>Tip_1415
SMNVLYPTKQSVIVCFQDEYGAAWDKFKSIVFRAYLSYRELRSFISQITEKCDSGIFLLL
IVNIRLRLINIRIRMQFKGLAETVVSTKPMQMVKLVLLKA
>Tip_1288
VLQTMHCVKQEPRVCFHDDYNVAFEEHRALLFRAYMGYYEANEYLTQITKRAASGFFYLL
IIGVKLRVVRVNMEMQLKSLAPTIVADRRMAFAKLGFLRE
>Tip_1289
VLQVLYCVKQDSRVCFHDDYNIAFEEHRGLLFRAFLGYYEANEYLSELTKRAASGFFYLL
LIGTELRVIKVNLEMQLKSLAPTIVATRRMDWSKMGFLRE
>Tip_1180
AIQILQAAKTKKDLLIHGGYSASYDRHRAIIYMAYMAYHDLKQYIAQVNKRASANWLYLF
LIGVQLRVVGLALKMHLKCMARTLVSASLMSMEKLGLLRD
>Tip_1181
ALHVLQAAKSKKNLCVHGKYSASYDRHRAILFMAYLAYHDLKQFISQVDKRASANFIYLL
LIGVQLRVVGVALKMHLKCLARTIVSTHPMQLEKLGLLRD
>Tip_669
ALNALGTKKQNSRLCVNGKYNAAFDSHRAFLFQSYLAYYEVRGFVKLITKRAEATYLYML
LVGIQLRIIEVATSMQVKCMARTVISATPMDLTKLGFLKD
>Tip_1752
ALNMVGVTKQDQILCVNGEYFASYDSHQTMLFQTFMAYHEIRKYVQRVNKRAEASFAYIM
LLGVQLRIMDVQTSMQLKCMARTIVATAPMEVSKFGVLKD
>Tip_1753
ALRLLGVQKQPQLVCLDGEYIAAYDSHRALIFESFLAYHEVKRFVRSVNKRAEARFAAMM
LIGIHLRIVSVASSMQMKSMAATVVASVPMELAKVGFLRE
>Tip_2213
ALHMLGLQKQQTLLLISGSFHAAFDRYSAMIFRCFLSFYALNEFVATIDKRAQASYMYLM
MVGVQLRILHITKRMQADALAKTVVSNAKMELTKITFLKG
>Tip_2214
ALYNFGITKQEKWILVSGRFSASYDKHKSLIFQNYLAYHTLKEFIRTITKRADAAVLYLL
LVGAQLRIIRVKKMMQLDAMASTVISDSKMQLTKFFLLQG
>Tip_1883
AMHVLAQQKQEIYSCVEGKFRITYDTHRALIYQSFMFYLKLRQFLQMVSKRSDASYLYLM
VVDVRLRIVSVTLKMQTGCTAKSIVADAKMALDKLLFLPN
>Tip_1884
AMHVMQQQKQAIYSCVNGRFRIAYDRYRALIYQSYLFHLKIKHFLATLEKRSEASFLYLL
IVDVRLRILDVRLKMQASSMATSVVANAEMQLDKLAWLPD
>Tip_945
AMHVIAATKQKTSACISGKFEIAYDTHQCVVYQSFMFYLKLKKFVQTIEKRSDASYVYMM
IVNVRLRIIEVTTKMQSNCMAKKVVASQKMRLSKLGWLPD
>Tip_2154
AMNMIAQKKQAARACVSGAYQAAFDKFRALLYQSYMIYLNLKQYVDRITKRGDASYIYLL
LVDLELRLLNVTTRMRENAMASQVVASARMKLTKLSWLRD
>Tip_4088
AMKMLNLEKQDAYLCVSGAYQAAFDKFQALLYQTYLIYLNIKKWVSQITKRSDAAYMYLL
LVDLELRLLDLATRMSENPMASKVVATGKLRIDKLGWLRE
>Tip_4089
AMNILNIEKQEAKACVNGAYKAAFDRFKALLYSTYLAYESVKEYVTLITKRSDAAYIALL
LVDMQFRLLAVTTRNHENCAASKVVAAKRLDLAKLNLLRD
>Tip_2155
ALHILNVVTQNIVLFIQNTYTVGFEKFEILIYVTFCAYHKTRDHINNVDDKMQSRFFYLI
IKDLMLRVVNIKMQMHKKALAKTLIAAKPMVHSKIQFIHK
>Tip_3012
VMNMLAICTQEPRLFLSEAYQVAYQKFSILLYITYCVYKDVQTYITLVTDKMDSRYIYLI
IANIQLRVVDINQKMETKDLAATVIMSKPMAITRVVFIQK
>Tip_3013
VLQLLALVTVRPNLFIEDKYHTAYQTFAIWLYVTYLAYKELQSYISSITDQMKSQYFYLI
IQNIMLRVVNVRMKMQSKELESTLIMTKPMEHSKLVLLHK
>Tip_1969
VLHLLSILTQELYLLVQDNFGLAFQQYKIWLYVSFAAYEEVQAYFSVLTDKMDSRYLKMV
IDNIILRVINIDLRMHHEGLAATVISDRNTARTKLALIHK
>Tip_1988
ALYLMSMITQRVKIFLENEYGIAFQDFRILLYVIFAAYEDTEAFINVVTDKMASQFVYIM
IKQLMLRVVNVRVKMHDQPVAGTVIADRAMALNKLLLIHG
>Tip_2238
AMYLISVLTQSTHMFLKNNYKIAFQDFRVWLYITYAAFEDTQEYINTVTDKMESKFLYLM
IKGLMLRVVDVKIRMQRAALASTLIAANAMKMEKLVLIHK
>Tip_2239
AMYLISILTQSCHMFLKNDYEIAFQDFQILLYVTYACFEDTQAFITVVTDKMESKFLYIM
IKGLMLRVVTVKIRMQRQTLASTLIASNAMAMEKLLLIHK
>Tip_3792
AMYLLYAFTQEEEILVEDQYDISYDEFRSWIYLVFAAYQENREYISNLTDRMDSLFVYIL
VQNVMLRVIDIKLRMNFEELATTIVAQKPMNVSKMLLIQK
>Tip_3793
AMHLLSSLTQENEVMVDDEYSISYDEYGAWIYLVYVGYHENQQFIVNLTDKMDSLFVYLL
VQNIMLRVVHIDMKMNYDELAETIVARKPVDMNKLAVIQK
>Tip_1277
SMYLLSMFTQEEHILIEDKYGVSYDDFQIWLYIVFAAYQDNQEFLTTVTDKMASIFIYIL
VQNVMLRVMNIKLRMHFEELATTLVGARPMQISEILFIHK
>Tip_564
SMYLLSLFTQNSCILVQSIYSVAFDDFHIWLYVSFAAYEDTQDWLMAVTDKMASTYMYIL
IRDVMLRVMDVKISMHYQELASTFIGNRPMAMAKLLFIHK
>Tip_2552
AMHMLRVVTQEAALIFDHKYDIAYNQLKVIIWVIYASYNETQEFITHITDKMDSTRLDMV
INEVMLRVLNVQLKMHNEALATTIVANKPMEARKVTYIRD
>Tip_3070
AMHMLHAVTQVRRMMFDSKYHVAFNKLKVWLWVIYASYNDTQDFIDHITDKMESTYIHMV
INEVMLRVLDVRLKMHMEALANTLVSAAPMQMQKLSYIRD
>Tip_3071
VMHTLLLVTQVLHLMLNSRYSIAYNTLRCWIWVIFASYSDTREFLAYIKERMESTRVQLI
INNIMVRVLNVKVKMHQDAVATTLVSNAPMEAEKISFIKD
>Tip_2616
AMMLLTSVTQCVYMLLHSEHDICFSLLRAWIWPVFAAYQSTKEFITAVTDKMNSELLYLI
IQNVMLRVVNVKIQMHYKALAASVVATQPIDVKELLYIGE
>Tip_2617
AMMMLQSVTQCVHMLLHSEHDICFSLLKAWIYPVYAAYHSTREYFTAVTDKMDSELLYII
VENVMLRVIDVSIQMHYKALAGSVISTHPIDINELTYIGD
>Tip_1363
AMHMLHSVTQAVSLFLQSKHEVAFSLLRAWVWAVYAAYDDTQDYISAITDKMDSTYFYLI
VHHVMLRVVEVKMQMHRKGLAGTLVASAPMALGELAYIHD
>Tip_2105
AMYLLATVTEHSIIFIQNRYNAAWDDHRVWLFVAFAAYVDTQAYISIVTDKMTSSFIYML
IQNIMLRVVEIHLRMHRQSLANTLVGTGPMEITKLSIIHD
>Tip_2106
AMYLLSIFTAQTIIFIQNKYTAAWDDYRVWLYVAFAAYADTQAYVNVVTDKMSSSFIYML
IQDMMLRVIEIKLRMHTQALASTIVGSGPMQVTKLSIIHN
>Tip_452
ALHLISSQTRQVQMLVSDDYNVTFEDFKALLYASWVAYYDTNEYLSNVEEKVDSRFLDLL
VQDIRMNVVDVGFRMYLETAAVPVIGTRPMEMTQLMCMQD
>Tip_2683
VMKMIYIQTTAAQLIISGHYGASFDEFEIMLYIAFATYYKLRQYLGLVEEKVSSNILPLA
IIDVRLDLTNFRLDMYNNALGTPVIAALPMELSRLVCMVD
>Tip_3484
AMQLMHEVTTPLKLVANGEYQMAYDKFSVLLYIAMASYFDIRQFLTMIEQKVASNILHLA
IINIKLDVVDIRLQMYNDALGSPVVTARPMGLARLLCMAD
>Tip_3485
AMHLMYTQTTPLKVLVSAEYNAAFDQFKVLLFIAMASYYQIRQFLSVVEQKVSSKIVPLA
IINVKLDIVNVKFDMYHDGLGSPVVSTISMELARILCMVD
>Tip_1675
SMHLMQVQTSQVRILVSNDFSATFDRFPILLYIDFATYYAIKKFLSRVDEKVDSEIIPVM
IIDLKIDIVDLRLDMYNEALGAPIISTHPMEVARLITMKD
>Tip_1307
SMYLLHAQTSSVQLLISGQFEASFEEFQVLVYIGWARYHEIRKWLTAITEKVDSHIVELM
IMDLRLNVVEVKLRMYTDCLAAPVVGALPMELARILCMVH
>Tip_2946
ALYILNLRTGEANLLVDGEYDASFEGFRTFLYVAWAAYRDVREFVTAIPERVENHFLQLL
IMDVRLNVVNVRLKMYEDALAPPIIGSLPMSVAHLLWMAE
>Tip_2947
GIYLLNLRTANVNLLLDGDYDASYEAFRVLLYVAWAAYREIHKYVSVIPERVSTHYINLL
VADIRLNVINVHLRMHKDILAPPIIGTLPMQITRILWMAE
>Tip_3408
AMYLMSVSTSGLQILVQNEYNAAYEDYRVILYVNWAAYYETNQIMLGVTEKVESRIMQML
LQDIKLNVVDLNVRMYCETLATPVIGANPMEISEVVCMED
>Tip_3409
AMYLMSVSTSGMQILVQNKYNAAFEDYRVVLFVNWAAYYETNQYMHGVTEKVESRIMQML
LQDVKLNVIDLNVKMYCESLANPVVGANPMEISEVVCMED
>Tip_1061
PMSLLNKMTSTARLLAKNEHEAAFENFKVLLFVMWLALNEINQYIRSIKEKAESQFLQLI
LNDVELNVVNLSMKMYYEPLAAAVVGSNPMTLSKMMCMKN
>Tip_1844
PMFLLGPITAETHLMANSNHEAVYADFKVILYFMYAALYEIHDFLRQIEERAESRVLDMV
MNDIQINVISLKLKMYNEALGTAVVAADPMELQDMMCMRN
>Tip_1845
AMFLLGPITANTYLIAQNEHDAAFEDFPALLYFMYAALQLIHEILKKIEEKAESRVLDMV
MKDLEINVVNLRVKMWDTALSAAVVATKPMDVPDMVCMKN
>Tip_2748
SMYLLHTITSDCHLFADNDYNATFDDYRIVLYLIYLAYQEVNPYLMSVADKSASQTMEIL
LKPVKLNVVNLELGMYYQAQTEAVIGQRKLELSRMFGMKD
>Tip_3463
SMSLLQTVTAKFHLFINDDYGASFDKYVAFLYIIYITYAEVNPYILSVADKATSGLLDLI
IKEIKLNVAGVRINMFHESDSTAIVASMPLQLNKMYGLRD
>Tip_3464
AMSILSETTAAVLIFADNEYNMSFNNFASYLYMVYITYYEVNPYVMVVADRATSGYLELI
VKEIKLNVIGMKLQMFHEAQSNAVVGHEPLQLNKFYGLKD
>Tip_2512
SMSLLSLITGQKHLFADEEYSAAFDDFAIVLYMIHITYREVNPYLLTIADKATSGTIQLL
LKEVRLNVISLQFKMYFEPSSTAIIGHRPLDMAKLFGMKD
>Tip_1546
TMRLMYLVTGETTICIQDKYEAVFDDYTAFLYKQHLTVQEVDPYLLMLEDKGKSGVIDMV
LEEAQLDVTSVILRMYYQAQSRAIIGSTPLEVHRLFGMKD
>Tip_3728
SMQVLKVTTGDYRACMENEYNVAYEDFAVFLYMQFLSMDEVDSYFGLIEDKASSGTMELM
LENIKLDVTGVIIRMYHESVSTPVVAASPLDLRRVVGIKN
>Tip_3729
TMQLLHLVTGEYHMCIENRYDAAYEDYKVLLYMQFMTMEEVDAFFLMLEDKGSSGTLELL
LENLELDVTNVILRMYYEGQSAAIIGRTPLTLHRLLGLKN
>Tip_4034
SMSLLGVITMYIDMIVHHEFNAAYETYYVMLLVIYMAHQQVNPLMKIVQARSDSAILKLW
IKNVQLEIVDIKLRMYHDADNTAIVGDYPLDMGRLTGMRG
>Tip_4035
TMSFVQMATMEVQVLIQHHFSICWEQYSVILLIIYMTYHQIRPFLPGLDARSNSRYVKLW
IQELRLEIMDMHLKMYYDACNTSVVGKHPLDFSRVLGMKN
>Tip_2645
DMSMIEFVTAAADLVIDDQYQAAYEKYYVMVLVIHLTYQQVNLWMTELSEKSTSGLLELW
LKNVQLDIIHMAIRMYDEAPNSAIIGDRPLELTRLVGMKE
>Tip_415
SLFLLKLVSAFRFLIANSDYTAAFETYRALIYVLFASYHEVKHYVNSLGEKVKSPYIDLL
VGNIKVNITQVAHKMYVDSSSCQIVGTRPLKYTKIMMMND
>Tip_416
SMSLVHLGTAFMQLMANNEYQAVFERYEAIIYVLYATLEDCSAFMRVVGEKVKSGILELL
VKDVQVNVTDIRYNMYRESSSSQIVGTQPLVYSKVFCMND
>Tip_212
AMYLVQAEEAEISVFVDGEFSAAFEDYQAILYLAYAAIQEVKVYMLAITDKVESQYVALL
ARNIKLNFVKIKMRMYQDPNAPAVIAPKPLEINNKCLMED
>Tip_213
AFYMLNVVEASDNILIDAEFNAALEDFKALLYVAYAAFHKVKVRLCTITEKATSRFFAML
KQNINLNVTNLTLQMYDDPLNPAMIGPKPLDITEIVCVED
>Tip_46
AMHIVSVVTAEAMVLADSHYNAAFEDFRTILFVMWAGYSSLNQFLTIVSEKVESQYLELL
LQNLKLHIINIMLQMYYDPLANAIVGGSPMQVSKLVCMED
>Tip_55
PMQVVLIADSEVILLVNNAYGLSFERFKRVLYLRVIGYPAVEGFLTTTDEKVKSRYVDIF
LQAVDLNVIKLLIKMYHQVLGTPCVGSAPMNVSKMIVIEN
>Tip_2082
ALNQLHIKTTSVLIWIDDKYNIAWETFQRIFFSILVGFRSIEDWFNTVEEKAKSKWGQVM
LKKLQFNMINIYLKMYAEATETPCTTYRPMQITKLSMIAS
>Tip_2083
ALHQLYLVNTEEILWIDNRYNIQWETYSRLFYSILLGYRAVEEYITATQEKAESKYLEIF
LKKIRLNVVDIYMKMYYEASEAPCTTHKPMAVKKLSLIES
>Tip_3154
PLNQVHASDTQVILFINDRYHIAYESFKRLFYFKLIGFQAVEDFVNVVEEKVESKWIEMF
IRHVQLNVITVSMKMYWQALAAPCTTHQPMAINRLAIIEN
>Tip_3155
PLNQVHASDTEIILFINDKYHIAYESFKRLFYFKLIGFQAVEDFVNVVEEKVESKWIEMF
IRHVQLNVITVSMRMYWQALAAPCTTHQPMAINRLAIIEN
>Tip_596
ALHKVCLSDTSMPLLVGEEYNISHERFARMLYLKFISYHAVEDHVTIVEEKVESEFIKML
IRNIQLNVIEVQLAMYFEKLASPIVTVKHIGITKISLIEN
>Tip_597
ALHKVHLADTELHMLIGDRYDLSYERFRRILYLKLLSYRAVERYVGEIEEKVESKYIKLF
IRNLQLNVIEIRFAMYYEKLAAPVVTTKPISFAKVSLIEN
>Tip_523
ALYLLYVSDAKCHLLINNAYNVAFEDFNRIAYLAYVALGSLEEHLPCLEEKVSSRLIELF
VRAIQLNIMDILIRMYREVLAKPIVSSKQMGCNKLTVIKD
>Tip_1528
ALHKLHTADAPAHMLVSNDYDVGFTDFEKLAYLVLLVYGQIEDYMQAVEEKTSSRLLPIF
VQDVQLEVIKVLLHAHYEALAAPLVGTKPLAITKMTLIEE
>Tip_2816
SLNVMWILNGQANLLVNNDYDVSYTNFQKMAYVVLLAFAAAQDLLAVVEERAQSAYIDML
IAKVHIKMINILLKAYHASSAAPVLGNAPMAMTKMVLIEN
>Tip_2817
SLAVWWTTNGETLFLVDNDYDISYTTYKKIAFMVLISYATIKEYVNIVVSRVVSKYLDLI
IDKIQIKVVNVLLGAYHSCLASPLIGPAPMPLRKVVLIEN
>Tip_2699
ALHVLHVTDGRINLLVNEQYDISFTKYKKLAYIILLSYADIQRLIALVEEQVNTQWLELF
ISAVHIKIVNILLKAYRNSLASPVVGSGTMELQKIIVIEN
>Tip_2654
SIYVINVADGSCEFLINNSYGIAFTNYSKLAYVVLMAYGSIKDYLDIIEEKVSKNWLDLF
VQAIHLKLVKVLMAAYHQSLAKPIIGNRPMEITKITMIEE
>Tip_1597
ALHVIMVVEGSAEFLINNEYNISFTHFDKIAYIVLMAYGSVEDLLQLIEEKVVSKLMELF
VQAIHLKVVRIRMSAYYQALAEPVVGSKPMALAKFTIIEE
>Tip_2855
ALHLLYLADAKEFLMVGEAYDISYANFRSVAYLALLAYGKVEEFLQVIEEKAESRLMEVF
LQSVTLNVLDVLLQMYHQAFAEPTVGTKPIDFAKMAVIEE
>Tip_2856
ALHLLILADAQELLIVNSGYDISYTEFKRMAYIALLSYGSVEDYLAVVEEKVESKYLELF
LQCVTLNVINVLLKMYHAVPARPVVGSKQMQINKMAVIKE
>Tip_2386
SLFMVYINDSSAHLLVRSAYGVAYERFQALLYIGLIGYQEIKQFMNILQERVASKFLEFF
LHDVELNLVGVIFHMYHDSLADAVVGMMPMELDKLAVIKD
>Tip_2387
CLFMVYFVDAKAHLMTRDAYEAAFEEFKALLYIGVLGYTKINAFLSRLQERVESKFLEMF
LQDLELNLVNIIVRMYHEALASAVVGTRPMGLEKMAIIED
>Tip_570
CLYMVSFCDAEVRMLVRNEYDAAFESFKCLLYVGVFGYKAINTYLADIQEKVESKFMQMF
LNNVQLNMVDLMLAMYHQALASPCVGAKPMSITKIAIIED
>Tip_2805
CLYAVHTFDGIVKLLVNNEYNLAFAQFASLLYIGVLGVKAVGQYLSVVHEKVKQRYIGFF
LNDIELNLVNVIMAMYQKGSSHPIVAPHPMAITKLALIED
>Tip_3422
SLFVLNIFDAIVTIMLNNRYEIAFARYDALLYTKVLGVRAVGNYMTIIQEKVEQKYLHLF
VAHVELNMVQIMMRMFHDAFNKPIIGSESQALCKYTLIVE
>Tip_3423
SLFVLHLFDAILSLMLNNQYSVSYAKFEAMLYTKVMGMKAVGNYLSIIEEKVDQEYVELF
VADVELNMIEVHFRMYRDAFNKPVIATRPQGLVKYALIVE
>Tip_2833
ALVLLSLFDGIVRLVISNQYAVAYAKFEPVLYTKVLGVKAIGNFLARVQEKVEQKFIAMF
LANIELNIVNVKFSMYYEAFNKPLISGKPKGIVKYAIIVE
>Tip_1433
CLYMMHEADSKIELLVHSDYHIAFAKFASFLYLGFLAMQSANEYMMGIKEKVKQKHQELL
LNGVQLDLIHVRLAMHQEGTAPPCVGTPPQDICQLVVIEN
>Tip_1588
SLYMLSVADAEIYIIAHSQYQVAFATFKGILMLGYFGYREVNDFMSKVKEKVRQHFQNLL
LNGVRLDLVEVELAMHYVASARPCIGEDPQPLCQLVVIED
>Tip_1589
ALYMLAVADAHLHIFANSHYQIAFAQFKGVLMLGFFAYEEVNEYMSKVKEKVRQRFQQIF
LNSLRLDLVDVDLAMHRKANARPCIAEDPQPYGQIIIIED
>Tip_1099
CVHLLHARDAELNFFIHSDYNISFAQFTTLIYLGVFAYQAADEYLMAIKDKTKQKFLELF
LKGVQLDLVDVTLAMHYQALAPPCLSSKPQKLSKLAVIES
>Tip_1047
SLYMLSITDSAANFMAHSCYDAAYAQFKAILYVGILAYEAARDYINVLKEKVDQAYVNLI
LSDIEFNLIDLEMKMYFQALACPCIGTQPQALSKLAIIES
>Tip_1048
CLYMLSVMDGDMNFFVHSDYHAAFAHFRAMLYLGIFAYEAAKQYMSVVKEKVDQRFLDLI
LNNIEFNLIQVRLQMYHQSLAQPCVGVESQRISKIAVIES
>Tip_1159
VLYMLSTVDAAIRILVSTQYDAAYARYQAILYLGIFAYQSAKEWLANAKEKVEQKFIDIF
LNDLQLNLIGIMMKMYFQALASPCVGVKPPDLTNIALIED
>Tip_2983
VLFMMHIFDAVAMMFVNSQYDAAFAKYQAMLFVGIFAFHSVREFLTIVEEKVQQKYIEMF
LSNVRLNLIDLRFKMYLQAMASPCIGNRPPALSNVAIIKD
>Tip_2984
VLFTMHVFDAVALFFVQSQFNAAFAKYKSLLFVGIFAFNSVRDFLTVVEEKVQQKFVDLF
LSDIQLNLIHVNFKMYLESMASPCVAQRPPALANVAMIKD
>Tip_3552
ALFMLHVLDARSFFFISSEYNAAFARFQALVFVGIFAYHTVKAFLSKAEEKVQKEWIDMF
LSDVNMNLIDLKSKMYRQALANPCIGSAPPALTNMAFIKN
>Tip_3553
VLFMFEALDGALHFFISSQYDIAFAQYKALLYVGIIAYNNVKAYLSKAEEKVQQHYIEIL
LRNVQLNLIDLKLRMYMKSMATPCVGARPPKLSNLAFIKD
>Tip_1736
VLFMLITLDAALHILISSQYDAAFARFRAVLFVGIMVYNDVEEMLPKADEKVEQRFLDMF
LKNVQLNLIDLKSRAYREAMASPCVGSQPPEIPNIALIKD
>Tip_1917
SLYVFMVIDSDKILLVSAAYSAAYAKCRAALFAQIIVYHDVEDYIDRVEEKVRQRHYDIF
VNTTQLNLVSLRSKAYLEAQAAPCIGKKPPDMPNIVVIEE
>Tip_1933
ALWMLVPVDRKLWLIISRSYNATFASCNGILFAAILCYNDMEEFMSVIEEKVQRRYLDVF
LKEVNMNLVDLKSRGYLNAMSTPCIGRKPPTLSNLELIKN
>Tip_1934
SLWVIIMLDSALHILVDSAYTATFASCSSMLFAAMLVYQDMEEYMSNIEEKVEKRFQQIF
LKELQLNLANLRSKNYLDASATPCIGPNPPEMTNLEMIKN
>Tip_1139
TLFVMYVTHSDINLLTENRFDVAYERFQSVIFVGVFGYHAINEVMTVVQQRVDSQFLQWL
VAQVQMNLVSIILAGRNQSLAHPVVSTQPAETSQLALMKE
>Tip_1140
ALFLILVTHSEFEILIDNRFDVAYERYRSVIFTGVFGYYAINEVLPSIQQRVESEFLELL
VANVHMNLVEIICAGRHQSLAAPLIADRPATSSQLTMIKD
>Tip_2200
ALYIMYFAQSDLHLFVNNAFQITFEKYRPLVFTNVLAFEAVRRWISTVEQRAESHYFELL
IAQILMNLVNVRLRMRADLLEAEVVSTRPVQLAEMTMLKQ
>Tip_2201
ALYILYMAQAEVSMFIDNDFDITFERYRPMVFPNVFAFESIRRWITAIQQRAESHHLQML
VSSLLMNLVGIHIRMRHDAREAEVVSTEPVESGELVIIRE
>Tip_2663
ALFLLFLAQSDLQMFVDNKFNITFERWTAMIFTTVVGYHAINRYIEAVEQRAESKYIELL
LADILMNLVNIMLRMRAESLAEPIVSTQPVESSEVSIIKD
>Tip_2664
ALYLLMMAQAELQMFVPNKFDITYEQYRSMIFTTVIGYYDIRRYIDAVEQRAESRLISLL
LAHALMNLVDVMLRMRRETLHDPVVSSQPVESSEMPLIKD
>Tip_847
SLFLLYLRQTALAMFINNKLNVAYEKFRIVIFTGVMGFTAVKEFLETIQQRVQSTFMNTL
IANILMNFIQIMISMRTAALASPMVAPQPVASTQIVIIKD
>Tip_3294
SVLLIDKRQTDVAIFVNNRFSVAFEKYRVIIFCGVLCFSAIREYITVIQDKVASTFCKTL
LANALVNLININVSDRVSALAAPIIAARPVPSDQLVIIRE
>Tip_3295
SLLQFSIRQTDLVLFVNNRLAIAFEKYRCLLFIGVMCFQAIKEFVTEIKQRVASKWMSTL
LATALVNMVQIKMSDRVSGQASPIVASRPVGSAQLAVIRD
>Tip_1806
SLFLLYDVKTALAIFIDNKLDIAYEHFRVIIFTGVMGFEAIKEFIEVVQQNVESTFCKTL
LASVLMNLIQIMLSMRTSALASPMVANQPVGSAQIVIIQD
>Tip_3574
ALFLLLLLQTAVQLLVNDGFNVSFEQYRAMIFTGVLAFTELNEYLAVIQQRVASRFVDLL
IAGLRMNLVGIVKKMRKEVLAGPIVANKPVRLAQIIVIRD
>Tip_3575
TLFLMLSLQTNLSMLIKNGLGITFEQFRSMIFTGVLAFSELNKFLTIVEKRVASKFLDLL
IENLRMDLINVTKRMRKDVQAAPIIANKPLRLHQIVLLRD
>Tip_866
SLFLLMLLQTAVDLFINNGLGIAFERYRSLVFSGVLGFTEINEFLDTIQKRVASTFCDTL
IADLLMNLVEIMVRMRTAALASPVIANKPVESQQMVILRD
>Tip_3175
VLYILMANQSNNHLFVNNEFGIVFQELKMVIFVGVLALHAIKEFLGLVREKAVSQFLDLF
LTYVQMNLVTVDITMHHAALANPIVAFKPADLSQMVMIKE
>Tip_3176
ALSLLLANQSQNELMVDNQFGVVFQEYKMIIFVGVLSLHAVKEFISVIEERVDSQYLEIV
LSHVRMNLIPANVTMHHQTLATPVVATDPAGLMQILILKE
>Tip_650
SMYFVKSAQARTPILVNTKFNIVLERYRALLFKGVFALHKVNEYLGCIEEKVIQNILDLF
LKNIQVNMIDIKMAMHSETLAGPIIASSPIPLTQMAIIEK
>Tip_651
SLYFVQIAQAEAPLLINSEFAIVLERYRSMLFTGVLGYHKINDYLGAIEEKVIQKFLDVF
LKGVQVNLIDVRLAMQSQALAGPIIATKPIDISQLALIEK
>Tip_1807
ALDLFITIDASAEMMLNDEFGVAHDKFPAILFVAFLALPEVLDYVTVVKEKAVNRYLEIM
VRSIRMDLVQILLQMHHDALADPCIAQPPIEVAKYIIIKD
>Tip_1980
ALDLFLSVDPESRLLLNHDFDLVHQKFPCLVFVTFVAFSAVLDFVAVIQERAINPWLEIM
IRGIHMNIVNVLMAMHNDARDDPCIAQPPIELKKFVLIKD
>Tip_3713
QLTMLILMDAGMDFLVSEDFHVSHERYPSYIFVAFMVFAAVLEHVQHLQEKAINKYFEIM
VKTIQMNIIEILLKMHYNSLATLIVGSSAIDFVKFVVMKD
>Tip_3714
QLSLLIVEDASAELMVADNFGVAHEKMRSYIFVAYMVFDAILDFVSTLDEKAANKWAQVM
LKAIQFNIIEILLAMHHDASAAPIITWQPIDVNEFTIIKD
>Tip_875
ALDLMWIVDASAELLLNEEYGVAFEHFQALLFVGVLGFKAIQEYVTVIQEKAINAYFDLV
VNAIQLNLVSVLVAMHDEALASPCIGPTPIQVAEMIMIED
>Tip_1754
ALNIIETVDVTIMLIVDDDFTIAYEKFRDLLFVSVLGFYALQEFIALVKEKAINKYLDIT
VNSVRLNMIDVLRAMHDKSAATPIISSAPVEIVKLHLLPD
>Tip_1755
SLNLVIVIDVQVFLLIDDEFKVAYQKFRSMLFISVIGFHSLREFVMYIHERAENRHFELL
VNEVKLNVVNILLEMHDETSAGPIIGLTPVELIKIQLIKD
>Tip_2669
CMYLINGCDCQICLIIKEDFEMGLERYETLLHIAVIGLNAVNDFLKVVQEKAVSRWMAII
ITDIQLELVKFLLEHHNEALASPCVGPQPMSLAQLTIIED
>Tip_2670
AMHVVHTCDCAVSLLVKQEFNMAFEKYTALLHVAVVGLNAVNAYLSIIQEKAISKFLALM
ITELRLELIKLLLEMHKDALAMPCIATKPMEIAQVTIIED
>Tip_2231
CVFLVQFCDSPIHLVVKNEFGVAFEKFQAILYIGVIGYKEVNTYLGIVQEKAISKLFQML
INSVRLNVLELVLKMHSDSLASQCVGLNPMAYSQMEILED
>Tip_2232
CLYLVTLCDSELYMLIKNDFDVAFDKYKSILHVGFLGYHEVNEYLSTVQEKAVSRYLSLI
VNSINLNLVRLLVSMHDDALATPCIGPAPMEISQIAIIEN
>Tip_883
ALYLVLIGTVDTQILIQDDYRIAFESYKTLIYAAYVEYHAVNKYLNAVKEKIPSKVLSLL
IKEISLGLVGLNRQMFNECLATPVVGTKQIRLVKLLLIED
>Tip_3869
TLHLIILGTVNAFIIITDDFKVGFETYASIIFVAYLEYNDVKRHIRLVAERIPSMMLELL
IKGIKLGLVGLRMSMFKECLATPVISAQKIEIVKLLLIES
>Tip_3870
ALYMIMLGTVPSAVLVSASYDLAFETYQTLIFVTYMEYHELNKFLSLIDEKVDKQVLGIF
LKNISLGLVNLQLSMFSEGLAKPVVASRKIEITKILLIED
>Tip_3032
AMEILLTKTAQMRVLITDEYGVAYENFKAYVYISYVAYRAINNYMRKIKEKIDTEYIDLV
IKHIQIGLIALSMHMFSDALANPTVGSQKVALTQLILIEN
>Tip_3038
AMNLILKRTVAVHVMLNDEYDLSYESWSALIYVTWLAYRALQEFLELVKDKIATQFLDLL
IQNLQLGLVDLTLRMFKDAINAPVVGSSEVDVRQVLLLEN
>Tip_3039
AMHLVITRTVEVSVFLNDEYGIAYEQFDAMIYVSWIGYIAVETYLRQLKEKIATKYVELM
IRNLQLGLLSLKLHMFKDALSSPVVASKRIDLTQFLMLQN
>Tip_459
AMHLILVKTVERKVLIQGAYHIAYENFKALMYVSWIAYQAINQYIAPIKEKIASRVVEML
IRQFNIGLIDLSLHMFQDSLATPIVGARQVDISKLMQIED
>Tip_1925
AIYLVLVHTVDIHVLIQNEYSVPFENYHAVLYITFISYHATNDFLSPVKEKISSRVMDLL
INQVRLNVMGVTLSMFYEALAPPVVGTNQMQLDKLLIIED
>Tip_1926
AIYLVFVHTVDLHVLIQNEYSVPYENYHAVLYITFISYHATNQYLNPVKEKISSRVMDLL
INQIRLDVIGLTLSMFYEALAPPVVGKNQMQLSKLLIIED
>Tip_217
SLYLLLVETVTVYVLIQNKYNVPYEGYKALLYVAWISYYAVNEYLAPVDEKVEKRVMDLL
INGCSLNVIDLKISMFREAHGRPVVGADQMELNKLALIEE
>Tip_218
SLYLLMRETVSMTMLIQNEYNVPYEGFKACIYIAWLSYYAVNEHLGTVDEKVERKLLEML
INGLSLNVIEIKLSMIHECHGRPVIVTEQMEVNKLALIEE
>Tip_1735
SISLIVHVTATKRLFIQNEYALPFQNYAALIWIKWLSYQALKDFIANVQQKISKKLQAIL
INSANLNLVLVKINMYNNGTATPILGSSKMEIPEFRLIEN
>Tip_3064
AIFTVIAVTCTTDLIINKDYSVPYEEYSCLVWIKWMAYPAIKKCIKSVQQKIKKRYLNIL
VESIKLNLVNLNMEMYWNGTAMPILGSKNMTITKLALIEE
>Tip_3065
AICTMFLVTAQIQCIINREYNIPFERFGALVWIKWFALPAIKHCIKKIEEKIKKKFFELL
VENVKLNLINLDLEMYYNSSATPVLGDRAMSIVKLAFIQE
>Tip_3659
AMFLLYKSNATRNIYVQNQQKVPWQKWRALVWVKFLSYYAVKELLNVVQEKISKRYIDLL
IGSLNLDLIGVRLTMYWNGNAGPVIASRSLQLVKLTMIED
>Tip_3660
SMMLLYISNSTNLLLIQKQQRIPWQKWTALVWVKFLSYNAVKKFLTLIQEKITKQYMDFL
IRNLNLDLVNVRVSMYWNGSAGPIIASKNLPLLKLTIIDD
>Tip_3310
SVFLVFSTTATSHIFVQKEYGIPYQSYACLVWIKFISYHAIKEFINTIQEKITKKYMDLL
IQSVNLNLVDVKLNMYWNGSATPVIASKNMKIVKFTLIEE
>Tip_206
SLFVLVITTVEVGMLLTNDYHLPFQDYEALVWLTFLVYQAIREFLTALEEKVDKRYLNLL
VNQIRLNLIDLLAHMYHEGTAGPVVATRKVEISKLRVIEG
>Tip_4068
ALYTIVESTADLSLMVANDYSLPFEQYPAMIWIAWLEYQAVTQFLGIIGEKINKKFLKLL
VHDIRLDLTTVALQMYFRASATPVVGRNKLDITKVIVLKD
>Tip_4069
ALHVVVASTTDLNILIANEYNLPFERFAAVIWLSWLEYRAITQYYRLIDEKIDKKIQKLL
VNDMRLDLTGVMIKMYKRATADPVLGEDRMDLAKIPVLED
>Tip_2952
ALYLLLAITVEAKMVVTNEYDVPFEQFLAVVYLTWLEMYTIRDFLSVVDEKIDKKFMELL
VNQVKLDLTNILLQMYHNNNAHPILGSKRMDLSKLIILRG
>Tip_2953
ALYLKITMTVQVNIVVTNDYDIPFQKYLALVYLKWVELHAIRELLTIIEEKIERRFLELL
INTVKLNLTEMALQMYNDASATPVLPPHEMELGKMLLLRG
>Tip_1481
PMNVLYRTSASKKLLVEDDYHAAYERYRGIIYYQYLGYHAVQAYLEPIADQVDSEYLEIV
VADLKMEVISLENSAYHDALGSPTVTKEAMAISQVTLIQN
>Tip_1482
PMNVVYGTSTAHLILVENEYNAAYETYRNIVYIQYLGFHAVQTFLAPIADKVNSKLLEVL
VADLKLEVIDLHLDAYHDALGTPTIVKKAMKIKQISLLKN
>Tip_2673
PLHILYDKSCAVHLMVEAEHDAAYEQFLATIYYQLLGYHEIREFLSPVADQVASQFLALI
VADIKLELISMRDKAQRESRNSPTVASKAMEYAQLTLIED
>Tip_2674
PLHILFSKSCVLKLMLEAEHGVAYERFRATVYYQFLGYFEIREFLEPVAEQVASQYMNII
VAEIKLEVINIRDKAQQEALNTPTVASQAMDITQFSLIEN
>Tip_2261
PLYILYRRSVEAHVILHNEHDAAYEHFRSLVFYQFLGFFEVKDFLTPVEDQVDSRFTDII
IENIKLEVIEAKDAAQREALHTPTVSGRAMDIAQMTLIKD
>Tip_3033
PMYVLQLQSSSLWLVVNTEHDAAYEHFQTLVFYEYLGYYDVRTFLSPVAAKVEEKWLDLV
LRDVNLDIVDVKDVDHYEALHTPTVRGDAMKMAQFILIQN
>Tip_3034
AMYIVEVKSAAKWLLVNTEHGASFEHFHTLVFYEYLAYFEIRTFFAAIAAKVESRYMDML
IREVNLDIIDVRDVAHYEALHTPTIRGDAMQFPQLVLIQE
>Tip_2558
PMYILDVKSADIHLMINNEHGAAFERFKSLVFYQFLAYYEVKENLESVADQVESRWTNLI
VENIKLDVVAVRDAAHYEAIHSPTIEGRAMALFQISLIKD
>Tip_1853
PMHILRLKSVEIQTILEGEHQAAFEQFKSLVWYQFLGYYEVREFLKPVADQVESRYLGLI
VADIKLEVINILDHAHVSALHCPTVANRAMDLSQLIIIKD
>Tip_1854
PMHILRVKSVQQYTVVEGEHGVAFEKVRAMIFYQFLGYHEVREFITAVADQVESKFLGLI
IAEVKLEVVNVLDKAHTDAVHTPTVANKAMELTQLVVIKD
>Tip_88
PMNILYHKSPEARLLVNNDYGIAFEEYKGGVFYIFVAYNEVRDFMTMVADQVQSKFTELL
VSDIKLEIININQAAHYEALGSPVITGNSMTTAQMSLTEN
>Tip_1971
PMYILHILNPETHFVMSDDWGIAYEKFAGGIFYIMMSYKQVKFFVGRVADKITSEFMEML
IRDVHIDVIDLQNTAHHQSLGTETIGGKSMGFDQLTILEN
>Tip_1972
PMYILHILNPETFFIINDDWDIAYEQFRAGIYYIMLSYKKVKFFVGHVEDKITSKYIDLL
IKDVRIEVVDVRYTAHWESLGAETVTDDSMGLNQLTLIED
>Tip_1259
AMQLMHTLNAEIFIFVEDAYDVAYERYQGGTFYIMFSYKEVRFYLSLVASQIASKWLDVL
ISNVQMEIIDVRNSAHKEALGTEVLADATMETNQLNMLES
>Tip_1260
SMHLMHVLNPEVKLLVEDEYDIAFERYKGGVFYVMLAYEQVKFFLIKVASKISSSYFDML
VRDMHLEIITLKNTAHHESLGSEILADRSMDTNQLSLLES
>Tip_540
PMHILWSKNPDLRLMIQQEYGVSWEQFEGGVFYVYIAYYQVASWMIMIADRVESQYMDLL
VRDVRLEIIQLKNVAHRESLGDEVVATESTHMTQVSLVRS
>Tip_181
PMNILNRSSPDVVLMVDNEQKAAFEEYQAMIFIHMVSFREIQKYLDVITDQVDSAYLELI
VADLKLEIVNIRCQAHSDAAGTPILAMQAMELKQLLMIAN
>Tip_1017
PMNSLYASTPALLMTIKNEQKAAFEEFRAMIYIQMVGFREIQKFLSLISDKVDAKYINML
VRDALLEMVEVAIQHHLDSAGMPIMETAAMDITQILLIAN
>Tip_2024
PMNPLYISTPETILLVDNEQNAGYEHYKCLVYVQMVSLNEIREFLDSVAEQSTKRWLEVL
TRNVKIEMAKVVLQNHLKSAGSPIVASKAMRASQLILIRN
>Tip_2025
PMNAIFRATPELIIMIKNDQDAAYERFKAYVYIQMVGFQEVRQMLEAVSDQSTEKFLEVL
TRDARLEMMKMAAQHHLETAGMPVVASHAMDVTQILIIAD
>Tip_1672
PMNALWASTPAILMTVKQEQDAAFEQYRAFIYIEMLSFYEIKKYLECVADQATANYIEMA
VRNVKLEMVDVAAQHHLEAAGMPIVANKAMKLRQLLIIAN
>Tip_197
AMQQLFISTAEYRLLIKDEQGAAYKEYKAVIFIQMVGLRDVQKYLEDVADQVQAAYMDIL
ITHIKLEIIDVKIENHYESAGTPVMAMEAMQLAQLLLLSD
>Tip_1120
VMHRMLIVTPDEKIIVKKPQSLAYQRFNSFILIQYAALNDIKQYMNAIADKTGATFMQLM
IADIRLELVNIELKDFYACAGHPIIGARSMEMSQLVFLAD
>Tip_2032
VMKQLHVVTAGGHLIIKKAQNVSFEEYSGVILVRYAAFYEINEWLSYIADQAVATYIQMI
VKDIRLEVIHVALRDYASASGSPVVANKAMDTAQVVILSN
>Tip_2033
VMQSMFVVTAEQKLLIKKPQDIAYQSYVGLILVQFACFNEIKEYMGQIADKSAATFLELV
VKNAQLEVIQIAVKDYSANPGTPVIASKAMRLAQMVLLGE
>Tip_1655
VMQQLLIVTAEIALMVDEPQQVAYQKFNGMILVQFLAFTDVKRWITIVADKSTATHLHLV
VADLRVEVVKAEIRDHSASAGLPIVGRRAMDIGQLVFLAD
>Tip_2151
AMQQMLVSTANMNIMVKREQNVAFEEYKSLVFVQMAGFNEVQDFLEVIADQTQMAFIQLL
VHHVRLEIISITVRDHYAAAGSPVVAARAMEFSQMIMLAN
>Tip_2152
AMHQMLISTANFNIMVKREQNVAFEEYQALVFCQMAGLNEIQDYLTVIADQTDAAFIQIL
VAHVRLEIISITMQDHNAAAGAPVVAARAMEMNQMIFLAD
>Tip_1290
PMYVKHPASPVMILLLNNDYKLSYEEYREFIFAHYLGLYELQAVLNAVADRVDTEYLDLL
VADVKLEIIEVHMAAHLTASAEPIVSCHAIEVKELGIIGK
>Tip_2720
PMYMKHPSSPDKLLLLNDDYGISFEQYRELIFAHFLGFSELHSVLTIIADRVDSKFIEIL
TSNLHLEIIEVELQAHLTASASPIVAAKAIDLKDLGIIAN
>Tip_2721
PMYLKHPSSPARLLLLNDDYGISFEQYKTAIFAHFFGFSELHAVFSIVADRVDSKYIEVL
TANLHLNIIEVELQAHFTASAKPLVASQAIDIKDLGIIAG
>Tip_862
PLHVKHPASPVKKLMLNDEYKLTYEDYRELIFAHYVAFWEIRAVLPLVTERVKSEYLQLL
VAEIELEIVDVKVAAHYTSSAAPVVSLRAIDIKQLGIIAN
>Tip_412
PLNVKHAASPAKRLLVNDEYKVTFEEYRAIIFTHYVGFWEVQEYLTMVTDQVESQFIDLL
VAGLELEIVDVRCAANFESDASPVVSLDAISLKQLGIIAN
>Tip_3177
PMNVMQTTSPEMCLVVNDVYNTTYDKFAEMLFLHYIAFFNISEFLSVVSDQVYSNFFEVM
IADVRLELIEVCLAANREADATPIMALYAIDVTQMVLMND
>Tip_3178
PMNVLHLCSSQERIILTNSFDVSFDKYKEMLFLHYVAFFSIQEYLKTVSDQVYSQHMEVF
IANVELELMSVKLAANAEADAGPIMALHAIKVLELELMND
>Tip_294
PMSVKQDCSAEQDLLLQDSFKVSFDKFAEYIFVHYLAFWDVQEFMKVVTDQVHSEYLEMM
IADIELELISVSLAANKEATASPIMALKAIELSQLEILSD
>Tip_96
PMNIINALSPAVYVMVDDQYNVAYETYDELVYTHYMSFWDVQQFVATVRDQVGSAYMDIL
VANVRLEIISAQLAAHHDATATPILANQAMDLDQMNVITD
>Tip_2655
AMHILQIIQPTIYLLVKDEYNIALEKFRAHIYTHFFCFLEVTELLRIVRDRVGSRFFNIV
ISEIKLELMDAHLVAHWDASESPALASYVASIAKAALIKE
>Tip_2656
AMHVLCIIQPTCCILVKDAYNVVLEKFEAAIFTHYICFWEVHEFMRLIRDKVGSKFLNLM
VANIKLEIMSAEMKAHFESAETPLLASYAATLNDMALIKE
>Tip_3633
SVFVLSAIQPPTEIVVKAEFRICYEKYQAMVFVRYIAFWDIKTFLNVVRSRVESKYAELI
IVKVKIELVNVKIQDNWKATDGPVLSDKAAVMQKLAMVPN
>Tip_3634
AVFVLTWLQPQAHIAIKDSYSVSYEKYKALVFFRFFAFWEIKTYMSLLESKVASRHIDLI
IVDVQMELIDVRYQANWKATDNPAIPTQPADIQKLSLIPD
>Tip_2606
SVFVLTTTQPDLYIAVKESFSVAYEKFESLVFVRYLCFQDVRKFMQVIRSKVPSKHVEMI
IVEIKMELINVRLKAHWKAINSPILVTGAASLRKFALIPE
>Tip_1894
AVYILTCIKPQLKLAIKESYNVAFERYQSLVFIRYLCFFEVKSYLSIIRSKVSSMHLEMI
IVEAQMELIDISLKAHWKVINTPILPNKAAAIQKIALIPE
>Tip_1795
AMLVVTVLQPKTTLIIKDAFNVAYEKFKESIFIEYLCLWEIREHVGTLQSKVSSKYVELL
LVKLRLEILVVKQDPHWRASDPPILPTRSADVEAIVLIKN
>Tip_1796
AMLVLHGIQPETSTVVKDAFGVAYERFKEIIFIQYICLWDVRDFVSSLQSKVASRFIELL
LVKIRLEIISVRLRPGWRGTDKPVLPSGSATIEALVLMKD
>Tip_1692
PMYVLACAQPSANVVADDEYGVTYEQFAELIYTHFLAFFQLKAYMRLIRDKAGSAFCELM
IANIKLEIIDAKMVAHLKCAEDPVLARGAVEATKLPLIKD
>Tip_1733
PMNVLSCMQPTTQIIIDDEYNISWEEYKEVVFTYYLSFWELRQYLAVIRDKVGSEFLDLM
VKEIRIEILDAYIQAHYKSAKAPIVAGGAVDLNKIPMITN
>Tip_2939
SIYVVAAVQPTIQLIIDEEYNVSFEKFKELVFKYYVSFWELKQFFTPIRDKVSSEFCQWM
VASVKIQIVNVRVITYWQASKTPILASPALSAVKIPIITD
>Tip_3786
AIYILHTMQPRWHVLVGEEYNVVFERYRELIFTYYFGFWDLKKFLAVIREKVRSEWLALM
IATLEIQIIGIRLITYWQATKSPVLAEGNVAATKIPIITQ
>Tip_3787
AIYLLHTMQPRMHVLVGDEYNVAFERYKSFIFTYYFSFWELKKYLTVIREKVRSELLALM
IASLKIQIVGVKLITYWQATKCPLLASGNVAATKIPIITQ
>Tip_623
SLNTLSPPSPDKHLLLNDQFSAGFEAYRVLIFYAFIALYEAEEYISTVSEAVQSKHFDWI
IAGVKLEIVHVNNAAYQDGVADPIVATRAQQLKALALVDD
>Tip_2846
SMNVLHPMSPRHRLLVNGAFDAAYEAWRETIFAAFMTFHEADNLVSMVDEAADSEFLSWI
IADIRLEIVGIRNAANEDALASPILSDHKQNLAALVLVDD
>Tip_2847
SMNVLHPPSPQHRLLVNGEFNAAYEAWWAAVFAEFMTFHEADDLISIVDEAADNEFLSWI
IAEIRLEIVGIRNAANEDALASPVLSTHKQDLSALVLVDD
>Tip_2826
SMKIVYPPSARIKILVDGAYDALYEHFRAVIFAAYIGFYEIEEYVKCMDEAADSNYLEWM
IAEVKLDIIRVGNQAQQESAASPIIASKQQGLVAISLVET
>Tip_2827
SMKIFYLPSSLVNLMIDGEYNALYEHFWSIIYTAYLAFYNVEEYVEIVDEAAESNFLEWM
IANVKLDIIRVKNANQEEGAAQPVIARQRQKMAAVSIVEA
>Tip_1691
SIKIIYPPSALKKILINGEYNALYESWWAMIFSSFLAFHDAERFVSKVDEAAESRFVTWI
IANIRLDIVRIQNAAHEESTASPLIVSQKQELSAITLVNN
>Tip_3152
AMNTVYLPSPMKPVLVHGAYDVLYESWWSLIFAAFIAFYDAQDYLAELEEAAVSQYVHWI
IANARLDIVKIQNVAHDDATAAPVISSRAQGLSALTMVED
>Tip_3153
AMNTVYLPSPMKQVLVHGAYDVLFESWWSLIFAAFIAFYNAQDYLSELEEAAVSKYVHWI
IANANLDIVEIQNVAHDDATAAPVISKRAQGLSALTMVED
>Tip_3122
SMNVLYNPSPQSELMVNGAFNAAYEAWWAAVFAAYVAFFDAEDMITIVDEAVESQWLTFI
VAGVRLEIADIKNAAHEDALATPVLNSKEQDLKAMVLVDD
>Tip_3123
AMNALYPPSPQCHLVVNGAFSASYEAWWAAVFAAYLSFFDAEEMINMIDEAVESQYLTFI
VAGVKLEIADIKNAAHEDSLAEPILNTKEQDFKAMVLVDD
>Tip_660
SMNVLSGTSPAVVILVDGTYNLAYEEWKAMVFYTFIPFYTAEELLTVMDEQVDSNFLEWL
IVSIRLEIIDVKNAAHEESLASPVVSSQAEELTAMVLIKQ
>Tip_1011
AMNLMFSHAPETNLFLSDEFDAVLEKFKSMIFYAFLAFDDAEDYLSIIEEKVDNPFLDYL
VADLKLEILKVKLAAYEEGLASDIIGDRQQDVVAMILIRN
>Tip_2567
AMNLISQIAPEAWLLVTNDFGIVYETWEALVFYVFVSFNDADDYFDSVDEQVKSRWWSFL
VANVRLELVGVNVAAHDEGLGNDVVAARKQNLNAMLIIKN
>Tip_2568
AFNLLVQVAPKQKLLITEDFTILFEAWTALLFYAYISFLEADEYLAQCDEQVQSQFWSIL
VANIRIEIVSISLAARNEGLGTDVVVVKKQDLNAMVLLKN
>Tip_93
AMNVMSRPSPDANILLSGKFNAAYEQWETLVYYAFLAYYEAKEYLSLIEEQVQSKFLAWI
VAEIKLEIINIENRAHRQDLANPVIAKKATALTAMTLVRD
>Tip_2053
AMNVMAPPSTVIRMMVSNAFDIALEDYQGLVYYNYMSFNDIEALLNLVEEQVDSHYFKLV
IATVNLEIISIDLYAHQRALSDPIVAENATSLSRLTLVKE
>Tip_2921
SLQVMAEPSAIIQILVSDAYDAAFEQFQAVIFYSFLSFHEIEALLVAVAEKVESRYIDIV
IAGVKLDIIQIRLHAHHKTLTTPVIVTKATNLSRLNLIKN
>Tip_2954
SLDIIGEPSAQLQMLVSDQFNAAYESWKSVVFYTFISFHEIEPLLAIVGEKVESNFIEMV
VANIKLNIVDIKIHAHQKALTAPVIVSQATDLTRLSVIKN
>Tip_2955
SLDIIAEPSAEVYLLVSNQFDAAYESWKSVIFYTFISFHEIEPWLAAVGEKVESNFVELV
VADVKLNIVDIKVHAHHKALTAPVIVTHATDITRLAVIKN
>Tip_2204
SLDLFTEPSGIVQLLISSQFDVAYEAWRTAVFHAFIAYNEVEAFVTLVEERVHSQFMELV
IKSVKLEIVGIKLYAHAKALSAPIVVTTATDILRMSIIKE
>Tip_311
AMSVLATPSSAIELLVSTGFEVAFEEWHAMIFYAFIAYSELEAFVSVVEEQVESRYLNMV
VANIKLEIVAIRNCAHSETLSGPIVVSKATELSRLVLIKE
>Tip_720
AMNILYTSSAQGHIIIAGDFAAAYEEYRAIVFYLYVAYHQVQACLAVVEEQVKNNYLKWI
ISDIKLEILDVKVTAHEQSLGSSILAQKAIALNALVLIRE
>Tip_721
ALTIVHLSSPETAMILAQEFNAAFETYKCIIFLAYLPYHAVQTWLARIDEQVENSFLSWV
VSDLKLEILDIMNQSRKRALNTSVLAKRATGISAVTLIRS
>Tip_643
AMNIFYVSSPETSVIIANAFAAAYEEWRAIIFYAFLSYHEISAYLSPIEEQVQSAYIQWI
ISNVKLEILGLKNAAHEENLGNSALSADAKDLAAMMIIRE
>Tip_1006
SMHIIHDDSPETELMINQAYEVSYAEFQVIIFYKLISLYEIEDFLSSVEDQAESKFLALL
VRNMLLSLVDIPEEAHTEALASPMIANRAMDQAALTIMQN
>Tip_1007
AMHVFQKASPKVNIMVGQAYGASFAEFTALIFYVFLALYDLEAILNAIEDQAASKWLSLI
IQTVMLQLIGIKVKAHQNGLAAPVVSSSAMEWAAIILMQD
>Tip_2578
SLHILANHSPNIGLLVGQDYPLAYERWQALIFYNFLSMHDLEGHLNFVEEQADSKYLHVI
VANVQLELVDLQETAQAEMLATPVVAGRALELGAMVLLQD
>Tip_2579
SLQILYNVSPDVWLMIDQEYGASFEQWEAIIFYAFLTMEEVEGYLNVIEEQAESKHYKVL
VADILLELVNVHESAQADMQATPVVAAKAMHLTAMSIMQD
>Tip_1940
SMHLIQNASPKMPMLITDEYNASYEEWKAIIFYAFVGLNELEAYLALVKDQVESSILHLI
IANVRLEILQIREAAHEDMLASPIVGDKAMKLVALVMISN
>Tip_1941
SMHLISKASPKLPMLVTGEYQASYEQWRAQIFYAFLALNELEAFLAVIKDQVESSILHLI
IANVRLEILNVKEAAHEEMLATPIVGNMAVDLVALILIQD
>Tip_2234
AMNLLTRASPEIHLVLNEQFDVGFEKYTALVFYCHLALNAIANFLAAVTDHASSRYLELL
VASIKLEIIQVKCRAHQPTLASPIVAQRALDISALMILKS
>Tip_2235
AMDLLTRISPELHILLNEQFEVAFERYHALVFYCYFGFNAIREYLTLVTDHAASKFIELL
VASIKLEIIHIAFKAHHPTLATPVVSTNALNLTALSLIKN
>Tip_3501
AMDVIMTVSAELYIFLSEQFDISYEEFHAIIFFCYFAYNELRQLISEVTDHAASSWLPLL
IAAVRLEIVHIRLKAHYPALAAPVVATQAMEFTSIALIKG
>Tip_3502
GMDVIMSISPDAYILLNEQFNVAYEKYHALVFFCYFAYNALRQFVSEVTDHAASSFLQML
IQSVKLEIVHVRLRAHYPALASPIVASKAMEFDSIALIKS
>Tip_967
SMDVLTSTSAEFYFLLNEEFRIAYEKYRGVIFYCYLAYLKIKEYLARVTDQANSEYVQFI
IASVKLEIINVKKAAHEPSLANPIIAAAAMDIQALGVIKS
>Tip_672
AMDVLSISKPETLLLIDEEFDIAFEEYQCLVFYAYMSYHEIRELMTRVTDQVATAFLQLI
IANIKLELLDLNKAAHEEALATPLVATRKVELKEIALIKA
>Tip_738
CMDVLSLASPQTFLLVDEDFHIAFEQFKCVVWYAFMSYWEIRDFMSRITDKVQTHWIELI
IANIKLEIVNIKKAAHEETLAAPLVASRAIEIRAITIIRA
>Tip_3001
CMHVLSIHQPGVWFILDDSFRAGYEPFKSMVFWVFLGFEEAKELMHLMTDHVGTRFYEMF
VVNIQLEIVEIQIAAHNEALQAPLVANKPIDMTALPLIRA
>Tip_3283
VMLTLTTYKPEVNFVVEDEFGAGYEEFRALVFWAFMGRQEIRVYLAILSDRVETHLLDIL
VADMQLEIVNIRLKAHYDALQSPLVPARPISVSAITLIRE
>Tip_3284
AMITVSIYKPQIQLIIEEKFNAGHQEFQSLIFWVYMGRDEIKVLLTLLRERVDTHLIDMI
VANMQLELVDIRLKAHHDALQQPLVPKKPIQIDALSFIKA
>Tip_2002
CMDIMSCYKPHTLLLLDESFNAGFEEYRALVFYAFLAYYEAKALMSAVSDQVQTHYMDLI
IANVKLEIIGVRKAAHQETLQSPLVATKAIQMCALSLVRA
>Tip_1422
GLKVIQISSPGHEILVNDEFGLSYEKYQPMVFFAFIAAYEIQQFIEAVSDQVSSAWLNIM
IGSVRIDVVEIAMAAHSEGLANPIVATKKVKVPALVLLHD
>Tip_1423
SLHVCNVASPAIALLVNDDFGLAYDRHEPLIFIAFVSAYDIKTFINAVSDQVSSAFMDLL
IADIKIDVIDVSFAAHFETLASPVVASQQVPIPATLLINK
>Tip_1521
TMNILQQSVPQMMMLVTDEFGISHEKYAPMVFYIFLVYHEVISIIIEVSDQVASNFIELL
IADIRLDVVDITVAAHQEALATPVVATKAVAIPALILISA
>Tip_1522
TMNILHASVPDIRLLVTNEFGVAHEKYGPMVFYIFLVYHEIITIITEVSDQVASNLLDLL
IAEIRLDVVEIEVAAHEESLATPVVANKAVNMPALIIISA
>Tip_272
TMNCMNSASPAILILVNNAYNVGYERHEPLIFYIFLAYFEVQAWLGTVDDQVPSNYMHML
VNDLRLEVILILLGAQTNSLARPLIARTAMQMKALCFLNA
>Tip_1174
TMNTVESSSASLVLVLEDTYGIAFEKFRPVVFHIYLAYWDVSAYLAVIPDQVDSNFLELL
IDGVNMEVLNILAAAHSPALATPVIGNDAMAMKALTLLNL
>Tip_1175
TMNTVQQSSPGTTLILDNQYNVSFEEYRPLIFSIFLAYYDVSAFISLISTQVQSNFLELL
IAGINMEVLSILAAAHTPALAEPVVARDAMEITAIVMLNL
>Tip_468
TLNCLNNTSPRILVVINNEYQVSYEEYKPLIFYVFMAYCEVHAFVAQVSEQVPSNLLEVL
ITGVQLEVLSIKIKAHTDALAGPVIARRAMVFKALIMLNA
>Tip_469
TLNCLGTASAKTNMVIKNDFKVSFEEYAALVFYVFLAYHEIHDYVGKISKQVPTRFLQVL
ITGVKLEVLTVSLTAHTQSLENAIVAKQAMSVHELVVLSA
>Tip_2405
SMYVMRVTSPTVHLMVNGSYDVSYENWESEMWMVYLQYFEIKAFVFEINDQVSSNFLQII
IAGAKVDVISVKHDAFNESLANPVVAAKAIDVPAMLLMKD
>Tip_2406
AMNVLRMSSPEMSLMVSDSYDVTFEQWQAEIWFVFLAYFEVQAFLQEVNDQVESNFIELI
IADVKVDVIRVRNNAHHDSLASPVVSTKAVDLPAVIMIKA
>Tip_1153
AINVMQVISPNLKLIVSEAYDVNYEQWRPIVFYIYIAYYELRAWLLCVNDQAESRFMQII
IANVKVDVVKVQNSAFEDTLASPVIASQVVDMTAMMLIKA
>Tip_2005
SMNIIRASSPQMLVLVHDAYEVAYEKYLSIVFYVYLGYFEIKAFLIIVADQVESNFLDII
IANVRLDVVDIQNKAHRDPLAAPVIASKAVKFTTIVLIKA
>Tip_2197
AMDILRSASAETVIIVHGEYHVSFERYQAIVFRVFHAFFQVRAYLSTVSDQVESNFMEVF
IAEVKLNVVDIRNQAHRDVLAAPIIGAEQIKLTTVVLLRA
>Tip_2198
AMDILRSASPETVVLVHGEYHVSFEKYQCLVFRVYHAYFQVRQYLGLVSDQVESNFIEVF
IAEVKLNVVDVENQAHRDVLASPIVGAERVRLTTVVLLKA
>Tip_1885
SMNILRKASPDVLVLVHDAYNISYEKYKPIVFYVYMGYHQVKSFLMLITDQVESRYLELI
IADVRLDVVRIQNQAHRDTLAAPIIASQAVDFNTIVLIRA
>Tip_2307
SMTMLQTASPERVLKTDNEYDIGYERFKPFTFYVYIALCEVKAYLMTVTDNVQSTYIDFF
IADVALDVVNINNQAHYDALASPIVANNAVALTEIILIRA
>Tip_2308
SLTILNTASPRSHIMTNNNYEVSYERFHALTFYIYLAYAGLNQYVMVVTDNVASQFLDFI
LPTLRLDVIRIQNKAHYDSMSTPVVATQAVDLSSFILIST
>Tip_832
SMNIMQSASPETALLVNNEYDVSYERYRPVVFYVYMAYHEVKAFLMTVTDQVQSNFLDMI
IASVRLDVVRIQNQAHNDTLASPVVASKAVQFNAVILIRA
>Tip_117
SMNIIQMASPQVLLLINDEYQVSYEKYRPVVFYVYMAYNETKAFLSVVTDQVDSNFMELI
IADVRLDMIRIRNQAHNDALASPVLAVKAVEFSAVVLIKA
>Tip_871
TMDILSHRSPRTLMLVDNDYRAAFERYTAIIFYAYLSIWEVRNFLSRVTEQVQSQWLDLL
VADIKLDIMNIRNRAHKETLAAAVIASGVMDLSALFLIKN
>Tip_4072
ALDPFMDYSGHAQLLIDSEYSAALEQFQAMVFYAFMAYWAVKGFLYKVTEQVEQQYLKII
VANCKLDVVNIKNRAHYSSLNTAVVASGAMDLSALLLIKG
>Tip_4073
ALDPFTTYSGRAQLLVNSEYSAAFEEYKAMVFYVFMAYWAVRAYLYKVTEQVESQHIKLI
VANCKLDLIDVKNRAHHSSLSTAVIATQAMSFHALLLIKG
>Tip_2078
ALDPFTTYSARVKLLVNNEYDAAFEEYRAVVFYAFLAYWAIRAFLTKITEQVESEHLQLI
VAKVKLDLIDVRNRAHHETLSTAIIASRAMDLSALILIKS
>Tip_3400
SMDLVQQVAPRALLFVGSDYGASFAKYEAVVYYTYLAYRDIRDYLFTVTQQVKSTFVDLM
IANLKLGIANVQNRAHRDALANAIIASKAMRITALMFMND
>Tip_3401
AMNLMHLIAPEGILFVNDDYNASFAEYQAVMYYAFLSYWNIREYLNMVEQQVQSSFLDLM
IADIKLDIAEIRNKAHREGLADAVIGSRAMTIGAMFLLNN
>Tip_1689
VLDIVNITSPRLLLLVNNDYNASFTKFRALVYYAFMAYYDIQQFIEKITQRVESKFLNLF
IAHIKLDIAEVRNRAHQDTLATAVIACAAMDVDAVMIYKN
>Tip_1317
AMDLINQASPETNLLVNNEYDASFTKYKGLVYYAFLCYWDIRDFLERITQQVQSSYFELL
IAHVKLDIAEVRNRAHHETLASAIVAESATNVDALLMMKD
>Tip_1318
AMDIINTVSPRSQLLVGNEWNASFTKFKALVYYEFLCYWDIQEFLESITQQVQSKYLDVL
IAAISLDLAEVRNKAHRDTLAGAIIAASAMSLSAILLMKD
>Tip_3879
GLSIIHAVSSQSTVICKDQYGASYNRHRALVYYIYLLYQQVLECLGIIADQVKERYLQFF
IADIKLDLLEVNAASQWDTLASPVVAAKAMAFEALILIEN
>Tip_3880
ALDIFHTISSETTVFINDEYDAPYDEHHSFLYYVFLLFTQVLVCLTVIADQVKSKYLETF
VANIQLDLVDIYVAAQSDGLATPVIATKAMSLDAIVFIEN
>Tip_713
ALDIFHEISADSHLFFDDRYAAPYDQHEAILYYLYLAYTQVLTFMALVADQARSKYLEVF
VSNLRLDLIEVQVDAQLDALATTVVTNRAMDINSVVFIED
>Tip_3991
QMLVLTLVYPEAQLLIGGKYDAPFSEFTVLIYYVLLSYYSILKLMTIVEDAVKSAYIDLL
LANVKINIVDVLFGAHFESLASPVIATHALNLTAFCLITS
>Tip_3992
QMMVLSIVYPDTQLLIGGEYNAPFDRFSVLVYYVLLSYHRILKMMSTCDDQVESSYIDLI
LAHLNLNIIKVELAAHAESLAAPVIAAKALLMQAICVITS
>Tip_2755
GLYVLIVLGPRLFLILDNEYDVPFDEYAIIVYYALLAYNRVLQFMTTLEDEVRSAYLALL
IAAIKLEVVNVKLAAHTDSLASPIISTKALEMSALIMITT
>Tip_4011
ALFTLHVLGPEAYVMVSQSYDAPFDEYSILVFIALISYRKVLDYIKKVDDRVEKQLLQLI
VAKIKLELVDVKIHAQTESLAGPVVAPNELDLSELTLITT
>Tip_4012
SLFELHIVGPDVIILVSQEYSAPFDEFRIMVFIALMSYQKVLEFLAMVEEQVEKRFLHFV
VAKLKLELVDVQLEAHTETLCGPVICTEALDLKAITVITT
>Tip_1122
ALKVLLLTKPAVEILVDNDYGIPYDQYNPIIYRRLMTYQEVLSFLIVIAPRVESQFMQLI
VLKIRLEIIDAALAATQGAMATPVICSRNLTLTAIVMISG
>Tip_1123
ALKVLLLTSPDIEILVDNDYGIPYDQYQPLIYRRLMTYQEILSWLTIIAPRVESQFIQLI
VLNIRLEIIDVALAATQGATASPVICSRNLTLTALVMISG
>Tip_2660
GLNILLVVSPETMLFVTNEYDCSYDEYRSMVYYPLLSYYQIAAFLPVVNPQTESQFLSLL
LAGLRLEIINAKVKAHRESLAPPVVAQQSISFTELVLIEN
>Tip_2661
AFHILLVTSPAVLIFITTDYNLPYDEYHGLVYYAFFAYHPIAVFFPVVPPQTPSRYLALL
LANVQMHIVDAELKAHQEALALPIVSTKSIDMEAFTLIEH
>Tip_677
VLYLFLIKSPDQQLFVEGSYSIPYDTYASLILESLVAMTHIAVYLNILAPQVESKFLEIV
IAGFKLEIIDALLAAHQECLANPVIASKQIELNAFMFLEG
>Tip_678
VMYLFHITSPEQKLVVDGSYDVPYDTYMPFILEALLAYDHIAVYLELVAPQVESKLIQIV
IRNFQLEIINAIIMAHKGALAEPIIATKRIKIGAFTFING
>Tip_2383
VLNTILISSPSEFVLVNSKFNVPFDKFRGLIFFMLIAYTEILVYISAVDPNVDSRYFELL
VQNVKLQLIHVAYQAHQGVMNKPVVSTKSLGVPALAIIKD
>Tip_3026
ALNTVLIASPEAFMLVNNAFSVPFERFRALIFFMFIAYQEVLVFIMTIDPNVDSRYFQML
VQDIKLQLIQTAFRAHQGSMDKPVVASKSLGLPALVIIKD
>Tip_3027
VLNTVLTASPDDFLLINNELAVPFDRYNALLFFLLLAYQEILVYIMAVDPNVDSKYFELL
VQDIKLQLVDITFQAHQGSMDKPVVSHKSLGLPALALIQD
>Tip_2884
VLNIIHKTKPRQSLFVENDLELPFDEYEAMIFYILLAYRDVLVYFMGIEPQVTSGYIELV
IAGVKLQIVDAKLSAHSATMKVPIISANSLQLEAFTIIRN
>Tip_2885
VLKVFHRVKPQKPLLAENDFGIPFDEYKSMIFYILLAYRDVLVFMSFIEPQVESGYVQLV
IAGVKVQIVGARISAHVATMKTPIVSTQQVEMPAFTMIKN
>Tip_783
ILNIFLLTRPSVRLLVNNEYEIPFDRYNALIFYTLLGYSEVLVYMGMIDPKIQSKFLGIF
IANVRLQILDAKFSAHSQAMNLPIIASRSLDISAFAVIKD
>Tip_1173
PLNILLVTKANVHLIVEDEYGIGYDHYKAIIYYMLMGYHELLVYLTILPPRIEAKFLGIF
VANVKLQLLNIRLKAHRACSDLPVITTRSLKLTALVVLKN
>Tip_1882
PLNLMLVYKANVHLLVEDQYSIGYEHHKAMLYYMLMGYQSVLVYMPVLPPRIEAKYFDVM
VANIRLQLVDIKMKAHSAASDLPIITSRAIDLVALIVLKE
>Tip_3354
PLFVMLLAKSEIHLLVQDAYDVGYDKYKVLIYYKLLGYQELLVYLSQLPPRINAQYLALF
VAGLRIQLIEVDQMAHQAATNLGIISGESMDIGAMAVLKG
>Tip_3355
PMNIMVGAKCNVYIILENAYNVGYDKHNAVIYYVLLGYHELLVLLGYLAPRINAQFFPLF
IANVKLQLIEVRLHAHHPCANLPIITSRSVRLHAIVILKN
>Tip_1251
PLNVMLMIEAAMCLLIHSDYEIAFDIHRALAYYMLLGYYDVLVLVTALKPRIESRFFGMF
VATLRIQLLDAKMTAHVQSSNAPLVSPRSLAFAAFMVIKD
>Tip_1252
PINTFLVIEAALCLLIHDEYDIPYDMYKALAYYMLVGYHDILVYISTVKPRIASHFLGLF
IANVRIHLLSALLAAHEEANDLPLVTSRSMKLAAFAVVKD
>Tip_691
VLNVLLVTSPEALIFVNNQYNIVYDEYAPLIYYALFSYTQVLVYLPAIAPQVESKFVQLV
VAGVQLEIVNASVSAHQGSMASPIIASQSLQIGAFVIIEN
>Tip_3339
ALQIFATTSAEVIILVSGGYNIPYNRFESFVYYVLLAFTEILTFFTIIAPKVEPRYLLIV
VAGVKLEIINVKTAAHYGAMANPLIADKQLKLAALTIMRN
>Tip_3542
ALHVMVAHSSTEHFIVDNDYEVPFDHYKALVYCVLVSYTKILALFGVVEPQVEPKFLKVV
VAEIKLEIIEIELKAHESSMSVPIVASDQLELAAIAVIKD
>Tip_3543
VLQIIMVISAGLLMFVDDEYNLPFDSFEALIYCILIQYQKILALFSTIAPQVDPKYLVMI
IAEVRLEIIEIRTQAHRGATATPVVGSQLLELTAVAVMKN
>Tip_2820
VLNLLLCTSGDALIWVTNKFNVPYEYYQPLIYYVFMSYTEVLTFFASVAPKVEPKRVLIV
VANVQLEIIHVQMKAHQSAVACPIVATKQMNLAALPMMKD
>Tip_958
ALNIVLITSEEQLLFISNEYEVPYDKFEGLLYYTYLAYTEILVYLNGIAPRVEPAYLLVL
VAGIRLEIVSIRTAAHQGSMASPLIASAALQLNSMILVQD
>Tip_3298
ALHLLLAASEETYLMINHEYSIPYDRFTTMVYYVYLSYSEVLDFLCKIPPKVEPCYLKLV
IVGVKLEIIGTQLAHHEGGTGPPMISSSSLDMSALTVIQE
>Tip_3299
VLNLILAASEETYLMISHEYNIPYDRFTGLVYYVYLAYSEVLDYMSKIAPKVEPCYLKLV
IVGVKIEVIGTEVAHHEGGMANPMVSSASLDMDALTMIQD
>Tip_1172
VMHMILASSEDADLIIAHEYNIPYDTFRVLVFTVYLSYDEVLDLLPRVAPKVQPCLIELV
VVGIKLEIVGTALAHHEGAMAAPLVSEASLELDALELLED
>Tip_1446
VLNIIMASSPDFHIYTNDNYRIPYDQYHPLVYYALLAVTTILVYLPVIECQVNSRYIELV
VADIKMEIIEIQLSAQKGSTATPVLGSRSLALSAVIIIKN
>Tip_1447
VLYQILASSPAVFIYVDDDYRIPFDQYSPIVYLALFALTSVLVFLAIIPCQVNSKLVELI
VADVKMEIVNIQTSAQKGSTANPVLGGKSLTLSALILIRN
>Tip_482
VLNLYLISNTGAHLYVGNDFHIPYDQFSALVYYALFSMSSVLVFISTVEPQVSSKYLRLI
VANVKLEIVGIASGARKGAMAAAVLADRSLDLGALILIKN
>Tip_890
KLDFEDVISPQSHFFINGEFDVAFEKYKALLFYMFLAFHKVREFASPAADKAQKKFLEVI
IANVQLGVADVTLAAHHEALANPVVSSSTMDLSAIVVITA
>Tip_891
KLDFENEVSPKPRLFIDGEFGICFEAFKAILFYLFLAFHRVREFAEAAADKAQKKYLEML
ISNIQLGVAGIRLAAHNEALAHPMISTATLAITAVPVITA
>Tip_2195
AIHIENTVQPDAYMVLSGEFNAAFEKFKSLVYYVYLPLYKIREFAQLASAKVERRFIDLM
IANVTMGVVNIRVAANFEALASPIIASAAMELLAIILIKA
>Tip_2196
TITFEHAMQPALYVIINGDFDVSFEKYKATVYYVYLPFFKVKQFAQDADAKAERKFLNLL
VANITMGVVTVRIQAQFEAQAPPIVAEKKMELDALVLIAN
>Tip_2309
AINFEGILQPKVDLLISGEFNAVTEKYSLLVFYVYMPLYKVHEYAANAASKVDRRYLKLL
LAHVKMGVVDVTMAAHMEATAEPVVAARTMLFSALVMIAA
>Tip_2310
SINFEHIMQPETEFLINGEFNAVTEKYQLMIFYVFMPMFKIHEFAQNVASKVERKWIKLL
LAHIKMGVVDVRIAAHMEATAAPIVAETTMHLSAIVMIAA
>Tip_490
GLDFEHDLQPDIQFFVNGDFNAVFEKIRSLIYYVYLPLREISEYAAAAAHKVERRYIELI
LADIQLGVANVKVAAHYEGLASPVIVTAAMELAALLMIAA
>Tip_4017
GLDFKHDLQPEMQFLINGDFDAAFEKYHSLIYYVYLPFWDVKNYATAAAHKVERRYIQLL
LKEIQLGVIDIAIAAHHDGLAMAVIASAAMELSALLMIAA
>Tip_4018
GLEFKHDLQPEQAFIVDGDYDAVYEKIQAMLYYIYIPIWDVQDYAGVVAHKVTRKYLQLL
LKDVQLGVVDVALAAYHDASAMAIVASRAMDLTALILIAK
>Tip_2380
GLDMEHDLQPESTFLINGDFDAVFEKIKSLIYYIYLPFREVRQYATAAAHKVERRFLEII
LANIQLGVANVSLQAHHEALACPIIATAAMNMSAILLIAA
>Tip_587
GLDTQHAVSPEEHFLVNASFNCAYEEYKSVIFYVFLAFSRIQDFASDAQDKTNKGYLDVL
VANIELGIAGMKLTAHQECLSEPVVASSAMSVNELTAIKA
>Tip_2695
GLDIQQGVSPKEMLLIDNSFNAAYEEFRGLVFYTFIAFQKIKQFAGIAHDKVKRKYLEML
IAQLKLGIADIRMRAHQEALSDPLVPGQTMAFSAITVVKA
>Tip_3833
GLDVQRVITPQQRMVVDNSFSAAFEEFRGVVFYTFLAFADLRKYAGVAEDKVKKKYLKLL
IAQLQLGIIKAKVEAHQKALSGPLVPNRTMRLAALTLVRA
>Tip_3834
GLDIQQGVSPKEQLLIDNSFDAAYEEYKGLVFYTFLAFEKVKQFAGMAHDKVKKKFLKMF
IAQLELGIAQIRLKAHQKALSNPLVPGQTMAFQAITIVKA
>Tip_1029
ELDVQHGLSPREMLFVDNSFQAAYERYKVLIFYVFVAFQKIKDCANTAQDKVEKNYTDIL
LANVRLGIVGMEFDAHQEALSNPVVPGKAMEVSALTIVSA
>Tip_494
GLDLQHALSPRELFIIDASFNAAYEKFEALIFYVFVAFKKIQEHATKAMDKVEKNLVKVI
IATVSLGIAEVQMAAHQEALSEPIVASRAMAFSAMTVIAA
>Tip_3479
SLELLHAVSPDRFLFVDGDYKTAFDQYSALIFYPFIAVWKIKAFLPIVSDRVDKKFMKVV
IADIRMGIVDIQWKAHRKAFAAPVVSSHHIPVSALAMIHA
>Tip_3480
AIELLSVVSPRMFMFVDGEYGTAFDEYPSLIFYPFIAVWKVKGYLPAISDKVDKKFLKVV
IAEVKMGIIGIRVNAHRKAFASPVVSSHHLALGAMEIIKA
>Tip_1485
SLELMYTVSPERWCLIDGEYKTAFNEFEAFIFYPYLGYWKVKALLSCISDKVDKQMFKLM
IADVKLGIVDIKIAAHRKGFAEPVIAGRHLALNAITLIQA
>Tip_477
SLHLLNTLSPEKWLFVDNDYDANFDEFLAFVFYLYMAYWKIATYLDVLSDKVEKRMLKVI
MANVKLGVVDVRVAAHREAVAAPVISSHQMTLSALTLIQA
>Tip_722
TMDILQGTSPATALLVDDDYEVAYSSYGATVFYNFVALLEIKMILSLIDSEVESKYLELI
VANIHMDLVDIKLEADQAALAPPVIADRQMDLSALVLIKN
>Tip_739
AMNILNVVSPAVNLLVNDAFEVEYSSFSAMVFYNLLALDELKVYLSMVDSQVESRFIDIM
VANINMELIEIKFAADQVALASPIIATRQMEVLALTIIQN
>Tip_3782
TMDIIHISSGAIKLMVNDSLNAAFSLYGALVFYNLINLDDLKVVMKIVDSQVESKFIEML
VSDVHMDVVNVRFAADVVALASPVIVTKRMNLEALLMIQN
>Tip_3783
AMDILYASSPALNLMVNNAFDVAYSKYSGLIFYNLIALDDLKVVLEVVDSQVESKFLEIM
VTDVHMDLVDIQLAADQVALASPIIAHKRMNLQALVLIQN
>Tip_607
TLDILKGASSEVAVLIDDEYEVAYSRYASLIFYSFLAYSEIKVLIEIIDDQVDSKYIELL
VAHIRLDIVEIHTAADEAALAKPVISARKMDLTAILLIKG
>Tip_40
TMDLLKRISPELSIMVDDDYKVALSRYKALVFYVFFSYWEVKVFVQIITDQVDSNYIELI
IANIQLEIVDIQTVADEDVLAAPIISSQKMKLSALVLIED
>Tip_885
ALSMLNSYSAADYILVQGQYNASYDQFRSMIFYCFFAYQQVKAYLAPVTDQARHDLVDLI
IAEVRLDLIELKMKDRQNTQASPIVASRCMDLQAMVLIKS
>Tip_2878
ALDALNQTTAETFLLVQNEYNAAFDQYASLIFYAFLTYYQVKAFMTPLTDQADQNFLELI
IANLRLDLIDIKVRDRDNSMAVPVVTTKAMDIEALVLIRS
>Tip_2879
ALDALNQTTAKMFLLAQDEYGAAYDQYRSVIFYAFIAYYQIKAYMSPLTDQAEQNLLELI
VAELRLDLVNVKTRDRDNAMAVPVVTTQAMEVQALILIKS
>Tip_2101
ALDALQVATAKQFILAENEYDAAFDQYKALIFYAFMAYYQVKALMQPVTDQADKHMLALI
IAQVRLDILQVKSKDRQNGRASPIVASRAMKLRALIFIKS
>Tip_2102
VLDAIQIATAEQYVLAQDPYKAAFDQFPAIIYYEFMAFHEIKHFMRPITDQADKRFMALL
IARIHLKIITIRSRDRQNGRATPIVASTSMPLNALVMIKS
>Tip_3738
SMRAFVKVSVITNLFMDDDYAVAYDRFRALIFYAFLAYYEIRIFLSCVDDQSAQGLLELL
VANIQLELIDVDLHDHQNALATPIVASTAMNISALVLVQD
>Tip_3739
AMEAFVKVSVATFLFLDDDYDISYDRFRSVVFYAFLSYYDIKMFLACVDDQSAQKYLELI
VADVQLELINIQLHDHSNTLASPIVANKAMNLSAIVLIQD
>Tip_1430
PMNILVVFSPTTYLVFDNAYVVCYEDYKTLIFTALLSYHDIREYITMVADNVAAKTMYLI
VRSVRLDIVNIRVAAQQDSLSQPALAKEGMHLDQRVLIQD
>Tip_2607
PVQVLANISQEANLLFGESYVVAYEEFRSLVYPALLAYNDVRECMCKITEKVKSITMYLL
VKNLRLDVINITLAAQYENLSTPAITNRSASLTQRVMIQG
>Tip_2608
PMQIIVTVSPNTHLVFDNSFVICYEEFHAFVYSALLAYNDVREYITIVTDNVRSRTMYLI
VKHLRLDIINIKFAAQYDNLSAPALACKGAEISQRVIIQG
>Tip_3453
PMNAIQELSPQLELIVDSSYTKSYEQYKAVVYVTFIAYFSVKEYISCVADNVQSQTIQMV
VAHVRIDIIHVSLKAQNEALSSPALVTQGMKVAKTCLIQD
>Tip_3454
PMNLVLEVSPNVYLMIDPDYDKSYEQFQPLVYITFFAYHNVKEYMSEVADNVSSATIHMV
LADMRIDIVNVQLGAQEDCLSMPVLANMGMEFAKTIIIKD
>Tip_4013
AMSIVYQTEPQICVIINNEYEVCFEEFRPVVYIVFLSFRQIRQFVASVADNVISKTVQIV
VEAIKIDIVPIKLQRQKSALSSPIVSTSGLELSDTVVIKD
>Tip_4014
AMNIVIEISPAVSLLINNEYEKCYEEFKSVVYIVFMTYHEVKQFISAVADNVISRTLEIV
VENIRIDIVAVHLHAQKQALSTPAVSTKGIEIDDTTVIRE
>Tip_2494
AMDQLLTISPDVFMLINNDYSTCFEQYEALIYSTYMAYDDIRDFISAVGDNVRSHFLDLV
IASLKLDIINIRMAAQQDPLNSPALAQRAMDLAQLVIIKN
>Tip_2495
AMDKLHVISPDLLMLINNEYSTCWKNYEGLIYVTYLAYDDIRDFINAVGDNVRSNYMDLV
IAGVKMDIINLRLAAQKDHLNSPALAERAMPLSQVVLIKC
>Tip_2909
SLNVLLTHSQIINMTANNDYKTSFESFAAFVYAPVLCYQDIRAFIGGIDDNVEQKFLRML
VTAIRLNLVGLRLKHEHQATSTPILSSKAMDVHEMVLLDS
>Tip_2910
SLNAILTHSAIVHIIARNEYKTSFERFRGVVFSPYLCYYDVKEFISAIDDNVDSQYMKML
VTAIRMDIVGITIKHERQSTNTPILATEAMACTQLLVLKN
>Tip_1109
ALNTILTHSVIITYMVQHEYGASFEKFKALIFSPFIAYHEVKNHVTTVDDNVEGKILRMI
VASVKMDIVGVKLRHQRQATSNPVLAAQAMPISQLVILKD
>Tip_994
GLEMVRIHSPVSYLMVNNEYSTCAEAFEGLVFSPFIAYHDIQQYVSLIADNVDSRFLKII
VKSVKMDIIGIQMADQKEAKSSPILSDDAMPLEQIIALKD
>Tip_3600
ALFEMSVQTATLLLVIANAYAVAFEKYRVLVYMMFISVYEVKEYISILAEDVNAGYLQIL
VRSVQINIIDIQLKAKFESLSCPMVGLTDMDLEQMDVLQN
>Tip_3601
ALHEVTLQSPNLLLIVDNAYTIAYEKFHAIIYSMYIALYEVKDYMSVVAENVNAKYIDVL
VKHVNINIVNVRIRAKRDTLSVPIVGLKEMELSQLSFLQD
>Tip_59
ALWEITLQKGDLGMIIDNAYDIAHEKYKALIYNMYIAVLEIRDYLAKVANNVKAKFIEVL
VKNINLHIVQLTLQAKHDALSNPIIGLKEMDLEQLTILQD
>Tip_1719
PLRAMNLTSAKMFILITNAYDLSYERFRALVFSSYIAMNAIKDYLKLIVDNVKSEYVEML
VKEIKIHIIDIGYRAKNEGLSNPVVANKLMNLSQLALLHN
>Tip_1720
PLRALNSQSSELQIVITNAYSLCYERFRGLVFTKYLALNAVREFLMTIVDNVASRFGQLI
IKEIKIHIIAVGYKAKNEGLDTPVIAGSLMSIAQMALLHD
>Tip_2871
PLQTLQTESAQYQFMLTNRYALAYESFRTIIYSSYLALFQVRKMISVIVDNAKNKFLELL
IRGVRLHIVGIQTRAQQEGRSQAIIVGQNMAYTDMLMLHD
>Tip_2872
PLNVLATEAATHQLLLTDDYEIAYQKFRALIYASYVALQAVKKMVSLLADNTRNSFIRLL
VRDLRLHIIEIRLRAHREGSSPPIVCTRNLDITDMLLLHN
>Tip_2694
PLRTLAIHSPELEMLLTNSYALAYEEFRALIYSSFLSLHQAKAMLQIVVDNVRSQFMQLM
VKDVRIQVINVHMRAKHEGTSAPVIAGKSMELIELLLLHG
>Tip_595
PIRTLSLHSSELNFLLTNSYNLAYEEFQTVIYSSYIAIYKVKTFLRLIVDNVKSKFLQLM
VQDVRLHIVDVDLRAKDDGLSNPVIAAKSADLTELLLLHD
>Tip_451
PIRSLHLHSSRMYLVISDPYSRAYKRFRCLVYTSYLALYKIKEYLQVVVDNVQSKIVEIL
VRNVRIHIINIAFRNYDEGLDSPVVGSHTMELVTLAVLHN
>Tip_2712
PMNAFSVSSSAVQFMVNEIYNAAYDRYLAMIFYTYCALFELEDCMSAVVDNCKSNMIALL
IRNVKIHLVNVGLRAKNPSLSQPIITSKAVTVEPLALLHD
>Tip_2713
PMNSFRVSTSARRFMIDHVYNAAHERYLAVIFFTFCALFELEQCFSAVVDNCKSKLLALI
VRNIKIHLIDIGLKAKFPALSSPVISNKAISIEPICLLHD
>Tip_231
PLHAYTMQSPEISFMVNQVYDAAFDTFLSVVFYTYVGLYELEDYISVIADNCKSDFLAVL
IKGIKLHLLNITLRAKNPVLSKPIVSAKAINLDPMVVLHD
>Tip_284
PLRILTLQSPVLHLIVNQEYNICYDKVLSMIYAVYVGLHQIEDFLERVVSNCKSTFIALL
IRDLRLHLAEIGLRAKTDFLSDALVASEAMEFTPFAILRG
>Tip_2835
PLRLLTIQSPAMALIISQAYNIAFNRVLGMVFYTYIGLEQVKEYLEAIVENCESEFIALF
IQDVKIHLIKINVRAKHPFLASPIVSQKAMDLTPMVMLGD
>Tip_2836
PLRIMTVQSPAILIVINQAFTLSYNKVLGMVFYIYLGLEEVKQFLPTVVDNCESEFIALL
VKDIKIHLIDLNMRAKHAGLSSPIVSSHAMDLSPLVMLGD
>Tip_562
PLKMLTCQSPAVQLIISQEYSVAYDQVLALIFYTYVGLQEIRDFLAAVVENCESEFLALL
IRNVKIHLVKIGIKAKHPFLSTPVVSNRAMNLGPMAMLHN
>Tip_563
PMRMLMVQSAEVHLVVSNEFTVAFDQVLAIIFYIYVGLHDIKSYLDLVVENCESEYLAML
IRDLKIHLIHLAFKAKRPFLNTPIISKKAMAMDPMAMLHN
>Tip_142
PLHLFTAQSPQYKMLINNDYRTSYERFKAVIFNTFVAFAELRAYISVIAEKVKSDFIGMM
VANIRIHIINVSVAASRKVLSSPVICHGSMGLEQLILIRD
>Tip_865
SLNLVSVASPTVQLLIDDDYSTAFEKYRVVIFNVYVAFNELKDYLKELAENVQSEHCDLL
VANIGIHILEIGIAAKYEALDGPLVSTASVEFDQIVIVRS
>Tip_2061
PLHLILVASPKLHLMVDEEFETAWEKHMALIFNVFVSFEDLKEFLKEVEENVDTDFLEML
VAEVKIHILDVGLAAKHDGLDSPIVAPRSMTIEQLTLIKD
>Tip_2062
PLHLIQLVSPAFNLIVNDEFNTSYEKFKAMVFTVFVAFQELKDYLMHVEENAEADLIEML
IANVKIHILNVSIAAKHQGLDNPIVARSTMPLEQLILIKS
>Tip_323
PLNLITITSPAYSLLINEEYHTSYERFEGLIFHTFVCFCEVKEFLEEIAENVKSTFLDLL
VKHVKIHIVEIQMAAQNQALDQPLVFNASMQLNQLTLIRS
>Tip_2484
VLHLYSAQSAATYLLVNNDFKIAYERYQSVVFTTYIGFYDVKELLSEIAQNVESNFMELI
VTDIKINIVNAGLKAKHNVLNTPVVGSHSMPMAQLVLIRH
>Tip_2485
ALYTITMQSAATYFMVNNKFKVAYERCRSVVFSSYVGFYEVTDFLKDVAENVDSNFMELL
VTDIKINIIDAPMKAKHDALSSPVVGARSMRMSELVIIRH
>Tip_1953
PLHMYSIQSPAFNLLINNDYSIAFERYRSIVYTVYVSFHEVKDYFAEVAENVESKHLELM
VADVRINIIDAKLSAKGNALSAPMVGAASMPLSQLTLIRD
>Tip_1519
PLHMLQTQSPRWQILIDNDYSTAFERYKAFIFSTFVSFADIRDYLAQLAENVKSAYLDLM
VANVRMHIIDAKVAAKQNALSTPVVAAQAMPIEQLVLIRD
>Tip_1520
PLHLFQTDSPEHNLMIDNDFSTAFEKFRAIVFATFIAFADIRHYLAQIAENVKSAYIDLM
VKNVRIHIMPAKFAAKYNAESNPVVGPRAMPIGQLVMIRD
>Tip_3899
AIDLLAVISPDSRMVIEDEYETSFEELESLVYSTYMSFYQLKAYMSKVADNTARRFLSLL
VANIKIDIVAVEAHAQCDGISAPVCANAAMSLTQLVLIKD
>Tip_3900
AIDLFMFISPDSNLLVEDEYGTSFIELKAFVYSVYLSLHQIKAFMTSIADSTARSLFSLI
VANVKIDIVSVKLQAQCDAINGPVCATDAMEMAEIVIIRD
>Tip_1362
SIDLLATISPQSQMLVDDEYQTCFEEYLVNVYTTYVGLYQLKAHMHQVADNTASRFMSIL
IAAIKIDIVRVRTRAQYSGISGPVCSDMAMGVNELLFIQN
>Tip_2810
ALEIIYMMAARTQLMVNDQYTTTFETCQSIIYTTLLLMHEIKVYISRISEQTARRHLQIV
VRKIQIDLIGIRCSARQSAIKTPICSPNSMEFDQFVLTKD
>Tip_2811
ALEIIYMMAAVNHLMVNDQYTTTFQECRILIYTTLMLMHEIKVYVSRISEQTARRHFSIL
VRDIQIDLIGIALSARQSAIKRPVCSPKAMELDQFVITKD
>Tip_1253
ALDLMMLIAPSKQMMINEEYSTTYEECQTIIYSSLLLLQDIRVYMDKVAENTDREYLKLL
VRKIKLDLVTVQVTNKRSAIRSPVCAESKMKLEQILMTQD
>Tip_1254
ALDMIHITTPAKHLVVNDQYKTSHDECRALIYSTYLLLEEVHVWMGKIAENTERRFMQLM
IKKLKIDLIDIKFTNRNSAIDSPVCASEAMTIQQLLLTEE
>Tip_2541
AMDLLDVLEPLLFLIINGEFQLSYEKCGSMILTQWFSLHDVDKMAKILAENTASEWLQLI
LREFRIDIVDVPTAAQNDAIRGAIVGTEAMDLAQMIITKG
>Tip_3649
AMDLLDILEPIVNILITNEFTLTYEKCGTLIFVVWLTLKSVNSHLRLIAENVEDEHLSLI
IRDLKIDIIPVPLAAQHESIRTPVIASRAMDMTEMVLTQD
>Tip_3650
AMDLLDFLEPLLYLLVENDFSLAFEKCGTWIFAAWFCMHDVNGYLQIIEENVSDEHLSLV
IQGLKIDIIDVPLAAQHEAIRNPVICSAAMTLTELVITAD
>Tip_1702
AMDMIAVLEPVINLIIDNEYRIAFEKCKSLIFTTWITLKDINNMISLLAENTTSHYLQLI
IKELRIDIVDVKIAAQHNGIRGPVVGSQAMAFKQLVLTRD
>Tip_1060
PMAMIRFLEPVQSVMIDNEYNIGYEKCKALVYTTWIALKDVNSMINMLNQNTTSHHIEIL
IKEIQIPIIDMMLAALHNAIRDPVCGDRAMAVKQLALTRE
>Tip_1862
PLTVMCTVTSEVWLLINNSYGIPFEDFKLLILKVFLTLHEVQIYLSMVVDQVASIIMEIL
VHNVKLGIISITNSAHFDALADPIIPTRRIALPQLTLMKH
>Tip_2776
PLTLLSTVTGKTHIMVNNAYDVPFEPFELIVLKRYFIVMEVKILLSTVVDQVESLIMVLL
VQNVKLGLIDITNSAHYDAIAAEIIAAKRLDLSQIAVIRN
>Tip_2777
PLTVLSVITAERHIMINNAYEIPFEDFKLIVLKRYIILLEVKILLSTVVDQVESLIMVIF
VQNVKLGLVEIANSAHLDGIAPPVIPSKRIEIKQLALIRN
>Tip_2584
PLTVLCSITTSVQLMISNEYSIPFEDFQLLVLKVYLTMHEVKIFLTVVVNQVESLYLVIL
VHDIRLGLVKVNNQAHYDALAPPIIPRRRIGIPQLTMIKN
>Tip_107
SLTVLCVATAEVFLLVDSAYAIPFQRYRVALFAVFLGLRDIKAFITLVDDQVASKFMQIL
VQQVKLGIVDIAMKAHNDALGSAIVSTKNIELAQLNLMRS
>Tip_116
SLTVLLILSASMHILVENAYNVPFKLYGLILLAVFLPLKEIEPVLAVVTDQVASRLMELL
IRDLKLGIVTVVLRAHAESLAGPIIADRKINLTQLEIMQN
>Tip_375
SLMIMQVISAEIHILVHNQFDLPYKKYDLLVLAIFLPLSDIQPVITIMSDQVPSSHMDLI
IHRVTLGLIDVQIVAHADALANPVVATHKIDYTEMMIMKD
>Tip_376
SLMVMLVVSSETSLLVHSQFEVPFKKFQLLLLAIFLPLNDVHPVLTLITDQVPSRYLDLL
IHDIKLGIVNVALAAHAEVLAAPIIAAHKIEFSQMAIMKS
>Tip_548
PLNKMEIATTQLNVLYDDEFGASFEQYQAVVLPVFLALYDVAGYLDMVEDKADQRFLQLL
LNGLKLGILDVQNKAHYEALASPIICNNHVRLNQLNFLQD
>Tip_549
PLNKLELVTSDVFVLINDEFSAAFEQYTVVVLAVFLSLHQVTQFLNLIADQAHQKYLALL
LNGVKLGILGVKNRAHWDTLANPIICAHHIQLKQINFLQD
>Tip_153
PLNKVETMTSDVYLVVNDAFGAAFERYTALILAAFMSINELTVFLTMVQDQAESKFIALL
LNDFKLGIMDVNNQAHQDTLAPPIISTHHIAMSQIAFMRD
>Tip_1386
PLGKFHEMTGEIMLVVNDNFGAPFERYKVIMLAPFLSLYEITKHLTQITDAAESQFLDLL
VRGFQLGIIDITNKASEDVVASPVVASNHIRLSQIALMRN
>Tip_1387
PLGKFNESTSEIHMIVNNEFSAPFEKFTVMMLAHYLTLHEITTHLTTITDAVDSKYMELL
VRGFELGIIKVRNQASQDSLANPIVANKKIELTQLALMRS
>Tip_349
ALKVLYMSASDVQVLVDDAFDVPFEKYTVVMLAIYINFKNIEEIITSLTDQVVSKIFVLL
VQPFRLGLVSVANRAHMEALATPIVAGQNIPFTELMLLKD
>Tip_350
ALKILQITAGEVKILVDDAYNVPFEQFRAIMLSIFINFKDLEEILNRLTEQVVSKILLLL
VQPIQLGLITIVQHAHLEGLASPLIASKNIDYTELMMLKD
>Tip_2890
ALKIISARSSSLHLLLNDAYDVCFEHFKPMVLAAYITIGDIENFLSRVTDRVASKFLVLL
IESMQLGLINAKNEAHPSALADPVVASRKVTLEEIRMLKG
>Tip_2891
ALKLISTRAARIQLLVNNAFDVVLVHYRPLVLAAYITLYEIENFISQVTDRVDSHFMVFI
IESVRLGLVDARNNAHPSALADPIVAARKVAVEEIRILKG
>Tip_2657
ALKILHAQAAAINLFVSDAYDVCFEKYSIVILAAYLCFGDIEDIIPAITDRVAALLLVLL
VQNMQLGLLHVQNEAHPSALATPVIATRKVSLNEIQLLKG
>Tip_1355
SLKVLNSQASDVNLLVQDAYEVCYEKYSIIILAVYLSFDKIRDIIPIVEDQVSSMLIVVL
VHNLTLGLLKAQNETHPASLASPIVPSKKVSLHELMLLSG
>Tip_1092
ALTVLHAEAAVRNLLISDDYEVPFERYKTLILAAYLAFGDVQNIVEEITDQVASAVITML
VQNMRLGLIRAHNQAHLNVLAKDVIASKKLEIKEIVMVRG
>Tip_1093
VLQVLHATAADRYLFINDNYDVPFEQYRIIILACYLALGDLKDIMPDLTDQVASLMFTLL
VKDLKLGLLRARNRAHMDILATEIIAGQKVNLNEMVMVKD
>Tip_854
ALQQIHAEAAEVRLLISNEYSIPFEKFQIMILAAWVAFGDVQHMVTALSDQVGSLFLQMV
VHDMQLGLLKAANRAHLNVLATEVIGTQRVDLAELLLMKG
>Tip_286
ALKILWCEAADVHLLIDDSYEIPFETWRVFILAAFMAFGEIEQIIPTVTDQVQSLVMVFL
IQEFKLGLLSAGNAAHLSSLATPLVANQRIALSELRLLRG
>Tip_3109
ALRALSPKTSQIQLLVNDAMSIVFEKARVLVLALYMGLYSIEELISVASDQVSSRYLGIF
IRPVNLGLVNICNEAHLACLAGPVVAERAIRLNEVQILKD
>Tip_3110
ALRAISPPTSAIAIIVSDAMTIVYEKARVLVLAVYVGLHSIESLIAVMSDQVTSKYLGVF
IRPVNLGLVDICNKAHLACLASPVVAEQAIELTEVQILKD
>Tip_3528
AMRPICAPAAKTYIFIDGDYDIPYEKALILVLAVYITLYQLQEFLTVISEKVQSRYMAWF
VKPVELGLIGIATKAHHTSLAGPVVSPKEIQMAAIRVMKD
>Tip_3529
AMRPLYAPAAEAGMFIDGKYDVPYEKATILVLAVYVSLYALKDLISLVSDKVQSNYFAWF
IRPIEMGLVDVATKAHFSTLAGPVVASKEIQMAVIGVLKD
>Tip_3546
ALRPLHEPAADVAIIVDGQYGIAYERAEIIVLAVYLSLYKLEKYMDAMSNQVTSQVFVMF
IQPVNLGLIKVANRAHNSALAGPIIAPRQIEMQEFRILRS
>Tip_3547
ALRPLNTPAADAELLVDGEYAIAFERATVLVLAIYISLNPLQDFVGVLSDQVTSKYFVWF
IRNVRLGLMDVGNSAHLSALASPVIAPNEISLQELLILRD
>Tip_592
AMKVLDAPRSNMDVAIEDAYEIPYETARILVLAIFLAFKDVEDIISAMTDQVANTICVLF
AQPLKLGLVDIENKAHESALAGPVIADEKIKVTEMNIFRD
>Tip_3410
ALKVLNLASADLYMVIDNEFDIPFEKYQIKMLRVYLSMYDVRQYVSALTNQVAKAVLAMI
VKEFRLGLVGVLTKSHHEARGSPLLASRNIPMEQMMLLRD
>Tip_3411
GLEALKVPSAEMHFIIDDEYNVAFESFNVKMLRIYLGLFDVRQYINKVTDQVSKKFLALI
VKEIQLGLVNVLIKSHHEARGSPLVSTRRVAFSQLWLLKD
>Tip_1574
PLRVLCCPSADLKLMLNDSFDVPYEQFRTILLRVYLAMHAVKEWVGTLTDQADKRYIALI
VADVKLGLIEIRLDSHNDVLGNPVVASSNVDLTQVALLKD
>Tip_1575
PLHLFCCPSGERRFVLDDAFGIPFEQFSIILLRSYIAIHAIRAYIAVLTDKVKKQYLALI
VADIRLDLLEVKFKSHQEVLGSPLVGPRNVNFSQMHMLRD
>Tip_2440
PLQLICMPSSDVHILIKEAFNVPFEHFRMLLLRTLLTMHDVKEFVAVIVEKAEKGILPVI
VAEVQLGLIKVKTRSHMEVSGTPIIAGKSIRLSKIAMLQT
>Tip_2441
PLHVICVPSADSNILLRDAFKVPYEKFKMLLLRVYMSMNDVREYLTVIVEKAQKAYLPMI
VAEIQLGLINVRTKSHMEVAGTPIISDSNIHLDKLVMLRN
>Tip_2251
PLRVLCTPSAELYLLLHESFNVPYERFRIILYRVFMAFHSLREYVSYVTDQAEKKYLKFL
VAEVQLGLVDVRMQSHMEVPNNPIVASANIRLNKVVQLRD
>Tip_1647
ALHELCKASSEHHIIVAGKYEVPFAKFRCILLLENVAFHDIRPFVDRVEDQVNSEWLPLL
IQDVKLGLVRIRTKAHKDKSAESIVATMQIGLEQVNIMKD
>Tip_1648
ALAEMCAASALHTLIVANEYKIPYERFKSLILLENIPWHDIRPYVSKIEDQVTSEFLPLL
IKEVKLGLVEIKIKARRDKTAESVIARMQISIDQLNIMKD
>Tip_893
SLYELASTTSEHYLLVAGEFDVAYANHDCVLLTGHLSLKEVRPFIAKVEEQVVSQYLPLL
IQDIKLGLVNVKNRAHFDKSAEPILANDHITFEQLEMMKG
>Tip_2070
CLHEVSVRSAEFHIIVGNDFHIPYAKHKALLLATFLAFKDVKPYIATLAEQVVSQYMPLV
VQNVRLGLVSVQNRAHYDKTASPIVAAKHIELSQVTLMKG
>Tip_2071
CLHELSISSAQFQFLVANEFQIPYAKHKAFLLASFVAFKDVKPYISQLREQVVSQFMALL
VQNIRLGLVSIKNKAHLEKSASPIVAAQHIELSQVNMMKG
>Tip_3340
ALHQIHLFSSESNLLIENQYQVVYEQYKVFVLSFFIALDEVRPHIQQLEEQVASQHLRIL
VEHIKLGLVGIRHRAHNESAATRVVQNHRISLTAMNYMRG
>Tip_3540
ALHQLHIISAENNLLIDNQYSIPYARQLAVILAFYVAVEEMREYIKTVDEQVESTWLTLL
VQNVRLGLVDIRLRARHDSSAAPVIQSKQIEVTQLNYMRG
>Tip_3541
ALNQILEVSAPSYMLVNNQYGVPFARQMSLILIFYIAIQEIKPFTTLVEEEVVSKWITFL
VQRVRLGLLGVANKARSQNSASTVIQSQMISMGQVNFMRN
>Tip_2034
ALNQLYIASVELHIIVNDKYNVPHARFAAVLLASYAAFQEIKRYLRTIEDQAPSTFMDLL
VRNIRLGLVNVKNRAHHNSSAAPVVQSKQISIQQLTFMRS
>Tip_2573
PIQQYYAYSAEVHILVSEEYDIPFATVKTVILVTYLTMFRVQELLTLVQEQAKSNYMELL
VANIKLGLIDIRIQSHHSSGAPPVIATKRINISQLNLMRN
>Tip_2574
PIHQYWVFSAEMHLLLSDEYTLPYAKVKSTLLVTYLAFQRVKEYLGTVEEQTQSEYLDML
VANVKLGLVDVQIKSHYKAGATSIIAMRRIDIDQLQFLRS
>Tip_3164
PLHQFLLYSVTVHVLVSDEFDVPHANVNAMLLATYLAFHQVRAFLQVVEEEVPSQYMDLL
VESAKLGLIEVQTKSHKNTAATPIVQSNRINLEQLNLMKN
>Tip_3165
PLHQFFLISAEEGIIMDNKFDVPHATVRAILYATYIAIDRVKAYLNAIEDEAPSQWIDLL
VEAAKIGLVNVKIKSHKNTGADPVIQNRRVELDQFNLMKS
>Tip_263
ALHEFHTASSANYMLVEDAWEVPYASYSSLILQAYATFHEVREYVTRIQDQVVSQYLALL
VQELRLGLAELTVRAHHQAAAMPIVSSTHIDLSQLNFMRN
>Tip_264
ALQELHTFSAANFLIIAEAWRVPWARFESYLLKAFLAFQEIRPFLTSVQEQVVSKFLAVL
VQDVKLGLINIRLQACRQCNAIPVIGHTHIALEQLRLMRN
>Tip_2329
ALHQLHIFASGVYLVVADAYPIAFARFLGYLFQTYLAFYEVQAYISLIEDQATARYMDFI
VRKITLGMVKIQHRAMEEAASNPLIPSQHIQLTQFLLMKD
>Tip_4003
ALHQLHTLSADKYLLIADAYTVAFARFLAYIFQTYLAFEEIRPSISRIEDQGSSAYIDIL
VQKIELGMIEMKHQAMDEATSDPLVASKLIELTQLFLMRD
>Tip_4004
ALHQLHLLSADAFLLVADAYPVAFARFLAYLFQTYLAFEEIRPSLSRIEDQASSAYLDIL
VQKIELGMISMNHQAMDDATSDPLVANELIDLTQLFLMRD
>Tip_3306
GLYQLKVTTAGAYIMVNKKYDIAFAKYKAYLFQTHLVFNDIRPFLADVKDQAVQEFVHLL
VEPVELSLVDIDARAHAEASNSPTITTKQIQLEQMVIMRN
>Tip_3307
GLFQLRMVTCAVGVLITDRYKVAYARYSAYLFQTYLVLSDIRPFLTSIEDNAVSKYMDLM
VQGIRLSMVEVRFPAHADSTNSPTIASQHINISQLIIMKD
>Tip_3191
AIYQLRVFTCSVHVLVANRYRIAFAKVDSYLFLTHIALEDVTPYLTLVSDQAVSNHIQLL
LQALKLSMVEIRHTAHCDASHNPTIAANHIAMPQLLLLRD
>Tip_3085
ALSQLRVFTGEVSVLVSDRYGLAFARYSVYVFQTYLALEDIKPLLTRIDDQAESRYFPLI
IQAMKLSMIDVKHQAHRDSTNPPIIATKHITIPQVLLMRD
>Tip_2727
ALHRLYTITSPTMLLVSDAYNMAYAKFATLLWQSFFSFQRIKPWMPRIEDQPVSSHLRIL
IKPIQLGMVSISFRYHDEANSDPVVAMRRIDVRQATVMAE
>Tip_3915
ALHRLHVITAPKMMLISDDYDMSYARFKPILWQGFISIQEVRPFLAHIDEQPASAHLKIV
IKPLKMGMISIDMQSHEDASSDPLIASNHIQFLQASLMED
>Tip_3916
ALYTMKISTAQTLVLIADAYGMSYATFKGLLYSSFFTFQRIKPWLSVVEDQPESQFVKLI
VQPIRMGMVRVKHESHYDANSGPVVTQRHIEMLQASVMAE
>Tip_1860
ALMKMYVFTAGVLLMINNAYSIAFAEFRGFTWQVYLALAQISPYLARVEDQAASTFVKML
LRNLRMGMIEVELQAHTDANSGPLIATAQIKLSQAKVLRK
>Tip_1861
ALYKLYQFTSSLGLLLANKYGIAYARFRGITWQVYMAFNQIRPFMQHMEDQAASTYVELL
LKNLQMGMVDIKHQAYDDFNQAPVIMAQHIKFSQAAVMSE
>Tip_1743
SLHKMHVLTSEAQMLISDEYDLAYAKFICFIWATYLCFTEVRPYLCDLHDQAVSKIMELL
VQAIRLGMVGIRHVAHDAASSSPVVSTQHLSLSQIIMMKE
>Tip_1744
SMHRMTTFTAPVNLLVSEAYNAAFAHFLTFLWQVFLSFEHIRPYMHQINEQAVSSNLDLL
VQAVRLGMCGVTHQAHHESTEEEVVATRHIKLPQMVLMRH
>Tip_2834
ALNEVHFFSTSVFLLVANDYDTPYARFQALLLAAYLAFDEVRAFLRQVDDQVAARFVEIL
IQNISMGLVNVANRAHHDSEAGPFVAAQHIQIGQMVFLKS
>Tip_3784
SLDEIFIFSSDIRMIIDKNYAVSVARYHGILLAAFLSLREIKKFLSDIEDQVAANYLRIF
IKDISIGLIHIKNNARYEHEASPFIASRHIALEELVFIRS
>Tip_3785
SLTRINDLSCSLHIFVANEYDIPVAKYKSMVFPTFLGFHDIKKFMPKVDDQAEATWLRMF
IKGLSIGLIAVNFRARTEAEDGPYVATDQIQLHQLVFLRS
>Tip_102
SLHELQLFSADIFFIVADDYDLPYARFQSFILAAFLAFKEIRPFLEKIDDQVVSNYLPIL
VKDVRLGLIGLKNKSHQDAAASPVVASQHIQMTQVIFMNS
>Tip_3317
ALFTMNPGSVRQQIAAEGEFNLPYEKLDVFILAVYLSLAKIREYLMQVTDQVSSGILKML
VRNIRLGLVAIANRAYLKVLHNPIIAGTKIELRNVPLMKD
>Tip_3318
SLMAIHPKTSEVLLMIKGEYGIPFERLHAIVLAAYLSFRKVEAYIMAITDQVASGFLMML
IRSIKLGLISVMNQAYQDGLAVPIIAARKITLRNITFMKN
>Tip_1081
PLHAIDPASTEMCVLVEGEYDVPYERLKGIMLGAYIAYNKVRNMISCVTDQAVSGFLALM
VRNIRLDLIDVTNQAYSEALATPVVAAGQIQLTNMIIMRD
>Tip_3503
PLHAVYAASTDVFVLIEDQYELPFERLRGLMLGAYLAYGKVRSFISTLTDQVVSGFLALM
VRNIRLGLIGVANEAYSEALGTPVVASEHIAITNITLIRD
>Tip_3504
PLHVVYSSSTEVLILIDDDYNLSFEQLAGFMLGTFLAYNTIRSFIRQVTEQVVSGFFALL
IRSIRLGLLDLKNEAYNEALGAPIVAAEHIALTNITTIRD
>Tip_90
AMNVIARVSMSTMLIVESAYEVPYDRHKMLMLVTFLALAEVKAFATVVIRKASSKLMVMI
VKNITLGIVTVHIIAHEEGLATPVIASASMELTQLVLLKD
>Tip_3092
PLGVLERLSATENIIIHDNYGVALDKYDIFMLIAHISLKDVKKYLSWVTRKVTSKMLAFL
LKDITLGVMIVAVVAHFDSLGRPILSTEQMDLAKLGLLRG
>Tip_3093
PLGVLEILNAQTEILVHDNYSVPLDRYDIIMLVAHLSIQTVKKFMAWVTRKADSKFLEFL
LEDIRLGMMVIELVAHFDSLGEPVLSALNMEITKMVLLRS
>Tip_1968
PLGILEALSAESRLLIHDEYNVPLDKYTVLMFVAYFALHEVKVYIQWIVRKAASRYMALL
IQEVTLGLMTTTIVAHTDALGRPILSAENMEIAQLTLIRG
>Tip_3183
PLGVLEQISAEARVVFHEEYNLPLNSYTIIMLVAHLGLKEVKVFLTFIVTKVATKFMAFL
VQDVTLGIVSISIVGHYETLGNPIISSLNMELTQLTLIRG
>Tip_3184
SLGVLEEVSAKTRLLIHEQYDVPLNTYTILMLRAHLALREVKVYLTWIVRKVASRFLAFL
VQDVTLGIVNVTLVGHYESLGKPIISSMNMELTQVTLIRG
>Tip_296
PLYTLDYISTRLRLLIDGQYGIPLDSFQNLLFMTYLPLNQVKEYMDIVERKVASKYLKAI
VLDTTIGIIDVRNQAHYDASAAPIIAVTKIKINEVTLIED
>Tip_1431
SLDSMSVVTADKKLIIDDAYGLALDHFRSYVIVVFLGMEQIKVWLVSIHRKVTSQYCDLV
VSAIDINMVAVKIRAHFKAKASPLVADKQMDLTKMTYVEN
>Tip_1432
AMQSMDMVEATIQMLIDDQYSLALDKYSALVIVVYLPLEQMKIFLITVHRKVGSQFIDLV
VSAININMIGARVEAHLQAKATPIVADKKMDLTKMCYVED
>Tip_906
SLQALDVVTAAIHFLIDNEYNVTLDKFKCLIITVYLPVLQMKIFMSTIHREVGSEYVPLV
VSGIDIGMLGVQIEAKYQVKAAPVMANRKIELNKFCLIRN
>Tip_2818
TMRSMDSVTGAQAFMIDNQYNVSLEKYNCLIITVFLALFQMKIFMNNIHRKVGSRFVRLV
INDVDIGMIEIRQQAHRHAQTTPAMVDHKMTLNKFCFIRQ
>Tip_2819
AMQSLDLITATVHFLVDNQYNVSLERFRCMIITVYLPMFQMKIYMRTLHRKVGSQHVKLV
VSNIDIGMIGVEQQAHFQAKANPAMADKKMQMTKFCYIRD
>Tip_1734
SMNSLDVITGDTKCIIGSQYNIPLDEYRVLIIAVYFPLLEFRIFMALVARKVGSQWLDMV
VLAIDIGMVDIKLEAHAQGTACPVVASRRMELNKLSLIRD
>Tip_3753
CMFTIDVMTSEAHLIINSEYTMPYDTFYCLIITLYLPLLEFKTYMDIIARKVASRFMELI
ILEVNLGMVGIQLDAHYESNAPPIVASLRLEMTSLSLIKE
>Tip_3754
SMNSLDLLTGELYLLINSRYDIPLDKYKCLIIALYLPMLQFKIYMSIVARKVGSKFLNLV
VLGLNLGMIDIGIRAHFEANAGPVVATLRMELPKMTLIKN
>Tip_472
PLHTLHTVSSEVNLMISGQYGIPLDAYRCLMIAVFVPLHEFKKWMDLVARKVGSRYLEAI
ILNMSIGIIDVENEAHYQHVAAPLVAVRRMEFSRITFIED
>Tip_836
LLHTIDVVSTEEALFIDNQYNLPLDQFEAFMIATYLPMHTFKLYMSIVARKVETNFLEVV
VMNITLGIINVRNKAHYQSVAAPIVAVAKMHLSKLVFIED
>Tip_837
PLHTLDVVSTKTSLIISDQYNLPLDQFKSIMIAVFLPLHQFRIFMDMVARKVASQYVEAI
VLNITIGIIGVKNEAHYQAVTAPIIAISKMDFSKITFIED
>Tip_3373
PLHTMNVVSAETNLVIDGEYQVPLDTFEALMLMCFLAMAQIKVYVSLVERKVASQFIAVL
LLDITLGLVSVRNVAHYEAVAHPIVGVKRMAVFQMTLLEG
>Tip_3374
PLHTLDTVSAQTKLIINGEYQVPLDTYQALMLMCFLPMSQLKIYMAEVERKVASRFIAVL
LLSITLGLISIRNVAHLEAVAHPIIGTKRMEINQMTFLEG
>Tip_3688
PLRTLDVLPAETQIVIDDDYEIPFERFDASVLLCYIPMAAIKSFMSVIQRKVVSSYVAML
ILSLTLKLMDIGNVAHYESVASPIVGTRRMSMTRLTIIEA
>Tip_3689
SLHTINNLPSAAHLVLNGEYDLPFEKYDAIVLMCFLPMARVKAFMTVVERKVVSAFMAIL
LLNVTLKLISVENVAHHDAVAAPVVGAPKMKLTQFSLIEA
>Tip_2092
ALSTLWSLSNTASMLIDGEFDIPFNQFQSLMLTCFSPMAQLHAFMSFIKRKVVSRYVNLL
LLAVKLGLINVRINAHQDATAYPIIAVSQMDVTQLSLIKN
>Tip_3817
ARHTLDVISAAASLMLDGDFHIPLDQYKTFLLICFSPLAQLRAHMTLIERKVVSRYMKLL
LLNLKLGLVGVRLTAHHDSTAYPIIGSSKITISQFSLIEN
>Tip_3818
ALHAVDVTQAAMHLLVDGAFYIPYDEYKSFLLICFSPLTDLRAYLSVVERKVVSYYLELL
IMEVQLGLVKVQINAHYDGSAYPIVGSGKIELTQFTLIEH
>Tip_1793
PLQAMDTASEVFNLLVDGDFDIPLDAFRQLMLVMFSAMAQIRGYMTVVSRKVQSKFMAMF
LLDISLGLVNVSNVASHETVASPVIATKRMALTQLRFIEG
>Tip_3518
PLQTLDKASTVVYLIIDGSYNVPFDAFSGIMLLMFSVMVEVKKFLGIVSRKVKSKFMVVF
LLEISLGLVDVRNVASYQTSAPPVVSVRKMGLSQMRYIEG
>Tip_3519
PLRTLDQASEVTHLLIDGNFNVPFDAYQQIMLLMFTGMHAVKGYMSAISKKVQSKFLSLF
LLDVSLGLVNIQNVASYEAVASPTVAARRMVIKQLKFFEG
>Tip_185
PLHTLSTTSAEVGLLIDGDYGVPLDRYAQMMLMCYLSVAEVRVFMSIVARKVASKFLVLL
LLGVTLGVISVQNVAHKDSSARPIIGPAKMAITEMTIIEG
>Tip_1457
PLENFQTASAEIQMMINDQYEMSHDSFACLILIAFLAFAEVRVYLTLVAREVTSTFISLL
ILNVSVNLVNVGYRAHAEVVASPVVAVQHVPLTQIAFIDG
>Tip_2658
PLLKLNVCSAEFHLLINGDYQVPHDAFGPLILVSYMSMAKLKAALSNIRRKVDSNFVRLV
VKNTTINMADIRNKGQHKGSAAPVIGLRKVELAQVVMLNN
>Tip_2659
TILELSKCGAPIPLLIHGAYEMPHDTFGTLILMTYVNLMKMQVALTTLARKVDSNTIQFV
VKDILINIANLKDRGQAKVSAAPVVGLQRVDIVQLALLTG
>Tip_250
PLETLEIISANLSMLVNNKYNVPLDRFGMLMLLVFLSFAELRVFLAVVARKVASKFLLLI
VLGITLGLINIKNVAHHEVVASPVVGSKNMALTQLTFIDG
>Tip_692
GIKTLETLSSEVYMVVNNRYSVSLDRFRMMTLLIYLAFAEVRISLNLVERKVASKFIELL
IIGITLGLIQIENVSNHEIVSAPIIGSQRMALTQMMLIDN
>Tip_989
GIKTLESLSAPTKLLIHNKYDVALDRFTMITLLMYLPFAELRQSLNTVERKVASAYLDIL
VIGVTLGLIKIENVANHDVVACPIVGTRRMAINQMMFIDD
>Tip_990
AIKTFETLQAAVQILINNSYDIALDKFKMITLLIYISFAELKNSLSLVERKASSKFLGML
VIGVTLGLVRVLNVANHEIVAAPVIGQTKMEMATLLLIDD
>Tip_184
ALKTIEASSGELALLINNKYYMNLDKYKALMLIVYLAFPQLRVYLSTIARRALSRYLNLL
ILGVTLNLINTNNVAHQDVVASPVVASNKMGLTQLAFIDD
>Tip_1634
ALKTLEVCAGTKHLMAHNNYDVNLDRFSPLMLITFLAFPKVRVFLTRVERRVLSQFAELI
LLDLTFGLIGVHNIGHQEAVASPIVAGARLDYSNLTLVRD
>Tip_3055
ALKTLEICSGEIRLFIENAYKINLDRFRAIMLLTYLAFPKIQSFLSVVERRALSTFIDIL
ILDATLGLVDINNLAHQDAVARPVIATKRLELAQLKMIQN
>Tip_3056
ALKTLEEQSGEIQLFIENEYQINFDRFQALMLLTYLAFAKIQSYLSLVERRAESVFLDLL
ILDKTLGLCGVSNLAHQEAVAKQIIAKKRLELVQMIMVQN
>Tip_1441
ALKTLKICSGDLRLLIDNKYYVSLDRFKPMMLLVFLAFPQLRQHLTVVERRVLSKYMKLL
VLNVSLGLVNVNNVANQDVVAAPIVATRRMSVKQLSFIRD
>Tip_714
RLKVIETLSGETRFIIHHEYGVAFDRYKAIILAAHFALPDVRTFVDIIQRRTLSQYFRLI
IVNITLGLVSVSNIAHCDSIATPIVAHEGQSLGRIVIIKN
>Tip_2918
RIKVLDLLSAGMRAIVNGDYGLVFPRLQVLVLTVHLAMPEVREFFATIQRRTPSRYLDLV
IVGAALGLVDMANVAHHETLASPVVVDKRQDLARLVMIKN
>Tip_2919
RIKIIEILSAGVRVIVNGEYGVVFPRLEALVLTLYVCLPEVAEYLLTMQRRTPSRFLELI
IVDATLGLIAVSKVAHYEAVASPVVADKRQQLSRVVMIRN
>Tip_2384
RIQVIQVISAQVGLLINNDFGVIFPKFEPLVLSVHVCLLELAEWFLIIQRRTPSKYLDII
IVNITLGLVQVANVAHHEAVATPIVASQRQQLSRIVIVRN
>Tip_617
TLHVITLTSAQELILINEPYDICFDRWRAIVLTIFLALLDVKEYLGAIAVRTLRRFIDLM
ILHISLGLIRIQLVEHQEASCGPIVGYREQKLSKLEMIKD
>Tip_666
VLHSIATFSAADILFIHEPYDVARDSWKQLVLTVYISLIEVHSFFRKIAVRTLRQFLDLM
LLDVDLGLVKLELVEPQDASAEPVVAYAEQAIVKIQFIKN
>Tip_1333
ALHTVALFSASDELLIHEAYDIARDEWASLVLSVFLALIEVRSYFVLIAVRTLRKFVHLM
VLEVTLGLIELRMVEHHDASADPIVGSREQEVVKLQMIRK
>Tip_1334
VLHTVALFSAEDELLVHEAYDISRDEWATLVLSVFLALIEIRSWFVLIAVRTLRKYVHLL
VLEITLGLIELKLVEHHEASANPIVGTKEQDVVKLQMIRK
>Tip_1071
VMHVVEATSSREDFLVNEAYAISYDKWVAIVLLLFFALPKIKVLMTNIAVRTLKQYLKLM
ILNTKLGLINMQNVEHCEAVAEPIVAFREQALTKTAFIKH
>Tip_1072
AMTIVQMVSSEAHILIEDDYGVCYDVWVVFILALFLSLPEIRVFLKTIAVRTLRRYMKLM
ILNVKLGLLNVKAVEHSESVAAPVVAFRQQKLRSLLFVKN
>Tip_996
ALNAIEVTGGQVSCLIDNRYDVTFDKFKPIMFNAYLALEEIAVYVPQIARRVLSKMLSLL
MIRVRLNMVNVHNVAKATASATPIVGKKRMPLTRWSLVDN
>Tip_997
TLHAIDTTGAAGHCLLSDRYDITYEKFKPLMFLAFLSLEDVAVYLSAIARRVLSKYISLV
ILRIRLNMVEIHNVAKLTATASPIVGSQRMPLITWTLIDN
>Tip_942
ALKTLEVAGGHVDFIVDNKYNVSYDKYRAVLLIVYFSFAKIETFLGVVARRVLSLFWRLL
ILDVKLGMINVRNIAKKPATAGPVIGTRNMPLIRMLFIDN
>Tip_3763
TLKTLETCKGDQMLLFDNQYDITFDRFEALLLMIHLALYNVAEYISLLERKVLSNFLSVL
ILEVRFGMIDVCQVAKKASSASPIIGSLRMAIIRLMFIDN
>Tip_3764
TLKTFEPCKGRMTLLIMHEYEIAYDRFKQLLLMIHLALFEVGDYLQTLSKKVLSNYLAVL
ILEIRFGLVNIALIKKKESTAQPVIAHLRMALIRLLYIDD
>Tip_571
SLKTIEVAGAEVLLILDNKYNISFDKFRALLLIVFLAIPQIAVFLANIARRVLSKYLRLI
ILEVKLGMVDIKNVAKEASTAAPIVGAKNMPILRLLFIDH
>Tip_3371
PLRTMEYLTASIYFLVHDTYGVPLDRYGMIMLVAYISFMEVQVLLSIIDKKVESKFLVLL
VLGATMGVVKIENVAHYEAAANPVIGMTELQLPQLVLIEG
>Tip_3372
PLRTLEYLSAHVYFLIHDTYGLPLDQYGMIMLMVYLSFLEIKAFLTVVAKKVSSKYLVLL
VLGAAMGVVNIRNVAHNEVAANPVIGSARLEIPQITLIEG
>Tip_3239
CLNLVYATSSASLLLVDNEFGVPFDQFSTLLLIAFIAFLKVKVYLNIIERKVANKLMNLI
VIGPSMGVIDVKNQNYWEATAVPIVSTSKLDFGKAELIEG
>Tip_3961
CLHLLFMQSGLTHMLVENSFNLPYDKFATLLLLVFLAFHAVRVFLTVIARKVANTYVKMI
VINPRMGVVEIKNRHFYEATAVPVVSAAKLRFAKLEMIKE
>Tip_3962
CLQVLYLASPLTEMIIENSFNVPYDKFATLLLVAYLSFYAIKVYLSIIARKVANSYIEII
VINPQMGVLDVNNLHFHESQAIPIISSDKLDFSKAALIEN
>Tip_1745
CLYVVQEVSATLYHLIDNEYTIPYDKYKSILLAAFLAFHQIKVFLGAIDNKVASSWLAFV
ILGVSMGVLGIQNASYSEASATPVVCSTQLALAELEMLEG
>Tip_1426
CLHMMQVTSASLHLFVENQYTIPFDKYKSLLLAAFLSFFKVKVFLNTIERKVASRFIAII
VLGASMGVIGIRNASHDEATATPVVSAVKLAITKLNLIEG
>Tip_1404
CMKMMEVLSSALFLMIEDQYKLPLEQFAALILTAFLSFYQVRVYLVLVQAKVASSYLSQM
VQGMTLGVVNIKISSHSEASAAPIICSEKLALKKLELMEG
>Tip_1405
CMKMMEMMSSATRMTIEDHYKLPLEQFTALILTIYISFYKIKVFLALVQAKTESSFLAQM
VQTVTLGVVTIRNSSHSESAAAPVMCTEKLAIEKMEIIEG
>Tip_1374
PLKTMEYASKNRVFIIHDTYDVPLDKFGKYVLMTFLSFLEVKEYLAIVEKKVRSRYANLL
IMNITLGVVNIKNVAHYEMAAQPVIGVAKLPFVQLAMVQN
>Tip_1375
PLKVLEYASKDAIFIVHDSYDVPLDKFSMYILMTYFSFLDVKELLTTVEKKVRSRFANLM
IMGITLGVVQIQNMAHYEANASPVIGVVKLALVQVSMVQN
>Tip_1005
ALYVLETVRALPFMLVNQRFHVSLDPFGVLMFINYFNYCQIKTFLTLLGKKVQSQWLQMM
VLAVSLGLIDLGNKKHFDLAAKAVLCGGRQQLAQFRVING
>Tip_2193
ALFVLESLRALVRMLIDQEYGLPLDPFEAMIFLNFFNYCQIKAFLGVIGKEVTSKFLELL
VLNMSLGLVDLKNRKHHELNATDILSSGSQDLCQMRLVNG
>Tip_2194
ALYVLEAVRGLAHLMIDQRFDLALDPFGAFMFVNYLNYCEIRDLLGVLGKKVSSQFLTIM
ILAVSLGLVHLENRKHYDLSASKILSPGSQELCQFRLIRN
>Tip_283
SLHIVEAVRALVDLLINQAHDLPLDEYGVLMFFTYFNYTEVRTYLGLLAKKVSSEIMELM
ILAVSLGLVGIRNHKHYDVSASAIVSSSSQGVSQLTLIQG
>Tip_67
PLQTLQVIRADTALLIDDEFEIPLDEYGMLMFMTYVNYSEIKTFIGAIQNKAESRVIHLM
IKAMTINLIQIKNEQHRDVLASPLIATSSMGISQMTLIKS
>Tip_825
PLRLLEVIRAKTNLLIDQDFNLALDEFGMLMFLTYFNQDEVRKLISQIANKVESEILILL
ILAVSLGIIDVENVQHNDVLAAPLITATNMGISQLTLIKG
>Tip_826
PLRIMSVLRADRYLIVDQDFSLTLDEYGMLMFITYFNLDEVRQLITTIAQKVNSEIMTML
VLSISLGIVDVKNVQHNDVLASPVIAAQNMKLNQLALIKG
>Tip_295
PLRVLQVTRAKAMMIIDQEFNISLDNFGMVLFLTMFSQDEVKKLITMVANKADSEILIML
ILAVQIGILTIKNVQHNDVLASPLITAHNMTVDRLVLIKD
>Tip_240
PLQVIQEPRALENLLTDDEYNLPLVRYGLMIFLQFFAVAELGVHISRVARKVQSSFLMLM
LLSITLGMINVKNEAHHEADAVPLVSSRMIDLSAVSLCRD
>Tip_397
PLQTIHKVRALETYLTDDEYRLALVRYGYLLFVSFMAVSEVKVFIVKVARKVASSLLELM
VLATTLGMIDVANAAHQDPDADPIVMTRMIELSDIRMCSE
>Tip_398
SLQVLHEVRALVRMLTDDEYSLALVRYGYMIFIAFLAVSEVRVYISKIARKVSSSLMMIM
VLAVTLGMISVKNEAHTEASASPVVATRMIELRDVTLCRN
>Tip_2091
PLTILHEIRALVFMLIDDHFGLPLVNFGLLIFVSYIAFAEVQAFITRVDRKVESKFLALM
LLAVSLGMINVKNEAHHETADVPLVASESIDFAALAMIRS
>Tip_4005
PLTTLYEIRSKKFMLISGHFGLPLVNYGLLIFVTYIALAEIQEYVSHMDRKVESKFPALM
LIAVTLGMIDVRNKAHHESTDVPVVATEKIDFAQLALIES
>Tip_4006
PLTILYEIRSEKFMLISGHFGLPLVNFGLLIFVSYIAFAEVQEFVSRIDRKVESKFPALM
LLAITLGMINTQNEAHHESTDVPVVASESIEFAQLALIRS
>Tip_1126
ALEILNDMRALTRFLIDEHYNLPFVRFGLIIYVSFMCLENIRVFIKTIAQKVESKVVMLF
LLAVTLGMIDVKNEAYEDKSAGPLVASKTIELKAISLIKS
>Tip_3721
PLELMFKTRALLHFVVNDAYNLPLVAYRIMIYVSFVALHDLRVFILEVTDRAESAYLMSM
MLNVTLGMVDLRVRAHFEKSATPLIAKHTIQMSALVFIRD
>Tip_3722
PLQMLHRLRGLVCFIVQDEYGIPLVSFNILVYVSFIALYQLRVYMTDVADKVESALIMLL
LLGVTIGMIKLKLHSHYQASASPLIAPHTIKIDAMVLLKD
>Tip_1580
PLEILRRVRAAATLLVHNEYQMPLVKFQIVIYQAYIALQDLKTFITEIADRVESRYLMFL
MLGATLGMLNVPIQAQNDTTAQPLVVRKAIDLAELSLIKD
>Tip_1166
PLELLRELRSGTHMVLDNEFSLALVHFGLFVYVSYLALHDLEIIIDLVADRVDHRYLMLL
MIAARLGMISIKNEAHNDKNASPMVPKKTIELSALSLIRS
>Tip_1200
PLEILEKVHGTTCFMVDNAYHLPFVKFKILVFVSFIAFMKMEEVINKLSRKVRSQILAIM
VLAVSLGLINMRNEARWEAAASPLISNRTMDIAQLAMIKN
>Tip_1201
PLEILEVIHAATCLLVDNSYDLPYVKWKILVFISFLAIMKMEEWIARLSRKVRSQWFAFI
VRAVSLGLISMQNKARYDVAASPLISNRTMDLNELAMIKN
>Tip_746
ALQLIEQHRADQAVMTNDDYHVALVLYRVLVFISYLAFHKLQEFLKIIARKVRSEILALV
ILDISIGLVQVTNEAFQQAADEPLIGAATMAVTEMAMIRN
>Tip_2999
PLEVLYSRRGETNIIVNNAYHMPLVAYRIVVFVSYIAFQRFREFLKSVARQVKSKILALV
ILGVSLGLVGLQNKAFFQSSDSPIIANRTLALNELALIKN
>Tip_3000
PLEVLRVRRGEINIIVNDAYNMPLVAYKIVVYVSYLAFKRFREFLKLIARQVKSEIIALV
IMGISLGLVNIKNKAFFQASDSPLIATKTLAVSEIALIKN
>Tip_3332
PLEVLYSLRGEEQLLVDEAFNMAYVLYEIMVYVSYLVIHKFQDYLQLIARKVRSNIMSVI
LLGVSLGLIGLKAEAFFDATDAPLIGAKTMKMSEITLIKN
>Tip_3333
PLEVPYTLRGESNILVNDAYNMAYVAYKVLVFVSYLVFHKFRQYMAVVARKVSSNILQLV
LLGISLGLIGLRNMAFFQATDAPLIGRKTMELAELAMIRN
>Tip_545
RLQVIEILKFEAFFLIGAGFGLSWDRYQMIVFAPYMGMHEVRSYLIVVARKVESQLMVLV
ILAVKLHFLSIKNLAHHDSPAKAVINTQRFKLTQLTMIKN
>Tip_546
PLQILEILKAAARLLINNGFDLAHDKYRMLVFVTFIALAQIQTFISQVARKCTSHIMAIV
ALAMKLNIVTVKNMAHHDAPATKVLSQPKMKLSQLTLIKE
>Tip_2030
ALYIPCKANAREHLMVDADYQLTLEQWKDLAFVMLIAFIDIQNYLSEVTRKVESKFVIII
VLSIHMGILDIHNMAHLDGSADAVVSSRSFALSQIIVVQS
>Tip_2031
PLYAFYSLHASPFLIVDGQYDLALEEWEDIVFILFIAFISVATYIPEVTRKVNSQFMVMI
VLAIHMSIINARNMAHLDASASAVVASKSFPLTQVALVQD
>Tip_1478
PLFVLATVKAEIYMMINSDYSITFEQFEDLVFVLFLAFIDVAQFLSKVARKVTSLFMVLV
VLASRMSILDAYLNAHREARASAVVASRSFDLNQIAFVQT
>Tip_1479
PLFVIATIKAPIHMMINSDYNITLEQYEDLVFVLFIAFIDVAQFLSKIARKVTSLFMVLL
VLAVRMSIIDAYLHAHREARAAAIVANRSFDLSQIVFVQT
>Tip_611
PLHVLHMIKAPIHFVVNNSYDLSFDKFRTLVFVVYLAFMDLAAYLTHVARKVTSKILVII
ILAIRMNLLDAYNLAHYDSPASAVVACKAYEREQIVLVQT
>Tip_2768
PLHVLCMLNAPQFFVVNDSYDVSFDKFEVLVFKIFLAFMELAEYLNRVPRKVTSKIMVLI
ILAIRMNLMNAYNLAHFDCPASAAVACEKFEREQVALVQT
>Tip_2769
PLHVICAVNAPLYFVVNSAYEISYDKFHAIVFKVFLALRNIAQFLNWIARKVESKYLVMI
VLGIRMNILKASNLAHQNSPAKAVIACESFHRSQVSLVKT
>Tip_3572
PLNIMAVIKSRVSLLIDDTYNLAFDKYRSLIFVASLAIHELAEYLSRIEQKVESQYLLMF
ILQIQLNMIHIHSRAYFAAAELAVIGSRSYALTQVMLVEN
>Tip_3573
SLHVLEMWRSKVHLLIDDEYGIAFDQYKALVFISSLAILEIARFFKRVAKKVTSEYIVQL
ILAVQLNMVKVNKTAYQAATAVATVAGDSYDIDDVLLVQS
>Tip_1019
PLNIAQILKAPAYVLVDSSYGLAFDRYESILFVMSLAIFELPALFSRIAKKVPSKYVDLL
ILAIEINIFNIYNIAYQSAPAPAVVALGSYLLSQITLVED
>Tip_2623
PLRLLAKFRAEVAMVVDNQYELAYEKYAAVIYVILLALLEVQMFLTIVARKVASHVLVLV
VLSVKLGLFQIFMKANHEPPETAIIARKSYELSQVELIQD
>Tip_2624
PLQLMGIFRAKTFILVDQQYNVAFDKFALFIYAIFLAMYTVRQYITSIARKVRSKYLIIV
VLGIKLGLFHIFLRANFEPKDTAIIARAQVELRQIQVLKD
>Tip_520
PLQVLTAQRTEVNILVDEEYELAFERYEMVIFITFMAMLEVRGYLGKIARKVATKILVLL
VHEVKLNLFEVFFQANMDASASAVIALPSFRVPQVVLIQD
>Tip_1879
PLQVLTITRTEVYIIVDEEYELAFERYEMVIFITFMALFEVRGYLGKIARKVATRILVLL
VHEVELNLFNVFYQANLDSSASAIIALPSFRIPQMVLIQD
>Tip_2063
PLHILLVTRTEECFIVYEAYDLSFERYESLILVTFLALIDMRGWLGAIARRVTTKFLVLL
IHNIELNLIDVFYQANLDVAASAIIASPRYRIPQFILLRD
>Tip_2632
PLRVLAANSAELSLIINEEYSLAFEQWTSLVFMSFIALREVKAYLSRVTRKVATKLLVIL
VREIKLTLFDVYYKANSDADASAIIELQRFGIPELALVQD
>Tip_3857
PLHVIQDSRTEAGLVIDEEYRLAYEEFRTLIYMIFLSLKQMRAYLNRMSRKAATRILQLL
IRNIELNLFDVFYKANDAAEAAAVVASEEFAIKQLFVIQD
>Tip_3858
PLQVLTQSRTETCLMVDEDYDLAFEQFKTIVYMTYLSLKEMRGYLGRVSRKVETRILQML
VHEVELNLFSVFYKANDDAEATAIVASSRFNLPQLFLIQD
>Tip_3669
PLQVLYMSRTSECLLVDKDYDLAYERFKSIVYMTYLAIQEIKGYLGRIARKAATKILQML
VHDVELNLFNVFYKANDDADATAVVALARFELPQLLLIQD
>Tip_659
ALNVIRVLSGVIQLIVNNSYNIALERWKSVMLIVCMTFAEIRGYFNLIKRRVTSRFLALF
VLDVRLGIVDIQSRAHSSTLAEPLIATRDMDMDQLLTITD
>Tip_2545
GLHVLQEMNGSVFLLINNAYNAVFENWKGIMLIIYIALKEVRDYFTAVRRRVPNRFLALS
ILDITLGIVDIKMRSNYQTLANPVISPEAMELAQIITIKH
>Tip_2546
ALHIIHELNGTKKLLVNSEYEAAFEKWKGLMLLVYLVLYEVRKYFSTVRRRVPNQWLAVS
ILDVTMGIISLKNRANYQSLAEPIIAPKAMDLTQIITIKQ
>Tip_152
AIRTLRFISGGTDLIINSPYNAALEKWKSIVLIMYLTFIALKEFFETVRRKAASKYMVIF
ALNVTLGIVGVKSKANTQVLANPIIATKSMEVVELLTLTD
>Tip_279
AVHTLQVLSASKHLQVDNKYHCALERFRALVFVFYLSLTEVRGLIEIVKRKAESRYLALF
ALNVTLGIVSVQNRANHKVLAAPLVATVAMDFPQLEVLAN
>Tip_1284
AVGVLHIASGQHYLLLDNDWDVALDKWHAVVLIFYVTFTDVREWMDLIRRKAESAFIIIF
ALRVKLGMVAVQNRAHHRSLAQPAVSTQSMTVSQMLLLAD
>Tip_3133
AIKIMYFFSGEIPMILDNDWKLALEEFRGLILIFHTAFADIREVFHLVRKKAESKFLIMF
ALKLKLGMVDIKVRAHHMALAAPAIAQRTMVISQLLLLAD
>Tip_3134
AVEILYLLSPAGQLILDDQWNIALDQYRALVLIFYTTFSDVRDFFSAVRKKADSRFLIVF
ALDVKLGMVNIRMRAHHEALATPVIASSQMVFQQLVILAD
>Tip_2221
AVQTMYLMSAHKAMLLDNKFNFALDKFQSLVLVFFTTFTSIREFFQFIRKKADKQYFIIY
ALKIKLGMIELRVRAHFKASANPVIATAKVTVPQILCLAD
>Tip_395
AVGVLYVVSGEQRLLIDNEWEIALDKWQAMVLIFYLAFYDVRKCFRTIKRKAERQYLIFL
ALEIKLGIINIQNRAHFKALAAPIIATVSLERSQMVVLKD
>Tip_34
SMHILDFVSAVVTIIVSDHYSMPLEQYQGMMLIVWLTFGEMQAYFNLVERRVASKYLVLM
VLDLTLGIIDVKFKANYEVLADPLIATKKMELGQIFIITN
>Tip_3993
AMTMMYLISASMHMIIDDQYNIPLEKYKGLMLIVYLSFGEIQSFFAVVTRRVASKFMVIM
VLDITLGIVKIRLQANYEALANPVVASQRMQYTQIYVITD
>Tip_3994
AMNVLYKMSASIYMLIDDQYGIPLEKYKNLMLIAYLCFGEMQAYFSVVTRRVASRYMVLL
VLDITLGIVKVKLQANHEVLATPVVATRRMQYSQLYIITH
>Tip_1069
AIYTVAHESAEIEIIINDQYTVAYEQWTGVVFVVYLAMDTIMDYLAVIEKRVDSRYTELL
VSDLKLGILEIQVKADGNVTATPVLAETKTGIDELALIRD
>Tip_1070
AIHTLSHESSVVEQVVNDQYDVALEKWRGLVLVVYLAFDNVRDYFVSVQKRVTSRYMQIL
VLTVSLGILRVKLQADQNVTAEPVLAAEATGLTEVAMIKD
>Tip_780
AIHTFSHESATIHQLVNNEYDIALEKWQGLILTVYLRFDQVMQFFVVVEERAQSQFLAVL
VMRINLGILEIRLQTDHHATAGPILAAKATGLKEVGWIRD
>Tip_1824
CIHVLTQESARVNLLIADTYKIPLENWKGLVLIVFLALHAVQGWFPLMEARVDSQFMVLL
VADVTLGILDIHLRAHQAASADPVICTKAAEMTQIYLIDN
>Tip_2786
ALHIITQDSVVLDLLLDDKYTVPLEKFRAIILVAFIGFHAVKAFLLTVDAKVQSKFMQII
VVSVHLGIINLEIKANSAATAAPVVCQNRAKFNQFYLIEN
>Tip_2787
ALHILSQDSAVISLLVSDKYSVPLEHFRGLILIAFLALRAVQAFLMAIEAKVPSRYQALM
VVSITLGIISIDMRSNSASAAKPIICKQVAELTQLYLIDD
>Tip_1509
GMMVLFVTQALIKMQIDDEYAAALDKFKSLILITFMAFQDVRVFLSMITQGVASSYMVLM
LLDAALGIMNVNFHANNEGLAAPVVSTKSMTMTQIPLIKG
>Tip_1510
PMHILHLTSALLYLLVDDHYAAPLDQFKAVMLVVFLAFHDVKVFLSVITRKVASKYLVLL
LLDVALGILHVRYNANYDALAAPLVSDKSMEIAQLILISG
>Tip_779
PMHILHLTSALMYLLVDDHYQAPLDQFKALMLVVFLAFHEVKVYLAVIQRKVTSKFLTIM
LLGVALGILDVQNNANYDSLATPLVSHKSMEISQIILISD
>Tip_536
AMHILRHARAQTWLVIDSNYAAPLDSFSAMMLVVFITMYDVKVYLGFITRKVRSDYMALL
LLHVAIGILNIRNRAHYDALANPLVSSQKVDLEQILVITR
>Tip_777
CINLFLILSVHPRMMVQNGFGVAFEAFALGVLLKWLCLYEAAEFLDPVSKRAEQRYLMLF
VRSVKLGIVQVKSYAHNAYLANPVTSPISAQLAEITLIAQ
>Tip_1170
CIHVFLITSVELRLLINQEFDLAYEAFKLGVFCKFMCMHAAAECINGISKKAEQKWVHLF
IHGVKLGLVLVGAYAHRAALAPPITSSICAALSDVTLIAQ
>Tip_1171
CIRVFFLVSVEAWILIQQGFNLSFEHFGLGVLVKWISLHEAADYLTQVDKRAEQKFLMML
VKGVPLGIVDVGSAAHHEALANPITSSLSADVRTIDVVAS
>Tip_1012
AINVFLFTSVDARMMVQHGFNLSFEAFGLGVLLKWLCLYEAAEFITAVSKRAEQKYMMMF
VHNVKLGIIQVGSYAHQAYLATPITAGLSAQLGEITIIAQ
>Tip_637
CIFLFFVVSVQTRLIVQNGFNAGHEAFALGVLERWTPLYEAQDYLVPVSKRAEEQYLMLF
VKDVKLGIMQIRSRNHHAPLASPVTGSLNAQLGEITLIGQ
>Tip_1199
CVYMLHKNKTETAFVVSDDFHIAYDRFKLLILMTLIGLNPIHLIMSVIGAQADRAFLEVF
VKNIKLGMVDVKIYAQETAAAEPVIANVSCSIEGLSVLVN
>Tip_1951
CVHMFNKNKTADKFVISDDFNIAYDKYKLLILMTLMGLHPVKLLMTPVGAQADRAYLDVF
VKSIKLGMIEIRLYAQETAAASPIIASVSCEMEGLAILVN
>Tip_1952
CVNMFNKTKTQDKFMLSDDFSISYDRYQLMILMTLIGLNPIKLIMTIIGAQANRSFLDVF
VKNLKLGMIDVRLYAQETASAAPVIAAVSCSLEGLAILRD
>Tip_1073
AIYMINANKTDNAIVIENDFNVAFDHFRAVVLMTLMALYPATLYLSTVGAQADRKFLELL
IKTTKLGMINTSVHAQENCSAQPIIASKKCEVTGLALLVD
>Tip_642
CIYMIHESRTEERALVSDDFNIAFDKFKLIVLMTLVALHPAKLVLSSVGAQADRKFIDMF
VKSVKLGMVDVKAYAQDNAAAAPVIASKSCDLLGMSVIVN
>Tip_2739
AINMLRITTTELSLLVSDDYGVAYDKFELLVLTVYLALQPVAVFLQMVQARAEQRYLSMF
VENIKLGMIQVAARAQQDYTASEIIAKIECVLTGLELIAN
>Tip_2740
AINIMQVTTTAVGLIVSDDFDVAFDKYALMILSVFFSLQPIAAYLQAVKARAEQKYLDLL
IEDVRLGLINIKLKAHHEYNAVEIVAEIESEFTGMEIVAD
>Tip_652
MINVLNLGTAEICILVSNAFNLAYDRFELMVLTVYLALNSVREHITLVEAQAEQNYMDLL
VQGIRLGLINIAVEAQDQYQESQVVATNRCELDGMDLIAN
>Tip_653
AINTFLTATTTGVLIISDEFRIAYERMALAILTIYLPLSPIRTWIETVQAQADQRFVDLF
VQGIRLGLISVALKAQHAYSASQVISSERCDMLGLDLIAN
>Tip_3381
AVNILYVFTTSGSVLIGDEFNVAFEKLRCAILTVYMALSPVKVFMQVAQARADQLFLRLI
VQEVKLGLITVSLHAQHQYTAVQVVSRKRCDIKGLELICD
>Tip_3382
AVNILYVFTTEGTVLIGDQFHVSFEKLQCAILIVYISLSPVKVFMTVADARAAQLYLKLM
IKNIKLGLIDIKIHAQDQYRAVQVVARRKCDMRGLELIAN
>Tip_3526
AVNQLMVDTTAGAYIMSDAFELAYEKYKTAIFTVYIALNPIKVFLGVAEARASRLVLQFF
IAGVKLDLIEVKLHAQAEYDAVRIVARSKCDVRGLELIAD
>Tip_3527
AINELWLFTTVGNLLIGDDFDVAFDRFTSAVFTVYVALRPVRIWMSNAEARAKRLLIELF
VVGIKLDLVNVKLQAQHDAHAARIIARQKCDINGLELIAD
>Tip_1185
AMTLLFASCTEGMYLVSDEFSLTFEAYGTIIVTVYVAINPISVYMAVAEARAEQIYIKMF
VQNVRLGLVNARLHAQRQYSASQVIARRQCQIAGLELIAN
>Tip_1477
AVNMLFVFTASGNLLVSGDFNLSFEKFRSAILKVYVALDPIRVYLSSAQARATQLLLDMF
IKDVRLGLVSIDLHAQKQCNASQIVSSANCEFQGIELITD
>Tip_1948
GVHTLFKFTTKSQYLIQDDFDLCFERFEGSILTVFLVLNPVRAYMSVAEARATQMLLRMI
IKSIRLGLVHVRLHAHRQYNADQIITKGRCGLSGLELIAN
>Tip_3335
GVHTLFKFTTKGRYLINDDFDLCFERFEASILKVYLVLDPIRAFMSVAEARATQLLLRLF
IKSFKLGLVNVNIHAQRQYNASQIITKARCGLRGLELIAN
>Tip_3336
GVHTLFKFTTKGRYLINDDFSLCFERFEASILKVFLVLDPIRAFMTVAEARATQLLLRMF
IKSLKLGLVNVQLHAQRQYNASQIITKARCGLRGLELIAN
>Tip_2301
CLNLINETTTRERIMVEDKFGITFERYKLGILIKWIALYSAAEMLNVIGKRAEQRYMELF
VQNVQLGMININSRAQSASAAVPVISPVSAQMSSLTLMAD
>Tip_2302
CINVFHETTTETRLMIEGKFKITFERFRLGVLTKYLALYSAAEFLDAIGKRADQKHIRLF
VKNIRLGMVNVNFRAQHAYAAQPVISPISAEITSLTMMAQ
>Tip_43
CIDLFSLTTTQKYLLVQNEFAVTFDQYQLGILTMWMALYAAREFQSPVGKRADQNYSEMM
VHNVKLGMMNIRSQAHNTADATPVISPISATLSSMELIQN
>Tip_1514
VLEMTFVASARLMFLINNGFDVAFEVFPALLLNRYMTLSQVSDYLSRIEKQSEHRYLVVL
VENARLGMMEISAYAQQPASAHPVIAKGEAKLPNLTMLAE
>Tip_2883
VLEIHYVVSAEVYILIDNQFDIAYEVWAAILLNRYMALTHLSEYLATVQKQSEHRFFVLL
LEGARLGMVDIRMMAQQPASAEPVVARKEAEMTNLTALAE
>Tip_3911
ALELYYFTSVQVRMLVEDNYDLAFQVFQAILLKRFLTLARLADWVSIVEKQARNRFLVFL
VQHVKIGMVAIRLEAQQKGASSPICACAEVEMVNLAFLRP
>Tip_3912
ALELLHLTAAQAQLIVENNYNLAFQVFASVLLKRFLTFYRIAQYVKLVDKQSRDKHLELL
VKDLKIGMIAIKLEAQQKGSSSPICATAEVQIANMVFLRP
>Tip_3647
SLELMRSMSAEAYFMIEDNFNVAFQVYCGLLLKRYLTLFRLAQVIGWVEEQADHKFIVMI
VQDMQIGMMSIRSYASHKANSTPLVAKQETKISNLTYLKP
>Tip_1056
PLYVLMLMSARCLLLLNNAFHVSFEVHTSLLLSNFITLAEVQQNWSKVEKKSDHRYILVL
VKETKMGLVQLDLHAQQPYSATPIIAKRSAELQNLTLIAE
>Tip_3851
TLYAIELSSAREHFIVKEDFNIAFEVFTLLILHRFVSLFQVQEFLAPIEKKGQHQYFGIL
VKDITLNIMNLTSYAQHAYGSAPVVAARSADVSELSLIHD
>Tip_3852
TLYLLQLSSAEMRLIIKDEFDIAFDGYSLLTLHRYMSLYQVPEFLAVVDKKGQHQYLRLL
INEITLGIMSLVCHAQFAYGSTPVVATKSAEITELSLIHN
>Tip_1938
SLYMVEQCSARVHFVVSNEFNVAFEVFRLMVLRKYMALLEIKEFLTIVEKKAKRKWLVVL
AKELRLGIMRVRAHANYAYSASPVLASASAELNELAMIKE
>Tip_1939
TLSAMTRCSGKIQLVVSDEFNIAFEVFRLFLLHKWLTNYEVREYIAALEKKSNRKWLVVV
VREVNLGIINISAYAHHAYSAAPIISSKSAEVREITVIAE
>Tip_1076
TLYIMERCSSELHFIIKNEFNIAFEMYTLLVLHKWMALMDLKEYVASIEKKAERRYLVLV
IKEITLGVIDIQAYEQFAYSAAPVVATKATTMTEFTLIAD
>Tip_115
CLHVLYILSVQMRFVVQDNFAISFERYTVLVLQKWLALHQAPEFLTPLAKKSEQKFIQLL
VKNVTIGILDVKSYAQQAYLAPPIVAETSARLPEMTMIKQ
>Tip_2345
CIRIYAFVSVAVCFLIDDGFEIALEQFVGIVLVKFVALHEIKDFLATIAERAAQKLLMLL
VKELRLGLVDVESLAQNEALATPVVADRAAEMSDLTLLRQ
>Tip_2346
CIRIYAVVSVAVTFLIDDGFEIALERFVGIVLIKFIALHEIKDYLATIADRAAQRLLMLL
VKELRMGLVNVESLAHNEALATPIIATQAASMSDLTLLRQ
>Tip_1086
CINLICFVSVEAFLLVDSGFNVSFEQYVALVLVQYLALHDIADFISPIDQRAEQLYIMIL
VKELTLGIVGIQSYAQHAALAAPVISSISADVSDISMLAQ
>Tip_448
CLEVLHFLSIDSGLLVQDGYYITLESFAALILVKFITLHDIAEYLQPIAQKADQRFMSLI
IKDISLGITRVNSYAQNAALAKPIVTTLDCRLAEMVLLTQ
>Tip_1502
CQQVLRILSIQVTIMVQDGFKTSLEHYDAFILMDFLALHDVAQYIKPVAQRAEQLYIEMM
VKDVSLGITNIRSHAQYAGRAKPVVTILSCKVSELIVLAQ
>Tip_1503
CLEVKHVMSIDAMLMVQDGFNVSLESFAALILVDYLALYNIAQWIKPIAQKAEQLFVSLM
VRSVSLGITRVNSYAQNAAMAKPVVTSLSCQIHELVILAQ
>Tip_2728
HLHLLHFTAINPYIVIQDGYYLTLEDFGALVLTEFLALHEVAGFLTTVAQKAKQQFEAVI
VRGISLGIVSIRKKAQDGGLASPLIAGMSVDVSELLILCQ
>Tip_2729
HLNVMHFLAITLNIIIQDGYYLTLEDYQVLVLTEFLTLHEIAGFLSPVAQKAEQEFMSII
IKSISLGIVNLKKRAQYDGLASPIIAGKQVPLPDLNILSQ
>Tip_268
CINLFELVSVSSAMMINQEYTISFESFVALILIKWLCMYEVADYIKTVAQRAAQRMLLLL
VRKVTLGVIRMNVHGQYATLASPIVSGISADLSELALLAG
>Tip_628
CIHLFEFISVTIALMVNNEYSVSFESFVALILVHWMCMHEVADFLKPVAQRARQHFLMLL
VRKITLGVVRMHLSGQYAALAQPIVSGVKADIPELSLLAE
>Tip_629
CIHLLEFISVATAMIINQEYVVSFESFVALILVKYLCMHEVADYIKPVDQRAKQRFLMLL
VRKITLGVIEMHLSGQYANLAQPIVSGISANLPELSLLAG
>Tip_1311
AWGLLSCISSELNLLIQEKYQLCYEKYTGLVLMFFAGLMDIAEYVQTISERAVKKFLEVW
IQKIKLGLINVQLYAQHEYATVPVVASLKTALTELMLLAD
>Tip_1541
AWGLLNALSSDQRMLIQQKFDLCFEKYSGSVLAFFLGLLDIAKLVNLVAERAVKRTMDIW
IKKLKLSLINVRIRAQHQTSTTPLIGSLRTSLSELVMLAK
>Tip_3616
AWGIIHAISSNLYVLVESKFDLLFDKFQAMLLAFYLGLLNIAKYLTLIAERAVKSTTQLW
VAEVRLSLIGMSVYAQQEATTTPVIANLRTELAELMVLAE
>Tip_3617
TWGFLNVLSTEMCLLVQQQFDLCYEQYSGLVLAFYMGLMTIAKYLSNVRERAAKRTLQIW
IAEIKISLTAVSLYAQHQTTTSPIIGTLRTEISELMMLAD
>Tip_1623
SWHLLSCLSSEMNLLLQQEYQICYEKYRGVILMFYAGLSDVAKFVKPISERAVRQFLGLW
IQKCRLGLITIQSYAQHDYLTTPIIADLRTDLNDFLLLKD
>Tip_1624
SWHLLSITSADTALLIQDDYQLSYEHYVSLILLFYMGLAEVGKFVRPVNERAVKKFVQLW
VQKVRLGLIGVYCYAQNEYLTTPVVADLRTDITDLLMLKN
>Tip_2745
SLSLSSVMSSAVHLLIGQEYNIAYEKYTSLILRFFIGIYDVAQFLAWISERAPQRFLEVW
VKDLNLGLVNIQSYAQTDSLTSPIIGAASTKFAELLMVAQ
>Tip_2746
SLSLSSIVSAAVYMLIGHDYHVAYEKFRGMILRLFMGIFDIASFLAVVSERADQRFMEMW
LKNVNIGLVDIRLYAQTDALTTPIIGSASTRLADLLLVAQ
>Tip_1586
SMSLSTIVSGQTHLMVNGEYSVAYQRFRNLVLKFFLAIYEVAQYLSLVSKRADQKLLRIL
VKNVNLGMVHVSAYAQSDKLTRPIIGAKQTEMGEMVVVAH
>Tip_1587
AMSLSSIVSSETWIVINQEYSIDFERYNALVLKIFLGIFNLAKYLTLIDKRAQQKFLRFW
VKDVNLGMMNITSYAQSEQLTAPLTGGSSTEFGEMILVSQ
>Tip_439
ALALSNLTSSEVCLMVNQEYNVSFERYKGLILKFYLGIAEIAKYLSAVSERADQQFLDIW
VKDINLGLVNIRSYAQQDALTAPVVGAMSTELAEFYLVAQ
>Tip_26
AFGVFHVVSADQSIIIQNAYDVCFEQFDNVVLLFWLALYEIRKYLTIVAERAEQKYFMIW
VRNINLELMDVHSQAQHDYHTTHIITTQSATLAEFMLIAN
>Tip_3932
ALGVLYVLSGTIRLMVQDEYNVTYEEFNALILVIFLGLDEMHHFLQPIDERAEQRFIMVW
VQHIKCKIIAVESYAHEEYNNTPTVASLEADYSELALISK
>Tip_3933
ALGTLFVLSGTMYILVQDDYQISYEQFASLILVFHLGLEEMRRYLHTVEERADQRFIMLW
VQHVALEIISVESYAQQEYTTGPIVGCLEADYSEIALIAK
>Tip_3304
CLGVLNTTSADAHVIVQDAYGTAFDDFKALVFVVFVGIHDLQHFLSCTNERAEKKFIDIW
VLHIALEIISISLYAEHEYPTSPIVVSIKAAIDNLCLIAH
>Tip_3305
CIGVLNASSAEVFIMIQDAYSISWEKYKALVFVMFIGINELHNYLTLVNDRAEKRFLNLW
ILHIAIEIVDVSFYAEYDYATSPVVAALKAALSELCLIAH
>Tip_1976
SIGLLSTTSANLWLLVQDAYEIAFDEYTALIFVFFVGLSDIHHFLLLMNERAEKRFLNMW
VLHLALELIDVKMYAENSYPTGPIVSALKAEFTELIFIMH
>Tip_3997
ALAVMGAMSGEIQLLVNGSYYVTFDLYTTLIFVFFLGLNEIHVFLVLINERAEKTFLHLW
LLTMSLELVGLMLYAEGQYRACPVVSSEKAQLPELTMIAH
>Tip_3998
ALHIIGLQSGEFHILVNGEYHITFDIYESMVFVMFLGLHDAHVYVTLINERAQKTYLHIW
ILTIALELLGILLYSEGEYRANPVISTERAQAQEMTLIAH
>Tip_2474
ALHILSAQSAELNFVIHGAINIAFDRYQAFIFLFFFGFMDVQVYYTLIEERAEKQYIDLY
ILNVQLELVKVEQYAEHDYRTSPVISARKAQLGEFDVISH
>Tip_1395
ALGVLCSTSSAVYLIIQSAYGICFEQFKGVVLLFWFGLHEVHHLLSAIDERAAQKFVILW
VLHLALEILGIRLYAQNEYTTGPIVSALSAAFTELALIAH
>Tip_1604
SLGVLCSVPGGLQILVQDAFNVSFERFRSTVLLFWFGLYDVHGFLLPINERAEQPYLQMW
IRNIALEILSVASYAQRDYLTNPIISQLAATFTEMVLLAK
>Tip_1605
ALGVLHAISGGAYIIVKDAYDVTFERFRTTVLAFWMGMNDVHQYLLPILDRADQRYVQLL
VREVALEILDLAEYAQQEYLTSPVIANLAVDFAELALIAK
>Tip_3054
SLGVLCCTSGALHILVQNAYDISYEQFRAIVLVFWMGLDDIHRFLLPINERAQQRYLQLW
VRNIALEIMGVASYAQREYLTNPVISTLAAEFNELALIAK
>Tip_3835
ALGVVHSTTGGLWMLVQQVYDVAFEQYKATILLLYFAMKDIHCFLLGVNEQSEQQFLDLW
VQSVELEVLSVQSYAQKEFLTSPIIADLAAEISELTMIAK
>Tip_3836
SLGVLNCTTGGIFVIIQNVFEISYEQYHPTILIFFMVVKDVHTYMLPVNERSDQRYMQMW
VRNVALEVLGVRLYAQREFMTSPIIAGLAARFSELTLIRK
>Tip_3796
ALGLFGIISAEDTLIVQGDYSICFDQFPSVVLLFWLGLYEIRKYLAPVSERAEQNFVMIW
IRNVNLELISVESYAQREYLTNPVIANMSATMSEFILIAN
>Tip_4038
SLGLFGTVSSSEVLLIQGDYNVCFDRFPSMILIFWLALYEVRTLFNAVSERAEQRYFQMW
VQEINMELVDVKQYAQRDYLTQPIVASLSAQLTEFILIKG
>Tip_4039
SVGLFGTQSAQLYLLVQGEYHVAFDHYAAIILIFWLAIYEVQKFFSKVAERAEQNFLQLW
IQNINLELVEIRQYAKRDYLSGPVVANLSAALSELVMFEG
>Tip_762
TLALLAALTAKSQPLVDKDFNACFQQYESLVLLFFLAIHELLQFLSWIAQRAQRSFLSMF
VKGVALDMVNVHTYAQKEALNSPIVSYQMLHLTECVAISE
>Tip_763
TLAMLGALTSSKRPLVEREFEACFQQIKALILLFYLGIHNLRQFLCAVDQRAPRNFLAMF
VLGVALNMVDVRLYAQHDALNSPIISYTTLTLNECVAIST
>Tip_882
SLCPLALFTADVEFLIQKDFNICYKVYQTMVLKFFATIFDIKEFLTAIAERAERDFLMYL
IRKLKLGLMGIKLKAQHDSANTELISFVTTKLQDMLAIAN
>Tip_2735
ALCLIYAFTGEHRILAENNFTVSFKIFKALILVFYIGLRDIKGFLTLVDERAQQYTARFF
IREIKLGLLNVRIQAHEDAQNCPTIVFVQTAMSDRKAIMD
>Tip_2736
SLCLIAAYTAEIYVLVQNNFKIAYKVFKAMVLVFYIGMTDIKDFMDVVADRAQRYFMRLF
VRKLKLGLMSVRLKAHQDGLNTPIIAAVRTAVEDVLAIAG
>Tip_3697
PLSLLAIVTAELDPLLDPRFNICYESFMTLILVFWLVLHAVSNYLRPIAERAEQHWFTLW
IKGINLGLVNINLKARLEYLTEPLLSFRSADLAELIIISQ
>Tip_3698
PLSLLALLTAQIDPIIDPHFDLCYESFMTLVLVFWLVLHAVSNYLQPVAERAEQHWIGLW
VKGINLGLVDVMLKARLEYLTEPLLSFKSVELAELILISQ
>Tip_1621
CLGFVQTVSTDIYPIIAQDFGVTFNAFSAIILLFWAGLKDIRAFLCVLDDRAAQAFLEFI
IADTDLGIVDLTSRAQKEYTTPPIISSPSAELSQLTMIAE
>Tip_1622
CLGFLSLTSADIYPIVEQNFGVSFNAFQALVLLFWAGLKEVRAFLCPLHDRAAQKFLQFV
IRDTDLGIVNITSSAQSQYTTGPIISSSSAEFAELAIIAE
>Tip_929
CLGFLAMISAQFQPVIQQDFEIAFDAYNALVLLLWAGLRDVREFLCPISERAAQKYLMFY
VRNTDLSLVNIKSYAHREYLTQPIITEPTANISELVIIAQ
>Tip_2717
SASVLFEEKACAEMVIGSEYQMGMEIYRLLILCVFLCLQEVQDWLSTIEENAEQQYMELL
IKDIVLGIIGLLNKAQHQGLANEIIAPVTTELVQLVLMAH
>Tip_2718
GVHLLLEEKAEANLLVGSEYQMGMEVYKLLVLVVFLSLREIEDFLDAVEENAQQKYTDFL
MKDIILGILGVLNQAQHQGSVSDIIGPATTETLQFILMAH
>Tip_2339
GINVLFEEKAKEFLIIGSEYNMSMEIYRMLILITYLCVQEIKDYLSLMAENCEQRFMEVL
VRQVTLGVIDLLNKAQSEALANQVISPKKTKLVQLFAMAH
>Tip_2340
GLNAIYDERAKQKLLVGEQYHLSMEIYKYLILITYLCLQKVSDMIGLIEENCQQRYLEVL
VRQLNLGVIDLLNQAQFEALANQIIAPRTTKLVEIMAMAH
>Tip_1035
AMNILFSEKADENLIIGNDYDLSFEIWKLIILVAHLCIYEIKNYLTFMEENCEQRFVEIF
VNNLTLGIVDLKNKAQFQALANQIVSPRTTELMQIMAMVH
>Tip_1869
CINIMHMIKVQTDFLIDSGYDLSMEIYQLMILVSYLALLDIRHSLTKVEERCEQKYSKLL
VREVTLGMMDIQNQAQYECLASPVIAPRSTEVNQILLIAH
>Tip_3130
AVTIITSTKSSPELLVDTRFSLMYEIFAAILLVGYISLLEVRETFTVLEQRSEQRYVELL
VREVTMGMIPVENAAEPEALASPAIAAKQAPIAQIVMIER
>Tip_3534
GVTILTEKNTNLDLVVNNAYNVMFETYKAMLLIGFIAIQKVRKTFKVIEQKSQQKFLELL
IRSVALGMVRVRNKAEPAALAPPAVASQQAKISQIVLIEK
>Tip_3535
GVTVIQNMNADPALLVNNSFAVMFETFRSLLLLGYCTILNIQETFRTIEQRSEQQYMDMM
IRDVAMGMITIRNEAEPAALAQPVIAQKQAGLNQIVVIDK
>Tip_3292
AITLITLVKGSESFLVESRFGIAFQKFVFVVLVGYMALLEVRDTFSIVEQRCEQHFIEML
VRRITMGMVSICNAAEKQCLANPVVAATHAPLSQIVMIQH
>Tip_3293
AVTLLHTRKGETVLLVDTAFGVAFEIFILIVLTLFIGLLEVRESISLIEQRCEQHYLANL
IRRVTLGMISVSNAAEMQSVASPIVASEHAALSQLVIIQH
>Tip_2585
CVTLITSIKSATEFFIDSAYKISYEIFALLILVGYLALFDVRNAFAVIDERCEQRCFELM
IQNITLGMVNITNQAEYQCLATPIISGAKAPMDQIVLIRH
>Tip_227
CINILNILKVQEAFLVSDGYRIAMEIYKLMILVIFLCLREIAEFLAQVEQKCEQRFVKMV
VKNVTLGILNIQNQAQHECLATPFIAPKSTKLAQIFIIAH
>Tip_1001
CVNILNRLRVEEVLLVNDGYSIAMEVFDLLILAIFLCVRQVAEFLSMLEQACEQKFTDLV
VKDLTLGILSVRNRAQHEALASPIVSERSVDLNQIIIIQH
>Tip_1002
CVNILNRLRVGEYLLISDDYRIPMEVYALTILLIFLCVKEMAEYLSLLEQKCEKKFVKFV
VKDLTLGILEVRNEAQHASLAIPIISPQSIKLSQIILIAH
>Tip_60
AVEILNVLQVCQYILVDHDYQTSFEQYNLFMLVVWMCLQDVADYLTAIAKKADQKFMEVL
VRNITLSILDVENYNQNDYLASPVVSSQRTDLAELLLIAS
>Tip_3446
AINVLFVMQVKNQVLVSDRYNATLEKFELLLLCVWLCMSDVADYITSVTKRADQRFLMVF
VRDITLCVLNIDNLAQQECLGSPVITAKETTFSELMILAT
>Tip_3447
SINLLWLVQAENRLLVEHNYKAALEQYQELVLTIYLCLADVAVYLTPITKKADQRYMMIF
VRSVTLCVINLMNMAQKESLGRPIVSPRKTTLNEVILMAS
>Tip_254
CINVVHCLQVDTKILISNSFTAALEQLKLLLLYVWLGLYEVAEFISPIDKKADQRYMMVF
VRNVKLSLLDVCNHARTEALGPPVITSCQTELSELMIMAN
>Tip_1991
CIHVFEATSAKAHLMVADAYDVALERYRLILLLVWLCLHEVANFITTIAKKADRRYLMLF
VKEYTLSCLRIRMYAQHEYTAAPVVGPQATQLYDVIIIAH
>Tip_1992
PIRVLEIVSVENKLIVNNDYNVSLEKFRLILLIVWICLNEISSYINTVAKKADKKYLMLF
IKSYNLSIIDIVVYAQQEYNALPVIGARASDLYKMKLVAR
>Tip_1393
CINILYITSVPQRLLIADAYDVALEQYQLFLLVIWLCLHEAANLLATVAKKADQKYLMIF
IRDVTLSIVNIKKYAQYEYIASPVVAPAATMLTEMLIIAH
>Tip_1040
CINILRSTSVPRRLLVSDDYGIALQQYRLLLLVVWLCMHEVAELLERVAEKAEQRIIMVF
IRQITLSMLNIRNYAQYEYLATPIINPTATMFGEFLIIAH
>Tip_1
PINLLKAQSAEVKLLVHDHFGLFLDKFKLLLLRVYMALHNVRAWLGIIAKKARQQFLVFF
VQNVTLGLLDIRMYAELTCLASPVISSLSTESSELILFAN
>Tip_2
AIHMMKEPAVQRHLIVNNNYGLGLDKYMLLLWTVWMTFHDIRAYLTVLEKKADQTFLVFF
VQTVTLGVMEVQIYAQLTCLASPVITKLSTGVAELILIVH
>Tip_163
TMTLFDRISSKWYILISQEYEMPAENFRLVILPTFFSFHNVNEFVLSVQKRSAKKFMGLM
VLETKQGLIDIGNKKSFEMRAVPVIARQSHELIELILMQE
>Tip_164
TMTLFYRFNSEWHILIHQKYSVPAENFRLIILPTFFSFRKVKEFVLIVQKRSAKKFLGLL
VLNVRQGLINVGNRKSFEMKAIPVVARKSTELTELILMQE
>Tip_2554
TMTLFMCTSAPVYIIISQAYDIPAENYQLVILPMFFAFSEVKEFILNIQKRSTRQFLSLL
ILEIAQGLVDIHNRKSFEMRALPVIATKSTELSELVIMQE
>Tip_2555
AMTLFLATSAQINIIVDQAYDVPAENYKVLILPMYFAFTAVKEFVLAVQKRSDKQFFSLL
ILDIAQGLVDVHNQKSFEVRAIPIIARKSTDLTEIIIMQE
>Tip_1542
SLNVFYELSGEPHMIFQDDYNVAAKKWSLLVLPTFFQFRDVQAYLLHMETKAAKNYLKLL
VLQVAQGMVDIKPKASVEVSADPIVANKTVDMAELEAIKN
>Tip_1543
ALTVLHEVSGDAKMIFSDDYEVVAKKYGLTVLPTYFQFADIRGFILHMETKAAKNFLLLL
VLDIAQGMVDVRPRASLEVNAEPLVASETVDMKELQAIKE
>Tip_84
SLTVFHEVRGDSRLLVGDNYQVAAKTYGLITLPTYFQFAEIKGFILQMETRSAKKFLLLL
VLNVAQGILDIRPEASVEAAADPIVAASTVALKELQAIKE
>Tip_308
PLSVLQDVSGEEHLVVKDQYTVAAEQFDMTVLPTYFQFSDVRQYILTVQTRAEKKFMLML
ILNIALGMLNVRPKASLQGNATPIVSTETVEIAELQLIKE
>Tip_309
SLTVLHVVSGEVNMIIKDAYDVAAKSFGMLVLPAYFQFSEVRRFMLHVQTKADKRYVLLL
VLDIRQAMLTVHPRASFEVHAKPIMASKTVEMSELRIIKE
>Tip_128
TLTVFASISGAPRMIIDDQYNVAAKSFNLSVLPVYFQFSEIKHFISHVQTRATKRYLLLL
VLNIAQDMVTIQARASLEASASPVIATKTVDLNEMEIINE
>Tip_176
TLSMFSTCSGVPALFVDDQFNVSAKAYSLMVLPIYYAFYDIRQFIGRIQTRSAKHHFLIM
VLHVAQDLTDVQPQANHESSANPILARQTVDVHELEMIND
>Tip_177
SMTIFTVLSGEAHFVIDDQFGVAAKLYGLIVLQVFYQFHEVKHYISKVQTRSAKHYFLLL
VLHVAQDMIDINPRGSHEAQAGPVIASRTVQLHELEVIKD
>Tip_2625
AMTIFQTMSGDPHMIVNDEYSIAAKSYGTLVLPTFLQFAELRKYLVVIETRASKEWLLLL
ILDMAQALVNVGIKASNEMSASPLIATRVVDLTEMSAIKE
>Tip_2626
AMSILHDVSGNSHMVVDDEYDIAAKAYGTLVLPTYVQFATLKKYLVMLETRAAKEYMVLL
VLDIAQALVDVRVKASHEMTASPLLATATISLTELEAIRE
>Tip_195
ALTVFQTQSAQPAIVVQDEYTIAAKTYKTTVLATYIQFADLKKYLVIIETRAARKWMLML
ILDIKQALINVGIKASDEMNATPLVATRQVSMTELSALKD
>Tip_789
ALHMFRTISAAKYLLVSQQYGVPYERFPAIVLPTFFAFRAIKTHLLIIDTRCQKRYLLLI
VLDTAQGIIGIALRDSYEMTASPIIAERTVSFTEILVLKE
>Tip_2373
ALQIFNSVTSSMYLIVASSYGIPYEKFRAVVLHTYLAFKALRAFIIKVEARCRKRFYLMI
VLDTAQGIVNVKIQDNRDLTAQPLISERKTSITELLIIKE
>Tip_3536
CLLMLRRVTGTTHFLISHKYEIPFESYKALILPTYLGLKAIQLWFITVDTRAKEKYLLLI
VLELSQGIVEITLRDDRDVNARPIIAPRKTEMSEMLLIRN
>Tip_3537
GLLMLSQVTSGALFLIDHDYEIPFEAYSSFILPTYIALMAIQTHLMLVETRAEERLMLLI
VLEVKNGIVQIKIRDNHDTSARPIIGPRKTEMSEMLLIRN
>Tip_620
ALDIFYLMTTEANLIVQKSYDIPAEQFKLFVLPTFLAFGEVRSYLLVAETRVAKKYMLVL
LKNIAQGLIDVRCRASAEMSASPIVANSTVELTEVQLLRE
>Tip_1661
SIRALFQVSAEARLLIKNEYNIPFEKFRSLVYPTYLAIYEVRDFMWTVQKKAVRRWVDYL
ILDVKQGIIGVHNKASLQTNAAPVIAASKLAVTDVVVIRS
>Tip_2464
SIRVLLRVSGSLQLMIKGDFDVVYEKYKPLVYPTMICLREVRDYVLALPKKAVRAFFGYL
VLNVTQGIVGIKNHESAETSASPVVAKRRLELSDFVLIRD
>Tip_2465
AIRVLMRVSGELTMMIKGEFTVPYERFAPFVFPSMYALREVRDFVLLLPKKAVRRFLGYL
VLNVTQGIIGIRNHESIETSATPVLSGARLEMADFTVLRN
>Tip_169
SITVLLRVSGTEYLLIKSDFNVPYERYAAVVFPTMLALHDVKEYLFQVKKQAKKKFVALF
ILDLAQGLVGVKNQASIETAAEPLVGKKAVDLSDMLVIRH
>Tip_1789
GITVFDAISGEMHILIHDQFEIAYERWQYMVYAMMLSLQELETYLLIINKQAKKPFLNLM
VLDLSQSMIDVDMHSQIEVMADPFIANRSVEISDILIIRD
>Tip_4044
GIRIIHVVSGGKLLVVMNTYGLAHETWQYLIYPIMMSLLPVESLLLVVEKRARRHYLALM
ILGINQNMLQVRSKSAYQTDADPIVAGEAVAMTDIALIRK
>Tip_4045
GIRILSIISGDQHLIIMNTYNVAYETWQYIVYPVMMSLYPIESYLLSVEKRARRRFIEII
ILNISQGLIGTTSHAAFETDAKPIIAEKAVNMTDVALIRK
>Tip_2798
AIRVLQALSSKEHLLVQNTYDMAYERWTYLVYPMYMALHQIESYLLVVEKRAHHRFFALL
VLAASQGMLAVRSHSAADSAASPLIAVNAVEMSDLLIIRE
>Tip_2966
SMQIIRVISAETQVLVKADYGIAYETYQYILFPTMLALLQIREYLIVIAEHSQQIYLSIL
VLEIPLGMVSVCAHASYAARASPIVADRAVQISTLMLIRD
>Tip_2967
SMQIIRVMSAETRVLINSDYGIAYETYQYVLFPTMLAILQIREYLIVIAEHSERLFLSIL
VLEIPLGMVSVCAHASFAARADPIVSDRAVQISTLMLIRD
>Tip_2788
TIAVMKVLSSQHEMMVKSDYSIAYEKFAYVLFPTMLPIVQVREHISVTQDHSQKILLSIL
VLEVPLGMVNISTHGSYAARASPVVTGKAVEFTTVVLIRD
>Tip_939
SISLLNAGSSAISMFLHTEYGISYETYRYLIFPRILAMAQVHEHLNYTQKHSAKVYLAML
VLDVPLGMISVETHASLAIQATPIVASLGTTFDTCILIRD
>Tip_370
AIATLTQVAGHVGLLVNNAYDVSFEKYQYIVFPSWLSLCDIHDFFLAIQKKGDKVWAEFL
VLGIPLGLVNVRLQASMGATAAPLVSSTGVALAECMLIRE
>Tip_2972
SIALLQATGGQLNMILKGQYSVPYEKHNYLIFPSMLSLNEVHEFLLIIQKQAEEIYIELI
ILEVPLGMLKIANQASIKTMECPVLSGAAAGFSDCIVVRE
>Tip_3977
VIAVLHALGGSVLVIIRNEYEVSFENQKYMIFPSAMSLDEMHDFLLMLQQQAEKMFINIL
ILEVPLGIVRLELRASLKSMESPVLSASAAQISDLVFIKE
>Tip_3978
ALAVIQVTGGNVHLIIKSQYDIPFEKYQALIFPSLFSLDEVHDYMLVVKKQAEKIFLPLL
ILEIPLGMVKLRNQASIKTMEDPVLTASAADLSDCIFITE
>Tip_3330
CIAVMHAMGAEVFLIIEAEYNVPFETYRYLLFPIMLSVPQIANYLTMIAKQATQLYIQML
ILGVPLGLIDLQLRANLRANASPVIAGEAIQTSDLTLIRE
>Tip_3331
CIAALYALGAQVNLLIEAEYDVPFETYRYLLFPIMLSLSQIETYLNHVAKQATQLFIEFM
ILGVPLGLINLRLKANFRASASPVISGEAIDTSDLILIRE
>Tip_2913
SIAAMQKLGAHAFMVIEAQYDIPFEKFRYVIFPVMLSIPHVKNFMLNIDKQAKKIFIQLL
ILSVPLGLVPLSLHANLRATASPIVACRAVQMSDIQLVRE
>Tip_3849
VIAAVEVLGAEEDLLIQADYHISYETYKYVIFPTMLTVHQVAKFLTIVEKQAQRLFLEYL
ILDIPLGLVKIKNGANLRAGSSPIVGPREVDLTDAMVIRG
>Tip_3850
CINAMQNLGVDEHLLIEAQYSIPFEKYRYVLFPTMLSIPQLSQYLSVIQKQAEKIYVQYM
VLDIPLGLVKLANHANLQSASGPLIGRNAVDLSDVMIIRE
>Tip_3179
PITVFDTISGETNLLIKKDYDVGVERYQLIILPNMMAFREVRNYMSAVQKQARKHVLALL
LLNIAIGLLNMKNRAKIEALADPLIGSGSVDFSELIMIRE
>Tip_3180
PITVFGRLQGEVHILIKSDYNVYVENFELIICPHMLALREVRKFMSTIQKQAKKKFLALF
VLNVAIGLMDMQNRAQVEAAAPPLIAAKSVDLSEAIMIKE
>Tip_3149
PITVFDKLSGQENLLIKNEYNVPVERYDLFILPNMLAFREVRDFMMVIQKQAKKKFIALF
VLNIAIGLLDMENKAQIEAMAPPLIANASVEISEMVMIRE
>Tip_983
QLHVLDVANGQLRVLLTNEHNIPYETFAALVLPSWLSLHAVTDLMAKVEQACNKEFLRLL
ILDVVLGLVEIDNKDQKAALEPQVVASQSVKIPELTLLQD
>Tip_984
QLTVVDSANGSVALLITKEYNIPYEAFRALILPNWLALHTISYYMSQVDQQCDREQVRLM
ILNVALGLINIANRDQKDATETQVIAATSINFTEITMLQN
>Tip_2288
QLTVLHTAAGEIHILVNDQYYVPFDSFTALIFPSFIALEAVSYYLCYVEKQAAKQFVTIM
ILDLALGLLDVNNQDQIEATANQIIAVQSIDIVEIAMLRS
>Tip_2289
QLTIMYQVSAELHLLVNNQYHVPFEAFECIILPNFLAIYAISYFVAFINKQAQKSFLALL
VLDVALGLLGIEQKDQIEVSATQIISLQSIYVDELSMLRN
>Tip_1381
QLHVFDRTAGEVGLMVNNMYDVPFECYRACILPNFLALNAISYFICYVDKQARKRFLKLL
VLDVALGLLGIKNRDQIDAMAAQVLASAEIDVVQMSMLRN
>Tip_179
QLQVFDKTAGKIELLVNNDYKVPVEAYKSLILPNFIMLHAVRYFIVYVTKQAEKDFLKVF
ILRIALGLVHIRNKNQIEGKASPIISVGNIDIAELTMIRN
>Tip_180
QLTVFDRSAGEVRLIVNNEYRIPVEAFESVILPNFMMLHAVRYYICYVDKQAHKEFLTIF
ILRVALGLLGIRNQDQADGMATPIICVKSIDFSELTMIRN
>Tip_2963
TMYVLYLSASELFIIINSPFHIAVQTWRLIVLANFLCLHAIQHLLSILDKKVDESYIQII
VISIALGLIHLKLDKQLQSMDPPVVAAMSMKLTELLMIQN
>Tip_3556
GMYVLNISAANAFIFIDSPFDVSVQSWRLLLLANFLAINAIQGLLVCVDEKVEERFLNIL
IINIALGLVNVSMDKQFQSMDPPLIASQSIDISAMLIIHN
>Tip_3557
AMYVLWTSAANSLVLVNADFNIAVQSWKLIILAFYLALHEIKNLLATVEKKVEENFLEVL
IINIALGLIDVSVDKQHQAMDPPLIAAKGIDLGSMEVIHN
>Tip_1256
GMHIFNNTAGKIFLFINSPFDISVEKFRLFLLANYLAIHEIQYMLISVNDKVDERFLSLL
IVNIALGLVHVCIEKQLQQMDPPLIATRSIEFSEMSIIHD
>Tip_529
GMHILNNSAGDPFIFINSAFDISVESYKLMLLANYVALHAIQYLLIYVDKQVEEKFVSLV
IINVALGLIAVSNEKQIQTMDSPLIATKSIHMTEMSIIHD
>Tip_1223
GMMILNTTAMDLLLMIDNTFEIPVEKFQLVLLANFMSLYEISYFMVQVDKQAQAKYINLV
IADIALGLVMIANEKHKDTMNAPLIASESITMTELTIIHD
>Tip_2703
GMVIMHLTASEKYLLINDTFDIPVEAFLLILLANFMALHEVTYYLVVIQKQVDAQYLKIL
IAEIALNIINIKNEKHKQSTDGPIIASASIEISEMALIHD
>Tip_2704
AMVIIHKTASSPSMLIDSAFNIPVETYQAMLLANFLVLQEMTYCMPETDKQVDAKYLKLL
IADIALTLVDIRNRKHKDATDSPIVATGSIELNELAIIHD
>Tip_3592
SMQVLDRMSGEIALLIKDEYEVPLDKFDLFVLVNYVSYKAVKYFLLLVQEKAKKTYLSLL
VLNVALGLVSVQNKAQIHSMANPMIASEEVEVKDVVLIRN
>Tip_3593
AMQVLDKLSGDRAMMVKDAYSVPVDRFQLFVLVVFMAYRAIKYFLLIIQEKSKKTYISIL
VLNVALGLVNVRNKAQIHSAASPVICNKRVELNDLVMIKE
>Tip_2882
PMQSLDQMSGEQAVLVKDEYDVPVERYNLFILPNFVSFSAVRYFLMVVQEKSKKTYLALF
IANIALGLINIQNRAQLHVMATPVIATPRVDLSDIVMIQD
>Tip_785
PMQILNSLSGSQHLLIKDTYGVPVERYTSLVLPNYVAFRAIKYFLLELQERSKKRFLSLF
VLDIALGLVHVQNKAQIQAMAPPVVASMKIDFTDLALIKN
>Tip_3080
PMFIVDALQGELALVIKDAYSVPVERYSTMVLPNYVAFKAVRYYMPEIEEKATRQYLQLF
ILNITLGLVELHNRAQIQPMAQPVVGHQKIELNDLTIIRD
>Tip_3610
PMQILDALQGDRAMIVADTYGVPVERYRTMVLPNYVAFRALKYFLLDIEEKADRQFVSMF
ILDVALGLADISNRAYIQSMAEPIVATHRIQLSDLQLIRD
>Tip_3611
PMEMLRIIQGENEVVIKDSYGIPVDRHTAILLPDFVAFRALKYFLLDIEEKADRQFISMF
ILSVKLGLANIQNKAYIQSCAEPLIATQQIEMSDLQLIRD
>Tip_998
PMQVIDTCQGKQFMLVEDSFGIPVERYTAIILPNYLAFNAVKYYLMPIEEKAEQRFMTLF
ILSVRLGLLKIKNKAQIQTAATPIIASDEIEMADLILIRD
>Tip_999
PMQVISICQGPVRLLVDDTYDIPVEKFTALLLPNFFAFHAIEEFLSAAAEKADQQFLSLF
ILNVKLGLLNIQGRAQINAQANPLIASKNIQITDLTIIKD
>Tip_694
PLQVLDLLSVERALLVEDTWDIPVEQYAPLILPNHIAFRAVKDFLLHIEEKAKKKFLSLF
VLNVALGLVNIQNNAQLEAMAPPLVATQRIDLCEMVMIQN
>Tip_2575
AMHVMNAISGSFQLIVKDGFNVPVERFRLLVYPNYVSFKAIREYISILDGKAKKMFLEVL
ILNVALGLVDIQNKAQIEAIAPPVVANRRARLADFFMIRD
>Tip_2576
AMHVMDAISGSFQLIVKDGFNIPVERFRLLVYPNYVSFKAIREYITILDGKAQKRFLEVL
ILNVALGLVDIQNKAQIDAIAPPVVANRRARLADFFMIRD
>Tip_1313
PMQVLDSLSGKFPLFIKDGYSVPVERFSLLILPNYVSFRAVKQYLATLDEKAQKRLIKIL
VLNIALGLVQIENKAQIDAAASPVVATRRAEMSDFFLIKD
>Tip_1014
PMQVLDKISGERALVIKDGYQVPVERYSLIILPNYVSFRAVKYFVMTVQEKAKKRYLSLL
VLNVALGLVSIQNQAQIDAMAPPIVANRRAKITDFIMIRE
>Tip_729
AIFIIDKVSATNHMLIGDDYQVPVEEYHLLVFPTFLAFRDVRQFLLCVEKQAEKNFVALF
VIGIQLGIISIKFEASVEPMASPIVASRTIELTEITILRD
>Tip_730
SILIVDAVSAAEHLVVGDDYQTPVERYKLIVFPTYLVFREIRMLMLCVEKQAEKNFVALF
VLNVALGIVSVQNEASVEPSATPIVVSRSIDLDELMIIRN
>Tip_1954
PILIIDTISADMFMLVGDSYETPVEKYRLLVFPTFLAFRDVRKLIEEIQKQAKKRFLQLI
VLNIRLGLVDVLNEGSVECMAAPVITSRNISTAELMMIRE
>Tip_1955
PILKIFMARSDALVLIGDEYEMPVDHYDALVFPTFLAFQDVRALIEEIDKQAKEKYLELI
ILDVQLGLIRLLEQGCVEVTAAPIIASTKIETSELMLLRE
>Tip_572
PITLLDVVSSQQWLLVNDEYDIGVEKYELVILPTYMSFRDVRQFLLVIKKQAEKRYLELL
ILEIALGLMHIKNEASLDAMATPIVVSKAVELEELVLIRE
>Tip_573
PISLLDIVSAARWLFIDEDYEIGYEQYKLIILPIYMTFHEIKEWLLVVKKQATKRLLELL
IRDLRLGLLNISNEASIDSMAAPIIASRAVEITELVMIRQ
>Tip_120
GVTILDMISAAQFLVVNDDYEIGVEQFRLLILPVYLSFRDVREFLCTIKKQAKKRFLQLF
ILGVQLGLINVQNRASIDVIKSPVVASRRVNLSQFVMIRE
>Tip_437
PITVLSVSSSDLHFLMQDNYNVIVEKYTIIIYPMYFGLRDVRQFLLMIQKQADKSFLDML
IMNLSMNLINIRNDASIDATAHPIVASRSLIMGEVMILPA
>Tip_438
PITVIYVSSSDMHFLVQDNYDVAVEKYTLLIFPMYLGLREVQQHLLSIDKKADKSHIDLF
IMNIGLGLMNIKNDASIDAMAGPVVATKSLALGEFMILRA
>Tip_2084
PIAVLYERSSGIMVMTENKYEIAVEKYQLLILPTFMGIEDLRKFLLFVQKHAERRYLDLL
VLNFRLGLMDIADNASAQAMENPIISSKTVRARELCIMRK
>Tip_4076
PIAVLHAASGKVFVLVESQYVIAVEKHRLILLPTFMGVDDLKKFLLVIDKHASREVLPMI
VLQIELGLIYIKDSASYQGMESPVIGSSTVHLNELVMMRE
>Tip_4077
PIAVLHETSAGFYFIIENQYTLAVESYMLLLLPTYLGISEIRKFLLVIEKHASKEFLPIL
ILNIELGLLNLLDTASRQTVEMAIISTNRVQIAEIIIMKE
>Tip_2747
PIAVVYESSSGMIVLIESKYDVAVETYRLIILPTYLGIEDIRKYLLIIEKHADRRFLPLL
VLHFQLGLVYVNDNASFQAMENPIISSNTVRASELVLMRE
>Tip_1116
PIVIMQETSSALVLLIENEYDIAVEKYKLVILPTFLGMEDLKKFLLFIQKHAERRFVDLM
VLHFRLGLMEVNDNASVQAMETPIISPKTTRAKQLTLMRK
>Tip_1117
PIVIYNQLSANVLMLVENEYNLFVEKFRSIILRVFLGMEELKKYISWIQKKAERHYLDLM
VLGFQLGLINVNDNASIQAMENPIVSSKSTDARQLVLMKK
>Tip_3226
PIAVFYESSGDTSMLTESEYKIAVEKFMLLILPQFLGMSEIRTYLLVIERHAEREFLELA
VLEIRMGFLGIQNKASVQAMETPIIAQRTIELMEICLIKN
>Tip_3227
PIGVLHELSGRLAMLTENEYEICVEDFKLMILPTFLGASELREYLLFIEKHADRKYMSIL
VLNVRVGLISIHNQASMQAMDTPVIATETIKVLEICLIKR
>Tip_1218
PIATIQKASSKLILITENDYDLAVEQYALMVLPSFMGMVRIRQYLLVIEKHSSRRYLNLL
VLEVRVGLMDVRDRASVQTTETPIITSRTVRLREMCLLKK
>Tip_1219
PIAVLHDASSAVFLLIENEYAIAVEQYKLLILPSFMGLEELKQFLLLIEKHASRGYLDFL
VLSLRVGLMGLNDQASVQAMEKPLISSKTIHIREMCVLKK
>Tip_2832
PLAAMHAASADELLIVDDPYNVAVETHRLLVLPIYLPLHEVESFITLIEKHTEKRFIELI
VRDIKLGLMKIRGAASLKATDAPLISSKTVQFTQFSLLED
>Tip_3566
PLAAIHATSAEFYLLVDEPYNMAVQTLKVLILPVYLSIQDLHQYISRVEKDAAKKFLQLM
IRDIKLDLIDTEGRASQKSSESPVVSDQTIKLSELVMLEE
>Tip_3567
PLAALHSASSETFLLVDDPYDLSVQTFRILILPVYLSIKGVHQFIAVIEKDAEKKYMELI
VKDVKLALVKVEGQASLKAAETPLIASQTIPLSEIVCLED
>Tip_834
PLAALQTSSSEVVFLTDDPYDVAVETYKILVLPIFLSIHEVRNYILLLEKHANKRYLNML
VRDIKLGLMTIEGDASLKADEKPIVATRSISMRQLCLLED
>Tip_140
PIAVIKECSSQTVFMNQGDYNISVTKYALIVLPTFLAQAELRQAISVLDKHARKKLLELL
VLDVQLGLVNVEMHSSIESMEDPIIALETIELTELCLLRD
>Tip_141
PIAVMNESSSEMTLLTDGDYGIGVEKFRLLILPTFLALKELREFLLLVEKHAQRKYLDLL
VLHLQLGLMSVRDDASIQTMEKPVIALKTIPLREMCLIRD
>Tip_803
PITVLHLCSTEILFLVQDNYNVAVEKYRLMILPAYLGLREIRDFILLIEKQVDKRLMELF
VLKVALGVIDVRNDASTDATAHPIVTSQTVEMAEIMILRD
>Tip_804
AITVVAMSSTHVMLLVQDEYRIQVEKYRLIILPAYLGLREIKEFLLLLEAKAEKKLLDTF
VLGVALGLINIKNDASYDSPAAPVIADKTVQMGELMILRN
>Tip_2182
PITVIYLDSAASRFLVNNDYKVAVERYQMMVLPVYLSLRDVKDFLTVIEKKAEQKLLELY
VLQVALGLIDVRNDASVEAAGHPIITDRTVSFTELMLHHN
>Tip_2183
PITILYVNSAAAYFMVNNDYKVAFERYKTLILPTYLSLRDLKDYLALIEKKAQKRLLDLY
VLEIRLGLIGVKNEAHAEAADHPIMGSRTVAFAELMLHRN
>Tip_3290
PINALQISSSSVSMLVGNGYAVAVERFVVVVLPAYLAYRQVRQYLSNVEKKAEKMYIDMY
ILELALGLFDVAFNASIEARNSPVITNKTVTVADMLLHAN
>Tip_3291
PINAMRATSSDLTIVISNDYSIAVERYMVLVLPAFLALRDIKKFVSSIEKKAEKMALDMY
VLDIALGLVDVTLNASIEARNSPVITVKTVNISELILHHN
>Tip_744
PISALHSTSSEAELIISNQYNVAVEKYQILILPAYLAVRDVKKLVSTIEKKAQKMYMDLY
VLDVTLGLIGVKIDACVEADNSAIIVTKTVTLGYMVIHHN
>Tip_745
PIYILAAASVHVFVLIDDDYNIAVEKYLVMILPCFIGVHEVKDYVNLLEKKAESMAMSLY
VLNVALSLIDVKLDASVEGGNEAVVTPRTISLGELVVHHN
>Tip_2362
PITVFFTASPQTAVMIDNQYCIAVDKYKAVILPTFISLRQIRDFLNVIRKQAKQTFLDLL
ILNLVLGIMDIILNASYKVSAAAIISKKRVMITDMTFIKD
>Tip_2363
PITALYVASPQIIIIVNHEFNVAVNRYMALIYPTFLSLRDIKEYFNLIQKQARKHFVDLL
ILNIVLNIIRISIQASLKVSASAIVASKKVQITNLVLIQN
>Tip_1886
GITVMHVCSPEPFLLVSHRYSLAVDRFKALIFPTFMSLHDVRENISTVQKQSKRRFVNIL
ILDLVLGLTKVTQKAHWKASAGAIMSSKQVVLSDLMLIKN
>Tip_3841
GVIIVYLSSPEAHLIVGNRYDIGVDKFRAIILPVFLALNDIRQHISTVQKQSKRRYIDVV
LLNVVLGMVNINLKAHHKASAEAIVTDAQVALPDVIIIKD
>Tip_3842
GIIIVYISSPEHDLIVGNRYDIAVDKFRALILPVFLAISEIRRYIPLVEKQSKRQLLELV
LLNVVLGMTDISLRAHHKAAAAAIITSAHVALADLMMIKD
>Tip_27
PIHIMYTLSTHRYLLVDQQYKIAVDKYKGFVLPTYMAMKEVQDFMSVLQEQADRRYLELF
IQNIALGIVNIRVSASYKDSAAAVVTTRNVSLADIILIKD
>Tip_28
PITIVYTASAETYVLINQQYCVAVDKFKSLVLPTYMAMKEVRDFITVVQKQASRKYMDIL
VLNIALGIMHITLNASFKDSASAIITNKRVALADCVLIKD
>Tip_366
PITMIQMESPEENIFIHHTYCLDVDRYEALVLPQYLALRDIKEFLSKIDKQAKRRYLELL
VLDVALGIIKIILNASFKATANAIVGSHRVSLSDLVIIRE
>Tip_537
PIHILHLESPEEGLFIDHAYALSVDQYKSIVLPAYLAIREVKDWLTKTQKKAKRQWLELL
VLDIALGIIEIVLNASFKASASAIVGATRTALTDIVMIKD
>Tip_538
PITIMQIESPKEGIFIHQTYHLDVDQYRSLVLPTYIALREIKDWLSKVQKKARRKYMELL
VLDIALGIIKVVINASFKASASAIVGTTRVSLNDIIMIRD
>Tip_1489
PITIVRIVSATCYMLVDNEYNIAVESINLIVLPMFLALNEIRDYLSTIQSRAKRKFLDLF
VLGMALGVMTVTLDASLRATAQAVVTAKRVELGELVLIQD
>Tip_3693
PITIVRLVSAATYIIVSGAYCVSVERYNLMVLPMYLALREIREHLSAIQKQAKRRYLELF
VLSIGLGIMDVQTDASLESSAKAVVTVARVELGELMIIRE
>Tip_3694
PITIVRMISAETFIVVSDAYCISVERFNLLVLPMYLALREIRDHLSAIQKQAKRRYIDLF
ILSIGLGIMNVQTKASLESQAGAIVTTRKVDFSELVIIRE
>Tip_235
PIHITGLSQAAAHIIVNDDYNVAVEKLRMLVLPIYLSMEGVRDYLSAVDKQAGKKFFSIF
VLNVDIGIIACVIKSSLQADAEAMLQEQKVKLEEIMFITN
>Tip_514
PIQVFTLASSQEMLLVNNAYCVSVEKYKMLVLPIYLALEGVRDFMNVVDKQASKRYTRLL
VLDINIGIVDCVQESRFQADASAMVQSQRVSFSEIMLITK
>Tip_515
PINIFGITSSSEGLLVNTQYCVSFEKYRMLVLPIYLALEGVRDFLNVVDKQASRRFIDLL
VLDVNIGIVNCIQNSRFQADAHAMIQGRRVELGEMMLITK
>Tip_2853
SIAIIAITSSDQEIMIDNEYNVAVEQFHSILLPMFIPLESVKDWLTVVQKQADKKYMQLM
ILNVNINIIDCTLKSSYSGNAAAIVQSEHVALSELMMISK
>Tip_2854
SIAILYDYSAEIYVLVDDEYSVSVEKYRALILPMFMPLQDVKEYLTVIDKQADKRYVQML
VLKINIRIINCVLKSANSASATAIVQNKRVAVVEIMLITK
>Tip_1036
SVEMLGVASANLRLVVESEFAITVEKFKTIVLPMYMALADVREFLALVEKQSGKKFLELI
IRSINVGIVGCAVHSSHDATASAIVQVKRVSITEFVMINK
>Tip_2842
EVEMLGVSTAEKSIVVDNMFDVTVEQYKAVVLEMYLPLAEVKNYLNLAEKKAAKRWIKLL
ILGLRVGIIACVLKSSFDASANAVIQVQKVEITELIMITK
>Tip_2843
AVEMIGVSTADKRVVVENMFGVTVAKYRAVVLEMYMPLADVREFLTLVEKQAGKRYLKMV
ILNLNVGIIGCVLHSSYDANAAAIIQVKRVSVTELVLIAK
>Tip_2169
AINTLAIVSAVEGIIVQNAYCVAVEKYRSLLLPSFMPLESVRDYLEVLQKQASKRFITII
VLDINIGIIGCQIHSSYSATNDAIVQSERVDIMELLLIKR
>Tip_2170
TINILGVVSSEEGVIVENAFCVAVEKYRSLLLPTFMPLESVRDFLDILDKQASKRYMTII
VLDVNIGIISCKIQSSYSATNTAIIQNERVEINEIMLITK
>Tip_505
TINVLGLMSAEAAIIAHNPFCVAVPRYKALLLPSFIPLEAVRDYISALEKEAEKKYMTIL
ILDLNIGIIKCKIKNSYEATNDALIQSAQVDINEMALITK
>Tip_285
VMNLMGITSGAHGIIVDNEYNVSVERHKALILPLYVPVEGIKDYLDVVEKQATKKLITML
VLDFNIGIIGTVITSSFDADADAIVQTKRVDLTELMLITK
>Tip_304
PISVIQCEKSSVHVIVNNDFCLVVETYKLILLPVWVSLEGIKDFITKVTKQAKKRYLELF
ILNIKINIVDIAIASQFQAQAQAVVENNKVKFTELRLIKN
>Tip_1249
AIQVLQVDKRETHVMINNTFSVAVEDYNLLLLPIWMALEAIQDFINLIDQQARRRFMEIL
VLGVNINLLQIRIEASDQCQARAIVEARRVSVKELRVIRD
>Tip_1250
AIQVLQCDQRETYVLVNNTFNLGVEDFQLLLLPVWMALEAIQDFINMIDKQARRRFVDIF
ILDININILGVKLSASDQVLARAIIEAERVALNELRVIRN
>Tip_589
ALEVMMCNKAETHILINQTFDLAVEDYKLLLLPVWLSLEAVQEYINVVDKQARRRFIELF
VLSVNINILHIRFSASHQVQASALIETARVELDELRVIRN
>Tip_266
SITQIYALASEKLVLIQDEYSVNVESFELFVFVIYMALETIKEYLIGVQKRAQKEFLDIM
ILSIALNVIRVALWASFQPTASELISTESVELTDIILIKE
>Tip_3086
ALTVISLCAAEKLLIVQDEFGLSVEAFLLAVFVVYLALSDAARYLIAIQKRAQKQYLEMM
VLAVAMDMASVQNDASHAASANELVSTASIQLSDLVLLQY
>Tip_3913
ALSVLQTAATDLILVFQDAYNISVEQFRLAVFVVFLALRDAAEWIEKIEKRAQKLLLNVL
VKNIALDVLGINTDSRYTSPDQEIVSSKSIKISDIVLLRN
>Tip_3914
TITVLDVVAAKQILIVNDEYGLNVEPFKLAVFVVFLAIKDAAQFMSEVQRRAEKLYMEIL
VLAICLDVLGVNNDASYASPEDEIVSEKSIQLADVIILKY
>Tip_2510
AITIMSVLAAEQLMIVQDQYGVNVEPLTLAVFVVYLALRDVSEHLIVVQKRAAKRYMDIM
ILAVALDVVGVDNDASFQPNATEVVGTTSIEFGDIILLKY
>Tip_2511
AITIFSVLAGDDLMIIQDKYDVNVEPFCAAVFVVYVALYDIQEFLIVVTKRAAKNYIEIL
ILKVKLDVVSVENDDSYQPNATEVVGSTSIEFGDLVLLKY
>Tip_670
AITVMHALAAQQLMLVQEEYDVNVEPFKLAVFLAFLALKDVSHHMMRIQKRAAKHYVDML
ILAIALDIVEIHNNASFQPTASEVVGSQSIELGEIILLKY
>Tip_261
PITIINIVAAETLAILNDEYDISVEQFALYVLPTYMALKDVKSFLLVISKRAEKKYIEIM
ILNVALGVIHIPNDASIAANASELISAESVEINDLVIIKE
>Tip_2047
PITIVHQISSDTHILIQDDRTMAFEAFRCYVLPTYFGIYEVREYLLLIQKRARAKLLDII
ILELALGILETQTEGSHESTASEVVSSASVALSDLVFIQG
>Tip_2048
PITVIPTISAEATLILNDERSIAMEAFEYLILPTYISLFSIKDFMLRIEKRAKAHFVDLI
VLNISLGVINTPTVASTEASASEIISVEQLDCHDLVLING
>Tip_1923
AIKQISLLGSEIGVLLEDDRTVNYEAYECLVLPMYLSMHEIQAVILAVQKRAKKKYIDIL
VLDLALGILDIPNNASEATTACELITTQSVGLSDLAMIKG
>Tip_3128
AIKQINSMSSSRGILFDNDRDVNYEAYKALVLPMYMSMHEIKAVLLAVQKRAEKEYLDLL
VLDLALSILNIPNDASEAVNASEIVAQASVALTEMALIKG
>Tip_3129
ALQQIGAMGSSSGVMFNTDRTINYEAYRGLVLPMYLSMHEVKAVLLAIQKRAEKTYIDLL
ILDLALSILDVKINASEMVNASEIVAEASAETSELALIKG
>Tip_198
PLTVMNPISSDVLVIIDDQYPLNVERFALMILSTYMVLRDMKTYLITIEKRAKKRYLDLM
ILQVALGVIDVQNDATIEANAHAVVNGKSVTLSDMALIEE
>Tip_527
AIFVLNMLSAKIIVIIDNPYPLNVENFALTVLPTYLCLHEVRSHLKQLQKRARKRMIDLF
ILNLRLGVIDVENEASIAASAAAVVARATVDLSELALIQE
>Tip_528
PIWILHEVSAKQLIVIDNEYPINFENFLLTVLPTFICMQQVKPFLEAIQKRAAKQFWQMF
ILTVKLGVISVEHEALIAGSASAVVASATVNLADLQLIRD
>Tip_434
PIFVLNTLSAEILVIIDNEYPLNVENFALIVLPTYLCLREIKSHLKQLQKRARKKLMELF
ILNLRLGVVDIENEASIAAAAAAVVTRARVDVSELALIQD
>Tip_277
PITVINVAQSELVLMVSDNYEITYERYLSCVLPIYLAMKAVKQCVFIIQRRATKSYLDVM
ILDVALGIIRVPATAHVSSSASALIAQRAQGFANLIVIKK
>Tip_3206
PLTAMEISSADIQVLLSNEYGVSVEQFRVLVLAVFMALHELRKILPTIQKRGEKSLASVL
ILPFQLGVLEVRLGDHLASDSKALVLTHSQKFPDLLVLKD
>Tip_3207
PLSEMQLGSAEVRVLLSDEYEVSLDRFRVLVLALFISLHDLRKLITAIQKRAEKSMFHMV
ILSFQLGVLEIKLGDHVAASSKALVLTYSQQMSDLMLLKD
>Tip_2090
PITAMYLGSGEARVLVSDEYEVSVERFKVLVLALYLCLRELRKLINSIQKRADKSFADVV
ILSFQLGVLEIKFGDNVASSSKALVLTYSQDLPDLLLVKN
>Tip_2173
PITVLFIASARHHILVSDDYAVAVEKYVGLVLPLYLCLKDLREFVQKIQKRVTKSWAELM
ILSLALGVIRVPMGDHVAAVSTALISVYAQTFSDLLLLKD
>Tip_2174
PITVLFVASAQFHLLISDEYSVSVERYVAMVLPLYLCLKEIRKYVQKIQKRATKSYADLM
ILSLALGVVHVPVGDHVASVSNALISSYAQTFTDLLMLKD
>Tip_1875
PMSIMYTISGKVYFLVKDEYKVNVEKFKAIVFPMFISLKDVRRFLNSLQKRARRAYAELL
VLNISLGVIHITLGGHVAPSAAALVSSYRQKLAELALIKD
>Tip_1876
TMAIMYVLQGEVDLLVTDEYRINAEKFAGLVFPLFISLRDVQRFLMPLQKRCRKAYIALL
VLDVNLGVIDVELGGHIAPPASALVSTYRQELNDLALIKN
>Tip_1836
PITLLFLVSGNLWLIISDDFGISVERHASMILPVYVSLKDIRKYVTSIQKRATKSYAELL
ILSLALGVIGVPLGGHTSPAALALVSSYAQNFSDFALITD
>Tip_1837
PITLIHTRSGNVHMIIDNEYNVTVEKYAAVILPLYISLRDIRNYVGNIQKRATKSHADML
VLNLKLGLVNVQVGGHVSANALALVGKYAQEFDDVILITD
>Tip_407
PIAILNRLSNEILIIIDDEFPVTVEKFPLLVLTACLSLHDVKAYLLVVEKRAKRKYMEIM
ILELALGVLGVQNHAAHSATASALLTTDKVSMTDLAVIRE
>Tip_1309
PIEIIYMISNGTHIVIDDEFPISVEKYPLLVLPTCLAVHDVRKYLLSVQKRAERAYLELL
ILDIALGILNIRNDAAISGTGNAILSSRNTRLCDLILLRE
>Tip_1310
PIEIIYQISNGTHIVIDDEFAISVEKYPLLVLPTCLSVHDIRKYLLSVQKRAERAYLELL
ILDIALGILNVRNDASISGTGNAILSSRNTRLCDLILLRE
>Tip_1645
PITLINQVSSEFFIVIKDKFEIQFEQYHICVLPIFLALPDIKDFKSTLEKRSKQRYLEMF
VLGVAVGIMHVQNEASIQAKHEAIITSKSVELTDLVMLKS
>Tip_1646
PLTIMNDMSVAVFVLVPDKYGVQFERYRILVLPTFLALHEFKNFKAKVDKKSKKRHMNLL
VLSVAVDIISIKIKASIEGTHSALIGSESVKIDDLIYIKY
>Tip_2454
PITIINTISANVNVIIADKYPIQFEEFTICVLPTYLALKDVKNFKKALEKRSKKRYLNLI
VQDIAVGIMDVKNDASIAATHKALITSESVELTDLVYIKD
>Tip_2455
PITIINTITSDVHVIIKDKYPIQFEQFHICVLPTYLALKDVKNYKAVLEKRSKKRYLDLI
VLGIAVGIMNVRNDASIAATHNALITTQSVELSDIVYIKD
>Tip_2179
AITLMHDIAATDVVLIDDTYPISFEKYKLLVLPVYLSICDVRTFLLAVKKKADKKLIDIL
LLGVALGVVDLQLKSSMACVASEIVSSTSVSLSDLTIIQD
>Tip_2180
SITLLYDIAAVDVLLIDDPYPVSFEKYRLLVLPVYLSMYDVRTYLLIIKKKADKKLLEIL
LLGIALGVVDLRMKSSMAAVAAEIVATTSVEIADLTIIQD
>Tip_1843
VITLMHDVAADDVILIDDQYPISFERYRLIVLPVYLSMCDVRTFLLAVEKKADKKFLQIM
LLGIALGVVELKTQSSMACVAAEVVSSRSVQISDLTIIRD
>Tip_1208
AITLWGDLAGDNYLLIEDRFDLAFEKYRSFLLPVFIAVLDVKEFLLALQKKAEKRILPLL
LLGIALNVVNLTIQSRLACAATEILSKRRVEIPDITIIHD
[truncated: 57,646 more chars]
