# Supplementary material for: Phylograd: fast column-specific calculation of substitution model gradients
Source: BMC Bioinformatics. 2025 Dec 23;27:20. doi: 10.1186/s12859-025-06353-4 (PMC12836810; doi:10.1186/s12859-025-06353-4)
Supplement: Supplementary file 1 — (zip 4800 KB) [file 12859_2025_6353_MOESM1_ESM.zip › alignment_4096_10_5.single_phylograd.log]

Likelihood=-10008.408986585033
Iteration 0: 10008.408986585033
Iteration 1: 10008.408986585033
Likelihood=-10210.36398068317
Iteration 0: 10210.36398068317
Iteration 1: 10210.36398068317
Likelihood=-10014.820667755052
Iteration 0: 10014.820667755052
Iteration 1: 10014.820667755052
Likelihood=-9954.401747786662
Iteration 0: 9954.401747786662
Iteration 1: 9954.401747786662
Likelihood=-10080.948919629236
Iteration 0: 10080.948919629236
Iteration 1: 10080.948919629236
Likelihood=-9781.342865953693
Iteration 2: 9781.342865953693
Likelihood=-9746.922616669335
Iteration 2: 9746.922616669335
Likelihood=-9935.177918515361
Iteration 2: 9935.177918515361
Likelihood=-9782.074033369407
Iteration 2: 9782.074033369407
Likelihood=-9844.094398901381
Iteration 2: 9844.094398901381
Likelihood=-9625.823769583238
Iteration 3: 9625.823769583238
Likelihood=-9503.54176592149
Iteration 4: 9503.54176592149
Likelihood=-9609.914204647388
Iteration 3: 9609.914204647388
Likelihood=-9746.876099461138
Iteration 3: 9746.876099461138
Likelihood=-9622.93059912291
Iteration 3: 9622.93059912291
Likelihood=-9686.344834236716
Iteration 3: 9686.344834236716
Likelihood=-9396.083509548318
Iteration 5: 9396.083509548318
Likelihood=-9502.961902969846
Iteration 4: 9502.961902969846
Likelihood=-9608.966741179596
Iteration 4: 9608.966741179596
Likelihood=-9499.011906804908
Iteration 4: 9499.011906804908
Likelihood=-9567.44886269944
Iteration 4: 9567.44886269944
Likelihood=-9298.766102715424
Iteration 6: 9298.766102715424
Likelihood=-9407.640043875861
Iteration 5: 9407.640043875861
Likelihood=-9213.480002952983
Iteration 7: 9213.480002952983
Likelihood=-9496.289897990386
Iteration 5: 9496.289897990386
Likelihood=-9391.218129294737
Iteration 5: 9391.218129294737
Likelihood=-9465.05493423477
Iteration 5: 9465.05493423477
Likelihood=-9135.488598809232
Iteration 8: 9135.488598809232
Likelihood=-9319.472594857441
Iteration 6: 9319.472594857441
Likelihood=-9398.963353863828
Iteration 6: 9398.963353863828
Likelihood=-9294.551815664217
Iteration 6: 9294.551815664217
Likelihood=-9373.072967394035
Iteration 6: 9373.072967394035
Likelihood=-9070.019470858464
Iteration 9: 9070.019470858464
Likelihood=-9240.361656952151
Iteration 7: 9240.361656952151
Likelihood=-9315.392530910281
Iteration 7: 9315.392530910281
Likelihood=-9293.639035830609
Iteration 7: 9293.639035830609
Likelihood=-9210.51045105252
Iteration 7: 9210.51045105252
Likelihood=-9014.71087081858
Iteration 10: 9014.71087081858
Likelihood=-8966.903237639288
Iteration 11: 8966.903237639288
Likelihood=-9167.600626839992
Iteration 8: 9167.600626839992
Likelihood=-9240.946086588925
Iteration 8: 9240.946086588925
Likelihood=-9221.226310277389
Iteration 8: 9221.226310277389
Likelihood=-9134.502602759263
Iteration 8: 9134.502602759263
Likelihood=-8929.781558310173
Iteration 12: 8929.781558310173
Likelihood=-9105.351780936438
Iteration 9: 9105.351780936438
Likelihood=-9178.91337883451
Iteration 9: 9178.91337883451
Likelihood=-9161.372571619644
Iteration 9: 9161.372571619644
Likelihood=-9071.73037605335
Iteration 9: 9071.73037605335
Likelihood=-8896.251209553899
Iteration 13: 8896.251209553899
Likelihood=-9053.85930451025
Iteration 10: 9053.85930451025
Likelihood=-8871.32662503004
Iteration 14: 8871.32662503004
Likelihood=-9124.992566881634
Iteration 10: 9124.992566881634
Likelihood=-9111.911549531093
Iteration 10: 9111.911549531093
Likelihood=-9019.76843164116
Iteration 10: 9019.76843164116
Likelihood=-8851.192314595834
Iteration 15: 8851.192314595834
Likelihood=-9008.296163993089
Iteration 11: 9008.296163993089
Likelihood=-9079.089287132467
Iteration 11: 9079.089287132467
Likelihood=-9068.960212816291
Iteration 11: 9068.960212816291
Likelihood=-8975.553317979475
Iteration 11: 8975.553317979475
Likelihood=-8833.548547872355
Iteration 16: 8833.548547872355
Likelihood=-8972.465046190291
Iteration 12: 8972.465046190291
Likelihood=-9041.119076871842
Iteration 12: 9041.119076871842
Likelihood=-9033.978944426672
Iteration 12: 9033.978944426672
Likelihood=-8942.585810849416
Iteration 12: 8942.585810849416
Likelihood=-8820.652174020895
Iteration 17: 8820.652174020895
Likelihood=-8943.382137065479
Iteration 13: 8943.382137065479
Likelihood=-8809.520653364112
Iteration 18: 8809.520653364112
Likelihood=-9009.452244763866
Iteration 13: 9009.452244763866
Likelihood=-9006.789728140848
Iteration 13: 9006.789728140848
Likelihood=-8918.105159243962
Iteration 13: 8918.105159243962
Likelihood=-8800.321169129635
Iteration 19: 8800.321169129635
Likelihood=-8918.992015168065
Iteration 14: 8918.992015168065
Likelihood=-8983.897671815761
Iteration 14: 8983.897671815761
Likelihood=-8984.888687081864
Iteration 14: 8984.888687081864
Likelihood=-8898.070685930317
Iteration 14: 8898.070685930317
Likelihood=-8793.05735830676
Iteration 20: 8793.05735830676
Likelihood=-8900.616528701355
Iteration 15: 8900.616528701355
Likelihood=-8966.661688304372
Iteration 15: 8966.661688304372
Likelihood=-8786.20980867684
Iteration 21: 8786.20980867684
Likelihood=-8969.259310871932
Iteration 15: 8969.259310871932
Likelihood=-8885.035081547278
Iteration 15: 8885.035081547278
Likelihood=-8779.725918780236
Iteration 22: 8779.725918780236
Likelihood=-8883.78617642901
Iteration 16: 8883.78617642901
Likelihood=-8953.037156794542
Iteration 16: 8953.037156794542
Likelihood=-8955.794020569434
Iteration 16: 8955.794020569434
Likelihood=-8874.40722138838
Iteration 16: 8874.40722138838
Likelihood=-8773.21969168995
Iteration 23: 8773.21969168995
Likelihood=-8871.28392861881
Iteration 17: 8871.28392861881
Likelihood=-8943.364597159774
Iteration 17: 8943.364597159774
Likelihood=-8945.779004703005
Iteration 17: 8945.779004703005
Likelihood=-8864.816069032406
Iteration 17: 8864.816069032406
Likelihood=-8767.430779065906
Iteration 24: 8767.430779065906
Likelihood=-8862.697705657409
Iteration 18: 8862.697705657409
Likelihood=-8762.939719988537
Iteration 25: 8762.939719988537
Likelihood=-8935.084966169627
Iteration 18: 8935.084966169627
Likelihood=-8938.574705457197
Iteration 18: 8938.574705457197
Likelihood=-8856.150343147434
Iteration 18: 8856.150343147434
Likelihood=-8760.139205586403
Iteration 26: 8760.139205586403
Likelihood=-8855.40069293078
Iteration 19: 8855.40069293078
Likelihood=-8924.829402527363
Iteration 19: 8924.829402527363
Likelihood=-8931.598496015953
Iteration 19: 8931.598496015953
Likelihood=-8847.151173271019
Iteration 19: 8847.151173271019
Likelihood=-8758.13048610764
Iteration 27: 8758.13048610764
Likelihood=-8850.432447510819
Iteration 20: 8850.432447510819
Likelihood=-8914.310845866501
Iteration 20: 8914.310845866501
Likelihood=-8755.091375782562
Iteration 28: 8755.091375782562
Likelihood=-8925.566835312246
Iteration 20: 8925.566835312246
Likelihood=-8838.975381599785
Iteration 20: 8838.975381599785
Likelihood=-8846.502920117055
Iteration 21: 8846.502920117055
Likelihood=-8752.871735890953
Iteration 29: 8752.871735890953
Likelihood=-8905.505675385019
Iteration 21: 8905.505675385019
Likelihood=-8919.705546736905
Iteration 21: 8919.705546736905
Likelihood=-8832.487349883404
Iteration 21: 8832.487349883404
Likelihood=-8751.015491348144
Iteration 30: 8751.015491348144
Likelihood=-8842.834836178756
Iteration 22: 8842.834836178756
Likelihood=-8899.88267065854
Iteration 22: 8899.88267065854
Likelihood=-8914.834705302255
Iteration 22: 8914.834705302255
Likelihood=-8828.596344485692
Iteration 22: 8828.596344485692
Likelihood=-8749.509444578587
Iteration 31: 8749.509444578587
Likelihood=-8839.60789467662
Iteration 23: 8839.60789467662
Likelihood=-8898.544951372007
Iteration 23: 8898.544951372007
Likelihood=-8748.322005621498
Iteration 32: 8748.322005621498
Likelihood=-8911.591172929153
Iteration 23: 8911.591172929153
Likelihood=-8825.99739104335
Iteration 23: 8825.99739104335
Likelihood=-8836.982894103394
Iteration 24: 8836.982894103394
Likelihood=-8746.706622744054
Iteration 33: 8746.706622744054
Likelihood=-8895.501411038413
Iteration 24: 8895.501411038413
Likelihood=-8909.19069217663
Iteration 24: 8909.19069217663
Likelihood=-8824.10676601263
Iteration 24: 8824.10676601263
Likelihood=-8745.128444494394
Iteration 34: 8745.128444494394
Likelihood=-8835.7856533782
Iteration 25: 8835.7856533782
Likelihood=-8893.891281278213
Iteration 25: 8893.891281278213
Likelihood=-8906.657943533382
Iteration 25: 8906.657943533382
Likelihood=-8821.950146783898
Iteration 25: 8821.950146783898
Likelihood=-8743.92904182593
Iteration 35: 8743.92904182593
Likelihood=-8832.888107690607
Iteration 26: 8832.888107690607
Likelihood=-8742.548849814924
Iteration 36: 8742.548849814924
Likelihood=-8891.382137263317
Iteration 26: 8891.382137263317
Likelihood=-8903.95089289554
Iteration 26: 8903.95089289554
Likelihood=-8820.240438187935
Iteration 26: 8820.240438187935
Likelihood=-8831.92032830332
Iteration 27: 8831.92032830332
Likelihood=-8741.709239397162
Iteration 37: 8741.709239397162
Likelihood=-8887.820051765842
Iteration 27: 8887.820051765842
Likelihood=-8902.036264931929
Iteration 27: 8902.036264931929
Likelihood=-8818.323756596119
Iteration 27: 8818.323756596119
Likelihood=-8740.874281563007
Iteration 38: 8740.874281563007
Likelihood=-8830.21282694879
Iteration 28: 8830.21282694879
Likelihood=-8885.557790958495
Iteration 28: 8885.557790958495
Likelihood=-8900.032130838597
Iteration 28: 8900.032130838597
Likelihood=-8740.24117893292
Iteration 39: 8740.24117893292
Likelihood=-8815.874946069142
Iteration 28: 8815.874946069142
Likelihood=-8828.711740698236
Iteration 29: 8828.711740698236
Likelihood=-8739.534543845688
Iteration 40: 8739.534543845688
Likelihood=-8881.823561611098
Iteration 29: 8881.823561611098
Likelihood=-8898.437571007862
Iteration 29: 8898.437571007862
Likelihood=-8813.920221698674
Iteration 29: 8813.920221698674
Likelihood=-8827.509601770153
Iteration 30: 8827.509601770153
Likelihood=-8738.990962618154
Iteration 41: 8738.990962618154
Likelihood=-8879.576123815626
Iteration 30: 8879.576123815626
Likelihood=-8896.992570657128
Iteration 30: 8896.992570657128
Likelihood=-8812.394583738918
Iteration 30: 8812.394583738918
Likelihood=-8738.44848698587
Iteration 42: 8738.44848698587
Likelihood=-8826.926163408785
Iteration 31: 8826.926163408785
Likelihood=-8877.778291480285
Iteration 31: 8877.778291480285
Likelihood=-8737.979796527035
Iteration 43: 8737.979796527035
Likelihood=-8895.705176226926
Iteration 31: 8895.705176226926
Likelihood=-8810.479720240328
Iteration 31: 8810.479720240328
Likelihood=-8825.33985829003
Iteration 32: 8825.33985829003
Likelihood=-8737.239297024284
Iteration 44: 8737.239297024284
Likelihood=-8876.737657726018
Iteration 32: 8876.737657726018
Likelihood=-8894.136334523053
Iteration 32: 8894.136334523053
Likelihood=-8809.846508429418
Iteration 32: 8809.846508429418
Likelihood=-8824.505934463205
Iteration 33: 8824.505934463205
Likelihood=-8736.881344981197
Iteration 45: 8736.881344981197
Likelihood=-8875.04350081688
Iteration 33: 8875.04350081688
Likelihood=-8892.935273215871
Iteration 33: 8892.935273215871
Likelihood=-8736.453874966443
Iteration 46: 8736.453874966443
Likelihood=-8808.926252304527
Iteration 33: 8808.926252304527
Likelihood=-8823.602771853986
Iteration 34: 8823.602771853986
Likelihood=-8874.140171196856
Iteration 34: 8874.140171196856
Likelihood=-8736.13531703584
Iteration 47: 8736.13531703584
Likelihood=-8891.68926272741
Iteration 34: 8891.68926272741
Likelihood=-8808.208566782356
Iteration 34: 8808.208566782356
Likelihood=-8822.530605052507
Iteration 35: 8822.530605052507
Likelihood=-8735.74696911371
Iteration 48: 8735.74696911371
Likelihood=-8873.279738531402
Iteration 35: 8873.279738531402
Likelihood=-8890.559014177199
Iteration 35: 8890.559014177199
Likelihood=-8807.419956370073
Iteration 35: 8807.419956370073
Likelihood=-8822.799275031313
Likelihood=-8735.597609819133
Iteration 49: 8735.597609819133
Likelihood=-8872.785515468284
Iteration 36: 8872.785515468284
Likelihood=-8889.273980654782
Iteration 36: 8889.273980654782
Likelihood=-8735.34902990723
Iteration 50: 8735.34902990723
Likelihood=-8806.579306655503
Iteration 36: 8806.579306655503
Likelihood=-8822.011571506053
Iteration 36: 8822.011571506053
Likelihood=-8871.451691192497
Iteration 37: 8871.451691192497
Likelihood=-8735.101912486765
Iteration 51: 8735.101912486765
Likelihood=-8888.858422203157
Iteration 37: 8888.858422203157
Likelihood=-8805.975742997003
Iteration 37: 8805.975742997003
Likelihood=-8821.320188689439
Iteration 37: 8821.320188689439
Likelihood=-8734.764647090547
Iteration 52: 8734.764647090547
Likelihood=-8870.969377127769
Iteration 38: 8870.969377127769
Likelihood=-8888.26328221203
Iteration 38: 8888.26328221203
Likelihood=-8805.155539536798
Iteration 38: 8805.155539536798
Likelihood=-8820.873595747553
Iteration 38: 8820.873595747553
Likelihood=-8734.48475731836
Iteration 53: 8734.48475731836
Likelihood=-8870.489043910486
Iteration 39: 8870.489043910486
Likelihood=-8887.687577478566
Iteration 39: 8887.687577478566
Likelihood=-8734.284515992993
Iteration 54: 8734.284515992993
Likelihood=-8804.61375517494
Iteration 39: 8804.61375517494
Likelihood=-8820.259704249722
Iteration 39: 8820.259704249722
Likelihood=-8869.786620450186
Iteration 40: 8869.786620450186
Likelihood=-8733.995021504963
Iteration 55: 8733.995021504963
Likelihood=-8886.911116360967
Iteration 40: 8886.911116360967
Likelihood=-8804.1843296683
Iteration 40: 8804.1843296683
Likelihood=-8819.736548784571
Iteration 40: 8819.736548784571
Likelihood=-8733.77642489898
Iteration 56: 8733.77642489898
Likelihood=-8869.188813150766
Iteration 41: 8869.188813150766
Likelihood=-8886.136124277353
Iteration 41: 8886.136124277353
Likelihood=-8803.759432732551
Iteration 41: 8803.759432732551
Likelihood=-8819.306356092924
Iteration 41: 8819.306356092924
Likelihood=-8733.51279507785
Iteration 57: 8733.51279507785
Likelihood=-8868.19680268268
Iteration 42: 8868.19680268268
Likelihood=-8885.767304695453
Iteration 42: 8885.767304695453
Likelihood=-8733.207519317999
Iteration 58: 8733.207519317999
Likelihood=-8803.286235921743
Iteration 42: 8803.286235921743
Likelihood=-8818.643292109897
Iteration 42: 8818.643292109897
Likelihood=-8867.776508036484
Iteration 43: 8867.776508036484
Likelihood=-8732.943500724128
Iteration 59: 8732.943500724128
Likelihood=-8885.37134614379
Iteration 43: 8885.37134614379
Likelihood=-8802.845924091022
Iteration 43: 8802.845924091022
Likelihood=-8818.322358677178
Iteration 43: 8818.322358677178
Likelihood=-8733.153422912761
Likelihood=-8867.369700485655
Iteration 44: 8867.369700485655
Likelihood=-8885.103205145473
Iteration 44: 8885.103205145473
Likelihood=-8818.038072116367
Iteration 44: 8818.038072116367
Likelihood=-8802.476177883553
Iteration 44: 8802.476177883553
Likelihood=-8732.780938975344
Iteration 60: 8732.780938975344
Likelihood=-8866.810864830855
Iteration 45: 8866.810864830855
Likelihood=-8884.776297816159
Iteration 45: 8884.776297816159
Likelihood=-8732.566840275556
Iteration 61: 8732.566840275556
Likelihood=-8817.749183406107
Iteration 45: 8817.749183406107
Likelihood=-8801.98598271548
Iteration 45: 8801.98598271548
Likelihood=-8866.179061757026
Iteration 46: 8866.179061757026
Likelihood=-8732.423770538548
Iteration 62: 8732.423770538548
Likelihood=-8884.35026647907
Iteration 46: 8884.35026647907
Likelihood=-8817.503541256396
Iteration 46: 8817.503541256396
Likelihood=-8801.64201432513
Iteration 46: 8801.64201432513
Likelihood=-8732.18420539374
Iteration 63: 8732.18420539374
Likelihood=-8865.57834311524
Iteration 47: 8865.57834311524
Likelihood=-8883.860023372898
Iteration 47: 8883.860023372898
Likelihood=-8816.947767802521
Iteration 47: 8816.947767802521
Likelihood=-8801.209616628706
Iteration 47: 8801.209616628706
Likelihood=-8732.11126405308
Iteration 64: 8732.11126405308
Likelihood=-8865.241168644925
Iteration 48: 8865.241168644925
Likelihood=-8883.530613390503
Iteration 48: 8883.530613390503
Likelihood=-8731.938272603466
Iteration 65: 8731.938272603466
Likelihood=-8816.616379196688
Iteration 48: 8816.616379196688
Likelihood=-8800.997730672985
Iteration 48: 8800.997730672985
Likelihood=-8864.86584274096
Iteration 49: 8864.86584274096
Likelihood=-8731.842618287827
Iteration 66: 8731.842618287827
Likelihood=-8883.163344331197
Iteration 49: 8883.163344331197
Likelihood=-8816.33510984795
Iteration 49: 8816.33510984795
Likelihood=-8800.73918386738
Iteration 49: 8800.73918386738
Likelihood=-8731.722076110927
Iteration 67: 8731.722076110927
Likelihood=-8864.486554637302
Iteration 50: 8864.486554637302
Likelihood=-8882.998815633002
Iteration 50: 8882.998815633002
Likelihood=-8816.132989408801
Iteration 50: 8816.132989408801
Likelihood=-8800.497228853437
Iteration 50: 8800.497228853437
Likelihood=-8731.536443995321
Iteration 68: 8731.536443995321
Likelihood=-8864.145792936024
Iteration 51: 8864.145792936024
Likelihood=-8882.72043889853
Iteration 51: 8882.72043889853
Likelihood=-8731.774868272396
Likelihood=-8815.922858792972
Iteration 51: 8815.922858792972
Likelihood=-8800.202941177962
Iteration 51: 8800.202941177962
Likelihood=-8731.473634503433
Iteration 69: 8731.473634503433
Likelihood=-8863.91418112466
Iteration 52: 8863.91418112466
Likelihood=-8882.513716697935
Iteration 52: 8882.513716697935
Likelihood=-8815.683744851563
Iteration 52: 8815.683744851563
Likelihood=-8799.915460819353
Iteration 52: 8799.915460819353
Likelihood=-8731.369770472744
Iteration 70: 8731.369770472744
Likelihood=-8863.52270104236
Iteration 53: 8863.52270104236
Likelihood=-8882.334887417484
Iteration 53: 8882.334887417484
Likelihood=-8815.398524609624
Iteration 53: 8815.398524609624
Likelihood=-8731.30084221993
Iteration 71: 8731.30084221993
Likelihood=-8799.510898393777
Iteration 53: 8799.510898393777
Likelihood=-8863.274512286194
Iteration 54: 8863.274512286194
Likelihood=-8882.09471176612
Iteration 54: 8882.09471176612
Likelihood=-8731.221674826349
Iteration 72: 8731.221674826349
Likelihood=-8815.290338886853
Iteration 54: 8815.290338886853
Likelihood=-8799.28702105437
Iteration 54: 8799.28702105437
Likelihood=-8731.138335032078
Iteration 73: 8731.138335032078
Likelihood=-8863.055123226599
Iteration 55: 8863.055123226599
Likelihood=-8881.835946371732
Iteration 55: 8881.835946371732
Likelihood=-8815.158387272177
Iteration 55: 8815.158387272177
Likelihood=-8799.076340526255
Iteration 55: 8799.076340526255
Likelihood=-8731.043920302427
Iteration 74: 8731.043920302427
Likelihood=-8862.80396846232
Iteration 56: 8862.80396846232
Likelihood=-8881.701458199153
Iteration 56: 8881.701458199153
Likelihood=-8730.961462456613
Iteration 75: 8730.961462456613
Likelihood=-8815.020196661826
Iteration 56: 8815.020196661826
Likelihood=-8798.984851620624
Iteration 56: 8798.984851620624
Likelihood=-8862.654026458775
Iteration 57: 8862.654026458775
Likelihood=-8730.889875960065
Iteration 76: 8730.889875960065
Likelihood=-8881.458528323292
Iteration 57: 8881.458528323292
Likelihood=-8814.863074082146
Iteration 57: 8814.863074082146
Likelihood=-8798.779449763068
Iteration 57: 8798.779449763068
Likelihood=-8730.850488798224
Iteration 77: 8730.850488798224
Likelihood=-8862.487644564113
Iteration 58: 8862.487644564113
Likelihood=-8881.310183961148
Iteration 58: 8881.310183961148
Likelihood=-8814.691781501871
Iteration 58: 8814.691781501871
Likelihood=-8798.631723024871
Iteration 58: 8798.631723024871
Likelihood=-8730.795184225812
Iteration 78: 8730.795184225812
Likelihood=-8862.25974203252
Iteration 59: 8862.25974203252
Likelihood=-8881.132428880257
Iteration 59: 8881.132428880257
Likelihood=-8730.7149962914
Iteration 79: 8730.7149962914
Likelihood=-8814.54966085309
Iteration 59: 8814.54966085309
Likelihood=-8798.480385775672
Iteration 59: 8798.480385775672
Likelihood=-8862.128980015976
Iteration 60: 8862.128980015976
Likelihood=-8730.662011540733
Iteration 80: 8730.662011540733
Likelihood=-8880.98591247586
Iteration 60: 8880.98591247586
Likelihood=-8814.393659630887
Iteration 60: 8814.393659630887
Likelihood=-8798.23809596722
Iteration 60: 8798.23809596722
Likelihood=-8730.546317981056
Iteration 81: 8730.546317981056
Likelihood=-8862.009315215177
Iteration 61: 8862.009315215177
Likelihood=-8880.846900632094
Iteration 61: 8880.846900632094
Likelihood=-8814.296265586832
Iteration 61: 8814.296265586832
Likelihood=-8798.318974324358
Likelihood=-8730.502401718613
Iteration 82: 8730.502401718613
Likelihood=-8861.854791066251
Iteration 62: 8861.854791066251
Likelihood=-8880.708475072975
Iteration 62: 8880.708475072975
Likelihood=-8730.461208721268
Iteration 83: 8730.461208721268
Likelihood=-8814.18124232394
Iteration 62: 8814.18124232394
Likelihood=-8798.116492830843
Iteration 61: 8798.116492830843
Likelihood=-8861.779278189399
Iteration 63: 8861.779278189399
Likelihood=-8730.417410751816
Iteration 84: 8730.417410751816
Likelihood=-8880.589111273217
Iteration 63: 8880.589111273217
Likelihood=-8814.085594730994
Iteration 63: 8814.085594730994
Likelihood=-8797.984612148095
Iteration 62: 8797.984612148095
Likelihood=-8730.353162903586
Iteration 85: 8730.353162903586
Likelihood=-8861.617579898648
Iteration 64: 8861.617579898648
Likelihood=-8880.467449547506
Iteration 64: 8880.467449547506
Likelihood=-8813.98281363746
Iteration 64: 8813.98281363746
Likelihood=-8797.878650782131
Iteration 63: 8797.878650782131
Likelihood=-8730.297459479129
Iteration 86: 8730.297459479129
Likelihood=-8861.493830416484
Iteration 65: 8861.493830416484
Likelihood=-8880.361873446227
Iteration 65: 8880.361873446227
Likelihood=-8730.262543627301
Iteration 87: 8730.262543627301
Likelihood=-8813.792211712234
Iteration 65: 8813.792211712234
Likelihood=-8797.752514391785
Iteration 64: 8797.752514391785
Likelihood=-8861.299631216634
Iteration 66: 8861.299631216634
Likelihood=-8730.239714101042
Iteration 88: 8730.239714101042
Likelihood=-8880.19645143257
Iteration 66: 8880.19645143257
Likelihood=-8813.7343108652
Iteration 66: 8813.7343108652
Likelihood=-8797.697780509314
Iteration 65: 8797.697780509314
Likelihood=-8730.182487526932
Iteration 89: 8730.182487526932
Likelihood=-8861.202368270586
Iteration 67: 8861.202368270586
Likelihood=-8880.06625129497
Iteration 67: 8880.06625129497
Likelihood=-8813.649248307076
Iteration 67: 8813.649248307076
Likelihood=-8797.591734135798
Iteration 66: 8797.591734135798
Likelihood=-8730.146059587765
Iteration 90: 8730.146059587765
Likelihood=-8861.12197451016
Iteration 68: 8861.12197451016
Likelihood=-8879.935000052194
Iteration 68: 8879.935000052194
Likelihood=-8730.109939296432
Iteration 91: 8730.109939296432
Likelihood=-8813.538477768407
Iteration 68: 8813.538477768407
Likelihood=-8797.534326064182
Iteration 67: 8797.534326064182
Likelihood=-8861.058581591493
Iteration 69: 8861.058581591493
Likelihood=-8730.057803528858
Iteration 92: 8730.057803528858
Likelihood=-8879.83838343073
Iteration 69: 8879.83838343073
Likelihood=-8813.48941581687
Iteration 69: 8813.48941581687
Likelihood=-8797.468018782967
Iteration 68: 8797.468018782967
Likelihood=-8730.017050460876
Iteration 93: 8730.017050460876
Likelihood=-8860.971871050488
Iteration 70: 8860.971871050488
Likelihood=-8879.708264848292
Iteration 70: 8879.708264848292
Likelihood=-8813.388447516454
Iteration 70: 8813.388447516454
Likelihood=-8797.358491738518
Iteration 69: 8797.358491738518
Likelihood=-8729.982330665938
Iteration 94: 8729.982330665938
Likelihood=-8860.892153168326
Iteration 71: 8860.892153168326
Likelihood=-8879.645671278691
Iteration 71: 8879.645671278691
Likelihood=-8729.955071770906
Iteration 95: 8729.955071770906
Likelihood=-8813.277605129548
Iteration 71: 8813.277605129548
Likelihood=-8797.347964686214
Likelihood=-8860.819318294973
Iteration 72: 8860.819318294973
Likelihood=-8729.927188474348
Iteration 96: 8729.927188474348
Likelihood=-8879.528343563472
Iteration 72: 8879.528343563472
Likelihood=-8813.1978154882
Iteration 72: 8813.1978154882
Likelihood=-8797.293633369673
Iteration 70: 8797.293633369673
Likelihood=-8729.924224357557
Likelihood=-8860.767653291869
Iteration 73: 8860.767653291869
Likelihood=-8879.40745495739
Iteration 73: 8879.40745495739
Likelihood=-8813.109848668266
Iteration 73: 8813.109848668266
Likelihood=-8729.901542522919
Iteration 97: 8729.901542522919
Likelihood=-8797.23646744849
Iteration 71: 8797.23646744849
Likelihood=-8860.698536819085
Iteration 74: 8860.698536819085
Likelihood=-8879.332009483349
Iteration 74: 8879.332009483349
Likelihood=-8729.859588193976
Iteration 98: 8729.859588193976
Likelihood=-8813.027399699533
Iteration 74: 8813.027399699533
Likelihood=-8797.183569810535
Iteration 72: 8797.183569810535
Likelihood=-8860.656869822727
Iteration 75: 8860.656869822727
Likelihood=-8729.827488836498
Iteration 99: 8729.827488836498
Likelihood=-8879.425723964468
Likelihood=-8812.931331161642
Iteration 75: 8812.931331161642
Likelihood=-8797.135468278042
Iteration 73: 8797.135468278042
Likelihood=-8729.790506921134
Iteration 100: 8729.790506921134
Likelihood=-8860.616211954539
Iteration 76: 8860.616211954539
Likelihood=-8879.273984451234
Iteration 75: 8879.273984451234
Likelihood=-8812.864467594947
Iteration 76: 8812.864467594947
Likelihood=-8729.767783172518
Iteration 101: 8729.767783172518
Likelihood=-8797.086418516958
Iteration 74: 8797.086418516958
Likelihood=-8860.603467564
Iteration 77: 8860.603467564
Likelihood=-8879.18470484327
Iteration 76: 8879.18470484327
Likelihood=-8729.732729299092
Iteration 102: 8729.732729299092
Likelihood=-8812.81614497511
Iteration 77: 8812.81614497511
Likelihood=-8797.038606070817
Iteration 75: 8797.038606070817
Likelihood=-8860.520416644296
Iteration 78: 8860.520416644296
Likelihood=-8729.706448398842
Iteration 103: 8729.706448398842
Likelihood=-8879.114763927251
Iteration 77: 8879.114763927251
Likelihood=-8812.746026066818
Iteration 78: 8812.746026066818
Likelihood=-8796.976752856272
Iteration 76: 8796.976752856272
Likelihood=-8729.677229601044
Iteration 104: 8729.677229601044
Likelihood=-8860.48914433612
Iteration 79: 8860.48914433612
Likelihood=-8879.021854223518
Iteration 78: 8879.021854223518
Likelihood=-8812.704966404084
Iteration 79: 8812.704966404084
Likelihood=-8729.659329487155
Iteration 105: 8729.659329487155
Likelihood=-8796.927841083634
Iteration 77: 8796.927841083634
Likelihood=-8860.442475477406
Iteration 80: 8860.442475477406
Likelihood=-8729.629856220376
Iteration 106: 8729.629856220376
Likelihood=-8878.993198512822
Iteration 79: 8878.993198512822
Likelihood=-8812.669963007429
Iteration 80: 8812.669963007429
Likelihood=-8796.889405430153
Iteration 78: 8796.889405430153
Likelihood=-8729.611708257718
Iteration 107: 8729.611708257718
Likelihood=-8860.381927763661
Iteration 81: 8860.381927763661
Likelihood=-8878.900428706307
Iteration 80: 8878.900428706307
Likelihood=-8812.63994883003
Iteration 81: 8812.63994883003
Likelihood=-8796.837233989021
Iteration 79: 8796.837233989021
Likelihood=-8729.589813628267
Iteration 108: 8729.589813628267
Likelihood=-8860.432587604571
Likelihood=-8878.866762987283
Iteration 81: 8878.866762987283
Likelihood=-8812.61762934923
Iteration 82: 8812.61762934923
Likelihood=-8729.55514440095
Iteration 109: 8729.55514440095
Likelihood=-8796.810347620794
Iteration 80: 8796.810347620794
Likelihood=-8860.348834409813
Iteration 82: 8860.348834409813
Likelihood=-8729.543168565153
Iteration 110: 8729.543168565153
Likelihood=-8878.827520667282
Iteration 82: 8878.827520667282
Likelihood=-8812.572739314186
Iteration 83: 8812.572739314186
Likelihood=-8796.769817439952
Iteration 81: 8796.769817439952
Likelihood=-8729.506275830603
Iteration 111: 8729.506275830603
Likelihood=-8860.305145292208
Iteration 83: 8860.305145292208
Likelihood=-8878.78877460153
Iteration 83: 8878.78877460153
Likelihood=-8812.53561304089
Iteration 84: 8812.53561304089
Likelihood=-8796.753192078066
Iteration 82: 8796.753192078066
Likelihood=-8729.495430858498
Iteration 112: 8729.495430858498
Likelihood=-8860.275266402294
Iteration 84: 8860.275266402294
Likelihood=-8878.742856984125
Iteration 84: 8878.742856984125
Likelihood=-8729.474851900859
Iteration 113: 8729.474851900859
Likelihood=-8812.513756513792
Iteration 85: 8812.513756513792
Likelihood=-8796.685985415994
Iteration 83: 8796.685985415994
Likelihood=-8860.220600224977
Iteration 85: 8860.220600224977
Likelihood=-8729.462193427702
Iteration 114: 8729.462193427702
Likelihood=-8878.712324446686
Iteration 85: 8878.712324446686
Likelihood=-8812.471520000921
Iteration 86: 8812.471520000921
Likelihood=-8796.664889739022
Iteration 84: 8796.664889739022
Likelihood=-8729.430393926745
Iteration 115: 8729.430393926745
Likelihood=-8860.211495273788
Iteration 86: 8860.211495273788
Likelihood=-8878.679452053924
Iteration 86: 8878.679452053924
Likelihood=-8812.442477123885
Iteration 87: 8812.442477123885
Likelihood=-8796.637999505765
Iteration 85: 8796.637999505765
Likelihood=-8729.41062431941
Iteration 116: 8729.41062431941
Likelihood=-8860.163436943045
Iteration 87: 8860.163436943045
Likelihood=-8878.649851271497
Iteration 87: 8878.649851271497
Likelihood=-8729.38879175735
Iteration 117: 8729.38879175735
Likelihood=-8812.41429585164
Iteration 88: 8812.41429585164
Likelihood=-8796.600289160871
Iteration 86: 8796.600289160871
Likelihood=-8860.139520637498
Iteration 88: 8860.139520637498
Likelihood=-8729.355622501444
Iteration 118: 8729.355622501444
Likelihood=-8878.616099100922
Iteration 88: 8878.616099100922
Likelihood=-8812.371254662432
Iteration 89: 8812.371254662432
Likelihood=-8796.628944051236
Likelihood=-8729.363136225917
Likelihood=-8860.098580448286
Iteration 89: 8860.098580448286
Likelihood=-8878.568668303767
Iteration 89: 8878.568668303767
Likelihood=-8812.359425279581
Iteration 90: 8812.359425279581
Likelihood=-8796.577581201642
Iteration 87: 8796.577581201642
Likelihood=-8729.334810612283
Iteration 119: 8729.334810612283
Likelihood=-8860.05167324494
Iteration 90: 8860.05167324494
Likelihood=-8878.540491048347
Iteration 90: 8878.540491048347
Likelihood=-8729.314641254587
Iteration 120: 8729.314641254587
Likelihood=-8812.339946074024
Iteration 91: 8812.339946074024
Likelihood=-8796.543854828275
Iteration 88: 8796.543854828275
Likelihood=-8860.01049599244
Iteration 91: 8860.01049599244
Likelihood=-8729.299927328017
Iteration 121: 8729.299927328017
Likelihood=-8878.50248589685
Iteration 91: 8878.50248589685
Likelihood=-8812.322863380223
Iteration 92: 8812.322863380223
Likelihood=-8796.5155025058
Iteration 89: 8796.5155025058
Likelihood=-8729.277516669184
Iteration 122: 8729.277516669184
Likelihood=-8859.98407478
Iteration 92: 8859.98407478
Likelihood=-8878.472826666211
Iteration 92: 8878.472826666211
Likelihood=-8812.308626674932
Iteration 93: 8812.308626674932
Likelihood=-8796.472683758433
Iteration 90: 8796.472683758433
Likelihood=-8729.272564292482
Iteration 123: 8729.272564292482
Likelihood=-8859.946770454218
Iteration 93: 8859.946770454218
Likelihood=-9990.51527736968
Iteration 0: 9990.51527736968
Iteration 1: 9990.51527736968
Likelihood=-8878.44234938825
Iteration 93: 8878.44234938825
Likelihood=-8812.285369646655
Iteration 94: 8812.285369646655
Likelihood=-8796.448204951128
Iteration 91: 8796.448204951128
Likelihood=-9773.298986560758
Iteration 2: 9773.298986560758
Likelihood=-8859.910979445756
Iteration 94: 8859.910979445756
Likelihood=-8878.421950624546
Iteration 94: 8878.421950624546
Likelihood=-8812.38295320082
Likelihood=-9622.019123837059
Iteration 3: 9622.019123837059
Likelihood=-8796.425470817474
Iteration 92: 8796.425470817474
Likelihood=-8859.947847013482
Likelihood=-9500.006872016795
Iteration 4: 9500.006872016795
Likelihood=-8878.397033657144
Iteration 95: 8878.397033657144
Likelihood=-8812.275915403083
Iteration 95: 8812.275915403083
Likelihood=-8796.407653105734
Iteration 93: 8796.407653105734
Likelihood=-8859.886428809805
Iteration 95: 8859.886428809805
Likelihood=-9390.296247600736
Iteration 5: 9390.296247600736
Likelihood=-8878.359642678595
Iteration 96: 8878.359642678595
Likelihood=-8812.255225809942
Iteration 96: 8812.255225809942
Likelihood=-8796.389822430894
Iteration 94: 8796.389822430894
Likelihood=-9289.17128161498
Iteration 6: 9289.17128161498
Likelihood=-8859.85101429661
Iteration 96: 8859.85101429661
Likelihood=-8878.330458945553
Iteration 97: 8878.330458945553
Likelihood=-9197.437782387384
Iteration 7: 9197.437782387384
Likelihood=-8812.236960846865
Iteration 97: 8812.236960846865
Likelihood=-8796.365398452366
Iteration 95: 8796.365398452366
Likelihood=-8859.83448401006
Iteration 97: 8859.83448401006
Likelihood=-9117.960928719765
Iteration 8: 9117.960928719765
Likelihood=-8878.334910545174
Likelihood=-8812.203317737658
Iteration 98: 8812.203317737658
Likelihood=-8796.336046929251
Iteration 96: 8796.336046929251
Likelihood=-9051.997746568144
Iteration 9: 9051.997746568144
Likelihood=-8859.808129689829
Iteration 98: 8859.808129689829
Likelihood=-8878.312938074305
Iteration 98: 8878.312938074305
Likelihood=-8812.184166609764
Iteration 99: 8812.184166609764
Likelihood=-8796.320467647025
Iteration 97: 8796.320467647025
Likelihood=-8996.140848142897
Iteration 10: 8996.140848142897
Likelihood=-8859.779270026822
Iteration 99: 8859.779270026822
Likelihood=-8949.871735065648
Iteration 11: 8949.871735065648
Likelihood=-8878.291970529233
Iteration 99: 8878.291970529233
Likelihood=-8812.16619619347
Iteration 100: 8812.16619619347
Likelihood=-8796.295201857434
Iteration 98: 8796.295201857434
Likelihood=-8859.747276319857
Iteration 100: 8859.747276319857
Likelihood=-8910.610447503295
Iteration 12: 8910.610447503295
Likelihood=-8878.273888412075
Iteration 100: 8878.273888412075
Likelihood=-8812.146263169196
Iteration 101: 8812.146263169196
Likelihood=-8796.288307398196
Iteration 99: 8796.288307398196
Likelihood=-8877.438424781483
Iteration 13: 8877.438424781483
Likelihood=-8859.723056984552
Iteration 101: 8859.723056984552
Likelihood=-9967.83190434269
Iteration 0: 9967.83190434269
Iteration 1: 9967.83190434269
Likelihood=-8878.247662923568
Iteration 101: 8878.247662923568
Likelihood=-8812.129821077897
Iteration 102: 8812.129821077897
Likelihood=-8851.24001650188
Iteration 14: 8851.24001650188
Likelihood=-8859.698641098152
Iteration 102: 8859.698641098152
Likelihood=-8828.58131707346
Iteration 15: 8828.58131707346
Likelihood=-9744.905846712463
Iteration 2: 9744.905846712463
Likelihood=-8878.228520724731
Iteration 102: 8878.228520724731
Likelihood=-8812.11807644129
Iteration 103: 8812.11807644129
Likelihood=-8811.278549561961
Iteration 16: 8811.278549561961
Likelihood=-8859.692859151952
Iteration 103: 8859.692859151952
Likelihood=-9592.681372165316
Iteration 3: 9592.681372165316
Likelihood=-8878.200336387481
Iteration 103: 8878.200336387481
Likelihood=-8812.091846522037
Iteration 104: 8812.091846522037
Likelihood=-8798.554663500805
Iteration 17: 8798.554663500805
Likelihood=-9957.116882006672
Iteration 0: 9957.116882006672
Iteration 1: 9957.116882006672
Likelihood=-9473.53299985325
Iteration 4: 9473.53299985325
Likelihood=-8878.173806954197
Iteration 104: 8878.173806954197
Likelihood=-8788.229790833802
Iteration 18: 8788.229790833802
Likelihood=-8812.079208819265
Iteration 105: 8812.079208819265
Likelihood=-9699.378795005257
Iteration 2: 9699.378795005257
Likelihood=-8780.082478429093
Iteration 19: 8780.082478429093
Likelihood=-9369.241788471956
Iteration 5: 9369.241788471956
Likelihood=-8878.147209488065
Iteration 105: 8878.147209488065
Likelihood=-8812.060363690563
Iteration 106: 8812.060363690563
Likelihood=-9525.236903711217
Iteration 3: 9525.236903711217
Likelihood=-8771.796244924553
Iteration 20: 8771.796244924553
Likelihood=-9274.743726743623
Iteration 6: 9274.743726743623
Likelihood=-8878.115009196425
Iteration 106: 8878.115009196425
Likelihood=-8812.043557635905
Iteration 107: 8812.043557635905
Likelihood=-8763.071996542427
Iteration 21: 8763.071996542427
Likelihood=-9396.518041504147
Iteration 4: 9396.518041504147
Likelihood=-9189.65039415211
Iteration 7: 9189.65039415211
Likelihood=-8756.05900104385
Iteration 22: 8756.05900104385
Likelihood=-8878.084526879278
Iteration 107: 8878.084526879278
Likelihood=-8812.018494190206
Iteration 108: 8812.018494190206
Likelihood=-9288.185992094768
Iteration 5: 9288.185992094768
Likelihood=-8749.410283366384
Iteration 23: 8749.410283366384
Likelihood=-9117.744295627563
Iteration 8: 9117.744295627563
Likelihood=-8878.070772327448
Iteration 108: 8878.070772327448
Likelihood=-8812.003611129587
Iteration 109: 8812.003611129587
Likelihood=-9191.665260892723
Iteration 6: 9191.665260892723
Likelihood=-8746.192569892164
Iteration 24: 8746.192569892164
Likelihood=-9051.246789556795
Iteration 9: 9051.246789556795
Likelihood=-8878.050755184842
Iteration 109: 8878.050755184842
Likelihood=-8811.98643741388
Iteration 110: 8811.98643741388
Likelihood=-8744.093331109176
Iteration 25: 8744.093331109176
Likelihood=-9105.27260289803
Iteration 7: 9105.27260289803
Likelihood=-8742.108924401897
Iteration 26: 8742.108924401897
Likelihood=-8996.265576533866
Iteration 10: 8996.265576533866
Likelihood=-8878.03542761448
Iteration 110: 8878.03542761448
Likelihood=-8811.962249289973
Iteration 111: 8811.962249289973
Likelihood=-9034.313692772555
Iteration 8: 9034.313692772555
Likelihood=-8739.865287318788
Iteration 27: 8739.865287318788
Likelihood=-8954.792249644172
Iteration 11: 8954.792249644172
Likelihood=-8878.01820060856
Iteration 111: 8878.01820060856
Likelihood=-8811.934815108976
Iteration 112: 8811.934815108976
Likelihood=-8968.98819112971
Iteration 9: 8968.98819112971
Likelihood=-8737.64031342793
Iteration 28: 8737.64031342793
Likelihood=-8918.756841329163
Iteration 12: 8918.756841329163
Likelihood=-8735.553890531135
Iteration 29: 8735.553890531135
Likelihood=-8877.990442203098
Iteration 112: 8877.990442203098
Likelihood=-8811.917880494142
Iteration 113: 8811.917880494142
Likelihood=-8914.976477714355
Iteration 10: 8914.976477714355
Likelihood=-8734.087708397385
Iteration 30: 8734.087708397385
Likelihood=-8892.12659454948
Iteration 13: 8892.12659454948
Likelihood=-8877.972498754267
Iteration 113: 8877.972498754267
Likelihood=-8811.902112920185
Iteration 114: 8811.902112920185
Likelihood=-8872.95344882031
Iteration 11: 8872.95344882031
Likelihood=-8732.690977237975
Iteration 31: 8732.690977237975
Likelihood=-8870.576380635319
Iteration 14: 8870.576380635319
Likelihood=-8877.949532831934
Iteration 114: 8877.949532831934
Likelihood=-8811.887733535708
Iteration 115: 8811.887733535708
Likelihood=-8731.448720654862
Iteration 32: 8731.448720654862
Likelihood=-8835.21377271263
Iteration 12: 8835.21377271263
Likelihood=-8854.954742468148
Iteration 15: 8854.954742468148
Likelihood=-8729.717445369572
Iteration 33: 8729.717445369572
Likelihood=-8877.925391946921
Iteration 115: 8877.925391946921
Likelihood=-8811.87308641827
Iteration 116: 8811.87308641827
Likelihood=-8804.325628424356
Iteration 13: 8804.325628424356
Likelihood=-8728.247050465841
Iteration 34: 8728.247050465841
Likelihood=-8842.741590439218
Iteration 16: 8842.741590439218
Likelihood=-8877.914869969574
Iteration 116: 8877.914869969574
Likelihood=-8811.8457101131
Iteration 117: 8811.8457101131
Likelihood=-8778.950936318355
Iteration 14: 8778.950936318355
Likelihood=-8727.498174049684
Iteration 35: 8727.498174049684
Likelihood=-8832.156714132021
Iteration 17: 8832.156714132021
Likelihood=-8811.861903881047
Likelihood=-8877.903446844313
Iteration 117: 8877.903446844313
Likelihood=-8726.60717812075
Iteration 36: 8726.60717812075
Likelihood=-8757.870000784505
Iteration 15: 8757.870000784505
Likelihood=-8823.971034153936
Iteration 18: 8823.971034153936
Likelihood=-8725.928186365618
Iteration 37: 8725.928186365618
Likelihood=-8811.836166259585
Iteration 118: 8811.836166259585
Likelihood=-8877.891192286921
Iteration 118: 8877.891192286921
Likelihood=-8741.43053075318
Iteration 16: 8741.43053075318
Likelihood=-8725.063369946341
Iteration 38: 8725.063369946341
Likelihood=-8816.557816794408
Iteration 19: 8816.557816794408
Likelihood=-8811.823376248676
Iteration 119: 8811.823376248676
Likelihood=-8877.87722971976
Iteration 119: 8877.87722971976
Likelihood=-8727.83992435067
Iteration 17: 8727.83992435067
Likelihood=-8724.19824912827
Iteration 39: 8724.19824912827
Likelihood=-8810.502874064787
Iteration 20: 8810.502874064787
Likelihood=-8723.2876289422
Iteration 40: 8723.2876289422
Likelihood=-8811.806792497831
Iteration 120: 8811.806792497831
Likelihood=-8877.852198737752
Iteration 120: 8877.852198737752
Likelihood=-8717.248336143979
Iteration 18: 8717.248336143979
Likelihood=-8805.507497731189
Iteration 21: 8805.507497731189
Likelihood=-8722.848070780163
Iteration 41: 8722.848070780163
Likelihood=-8811.799593767388
Iteration 121: 8811.799593767388
Likelihood=-8877.912278121901
Likelihood=-8710.181883106547
Iteration 19: 8710.181883106547
Likelihood=-8722.548994661674
Iteration 42: 8722.548994661674
Likelihood=-8802.008444910854
Iteration 22: 8802.008444910854
Likelihood=-10098.592761692928
Iteration 0: 10098.592761692928
Iteration 1: 10098.592761692928
Likelihood=-8877.841886866556
Iteration 121: 8877.841886866556
Likelihood=-8703.551504838491
Iteration 20: 8703.551504838491
Likelihood=-8722.321828672642
Iteration 43: 8722.321828672642
Likelihood=-8798.938469001378
Iteration 23: 8798.938469001378
Likelihood=-9803.733989540448
Iteration 2: 9803.733989540448
Likelihood=-8721.75298197107
Iteration 44: 8721.75298197107
Likelihood=-8877.821644434547
Iteration 122: 8877.821644434547
Likelihood=-8697.087276809893
Iteration 21: 8697.087276809893
Likelihood=-8721.435185832148
Iteration 45: 8721.435185832148
Likelihood=-8796.77705509747
Iteration 24: 8796.77705509747
Likelihood=-9609.02185836559
Iteration 3: 9609.02185836559
Likelihood=-8877.804906982548
Iteration 123: 8877.804906982548
Likelihood=-8691.084684146213
Iteration 22: 8691.084684146213
Likelihood=-8721.100520209802
Iteration 46: 8721.100520209802
Likelihood=-8794.75964889312
Iteration 25: 8794.75964889312
Likelihood=-9479.566839700503
Iteration 4: 9479.566839700503
Likelihood=-8720.876554626726
Iteration 47: 8720.876554626726
Likelihood=-8877.78931064712
Iteration 124: 8877.78931064712
Likelihood=-8686.352300042172
Iteration 23: 8686.352300042172
Likelihood=-8791.774929752577
Iteration 26: 8791.774929752577
Likelihood=-9380.074799562011
Iteration 5: 9380.074799562011
Likelihood=-8720.637886807901
Iteration 48: 8720.637886807901
Likelihood=-8877.777441709612
Iteration 125: 8877.777441709612
Likelihood=-8683.619188577093
Iteration 24: 8683.619188577093
Likelihood=-8720.242509925549
Iteration 49: 8720.242509925549
Likelihood=-8789.409415478818
Iteration 27: 8789.409415478818
Likelihood=-9297.830722154507
Iteration 6: 9297.830722154507
Likelihood=-8877.76729435332
Iteration 126: 8877.76729435332
Likelihood=-8680.588913763466
Iteration 25: 8680.588913763466
Likelihood=-8719.881196243805
Iteration 50: 8719.881196243805
Likelihood=-9226.574198024988
Iteration 7: 9226.574198024988
Likelihood=-8788.623577396482
Iteration 28: 8788.623577396482
Likelihood=-8719.648624591018
Iteration 51: 8719.648624591018
Likelihood=-8677.090631027793
Iteration 26: 8677.090631027793
Likelihood=-8877.749130186998
Iteration 127: 8877.749130186998
Likelihood=-9165.166529918566
Iteration 8: 9165.166529918566
Likelihood=-8787.855545918457
Iteration 29: 8787.855545918457
Likelihood=-8719.426963016433
Iteration 52: 8719.426963016433
Likelihood=-8674.808431863059
Iteration 27: 8674.808431863059
Likelihood=-8877.736957828727
Iteration 128: 8877.736957828727
Likelihood=-8719.21924060048
Iteration 53: 8719.21924060048
Likelihood=-9112.42252794824
Iteration 9: 9112.42252794824
Likelihood=-8786.671236625672
Iteration 30: 8786.671236625672
Likelihood=-8672.301164571078
Iteration 28: 8672.301164571078
Likelihood=-8877.725283086651
Iteration 129: 8877.725283086651
Likelihood=-8718.99039178445
Iteration 54: 8718.99039178445
Likelihood=-9063.577997296095
Iteration 10: 9063.577997296095
Likelihood=-8785.547000296745
Iteration 31: 8785.547000296745
Likelihood=-8718.707043043845
Iteration 55: 8718.707043043845
Likelihood=-8669.951049652134
Iteration 29: 8669.951049652134
Likelihood=-8877.711832935724
Iteration 130: 8877.711832935724
Likelihood=-9022.995312083107
Iteration 11: 9022.995312083107
Likelihood=-8718.559701687194
Iteration 56: 8718.559701687194
Likelihood=-8784.845617510495
Iteration 32: 8784.845617510495
Likelihood=-8668.293947823495
Iteration 30: 8668.293947823495
Likelihood=-8877.704565882896
Iteration 131: 8877.704565882896
Likelihood=-8718.37730732851
Iteration 57: 8718.37730732851
Likelihood=-8983.445376175705
Iteration 12: 8983.445376175705
Likelihood=-8783.483755283294
Iteration 33: 8783.483755283294
Likelihood=-9942.163928820424
Iteration 0: 9942.163928820424
Iteration 1: 9942.163928820424
Likelihood=-8666.298431058056
Iteration 31: 8666.298431058056
Likelihood=-8718.194644573485
Iteration 58: 8718.194644573485
Likelihood=-8952.552600366998
Iteration 13: 8952.552600366998
Likelihood=-8783.099104771962
Iteration 34: 8783.099104771962
Likelihood=-9714.598044373848
Iteration 2: 9714.598044373848
Likelihood=-8717.940360836454
Iteration 59: 8717.940360836454
Likelihood=-8664.762522664485
Iteration 32: 8664.762522664485
Likelihood=-8717.841276580843
Iteration 60: 8717.841276580843
Likelihood=-8781.930530833706
Iteration 35: 8781.930530833706
Likelihood=-8928.844408658812
Iteration 14: 8928.844408658812
Likelihood=-9564.20813930916
Iteration 3: 9564.20813930916
Likelihood=-8663.854362641063
Iteration 33: 8663.854362641063
Likelihood=-8717.591946213191
Iteration 61: 8717.591946213191
Likelihood=-8781.543252742631
Iteration 36: 8781.543252742631
Likelihood=-8908.81377190674
Iteration 15: 8908.81377190674
Likelihood=-9451.194030687922
Iteration 4: 9451.194030687922
Likelihood=-8662.319196833567
Iteration 34: 8662.319196833567
Likelihood=-8717.586785927691
Likelihood=-8781.164106176157
Iteration 37: 8781.164106176157
Likelihood=-8896.363490952766
Iteration 16: 8896.363490952766
Likelihood=-9353.303684382767
Iteration 5: 9353.303684382767
Likelihood=-8717.47842165761
Iteration 62: 8717.47842165761
Likelihood=-8661.665021492845
Iteration 35: 8661.665021492845
Likelihood=-8717.374803556928
Iteration 63: 8717.374803556928
Likelihood=-8780.633603746139
Iteration 38: 8780.633603746139
Likelihood=-8888.06351109828
Iteration 17: 8888.06351109828
Likelihood=-9264.825082419984
Iteration 6: 9264.825082419984
Likelihood=-8660.428342514208
Iteration 36: 8660.428342514208
Likelihood=-8717.20619654046
Iteration 64: 8717.20619654046
Likelihood=-8779.964866080863
Iteration 39: 8779.964866080863
Likelihood=-8880.601147693484
Iteration 18: 8880.601147693484
Likelihood=-9186.21046342241
Iteration 7: 9186.21046342241
Likelihood=-8717.109944431777
Iteration 65: 8717.109944431777
Likelihood=-8659.991933326162
Iteration 37: 8659.991933326162
Likelihood=-8779.410624135797
Iteration 40: 8779.410624135797
Likelihood=-8716.997649563637
Iteration 66: 8716.997649563637
Likelihood=-8872.958760492085
Iteration 19: 8872.958760492085
Likelihood=-9115.059072699665
Iteration 8: 9115.059072699665
Likelihood=-8659.456574471733
Iteration 38: 8659.456574471733
Likelihood=-8716.801650247226
Iteration 67: 8716.801650247226
Likelihood=-8778.947044180732
Iteration 41: 8778.947044180732
Likelihood=-8863.65309049262
Iteration 20: 8863.65309049262
Likelihood=-9055.424258157555
Iteration 9: 9055.424258157555
Likelihood=-8658.548293997603
Iteration 39: 8658.548293997603
Likelihood=-8716.746898436968
Iteration 68: 8716.746898436968
Likelihood=-8778.512222618641
Iteration 42: 8778.512222618641
Likelihood=-8857.217503863849
Iteration 21: 8857.217503863849
Likelihood=-9003.102163369713
Iteration 10: 9003.102163369713
Likelihood=-8716.671435834374
Iteration 69: 8716.671435834374
Likelihood=-8657.665913298466
Iteration 40: 8657.665913298466
Likelihood=-8716.6417455672
Iteration 70: 8716.6417455672
Likelihood=-8778.127306197077
Iteration 43: 8778.127306197077
Likelihood=-8853.157023337617
Iteration 22: 8853.157023337617
Likelihood=-8959.472100709749
Iteration 11: 8959.472100709749
Likelihood=-8657.045893039885
Iteration 41: 8657.045893039885
Likelihood=-8716.587705469918
Iteration 71: 8716.587705469918
Likelihood=-8777.665627325177
Iteration 44: 8777.665627325177
Likelihood=-8918.754315531423
Iteration 12: 8918.754315531423
Likelihood=-8850.6909219276
Iteration 23: 8850.6909219276
Likelihood=-8656.57163708994
Iteration 42: 8656.57163708994
Likelihood=-8716.553839885017
Iteration 72: 8716.553839885017
Likelihood=-8777.391089682194
Iteration 45: 8777.391089682194
Likelihood=-8886.232396617837
Iteration 13: 8886.232396617837
Likelihood=-8848.12455171151
Iteration 24: 8848.12455171151
Likelihood=-8716.503435055964
Iteration 73: 8716.503435055964
Likelihood=-8656.177993196956
Iteration 43: 8656.177993196956
Likelihood=-8716.445251071387
Iteration 74: 8716.445251071387
Likelihood=-8777.186156868032
Iteration 46: 8777.186156868032
Likelihood=-8858.508449600253
Iteration 14: 8858.508449600253
Likelihood=-8846.221584445035
Iteration 25: 8846.221584445035
Likelihood=-8655.69033816293
Iteration 44: 8655.69033816293
Likelihood=-8716.386457294413
Iteration 75: 8716.386457294413
Likelihood=-8776.90654520942
Iteration 47: 8776.90654520942
Likelihood=-8836.26860674967
Iteration 15: 8836.26860674967
Likelihood=-8843.858611544196
Iteration 26: 8843.858611544196
Likelihood=-8655.272169262524
Iteration 45: 8655.272169262524
Likelihood=-8716.303714063648
Iteration 76: 8716.303714063648
Likelihood=-8776.65877009449
Iteration 48: 8776.65877009449
Likelihood=-8716.250856971457
Iteration 77: 8716.250856971457
Likelihood=-8820.441804066748
Iteration 16: 8820.441804066748
Likelihood=-8841.85697378509
Iteration 27: 8841.85697378509
Likelihood=-8654.964040189592
Iteration 46: 8654.964040189592
Likelihood=-8716.198857296627
Iteration 78: 8716.198857296627
Likelihood=-8776.39893191448
Iteration 49: 8776.39893191448
Likelihood=-8808.715749478917
Iteration 17: 8808.715749478917
Likelihood=-8839.604589244544
Iteration 28: 8839.604589244544
Likelihood=-8654.7288513632
Iteration 47: 8654.7288513632
Likelihood=-8716.133493780739
Iteration 79: 8716.133493780739
Likelihood=-8775.956072975001
Iteration 50: 8775.956072975001
Likelihood=-8800.561772735213
Iteration 18: 8800.561772735213
Likelihood=-8838.921505138853
Iteration 29: 8838.921505138853
Likelihood=-8716.070588819575
Iteration 80: 8716.070588819575
Likelihood=-8654.096716228503
Iteration 48: 8654.096716228503
Likelihood=-8716.0052783996
Iteration 81: 8716.0052783996
Likelihood=-8775.802177835683
Iteration 51: 8775.802177835683
Likelihood=-8794.375883105653
Iteration 19: 8794.375883105653
Likelihood=-8837.554098579867
Iteration 30: 8837.554098579867
Likelihood=-8653.936238934499
Iteration 49: 8653.936238934499
Likelihood=-8715.904421111038
Iteration 82: 8715.904421111038
Likelihood=-8775.624165285015
Iteration 52: 8775.624165285015
Likelihood=-8788.644915231962
Iteration 20: 8788.644915231962
Likelihood=-8836.660943734383
Iteration 31: 8836.660943734383
Likelihood=-8653.7218593172
Iteration 50: 8653.7218593172
Likelihood=-8715.86901032997
Iteration 83: 8715.86901032997
Likelihood=-8775.407378183321
Iteration 53: 8775.407378183321
Likelihood=-8782.498320550845
Iteration 21: 8782.498320550845
Likelihood=-8715.817044186242
Iteration 84: 8715.817044186242
Likelihood=-8835.45648676493
Iteration 32: 8835.45648676493
Likelihood=-8653.49014233937
Iteration 51: 8653.49014233937
Likelihood=-8715.772131202953
Iteration 85: 8715.772131202953
Likelihood=-8775.176480694188
Iteration 54: 8775.176480694188
Likelihood=-8777.608881702949
Iteration 22: 8777.608881702949
Likelihood=-8833.83218671744
Iteration 33: 8833.83218671744
Likelihood=-8653.216113819077
Iteration 52: 8653.216113819077
Likelihood=-8715.704647117289
Iteration 86: 8715.704647117289
Likelihood=-8774.925329388756
Iteration 55: 8774.925329388756
Likelihood=-8774.232331996825
Iteration 23: 8774.232331996825
Likelihood=-8652.949757963059
Iteration 53: 8652.949757963059
Likelihood=-8835.030887056693
Likelihood=-8715.645962059007
Iteration 87: 8715.645962059007
Likelihood=-8774.763297358671
Iteration 56: 8774.763297358671
Likelihood=-8772.339514600762
Iteration 24: 8772.339514600762
Likelihood=-8715.595215763246
Iteration 88: 8715.595215763246
Likelihood=-8652.648755665723
Iteration 54: 8652.648755665723
Likelihood=-8833.32674416036
Iteration 34: 8833.32674416036
Likelihood=-8715.597749329228
Likelihood=-8770.32432585141
Iteration 25: 8770.32432585141
Likelihood=-8774.5976275283
Iteration 57: 8774.5976275283
Likelihood=-8652.372072274999
Iteration 55: 8652.372072274999
Likelihood=-8832.343179765565
Iteration 35: 8832.343179765565
Likelihood=-8715.552409579472
Iteration 89: 8715.552409579472
Likelihood=-8768.073040038087
Iteration 26: 8768.073040038087
Likelihood=-8774.449888434176
Iteration 58: 8774.449888434176
Likelihood=-8652.160294642108
Iteration 56: 8652.160294642108
Likelihood=-8715.481072414925
Iteration 90: 8715.481072414925
Likelihood=-8831.669821316615
Iteration 36: 8831.669821316615
Likelihood=-8767.021299322765
Iteration 27: 8767.021299322765
Likelihood=-8774.325225965893
Iteration 59: 8774.325225965893
Likelihood=-8715.409711798733
Iteration 91: 8715.409711798733
Likelihood=-8651.988855874784
Iteration 57: 8651.988855874784
Likelihood=-8830.783189378106
Iteration 37: 8830.783189378106
Likelihood=-8774.191709487299
Iteration 60: 8774.191709487299
Likelihood=-8715.38060197176
Iteration 92: 8715.38060197176
Likelihood=-8765.19866058357
Iteration 28: 8765.19866058357
Likelihood=-8651.722504482665
Iteration 58: 8651.722504482665
Likelihood=-8830.105939819417
Iteration 38: 8830.105939819417
Likelihood=-8774.055745479149
Iteration 61: 8774.055745479149
Likelihood=-8715.349372491268
Iteration 93: 8715.349372491268
Likelihood=-8764.360624376797
Iteration 29: 8764.360624376797
Likelihood=-8651.393403192327
Iteration 59: 8651.393403192327
Likelihood=-8773.87284826879
Iteration 62: 8773.87284826879
Likelihood=-8829.724302630577
Iteration 39: 8829.724302630577
Likelihood=-8715.328056825718
Iteration 94: 8715.328056825718
Likelihood=-8762.978844255735
Iteration 30: 8762.978844255735
Likelihood=-8773.727081810483
Iteration 63: 8773.727081810483
Likelihood=-8651.17319818957
Iteration 60: 8651.17319818957
Likelihood=-8829.187973225593
Iteration 40: 8829.187973225593
Likelihood=-8773.644550190354
Iteration 64: 8773.644550190354
Likelihood=-8715.294162683795
Iteration 95: 8715.294162683795
Likelihood=-8761.679205518487
Iteration 31: 8761.679205518487
Likelihood=-8650.988512128484
Iteration 61: 8650.988512128484
Likelihood=-8828.594200960373
Iteration 41: 8828.594200960373
Likelihood=-8773.527007307785
Iteration 65: 8773.527007307785
Likelihood=-8715.24706557036
Iteration 96: 8715.24706557036
Likelihood=-8760.33112334243
Iteration 32: 8760.33112334243
Likelihood=-8650.870719228946
Iteration 62: 8650.870719228946
Likelihood=-8773.390229748371
Iteration 66: 8773.390229748371
Likelihood=-8828.15871043062
Iteration 42: 8828.15871043062
Likelihood=-8715.218234970374
Iteration 97: 8715.218234970374
Likelihood=-8759.292922713748
Iteration 33: 8759.292922713748
Likelihood=-8773.276529373577
Iteration 67: 8773.276529373577
Likelihood=-8650.713064610343
Iteration 63: 8650.713064610343
Likelihood=-8827.479060623471
Iteration 43: 8827.479060623471
Likelihood=-8773.190558944445
Iteration 68: 8773.190558944445
Likelihood=-8715.184242406136
Iteration 98: 8715.184242406136
Likelihood=-8758.240470228637
Iteration 34: 8758.240470228637
Likelihood=-8650.654912496972
Iteration 64: 8650.654912496972
Likelihood=-8827.121156982217
Iteration 44: 8827.121156982217
Likelihood=-8773.090403031512
Iteration 69: 8773.090403031512
Likelihood=-8715.167747112691
Iteration 99: 8715.167747112691
Likelihood=-8757.112595374054
Iteration 35: 8757.112595374054
Likelihood=-8772.998214163425
Iteration 70: 8772.998214163425
Likelihood=-8650.554747170552
Iteration 65: 8650.554747170552
Likelihood=-8826.836826374081
Iteration 45: 8826.836826374081
Likelihood=-8715.149847158878
Iteration 100: 8715.149847158878
Likelihood=-8755.740505819338
Iteration 36: 8755.740505819338
Likelihood=-8772.927175663064
Iteration 71: 8772.927175663064
Likelihood=-8650.505310601277
Iteration 66: 8650.505310601277
Likelihood=-8826.531654840875
Iteration 46: 8826.531654840875
Likelihood=-8772.876555787889
Iteration 72: 8772.876555787889
Likelihood=-8715.123736286603
Iteration 101: 8715.123736286603
Likelihood=-8754.971556476601
Iteration 37: 8754.971556476601
Likelihood=-8650.441031095954
Iteration 67: 8650.441031095954
Likelihood=-8826.144007693512
Iteration 47: 8826.144007693512
Likelihood=-8772.850027666162
Iteration 73: 8772.850027666162
Likelihood=-8715.091994098588
Iteration 102: 8715.091994098588
Likelihood=-8754.327151817995
Iteration 38: 8754.327151817995
Likelihood=-8772.800597004245
Iteration 74: 8772.800597004245
Likelihood=-8650.347134121146
Iteration 68: 8650.347134121146
Likelihood=-8825.752990875364
Iteration 48: 8825.752990875364
Likelihood=-8715.076873680086
Iteration 103: 8715.076873680086
Likelihood=-8753.78920484474
Iteration 39: 8753.78920484474
Likelihood=-8772.74868815228
Iteration 75: 8772.74868815228
Likelihood=-8650.327749114358
Iteration 69: 8650.327749114358
Likelihood=-8825.267449221756
Iteration 49: 8825.267449221756
Likelihood=-8772.695528944143
Iteration 76: 8772.695528944143
Likelihood=-8715.048504918304
Iteration 104: 8715.048504918304
Likelihood=-8753.14526780987
Iteration 40: 8753.14526780987
Likelihood=-8650.181173705714
Iteration 70: 8650.181173705714
Likelihood=-8824.715774149403
Iteration 50: 8824.715774149403
Likelihood=-8772.668689687262
Iteration 77: 8772.668689687262
Likelihood=-8715.029128607803
Iteration 105: 8715.029128607803
Likelihood=-8752.83071947295
Iteration 41: 8752.83071947295
Likelihood=-8772.632561968028
Iteration 78: 8772.632561968028
Likelihood=-8650.126141606628
Iteration 71: 8650.126141606628
Likelihood=-8824.208555823825
Iteration 51: 8824.208555823825
Likelihood=-8715.004847284332
Iteration 106: 8715.004847284332
Likelihood=-8752.333806526174
Iteration 42: 8752.333806526174
Likelihood=-8772.61704530597
Iteration 79: 8772.61704530597
Likelihood=-8650.044337948375
Iteration 72: 8650.044337948375
Likelihood=-8823.857990474558
Iteration 52: 8823.857990474558
Likelihood=-8772.586660596135
Iteration 80: 8772.586660596135
Likelihood=-8714.983679933945
Iteration 107: 8714.983679933945
Likelihood=-8752.09874417177
Iteration 43: 8752.09874417177
Likelihood=-8649.956762640732
Iteration 73: 8649.956762640732
Likelihood=-8772.55231497785
Iteration 81: 8772.55231497785
Likelihood=-8823.65146614671
Iteration 53: 8823.65146614671
Likelihood=-8714.968309000922
Iteration 108: 8714.968309000922
Likelihood=-8751.683718749659
Iteration 44: 8751.683718749659
Likelihood=-8772.52255476769
Iteration 82: 8772.52255476769
Likelihood=-8650.213255784165
Likelihood=-8823.41845267205
Iteration 54: 8823.41845267205
Likelihood=-8714.93899935313
Iteration 109: 8714.93899935313
Likelihood=-8751.245065806526
Iteration 45: 8751.245065806526
Likelihood=-8772.473688655084
Iteration 83: 8772.473688655084
Likelihood=-8649.904336219703
Iteration 74: 8649.904336219703
Likelihood=-8823.129697132572
Iteration 55: 8823.129697132572
Likelihood=-8772.429285542137
Iteration 84: 8772.429285542137
Likelihood=-8714.940064128388
Likelihood=-8750.885852388717
Iteration 46: 8750.885852388717
Likelihood=-8649.807689972104
Iteration 75: 8649.807689972104
Likelihood=-8772.406242060446
Iteration 85: 8772.406242060446
Likelihood=-8822.940469693945
Iteration 56: 8822.940469693945
Likelihood=-8714.923864556087
Iteration 110: 8714.923864556087
Likelihood=-8750.573017433577
Iteration 47: 8750.573017433577
Likelihood=-8772.381684915426
Iteration 86: 8772.381684915426
Likelihood=-8649.730040494269
Iteration 76: 8649.730040494269
Likelihood=-8822.780878108724
Iteration 57: 8822.780878108724
Likelihood=-8714.914399509078
Iteration 111: 8714.914399509078
Likelihood=-8750.309576012542
Iteration 48: 8750.309576012542
Likelihood=-8772.358621301968
Iteration 87: 8772.358621301968
Likelihood=-8649.673463642175
Iteration 77: 8649.673463642175
Likelihood=-8822.59666476719
Iteration 58: 8822.59666476719
Likelihood=-8772.32448959237
Iteration 88: 8772.32448959237
Likelihood=-8714.902806164859
Iteration 112: 8714.902806164859
Likelihood=-8749.985052058408
Iteration 49: 8749.985052058408
Likelihood=-8649.591487459971
Iteration 78: 8649.591487459971
Likelihood=-8772.285487230078
Iteration 89: 8772.285487230078
Likelihood=-8822.338988464517
Iteration 59: 8822.338988464517
Likelihood=-8714.8917178245
Iteration 113: 8714.8917178245
Likelihood=-8749.791543529636
Iteration 50: 8749.791543529636
Likelihood=-8772.262554146117
Iteration 90: 8772.262554146117
Likelihood=-8649.547344474047
Iteration 79: 8649.547344474047
Likelihood=-8822.638042784352
Likelihood=-8714.877705998131
Iteration 114: 8714.877705998131
Likelihood=-8749.423712881067
Iteration 51: 8749.423712881067
Likelihood=-8772.240406896091
Iteration 91: 8772.240406896091
Likelihood=-8649.435330210394
Iteration 80: 8649.435330210394
Likelihood=-8822.250069758325
Iteration 60: 8822.250069758325
Likelihood=-8772.223633720172
Iteration 92: 8772.223633720172
Likelihood=-8714.860692776929
Iteration 115: 8714.860692776929
Likelihood=-8749.319827545196
Iteration 52: 8749.319827545196
Likelihood=-8649.396250920674
Iteration 81: 8649.396250920674
Likelihood=-8772.197251936877
Iteration 93: 8772.197251936877
Likelihood=-8822.13837375751
Iteration 61: 8822.13837375751
Likelihood=-8714.851413939832
Iteration 116: 8714.851413939832
Likelihood=-8749.177648960787
Iteration 53: 8749.177648960787
Likelihood=-8772.173807176709
Iteration 94: 8772.173807176709
Likelihood=-8649.366336608717
Iteration 82: 8649.366336608717
Likelihood=-8822.00987140855
Iteration 62: 8822.00987140855
Likelihood=-8714.841317856406
Iteration 117: 8714.841317856406
Likelihood=-8749.09213658059
Iteration 54: 8749.09213658059
Likelihood=-8772.148605382486
Iteration 95: 8772.148605382486
Likelihood=-8649.305106518132
Iteration 83: 8649.305106518132
Likelihood=-8821.882893432603
Iteration 63: 8821.882893432603
Likelihood=-8772.164108639252
Likelihood=-8714.827919901521
Iteration 118: 8714.827919901521
Likelihood=-8748.893400606585
Iteration 55: 8748.893400606585
Likelihood=-8649.290875148716
Iteration 84: 8649.290875148716
Likelihood=-8772.13199403416
Iteration 96: 8772.13199403416
Likelihood=-8821.781115259835
Iteration 64: 8821.781115259835
Likelihood=-8714.80249112044
Iteration 119: 8714.80249112044
Likelihood=-8748.771255375264
Iteration 56: 8748.771255375264
Likelihood=-8772.108323844759
Iteration 97: 8772.108323844759
Likelihood=-8649.194324893608
Iteration 85: 8649.194324893608
Likelihood=-8821.691275850164
Iteration 65: 8821.691275850164
Likelihood=-8714.796446414271
Iteration 120: 8714.796446414271
Likelihood=-8772.08442156516
Iteration 98: 8772.08442156516
Likelihood=-8748.643212108125
Iteration 57: 8748.643212108125
Likelihood=-8649.16610422197
Iteration 86: 8649.16610422197
Likelihood=-8821.600020048885
Iteration 66: 8821.600020048885
Likelihood=-8772.06581307672
Iteration 99: 8772.06581307672
Likelihood=-8649.105213745084
Iteration 87: 8649.105213745084
Likelihood=-8748.410755630162
Iteration 58: 8748.410755630162
Likelihood=-8772.04348234085
Iteration 100: 8772.04348234085
Likelihood=-8649.01802518909
Iteration 88: 8649.01802518909
Likelihood=-8821.52088344221
Iteration 67: 8821.52088344221
Likelihood=-8748.264151277477
Iteration 59: 8748.264151277477
Likelihood=-8772.015324531692
Iteration 101: 8772.015324531692
Likelihood=-8649.011375686892
Likelihood=-8821.420844853843
Iteration 68: 8821.420844853843
Likelihood=-8771.983086203461
Iteration 102: 8771.983086203461
Likelihood=-8748.12393372308
Iteration 60: 8748.12393372308
Likelihood=-8648.963501714681
Iteration 89: 8648.963501714681
Likelihood=-8771.95010524132
Iteration 103: 8771.95010524132
Likelihood=-8821.326865807636
Iteration 69: 8821.326865807636
Likelihood=-8648.916663266049
Iteration 90: 8648.916663266049
Likelihood=-8748.06121826074
Iteration 61: 8748.06121826074
Likelihood=-8771.93606768056
Iteration 104: 8771.93606768056
Likelihood=-8648.87315785042
Iteration 91: 8648.87315785042
Likelihood=-8821.23934020382
Iteration 70: 8821.23934020382
Likelihood=-8747.959585160545
Iteration 62: 8747.959585160545
Likelihood=-8771.90721359061
Iteration 105: 8771.90721359061
Likelihood=-8648.821508780624
Iteration 92: 8648.821508780624
Likelihood=-8821.180929079845
Iteration 71: 8821.180929079845
Likelihood=-8771.895819764462
Iteration 106: 8771.895819764462
Likelihood=-8747.893578375732
Iteration 63: 8747.893578375732
Likelihood=-8648.764567785067
Iteration 93: 8648.764567785067
Likelihood=-8771.870876190005
Iteration 107: 8771.870876190005
Likelihood=-8821.09166998296
Iteration 72: 8821.09166998296
Likelihood=-8648.70494364392
Iteration 94: 8648.70494364392
Likelihood=-8747.716462970184
Iteration 64: 8747.716462970184
Likelihood=-8771.85478985341
Iteration 108: 8771.85478985341
Likelihood=-8648.665929550247
Iteration 95: 8648.665929550247
Likelihood=-8821.01008295211
Iteration 73: 8821.01008295211
Likelihood=-8747.636887519182
Iteration 65: 8747.636887519182
Likelihood=-8771.841805219728
Iteration 109: 8771.841805219728
Likelihood=-8648.62384885772
Iteration 96: 8648.62384885772
Likelihood=-8820.925828160658
Iteration 74: 8820.925828160658
Likelihood=-8771.819157632663
Iteration 110: 8771.819157632663
Likelihood=-8747.56611894902
Iteration 66: 8747.56611894902
Likelihood=-8648.55300352583
Iteration 97: 8648.55300352583
Likelihood=-8771.79564099476
Iteration 111: 8771.79564099476
Likelihood=-8820.85897777424
Iteration 75: 8820.85897777424
Likelihood=-8648.554736495513
Likelihood=-8747.446119276217
Iteration 67: 8747.446119276217
Likelihood=-8771.781615277487
Iteration 112: 8771.781615277487
Likelihood=-8648.528044973478
Iteration 98: 8648.528044973478
Likelihood=-8820.792400235812
Iteration 76: 8820.792400235812
Likelihood=-8747.56156018884
Likelihood=-8771.763842332846
Iteration 113: 8771.763842332846
Likelihood=-8648.505062770952
Iteration 99: 8648.505062770952
Likelihood=-8820.708091941497
Iteration 77: 8820.708091941497
Likelihood=-8771.75067902036
Iteration 114: 8771.75067902036
Likelihood=-8747.379838857421
Iteration 68: 8747.379838857421
Likelihood=-8648.45336681626
Iteration 100: 8648.45336681626
Likelihood=-8771.73822018265
Iteration 115: 8771.73822018265
Likelihood=-8648.427941143385
Iteration 101: 8648.427941143385
Likelihood=-8820.58641649292
Iteration 78: 8820.58641649292
Likelihood=-8747.29218069022
Iteration 69: 8747.29218069022
Likelihood=-8771.720011638063
Iteration 116: 8771.720011638063
Likelihood=-8648.39993912613
Iteration 102: 8648.39993912613
Likelihood=-8820.550950345076
Iteration 79: 8820.550950345076
Likelihood=-8747.216691646798
Iteration 70: 8747.216691646798
Likelihood=-8771.708582559846
Iteration 117: 8771.708582559846
Likelihood=-8648.35308973914
Iteration 103: 8648.35308973914
Likelihood=-8771.699820291587
Iteration 118: 8771.699820291587
Likelihood=-8820.507520707197
Iteration 80: 8820.507520707197
Likelihood=-8648.320053031362
Iteration 104: 8648.320053031362
Likelihood=-8747.138218877199
Iteration 71: 8747.138218877199
Likelihood=-8820.48055061627
Iteration 81: 8820.48055061627
Likelihood=-8648.276955550906
Iteration 105: 8648.276955550906
Likelihood=-8747.02724853289
Iteration 72: 8747.02724853289
Likelihood=-8820.442540002627
Iteration 82: 8820.442540002627
Likelihood=-8648.207840678679
Iteration 106: 8648.207840678679
Likelihood=-8746.977806979854
Iteration 73: 8746.977806979854
Likelihood=-8820.374056918363
Iteration 83: 8820.374056918363
Likelihood=-8648.178463640486
Iteration 107: 8648.178463640486
Likelihood=-8746.9098664858
Iteration 74: 8746.9098664858
Likelihood=-8820.333061945872
Iteration 84: 8820.333061945872
Likelihood=-8648.144384085908
Iteration 108: 8648.144384085908
Likelihood=-8746.863258332054
Iteration 75: 8746.863258332054
Likelihood=-8820.301504979298
Iteration 85: 8820.301504979298
Likelihood=-8648.127773237158
Iteration 109: 8648.127773237158
Likelihood=-8746.785029365374
Iteration 76: 8746.785029365374
Likelihood=-8820.196647530649
Iteration 86: 8820.196647530649
Likelihood=-8648.103297432346
Iteration 110: 8648.103297432346
Likelihood=-8746.745198919067
Iteration 77: 8746.745198919067
Likelihood=-8820.164808048776
Iteration 87: 8820.164808048776
Likelihood=-8648.077279078323
Iteration 111: 8648.077279078323
Likelihood=-8746.714964905235
Iteration 78: 8746.714964905235
Likelihood=-8820.125510993304
Iteration 88: 8820.125510993304
Likelihood=-8648.053490075557
Iteration 112: 8648.053490075557
Likelihood=-8746.658876839014
Iteration 79: 8746.658876839014
Likelihood=-8820.088435047759
Iteration 89: 8820.088435047759
Likelihood=-8648.019270333554
Iteration 113: 8648.019270333554
Likelihood=-8746.632723314166
Iteration 80: 8746.632723314166
Likelihood=-8820.045638272073
Iteration 90: 8820.045638272073
Likelihood=-8647.98470430155
Iteration 114: 8647.98470430155
Likelihood=-8746.562820204874
Iteration 81: 8746.562820204874
Likelihood=-8819.987102621792
Iteration 91: 8819.987102621792
Likelihood=-8746.534422500092
Iteration 82: 8746.534422500092
Likelihood=-8647.967572516854
Iteration 115: 8647.967572516854
Likelihood=-8819.992529621906
Likelihood=-8746.482342163663
Iteration 83: 8746.482342163663
Likelihood=-8647.940868324982
Iteration 116: 8647.940868324982
Likelihood=-8819.965750022264
Iteration 92: 8819.965750022264
Likelihood=-8746.440922398475
Iteration 84: 8746.440922398475
Likelihood=-8647.920514854746
Iteration 117: 8647.920514854746
Likelihood=-8819.934710507969
Iteration 93: 8819.934710507969
Likelihood=-8746.39508727868
Iteration 85: 8746.39508727868
Likelihood=-8647.897155221828
Iteration 118: 8647.897155221828
Likelihood=-8819.910238798246
Iteration 94: 8819.910238798246
Likelihood=-8746.355812374683
Iteration 86: 8746.355812374683
Likelihood=-8647.859357386475
Iteration 119: 8647.859357386475
Likelihood=-8819.867603998882
Iteration 95: 8819.867603998882
Likelihood=-8746.324967186481
Iteration 87: 8746.324967186481
Likelihood=-8647.84600104136
Iteration 120: 8647.84600104136
Likelihood=-8746.256790399384
Iteration 88: 8746.256790399384
Likelihood=-8819.836928117747
Iteration 96: 8819.836928117747
Likelihood=-8647.832004138209
Iteration 121: 8647.832004138209
Likelihood=-8746.221617863348
Iteration 89: 8746.221617863348
Likelihood=-8819.814639157816
Iteration 97: 8819.814639157816
Likelihood=-8647.820392827593
Iteration 122: 8647.820392827593
Likelihood=-8746.161301924602
Iteration 90: 8746.161301924602
Likelihood=-8819.793837582121
Iteration 98: 8819.793837582121
Likelihood=-8647.803646523991
Iteration 123: 8647.803646523991
Likelihood=-8746.135954700492
Iteration 91: 8746.135954700492
Likelihood=-8819.77700667015
Iteration 99: 8819.77700667015
Likelihood=-8647.798362980817
Iteration 124: 8647.798362980817
Likelihood=-8746.107222838988
Iteration 92: 8746.107222838988
Likelihood=-8819.752146193869
Iteration 100: 8819.752146193869
Likelihood=-8746.084083241714
Iteration 93: 8746.084083241714
Likelihood=-8819.726065705898
Iteration 101: 8819.726065705898
Likelihood=-8746.043063420753
Iteration 94: 8746.043063420753
Likelihood=-8819.713447310907
Iteration 102: 8819.713447310907
Likelihood=-8746.023352547636
Iteration 95: 8746.023352547636
Likelihood=-8819.695098897751
Iteration 103: 8819.695098897751
Likelihood=-8745.998173105803
Iteration 96: 8745.998173105803
Likelihood=-8819.683810127945
Iteration 104: 8819.683810127945
Likelihood=-8745.965250682668
Iteration 97: 8745.965250682668
Likelihood=-8819.658126095215
Iteration 105: 8819.658126095215
Likelihood=-8745.92567170559
Iteration 98: 8745.92567170559
Likelihood=-8819.646162114906
Iteration 106: 8819.646162114906
Likelihood=-8745.899556640235
Iteration 99: 8745.899556640235
Likelihood=-8819.633680567622
Iteration 107: 8819.633680567622
Likelihood=-8745.869462164932
Iteration 100: 8745.869462164932
Likelihood=-8819.61303546074
Iteration 108: 8819.61303546074
Likelihood=-8745.844855026851
Iteration 101: 8745.844855026851
Likelihood=-8819.573756483727
Iteration 109: 8819.573756483727
Likelihood=-8745.815774342125
Iteration 102: 8745.815774342125
Likelihood=-8819.556873551808
Iteration 110: 8819.556873551808
Likelihood=-8745.790266078338
Iteration 103: 8745.790266078338
Likelihood=-8819.526490169066
Iteration 111: 8819.526490169066
Likelihood=-8745.762672991526
Iteration 104: 8745.762672991526
Likelihood=-8819.51527360319
Iteration 112: 8819.51527360319
Likelihood=-8745.738885360217
Iteration 105: 8745.738885360217
Likelihood=-8819.501754878018
Iteration 113: 8819.501754878018
Likelihood=-8745.719163777743
Iteration 106: 8745.719163777743
Likelihood=-8819.492906774432
Iteration 114: 8819.492906774432
Likelihood=-8745.705151638016
Iteration 107: 8745.705151638016
Likelihood=-8819.459209694356
Iteration 115: 8819.459209694356
Likelihood=-8745.67820220905
Iteration 108: 8745.67820220905
Likelihood=-8819.441997640602
Iteration 116: 8819.441997640602
Likelihood=-8745.65843186581
Iteration 109: 8745.65843186581
Likelihood=-8819.428264225548
Iteration 117: 8819.428264225548
Likelihood=-8745.640964865808
Iteration 110: 8745.640964865808
Likelihood=-8819.407385770059
Iteration 118: 8819.407385770059
Likelihood=-8745.621799307542
Iteration 111: 8745.621799307542
Likelihood=-8819.391878582992
Iteration 119: 8819.391878582992
Likelihood=-8745.603301531399
Iteration 112: 8745.603301531399
Likelihood=-8819.341807889361
Iteration 120: 8819.341807889361
Likelihood=-8745.58597409232
Iteration 113: 8745.58597409232
Likelihood=-8819.325091496885
Iteration 121: 8819.325091496885
Likelihood=-8745.565522683119
Iteration 114: 8745.565522683119
Likelihood=-8819.308149475124
Iteration 122: 8819.308149475124
Likelihood=-8745.551250493698
Iteration 115: 8745.551250493698
Likelihood=-8819.290590742141
Iteration 123: 8819.290590742141
Likelihood=-8745.515630366204
Iteration 116: 8745.515630366204
Likelihood=-8819.36818495066
Likelihood=-8745.522605173797
Likelihood=-8819.276858452822
Iteration 124: 8819.276858452822
Likelihood=-8745.496499111749
Iteration 117: 8745.496499111749
Likelihood=-8819.250926634688
Iteration 125: 8819.250926634688
Likelihood=-8745.485004011478
Iteration 118: 8745.485004011478
Likelihood=-8819.231998615884
Iteration 126: 8819.231998615884
Likelihood=-8745.47133932271
Iteration 119: 8745.47133932271
Likelihood=-8819.212870812737
Iteration 127: 8819.212870812737
Likelihood=-8745.458442891739
Iteration 120: 8745.458442891739
Likelihood=-8819.18655532569
Iteration 128: 8819.18655532569
Likelihood=-8745.440404468109
Iteration 121: 8745.440404468109
Likelihood=-8819.19197037391
Likelihood=-8745.404545415704
Iteration 122: 8745.404545415704
Likelihood=-8819.166496019006
Iteration 129: 8819.166496019006
Likelihood=-8745.399688249201
Iteration 123: 8745.399688249201
Likelihood=-8819.13840961975
Iteration 130: 8819.13840961975
Likelihood=-8819.118969515022
Iteration 131: 8819.118969515022
Likelihood=-8819.104010621775
Iteration 132: 8819.104010621775
Likelihood=-8819.089232951907
Iteration 133: 8819.089232951907
Likelihood=-8819.067014678854
Iteration 134: 8819.067014678854
Likelihood=-8819.061048500898
Iteration 135: 8819.061048500898
BEST SCORE FOUND : -87773.51325692968
	Command being timed: "../target/release/gtr_optimize data/random/tree_4096.nwk data/sim/alignment_4096_10.fasta local"
	User time (seconds): 245.32
	System time (seconds): 8.09
	Percent of CPU this job got: 443%
	Elapsed (wall clock) time (h:mm:ss or m:ss): 0:57.18
	Average shared text size (kbytes): 0
	Average unshared data size (kbytes): 0
	Average stack size (kbytes): 0
	Average total size (kbytes): 0
	Maximum resident set size (kbytes): 418880
	Average resident set size (kbytes): 0
	Major (requiring I/O) page faults: 0
	Minor (reclaiming a frame) page faults: 653655
	Voluntary context switches: 428
	Involuntary context switches: 96629
	Swaps: 0
	File system inputs: 0
	File system outputs: 160
	Socket messages sent: 0
	Socket messages received: 0
	Signals delivered: 0
	Page size (bytes): 4096
	Exit status: 0
