# Supplementary material for: Phylograd: fast column-specific calculation of substitution model gradients
Source: BMC Bioinformatics. 2025 Dec 23;27:20. doi: 10.1186/s12859-025-06353-4 (PMC12836810; doi:10.1186/s12859-025-06353-4)
Supplement: Supplementary file 1 — (zip 4800 KB) [file 12859_2025_6353_MOESM1_ESM.zip › alignment_4096_10.fasta]

>Tip_135
LQPKDAGKGK
>Tip_136
LREKSQGKGR
>Tip_1680
GQARGKYKHS
>Tip_2977
APAKPKLQGD
>Tip_2978
GAAKPKYKGE
>Tip_2050
SDEQEDYRYA
>Tip_2051
TNEKEDYRID
>Tip_1614
GAEKAKMRGS
>Tip_2094
GDEQGKAKGT
>Tip_2095
ADEQNLGKGF
>Tip_2332
GRHAEPAKGV
>Tip_2333
GKHLLSAKGS
>Tip_3619
GSCEEKGRTD
>Tip_3620
GAYEKPSKRK
>Tip_962
GTQAGSNFLQ
>Tip_2863
GEQAGSNFLQ
>Tip_2864
GTETGANFIQ
>Tip_1571
SSKNGSALIK
>Tip_1572
GEVIGNAKLQ
>Tip_2706
NEVNGRAKLR
>Tip_2707
TSGKQTAFLA
>Tip_1280
YEFKPSDPTY
>Tip_3232
FELMIPHNVS
>Tip_3233
REMAIPHRLS
>Tip_1039
NELKVGADVL
>Tip_1756
ASRKAALFYA
>Tip_1757
ATRKVALLYP
>Tip_2282
RKYKTATKLP
>Tip_2283
KRYKSETKYP
>Tip_3891
RERKVTSQYP
>Tip_3892
REKRASSEMP
>Tip_2215
RSIRPAAKRP
>Tip_2216
RQIRPAGKKP
>Tip_1098
KRKRGPARRP
>Tip_341
RLLLDPAKRP
>Tip_765
ERIRSSVDLP
>Tip_1467
WEDQTNQSLP
>Tip_1468
RRDQSTDTLP
>Tip_1129
KREKGNEAFP
>Tip_1130
KREHGNEALP
>Tip_248
RQVKFNAGTP
>Tip_3076
CAIALSTGSI
>Tip_3077
CAIALSAGSI
>Tip_1330
WELATLKLIP
>Tip_1737
QELERLKSIA
>Tip_1738
KELERLKSAA
>Tip_1182
HIAKVTADYS
>Tip_172
SRPKIIAKSG
>Tip_772
GEVKFLAMGI
>Tip_1022
DQIKFIARGV
>Tip_1023
EKMKILRKGL
>Tip_1942
DKIKRQGKVV
>Tip_1943
QKVKRVGQVN
>Tip_1818
RKFRYAAHLA
>Tip_1819
RRMQNASQRV
>Tip_3924
TELKTTKGVF
>Tip_3925
DNLKCAKKIL
>Tip_1652
AQAQHPTRTA
>Tip_1169
VRPTLKDELI
>Tip_2905
FKPDISDEAA
>Tip_2906
IKPHFRDELA
>Tip_1456
ARPSLKEEVL
>Tip_3166
YKAALHDQSY
>Tip_3167
YRASLSQNEY
>Tip_1390
YRATYNDADF
>Tip_1391
YRYEMSDGSY
>Tip_696
YRPSLADSYF
>Tip_793
YRPGLGDHFF
>Tip_4092
YKVNLDGHYY
>Tip_4093
YKVSMARHYF
>Tip_1421
VGANIRNHLG
>Tip_2229
FARKIAKYLE
>Tip_2230
FLAKIAKDQR
>Tip_3995
LKLALLPRFF
>Tip_3996
VRIFIIKEYF
>Tip_3903
ALLAGQNELS
>Tip_3904
GKLRGKERLT
>Tip_1339
KRIKIAEKID
>Tip_1340
KRIKIARKVS
>Tip_961
ANVGCAERLV
>Tip_2556
GPERVDKRLP
>Tip_2557
RGSRVARRLP
>Tip_262
ADQGLAEKLF
>Tip_1143
CTYNHARKFR
>Tip_3072
GTNDNKREFH
>Tip_3073
NNNTKARKFY
>Tip_1271
GPNQQDHRFW
>Tip_1349
DEYTTAYEYA
>Tip_1350
SEYTRSYEYA
>Tip_922
GDYTTAYEVS
>Tip_3946
GDYVTSYGVA
>Tip_3947
GDYVTSYGIA
>Tip_2467
GNFDTCYEVA
>Tip_2468
GDLESTYEIA
>Tip_3612
HKLKGFAKLE
>Tip_3613
EKLEGFRKLD
>Tip_1480
QKLEGFTSTD
>Tip_2533
SGCSTHARIT
>Tip_4050
AHLKRHRRVG
>Tip_4051
ARLKRHRRIG
>Tip_3220
QPFLQCDDLK
>Tip_3221
QKDLAGRTLN
>Tip_3087
RVARGVETIN
>Tip_2478
QKSQGIKKES
>Tip_2479
QKLQGIRKTS
>Tip_3185
ANLKRLKRVE
>Tip_3186
QNIKGIRRAN
>Tip_2563
QKLKGIRKIN
>Tip_2564
EKLKGLRAID
>Tip_3865
GFPRNVSEID
>Tip_3866
QFPRGVKEID
>Tip_1206
PFLSSVKEID
>Tip_2789
QNQEGVEEIN
>Tip_2790
LRQKVAENSE
>Tip_2407
QKLRGIQDIN
>Tip_982
QKLKGTESLN
>Tip_2393
HKCKGEPPVN
>Tip_2394
LRRKGSEPVA
>Tip_2065
GEQMTNSTST
>Tip_2066
AKQANGSVTT
>Tip_381
GSKEDTSKTA
>Tip_114
GKQENRMPIA
>Tip_3780
GKQSDKLTLH
>Tip_3781
CKHSDQLVLH
>Tip_1287
DSDEVQKVLT
>Tip_2003
EDSKLQEIIT
>Tip_3598
EDAVMQETTT
>Tip_3599
EDIAMDAESR
>Tip_3486
EKENKNHALN
>Tip_3511
HHEQHRSQLN
>Tip_3512
NHYGRQPALD
>Tip_3272
DRTERRPALN
>Tip_821
QKNTLKTEVS
>Tip_3809
QQQVMKMDVT
>Tip_3810
QENLMRMDVT
>Tip_3141
SAANSQGSNV
>Tip_3142
LKANGQMQLV
>Tip_683
RRVEGHMRIP
>Tip_3300
EKIEEQMPTA
>Tip_3301
EKQEDHAPAA
>Tip_3387
DKNVEYAPYT
>Tip_3388
DEGPEYSPYT
>Tip_3440
TNNNDPEAIV
>Tip_3441
SNNNDPEAIV
>Tip_271
GKHKNKSSVT
>Tip_3819
GELDTHKRLR
>Tip_3820
GALESHKRCR
>Tip_3181
GAMKRHKRVE
>Tip_3182
GALDSTKRCQ
>Tip_1067
GALDCREKCQ
>Tip_1068
GANDLHGRVQ
>Tip_385
RSLDVTKPCT
>Tip_1774
SNIDKIKRCT
>Tip_2109
CNFEGLDRCM
>Tip_2110
CDFEGLHNCF
>Tip_2103
GILQSTKRCN
>Tip_2104
GVMESASRIE
>Tip_502
THYEHLKRRA
>Tip_1721
SRYSHYARRS
>Tip_1722
SRYSHYARRS
>Tip_1633
THYDHYTRRS
>Tip_73
PYFEELRRVA
>Tip_243
NQFEKIKLTT
>Tip_244
GHFENFKRIK
>Tip_2630
DIVYQIQTVR
>Tip_2631
ALVHVLASVR
>Tip_2337
NLVIKGARIR
>Tip_2338
ERASGSRAIQ
>Tip_1320
DAFATFAKRR
>Tip_1321
DSFGSFIKQK
>Tip_1268
NQFVWARDMR
>Tip_1418
SLLNYARQCQ
>Tip_1419
NELNFPREIW
>Tip_754
AQLNLERSIR
>Tip_654
HHLRFVRKKV
>Tip_1335
SHLKFPRLKE
>Tip_2191
ENFKFIRRSF
>Tip_2192
AHFKFVRRTI
>Tip_553
NHMKFIALMV
>Tip_1227
DQLEYLSLLL
>Tip_4036
KRKNFISLPC
>Tip_4037
RRAQFIAAPT
>Tip_1814
QSIALFVMTA
>Tip_2795
PDLKWNMEFG
>Tip_2796
PDLKWQREIG
>Tip_1028
PELKWNKSVD
>Tip_2369
KGLAWHGKRW
>Tip_2370
TDIGWGGTRF
>Tip_3755
TEEGYLSKSS
>Tip_3756
TEQKWISKGK
>Tip_3743
ADARWHGPSK
>Tip_2224
QKLKWHGRIW
>Tip_3532
SEEKLEDRIL
>Tip_3533
SEAKWEERIT
>Tip_2722
QERQWKARIG
>Tip_1465
PYPSTSRGCS
>Tip_1466
PYEYYARNVA
>Tip_1846
PNNSFNRTTG
>Tip_1847
PGNAFSESGE
>Tip_1356
PHMLWTKRSA
>Tip_1332
KFLKGPRQLN
>Tip_2850
KFIKGPRKLN
>Tip_3126
FYVKQPRALN
>Tip_3127
FHVQKQRKLD
>Tip_884
DFIKGPRKLA
>Tip_299
RAVRKSEAIQ
>Tip_300
KYVSNPKAIH
>Tip_717
GLIKRMRGIS
>Tip_718
GYIKPARTIL
>Tip_3416
GRQKTAFSIS
>Tip_3417
ARQTTVMKLT
>Tip_1674
AYLKHTMKLI
>Tip_1044
HYVKKAKKVT
>Tip_3981
HYVTASGRPK
>Tip_3982
HYVSESGKPK
>Tip_795
GYLKAARRTM
>Tip_253
GYITPADQLT
>Tip_3928
EVVAHGSNML
>Tip_3929
ECIKPGASLL
>Tip_856
SYFEPGSNNL
>Tip_30
GYVKCPQEIT
>Tip_2778
RHVRSPDVTL
>Tip_3887
AWLLGPHGPV
>Tip_3888
AMNQEPEGPS
>Tip_3648
SFVKGPDENL
>Tip_1314
EYTKTPDILF
>Tip_1315
GYVKTPDVLF
>Tip_790
DYLKGPDDVC
>Tip_791
EYERNPEDVV
>Tip_1909
TIQARPNNQL
>Tip_3883
EYQKRQDSSL
>Tip_3884
ESKRKQNVSL
>Tip_3113
TYTKESELLL
>Tip_3772
NKQKDPEQVI
>Tip_3773
NKLKNPERVV
>Tip_1118
ELKDVPDSIL
>Tip_1119
GFQDGPDPVV
>Tip_1351
GYLQAPDEGN
>Tip_1352
AWTQLPDENH
>Tip_841
GFPKCTEDAA
>Tip_842
SFQKSSEDAA
>Tip_3965
TYVIEADTVH
>Tip_3966
AFLNQRETAH
>Tip_1956
NYVKKRGSIA
>Tip_76
GYLKSPKEIT
>Tip_39
RAEADAQAEQ
>Tip_2305
QAKGDLAAFQ
>Tip_2306
QADGITSTYS
>Tip_1600
QAKAEAQAFQ
>Tip_870
KASKEVQLLV
>Tip_1368
KAASEIQLLV
>Tip_1369
KATSEVQLLV
>Tip_410
KRRSLIHIFA
>Tip_293
KLQADTQLLE
>Tip_190
SAEDRFHEAI
>Tip_2844
FPIVMLTEVI
>Tip_2845
YPVEALTDIS
>Tip_665
YPLARGSDIL
>Tip_127
YPLRHANDVV
>Tip_47
RKREMKSDLI
>Tip_251
LKLKPSRNII
>Tip_1269
RRLPKSAEII
>Tip_3954
RVGHPAAEII
>Tip_3971
RHGRPDEELI
>Tip_3972
RVGQPNIDII
>Tip_2635
RRLAPSSEII
>Tip_2714
QAAKISSALR
>Tip_2715
ADAKINNHLH
>Tip_3327
ASSAMTQNLK
>Tip_3426
ACSPQDHHLT
>Tip_3427
PCASLDRNLT
>Tip_794
TNAFIRKCLS
>Tip_2639
KQCSNRELEL
>Tip_4090
HNYGTRDMQL
>Tip_4091
HNYGAKDLEL
>Tip_2226
RDCSSNHVQG
>Tip_2396
RDCTSKHIQG
>Tip_2397
RDCLTKHIAP
>Tip_1186
CDAKEKESRG
>Tip_1187
RNTRDISGRG
>Tip_3513
EQQNDNVASG
>Tip_3514
KESKAQSASG
>Tip_432
SKCKDRNTSG
>Tip_1506
DPNRGKKNRS
>Tip_1507
EYGLVYKNET
>Tip_331
TKNNDAARVA
>Tip_3018
QKATDVAHVE
>Tip_3019
TLNADLVKIG
>Tip_857
STNNDVARVE
>Tip_1790
VKEIKSIWAV
>Tip_2076
GKEGDAIRVT
>Tip_2077
DKDGDVIKVN
>Tip_75
IRNSNPAKAS
>Tip_3066
VKTVVPSKAN
>Tip_3067
VQNAVTSKVE
>Tip_2979
VRDENESKIN
>Tip_2980
ICGGNPKEIA
>Tip_192
IQMNNAASEQ
>Tip_3487
MQTFDIKQKQ
>Tip_3488
MDFFDIKRVA
>Tip_1771
IQTFDVKRSQ
>Tip_1658
VNRERQLLLQ
>Tip_1659
EQREPTILLT
>Tip_846
DRTLHVIQFR
>Tip_1607
DNVATLVGLF
>Tip_3703
GNNFNFRATY
>Tip_3704
VRQFTYASLE
>Tip_1594
DETFTYLQLR
>Tip_667
DRAIHHAEQR
>Tip_1413
DPNAHKTSGR
>Tip_1414
DAKSHEILTR
>Tip_1055
QCGGNAITKR
>Tip_1084
EAGGNGVKKL
>Tip_1085
EVGGNGVKKR
>Tip_938
DCGADIVHGL
>Tip_345
DKGVHVVQVK
>Tip_326
DNGAQQVNGS
>Tip_52
NAKRPIIKSR
>Tip_615
VKLVPGAEID
>Tip_616
VQLNPQAEID
>Tip_3909
HQEEEETISP
>Tip_3910
SEEEEQTVAQ
>Tip_1475
SQQDEEVELN
>Tip_1476
PRKEVDVELT
>Tip_2681
PQPLPEVVLN
>Tip_2682
PQSDVEVSSS
>Tip_1927
LFRNAGLDLE
>Tip_1928
MTRDPGIELD
>Tip_2205
MRASMLIKIK
>Tip_2206
MQGEVLLKLR
>Tip_1573
IKMHFILMIK
>Tip_2506
FRLEYELPAQ
>Tip_3873
MRVEDAPTIR
>Tip_3874
MRFEEAVPIR
>Tip_3709
VRMLKAAKLT
>Tip_3710
VKMIKAAEIT
>Tip_2321
LQLYSASRAT
>Tip_2322
IQLYSASRAT
>Tip_805
IQLYQASRAT
>Tip_207
IQRMKAKRMG
>Tip_208
VQRYKAVRIQ
>Tip_223
NWGHESSQFS
>Tip_3645
DYSRQFPQFD
>Tip_3646
DYSREFPQFE
>Tip_2779
DYGHSVTQLS
>Tip_194
DLGHETSQIN
>Tip_2944
AFAIRGGEMY
>Tip_2945
AFHIRGGSMF
>Tip_742
MFTVQGDQIY
>Tip_1783
FPTRKESTDY
>Tip_1784
IPAQEGGAQY
>Tip_1666
TPSPEGGAQY
>Tip_1667
LPSPEAGAEY
>Tip_614
APPKDEDGMK
>Tip_3375
SSPDEADKLH
>Tip_3376
KPPEEGDQIF
>Tip_3168
NPPDAGNSTH
>Tip_1265
TPCKEEEVMD
>Tip_3676
VPGDKEGMLA
>Tip_3677
APSDDNAKFE
>Tip_800
VPARDDDVLK
>Tip_3024
LPAHAASSLH
>Tip_3025
LPANAESSLH
>Tip_1747
FPAQQSATVY
>Tip_1950
QPKKDNNAPF
>Tip_2925
DERQQPRSEY
>Tip_3281
HERQKFPAAH
>Tip_3282
SDRQQIQAAH
>Tip_2364
KPMQKNNLSY
>Tip_3081
LPLNEGSAYH
>Tip_3082
IPLNEGNALH
>Tip_392
APLNEGNALN
>Tip_377
LPLNEGNAMT
>Tip_232
LKLNENDMLH
>Tip_269
IPCHQNTKAQ
>Tip_325
IHRMELGQGQ
>Tip_1344
ARCLKFTQGS
>Tip_3766
ASAMHASRAK
>Tip_3767
AGSYHSTSAK
>Tip_62
IPAHEAVQIE
>Tip_267
IKETLRTKLH
>Tip_600
IKETLRTKLH
>Tip_3135
FKKVIRTKIN
>Tip_3136
VRGKVNVNIY
>Tip_306
YSYWYINKVK
>Tip_307
LNDRDTNRIR
>Tip_1685
LNELGHNKLN
>Tip_1686
FLHTDNNSVR
>Tip_1998
WTTKNSRLVE
>Tip_1999
FTEADKTLVQ
>Tip_1578
VMYRQAGLLK
>Tip_2009
TASRRAGLLK
>Tip_2010
SAERRAGLLK
>Tip_1354
FMERKQQKVR
>Tip_974
LLTRPSARVP
>Tip_975
MLNRPSGKTP
>Tip_2020
HIRKGPGRVQ
>Tip_2021
QIRKNPGRVK
>Tip_1193
WVRKAPGKIA
>Tip_1534
WVKEKPERIM
>Tip_1535
FIEKGPKRVA
>Tip_1341
IIERPTERVE
>Tip_1342
IIARPTPRIK
>Tip_1579
MIAALNWQIT
>Tip_3653
MIVALRRKVT
>Tip_3654
MICAMRRRVT
>Tip_1687
LRVKQRDRLV
>Tip_1688
IRKKKKDRLL
>Tip_1146
IRKKKKDKLM
>Tip_3568
QKRTQKFGFT
>Tip_3569
AKATEKFGFT
>Tip_1710
VRGSSKDNFE
>Tip_1711
VKGTEKDGFR
>Tip_256
TQHSERKVFE
>Tip_1074
TQHSEKCGFK
>Tip_2156
TKHKENQVYR
>Tip_2157
TRHRETQVFT
>Tip_1358
TQQSEKQVFR
>Tip_63
VQNHAAGRIS
>Tip_64
VQNSGAGRIK
>Tip_182
LSAQQELIQS
>Tip_1568
LNGKAELFQI
>Tip_1569
LTGEAELYEV
>Tip_155
LSTEQEIYLK
>Tip_608
AANGTNTYAS
>Tip_609
NANATNEYIT
>Tip_604
AELDRDTWCR
>Tip_2270
TSTDRDTRCA
>Tip_2271
TAVDRDTWCS
>Tip_850
SATAQDTWCT
>Tip_879
LSTDNEIYAS
>Tip_1160
LAGGMEIFAS
>Tip_1217
FPAEGDLFAP
>Tip_2237
VNANGLVLSG
>Tip_2928
ALVKDLLIVV
>Tip_2929
AFKNGLTLAE
>Tip_2839
ASANGLVLSG
>Tip_1989
ASSNGLVLSG
>Tip_1511
LDSGDKILLR
>Tip_1512
ADSGSKVLLR
>Tip_282
LRTEADHMVN
>Tip_688
LRKESQNLVY
>Tip_689
IRANSKHLIR
>Tip_3684
LRDGGKHTLK
>Tip_3685
LRDGGNQLLK
>Tip_42
VNTGAKVTIT
>Tip_421
TKLGDEKLLG
>Tip_4030
AHTSSSLVEE
>Tip_4031
THTSNSGTEG
>Tip_3509
NFQQEGIFVS
>Tip_3510
NFKREGIFVR
>Tip_1993
FPREEGLLAP
>Tip_781
ALKKEGFFQP
>Tip_782
SLKKEGFFQP
>Tip_242
GYSVSGVATG
>Tip_2451
SYEISIVAGS
>Tip_3057
RIGLDVMGYD
>Tip_3058
ALTVDVIAGD
>Tip_2602
ALEISIVWET
>Tip_2603
VSDIAVAWEK
>Tip_1549
TFALKVTWGK
>Tip_2303
KHTTAGALLG
>Tip_2304
VTTATGGLMG
>Tip_2542
MKSEEQILIQ
>Tip_2543
IYNKDEVLIQ
>Tip_2598
LEQYETFMLE
>Tip_2599
LHQYETCILE
>Tip_1766
FHGYEDCMIA
>Tip_252
LKELAGVLFR
>Tip_1091
LKQMGKALIS
>Tip_2783
QKEMNKQLIS
>Tip_3270
QEEIYEELSA
>Tip_3271
QDEMYDDLAV
>Tip_2770
QKDMNPQLIS
>Tip_2638
QKELKKGIIS
>Tip_3361
LRDIKSVPYR
>Tip_3362
LKDVKRLLPN
>Tip_2526
LRELVKVLSR
>Tip_2466
LKDIVAALYR
>Tip_354
IRAMKGVCHS
>Tip_355
VRSLLGVVYR
>Tip_257
IRHLLGVVFK
>Tip_3560
MDHHRVELVT
>Tip_3561
LEGPQLDVLT
>Tip_487
IESLRAQVLT
>Tip_473
LELLKGVVLK
>Tip_2400
IADRMHVTIM
>Tip_2401
ISDRVCVTIM
>Tip_1188
ISDRILVAIM
>Tip_557
LRYDMPLTLL
>Tip_2361
ISLEVFLLIY
>Tip_2476
VSLVAFLFVH
>Tip_2477
VRRIILLFVH
>Tip_2687
MNLELAITLL
>Tip_2688
LALEVALMLL
>Tip_1918
LSLEVFLIVL
>Tip_119
INKSLCLLVF
>Tip_585
ACRETSLLIQ
>Tip_586
ASRQTSLAAA
>Tip_424
FGYATLLLPI
>Tip_425
VNYSQCVLPL
>Tip_3124
VAKEVLIVIE
>Tip_3125
LCGGVCILIS
>Tip_3434
VGKEETTVID
>Tip_3435
TLKSSRILVG
>Tip_338
VDDSVCMMIL
>Tip_339
LANDICLMTL
>Tip_2515
QVATTKIGKI
>Tip_2516
QVATAKLAKF
>Tip_2385
EVESEQTARV
>Tip_618
DIGSENLLFL
>Tip_726
PLEKVTFISL
>Tip_727
TSESETLVSQ
>Tip_2437
IIEREQYLEK
>Tip_2438
IVDLERYYDR
>Tip_811
AAVRQRFIQL
>Tip_193
DVEKENDIRY
>Tip_2323
ESNTDNKQLV
>Tip_2324
ENDTDKKLIL
>Tip_2093
ALDTKKMILL
>Tip_3244
DISTREAIRF
>Tip_3245
DLETRKAIQF
>Tip_41
NYETVRLVRL
>Tip_1246
KGDVATITMI
>Tip_1603
RGDLAKTTML
>Tip_3893
SGDFAKNTML
>Tip_3894
RGEIARNKVL
>Tip_1560
KGDHQFLNGI
>Tip_3252
ENNHEKIPLF
>Tip_3253
EGWHERIREL
>Tip_1488
RGDQETLMAV
>Tip_121
VDTILNVMFF
>Tip_897
LGDWQVLAIV
>Tip_898
YGSWTCIHMV
>Tip_3999
LKAIKDGFLM
>Tip_4000
LKAIKDGLLM
>Tip_3732
VDTLKCNLLL
>Tip_3733
LEAIHRRIAS
>Tip_313
MTPQKARFLM
>Tip_1910
FGNSVNLTQM
>Tip_1911
FGNSLLLTMI
>Tip_3757
VGQILSLVMC
>Tip_3758
VGNFLNLVLL
>Tip_1207
VANFLNLLML
>Tip_2142
LPSVIDSAKF
>Tip_3143
IPSAVRLNQF
>Tip_3144
VPSFLHLRRF
>Tip_778
IPSTIDVNRF
>Tip_3623
PRRTIGLIHF
>Tip_3624
LGKVVRIIWF
>Tip_2390
LGKTVGVMWF
>Tip_2959
LSKILDMLSY
>Tip_2960
LGKTLDFMTF
>Tip_404
YRKIVISVVI
>Tip_405
VKEIIVDLVI
>Tip_453
VRVMGVAIVV
>Tip_454
IKVIGIIIVI
>Tip_701
ILILGIAIIG
>Tip_702
ILVLGVFLLG
>Tip_373
ILTLAAFILG
>Tip_199
IVVFSEFLFG
>Tip_3210
ATVMSIPIRL
>Tip_3211
ESIIVIALVI
>Tip_2461
AVVIDFPLQL
>Tip_3169
ASAISVPIIL
>Tip_3170
ATANNIPIQL
>Tip_2561
DTAVGLLVRF
>Tip_2562
ASAIGLLLQF
>Tip_1513
AQALGMLLTL
>Tip_160
AVGLALLLAI
>Tip_204
NIPLYMWKVF
>Tip_205
AIPLGMFEEH
>Tip_873
LVTIQIGNML
>Tip_874
TAAVEIGNVF
>Tip_2911
RTNLQLAKQS
>Tip_2912
MSGLAVANMT
>Tip_2869
MTGVFVASMT
>Tip_1727
TTGLPVSDWT
>Tip_1463
AAGLRVLDKA
>Tip_1464
IKGLIVRTLV
>Tip_1653
FLSLGEFGLS
>Tip_2016
FITLAILELE
>Tip_2017
IISPIPLHVE
>Tip_255
VAATRIVIVD
>Tip_2115
LESVSMAIVN
>Tip_2433
FAKDFVVLDR
>Tip_2434
IEKHLLILDR
>Tip_2593
YGLVRLLIIR
>Tip_2594
WGLVRLLVIA
>Tip_2001
WEAVRIAVMR
>Tip_3443
YEILFAIKYS
>Tip_3444
YDILFAIKFE
>Tip_3412
FDATKLCERH
>Tip_3413
YDVVRVAEWM
>Tip_3366
WDIMIATGLG
>Tip_3367
FDILNISKVV
>Tip_2327
EDKYRIVKEG
>Tip_2328
MEGTWTIKTG
>Tip_1863
ADMLNLVFQG
>Tip_995
ANVMSIVKYG
>Tip_2132
LTTVTVFKKG
>Tip_2133
PSMSTVMEFA
>Tip_1492
ADLFDNVRFQ
>Tip_3061
ANMWDPVKYQ
>Tip_3145
ANMFDLVQHQ
>Tip_3438
GELYDKIRFR
>Tip_3439
GEVYDKLRFR
>Tip_440
IRTFEVLFRI
>Tip_3389
IRVLPTYLRM
>Tip_3390
IKVLSRMLRM
>Tip_1635
IDTAPAIIRW
>Tip_1552
MRTMECVIRI
>Tip_1553
IQTMDVIIRI
>Tip_2926
SVDVIAISDS
>Tip_2927
STSICVISDT
>Tip_2112
ERTIAVVTNQ
>Tip_2586
EKIPGIAGKT
>Tip_2587
EKSPCIAGRT
>Tip_2987
DKAKSLLGEA
>Tip_2988
DKARSVIGES
>Tip_504
AHTLCVIAHS
>Tip_2189
ANGIGFTLTG
>Tip_2190
ANSLAFLMVE
>Tip_1359
VRGLGLVLVG
>Tip_3111
VKGLGLVLVG
>Tip_3112
INGAGLGLVG
>Tip_1278
VQGIGFLLAG
>Tip_534
GQTISQIVTT
>Tip_852
GHTIVIVLTK
>Tip_2250
GHTIAYVLTK
>Tip_3674
GHYIAYVLAK
>Tip_3675
GHYIAYVLDE
>Tip_14
IQSAGVILKV
>Tip_1149
RHGVVAKMRR
>Tip_1150
HFDIVQRVKT
>Tip_773
NGELISRFRM
>Tip_1241
SGEIITRLNY
>Tip_2981
EGSKVARYRY
>Tip_2982
KGQKIARNRY
>Tip_2360
KGSLITRYRR
>Tip_33
FIDQLKLVRL
>Tip_2158
YLGALDLERG
>Tip_2159
WLGALKLNRP
>Tip_1325
FLGALNLQRP
>Tip_1778
VLSAIDLKGI
>Tip_1779
SLSAIDIKGL
>Tip_2178
DSPSIDSRSL
>Tip_3987
DPPMLNSKAM
>Tip_3988
DPPRFDSLEL
>Tip_1643
SQNSMSPRTM
>Tip_941
EKLNVRCRRH
>Tip_1797
GIGTIEMPVN
>Tip_1798
SSPTIEMPLN
>Tip_3030
TPKDVNLPGK
>Tip_3031
AIPALELPAV
>Tip_625
TVPSFDHRVL
>Tip_535
SLPALDLKTV
>Tip_372
NLPQCDVKKV
>Tip_2314
CGGLERPRIL
>Tip_3530
SMSVAQPAPM
>Tip_3531
HAGVSHPTPE
>Tip_2475
CLGLDRPAPI
>Tip_1131
LASVSERKPT
>Tip_1090
MASIADAREL
>Tip_766
STEISNGWHM
>Tip_3285
VLLQADLFEQ
>Tip_3286
KSATAETKQQ
>Tip_3495
AVELFRYLNY
>Tip_3496
AIELFDKIRY
>Tip_1679
SIHIFNMVRY
>Tip_2807
SGDILRVVKY
>Tip_2808
SVEVYKLFNY
>Tip_3348
TLTHNRVINH
>Tip_3349
MMDHEKIIPH
>Tip_1782
IVRRFNRVGQ
>Tip_2961
TSRSWSSVGK
>Tip_2962
NIQSYNRVGQ
>Tip_1062
LIDICRFINY
>Tip_387
LLDVFELKQF
>Tip_1424
KIEFVRYGRF
>Tip_1425
MLELLRYSRF
>Tip_1670
FLELLEMDRF
>Tip_1671
VLVFLEFEQV
>Tip_15
FRNLIMWSQF
>Tip_899
LIQLARVLSL
>Tip_900
LIQLAHVLTL
>Tip_95
AISLQRLINV
>Tip_2167
TEKIKERVGL
>Tip_2168
EHRLKERVEI
>Tip_1616
TERLQERFGT
>Tip_1619
KAVFENVDLL
>Tip_2985
RQALEGLEVA
>Tip_2986
REALENVHRA
>Tip_3137
AELLEELEGL
>Tip_3489
HEVAENMEHT
>Tip_3490
AALIENLEAI
>Tip_1224
DDHVGSKSGQ
>Tip_1225
EDQIGDKSGA
>Tip_3394
DCRVMVNIGL
>Tip_3395
DERTYQTFGT
>Tip_1979
EDKIQRSLGH
>Tip_2052
EHIIRESVGE
>Tip_3608
NSVVQKDLGE
>Tip_3609
ESVVQKSLGE
>Tip_3493
DEVFTTSAGK
>Tip_3494
DEVYSADAGR
>Tip_497
TAQLGDSGGA
>Tip_2828
HDRIRDGHRA
>Tip_2829
TARLRDGGYS
>Tip_565
ADTKQMGYGT
>Tip_566
FPTLPSGIGN
>Tip_154
IPKMPNGVGN
>Tip_104
REKMPGGTGH
>Tip_72
RDKVSDQLAL
>Tip_626
KVKTAEKSGI
>Tip_627
TKKTAEKSGF
>Tip_1300
KTVSLEARAL
>Tip_1301
KTKSLEARGL
>Tip_3450
KMANFAGDCI
>Tip_3451
KIVNGAGDCL
>Tip_2356
AVKNIDCCAL
>Tip_2357
AVKNLDSCGL
>Tip_776
KSNVNEKLGT
>Tip_1255
SADIRQELKV
>Tip_3680
CAEKEKEFKV
>Tip_3681
QAENRDELKV
>Tip_1834
KEKDFQEIKV
>Tip_1835
KEKEYKEIEV
>Tip_946
QDRHQRELQA
>Tip_880
SEQVAEKLKV
>Tip_1650
SDRCAEKLRV
>Tip_1651
SNVCPEELKI
>Tip_1450
TKSVNTMVPR
>Tip_1451
SKSVQKMIPV
>Tip_1486
NERLTKQTLV
>Tip_1487
NQRLTKQVPV
>Tip_1563
ELTIDENLSL
>Tip_1564
EHNTDEKTAL
>Tip_919
PLANYPQGNI
>Tip_2968
QLSGDPQHSV
>Tip_2969
QLSSDPQHSV
>Tip_3590
TVRLDELTTT
>Tip_3591
TVRLEEMSAQ
>Tip_2527
QEQLEARIEF
>Tip_2528
RERYDNKMGL
>Tip_2462
KLCLKPYAHG
>Tip_2463
RMCLSVHAQG
>Tip_2997
RLDFRQRVDT
>Tip_2998
RMCIRTKIES
>Tip_3570
DVEILQHRKL
>Tip_3571
DTSVYQRRRI
>Tip_839
DVEIPHRRRL
>Tip_1031
PVSVAFEIAV
>Tip_1032
PIEVVIRRQV
>Tip_1045
PVEADITKLL
>Tip_1046
PIKAELSKLL
>Tip_479
AVDFTPRREF
>Tip_522
AINLAPKKIY
>Tip_853
AIDISPRKQI
>Tip_3287
AINMAPRTNL
>Tip_3288
QINMAPRTSE
>Tip_389
DISITQRHEF
>Tip_1767
GVILTVNFVV
>Tip_1768
EVVYSIRFVI
>Tip_222
AIMYSIKFFP
>Tip_1529
SLMLAVKLFS
>Tip_1530
SLMNSLQLYS
>Tip_1452
KYLFLLNSYQ
>Tip_2365
GFVFLLASYT
>Tip_2366
GFMYLLRSYS
>Tip_1357
AFFLWLGIYQ
>Tip_2970
ATLLASEFSE
>Tip_2971
TALLAVDLFD
>Tip_1261
MFLKGDEYVT
>Tip_1262
MLLRSEAYFS
>Tip_1137
MLLMGLPYFS
>Tip_1263
WVGKKVQYCP
>Tip_2851
FKARHVRFCD
>Tip_2852
MTGRVIRGLP
>Tip_4054
YFGKDVRHNP
>Tip_4055
WLAENVRYVK
>Tip_1145
WIGKGIKYGP
>Tip_464
WSGRAIKYCP
>Tip_760
WLGYEFRYCP
>Tip_761
WLGYEFRYCP
>Tip_183
WLGKALRFFP
>Tip_3637
PVLFRVKYDY
>Tip_3638
PLLYKVKIHY
>Tip_3723
AALFRVKYDP
>Tip_3861
VLLLRLKYRP
>Tip_3862
VILLNLKYGP
>Tip_2027
AVLFRCEYEP
>Tip_630
EVLFRASFAP
>Tip_558
VILYEAKLGQ
>Tip_419
AILFAVKFYP
>Tip_3975
HRFVFIIFNP
>Tip_3976
SSFWYIIAGP
>Tip_1102
DLVVFVILRP
>Tip_1103
DSAVILLLFP
>Tip_77
NMLIFIIFYP
>Tip_3102
MAEAIVEFPP
>Tip_3103
IAHSIIAFPP
>Tip_4001
VHLKNTGLII
>Tip_4002
IHLKNSDLTV
>Tip_1878
IQINGWNLFT
>Tip_2569
VYLATINVFL
>Tip_2570
VYLKAVSLFT
>Tip_1264
IHLNEIQWFT
>Tip_1088
LFLTGPLLIE
>Tip_1089
LHLNQPKLIH
>Tip_552
VYANRVEWYS
>Tip_1714
VHATRFDWSI
>Tip_2956
IYALILEWLQ
>Tip_2957
RYSIVLEWDK
>Tip_2873
FMAFRINWIT
>Tip_3459
YYCQKLDWLD
>Tip_3460
FYALRADWLF
>Tip_486
IYVKIIEWYS
>Tip_3334
IYTNGMRWFE
>Tip_4052
CILDGIAFFS
>Tip_4053
MITDPLAYFR
>Tip_3889
IYINDVQWYV
>Tip_3890
AYVNTVRWFS
>Tip_1211
VYLNDVTWYC
>Tip_673
VLNKTPQIDI
>Tip_674
KLDRVPAIDI
>Tip_1739
SLDMTNQMDI
>Tip_1740
AMEMSASVNI
>Tip_3052
SINMTDKKDF
>Tip_3053
TIKMKGNKQF
>Tip_881
VLEVTPKYGH
>Tip_1668
SLELTARWGL
>Tip_1669
QLEVTSRFGV
>Tip_3198
QAQLGGMWNH
>Tip_3199
RRQFNKMWNR
>Tip_2504
TSGLASGWAV
>Tip_827
TVKLSAKWSH
>Tip_2524
KLTRTLRNKY
>Tip_2525
PLNQTISNKT
>Tip_2145
LTQSTFRWYF
>Tip_2146
NIYQTFRWHY
>Tip_303
TLTRQLAFHT
>Tip_1523
DPKKLGDQHF
>Tip_1524
DAQRLLDRHF
>Tip_3083
FVRSNIKPHY
>Tip_3084
HLKYVVHPKY
>Tip_2597
YYKQAARSKF
>Tip_1242
PAKKIVLSDY
>Tip_443
GRITAVRLHQ
>Tip_583
AQANYLIRFT
>Tip_2865
PFRAFLIQFL
>Tip_2866
QYETYLIQFT
>Tip_1639
KLAAHLVSHP
>Tip_1640
DHSPYLLSHP
>Tip_993
ALCAYICTYL
>Tip_3934
AISAWLVSLM
>Tip_3935
AVSAWLVGFM
>Tip_2950
PPEILHTLMI
>Tip_2951
APRLIATLMV
>Tip_3969
PTDAHYPIML
>Tip_3970
PTNIHHTVML
>Tip_2449
PTELTEPISL
>Tip_2450
PSEISHEPYQ
>Tip_1183
DSEISHVISL
>Tip_418
QDETHLLFVL
>Tip_1715
TEKPLVVEHY
>Tip_1716
SFEPLLIKNY
>Tip_582
PLKALIIRNC
>Tip_483
PFKCLLVKSY
>Tip_455
PLDVVLVCRL
>Tip_456
PLDFLVVPEF
>Tip_3942
PLDMLLVERF
>Tip_3943
YLETLLVGRL
>Tip_281
PLSTFMVIIL
>Tip_2539
ALQEPPLLNG
>Tip_2540
ALQKPPLLNG
>Tip_3048
PMIQDEVFQE
>Tip_3049
PLIKDEIFRD
>Tip_2643
PLVKSTDGEK
>Tip_2644
PLVKSSDNQR
>Tip_2186
PLIKDQVIRR
>Tip_3121
GMVAKGRDHF
>Tip_3625
GIGRSHRYDI
>Tip_3626
DVGNSHRLEI
>Tip_2164
NNVECFRLHL
>Tip_2531
GLQKVMLLST
>Tip_2532
GLGTVMVLEA
>Tip_823
PLAKAPIMKG
>Tip_3078
LIVYYLVVKI
>Tip_3079
PITTYLYVTL
>Tip_1054
PATMYFIMRL
>Tip_664
DLNDPLIMKA
>Tip_3843
PLNNFAVLKV
>Tip_3844
PLNRYAILST
>Tip_577
PMALYLLLKQ
>Tip_4084
PFALFMVLEF
>Tip_4085
PVALFIVLRM
>Tip_3398
PQSLFFSDIY
>Tip_3399
ETDNFLMDIY
>Tip_330
PLTIFLLDIY
>Tip_750
PRLLYTIDTI
>Tip_3469
SKFLLLVDII
>Tip_3470
PLLLFVVDVV
>Tip_3383
FHLLVRENNS
>Tip_3384
AHMLASQNYS
>Tip_4066
GHCCDAANRS
>Tip_4067
GTQVAGEGQH
>Tip_1376
SCILAGTNYR
>Tip_1377
SLFISGTDAH
>Tip_2782
SRIIGCATIS
>Tip_3744
VDAADAEEAE
>Tip_4056
ASAMNCQELL
>Tip_4057
TEAVKCQEAK
>Tip_3442
SDVIGYETVS
>Tip_3805
IQTVCGGKHR
>Tip_3806
RQIACSGEYG
>Tip_2822
NYLQCHREYG
>Tip_2823
YYFECPKNFE
>Tip_2379
DYFLYSHDAL
>Tip_3098
PLFFLGSDIL
>Tip_3099
TYFQLGRDIV
>Tip_4064
DLLLLTGQTL
>Tip_4065
DFILLTGQML
>Tip_1366
HFKVYADRWL
>Tip_1367
HHKLFANKYL
>Tip_1460
TLLFMMGNSL
>Tip_1461
TLLFMMANNL
>Tip_1010
RLLALLANNL
>Tip_2217
DFAIVTAKDF
>Tip_2218
SFVITKGLSY
>Tip_1379
DFVVIVAQGL
>Tip_4086
TIRCFLPAGV
>Tip_4087
TYRMFLDAYQ
>Tip_1627
TINMPLHVFE
>Tip_1628
TINFALHVYE
>Tip_2684
SYKLYLIVIE
>Tip_2989
SFEIYYTILT
>Tip_2990
NWKLYYAILR
>Tip_1907
CPKYFFFHFI
>Tip_1908
CPIQTFFYCI
>Tip_1406
KFVFFLKTSL
>Tip_1608
PFTFFLDAMF
>Tip_2901
DGKAQIVTWV
>Tip_2902
EDKQTIATWV
>Tip_1693
SWRSSLETFI
>Tip_298
NIMLFLGMYA
>Tip_2042
KYIMFLGMPA
>Tip_2043
SYVIYVAIFT
>Tip_711
DYALYDGLGI
>Tip_712
AYVLYSGLLI
>Tip_687
QCMIHVDLQI
>Tip_1178
ETLIHMGSYM
>Tip_1179
ETLLHVAVMM
>Tip_16
AVGVWLQQYY
>Tip_333
GPGLALNQYY
>Tip_367
REDLNMNHAS
>Tip_1195
ANAVQADRGR
>Tip_1196
ASDVHSNRRA
>Tip_792
AATVVTDRGA
>Tip_775
KKELSSKRAA
>Tip_970
MPDLQLYRYY
>Tip_971
APAIGVFRYY
>Tip_132
APGVQLYIYY
>Tip_588
VKPVTVLRME
>Tip_3248
LREIRSCRFG
>Tip_3249
IREVRVCPMA
>Tip_510
IKEVSVARMK
>Tip_3385
LDKYKLAFTQ
>Tip_3386
LDKYRLGYAL
>Tip_551
FDKFELAYTY
>Tip_3208
VEYYKLAQHL
>Tip_3209
VKYYKFEQHF
>Tip_3158
LEFYKLARYV
>Tip_809
FEDIFWTQIA
>Tip_980
FGDLFAVLIA
>Tip_981
FGDEFWVRVA
>Tip_1232
VKEHYWSQRA
>Tip_2935
IEEVFFSATK
>Tip_2936
IDDVFHERTA
>Tip_1270
EGQWFWRSTT
>Tip_1641
SKRKALGQIV
>Tip_1642
SKKDTLGQII
>Tip_2135
KAKENAYQTV
>Tip_2136
EAKDQVFQTI
>Tip_1435
KNKESVYHEI
>Tip_2258
MEIKDLLNAV
>Tip_2259
EDVKDILQAV
>Tip_2254
ESIESLEQAV
>Tip_2255
EKNRTLEAAI
>Tip_612
KQKSLIEEIP
>Tip_613
EDRDTIEELP
>Tip_79
ARTETVEAVV
>Tip_80
AKVQMADKVV
>Tip_603
AKKNSICQLR
>Tip_2700
QAHSPIRGIE
>Tip_3369
QNHAPRQPLE
>Tip_3370
QSHAPIQPLE
>Tip_1617
TEKKTVGKVL
>Tip_1618
QKKSTVGDIL
>Tip_2035
SGEADTSEIV
>Tip_2036
SGELESSEFI
>Tip_2295
ADDLDQYVRA
>Tip_2296
STQIDEYDVN
>Tip_695
TGGLDASSFV
>Tip_302
TGELDTSEFI
>Tip_156
TRRFDTSKLI
>Tip_353
SAQVEITRYR
>Tip_2760
TFPMETGRFF
>Tip_2761
TFPLETRRIF
>Tip_1346
GAELADKKFI
>Tip_1347
SAKLNTKRFL
>Tip_340
STKSATKHFI
>Tip_3922
ARQYDLRAFI
>Tip_3923
GRTRDCRTML
>Tip_1215
KRKYNLNALF
>Tip_1216
AQAYEMSILF
>Tip_820
LRDHMIVGKF
>Tip_3016
NQEHVQYFKL
>Tip_3017
ERESIKIVKL
>Tip_1455
SRKHTLLFEL
>Tip_888
VKRHSILFKL
>Tip_109
NRKIETGNFI
>Tip_17
AKKIEVGLLV
>Tip_1681
GKNLDICQVV
>Tip_3588
EATLSCRQLV
>Tip_3589
AKTLSEKNIV
>Tip_428
FRDINCVKIV
>Tip_484
VNEFNCGRIV
>Tip_1097
VNKFQCGRIV
>Tip_2705
IAESSCERLK
>Tip_4074
LNDINFNIMI
>Tip_4075
ENVLNIGRML
>Tip_1582
VRKWDQGRLV
>Tip_1583
IKEWDEEKLA
>Tip_2492
VKEFNVGRLV
>Tip_2493
LKSYSVRNIV
>Tip_704
IKDTGILREH
>Tip_705
VKESGVLRLQ
>Tip_1226
VRTEGVLRLQ
>Tip_3068
GRTEDCTKVQ
>Tip_3069
NRTDKVLKVR
>Tip_1281
NRAEGIIRGK
>Tip_740
VQTEGIWRLQ
>Tip_3520
AKEFVAFEEE
>Tip_3521
MEEVTCFGEE
>Tip_817
IKNLVVLRQE
>Tip_1427
AEQGAIGESI
>Tip_1428
QKQTMLAKDL
>Tip_2075
AEQPLMAKNL
>Tip_2797
SQQPIQLAAI
>Tip_3276
TNVPVVLKDA
>Tip_3406
QETPILLSDQ
>Tip_3407
EETPVMLADR
>Tip_1167
FRTAIFGTDP
>Tip_1168
ARTAIFAKNI
>Tip_796
TKLGILFKEH
>Tip_129
VKEATGLASE
>Tip_948
IKEGALKESQ
>Tip_949
NKHANLRRRQ
>Tip_3801
VRESQIVHTK
>Tip_3802
FRKAQRVHDK
>Tip_532
MLNPLLVSDE
>Tip_533
LRTLLLASKE
>Tip_3730
NRNLSSAECG
>Tip_3731
KRNVSAAQEG
>Tip_3359
DIEVNASQDR
>Tip_3040
GKDLRKADNG
>Tip_3944
VTNEQDSEFK
>Tip_3945
ATNDQQAPID
>Tip_2041
TTDEQQAEFD
>Tip_1403
TANEKQAEFE
>Tip_2758
IANERLNIHD
>Tip_2759
IMNERLIIHD
>Tip_943
IINELKIVYD
>Tip_1323
VEDLYIVENQ
>Tip_1324
FEDLHLLKKE
>Tip_305
TAELHLVDNE
>Tip_56
VMEQVVLAIQ
>Tip_1100
VRAQIVLSIQ
>Tip_1694
VNHPVVLSVR
>Tip_1695
VKHPVVFSVQ
>Tip_1220
APQPFLFRVQ
>Tip_1221
VKQPIVFTTQ
>Tip_851
IKEDHARYSF
>Tip_3477
LKREHIRYKR
>Tip_3478
MKKEAARYKF
>Tip_1498
LTEQHIRFSF
>Tip_159
LKRAELRLFL
>Tip_2857
DRPAGMRFIL
>Tip_2858
DPGEGFKFLL
>Tip_1723
DPDQSLRLIM
>Tip_2701
TMNTNVRYVY
>Tip_2702
VQHKDLLKMY
>Tip_2266
IKKQTIRYVY
>Tip_273
LQKQTLCLLL
>Tip_1592
TTKQSLSIML
>Tip_1593
LQRKAVAFIL
>Tip_1096
LQKETISFLL
>Tip_681
GVEKLLSPAL
>Tip_682
AIERLLKPPL
>Tip_1244
GIEALVIFRM
>Tip_1245
AVEALVKDPI
>Tip_423
ATEALVAYPL
>Tip_270
GSRKLLSKVV
>Tip_767
GAEKVISMVI
>Tip_768
GAQSIIRMVA
>Tip_346
AATSVLSYRS
>Tip_2629
AFTGVFCAEE
>Tip_3825
SATGILSARK
>Tip_3826
AALGILSKKK
>Tip_2284
EGPVVTLFKK
>Tip_2285
EASVHTLFKK
>Tip_2280
AATQVTIYRT
>Tip_2281
GAKSIRSYRL
>Tip_1554
AITVITKWRC
>Tip_668
IARSVMNSRL
>Tip_2096
LLEKKLRQAL
>Tip_2793
VTNKAMAHAL
>Tip_2794
IVTKCMKSFL
>Tip_1660
VSAKILTCRL
>Tip_530
AATKRVPCRV
>Tip_1445
SAEEVLTYKL
>Tip_3778
PALGIARFDL
>Tip_3779
GTLNLSKYDL
>Tip_3200
PALNLEAFNL
>Tip_1746
IATNLIAYKL
>Tip_749
DDHELVSGET
>Tip_2529
DNDKHIAGED
>Tip_2530
DGNKHVANED
>Tip_1965
RDKEDVTGPC
>Tip_167
PEDRAYVADA
>Tip_1490
PADRVFNLDP
>Tip_2490
AQDIAYAHDV
>Tip_2491
RTDRSAANRA
>Tip_291
PQAKLYDANP
>Tip_2073
PHENLFSYEV
>Tip_2074
PMDNLFAYQA
>Tip_1411
PQDDIFLMQA
>Tip_1065
PQERAQTALS
>Tip_1066
AQDRVACFMN
>Tip_756
LKNHWIKYGR
>Tip_757
VRTNWIKFGR
>Tip_2903
LRRRVSKHTN
>Tip_2904
LRRVCPKFTQ
>Tip_3979
FHKWYINFVR
>Tip_3980
ERRWYIKFTR
>Tip_3726
IKTYYRRYNR
>Tip_3727
VHRYYLKYNR
>Tip_3895
VRCNLIKFSR
>Tip_3896
LRREVVKFDQ
>Tip_3457
VEVATCDFEG
>Tip_3458
SMRKLVDSGE
>Tip_731
CLRHDSEFGS
>Tip_541
MLRQSSDFGS
>Tip_568
AASHNVDFGT
>Tip_569
ARAHPVEFGI
>Tip_579
LKRKEQTLLV
>Tip_1436
LVENDLHLLR
>Tip_2268
LALLEKHLSE
>Tip_2269
LAIMETEPSK
>Tip_2128
ICLRSTDFDK
>Tip_1267
TGENKIALLR
>Tip_200
LKTNSLALIL
>Tip_3877
FKFYNLQLVQ
>Tip_3878
LSRYNLQLFM
>Tip_1020
VKTNSKTLRS
>Tip_758
IRKDFVIIIF
>Tip_759
IARTLQELFF
>Tip_371
MENDFLTMIF
>Tip_5
RRKSDVKPIL
>Tip_3936
MDRAYFNYAL
>Tip_3937
QERTSAEFVL
>Tip_238
CGRADMKYMY
>Tip_485
DGRCDAAHIY
>Tip_1274
DGRAKDPVLY
>Tip_3256
DCTVKGAIYF
>Tip_3257
DSTIKGALVY
>Tip_1584
DARSKGSCCW
>Tip_3088
CGKCDMKQLS
>Tip_3089
SGTCDMNYLG
>Tip_2130
KQTGKLDCKR
>Tip_3926
VVQVNKGSET
>Tip_3927
AGEVEKGQEL
>Tip_2719
GRRLNLGFAL
>Tip_70
IAKAKVEFLK
>Tip_3104
VGKLFLQLKL
>Tip_3983
IGAVLLKLLI
>Tip_3984
VGRIILRLLV
>Tip_1946
ADSARLDFLP
>Tip_1947
AECSRLEFIM
>Tip_246
MREQRVGFVL
>Tip_247
LRKNRVESVI
>Tip_840
LKKRTLEFKI
>Tip_4080
LAAFPASITI
>Tip_4081
TAVEAVRLSV
>Tip_2236
LKKRPVSFKI
>Tip_1970
LKKIQVTFRI
>Tip_1034
FKKGRIDFQV
>Tip_954
VLKLGIEFLS
>Tip_2766
LLKLGEEFFS
>Tip_2767
ILEMGMNFIE
>Tip_1138
VRMLGNEFLF
>Tip_3621
VKSVALELEI
>Tip_3622
IREIIGELAV
>Tip_3455
LVSQQVEFQF
>Tip_3456
ILSEQLGFMG
>Tip_3187
VLVNKIEFML
>Tip_3188
VFFNKIEFVR
>Tip_610
LMKKNIEYVG
>Tip_3014
FRRRRYACEI
>Tip_3015
MRKNRYAAAV
>Tip_593
FRPERRRCFV
>Tip_2202
ENAREAHCDP
>Tip_2203
FNARESEPDP
>Tip_1331
FEVQQLECDL
>Tip_2374
FTRESDLKFV
>Tip_2679
FGSEHDNRLF
>Tip_2680
FGSDHDHKLF
>Tip_113
FAQTRYEFLF
>Tip_1360
FRKVKKESVY
>Tip_1361
FAEVRREFLY
>Tip_343
FKDLTNKFLS
>Tip_344
PNHGDGQFIL
>Tip_97
LKVLQTRLSL
>Tip_1890
DKYHLIKRLF
>Tip_1891
VARPLIKRLF
>Tip_2038
AAQPCRIRVL
>Tip_2039
LQFPLIRKLY
>Tip_2894
LGAPELLKTW
>Tip_2895
LEAPKLLKTW
>Tip_3096
SETPKIKAVK
>Tip_3097
TEAPRLQADK
>Tip_378
MKTQEFREIF
>Tip_2425
TEFTDTSNIF
>Tip_2426
MEQDEDKTVY
>Tip_698
MTADDTRDIF
>Tip_3881
MQSDNMRIIF
>Tip_3882
MEDDNMRIIF
>Tip_1895
FRKPQVRRML
>Tip_220
LRYQLAKRLY
>Tip_2398
LRYPLIKRLF
>Tip_2399
LRYPLVKSIF
>Tip_1151
VKFPLFNGTY
>Tip_1152
KTFPMLNKAF
>Tip_1057
VQIRPLLVGM
>Tip_2343
IKFKIVNRAF
>Tip_2344
IKLKIVNRAF
>Tip_215
NTLNGCRRFN
>Tip_216
ATYPSFERAF
>Tip_66
LRYPLIKSLF
>Tip_35
ANFSLDRRVV
>Tip_1000
QGVPYHSGNT
>Tip_1697
EPDVYSTAPI
>Tip_3957
ETQIFNITFR
>Tip_3958
AFEIFTMAQK
>Tip_3761
MDDIHTFGQY
>Tip_3762
FDEIPELAEL
>Tip_2609
LNCPYLGKSL
>Tip_3131
MNGPYLNKDL
>Tip_3132
MNTPYVGRDI
>Tip_314
LECPYVLRSI
>Tip_786
PQCNASGRSI
>Tip_822
EQCPIMVKGA
>Tip_3467
ETIPIAARNL
>Tip_3468
RKCPIAADNI
>Tip_0
VPKKTAIFIQ
>Tip_106
KYNQAGISVR
>Tip_3715
SIQRMSIAVD
>Tip_3716
PELVVPVHVR
>Tip_2100
HFKRLPIPLK
>Tip_1238
SVNQADVPVE
>Tip_914
EYKRANVPLS
>Tip_818
EYKRANIPDK
>Tip_511
AYTPAPLPVI
>Tip_2621
SLSHETSPID
>Tip_2622
ALSSEASSID
>Tip_2129
AIKRESKGLN
>Tip_3020
AIRRETKKIK
>Tip_3021
SLRIDNEAIN
>Tip_1868
ETQVKDITPK
>Tip_1892
EAKLDDLASE
>Tip_1893
QARIHSIESI
>Tip_2848
EVKREDKPRA
>Tip_2849
AVKREDKPRA
>Tip_3234
ETNKKTVLVR
>Tip_3235
STRKETVFVR
>Tip_478
NPNRAQIPLK
>Tip_2666
NKARDKCPLK
>Tip_2667
NEARDKCPLK
>Tip_3635
SASRAKWTTA
>Tip_3636
TGTEEKAPTT
>Tip_3273
AAVKEYTPGK
>Tip_2054
GEIRGGTPLK
>Tip_1945
NDVKKACPLK
>Tip_951
SANEEQCGIK
>Tip_952
SVTEEMCHIS
>Tip_584
SANEECCSLR
>Tip_2211
QHKKAGVQIV
>Tip_2708
DKRKAGVFIL
>Tip_2709
EPEKGDLLVL
>Tip_58
ATAEQSVQCM
>Tip_3985
FSNQCEFSIN
>Tip_3986
LTHQCEFSYT
>Tip_2415
LPRRCEFTIT
>Tip_2435
LKQKNEFTIQ
>Tip_3831
LHPKAEFKVT
>Tip_3832
LKRKCKIEVS
>Tip_2824
GHRKGTNLLQ
>Tip_2825
VNRHGTDLLT
>Tip_2502
AIERGEEEAP
>Tip_2503
AYRRNEEEDP
>Tip_1785
AYKRGEKTGT
>Tip_221
AYRQLNSTLA
>Tip_1557
AFKKAAIAIS
>Tip_3482
MFNKASVDLE
>Tip_3483
VLAETSIAVS
>Tip_2315
NCRSGEVTFA
>Tip_2316
NHRKGEVTLA
>Tip_550
NHRKGEVTIA
>Tip_1741
VDKVFLTEVL
>Tip_1742
TNKVALIEVL
>Tip_736
IHRVADFAPY
>Tip_69
ISKVGNTNVL
>Tip_202
LSEVGQTNVV
>Tip_2888
VEKVEEGESL
>Tip_2889
VKKFTEPSSL
>Tip_1306
MEKLTKGAVL
>Tip_2692
RGRTGGSKYK
>Tip_2693
NGKLGGSLAC
>Tip_2162
MTKIGNTNVL
>Tip_3562
IFSRTHVREK
>Tip_3563
IYQKTYVRAK
>Tip_2267
IYSGIHFRIK
>Tip_1316
IHGKKRDPTQ
>Tip_3847
IYNQATLNER
>Tip_3848
IYNQATFKQR
>Tip_2098
LRNRQKYQIL
>Tip_1725
LHRRSRGTLV
>Tip_1726
IHKKSRGTLS
>Tip_2892
IEAQDRALIC
>Tip_2893
LEFQDRGTIC
>Tip_2914
VPRTANVKAD
>Tip_2915
APRTADARLH
>Tip_3196
LPEDDESRAN
>Tip_3197
LPTADEIEAN
>Tip_2507
ESRECQIRYD
>Tip_290
VGKKAKARIN
>Tip_125
LVYLGLVGFK
>Tip_3596
IIDDGLIDFK
>Tip_3597
LINDGLIDFQ
>Tip_1021
MVKEGLVEFN
>Tip_1296
QNVTSIPAFR
>Tip_1297
LQITNMPQSR
>Tip_422
LQLNNIPEFR
>Tip_236
AIFSSLTKFA
>Tip_441
IMFSEWATFT
>Tip_442
IVFSNWKTFV
>Tip_356
VVLSNLSSVI
>Tip_2471
VCFPNLQVFV
>Tip_2482
FVFAQFEAMV
>Tip_2483
VTFANYQPYT
>Tip_2134
MVFVDKDSFM
>Tip_1913
MMFSEMSEFR
>Tip_1914
IIFSDTSEFK
>Tip_987
INMRHGHTYN
>Tip_988
QMFAQTEAYN
>Tip_855
LAFVDLTKFH
>Tip_3790
VEVNIIYRYG
>Tip_3791
VNMSLLMKSG
>Tip_2069
TAYNLFFKYR
>Tip_2500
VAFFIKERWE
>Tip_2931
VTYFHLDSFQ
>Tip_2932
LLNYILQDKE
>Tip_3905
ISFFILDIWE
>Tip_3906
VSYFILDVWD
>Tip_92
ILGQGTLILV
>Tip_829
ILQGHSMVMF
>Tip_830
SFGSQCLVLF
>Tip_1204
IPGYQGLAQF
>Tip_1205
LPGFHGFAQI
>Tip_2176
IIAVVISLVF
>Tip_2177
IVASVVDLVF
>Tip_1388
IVALLVSLVF
>Tip_1365
MMGLIESLEY
>Tip_2756
VLDRLVYLHY
>Tip_2757
VLDMLVTLQY
>Tip_1677
IRGDKKLVKA
>Tip_1678
VRGNRKICEF
>Tip_347
LLAKGALVLV
>Tip_348
LLGQGATVLV
>Tip_3690
FMGQVIIALK
>Tip_3691
MFAKGVFILV
>Tip_1500
VTGIQLGFRR
>Tip_1501
IIQILFGCRL
>Tip_65
IVGIEVTYYT
>Tip_74
IVGIQLTFYI
>Tip_1901
AERITFVYFV
>Tip_3379
VEKLTGLMIV
>Tip_3380
MEKIGGLVGA
>Tip_2577
AERITFVFFI
>Tip_1504
LAKVVFVYFT
>Tip_449
YAVVGITLYA
>Tip_2772
MAEVRIHFFT
>Tip_2773
YAKTRLYFFT
>Tip_2619
YASKSIPFFT
>Tip_2620
YGAIKIPFFT
>Tip_351
LIGIQLRIST
>Tip_1815
TLSIAVEIEY
>Tip_2948
FLGVALSFQF
>Tip_2949
FLNLAVPLHY
>Tip_1676
YLSIVTRVDM
>Tip_1606
VLAVKLQIQM
>Tip_149
FAGLSESYYV
>Tip_310
PRNFELSSFL
>Tip_724
PEEQSFKNIK
>Tip_725
RLDQGLKFLR
>Tip_1161
PASSELDALE
>Tip_1698
PANNDLNQLK
>Tip_1699
PASDYLAKWK
>Tip_3606
TITVRIWTRV
>Tip_3607
FGSIREWTCI
>Tip_1561
AVNYRAWEKG
>Tip_1562
ATSYRAWEKG
>Tip_2160
SVVFRSWTAG
>Tip_2161
AQVYRPWACE
>Tip_894
MAAFDVYKRI
>Tip_895
VASFQIVKFV
>Tip_1856
ASTFELWVFF
>Tip_1857
GSTGELWLFF
>Tip_124
VATYEISTYV
>Tip_547
CNHHMMAAYA
>Tip_1566
CNLTFLTVYV
>Tip_1567
CVILLLSRHS
>Tip_2243
LIIYDAHFYV
>Tip_2244
LSIFAASFRV
>Tip_2886
KTPRDLKQFI
>Tip_2887
SVERDPRNYI
>Tip_3788
SVKFDLKNFV
>Tip_3789
DVRFSLKNFV
>Tip_1889
EPRYRTKKFS
>Tip_1049
VMRMNLEQFD
>Tip_2067
IVEYSAEEWF
>Tip_2068
IIPYSAEEWL
>Tip_1442
IKEYDNEQFL
>Tip_265
IVGQDLEPLV
>Tip_1319
VVQWPLESFI
>Tip_2317
VAQWPKASYI
>Tip_2318
IAKWPQADYI
>Tip_1880
CAWFGVDEHL
>Tip_1881
VASYDVEEPI
>Tip_2940
VMVYGIKNSI
>Tip_2941
ILLYGVHQYC
>Tip_361
LSAHDQAQDD
>Tip_431
LANHMTIREH
>Tip_3350
LSHLGGLNEA
>Tip_3351
LAELGNLNKD
>Tip_2916
ITTFGLLSDK
>Tip_2917
IADFGVLGDK
>Tip_3202
IKDKNTFVGQ
>Tip_3203
IQDKCPMLVQ
>Tip_2403
LDTQSTIIEM
>Tip_1400
LSDQNVFIER
>Tip_3580
PGAEDSVIET
>Tip_3581
VGEHDTLVEH
>Tip_2698
PGRQDVFVER
>Tip_318
ICTADKRQDD
>Tip_157
IRDHDRRNYD
>Tip_656
VKNHRRLESD
>Tip_657
VKENERMDYD
>Tip_2741
AKSFQRLDNE
>Tip_2742
AKDHQQLDLE
>Tip_2256
IRVRDTSEYD
>Tip_2257
VREPDRQSYD
>Tip_2690
PLDYNNAFYN
>Tip_2691
PMEYNKAYFN
>Tip_1474
PLDYHERYYY
>Tip_1372
PYSSKQVYNG
>Tip_1373
TLCLKNKVLD
>Tip_3604
ALEYDRTLYD
>Tip_3605
AQEFSRTLWE
>Tip_3296
SIDYDRLLYN
>Tip_3297
PLDYDRMLYD
>Tip_3045
LLQYDRAIYD
>Tip_4032
VESYVKSLYF
>Tip_4033
VEDYQKVLYE
>Tip_1429
AMEYNRVLYD
>Tip_1164
LCSYDKQLFI
>Tip_1750
IHCFQKDLMF
>Tip_1751
LHNFEHKALF
>Tip_2252
ACDHNQDIFA
>Tip_2253
ACAYELDILA
>Tip_2923
SCDHNQSIFA
>Tip_2924
SCDHNQSFFA
>Tip_2119
LSDRRRAVYQ
>Tip_2120
ISDRRYAVSL
>Tip_574
FSDHAQGAFQ
>Tip_474
LCDYAKELID
>Tip_45
VCDYGKDIFA
>Tip_86
VFDYGKNVFA
>Tip_2762
LWSYGAPVLE
>Tip_2763
LWDYANPIYE
>Tip_2600
IVNMGNCAIW
>Tip_2601
LWDYGAAAVA
>Tip_2022
VWDRGAATLA
>Tip_2037
TWEFGKTLFI
>Tip_3445
MWQYGQCPVT
>Tip_3448
FFKYGKTPIT
>Tip_3449
FWQHGSVNLS
>Tip_2141
MWDFGEKVQI
>Tip_3768
EFQCKAATDV
>Tip_3769
QWEFVAQINL
>Tip_3236
KWEFINKVEI
>Tip_1051
IWEYADAVEA
>Tip_3839
VLGYGQETEV
>Tip_3840
VISYRKETQL
>Tip_3719
LLGYRVESLM
>Tip_3720
ITGYRHESEV
>Tip_590
CFQSGNDILR
>Tip_591
CIDYGKDLIK
>Tip_517
VITGPYKFYL
>Tip_1449
IIVGTNEYYV
>Tip_3544
LLTGPTHHFL
>Tip_3545
LITGSREYFL
>Tip_82
SFAWTTNFFF
>Tip_3550
LVNRDYEYAF
>Tip_3551
VVKRDYEYGL
>Tip_1212
AVAKEYKYGL
>Tip_53
AVGKEFSYYL
>Tip_2260
LAKTRLAIIF
>Tip_4048
TVATRLTILV
>Tip_4049
TVASRLTILV
>Tip_2930
TIASRLTITA
>Tip_1544
KIGQRLTILW
>Tip_1598
TIGSKLSFDV
>Tip_1599
RVGSRLSVAI
>Tip_2627
TAGSQELLNI
>Tip_2628
RIAKQVTLNI
>Tip_2992
LLGGGELACR
>Tip_2993
LLGGQYVVLP
>Tip_845
AVGNQELVLP
>Tip_393
LFCGQILVDP
>Tip_3707
LLAAAFVEDA
>Tip_3708
FLMGEFIANS
>Tip_1033
FLCGQILVDP
>Tip_1812
FVGGQVVLVP
>Tip_1813
FVGGQVTLVP
>Tip_444
QKKRGAFATL
>Tip_445
LKTRGLNATL
>Tip_2652
AVAEKYIFGE
>Tip_2653
FEGQAWINNM
>Tip_956
WNQKVVSFFL
>Tip_957
MKNKACHFTL
>Tip_1087
LENRPLQLNI
>Tip_1984
LIVRAIYLEL
>Tip_1985
LIFRPLFMEL
>Tip_769
QLARPIYIEF
>Tip_3266
KLTRWIAVKF
>Tip_3267
LHRRPIEVKS
>Tip_1830
LLPVPTLAEY
>Tip_1831
LIPVPLYLEC
>Tip_3799
MLARPIELEY
>Tip_3800
ELARPINLLL
>Tip_1613
FVFEPVFLVF
>Tip_3774
FYLHPEYFLF
>Tip_3775
DYLHPLFLMI
>Tip_1322
FFGGKRRMHF
>Tip_1870
FTAFLIFIRS
>Tip_1871
FLGIAVYIEF
>Tip_2165
ALNLDLYFDF
>Tip_2166
ALGLDLYFEF
>Tip_101
LFVRPIFLEV
>Tip_1454
VIIIKMFFAL
>Tip_3115
IVLSKYLLEY
>Tip_3116
IILIKMMLEV
>Tip_2107
LLLKLFFLEA
>Tip_2108
LLIRAYYLDL
>Tip_930
LMKGALFLEL
>Tip_931
LIEGAIFLDL
>Tip_201
VLRGALYLEI
>Tip_13
VLRGSLFLEL
>Tip_2640
FLSAMFFMEF
>Tip_3554
FLSAMIFIES
>Tip_3555
FLSTMIFVDF
>Tip_1077
FITSYKFYDF
>Tip_1078
LIHRIVWHEL
>Tip_1931
FEIAKGFTDM
>Tip_1932
YTIIKGFTDL
>Tip_3009
VATVAGAAEA
>Tip_3807
TLGAAGHPVE
>Tip_3808
LAAVAGHAST
>Tip_488
LAVMAGFSEV
>Tip_1865
SASHLLIESA
>Tip_1866
SASHVCIEST
>Tip_932
KSTFANFEQT
>Tip_2457
NRTFANLEQH
>Tip_2458
KATFANIEQT
>Tip_225
FVSIIGFAER
>Tip_3138
IKGDPLCVRP
>Tip_3139
IKDDPICVQP
>Tip_3584
QLLEYNCMKM
>Tip_3585
QNTDYNVFAM
>Tip_2208
WKQDYAIIHI
>Tip_2391
LNKDYQSVRI
>Tip_2392
VNKDYQSVRI
>Tip_525
FNEDFPCVSP
>Tip_3837
VVATSIFSRP
>Tip_3838
LMATSIYTRP
>Tip_3538
FLNPSLLTEV
>Tip_3539
FFNASLLTEL
>Tip_3699
QVNMMMLVSR
>Tip_3700
LVNKLILVSR
>Tip_1887
LVKGVLLFEY
>Tip_360
FFANAILPEL
>Tip_170
CFNSAVLTEL
>Tip_10
LIVIIISFQT
>Tip_2648
ACVLSDSLTD
>Tip_2649
ACVLCDSFAS
>Tip_1905
FLVSSEEFAS
>Tip_436
LLVMCDYFMT
>Tip_2416
LKTSALYSVT
>Tip_2417
WMVFCLYFVT
>Tip_2996
WVSPRNLLLM
>Tip_3404
WPCPTALLIS
>Tip_3405
WTSVAKLTIQ
>Tip_2225
WASPRNFLIM
>Tip_1877
WFSDADYFIT
>Tip_3002
YLTVIKARDQ
>Tip_3003
YVRCADKRDQ
>Tip_1444
FVLINDYYHT
>Tip_4007
IVILKEKFAE
>Tip_4008
VTIARSKWEQ
>Tip_1780
VHVTNREFAT
>Tip_1781
VLIANSEFAS
>Tip_249
LLAIDRSCGT
>Tip_87
SIITYFLLEI
>Tip_108
IILLNVLLVS
>Tip_1620
LLIVGHVLPS
>Tip_3189
VLLMNTLFPD
>Tip_3190
VILINTVIPD
>Tip_2319
PIRVGILLNV
>Tip_2320
PLRVGVLVSV
>Tip_2227
PIPVGPMLQV
>Tip_2228
PQPLGPLILV
>Tip_287
VLMPEVSMLI
>Tip_288
VLIADISLEI
>Tip_3062
FIGTLMFVVR
>Tip_3063
FIGTLLFVVK
>Tip_2245
LSTPRVIVFL
>Tip_2246
LAVVKTIVYF
>Tip_580
LLKQDIFTMM
>Tip_1609
MQDASAIFMT
>Tip_1610
MQEAASVILL
>Tip_1912
IVSQLIVELW
>Tip_3260
ISGQVVIEFI
>Tip_3261
IASQLMIELW
>Tip_3194
VGETVTLEIL
>Tip_3195
VGEKVNTEIQ
>Tip_2456
VQETVIFELV
>Tip_4078
VQSKDTVVWL
>Tip_4079
VQSKGPTIWL
>Tip_509
VESGGGVVLV
>Tip_1228
AEGEDVVFLF
>Tip_3989
AEGESFMVLF
>Tip_3990
AEGEDVVVLF
>Tip_1434
VSAGQAYLKL
>Tip_3491
ITAGQCRLNL
>Tip_3492
LTGGQARWGL
>Tip_233
LEVGQEFTPL
>Tip_342
TDTEKALKSF
>Tip_518
LAAGRVSKDR
>Tip_519
LAIGKVSKQR
>Tip_433
TDVSKASKPY
>Tip_1191
SEIGQIKYGV
>Tip_1192
VEIGQMRRGV
>Tip_576
TETGKIRVGI
>Tip_259
IEIGKARMGL
>Tip_44
PSAGMVRVIL
>Tip_457
RKSVVLKITL
>Tip_633
KKGFEIQLTL
>Tip_915
RPGIDSKLQM
>Tip_2080
RAEVNGRITE
>Tip_2081
RAVISGKILV
>Tip_1977
RLEVPGLILI
>Tip_1978
RLEIPGKIFI
>Tip_2117
RLDLSGHLLL
>Tip_2118
KWDLSGFFLR
>Tip_697
YRDVKITVTF
>Tip_2812
YKYVEITIEA
>Tip_2813
YRQVKIKVIL
>Tip_2508
TRKTQIIGFL
>Tip_2509
TRKTEIIGFL
>Tip_2452
TKEKQLIQPC
>Tip_2453
TKKKQLVTLC
>Tip_889
GRNADLYSIL
>Tip_3670
PIASYVLSIW
>Tip_3671
PTTAYIAAWW
>Tip_2439
PAAAYILILP
>Tip_2723
NRHAFLVMLC
>Tip_2724
DQNGHAAPLA
>Tip_1811
SHNGYAMILC
>Tip_3497
ANSGDLQITS
>Tip_3498
NNPGEIQIVS
>Tip_1364
DPDINVFLIL
>Tip_1292
DAEAFAFLVL
>Tip_1112
MRNVPICLAY
>Tip_1113
LKGTQIYLLL
>Tip_581
LNGVRIYLLL
>Tip_1003
LKNVGAAIAA
>Tip_1004
YAVVGKHLIL
>Tip_22
LIDVQITAMT
>Tip_1515
LDATGIPAAK
>Tip_1516
LASTGAPPQK
>Tip_1312
FDTTGVEAMT
>Tip_3452
RNTDTFLFKD
>Tip_3930
ENQESLTLKE
>Tip_3931
QNTTTFTFPD
>Tip_1898
DNESTLAWQE
>Tip_1899
DNEDTLVWQD
>Tip_1058
SDVNLVAYKD
>Tip_3363
MDVSVVIFED
>Tip_3364
MDVSIVIIED
>Tip_1949
TDVNILVFHD
>Tip_178
VEKKRIRSSI
>Tip_3228
VERKRVRSKI
>Tip_3229
VEFKQRRSKI
>Tip_940
IEKRRLQSDV
>Tip_1013
IEHKSVRSSA
>Tip_2371
LEDKPVQDES
>Tip_2372
VESKAAGEDT
>Tip_2414
LERLELRTWS
>Tip_3150
ISQYMLKTLT
>Tip_3151
IQQFIIKLYS
>Tip_743
LTKKSTRPLV
>Tip_892
EEANQINTRT
>Tip_4019
EVPDQLNSYT
>Tip_4042
DLPMEADIQT
>Tip_4043
DIPAQADVQT
>Tip_3742
DQPDQVSTLT
>Tip_2618
DQPDQVNVQT
>Tip_764
LKHNQLKRKT
>Tip_390
LAEDNLNMTN
>Tip_391
LDEEALNKKN
>Tip_12
QVVTYNVNPL
>Tip_774
PRAIQHIFLL
>Tip_3242
RSARAQQVGV
>Tip_3243
PSARARQAQV
>Tip_1508
PAARARQVQI
>Tip_2537
EPQKNNLIIY
>Tip_2538
NVQSENKIAY
>Tip_2604
QAMDLALVDW
>Tip_2605
RPQNLPLLLW
>Tip_1851
RPHDNDLLTF
>Tip_1852
DPHDYNLVTF
>Tip_3043
NPEKIYPLKM
>Tip_3044
EPERCYPICM
>Tip_3246
NRGTCYPEQC
>Tip_3247
NPRSMYSFKM
>Tip_85
KKAAKHVFQV
>Tip_3323
KEAVDHLFMI
>Tip_3324
KEKADFYLRV
>Tip_3356
TDKEGELVDV
>Tip_3357
TTNGGDILDV
>Tip_1237
TRGMNMVIAT
>Tip_561
EAEGTLCAPL
>Tip_2212
EGAANDCGPL
>Tip_3268
SSRDSIAGPM
>Tip_3269
SGRQSQTGPM
>Tip_3004
DWQESIRGPM
>Tip_435
EPLLNLVLHI
>Tip_54
MPNIEIIFVF
>Tip_2209
KRQEEHEFSF
>Tip_2210
KAQAEHVFPF
>Tip_2262
RPAAESVFPF
>Tip_2263
RPVAETVFPF
>Tip_3396
EASAKHVWPI
>Tip_3397
KANAHHILPK
>Tip_229
KHAGRMLSHL
>Tip_230
KQDGNMISPI
>Tip_843
KQVGNYITPL
>Tip_844
QSVGNYIVPL
>Tip_886
GSIDDLLVPM
>Tip_1590
MGVDDYAVTL
>Tip_1591
LKIDDDVLNL
>Tip_1213
LNIDNYEAGI
>Tip_1214
SSIDNYNAAI
>Tip_1417
GSRDDLYTSM
>Tip_2840
GPRDAWWTDW
>Tip_2841
GARDAWLTDW
>Tip_1547
GGQDDFLGTL
>Tip_1548
GGKDDAYAEL
>Tip_3319
ARSGILYQPV
>Tip_3320
DQSGIIYKPV
>Tip_203
SEKEISHDPK
>Tip_379
AQGQIGYDPK
>Tip_380
TQDEIGYDPQ
>Tip_301
TQAEVAYDAK
>Tip_798
TCGEVQYTPK
>Tip_1383
LDGEVAYDPE
>Tip_2408
IEGDVRYEAN
>Tip_2409
IDGDIKYEAN
>Tip_260
KETKCGYEPG
>Tip_693
KHYECGMSPG
>Tip_1437
KEIQVAYNPG
>Tip_1438
KEVKCSFNPG
>Tip_1328
IYLGEHLIPL
>Tip_1329
VYLGSDLLPL
>Tip_1497
MYVGEHLLPL
>Tip_3672
KEVGEHLFPS
>Tip_3673
KDIQADVLPE
>Tip_1008
LLLGEMLMPS
>Tip_1009
LLLYETIIPI
>Tip_1799
VLTSALYNAL
>Tip_1800
ILIATLYSTL
>Tip_1596
VILAPLFSPK
>Tip_1731
VTHGVIFVAV
>Tip_1732
VLHGHMFVAV
>Tip_3279
SLKGHMFIKI
>Tip_3280
ALLGNMFVRI
>Tip_753
VMFGHMFISV
>Tip_787
FIFPQLYTTL
>Tip_1184
VQYGNMSSRA
>Tip_1826
VLYGNMVVKM
>Tip_1827
ILYCAAVALI
>Tip_1957
LRLGTFLMKV
>Tip_3963
LEFGLGTKEI
>Tip_3964
FQVGSSAMKV
>Tip_1279
LSFGGIFLQI
>Tip_2549
MFKGPHLMQQ
>Tip_2550
MFKGTHLIMQ
>Tip_2290
IGKGKNLINQ
>Tip_2291
IGKGADLINQ
>Tip_1712
LFRGKSLIDN
>Tip_3665
LLPGNSTVRH
>Tip_3666
MFPGNILISH
>Tip_1394
PYKGNVWINM
>Tip_901
RCTSQALTMV
>Tip_902
WVRSLQVIKT
>Tip_3643
INTVAELLVV
>Tip_3644
LDTGEELISV
>Tip_2513
LLVNNALIPV
>Tip_2514
VEASNARIPI
>Tip_480
FQLCDTFMPV
>Tip_1810
ALNPGPVQVL
>Tip_3308
GMQAMRLILY
>Tip_3309
GLGPNPITLF
>Tip_1025
AVELLPVFIA
>Tip_1026
ALELLPIFLV
>Tip_2381
ATDRYPYLPM
>Tip_2382
SADRYKIPKF
>Tip_3046
AVDRIFYIPV
>Tip_3047
AVSRIYFVSV
>Tip_3230
GIDDEGKIPF
>Tip_3231
PVDEEGNRPL
>Tip_2079
IVEDEAIIGL
>Tip_1162
VVEDFAMIPL
>Tip_1163
VFENFVLIPL
>Tip_144
LVDTDNLLPV
>Tip_145
LVDGPSLLPV
>Tip_605
ICISDLLLFV
>Tip_606
VCFADILLLA
>Tip_869
IFGGEKFMYF
>Tip_3682
IGSADSFLFF
>Tip_3683
ICSADAFLFF
>Tip_1625
IPRNEQMQLL
>Tip_1626
IPRNERMQLL
>Tip_4070
KEALSEQVIT
>Tip_4071
NSGLRDMWLT
>Tip_2806
TLAGNKMFTI
>Tip_1144
SIGKEAYVFI
>Tip_2085
ICAFQNVANI
>Tip_2086
VAAEKNIRNL
>Tip_1713
MCAQKDQAVL
>Tip_2749
AYYEEQLIEC
>Tip_2750
AYYQEQLLEC
>Tip_1906
VCAQKQLIEV
>Tip_3420
AFLKHGEDVF
>Tip_3421
PLTLNGQELY
>Tip_3162
LILEAVIQIF
>Tip_3163
LLLVEGVKVL
>Tip_554
LLLHAYMEVL
>Tip_463
VIIKASLIFL
>Tip_2837
IAIADTVFVM
>Tip_2838
VAIKEQVFFM
>Tip_1704
VEVKNVILFL
>Tip_1705
VQIKNGTLIL
>Tip_3711
VYPCKEMVLL
>Tip_3712
IYPAKEMEFL
>Tip_1888
VYPAKKMTFL
>Tip_2275
LRFVLRIMAL
>Tip_2276
LSFRIPIQFL
>Tip_599
FTMKEPVIFC
>Tip_920
FHVSDPVFVQ
>Tip_2402
YFYNDAAVFQ
>Tip_2780
RFLTPAMVVH
>Tip_2781
KFLTTAAVVH
>Tip_49
FLIGNAMCLI
>Tip_352
LYANDEKEQF
>Tip_3114
LIQNDDPMAY
>Tip_3313
LYQNSENIAY
>Tip_3314
IYSNSLKSIF
>Tip_289
CYQPSEQLSP
>Tip_814
QSQGGQAKNP
>Tip_815
QSQGGQAKNP
>Tip_671
VYQGGNFFSP
>Tip_126
FAIGRSKMKS
>Tip_498
YILGLGKYEK
>Tip_1141
IVVGRSKFEK
>Tip_1142
YEAGKPEVQR
>Tip_2874
PAMARSEMAQ
>Tip_2875
PSLARDEMAQ
>Tip_1858
PALTPDKLIQ
>Tip_1859
SAMAPLRLLQ
>Tip_816
FAIARPKMTQ
>Tip_3829
FNAGLDTMRL
>Tip_3830
LNLSVETMRA
>Tip_2991
DSAGLDVMEI
>Tip_2181
ANVGHDKMTT
>Tip_94
FAISKSQMLS
>Tip_3436
LRGSKGLLEI
>Tip_3437
LKGSKGLVEI
>Tip_918
FSAGQSELAI
>Tip_2753
MYTAGASVVK
>Tip_2754
YFTASTTVIK
>Tip_1083
FYTAAQALVT
>Tip_784
YFTGITTLLT
>Tip_3558
YFAGATALII
>Tip_3559
YFASAVLLII
>Tip_686
HKATELGAVG
>Tip_1682
NRQSPAGLLL
>Tip_1706
ARENPPDLAV
>Tip_1707
HREEPTDVFL
>Tip_173
FKAGQSNVAL
>Tip_174
FKAGQSNIQA
>Tip_89
VEVGETEAGV
>Tip_1298
KALGDIEMVM
>Tip_2897
KGLSDVEFVI
>Tip_2898
VTLSNKELSI
>Tip_526
MDCGNLEIQA
>Tip_1801
PKVRAPNLVC
>Tip_1802
PEVRAPEIVV
>Tip_3216
ADVHPLELVS
>Tip_3217
TATRNTDMKC
>Tip_1840
RSFKNEWIIS
>Tip_2367
QSILDFPILM
>Tip_2368
ETIRNHRVAM
>Tip_1499
RSLKDEWIKT
>Tip_3402
KRVKNAWAKQ
>Tip_3403
KALKDVWVKQ
>Tip_646
KCLKDAVIKT
>Tip_1348
RSLQDTAMKI
>Tip_2725
SCTKDTAMFI
>Tip_2726
NCTKDTVMFI
>Tip_2418
SNLKLDVIEV
>Tip_2419
TTLKEKAMKI
>Tip_1154
KNIMRELEVV
>Tip_1777
KSFMREVELV
>Tip_3705
KKVVREIEIV
>Tip_3706
QRVITDVQIN
>Tip_1121
ADAYGQMDRR
>Tip_2830
QDASQQLPQY
>Tip_2831
GDAAEQINQY
>Tip_559
QDAYGEFDRR
>Tip_700
DCVADQHDAS
>Tip_719
DHLEDYYDAC
>Tip_1996
ELIGDWYETD
>Tip_1997
DCINDFYETE
>Tip_2272
ECVGDYYDTS
>Tip_2520
EVKSDLMNTS
>Tip_2521
ETKGDFFDTS
>Tip_1050
DCFTVSMDVS
>Tip_1611
DASRENIPNS
>Tip_1612
DCAADAFPNS
>Tip_1601
SMVAPLVDTS
>Tip_1602
TTVTPLVGCN
>Tip_1469
STFVPLVDSS
>Tip_986
DALGGNFSAQ
>Tip_1762
EVVGDEYMVE
>Tip_1763
EARSDEYDIE
>Tip_1439
ETLGDPFAVQ
>Tip_1440
RCLQDEFAKQ
>Tip_2662
DYLKKEFAFP
>Tip_3035
AALGDQFAVE
>Tip_3036
VALGDEISTS
>Tip_542
DCIGEEFVVD
>Tip_122
SCLGDEFASR
>Tip_6
RCLGNENFKN
>Tip_1378
IRFQRSSSPF
>Tip_3627
VRFNRKCDMI
>Tip_3628
VKFEQKADVI
>Tip_3341
VKFKKRSHPF
>Tip_3342
VRFRRRSNPY
>Tip_2018
VRTNRKNDFF
>Tip_2019
VRTNRKNDFF
>Tip_644
VRFGQQSPPC
>Tip_1808
QPYESEPMPC
>Tip_2423
ADFFGTVVYC
>Tip_2424
AAFQGLLLRC
>Tip_470
LAFETRIMPC
>Tip_3651
ILYSKGTAAI
>Tip_3652
ILYLRSAKRL
>Tip_2287
LMYECQAIKV
>Tip_3475
MFTACTYLRF
>Tip_3476
MFSACTHIAY
>Tip_1994
VYFAEKALAL
>Tip_1995
VYYADKRVKE
>Tip_100
LAFGEELMAA
>Tip_2958
LALGRAKRPV
>Tip_3815
FAVCRARKPV
>Tip_3816
LATYLASTQT
>Tip_1471
LCLVQRVGAR
>Tip_1472
LTLMQRIGAQ
>Tip_1412
LSMCQHGGFK
>Tip_1295
FKLVKTKGFN
>Tip_685
FRTIIAKGKN
>Tip_71
FALFRSHDPS
>Tip_24
YCIGNVEAPV
>Tip_1299
YCISHRLKPV
>Tip_3770
PLWSKRLSPS
>Tip_3771
PLWNRKISPV
>Tip_189
YMQAGKKAPV
>Tip_1841
SFFPFEKFQY
>Tip_1842
GLFVFQNQRY
>Tip_1919
VFLTLQKFEV
>Tip_1920
KVLTFQKFEY
>Tip_21
TFLPDKRIPL
>Tip_401
AFLGPTRLPI
>Tip_706
EYILPNRISI
>Tip_4022
PYIAGKTARI
>Tip_4023
PYMGGKSGRF
>Tip_3919
QYVNPQRATI
>Tip_2325
TLWQDTRFLM
>Tip_2326
VLPQDVRYLV
>Tip_675
DLLGDNNFPM
>Tip_531
RTLGDDRMPM
>Tip_2352
NFIGNKRAIL
>Tip_2480
KFIGNKRAPY
>Tip_2481
TLHCDKKAPY
>Tip_963
SIVQDDVLEN
>Tip_964
SVIQNDVIEN
>Tip_241
SVIQNDVIEN
>Tip_709
SILQTDIVEN
>Tip_1222
SLLQIDIVTS
>Tip_2791
LIIKTDIVEN
>Tip_2792
LTLRQNIVED
>Tip_3955
TLAEGQVIDQ
>Tip_3956
TMCDGRVCDK
>Tip_2014
TLGQNKTIEQ
>Tip_2015
TLPQNKSIDK
>Tip_679
TIGLGRTLET
>Tip_680
TIGQGRTIDN
>Tip_496
SIAYGFALGH
>Tip_2264
NESGGKAHVR
>Tip_2265
DEAGGETRAK
>Tip_1453
DVLYSCTIHA
>Tip_1398
DYVFGCVLCR
>Tip_908
SVAFGCVLSR
>Tip_31
SIMEDRITDS
>Tip_25
GLVRDKIIKA
>Tip_500
AAPESTFSRL
>Tip_501
SKPEQTRSRV
>Tip_37
SVPKKKLVAV
>Tip_1042
KGARDSLIDE
>Tip_1043
EGSNNAQFDA
>Tip_788
TKSSNALYDP
>Tip_1975
AEVEHLMIYL
>Tip_2175
AEMEHLMANI
>Tip_4009
VDMEYYMTMF
>Tip_4010
ADMQIYMAML
>Tip_2862
GENEQFLAKF
>Tip_2551
MEMEDFYAHL
>Tip_2544
AELEHLFSHL
>Tip_1291
SATSYIMQQM
>Tip_907
GEISMVLLHM
>Tip_105
AEYQKALVEM
>Tip_4060
CAFLTGLIHA
>Tip_4061
CYYRKGVIHA
>Tip_1110
MTYRKGLLQE
>Tip_1111
QTLSKGLMHQ
>Tip_103
VEWEHAPLQH
>Tip_1829
IAWLHTLVKI
>Tip_2582
IAWLQTITSI
>Tip_2583
ISWLSSLTKL
>Tip_824
IMWQHTLVRI
>Tip_3289
YNPENLWGVA
>Tip_3948
YVPQTKFMTA
>Tip_3949
YLPDDQWAAA
>Tip_2859
WIPAGKWISV
>Tip_2860
WMVDGNWYSL
>Tip_770
IKAAKIVTAI
>Tip_771
LRSEETVTAM
>Tip_2059
YRSAESVERV
>Tip_2060
YRSAESTART
>Tip_224
LKASEAACRV
>Tip_3967
MPISDVSERD
>Tip_3968
IKAGDVSAKS
>Tip_2273
MLSSQLGARH
>Tip_2274
MRFNELSIRE
>Tip_2517
LGADGKAYIA
>Tip_2518
LGASDKSYRG
>Tip_708
QGTSDATIRA
>Tip_801
MGQTDKTYQS
>Tip_806
MGQDDREYLH
>Tip_807
MGQTEREYMP
>Tip_1409
VGVTTGAFHT
>Tip_1410
MGVVTSAFHV
>Tip_2671
SGGQDNRQKQ
>Tip_2672
TGGKNNDYTE
>Tip_2436
DGGQTNDYEE
>Tip_1966
LGDENAQFNL
>Tip_1967
FGEEQATLDL
>Tip_950
QGTQDANFEA
>Tip_1156
LGTKDQLFKS
>Tip_1157
LGTKDQIFKI
>Tip_1825
LSEPEAIVKE
>Tip_1944
FMEPAAVARD
>Tip_4062
VGGSAQLDKT
>Tip_4063
VGGSQHTTLA
>Tip_2121
LKEPSDYASD
>Tip_1505
LREPEPLPDF
>Tip_78
LFAPEVIIFY
>Tip_191
YLGPESYLVL
>Tip_2731
FLGAAAYSTL
>Tip_2732
YLGKELYCTA
>Tip_403
VLTLEILVIL
>Tip_2646
IIKEEFMQLF
>Tip_2647
VLKRELLCLL
>Tip_3811
FKVDMYEDGQ
>Tip_3812
FKVDAYEAAT
>Tip_2111
VLLNALTPLV
>Tip_960
VLLDEVVMIV
>Tip_2004
FLGRKVRLAL
>Tip_3214
QHGTKISAVL
>Tip_3215
LLGTKVAAVV
>Tip_3940
FTKYESSRIL
>Tip_3941
FFKYSVVDVI
>Tip_1775
LLESDGPATL
>Tip_1776
LNDNDKPSTA
>Tip_2799
ELASERPGTI
>Tip_2800
QIAIERPATV
>Tip_1136
ALGAERPGTI
>Tip_903
SLGPEKPSVL
>Tip_3311
FDGPFIALSY
>Tip_3312
LERPILFEAY
>Tip_1063
CKRDAAFRPY
>Tip_3499
LEATYVYEPQ
>Tip_3500
LKKTYVFPQI
>Tip_3821
ESAPYLFYFN
>Tip_3822
MKHPYVFRPQ
>Tip_3740
FTHEVFIKPV
>Tip_3741
FTHKMFIVPC
>Tip_2668
FEPKVLQVSY
>Tip_2163
YTESILFDPW
>Tip_3724
ANKSGYFEAV
>Tip_3725
IRSSGYFDAI
>Tip_2292
VERSLLYDSV
>Tip_133
LRQSVFFELI
>Tip_134
LGEGVFFETI
>Tip_316
IFILLTYGTL
>Tip_317
IFVLRTYGQL
>Tip_658
SFRIKWVRTY
>Tip_3430
HVKATWASVC
>Tip_3431
HIEATWASTV
>Tip_634
LYAARWLQGF
>Tip_2097
LHAARFIQNF
>Tip_2153
IRAASCIGTF
>Tip_2975
LHFVPFLGNF
>Tip_2976
IQYVPLEGNI
>Tip_2057
VFQILFFNSH
>Tip_2058
LAQVKFFNSQ
>Tip_710
KFKDKYLGHK
>Tip_2427
KHTETMYSQE
>Tip_2428
KCTETSLSQE
>Tip_3853
RIEGTLTAQE
>Tip_3854
KITGTKLAQE
>Tip_3602
QYPTAYFAHE
>Tip_3603
HYGQCYVTHE
>Tip_394
IFREFYLSHE
>Tip_2591
LINAQWNGSY
>Tip_2592
LFKAKWYGSF
>Tip_1986
MFRSNWFGQS
>Tip_1987
LFECAWYGTF
>Tip_1838
LCQSGWYGEY
>Tip_1839
LCQTGWYDEY
>Tip_751
IFSNPLKPNG
>Tip_752
VYSSPFNPSP
>Tip_1443
LYQSVWFAAN
>Tip_2650
YYRGMWFASN
>Tip_2651
YYRGVWFASN
>Tip_735
MYRDPWYAVR
>Tip_2072
FWCGPMKTIQ
>Tip_2286
CLCGPLRTLT
>Tip_3258
MLCGSIKALL
>Tip_3259
MLCGGVQALL
>Tip_2388
FYRDPMFAVR
>Tip_2389
FYRDPKFAVR
>Tip_1353
TYRGPWEIFI
>Tip_3224
LFYNPWQIEA
>Tip_3225
VCHDPWEITT
>Tip_3582
SLQRPWFKLN
>Tip_3583
NLRDPHFLMY
>Tip_937
VYQGPWFVLL
>Tip_1285
AWKKVWFGAY
>Tip_1286
GWKRIWFGTF
>Tip_2519
NHKKVWMGKY
>Tip_2730
GQSKPFIRWF
>Tip_3481
SKEKPFIHRY
>Tip_3515
IRARPRLSPY
>Tip_3524
IQAKYRLHPY
>Tip_3525
IEDQMRISPK
>Tip_51
DFKTVPLAGF
>Tip_168
AIIVSDSAGY
>Tip_1370
SAVMVPFPGY
>Tip_1371
AQTIAPFPGY
>Tip_382
NFGGIWLGEY
>Tip_383
NFKGIWLIKY
>Tip_2743
YIEATAVEAL
>Tip_2744
YVEKSYGKAF
>Tip_2299
SLSVNFYRSY
>Tip_2300
ALQRKYLRVL
>Tip_1229
TIGKLFYTEY
>Tip_1304
PTESAYVYDY
>Tip_1305
SYQQPPLADY
>Tip_3564
RYEQQNIANY
>Tip_3565
KYEQQNIANY
>Tip_2505
EYQVPNLANY
>Tip_161
KYQNPPLADY
>Tip_162
KYQKPSIAEY
>Tip_3204
VYCPNPVAGW
>Tip_3205
VFCPNPTAGW
>Tip_2922
ILCPAPMHDG
>Tip_3618
VFLADSSIDF
>Tip_3663
FYTANASMDF
>Tip_3664
ELYSDTAIDI
>Tip_3631
DYDAAPLPRD
>Tip_3632
YYTAAPLPNN
>Tip_728
YLKKSPLPTD
>Tip_3745
SYQQALYGEY
>Tip_3746
PYQQAIYTDY
>Tip_1496
CYKNQLYAEY
>Tip_1064
TYQNSFYRDY
>Tip_858
TYFNEVYKRY
>Tip_524
TYQNAMYEDY
>Tip_3146
TFVITGYDAL
>Tip_3147
VFAIEVYEAV
>Tip_3594
AYVLRRLSAV
>Tip_3595
SYMISDFNLI
>Tip_598
IAVVKVFPDL
>Tip_2277
SDSVKLFPSR
>Tip_2278
TDAIKLFPDR
>Tip_1990
VDTIDLYPDA
>Tip_2347
LTIVVLFPNG
>Tip_2348
LEKIVIFPDR
>Tip_2184
FLKAEVQPNL
>Tip_2185
FLKQELEPRF
>Tip_3432
VFEKNRKSAL
>Tip_3433
VLRRTAEPAL
>Tip_1396
LLRNDAEPAL
>Tip_334
ILEIDAQPAL
>Tip_237
IFKIERWGGS
>Tip_1576
IISQKMAGSV
>Tip_1577
ILDPRLFGGC
>Tip_3695
AFKPQLFNRC
>Tip_3696
VFKPRMFGGC
>Tip_663
VWRIDQFGGC
>Tip_1929
VWELDQYGGI
>Tip_1930
IWKIDQFGGC
>Tip_399
SYGPQMYNLW
>Tip_495
DWAKEIITIW
>Tip_910
DFSTELLDAY
>Tip_911
DFSARVLDLF
>Tip_560
DFGARVKEVW
>Tip_555
DLALNSVEIW
>Tip_556
DYALNILEIW
>Tip_747
TYGPTRLLGW
>Tip_748
TYGPTRLLGW
>Tip_275
IYDPQEFGLW
>Tip_276
IFDPQEMGRW
>Tip_3352
IFEPTRYGAW
>Tip_3353
INLPADFGSW
>Tip_406
IFNPEDLGAW
>Tip_690
YTAKDMYAKY
>Tip_828
HVAIDDYGTY
>Tip_1275
FNSLVRYANF
>Tip_1276
QASLDEFAQF
>Tip_3192
FYAADHLSWF
>Tip_3193
YYERSHHSLM
>Tip_594
YLATYPTGFY
>Tip_1903
FFAIYDWKFM
>Tip_1904
CFAKYPIKLF
>Tip_1558
IVDNFPLGVY
>Tip_1559
FLTNFPIGVH
>Tip_741
YLADYPPDFF
>Tip_2442
FLADHPLCFF
>Tip_2443
YTADRPLCIL
>Tip_503
YLAGFPTGTY
>Tip_2187
LSSAGAAGLI
>Tip_2188
LHPTTSVGLY
>Tip_1921
VNTENTAGLF
>Tip_1922
IDGAKTLGPF
>Tip_1458
LAQNFQLGLF
>Tip_3254
AVASQAYALH
>Tip_3255
FISSWAYGLY
>Tip_3250
SISILAHKLV
>Tip_3251
LMSVTAHIIF
>Tip_2311
FSPPREVSVD
>Tip_3315
FAPPKAVDMN
>Tip_3316
FNTPEGIDLD
>Tip_991
YAPPRAVALN
>Tip_91
FAPPVSVFCD
>Tip_976
YQTSLSVSAD
>Tip_977
FGSPVAASAV
>Tip_50
DLDSTKLGIL
>Tip_362
GVDGKKLAIY
>Tip_363
GFDQTKLPIS
>Tip_143
NFDKKKIGIW
>Tip_2012
QVELRRLNIR
>Tip_2013
LLDLTTLNFW
>Tip_2535
ILESTRIDVW
>Tip_2536
LLDPTKLNVW
>Tip_3161
LAQEQNLQVW
>Tip_3343
ILGRSKLDLW
>Tip_3344
MLERSTLNLW
>Tip_2870
VNKKTAGNAD
>Tip_1132
IYGRRKEGKW
>Tip_1133
LYGRRETGKW
>Tip_312
HRERRDLGKW
>Tip_408
LKLKHRMGQW
>Tip_1189
PFERQRVGSS
>Tip_1190
PLEAQRVGST
>Tip_2026
FLTNAVWGGL
>Tip_2124
FMKGAVWGGM
>Tip_2125
FLKNAVWGGL
>Tip_297
LYDHSTWVEI
>Tip_2279
AFENSIILKT
>Tip_3461
VYEHTNWAKA
>Tip_3462
VYPNAKWVLF
>Tip_835
VFEHTDWSKA
>Tip_1233
FWSQSRWLKV
>Tip_1234
IREHDKWLKV
>Tip_211
IYRAFHWFDY
>Tip_3201
ANPVEEIVGH
>Tip_3863
TNPTQELDGE
>Tip_3864
VGPSDELVVE
>Tip_812
VNPADEWVAI
>Tip_813
VNAHDEWVGP
>Tip_148
INLSDSWVAI
>Tip_2641
SHPVDVWVAM
>Tip_3222
QNPIDVHMHL
>Tip_3223
VHPIAVWVNM
>Tip_2689
PEPFDVWIGM
>Tip_2049
IPTLEVWVRV
>Tip_2207
IPVFDIWLHV
>Tip_2240
MPIFELWVEL
>Tip_2241
AQILQLWVDL
>Tip_1495
IPPVDQWVGV
>Tip_2126
LAPADEWVGV
>Tip_2127
MAPEDSWVGI
>Tip_209
ITPNAEDSQQ
>Tip_1538
AVLSEKDTNL
>Tip_4046
FVLTEEDVDM
>Tip_4047
SALSEDDVSV
>Tip_2861
AVLSERETDL
>Tip_1637
FMLSDNESHF
>Tip_1638
TILSDNESEL
>Tip_1803
AFIAEKERDF
>Tip_1804
TFMAGRERDF
>Tip_624
ATFNDKETDH
>Tip_506
VSVPAKDTEQ
>Tip_36
THEDNEFGSG
>Tip_3237
LWDAEKFSSE
>Tip_3238
MWKREELTGD
>Tip_934
IHVESSVASE
>Tip_2522
SYESRDLGSG
>Tip_2523
SYEGRDLGEG
>Tip_138
VMDNDDFMSG
>Tip_123
IRELQEFASG
>Tip_38
ATVHGNLGLF
>Tip_358
EHKHNKLMLA
>Tip_359
ANTHSELGMN
>Tip_1282
LVVDDEYGGT
>Tip_1283
PPQDDEYGNS
>Tip_1345
GSVEGVLAIG
>Tip_3302
ESCSGELAVG
>Tip_3303
ASSKGKLPVD
>Tip_450
GIEHGAIAAP
>Tip_973
AIADDLEGAN
>Tip_2876
GVASHRAGGD
>Tip_2877
AFKSDRQLLD
>Tip_933
ATQDGGQGTE
>Tip_923
KIDKGAINVA
>Tip_1663
RQQVGGIGIR
>Tip_1664
ATGEGNIGIN
>Tip_3686
GVEVGTRGTR
>Tip_3687
QVEVGTHGAR
>Tip_3678
NIEVGETGTR
>Tip_3393
TAEADTPGIG
>Tip_2716
NQEDSALGVG
>Tip_9
EMFLDVIVVY
>Tip_19
LFYLSVINIY
>Tip_364
NMYVTVIEHF
>Tip_365
NLYTTVIEHL
>Tip_81
HLYQSILELY
>Tip_3507
PLTFPADAAL
>Tip_3508
VFTSISKGAL
>Tip_499
KTYLKAIKVI
>Tip_3424
LLFLYGLGVS
>Tip_3425
LALLYGLGVS
>Tip_2099
LLFMAALKLP
>Tip_3692
VVYLSPLELV
>Tip_3747
LLAVTPIKLV
>Tip_3748
MMYVTPLDNT
>Tip_2677
NMYSDEEQIS
>Tip_2678
VMYNDEEQIS
>Tip_1973
QATRNLIILK
>Tip_1974
RAVRALLAML
>Tip_684
KIEKSVFVYY
>Tip_61
KLIQQIIIFD
>Tip_867
SVGRNMNVQN
>Tip_868
QIDEGVLYED
>Tip_3950
RTNTCILFST
>Tip_3951
RLSAVFEKCT
>Tip_1772
YKMAKLVVRF
>Tip_1773
FKMEEIVARF
>Tip_1805
GSQPSLITAL
>Tip_2087
GVQDDLVTAL
>Tip_2088
GAQDDLTTAL
>Tip_755
GEQDDLIVAM
>Tip_3679
GGEKALLDSA
>Tip_3845
GGSMFLVNSG
>Tip_3846
AGEYSLISSA
>Tip_1724
GSGKNLIVTS
>Tip_1470
GSADKIVICL
>Tip_2737
GTNNNIILGL
>Tip_2738
GAINSLVIGL
>Tip_1809
GARDNLIIEK
>Tip_137
SAHDSLFTGF
>Tip_935
HAGKQMPTGY
>Tip_936
HSGAHAPTGY
>Tip_1106
DAGKKQPLGL
>Tip_1107
QSGQKNPMGL
>Tip_567
RFGERRMPAY
>Tip_3428
EANSKEMTGY
>Tip_3429
NPHERETSGK
>Tip_2710
EPASKEVSKN
>Tip_1570
EPNDKEFQGY
>Tip_1257
RFIEKAFSPY
>Tip_2942
RTLDAIISVF
>Tip_2943
RLVEKKLSIF
>Tip_2000
KLIQNHFSGR
>Tip_2899
QLLANDRTAR
>Tip_2900
RLLQHEHSAR
>Tip_1389
LFIQHFSCSR
>Tip_648
FLVDKIFNGL
>Tip_649
YKVEKIFTGL
>Tip_2933
EPGHSLAAVY
>Tip_2934
ESGISIARLF
>Tip_2046
EGGHSLAACY
>Tip_4028
LVRLSVTTLY
>Tip_4029
LVRLSATILF
>Tip_1683
MIRSGAMKAF
>Tip_1684
TVRLGAVKVF
>Tip_639
VIHTLSLLAL
>Tip_640
VIHTLSLLVV
>Tip_578
VARTLALIAL
>Tip_111
VLMVASEKEF
>Tip_925
LFISGFSLPY
>Tip_926
KTHSGFNLPY
>Tip_1748
EVSMDIKLPH
>Tip_1749
HFTMKVRLPH
>Tip_1272
LFRLGRAKTL
>Tip_1273
VFNLGRAQPV
>Tip_461
ILRVGLVQSV
>Tip_462
ILKLGLVQSI
>Tip_1293
LLRKGKIKSK
>Tip_1294
MLRAGRSQAY
>Tip_621
LTRVGSIKFF
>Tip_622
LTKFGCIKSY
>Tip_2784
LVKITLRQLS
>Tip_2785
LVKYELRQLA
>Tip_196
MVQVSKPKVS
>Tip_274
SLKVTFMSMN
>Tip_863
SLKIEFRDTD
>Tip_864
GLRILFHYAD
>Tip_186
TITWAGEKSS
>Tip_187
TITWALKRSS
>Tip_414
AIRVGDRRHE
>Tip_2341
AIRVGEVKFE
>Tip_2342
WVNVGNVQYE
>Tip_3823
VACLAVKRNY
>Tip_3824
IIRLIIQRKK
>Tip_512
ERLVHARTEN
>Tip_513
IQCFQENDGS
>Tip_3522
IRHTRITIRM
>Tip_3523
LRHFKVVLSA
>Tip_411
SHEYKVHSDA
>Tip_1708
KRGFRMHPNE
>Tip_1709
IRSFRMHPDK
>Tip_3107
IHGFKIQPDG
>Tip_3108
IHGLAVTDDS
>Tip_1595
LGDMQTRGHH
>Tip_1864
LGDTERAGHA
>Tip_1935
LSDLKKASFS
>Tip_1936
LSTFKKRSAE
>Tip_489
AGRAHVQDHS
>Tip_2028
LGTFKTKPNS
>Tip_2029
LGRYQTRPGT
>Tip_329
LRRFQTPPDT
>Tip_1104
VRQFRVRTNS
>Tip_1105
IKEFKVRTNS
>Tip_492
AIRMKIVSGT
>Tip_493
DKRARVVLTT
>Tip_3701
MRPLQVRTSQ
>Tip_3702
MKQLELRSSA
>Tip_2222
LQQLELANLA
>Tip_2223
ERKMELAAMA
>Tip_327
ILRMMIKSTT
>Tip_328
ILRMMIKSTT
>Tip_146
ILRFKVKANT
>Tip_3414
LERVQIAEHG
>Tip_3415
FMQLQMSDRG
>Tip_3347
ILRVRLKVHN
>Tip_1937
VLKVTLKETH
>Tip_1665
VIKFTAKSTN
>Tip_2011
ISEVACRNTN
>Tip_2412
TTQNATKNAS
>Tip_2413
MTGLACENRA
>Tip_2994
KDEYVMQFEP
>Tip_2995
TDTFFAQFES
>Tip_1382
IIRLTISMEV
>Tip_2501
MLQLAVCMNA
>Tip_3871
QVVMVICLSA
>Tip_3872
MIQMAVTLNA
>Tip_2809
LIQMAVCLNA
>Tip_471
VFKVMASAEA
>Tip_3867
IHDLLVKVES
>Tip_3868
ILERLVVAEV
>Tip_638
MLELLITVDD
>Tip_2143
VLMIAILGKE
>Tip_2144
VLLISIAGRN
>Tip_332
KKKLAITRAP
>Tip_2116
EYNLAIVKSP
>Tip_2498
EYGLAIVRSP
>Tip_2499
QYGLAIVRAP
>Tip_3325
ERAVLVLVQP
>Tip_3326
ARRVLIHSIQ
>Tip_1855
LRKVLITNLP
>Tip_1631
SRKLLLVKFP
>Tip_1632
ARRVLIVKIP
>Tip_3751
ARRSLIVRIS
>Tip_3752
ARRCLIIRIP
>Tip_2553
ARNALIVRLP
>Tip_2023
VKRMILVHFP
>Tip_1791
CKATYIVHFP
>Tip_1792
ARKLIIIHFP
>Tip_1024
ASIVLLIHFP
>Tip_20
ARTSALVFTF
>Tip_18
AMRMAMVVTF
>Tip_876
NTAIKLNCVL
>Tip_877
NTAVELDTTV
>Tip_916
GMSKQLPPTR
>Tip_917
IMQKKLIPCQ
>Tip_426
KRSSKIALLV
>Tip_2404
QLSVEALFAD
>Tip_3465
AVTCRRSVAE
>Tip_3466
AVSSQRPLSE
>Tip_4024
NTNLEKAFTP
>Tip_4025
KTHIEMAFTP
>Tip_2064
KVNLELAFAP
>Tip_396
RLKLHLANMA
>Tip_3736
RIHLRIGSWV
>Tip_3737
RVHLKIGSWV
>Tip_3074
AVYMKISSWV
>Tip_3075
DARVKLSAWP
>Tip_3277
NMSWSFGQLK
>Tip_3278
NINLKLSHWV
>Tip_2122
NAALKAAPLH
>Tip_2123
GAMLKLTRWS
>Tip_3813
RGDMKIIAML
>Tip_3814
HADTRIIVMI
>Tip_3418
NSEYSHTGVL
>Tip_3419
NSEARHSGLL
>Tip_544
RTAMRVISIL
>Tip_1982
RLSMRLYTMV
>Tip_1983
RLAMRVYTMA
>Tip_7
ILPFQIVTMF
>Tip_1581
TMKIALLAVQ
>Tip_2675
EMKYPRLSCA
>Tip_2676
SMEFPTLTIA
>Tip_3218
SVQAKMIAVT
>Tip_3219
SIEASMVAVV
>Tip_732
RCKVQIAGVL
>Tip_1690
RAMAKIMAVI
>Tip_1828
KNMLGIAGAI
>Tip_3641
KKMLKFMNVM
>Tip_3642
KSMLKFMNVM
>Tip_3901
PTKGELVGYS
>Tip_3902
PCKGSLIGCG
>Tip_1101
PSRGERDGFG
>Tip_2444
PCTSEVIRWE
>Tip_2445
PARAEVVRRI
>Tip_1037
PCRSELVKKV
>Tip_1038
PCRSEAIKKV
>Tip_1531
PCEEDGLKLV
>Tip_3100
KCNEEGAPLN
>Tip_3101
RLGFDNGPLY
>Tip_3037
PCGDEGVPMN
>Tip_2642
PCVEHGVELN
>Tip_1533
PCLSEGLPTP
>Tip_1380
PCEDKNLKRV
>Tip_921
PCQSAEIKAL
>Tip_1832
PCREEQKEIV
>Tip_1833
PCQEEEKEII
>Tip_1108
PIREKYKNIL
>Tip_1202
PCPSNLRAVL
>Tip_1203
PCSAKLREVL
>Tip_460
PCASKLVKIL
>Tip_1459
PCDVIKNYAT
>Tip_1760
PCVHVKKYSY
>Tip_1761
PNIVVKGYAG
>Tip_543
RSNGAHRYVV
>Tip_1536
PTNASAVFVA
>Tip_1537
APSAEAVYIG
>Tip_386
PVNGYSVYVV
>Tip_226
PCDGATVYVL
>Tip_8
PARSDMIDVL
>Tip_2469
AATPVRLRES
>Tip_2470
PRSPVRLRRN
>Tip_3119
SGARYELGKH
>Tip_3120
AGTRYRLGAN
>Tip_2242
AASKYHLKAD
>Tip_3629
ASGQIKLKAN
>Tip_3630
EAKQYKLSAN
>Tip_2137
PLSHHLLEAN
>Tip_2138
PMSHHHLEAT
>Tip_1483
RFFNWRSKNS
>Tip_1484
PFLHWSSRND
>Tip_4026
PVAHWGDEKV
>Tip_4027
KFAHWSEEKN
>Tip_1094
PIGSFEHNQE
>Tip_1095
PLHDFADEKE
>Tip_1041
PAAHMALKRD
>Tip_3734
PITSLSLKWR
>Tip_3735
PITLIRLNWS
>Tip_3274
PKEHWSLEDI
>Tip_3275
PKEHWSLEGI
>Tip_3148
PATKHALANI
>Tip_1147
PRTRRELENT
>Tip_1148
PRSRKVLENT
>Tip_992
PKSNKEMKNT
>Tip_1124
PVGRKGLLIG
>Tip_1125
LLGRKMLLLG
>Tip_887
AFRMRNDAAN
>Tip_2534
CLQKQVADVS
>Tip_3959
AQQPKILVIA
>Tip_3960
SFQQAITRVS
>Tip_1052
AMYAPNKQVS
>Tip_1053
AMHKPTKQVC
>Tip_1717
FLLKAIISED
>Tip_1718
YLLKAIIAEE
>Tip_959
FLLKAITKAD
>Tip_214
FLVKALLRAE
>Tip_2139
MMTQELLYVQ
>Tip_2140
FVSDEKANYE
>Tip_819
FIKEQLVNLA
>Tip_1230
FVLYCCISAQ
>Tip_1231
FILEEVVMVQ
>Tip_1462
FVAKRLAENA
>Tip_1849
FLSKTIVRNA
>Tip_1850
FLSKTLVRNA
>Tip_2964
YIMERMIPDS
>Tip_2965
YINKRLIADS
>Tip_1963
YISKRLIPDA
>Tip_1848
YLSKRLVKNA
>Tip_110
TADKTIEKLN
>Tip_539
HVPNTMDKVD
>Tip_1728
HVPGLIDGLD
>Tip_2589
QYCGATPKMQ
>Tip_2696
QLMGAMPQLK
>Tip_2697
HMVGALGLIL
>Tip_384
KVSNTIDLVE
>Tip_1585
NVDATIEKRH
>Tip_1896
NIEANAEQRH
>Tip_1897
DVKATAERKH
>Tip_1082
NLKKAIKKLH
>Tip_3885
AESQDFQHLQ
>Tip_3886
ALRADFQDLK
>Tip_1415
GINRSVDDIG
>Tip_1288
KVTNNNSQLQ
>Tip_1289
KVSNHNNQLQ
>Tip_1180
ESEEAVMKLH
>Tip_1181
ESEDAVMKLH
>Tip_669
QADDRIHELD
>Tip_1752
GVDEKLKALH
>Tip_1753
IAEQKFYELE
>Tip_2213
TFPKQIRQNA
>Tip_2214
AWPERLKRNH
>Tip_1883
ELLTDKSEKS
>Tip_1884
ELVSDKQDNA
>Tip_945
HLLSNKSTNA
>Tip_2154
TVKEPGGDYS
>Tip_4088
NITEPNHDYS
>Tip_4089
DTKARDSDYH
>Tip_2155
ELARTYLYPR
>Tip_3012
DIQGENVKDG
>Tip_3013
EVSGRYFFVR
>Tip_1969
EMSTAPIFLR
>Tip_1988
KIGNHYIFLR
>Tip_2238
RIGRQFVFVR
>Tip_2239
RIGRHFVFIK
>Tip_3792
ELIRQLALRS
>Tip_3793
ELVKELDIRS
>Tip_1277
ELARQIILIS
>Tip_564
EIARLILFVR
>Tip_2552
DVGQHMLIIR
>Tip_3070
SIGNHMLFVR
>Tip_3071
SVGGHMLLPR
>Tip_2616
NAGWDAAIVQ
>Tip_2617
DAGWDAAIVQ
>Tip_1363
DVGWDMAIIQ
>Tip_2105
AQDSNTLFLH
>Tip_2106
SMDPNVIFVH
>Tip_452
QWTKATVELV
>Tip_2683
KMIEVKRRWG
>Tip_3484
EMARLTNTLP
>Tip_3485
AMFDISKKLP
>Tip_1675
TIVERKSRKS
>Tip_1307
KIVARAVRGP
>Tip_2946
GLMDRIVRAQ
>Tip_2947
QLMNELVQAK
>Tip_3408
QLVKRVVELK
>Tip_3409
QLVKRVVQLK
>Tip_1061
ELIKRITSDL
>Tip_1844
QTIKKVYQTP
>Tip_1845
RQVKKLYASP
>Tip_2748
NYPYVTSELK
>Tip_3463
DIPVFHKEYI
>Tip_3464
EVPLNTGDFI
>Tip_2512
DLQFFTTVLR
>Tip_1546
GFEFLIAQVQ
>Tip_3728
GIEFFIVRIQ
>Tip_3729
GLEFFIAQIK
>Tip_4034
PIHVLFSELK
>Tip_4035
AILLFIYTLK
>Tip_2645
NVHFFIASLK
>Tip_415
LLLSRGTMLE
>Tip_416
ALISRRVEIQ
>Tip_212
EWARHFKTIT
>Tip_213
ELMAHIVKIA
>Tip_46
ELAKYICQLD
>Tip_55
LRFELVAVVN
>Tip_2082
VLIDYVLWLT
>Tip_2083
IMFEYHIWLA
>Tip_3154
LLLEFHLFLQ
>Tip_3155
LLLEFHLFLQ
>Tip_596
IINYFFLKFE
>Tip_597
ILLYFFLKQQ
>Tip_523
LGANILVLMS
>Tip_1528
LMVTFFLHNA
>Tip_2816
VELNMFLGQG
>Tip_2817
VKLGLHLCDG
>Tip_2699
LVFNYWLSTF
>Tip_2654
IMLNFYLHIS
>Tip_1597
LMLNFYIHIA
>Tip_2855
FLAHFYLIIA
>Tip_2856
FMLHFLLLVA
>Tip_2386
IFLVAILLLV
>Tip_2387
ALLFCMLLLL
>Tip_570
SLLFCVVEIL
>Tip_2805
ATISCQAKLL
>Tip_3422
ATLILAIRVV
>Tip_3423
ATLILEIRLA
>Tip_2833
VVLVTEVKIL
>Tip_1433
SAGAMPVVSI
>Tip_1588
NQGFSREVTV
>Tip_1589
HQKITRYVSL
>Tip_1099
AGVISSVQAL
>Tip_1047
AGVMRLTSSE
>Tip_1048
AGIYCLVRSA
>Tip_1159
CGVYCYLQDL
>Tip_2983
VGIYGMLMPI
>Tip_2984
LSIYGKLTPI
>Tip_3552
LSVFCNLTST
>Tip_3553
YSIYSELTSA
>Tip_1736
LGIYCMHVPS
>Tip_1917
FGLAYLKEIT
>Tip_1933
YGFHCLFELT
>Tip_1934
FGFIALYEKN
>Tip_1139
LALAEVAALA
>Tip_1140
FAMAEVIQLV
>Tip_2200
LMIVKTLRVT
>Tip_2201
RYVPEALRLE
>Tip_2663
LCLVERYKVI
>Tip_2664
CCLQRRYKVF
>Tip_847
LVVLEPIDLI
>Tip_3294
EFLLGPLVIS
>Tip_3295
LLLVGPLTLD
>Tip_1806
LVIIQPLNLN
>Tip_3574
MVFTEPLNVL
>Tip_3575
MVFVEPFSVL
>Tip_866
LIYLEPLNIL
>Tip_3175
FAVAEACTIT
>Tip_3176
FSVRDACSLS
>Tip_650
FVLNRVANLF
>Tip_651
FVLAKVKNVF
>Tip_1807
MQYSYGGDVG
>Tip_1980
AIYSVKSIVE
>Tip_3713
MHMGFNGTAG
>Tip_3714
LRLGVNATMG
>Tip_875
MAFACESDVL
>Tip_1754
LPVHCECDFL
>Tip_1755
RSLGKDCGFL
>Tip_2669
LAATAQDVVF
>Tip_2670
RALKATDVIF
>Tip_2231
FMFTIMVDRY
>Tip_2232
YMFKSMIDSY
>Tip_883
GHAGLFDEAL
>Tip_3869
GKAPLYRDNN
>Tip_3870
GAASLLERPP
>Tip_3032
GAVKIFAACP
>Tip_3038
GDIEYLGTSP
>Tip_3039
GEIEIMSTIP
>Tip_459
GDLKVFGEVA
>Tip_1925
GDRELFGELT
>Tip_1926
GDAELFGELT
>Tip_217
GDPKIFGELQ
>Tip_218
ADPKKFGKVE
>Tip_1735
TIPTFWGEIG
>Tip_3064
TTPQIIGETK
>Tip_3065
TPEQLIGLNR
>Tip_3659
SKPKITGEFT
>Tip_3660
SKAKISGIFA
>Tip_3310
TSPTFVGELK
>Tip_206
IRVTSAGDVK
>Tip_4068
NRGLAAGRVP
>Tip_4069
SRTISSGQVG
>Tip_2952
KRMTTAGNLS
>Tip_2953
PRLVTTDPLG
>Tip_1481
ALLQVAIRLA
>Tip_1482
VLPRVAMYLK
>Tip_2673
AAPRIRFRLP
>Tip_2674
AAPMVRLRLP
>Tip_2261
KLALLKFRLP
>Tip_3033
RSILVRFAWK
>Tip_3034
RALLIQADFR
>Tip_2558
RHFLIAYDLL
>Tip_1853
RAPKLRFRFP
>Tip_1854
GPPDIKFRFQ
>Tip_88
DTPQVQAEQP
>Tip_1971
TAPAIKDACP
>Tip_1972
DTPASTDSAP
>Tip_1259
QTPVFKTICP
>Tip_1260
ATPVIKDFVP
>Tip_540
KTPVVRDGLP
>Tip_181
PHWKFPSRIP
>Tip_1017
PHFHYVKLLL
>Tip_2024
PHFSYELVML
>Tip_2025
PHIIFTTGML
>Tip_1672
PHFKYQTLLE
>Tip_197
FQKSYPTLWP
>Tip_1120
LTETTPSVTH
>Tip_2032
IFELAFSAIL
>Tip_2033
LYELSFALIF
>Tip_1655
MHESSLSMVT
>Tip_2151
LHTRTPSMVS
>Tip_2152
LHARSPSMVS
>Tip_1290
IYWPVARELV
>Tip_2720
IFLPQPRQII
>Tip_2721
IFLPQPRQLI
>Tip_862
IHWSVTEALV
>Tip_412
VHWTVADALA
>Tip_3177
LEWAVMANPT
>Tip_3178
IQWSVMIRPT
>Tip_294
IRMVLPERAT
>Tip_96
LDRQMTSKFP
>Tip_2655
MDRRLQEAQE
>Tip_2656
IDKRLSTTQP
>Tip_3633
TAAANGEKAP
>Tip_3634
AESGKHEQAK
>Tip_2606
AAPGQGEAAP
>Tip_1894
ASAGEGERAP
>Tip_1795
AAGATGDGEE
>Tip_1796
FAAATGARRD
>Tip_1692
LHRYMGKRYP
>Tip_1733
LPHHYGRRYD
>Tip_2939
LELHAGRKKP
>Tip_3786
LELEASKRDS
>Tip_3787
LELEASKRRS
>Tip_623
KLSRYRARLE
>Tip_2846
KTARYNIRGE
>Tip_2847
NSQRYQIYGE
>Tip_2826
GFSRVRVAGV
>Tip_2827
RLSRIKLVGV
>Tip_1691
RMSRLEVRGE
>Tip_3152
VLARWDVKSE
>Tip_3153
VLARWDVKSE
>Tip_3122
NLTRYRARGE
>Tip_3123
NLTRYRARGE
>Tip_660
SNTEFRSRIE
>Tip_1011
TTNKYHSKLH
>Tip_2567
TTYRYRTKWK
>Tip_2568
ITERYRTKMK
>Tip_93
RTTNHPSRIT
>Tip_2053
NADAYPKKIA
>Tip_2921
FLADYAVKMV
>Tip_2954
VIAAMPRTIV
>Tip_2955
VLASSPTTIV
>Tip_2204
VGSALPRTVV
>Tip_311
RGAAFPRKID
>Tip_720
RDEALAPQEE
>Tip_721
NNEGWHPQED
>Tip_643
KNKAFVPRGE
>Tip_1006
AEAGHGAVAD
>Tip_1007
PEIGLNIADS
>Tip_2578
NSAKYRARGK
>Tip_2579
AAENYTPCAE
>Tip_1940
AETLWKARMT
>Tip_1941
VESNYKAWMT
>Tip_2234
SKNTYYIYVV
>Tip_2235
ERNTFYKYID
>Tip_3501
DPDTFYVYID
>Tip_3502
PPNTFYIYID
>Tip_967
TFESYYAYVD
>Tip_672
THESGYAKLE
>Tip_738
SEESYYANQE
>Tip_3001
SDKMWIPMQQ
>Tip_3283
VERTWTEKRD
>Tip_3284
VDRTGIDRKD
>Tip_2002
GSLNWYAKEE
>Tip_1422
NVVRLNMSLK
>Tip_1423
ALVKVKHPLA
>Tip_1521
DFVKFHLALE
>Tip_1522
NYAKYHLAMN
>Tip_272
TAFAVRSPPG
>Tip_1174
TYFRYHVDEE
>Tip_1175
THFKFQVDEE
>Tip_468
TPLGFFTAIA
>Tip_469
FPLGFFSAPN
>Tip_2405
ILLRKQARLA
>Tip_2406
IFLRRKARLA
>Tip_1153
KNMAHRIRLA
>Tip_2005
GHIRYHFRVL
>Tip_2197
EQIRINIRPF
>Tip_2198
EQIRINIRVF
>Tip_1885
SHIRYHMRVI
>Tip_2307
THMNYRTEVV
>Tip_2308
PRKNFHMETA
>Tip_832
SHIDFQMKVA
>Tip_117
PHIRYRMRVA
>Tip_871
THVRWHTRIE
>Tip_4072
EELIVPKVSR
>Tip_4073
ASLRSNSKGK
>Tip_2078
AHIRYDPKVS
>Tip_3400
LAVGYKPKLL
>Tip_3401
AAISERPRVQ
>Tip_1689
AGVNFRPRFR
>Tip_1317
ASLSYLKRIQ
>Tip_1318
SSISYDPRYQ
>Tip_3879
LFAPYDGKFK
>Tip_3880
YFLPLNSTIV
>Tip_713
YFMPFNGKLL
>Tip_3991
LWYEDIEHVH
>Tip_3992
FWYDSIEHVH
>Tip_2755
YFMDSVAHIY
>Tip_4011
LFFANVVYML
>Tip_4012
IFLASVAHME
>Tip_1122
YEITYTGSIE
>Tip_1123
YEITYSGSIE
>Tip_2660
YQLMRKSSAK
>Tip_2661
YHLIKRPAAD
>Tip_677
FFVLVSVALD
>Tip_678
IYHEDSATLK
>Tip_2383
MFTFVDSTVD
>Tip_3026
AFTLADTVVD
>Tip_3027
KFEIVDTTID
>Tip_2884
RFCSMANTQE
>Tip_2885
RFCSTSNSLE
>Tip_783
FFYSQNSCLV
>Tip_1173
FFLLENRCVD
>Tip_1882
FFILGARCIE
>Tip_3354
FLISDNHSLG
>Tip_3355
FFVTENEQVK
>Tip_1251
MGLVANTCVE
>Tip_1252
LFLQQNQCVE
>Tip_691
YYLSKQASVE
>Tip_3339
NKLAFYRKIK
>Tip_3542
DALDGFAGKP
>Tip_3543
GNLAAFKDSE
>Tip_2820
TNMALYKSVY
>Tip_958
LNLIAHSLFE
>Tip_3298
NNLPMTGYFE
>Tip_3299
NNLVVSGLMQ
>Tip_1172
KNLSASGLFE
>Tip_1446
HKLDDVCCGE
>Tip_1447
HKHDQVCCGE
>Tip_482
QHAFTTTIIE
>Tip_890
SVLTVFLKTD
>Tip_891
CILNAYMKEN
>Tip_2195
FYLRESLNTA
>Tip_2196
FYLKASLHID
>Tip_2309
YRVKIEMEVE
>Tip_2310
YLFKIQLQVE
>Tip_490
HQFPLFLQVD
>Tip_4017
PHFHLFLQID
>Tip_4018
AHFKLFLNLD
>Tip_2380
AHFPLLIQID
>Tip_587
SHGPVYQESE
>Tip_2695
SHSAIYDETD
>Tip_3833
GNAKTGQDPP
>Tip_3834
GLSSIYESIP
>Tip_1029
AHAAITKEAE
>Tip_494
SHGAIYQATE
>Tip_3479
RYIGYTLALG
>Tip_3480
SYLGFSLDLG
>Tip_1485
RNIGYTLAQE
>Tip_477
KKVNLAVATD
>Tip_722
YGVDLFKHAE
>Tip_739
YGIDKLEHIE
>Tip_3782
LGVAKLGVVD
>Tip_3783
YGVAKLEHID
>Tip_607
YGVDIYIEGE
>Tip_40
YHYNVHSETK
>Tip_885
SDLDITTNLK
>Tip_2878
FDLDLNASVD
>Tip_2879
FDLDLNASVE
>Tip_2101
YDLAVDDSIN
>Tip_2102
HALVIDDEVD
>Tip_3738
YNLAIEGSIK
>Tip_3739
YNVAIQGSIE
>Tip_1430
PQAMKIRNLW
>Tip_2607
DQALIKDSLW
>Tip_2608
PNALMTDTIW
>Tip_3453
PDSEVTCALW
>Tip_3454
ADSDVESILW
>Tip_4013
QDAQAKSNEI
>Tip_4014
ANCEAKSNEF
>Tip_2494
GTAGLRIGVY
>Tip_2495
GDAGLSIGVY
>Tip_2909
RSIRKAIPTF
>Tip_2910
RSLTRKVSSN
>Tip_1109
LHFRERVRRT
>Tip_994
VELEEKVRVP
>Tip_3600
NKSLQSFALV
>Tip_3601
KKNNDGFELV
>Tip_59
RTDSEDDKLV
>Tip_1719
NNAENASEIP
>Tip_1720
NGSEAEARVP
>Tip_2871
MPKEKAMKLE
>Tip_2872
LIRSDSTQKE
>Tip_2694
ADKDNATEKD
>Tip_595
FDEESATSKH
>Tip_451
ATTETVAPRA
>Tip_2712
AGATEKVRLS
>Tip_2713
DGAQENFKLS
>Tip_231
DTCDDAFKIK
>Tip_284
DTCCLGLEVH
>Tip_2835
GNLAETYSVV
>Tip_2836
GNLGEEECAP
>Tip_562
NNCDESFKVP
>Tip_563
GNIEQSYKIK
>Tip_142
DRAGTSLLFS
>Tip_865
DKEIAGLVAA
>Tip_2061
DRALAGMQAA
>Tip_2062
GQKLYGIIMA
>Tip_323
ENQLEGLVLA
>Tip_2484
RHEAEGANND
>Tip_2485
QHEAEGHNND
>Tip_1953
RHCFKAVSQP
>Tip_1519
RHAAEGLKLP
>Tip_1520
RHSSEGVTIP
>Tip_3899
EIFVAVGEFP
>Tip_3900
KIFIVIGQFP
>Tip_1362
KIFSTVQEFP
>Tip_2810
VGVLAVSESM
>Tip_2811
AGVLSVSESM
>Tip_1253
HGLITVDELL
>Tip_1254
PGLLKIGELL
>Tip_2541
PAFKKFANFD
>Tip_3649
TGFRKFENFE
>Tip_3650
AGSKKFGNAE
>Tip_1702
PGFQSFGDIE
>Tip_1060
PAFEHLGDYE
>Tip_1862
PYEGANAKVD
>Tip_2776
STEGADPRLG
>Tip_2777
AWEGADPRLE
>Tip_2584
KREGLQAKVI
>Tip_107
AKEQRSVIST
>Tip_116
PADDSEENYK
>Tip_375
PEEKNRGEIE
>Tip_376
PQDKNEGHVE
>Tip_548
SKVDHKLDNL
>Tip_549
GKSDRHQEKI
>Tip_153
GAFDRDMKVL
>Tip_1386
PSQDRNANVL
>Tip_1387
ENDDRDAEAL
>Tip_349
PEQSREPQAS
>Tip_350
PEQSRTPQAN
>Tip_2890
TEPVYEKRMC
>Tip_2891
RNAFHEVRTC
>Tip_2657
NEQTQEKQMC
>Tip_1355
NCQLQEKQVC
>Tip_1092
SDQNKDWGAG
>Tip_1093
CEQEKERGAV
>Tip_854
TQTEKRRKSA
>Tip_286
REETEGKRMC
>Tip_3109
VLSGAIIRQV
>Tip_3110
VSCSSVTRQV
>Tip_3528
HQSDRRPRVL
>Tip_3529
HQSNRKPRTL
>Tip_3546
PGVERNVRVV
>Tip_3547
IDSEDHPRIM
>Tip_592
PQANKDFRIW
>Tip_3410
ADKPRHPKKV
>Tip_3411
VDKPHQPKKI
>Tip_1574
CQRPKCPQGL
>Tip_1575
TEKPKYPKGV
>Tip_2440
NREQQHPLAL
>Tip_2441
NEKQRHPLAM
>Tip_2251
AEKVNRAKTF
>Tip_1647
EAEEYELEIS
>Tip_1648
EAEEIEFEIA
>Tip_893
KPQQYELWIA
>Tip_2070
EYRFGLWNLA
>Tip_2071
EFKYAILDLA
>Tip_3340
KARSANMTLR
>Tip_3540
RQEIHRLNHL
>Tip_3541
QGHGARFNHV
>Tip_2034
VKRASTISVA
>Tip_2573
ASDAEPMKLI
>Tip_2574
IPDGQKFRLA
>Tip_3164
ISEHSKFQIE
>Tip_3165
VKKSSRRSLR
>Tip_263
PDFSNSTEAL
>Tip_264
EDYSHPCEVV
>Tip_2329
DRWASKNEEI
>Tip_4003
SQYASKGEAL
>Tip_4004
SLYASKGEAL
>Tip_3306
TMTGDQKGAM
>Tip_3307
ALHASKRRSV
>Tip_3191
VTRTKRFRTL
>Tip_3085
QIHASNAEAI
>Tip_2727
KRYAGKGRAE
>Tip_3915
KKFAGRGQVQ
>Tip_3916
LYYGMQAREV
>Tip_1860
KRKSAEGKMA
>Tip_1861
KRGSLKGGLT
>Tip_1743
NHYGGQVPAN
>Tip_1744
KNYTSKAKAL
>Tip_2834
RQMTGIAPGA
>Tip_3784
PKSQKQASYL
>Tip_3785
FEQSGKSTLA
>Tip_102
QQRAGYGKHA
>Tip_3317
THVCQKLWPP
>Tip_3318
PKRRRNPGTN
>Tip_1081
PKRVRKPTSV
>Tip_3503
PKTARNPTPS
>Tip_3504
PKKAEEPSAD
>Tip_90
DIAPKVMAAH
>Tip_3092
KQGPKTIRDQ
>Tip_3093
RTGPKSLRGQ
>Tip_1968
DVKPKSVRDN
>Tip_3183
ATRPEAISGK
>Tip_3184
GVRPKAISGQ
>Tip_296
CIKYSISYRT
>Tip_1431
GKPPKLGYGT
>Tip_1432
AKPAKMGYGG
>Tip_906
SRKITLRKGA
>Tip_2818
ASRAKLNYNG
>Tip_2819
AKKAKLSYGG
>Tip_1734
PLIYGLLKGS
>Tip_3753
PRADNSEFGQ
>Tip_3754
VRPDAYQVGN
>Tip_472
VIQYQLSFEG
>Tip_836
IVQYQLEFAG
>Tip_837
VIQYQLSFQG
>Tip_3373
AAKSQVSITT
>Tip_3374
SVRAQVGITA
>Tip_3688
GCTAQLHIAA
>Tip_3689
DGKMQYNLNT
>Tip_2092
SNRIRILYAV
>Tip_3817
TSRARLTLSA
>Tip_3818
TERARLSLSG
>Tip_1793
SSPTQRTLSA
>Tip_3518
GGVKRHQVQA
>Tip_3519
GAPTKRTFAQ
>Tip_185
AIKNEVRREI
>Tip_1457
ALKVHELVNP
>Tip_2658
TEFQYQRIPP
>Tip_2659
EQFEVQHFRP
>Tip_250
EVWAKLLVTP
>Tip_692
EYWVAFLISV
>Tip_989
EYWTSFLISP
>Tip_990
EWWVSALVEP
>Tip_184
KFWRHYLQAP
>Tip_1634
QTWKYYTITP
>Tip_3055
HFWEFKTVSP
>Tip_3056
RFWALKVIGP
>Tip_1441
RFWRHHLQAP
>Tip_714
DCLTHGMQRA
>Tip_2918
HYIRKTLASA
>Tip_2919
RFLADTLAKV
>Tip_2384
EFLANTIAQV
>Tip_617
EANEVKMKSV
>Tip_666
RAFTVCLRGI
>Tip_1333
EGATICFKGV
>Tip_1334
EGAAICFKGV
>Tip_1071
SVYAVCIHAT
>Tip_1072
RVYVGCLTDS
>Tip_996
CFFAYVIAKV
>Tip_997
CLFAHQVYNL
>Tip_942
CQHPEQLERP
>Tip_3763
CWFVTKFAEP
>Tip_3764
CWFIRQWKEP
>Tip_571
CFWTTNMARP
>Tip_3371
NVLTQVMLTI
>Tip_3372
SIWVQVLMSA
>Tip_3239
RRIKELCRQA
>Tip_3961
KSLRIYYKQL
>Tip_3962
KILRNIIRQL
>Tip_1745
CSYKEVFKSA
>Tip_1426
CVFKEIFKTA
>Tip_1404
HSWRKVFLST
>Tip_1405
HDGRKVFLST
>Tip_1374
NLWGAILLRQ
>Tip_1375
DIWGSFLIAQ
>Tip_1005
ELNSGDKRSI
>Tip_2193
ELNTGDGRMI
>Tip_2194
ELEAGEAAAI
>Tip_283
ELNIGEGRGI
>Tip_67
DRESKTLREL
>Tip_825
DLVIIKKGTL
>Tip_826
ELETLVERLI
>Tip_295
TIAIREKRAL
>Tip_240
VAPSQSDVSQ
>Tip_397
NAEAATNMGQ
>Tip_398
AKPSQTDLTA
>Tip_2091
NIGNRKDLGA
>Tip_4005
NIENRKDLGA
>Tip_4006
NIGNRKDLGA
>Tip_1126
RVSNKEEMPN
>Tip_3721
KENGGNNLKL
>Tip_3722
SDATAEDLDI
>Tip_1580
HLESEKELAT
>Tip_1166
PLYTAEELAN
>Tip_1200
DTHTRKQQGS
>Tip_1201
ETHNRQLTGE
>Tip_746
NTHSRGKIGS
>Tip_2999
MTASKRQSGQ
>Tip_3000
LSATKRQSGQ
>Tip_3332
LAFSELRTGS
>Tip_3333
LSMSERRSGC
>Tip_545
DFRSLMLKRS
>Tip_546
DIRAKNVKGL
>Tip_2030
EVKARHMVGI
>Tip_2031
QVQARDPAEY
>Tip_1478
EMKSYRVPGF
>Tip_1479
EMKSYRVPGF
>Tip_611
DIRGYHLDGF
>Tip_2768
DIRSYQHRGF
>Tip_2769
DVSSSQVQGF
>Tip_3572
SIKTAEYKKL
>Tip_3573
EIHVYGCRRI
>Tip_1019
DVILHHWEKA
>Tip_2623
DDYADKLKKL
>Tip_2624
DDDAENLRRF
>Tip_520
KERTDNERNL
>Tip_1879
KERTDNERNL
>Tip_2063
KERTDGDRDI
>Tip_2632
QDSADNAANF
>Tip_3857
RQRSDAQRDQ
>Tip_3858
KERSDNEREL
>Tip_3669
KEQTDNERNL
>Tip_659
NLFSLLVQLM
>Tip_2545
TIRTYIEQRY
>Tip_2546
AIQKFAEREF
>Tip_152
ELKAVLKELL
>Tip_279
VLKELLEAPM
>Tip_1284
EFKAMIQSSP
>Tip_3133
EPKRDVQALM
>Tip_3134
EVWNLFEVHA
>Tip_2221
SIKHLLIALV
>Tip_395
KFKMIIHDAA
>Tip_34
ALKSLIHKLL
>Tip_3993
FLKNVLQRIA
>Tip_3994
FLQSVLQKIF
>Tip_1069
EMEEILHKQS
>Tip_1070
HMKIIIKKQR
>Tip_780
QMRKQIHQET
>Tip_1824
FFHTGVVTMK
>Tip_2786
LFGSMVGYTQ
>Tip_2787
YFGAVVGHTQ
>Tip_1509
ENGNSSRLLL
>Tip_1510
EINNSSHKLL
>Tip_779
EIKNSSHKLL
>Tip_536
ENKMAGRRLL
>Tip_777
PNDVLLLEFM
>Tip_1170
PENVVLIKFW
>Tip_1171
PDDLLFLSFI
>Tip_1012
PHDVILLDFL
>Tip_637
PNVLLLVEFM
>Tip_1199
AVGMLMLNII
>Tip_1951
VIATMILNVV
>Tip_1952
VVGILLLNIV
>Tip_1073
AAGVSAMNLV
>Tip_642
SVAVLLLSLI
>Tip_2739
TIEILTPYFN
>Tip_2740
AIENIDAQYN
>Tip_652
QEAGVRAMLN
>Tip_653
QTAILRLVFK
>Tip_3381
NANIISTADS
>Tip_3382
NADLIVTVDS
>Tip_3526
KLEIVLVYTN
>Tip_3527
ESHLILNYTD
>Tip_1185
NRKLVISYND
>Tip_1477
NVDFILAVST
>Tip_1948
LIEFIVTKQS
>Tip_3335
NIDFIVAQKS
>Tip_3336
NIDFIVAQKS
>Tip_2301
GVDCAMLQLI
>Tip_2302
KIDVVILELI
>Tip_43
GVEVITLDLM
>Tip_1514
LMMVTLITQG
>Tip_2883
LIMLVLVVLG
>Tip_3911
LTLLNIIIQE
>Tip_3912
FTVGDVFVLK
>Tip_3647
LVLLTLQTQD
>Tip_1056
FLSWCYIGTG
>Tip_3851
LLDLIFVKGR
>Tip_3852
LLDLLFVRHK
>Tip_1938
IYQLLIPGER
>Tip_1939
IWNLFLPNNR
>Tip_1076
MFDLLLVDQS
>Tip_115
ITDVLFVNLT
>Tip_2345
LVESNVLKEV
>Tip_2346
LVEPNVLKEL
>Tip_1086
LVDSNTLDYI
>Tip_448
MLDIKIIQKI
>Tip_1502
ILTLQLVSRI
>Tip_1503
IITLELVQRI
>Tip_2728
WLDTDMAERI
>Tip_2729
WFNIEMHLRP
>Tip_268
LLDIEIIEYI
>Tip_628
ILEVEVILFI
>Tip_629
LLEIEIIKFL
>Tip_1311
VLELPENNKQ
>Tip_1541
VLELPNNSGQ
>Tip_3616
FAEFLGVPPQ
>Tip_3617
YAELDKSSFE
>Tip_1623
ILDLVESNRQ
>Tip_1624
MCPLAENNEH
>Tip_2745
VIGTGEPKYL
>Tip_2746
TIGTGQPHYV
>Tip_1586
GINYGAPRYL
>Tip_1587
AIGGGEPLYI
>Tip_439
VLDVAHPRYV
>Tip_26
LMDLFRREYE
>Tip_3932
IGDAIARGHR
>Tip_3933
IGDVLADEYK
>Tip_3304
VAAIRTAELT
>Tip_3305
AKEIQTSEAK
>Tip_1976
NREIKRGELR
>Tip_3997
DLEMIKSDLN
>Tip_3998
TLLLINKEMM
>Tip_2474
MDDVRTDDHH
>Tip_1395
INDVLAEELQ
>Tip_1604
ISKAMKHELL
>Tip_1605
ISHAVLQELF
>Tip_3054
ISNVVAHEFI
>Tip_3835
DSNVECLEFL
>Tip_3836
TCNLTAHHFL
>Tip_3796
LVDIFRGEYE
>Tip_4038
LPEIFRGEYE
>Tip_4039
LVEKFRGEYE
>Tip_762
IMLIVNSGQS
>Tip_763
KFYVVEAGQS
>Tip_882
VSTIMTFGTD
>Tip_2735
LSGDLTIGRY
>Tip_2736
VSSILAFGAN
>Tip_3697
LLNLFRKENK
>Tip_3698
ILQLFRKETG
>Tip_1621
VFDILRGAYK
>Tip_1622
VLPILEGAYK
>Tip_929
LMDIHQGEYE
>Tip_2717
VIHMHVVELL
>Tip_2718
IIRFIVVETN
>Tip_2339
IVTIRVIKIL
>Tip_2340
IILLRMIKLL
>Tip_1035
ILQVQIIKIL
>Tip_1869
LVDMVTLTLA
>Tip_3130
IVSLLPAPIG
>Tip_3534
LAVYLKLDLG
>Tip_3535
LTAYVPMDLG
>Tip_3292
ILDMLYPALG
>Tip_3293
VLDMLRVSIM
>Tip_2585
MIHIVSLKFG
>Tip_227
MVDVLVLELI
>Tip_1001
VIEIIFLEFL
>Tip_1002
VKDIMLMKFV
>Tip_60
LCGVLAINAR
>Tip_3446
LCYMFIMDLD
>Tip_3447
MCTQLIMDLD
>Tip_254
ICFVLAMELL
>Tip_1991
FAELIVLMVI
>Tip_1992
LTQFISMMQK
>Tip_1393
FMELIVLTVV
>Tip_1040
IFETLALELV
>Tip_1
SLSVIIAKIL
>Tip_2
FAAIVINPQA
>Tip_163
DLEQGAPVLL
>Tip_164
GLEQGAAILL
>Tip_2554
SLEWGFIVFV
>Tip_2555
AIDWGYIIFV
>Tip_1542
GVAIIYMILV
>Tip_1543
GTAYAYMLIL
>Tip_84
LSSTAYVLWL
>Tip_308
TREGWRIMLA
>Tip_309
RMEVFYIFLL
>Tip_128
GFEVAYSLVW
>Tip_176
GLELTHSKVL
>Tip_177
GKEVEYTLIL
>Tip_2625
SMAVDAALTL
>Tip_2626
CMAVKALLTL
>Tip_195
YMAINAVLFM
>Tip_789
EAMSGIKLFI
>Tip_2373
EAMDGGRQVI
>Tip_3536
NALSPARFYL
>Tip_3537
YLLTPVRFYV
>Tip_620
AGPAGVFLLL
>Tip_1661
YTECLSWAFM
>Tip_2464
VRAMLPWLVM
>Tip_2465
SKAMIPYWAI
>Tip_169
WMEILKWLLL
>Tip_1789
MISETAAVLL
>Tip_4044
GGHQGKFILI
>Tip_4045
AGQGLKFILL
>Tip_2798
ATIAGPFVAI
>Tip_2966
SLSPCNVSHL
>Tip_2967
SLQPVNVSDL
>Tip_2788
ATTPCNLASL
>Tip_939
WGKRAAFLEL
>Tip_370
TISSLSFLVC
>Tip_2972
WLDAVPFFII
>Tip_3977
WVTWLPFYVF
>Tip_3978
WLEGNPFYVI
>Tip_3330
YIPVVAYFYL
>Tip_3331
YWPVIAFFYL
>Tip_2913
YMPIISLFIL
>Tip_3849
HVELIEFFPI
>Tip_3850
YTEAIPFFAI
>Tip_3179
KLKSARVLIF
>Tip_3180
KLKADQILTL
>Tip_3149
RLKAAPIIIF
>Tip_983
AIPLFKLQLG
>Tip_984
GVPVFKVQVF
>Tip_2288
EEQFMRLKVF
>Tip_2289
GGKYVRLQLF
>Tip_1381
DEQFMRMQVF
>Tip_179
GEPMLRPKVY
>Tip_180
AEPVRRLTCY
>Tip_2963
AVRMLYQEIY
>Tip_3556
AVQFLYIKIY
>Tip_3557
PVQFLYIKIY
>Tip_1256
GVKFMFLEIY
>Tip_529
GQKFMSLQMY
>Tip_1223
GRLPLVIDID
>Tip_2703
GKDHDSIDLR
>Tip_2704
GRRYQEKSAS
>Tip_3592
ESKKGGLVVF
>Tip_3593
ETKKGGLLVF
>Tip_2882
EQNRGSVLIF
>Tip_785
EKKKGPIATA
>Tip_3080
QRDQASLAAF
>Tip_3610
ISNQGALMMF
>Tip_3611
RRTKGALMMV
>Tip_998
EGREGALNFF
>Tip_999
KRKQGAVTFY
>Tip_694
QSKAGAIAMY
>Tip_2575
EPNAGDLVLF
>Tip_2576
EANAGDLVLF
>Tip_1313
EYKDGGLVII
>Tip_1014
ESKSGEVLLF
>Tip_729
KIQTGLMIFL
>Tip_730
KISVTLVMIL
>Tip_1954
TIDTAATRIL
>Tip_1955
TVMPLITRVL
>Tip_572
RSVEALVLLD
>Tip_573
RPLAALALFR
>Tip_120
ALLLAFTLLN
>Tip_437
YLVNHEIIVL
>Tip_438
QLVDSVIVLL
>Tip_2084
EYPLFVLYLF
>Tip_4076
TRKLYQRFLF
>Tip_4077
THPLMMFLLY
>Tip_2747
THPLFVLYLF
>Tip_1116
AHLDYIVYLF
>Tip_1117
GHVTYVIFLF
>Tip_3226
AFVLFLFWFF
>Tip_3227
AFTKILFELF
>Tip_1218
VYVLLVFYIF
>Tip_1219
AYILFVFHLF
>Tip_2832
AYYKRLRYAV
>Tip_3566
AVGLALQHAV
>Tip_3567
IFLLALHYAV
>Tip_834
AFLIAVHYTL
>Tip_140
AFTHVLLILH
>Tip_141
AFVESIIFFF
>Tip_803
TLMDSIITML
>Tip_804
TLPDCLIAQL
>Tip_2182
SIMDPIMEVG
>Tip_2183
SVVDPALEVG
>Tip_3290
SFLGQALEFG
>Tip_3291
TLLNPVLELG
>Tip_744
TMMQPVNKFG
>Tip_745
NMLNPVLSLG
>Tip_2362
QLSGEAAELY
>Tip_2363
ECKGHASAWA
>Tip_1886
GFGGKCHMFS
>Tip_3841
GLHGSAEVFG
>Tip_3842
GFLNAAEVYS
>Tip_27
RDIGDVDSLW
>Tip_28
RPSGEIDIYF
>Tip_366
KTNQDISHVH
>Tip_537
KTSQDIQYRM
>Tip_538
RTTRDIQYQY
>Tip_1489
HTYAQVPLLY
>Tip_3693
RLFTAFTRFH
>Tip_3694
RMFKTVSLAH
>Tip_235
IILNVKTLML
>Tip_514
SDLSIPKVLL
>Tip_515
AMLSIKKLLL
>Tip_2853
GNSGRNVLLL
>Tip_2854
PVAPLTSKPL
>Tip_1036
GISGMSEFIA
>Tip_2842
GSTSFARLLT
>Tip_2843
GTTSFSQLLS
>Tip_2169
SMSGLGNLLM
>Tip_2170
ATSGLGNLLM
>Tip_505
AASGALRALT
>Tip_285
GLLSIVALLV
>Tip_304
LTLRQKTFVF
>Tip_1249
MMLGLQQIIF
>Tip_1250
MMLRLQQLIT
>Tip_589
LMFGFQQLVF
>Tip_266
REKVNFFIMA
>Tip_3086
KNKTDLLNMG
>Tip_3913
KNLKTMLKMY
>Tip_3914
RNIKDLLVMS
>Tip_2510
RNIVDLLIMA
>Tip_2511
KNVVDLLIMK
>Tip_670
RNSVDLLILA
>Tip_261
KNVSGFIVLL
>Tip_2047
GCILAFVEVF
>Tip_2048
QCMLAGCLKY
>Tip_1923
RRVAGQSPIH
>Tip_3128
QKLVGNTSAE
>Tip_3129
QRLVAYSGVE
>Tip_198
AAITLLIAIS
>Tip_527
AFLTGYILIP
>Tip_528
AFLRGAILII
>Tip_434
AFLTGYILVL
>Tip_277
SGTAKWLFFY
>Tip_3206
NSGDGAGRLY
>Tip_3207
NAGDGAGRVY
>Tip_2090
NGGDGAPRLY
>Tip_2173
NGGDGRSQAY
>Tip_2174
NGGDGEMKVY
>Tip_1875
LGTEWLAILF
>Tip_1876
LGADWLALLF
>Tip_1836
SNAEWFLLIF
>Tip_1837
SSAKTVLLMF
>Tip_407
GLTIALVVVY
>Tip_1309
GFLTMIISRH
>Tip_1310
GFLTMILSRH
>Tip_1645
RFLTGLTNVF
>Tip_1646
GFLTGLSHVA
>Tip_2454
RNFFGIIILF
>Tip_2455
RNFFGLIILF
>Tip_2179
RLIAGYVVAW
>Tip_2180
RLIAGYVVAW
>Tip_1843
RLIAGYVVAW
>Tip_1208
HHMVAYAVGF
>Tip_1493
KMYSQFVTAY
>Tip_1494
KMYSQFVTAY
>Tip_1416
KMIVAFAVAY
>Tip_1517
SLTVTFAYAT
>Tip_1518
RITVKYAYAF
>Tip_1176
ACVSSLLALI
>Tip_1177
ACVSGLLVLI
>Tip_521
AYVESLIVRL
>Tip_165
RFVCHYIVVF
>Tip_575
RAVCNYLAAY
>Tip_2590
AAACRYVLLY
>Tip_4082
GQSFIYVAFY
>Tip_4083
SRKSLYVCFY
>Tip_2686
GRKALYVLYF
>Tip_1384
GLDVAATKVF
>Tip_1385
GYVVMSVFVN
>Tip_2595
MLKAAAVLNF
>Tip_2596
KLKAAVQSSE
>Tip_3105
EVQALAAFNI
>Tip_3106
LVRKIAPIHI
>Tip_1527
QMKALMVLNN
>Tip_3337
DLETFAVLTA
>Tip_3338
DFETFTILAA
>Tip_1235
ELEAFFLIAV
>Tip_1236
TIEGYMLVQV
>Tip_2764
ELEAFTIVVV
>Tip_2765
ELNAFTIIVV
>Tip_1030
SLQASSMILS
>Tip_1794
NLRGGELVDL
>Tip_2420
SFKDLHLTNL
>Tip_2421
KYKGVYLADM
>Tip_2149
KFQGVGLTEL
>Tip_2150
NLEGIGITAP
>Tip_1786
NLQDLRLLDL
>Tip_1565
NIAELRAVDL
>Tip_2633
TLAELKIIDQ
>Tip_2634
TLSELRILDM
>Tip_2867
QLETLRVIDI
>Tip_2868
DVSYISILDV
>Tip_357
EANELHRLTF
>Tip_3749
DTTLLKELDR
>Tip_3750
DGKVVDALDF
>Tip_374
KVKELHKMNF
>Tip_2293
PFRILKLLLI
>Tip_2294
QLELFELIIN
>Tip_2219
RLPAAEVLIY
>Tip_2220
RLAAPQLMVY
>Tip_1399
QLKTIDILPF
>Tip_11
ELKAVSVLII
>Tip_1155
ELICVILHVI
>Tip_2297
DMVSYLLLCI
>Tip_2298
ELIFTILLII
>Tip_475
RKKPDVMNLV
>Tip_476
KSKPELLTFV
>Tip_947
VAYPGMFRLA
>Tip_1059
LSYPGIFTLV
>Tip_3952
VRYEGGYSLF
>Tip_3953
VRYPSGAATL
>Tip_2008
LSYPGTFALL
>Tip_860
EHEPNLLEFT
>Tip_861
ENEPFLMEFI
>Tip_369
EHEPSLLEYI
>Tip_3797
DEVPALLDFM
>Tip_3798
DEVDGLLSLM
>Tip_2771
DTSPGLLEFM
>Tip_48
KNEPNLIELI
>Tip_1764
RFPMQHLLMT
>Tip_1765
RLRSKQMAMW
>Tip_3028
NLKFCLLTMV
>Tip_3029
NARFAMLTMV
>Tip_1701
EIRIHKLSLI
>Tip_2486
KDKVGELSLY
>Tip_2487
KERARLISLS
>Tip_2377
AIGYHSVESF
>Tip_2378
ILYTHDVHTI
>Tip_1703
ITNKKRIQEI
>Tip_1491
QFKTPRVRLV
>Tip_158
THKIPKLTFI
>Tip_388
ESRVPPVFGV
>Tip_1539
AYKVPPIHSL
>Tip_1540
KYKVPPLNTL
>Tip_2335
LFRMPPVFAL
>Tip_2336
IFKLPEVFAL
>Tip_1654
LYKLPPIYSL
>Tip_2880
KGRAPRISIK
>Tip_2881
KAKAPRVALK
>Tip_655
TTKIPRINLI
>Tip_3717
RHPIYDISRI
>Tip_3718
RFQVQIPALV
>Tip_912
KLAPVAWSLL
>Tip_913
KLAPVAWSLL
>Tip_3094
LIKSITIYRA
>Tip_3095
IIKPLIIHRV
>Tip_1243
QIKPITVYLV
>Tip_2055
SLRELIPTIV
>Tip_2056
QLRPLIPTIV
>Tip_2353
KHRSIIIYML
>Tip_3759
EAGPFVLNMV
>Tip_3760
GGGHFVALVA
>Tip_3345
KLIAIVEHAE
>Tip_3346
KLAAIVEHAE
>Tip_1673
KLTAILNHHE
>Tip_139
GLASVISDSD
>Tip_3041
NLNRVDETVQ
>Tip_3042
NLQRVDETVQ
>Tip_1027
GLPRVFQQVS
>Tip_1114
GLPRVFKRMH
>Tip_1115
TLPRLLSRMN
>Tip_737
AIPKVAERKL
>Tip_1550
AVPRAVEARL
>Tip_1551
AVPKAVEQRL
>Tip_447
LILGVSVTVR
>Tip_3212
LLLGLSSVLK
>Tip_3213
LLLGLANAQG
>Tip_413
ALGSAAATYR
>Tip_3973
AWGNISQPEK
>Tip_3974
AYGSVAHPKA
>Tip_955
LLGPVADASE
>Tip_645
VYAGQGSSSE
>Tip_1915
VMAGKADAKE
>Tip_1916
VMAGKADSKD
>Tip_3920
SMEAIDSQED
>Tip_3921
TMTRIDAQSD
>Tip_2774
TIKAVKSFAN
>Tip_2775
TIKEVKTFSN
>Tip_3321
SIKAVKAFFQ
>Tip_3322
LLKAVKKFDQ
>Tip_641
TVHGLIEAGN
>Tip_1964
SVRGLTGKAE
>Tip_3010
SPENLKGTGT
>Tip_3011
GPQNLKDTNS
>Tip_3667
SIVGLSGSGE
>Tip_3668
SITGLKGDDE
>Tip_3117
EIEAFSEGSD
>Tip_3118
GVKALEEGMD
>Tip_3005
VLATIVFQQE
>Tip_3006
VLATVVFQQE
>Tip_2559
TTANTEDQEE
>Tip_2560
MFAETRDQEE
>Tip_2496
KIATIKEDVL
>Tip_2497
KVETIKEDVK
>Tip_909
KLITTKESVQ
>Tip_131
ELASLNRTQS
>Tip_1079
PQLVKAHKYL
>Tip_1080
RLLLTEEAYL
>Tip_321
ELVISSSSYL
>Tip_1158
KILTKATATF
>Tip_2588
NVVDKATCLL
>Tip_3007
HLKEAAVCMI
>Tip_3008
DLREAATCRV
>Tip_23
KLGVKVQNAI
>Tip_848
HEVMKIRFPT
>Tip_849
KMKMQIQYPT
>Tip_335
KMQATGEQLM
>Tip_831
KYKADGSGAL
>Tip_1197
KFDAAGQGAM
>Tip_1198
KFDTTSARGK
>Tip_188
KLEAEGAAAM
>Tip_68
KLQSSTANGK
>Tip_3
LVNVSMGPLM
>Tip_1545
KIGAAIPGLF
>Tip_2044
TVGGAFPGLH
>Tip_2045
QIGGTAPGLF
>Tip_619
HVTAEVPGLI
>Tip_2351
NVPNEVPSLV
>Tip_3661
DAPREMPAVF
>Tip_3662
EVHREMPVIF
>Tip_1696
TMPGQIPGLI
>Tip_3855
CVKEKLFRIE
>Tip_3856
NVKDKLFRLE
>Tip_3358
VTKDKLIRSS
>Tip_1397
CIQDAAPLIN
>Tip_2247
CVVYEAAALK
>Tip_2248
CLAYNADALA
>Tip_1900
CVQYDTPAVT
>Tip_1075
VMEATLAYNN
>Tip_3657
LMENALKMIQ
>Tip_3658
IMETALPMIH
>Tip_2920
ALEENLQYVG
>Tip_924
CIKNELPLLH
>Tip_715
KLDSVLPFYW
>Tip_716
RLATELSFLW
>Tip_171
YINGTPAGAM
>Tip_322
STNWTIVGAV
>Tip_2571
NESWPLSGSM
>Tip_2572
YRHWPIPGPM
>Tip_2131
YENWPISDTM
>Tip_400
HENWPIAGTI
>Tip_676
QVAWSLTGVV
>Tip_838
QVAWTLTAVV
>Tip_1822
DSCLSLAGCL
>Tip_1823
HVCWSLSGIL
>Tip_1209
NESYRFRLLI
>Tip_1210
TVSFGLELVT
>Tip_647
DIELCLHLMI
>Tip_147
YIRIVMGGQF
>Tip_324
IVNAVITTQL
>Tip_972
IINTNINEQL
>Tip_4015
IVSKYIHRYQ
>Tip_4016
VDEQYLQVEA
>Tip_631
WVKFIVDGNL
>Tip_632
WVQLLVNGNV
>Tip_2089
RPALAAEKVP
>Tip_2907
HAHNMRTIDG
>Tip_2908
HLHTAKEVCA
>Tip_57
AYNAALRALE
>Tip_1959
EMRLNLSYVA
>Tip_1960
AMKLNLQYVA
>Tip_968
DVKISVDFSE
>Tip_969
DIELSLEFDQ
>Tip_1662
ESIPPLVFRS
>Tip_2446
ATQWPAKYRR
>Tip_2447
STHFPLKFER
>Tip_3548
SLFHTSRRLD
>Tip_3549
SLLNANRRLD
>Tip_1127
ELVTEVQRLE
>Tip_1128
ELAIMVQKLR
>Tip_166
KCYVSILQVE
>Tip_467
KYYAALRKLG
>Tip_3059
LLYACIGELD
>Tip_3060
AVYSALRELA
>Tip_3859
SVYQKLRRFG
>Tip_3860
KVYKSIRRLG
>Tip_234
EAYNACDPLN
>Tip_3173
KYEDLNVWLS
>Tip_3174
NYADMDKQVS
>Tip_2354
DYVGYQRKPG
>Tip_2355
TYFGNRRAVG
>Tip_2429
GHYAAHRGIG
>Tip_2430
GLYAQFDGVA
>Tip_808
GMHAAHRSIG
>Tip_985
EHYEPQWALE
>Tip_3794
DFYEEQRQVE
>Tip_3795
GFYEKARQVR
>Tip_130
EFYVAMKVVA
>Tip_2565
QFLSEVLKAV
>Tip_2566
QFLSEVIKAV
>Tip_896
QLLTEVLKYV
>Tip_3377
QLVEEQLNFI
>Tip_3378
QLLGENLSFV
>Tip_2199
QLMQEAMHYV
>Tip_150
AFPSQATQAV
>Tip_1266
DYYNDMRRIR
>Tip_3391
EEHSVIKRVV
>Tip_3392
VYHEVVKKVV
>Tip_3240
ALKEAVQRLV
>Tip_3241
AIAISVPRLK
>Tip_733
FIQFSFGRVY
>Tip_734
FIHLTLEVVY
>Tip_2431
KSNIDRQKLH
>Tip_2432
KSNIDRQKQH
>Tip_2448
KAELTVKPLH
>Tip_3264
KAELTVRPLH
>Tip_3265
KAALVLRTLY
>Tip_2547
FPHFALYTLR
>Tip_2548
IPNFAVRTHK
>Tip_2472
KPNLTLRRLK
>Tip_2473
KPNLTLRRLK
>Tip_1555
WLDTQLVSTN
>Tip_1556
WIDTLLLSMN
>Tip_1392
WLNTQIVSFN
>Tip_2349
WLNTEHMGKG
>Tip_2350
FLSVKLVAIR
>Tip_3090
RLTVRALMVH
>Tip_3091
WLTKYQIMIP
>Tip_2312
FLTAKKVVIY
>Tip_2313
WSTAQKIKVN
>Tip_83
QMQNEINESS
>Tip_446
DQTDELIENS
>Tip_2610
KLQREQVEER
>Tip_2611
EASDAALNDD
>Tip_1018
HRARKIKDID
>Tip_1769
HRSRRLREID
>Tip_1770
RRKRRLQEVK
>Tip_3897
NKTDKVAEVR
>Tip_3898
TTIQLAAELQ
>Tip_1874
HPQKRLAEAD
>Tip_1407
HWGRLFLPIG
>Tip_1408
FWGRRYVEVM
>Tip_1615
KWHNAMPEHG
>Tip_2580
KWHNSLPESG
>Tip_2581
KLDSALPQSG
>Tip_507
SRKGHVGLAA
>Tip_508
SVNGKIMLKI
>Tip_402
SVNGALAQAL
>Tip_1924
ASKVTIPKYL
>Tip_2330
SNSMAVNMFL
>Tip_2331
ENSEAVPLFL
>Tip_1302
KTQIACDKDS
>Tip_1303
KTQIAVTKDI
>Tip_3803
HKDIEPKILI
>Tip_3804
HDETESELLL
>Tip_3365
RTQQKQHIFM
>Tip_368
KNPMLAKIFF
>Tip_239
KDDIEIRRMM
>Tip_707
KSDQVMEKAI
>Tip_1636
RTEQAYDEIT
>Tip_3328
NLESALKKTI
>Tip_3329
NLESIVRKVA
>Tip_458
KQQSALDGVI
>Tip_151
RQETTIDGII
>Tip_2733
EGDRSITGIG
>Tip_2734
QGSRTIDGVG
>Tip_465
DFNSALDHRS
>Tip_466
HCNKSVHARV
>Tip_3156
GCRNEVQGYG
>Tip_3157
LTDHDLQGFG
>Tip_3576
RCGRDLENAG
>Tip_3577
HCSLDLEGKG
>Tip_833
KINTAIRSLI
>Tip_1656
DAGISFKAVV
>Tip_1657
AIGNSIREIV
>Tip_3578
AINGKIKALV
>Tip_3579
GVNARWRGLL
>Tip_2410
PIQKQFVSIL
>Tip_2411
PAQREYISVL
>Tip_292
PIKNNSVSIF
>Tip_3917
RVYAGLSVKV
>Tip_3918
HIFAGLEVMV
>Tip_336
QIYTAIKVMV
>Tip_337
KLYDMFKTLI
>Tip_219
KVFSGYKMVV
>Tip_3639
ERYCKIKTMF
>Tip_3640
DTFCGVKTIF
>Tip_2821
ERFAGLKTVY
>Tip_315
DAFTGVKLVF
>Tip_32
KITSNHGSIV
>Tip_1525
GGHAASRAMP
>Tip_1526
GGHAPSKRMK
>Tip_245
DGQSGTVGVM
>Tip_1336
KGNAIDVGRF
>Tip_1337
RGNAIDVGRF
>Tip_3614
RGTAAMIGVT
>Tip_3615
RDAHEDVGVT
>Tip_4
EGHSGTKAIA
>Tip_2937
DGHTNLFAIA
>Tip_2938
EGHAGFKAMA
>Tip_2147
RSTEQSLPSM
>Tip_2148
DETRANKTAL
>Tip_2358
GAQAKTKTAG
>Tip_2359
GADYASKSVA
>Tip_1326
GGQFKKVALG
>Tip_1327
GGQYKKLALG
>Tip_1448
GTNAKKKIID
>Tip_2006
DSKSKKSNLG
>Tip_2007
DTHDKKRALA
>Tip_3022
AGQFKNYLSR
>Tip_3023
AAIFENYVAP
>Tip_859
AGKFEDYAAT
>Tip_965
ADQYEDVPGY
>Tip_966
AGQYEDIAGR
>Tip_1015
AEEFEEFGAV
>Tip_1016
AGEFEEFAGA
>Tip_635
KGREGSKMIA
>Tip_636
EGIEEAPELT
>Tip_29
NGRAETQGLA
>Tip_2488
RTQVISVPSE
>Tip_2489
RMLGISSPHE
>Tip_2665
KPQSVDRPAE
>Tip_2685
KEEKTDKEIE
>Tip_2801
DADHNSAALD
>Tip_2802
KSDRTSRAID
>Tip_802
RPEVKATQSN
>Tip_4058
RPQLRGKQDQ
>Tip_4059
RPMIRGKADK
>Tip_661
RCQTILLDSK
>Tip_662
RIVTIVLDPQ
>Tip_118
LKPKARINVI
>Tip_1239
DPPDTKLDSI
>Tip_1240
DPPETRYSWL
>Tip_3471
RESHTLISDL
>Tip_3472
REPNALLNDC
>Tip_1649
REPQAMISDL
>Tip_978
QDPNSYVPQC
>Tip_979
DMPHPWIVKR
>Tip_3050
HRGAITIKTL
>Tip_3051
PRGKFKFKIL
>Tip_810
HKPKLEVQAL
>Tip_2040
RKPELQILLV
>Tip_2395
RKPKIQILLV
>Tip_2459
KKPKIEVLIW
>Tip_2460
RKPRIEILLV
>Tip_4020
RRPKQKAETV
>Tip_4021
SHWRLKIPNV
>Tip_175
KRATFVISSV
>Tip_1258
KSAPVIINFT
>Tip_2814
KDAAIVPNCL
>Tip_2815
KDAALAPNQA
>Tip_1902
KIAPLIANCI
>Tip_723
RESALVINRL
>Tip_278
QQVAAIINAA
>Tip_516
LNFTQLLPLQ
>Tip_2751
PAIILLLALQ
>Tip_2752
HLPLLLVILH
>Tip_872
PLGILLIILQ
>Tip_1532
AIQELDGLVF
>Tip_1820
PIDDILLLDL
>Tip_1821
PLDNLIVLLL
>Tip_98
PVADVIALLM
>Tip_99
PMEDLAALLM
>Tip_319
RIRNAVEDLF
>Tip_320
RIRSPVEDLF
>Tip_3938
FCFEAVVTLF
>Tip_3939
FPLDAIVTTF
>Tip_2233
LDLDAISDAF
>Tip_1867
IVIDIFANAF
>Tip_2422
HTLRALTGRM
>Tip_3827
STIKAQTSQV
>Tip_3828
STIRARSRHV
>Tip_1961
RIHLIASEVL
>Tip_1962
QEQLTIVSIA
>Tip_699
RIHLIVGEIL
>Tip_799
KFTATFELLL
>Tip_2614
RLRDTIGATF
>Tip_2615
KLTEAVNEQF
>Tip_1644
KLKDQLEFVW
>Tip_481
KLKTSIELLF
>Tip_2637
KMRPPEAVTM
>Tip_3368
VLKPIKEVIL
>Tip_3505
SIEPSAQIVR
>Tip_3506
VLKPHGEVTI
>Tip_3159
MLKHALEVLL
>Tip_3160
TVKTRLDLLL
>Tip_3171
TAKNEAVPPM
>Tip_3172
TCRSKGIILL
>Tip_2711
RAKTKGTTIL
>Tip_420
AIRTAILSIA
>Tip_258
GLKAPAEFVV
>Tip_1420
SLQTQVSYVL
>Tip_1872
GINTGVEHLV
>Tip_1873
GIATTADYLV
>Tip_491
AVKSVTELLV
>Tip_280
GILLYLDSLV
>Tip_703
GFQVMPKQML
>Tip_2973
PFPIFTQAFF
>Tip_2974
CFPVFPETVF
>Tip_2334
AYHVFPRSLL
>Tip_2113
QFMIFFEEMV
>Tip_2114
QYMRFADPSA
>Tip_1958
GYIAYPDKSF
>Tip_3655
DYPLFPTAML
>Tip_3656
DYPIFPSAML
>Tip_112
RAGTAVNVLI
>Tip_427
TAGTSVEVLF
>Tip_1194
ASGTSVEIIV
>Tip_2803
KYGCVVKVMM
>Tip_2804
KYAALVKSVF
>Tip_1629
ELRSSIDIIK
>Tip_1630
ELASSIEVPA
>Tip_2375
AGWVSMEVLL
>Tip_2376
EGGTGLDVIL
>Tip_2249
SCGAAVEVFV
>Tip_2896
TSGTGMSSIK
>Tip_3473
TAATQILEIE
>Tip_3474
SAVGQLLVVE
>Tip_429
AVRRKFVVII
>Tip_430
TVRRAFIILI
>Tip_1165
DKKDCSAMTC
>Tip_3875
QFRTGVSKMG
>Tip_3876
QLQSAIGKAD
>Tip_3765
AECAAAGRQV
>Tip_3360
QQKKAFSKIG
>Tip_1981
NQKASFAIQA
>Tip_2612
YRRATKIDEI
>Tip_2613
NSRTKLMDEI
>Tip_1308
QFVSLTAEQH
>Tip_1401
EMVASLLKQH
>Tip_1402
EMVGELLKQR
>Tip_878
DVVTQLIHEY
>Tip_1729
KVKADLVSDY
>Tip_1730
KLRAELVSDY
>Tip_1787
QMSASIVVRF
>Tip_1788
KMVASLVVVF
>Tip_3262
QLRSSVQTEF
>Tip_3263
KMRTVIRPNF
>Tip_953
QLRASIVPAF
>Tip_417
RIRASLVSTF
>Tip_1134
ALRTQFLENV
>Tip_1135
RIDTGFLENV
>Tip_4094
NCKIKYMKDT
>Tip_4095
KCKAKYLQDT
>Tip_927
SCRVEYLRNQ
>Tip_928
NCKVEYLRNQ
>Tip_210
SVKTRFIEAV
>Tip_1247
QQKTSIVVFN
>Tip_1248
QLKVHVPYFS
>Tip_3516
HLRLRYIILV
>Tip_3517
KMRISYEIFQ
>Tip_3140
QLRLTYVIFS
>Tip_2636
QMKLTLVIFS
>Tip_944
QKKLSLVILA
>Tip_409
TADKTLLTLV
>Tip_4040
TAEREVATFV
>Tip_4041
TAEREVATFV
>Tip_1473
TAQREISEFV
>Tip_797
TSSASFFIAV
>Tip_904
TASREILLAL
>Tip_905
AVSAWFLIPF
>Tip_228
NDLVTLLAMF
>Tip_1758
DDDQTYLNME
>Tip_1759
TEEQVLLDLV
>Tip_1338
SEEQIYENTC
>Tip_2171
NDKMQTVEVL
>Tip_2172
DDKMQNAKGF
>Tip_3776
TMELRILEMF
>Tip_3777
NAKLRVLTLF
>Tip_1700
SMELRIIGLY
>Tip_1343
EMELRMIELW
>Tip_601
SLKVSIIIAS
>Tip_602
SVKVSLIIET
>Tip_3586
SLKFRCIMET
>Tip_3587
GLRFRFIVAR
>Tip_3907
SIRLHLILAA
>Tip_3908
SVKLSLIIAS
>Tip_1816
GVESRVITTA
>Tip_1817
SVQIPLIIPA
