# Supplementary material for: Phylograd: fast column-specific calculation of substitution model gradients
Source: BMC Bioinformatics. 2025 Dec 23;27:20. doi: 10.1186/s12859-025-06353-4 (PMC12836810; doi:10.1186/s12859-025-06353-4)
Supplement: Supplementary file 1 — (zip 4800 KB) [file 12859_2025_6353_MOESM1_ESM.zip › alignment_4096_200_1.phylograd.log]

GradientTime=7061291
Likelihood=-1946530.0402892644
Iteration 0: 1946530.0402892644
Iteration 1: 1946530.0402892644
GradientTime=6109163
Likelihood=-1924736.471917947
Iteration 2: 1924736.471917947
GradientTime=6109808
Likelihood=-1905535.206704801
Iteration 3: 1905535.206704801
GradientTime=6193631
Likelihood=-1886921.3967288346
GradientTime=6187115
Likelihood=-1840625.5874969803
Iteration 4: 1840625.5874969803
GradientTime=6262991
Likelihood=-1829900.9128275139
Iteration 5: 1829900.9128275139
GradientTime=6176919
Likelihood=-1818917.4390689135
Iteration 6: 1818917.4390689135
GradientTime=6152206
Likelihood=-1807514.975664903
Iteration 7: 1807514.975664903
GradientTime=6247852
Likelihood=-1797229.645214614
Iteration 8: 1797229.645214614
GradientTime=6194433
Likelihood=-1789641.2431957242
Iteration 9: 1789641.2431957242
GradientTime=6182350
Likelihood=-1784227.1139594773
Iteration 10: 1784227.1139594773
GradientTime=6188389
Likelihood=-1781257.8659079364
Iteration 11: 1781257.8659079364
GradientTime=6165478
Likelihood=-1779235.9633899706
Iteration 12: 1779235.9633899706
GradientTime=6190662
Likelihood=-1777343.9763604344
Iteration 13: 1777343.9763604344
GradientTime=6255818
Likelihood=-1775657.622888789
Iteration 14: 1775657.622888789
GradientTime=6209000
Likelihood=-1774083.4464429326
Iteration 15: 1774083.4464429326
GradientTime=6189444
Likelihood=-1772929.758895066
Iteration 16: 1772929.758895066
GradientTime=6191363
Likelihood=-1772245.9081145588
Iteration 17: 1772245.9081145588
GradientTime=6192234
Likelihood=-1771484.3777581884
Iteration 18: 1771484.3777581884
GradientTime=6192491
Likelihood=-1771162.9690488162
Iteration 19: 1771162.9690488162
GradientTime=6181225
Likelihood=-1770890.0193607986
Iteration 20: 1770890.0193607986
GradientTime=6197610
Likelihood=-1770742.0678387538
Iteration 21: 1770742.0678387538
GradientTime=6251781
Likelihood=-1770501.0548903726
Iteration 22: 1770501.0548903726
GradientTime=6208065
Likelihood=-1770408.3035025208
Iteration 23: 1770408.3035025208
GradientTime=6197332
Likelihood=-1770285.4013816686
Iteration 24: 1770285.4013816686
GradientTime=6186800
Likelihood=-1770081.5290368935
Iteration 25: 1770081.5290368935
GradientTime=6188711
Likelihood=-1769931.5056477233
Iteration 26: 1769931.5056477233
GradientTime=6198360
Likelihood=-1769819.400499191
Iteration 27: 1769819.400499191
GradientTime=6191992
Likelihood=-1769747.1276753668
Iteration 28: 1769747.1276753668
GradientTime=6196129
Likelihood=-1769672.728968662
Iteration 29: 1769672.728968662
GradientTime=6188881
Likelihood=-1769596.039571632
Iteration 30: 1769596.039571632
GradientTime=6187713
Likelihood=-1769532.7203592923
Iteration 31: 1769532.7203592923
GradientTime=6270664
Likelihood=-1769482.4883614776
Iteration 32: 1769482.4883614776
GradientTime=6202207
Likelihood=-1769428.0318647649
Iteration 33: 1769428.0318647649
GradientTime=6245010
Likelihood=-1769403.4568175105
Iteration 34: 1769403.4568175105
GradientTime=6169720
Likelihood=-1769340.1522127963
Iteration 35: 1769340.1522127963
GradientTime=6184316
Likelihood=-1769321.4907807973
Iteration 36: 1769321.4907807973
GradientTime=6194361
Likelihood=-1769294.2670601804
Iteration 37: 1769294.2670601804
GradientTime=6197711
Likelihood=-1769287.7227979782
Iteration 38: 1769287.7227979782
GradientTime=6197702
Likelihood=-1769250.7937065302
Iteration 39: 1769250.7937065302
GradientTime=6172169
Likelihood=-1769238.1928311372
Iteration 40: 1769238.1928311372
GradientTime=6198588
Likelihood=-1769223.771653401
Iteration 41: 1769223.771653401
GradientTime=6254110
Likelihood=-1769200.4454631414
Iteration 42: 1769200.4454631414
GradientTime=6206031
Likelihood=-1769205.4677653366
GradientTime=6195280
Likelihood=-1769183.0341299018
Iteration 43: 1769183.0341299018
GradientTime=6170231
Likelihood=-1769157.041838122
Iteration 44: 1769157.041838122
GradientTime=6192439
Likelihood=-1769143.2789444248
Iteration 45: 1769143.2789444248
GradientTime=6189503
Likelihood=-1769127.228656927
Iteration 46: 1769127.228656927
GradientTime=6195294
Likelihood=-1769113.6885629534
Iteration 47: 1769113.6885629534
GradientTime=6189850
Likelihood=-1769104.8936307011
Iteration 48: 1769104.8936307011
GradientTime=6167194
Likelihood=-1769091.1001836644
Iteration 49: 1769091.1001836644
GradientTime=6195887
Likelihood=-1769085.3075103308
Iteration 50: 1769085.3075103308
GradientTime=6253072
Likelihood=-1769077.210279103
Iteration 51: 1769077.210279103
GradientTime=6204606
Likelihood=-1769070.9261616308
Iteration 52: 1769070.9261616308
GradientTime=6195005
Likelihood=-1769067.465457359
Iteration 53: 1769067.465457359
GradientTime=6173163
Likelihood=-1769060.0280997937
Iteration 54: 1769060.0280997937
GradientTime=6194674
Likelihood=-1769052.7183949999
Iteration 55: 1769052.7183949999
GradientTime=6194800
Likelihood=-1769048.3962943072
Iteration 56: 1769048.3962943072
GradientTime=6196686
Likelihood=-1769041.3701623378
Iteration 57: 1769041.3701623378
GradientTime=6190875
Likelihood=-1769035.082704114
Iteration 58: 1769035.082704114
GradientTime=6171360
Likelihood=-1769028.3461495154
Iteration 59: 1769028.3461495154
GradientTime=6199414
Likelihood=-1769023.5805676898
Iteration 60: 1769023.5805676898
GradientTime=6260809
Likelihood=-1769020.6201414291
Iteration 61: 1769020.6201414291
GradientTime=6204417
Likelihood=-1769016.0918258452
Iteration 62: 1769016.0918258452
GradientTime=6190880
Likelihood=-1769012.8495490067
Iteration 63: 1769012.8495490067
GradientTime=6172812
Likelihood=-1769008.1000679238
Iteration 64: 1769008.1000679238
GradientTime=6191660
Likelihood=-1769003.0086242538
Iteration 65: 1769003.0086242538
GradientTime=6194779
Likelihood=-1768999.6710805541
Iteration 66: 1768999.6710805541
GradientTime=6184126
Likelihood=-1768998.1387369689
Iteration 67: 1768998.1387369689
BEST SCORE FOUND : -1768998.1387369689
	Command being timed: "../target/release/gtr_optimize data/random/tree_4096.nwk data/sim/alignment_4096_200.fasta global"
	User time (seconds): 422.81
	System time (seconds): 2.95
	Percent of CPU this job got: 99%
	Elapsed (wall clock) time (h:mm:ss or m:ss): 7:08.72
	Average shared text size (kbytes): 0
	Average unshared data size (kbytes): 0
	Average stack size (kbytes): 0
	Average total size (kbytes): 0
	Maximum resident set size (kbytes): 5542664
	Average resident set size (kbytes): 0
	Major (requiring I/O) page faults: 14
	Minor (reclaiming a frame) page faults: 1695371
	Voluntary context switches: 242
	Involuntary context switches: 163248
	Swaps: 0
	File system inputs: 0
	File system outputs: 560
	Socket messages sent: 0
	Socket messages received: 0
	Signals delivered: 0
	Page size (bytes): 4096
	Exit status: 0
