# Supplementary material for: Phylograd: fast column-specific calculation of substitution model gradients
Source: BMC Bioinformatics. 2025 Dec 23;27:20. doi: 10.1186/s12859-025-06353-4 (PMC12836810; doi:10.1186/s12859-025-06353-4)
Supplement: Supplementary file 1 — (zip 4800 KB) [file 12859_2025_6353_MOESM1_ESM.zip › alignment_4096_200_1.raxml.log]

RAxML-NG v. 1.2.2 released on 11.04.2024 by The Exelixis Lab.
Developed by: Alexey M. Kozlov and Alexandros Stamatakis.
Contributors: Diego Darriba, Tomas Flouri, Benoit Morel, Sarah Lutteropp, Ben Bettisworth, Julia Haag, Anastasis Togkousidis.
Latest version: https://github.com/amkozlov/raxml-ng
Questions/problems/suggestions? Please visit: https://groups.google.com/forum/#!forum/raxml

System: AMD EPYC 7742 64-Core Processor, 128 cores, 1007 GB RAM (allocated: 1 physical cores)

RAxML-NG was called at 08-Nov-2025 04:18:33 as follows:

raxml-ng --msa data/sim/alignment_4096_200.fasta --model PROTGTR+FO --tree data/random/tree_4096.nwk --evaluate --opt-branches off --threads 1 --redo --prefix data/sim/alignment_4096_200_1.raxml.log

Analysis options:
  run mode: Evaluate tree likelihood
  start tree(s): user
  random seed: 1762571913
  tip-inner: OFF
  pattern compression: ON
  per-rate scalers: OFF
  site repeats: ON
  logLH epsilon: general: 0.100000, brlen-triplet: 1000.000000
  branch lengths: proportional (user-specified)
  SIMD kernels: AVX2
  parallelization: coarse-grained (auto), NONE/sequential

WARNING: Running in REDO mode: existing checkpoints are ignored, and all result files will be overwritten!

[00:00:00] Reading alignment from file: data/sim/alignment_4096_200.fasta
[00:00:00] Loaded alignment with 4096 taxa and 200 sites

Alignment comprises 1 partitions and 200 patterns

Partition 0: noname
Model: PROTGTR+FO
Alignment sites / patterns: 200 / 200
Gaps: 0.00 %
Invariant sites: 0.00 %


NOTE: Binary MSA file created: data/sim/alignment_4096_200_1.raxml.log.raxml.rba

Parallelization scheme autoconfig: 1 worker(s) x 1 thread(s)


NOTE: Per-rate scalers were automatically enabled to prevent numerical issues on taxa-rich alignments.
NOTE: You can use --force switch to skip this check and fall back to per-site scalers.

[00:00:00] Loading user starting tree(s) from: data/random/tree_4096.nwk
Parallel reduction/worker buffer size: 1 KB  / 0 KB

[00:00:00] Data distribution: max. partitions/sites/weight per thread: 1 / 200 / 4000
[00:00:00] Data distribution: max. searches per worker: 1

Evaluating 1 trees

[00:00:00] Tree #1, initial LogLikelihood: -1996813.315373

[00:00:00 -1996813.315373] Initial branch length optimization
[00:00:00 -1996813.315373] Model parameter optimization (eps = 0.100000)

[03:30:49] Tree #1, final logLikelihood: -1772199.848161


Optimized model parameters:

   Partition 0: noname
   Rate heterogeneity: NONE
   Base frequencies (ML): 0.072261 0.053608 0.042074 0.049804 0.029970 0.040285 0.065538 0.053448 0.030898 0.053011 0.092508 0.059740 0.027582 0.047868 0.043247 0.056924 0.048739 0.029718 0.044490 0.058286 
   Substitution rates (ML): 20.250891 9.613777 19.590801 59.127657 46.621577 52.813398 103.006883 15.631482 1.864123 20.487982 27.813033 56.077013 10.107733 54.969520 249.072815 106.344735 4.012931 8.822510 141.607918 38.071041 7.716456 10.037956 134.532192 15.001141 18.517580 85.447720 4.923279 14.538403 312.628622 22.286530 1.393815 15.905307 39.718088 27.788293 14.816285 13.589853 8.876533 238.706646 15.356928 72.332835 28.336510 66.711367 174.666297 9.178193 2.391032 100.933603 20.309401 2.924031 8.825628 207.044133 93.705586 1.961859 21.427248 3.753546 0.939789 25.596025 260.537316 42.217769 32.302233 0.489910 0.176611 12.431746 2.531208 1.371086 18.818195 58.416534 20.722282 0.764741 6.684938 2.285482 3.283873 0.001000 12.158200 16.317917 1.803034 11.842093 0.001000 26.079344 23.912079 1.281881 63.844856 21.856938 13.797951 23.061764 45.304010 204.382498 12.033660 189.439241 1.042014 28.199966 157.959069 71.293609 0.426481 28.740802 52.087247 53.290126 3.635324 10.181961 10.968580 17.182958 10.456455 2.060265 3.688182 92.338793 7.829035 0.644247 20.715934 31.801512 27.861880 2.139775 5.188297 13.367616 10.517119 0.036490 1.903598 14.933137 7.609911 4.165847 10.111691 86.393290 5.890753 6.199588 2.180758 4.484439 5.093037 13.733611 24.410488 14.546894 27.690017 19.566471 32.066207 24.330124 15.664067 180.797369 1.189175 224.513675 7.685345 199.526436 46.364174 0.387744 1.797983 50.893146 2.012271 18.067789 686.482174 6.379132 273.967159 110.654362 11.645310 9.947749 13.968407 13.723045 11.258640 77.241724 26.064189 1.757775 17.637559 37.577887 53.977904 0.693622 4.359547 11.083536 75.652824 4.279829 7.812979 88.546351 22.213603 21.533983 69.255509 3.517020 18.317334 8.348552 61.585369 296.358382 34.701394 62.668932 27.814769 1.900992 3.136123 17.551609 348.703200 7.197301 16.969236 5.926944 1.192528 10.969711 120.306963 71.829797 3.401803 1.000000 


Final LogLikelihood: -1772199.848161

AIC score: 3561193.696322 / AICc score: 144597205.696322 / BIC score: 3588889.667249
Free parameters (model + branch lengths): 8397

WARNING: Number of free parameters (K=8397) is larger than alignment size (n=200).
         This might lead to overfitting and compromise tree inference results!


Best ML tree saved to: /mnt/vast-standard/home/blieser/u14285/phylo_grad_new/phylo_grad/benchmark_test/data/sim/alignment_4096_200_1.raxml.log.raxml.bestTree
Optimized model saved to: /mnt/vast-standard/home/blieser/u14285/phylo_grad_new/phylo_grad/benchmark_test/data/sim/alignment_4096_200_1.raxml.log.raxml.bestModel

Execution log saved to: /mnt/vast-standard/home/blieser/u14285/phylo_grad_new/phylo_grad/benchmark_test/data/sim/alignment_4096_200_1.raxml.log.raxml.log

Analysis started: 08-Nov-2025 04:18:33 / finished: 08-Nov-2025 07:49:23

Elapsed time: 12649.430 seconds

Consumed energy: 589.273 Wh (= 3 km in an electric car, or 15 km with an e-scooter!)

	Command being timed: "raxml-ng --msa data/sim/alignment_4096_200.fasta --model PROTGTR+FO --tree data/random/tree_4096.nwk --evaluate --opt-branches off --threads 1 --redo --prefix data/sim/alignment_4096_200_1.raxml.log"
	User time (seconds): 12568.72
	System time (seconds): 0.65
	Percent of CPU this job got: 99%
	Elapsed (wall clock) time (h:mm:ss or m:ss): 3:30:49
	Average shared text size (kbytes): 0
	Average unshared data size (kbytes): 0
	Average stack size (kbytes): 0
	Average total size (kbytes): 0
	Maximum resident set size (kbytes): 178624
	Average resident set size (kbytes): 0
	Major (requiring I/O) page faults: 0
	Minor (reclaiming a frame) page faults: 41733
	Voluntary context switches: 1535
	Involuntary context switches: 4808211
	Swaps: 0
	File system inputs: 0
	File system outputs: 5176
	Socket messages sent: 0
	Socket messages received: 0
	Signals delivered: 0
	Page size (bytes): 4096
	Exit status: 0
