# Supplementary material for: Phylograd: fast column-specific calculation of substitution model gradients
Source: BMC Bioinformatics. 2025 Dec 23;27:20. doi: 10.1186/s12859-025-06353-4 (PMC12836810; doi:10.1186/s12859-025-06353-4)
Supplement: Supplementary file 1 — (zip 4800 KB) [file 12859_2025_6353_MOESM1_ESM.zip › alignment_4096_200_32.iqtree.log]

IQ-TREE version 3.0.1 for Linux x86 64-bit built Nov  7 2025
Developed by Bui Quang Minh, Thomas Wong, Nhan Ly-Trong, Huaiyan Ren
Contributed by Lam-Tung Nguyen, Dominik Schrempf, Chris Bielow,
Olga Chernomor, Michael Woodhams, Diep Thi Hoang, Heiko Schmidt

Host:    soe005 (AVX2, FMA3, 1007 GB RAM)
Command: ./iqtree3 -s data/sim/alignment_4096_200.fasta -nt 32 --model GTR20+FO --redo -te data/random/tree_4096.nwk -blfix -pre data/sim/alignment_4096_200_32.iqtree.log
Seed:    141692 (Using SPRNG - Scalable Parallel Random Number Generator)
Time:    Sat Nov  8 03:21:44 2025
Kernel:  AVX+FMA - 32 threads (32 CPU cores detected)

Reading alignment file data/sim/alignment_4096_200.fasta ... Fasta format detected
Reading fasta file: done in 0.0148122 secs using 98.14% CPU
Alignment most likely contains protein sequences
Constructing alignment: done in 0.00822558 secs using 2741% CPU
Alignment has 4096 sequences with 200 columns, 200 distinct patterns
200 parsimony-informative, 0 singleton sites, 0 constant sites
          Gap/Ambiguity  Composition  p-value
Analyzing sequences: done in 0.000324868 secs using 8833% CPU
   1  Tip_135     0.00%    passed     66.53%
   2  Tip_136     0.00%    passed     17.02%
   3  Tip_1680    0.00%    passed     46.83%
   4  Tip_2977    0.00%    passed      5.32%
   5  Tip_2978    0.00%    passed     27.87%
   6  Tip_2050    0.00%    passed     64.27%
   7  Tip_2051    0.00%    failed      4.87%
   8  Tip_1614    0.00%    failed      0.04%
   9  Tip_2094    0.00%    passed     43.22%
  10  Tip_2095    0.00%    passed      9.85%
  11  Tip_2332    0.00%    passed     86.86%
  12  Tip_2333    0.00%    passed     15.88%
  13  Tip_3619    0.00%    passed     57.41%
  14  Tip_3620    0.00%    passed     54.12%
  15  Tip_962     0.00%    passed     85.27%
  16  Tip_2863    0.00%    passed     28.94%
  17  Tip_2864    0.00%    passed     22.61%
  18  Tip_1571    0.00%    passed     59.00%
  19  Tip_1572    0.00%    passed     91.60%
  20  Tip_2706    0.00%    passed     11.54%
  21  Tip_2707    0.00%    passed      8.38%
  22  Tip_1280    0.00%    passed     96.71%
  23  Tip_3232    0.00%    passed     35.12%
  24  Tip_3233    0.00%    passed     53.87%
  25  Tip_1039    0.00%    passed     54.09%
  26  Tip_1756    0.00%    passed     98.98%
  27  Tip_1757    0.00%    passed     93.59%
  28  Tip_2282    0.00%    passed      6.26%
  29  Tip_2283    0.00%    passed     47.16%
  30  Tip_3891    0.00%    passed     28.85%
  31  Tip_3892    0.00%    passed     18.71%
  32  Tip_2215    0.00%    passed     36.50%
  33  Tip_2216    0.00%    passed     62.64%
  34  Tip_1098    0.00%    passed     33.72%
  35  Tip_341     0.00%    passed     43.70%
  36  Tip_765     0.00%    failed      3.35%
  37  Tip_1467    0.00%    passed     26.48%
  38  Tip_1468    0.00%    passed     75.31%
  39  Tip_1129    0.00%    failed      4.03%
  40  Tip_1130    0.00%    passed     63.34%
  41  Tip_248     0.00%    passed     11.88%
  42  Tip_3076    0.00%    passed     74.16%
  43  Tip_3077    0.00%    passed     94.10%
  44  Tip_1330    0.00%    passed     31.13%
  45  Tip_1737    0.00%    passed     96.41%
  46  Tip_1738    0.00%    passed     59.33%
  47  Tip_1182    0.00%    passed     50.07%
  48  Tip_172     0.00%    passed     36.06%
  49  Tip_772     0.00%    passed     38.29%
  50  Tip_1022    0.00%    passed     86.42%
  51  Tip_1023    0.00%    passed     98.16%
  52  Tip_1942    0.00%    passed     13.82%
  53  Tip_1943    0.00%    passed     64.67%
  54  Tip_1818    0.00%    passed     48.72%
  55  Tip_1819    0.00%    passed     25.29%
  56  Tip_3924    0.00%    passed     37.33%
  57  Tip_3925    0.00%    passed     58.33%
  58  Tip_1652    0.00%    passed     22.93%
  59  Tip_1169    0.00%    passed     65.87%
  60  Tip_2905    0.00%    passed     82.20%
  61  Tip_2906    0.00%    passed     97.13%
  62  Tip_1456    0.00%    passed     70.70%
  63  Tip_3166    0.00%    passed     63.64%
  64  Tip_3167    0.00%    passed     85.90%
  65  Tip_1390    0.00%    passed     57.12%
  66  Tip_1391    0.00%    passed     80.58%
  67  Tip_696     0.00%    passed     90.02%
  68  Tip_793     0.00%    passed     38.51%
  69  Tip_4092    0.00%    passed     23.72%
  70  Tip_4093    0.00%    passed     37.06%
  71  Tip_1421    0.00%    passed     27.05%
  72  Tip_2229    0.00%    passed     61.47%
  73  Tip_2230    0.00%    passed     15.94%
  74  Tip_3995    0.00%    passed     59.06%
  75  Tip_3996    0.00%    passed     67.48%
  76  Tip_3903    0.00%    passed     36.78%
  77  Tip_3904    0.00%    passed     41.34%
  78  Tip_1339    0.00%    passed     28.95%
  79  Tip_1340    0.00%    passed     39.95%
  80  Tip_961     0.00%    passed     72.62%
  81  Tip_2556    0.00%    passed     71.43%
  82  Tip_2557    0.00%    passed     73.04%
  83  Tip_262     0.00%    passed     61.44%
  84  Tip_1143    0.00%    passed     96.75%
  85  Tip_3072    0.00%    passed     11.98%
  86  Tip_3073    0.00%    passed     87.29%
  87  Tip_1271    0.00%    passed     53.53%
  88  Tip_1349    0.00%    passed     88.26%
  89  Tip_1350    0.00%    passed     78.53%
  90  Tip_922     0.00%    passed     88.05%
  91  Tip_3946    0.00%    passed     48.24%
  92  Tip_3947    0.00%    passed     62.03%
  93  Tip_2467    0.00%    passed     39.23%
  94  Tip_2468    0.00%    passed     97.30%
  95  Tip_3612    0.00%    passed     18.95%
  96  Tip_3613    0.00%    passed     61.53%
  97  Tip_1480    0.00%    passed     49.66%
  98  Tip_2533    0.00%    passed     85.12%
  99  Tip_4050    0.00%    passed     90.88%
 100  Tip_4051    0.00%    passed     67.28%
 101  Tip_3220    0.00%    passed     43.05%
 102  Tip_3221    0.00%    passed     61.86%
 103  Tip_3087    0.00%    passed      5.32%
 104  Tip_2478    0.00%    passed     75.31%
 105  Tip_2479    0.00%    passed     63.34%
 106  Tip_3185    0.00%    passed     55.92%
 107  Tip_3186    0.00%    passed     32.61%
 108  Tip_2563    0.00%    passed      6.93%
 109  Tip_2564    0.00%    passed     55.39%
 110  Tip_3865    0.00%    passed     73.50%
 111  Tip_3866    0.00%    passed     90.90%
 112  Tip_1206    0.00%    passed     90.25%
 113  Tip_2789    0.00%    passed     78.55%
 114  Tip_2790    0.00%    passed     50.48%
 115  Tip_2407    0.00%    passed     74.76%
 116  Tip_982     0.00%    passed     30.95%
 117  Tip_2393    0.00%    passed     48.43%
 118  Tip_2394    0.00%    passed     19.21%
 119  Tip_2065    0.00%    passed     89.02%
 120  Tip_2066    0.00%    passed     99.79%
 121  Tip_381     0.00%    passed     99.44%
 122  Tip_114     0.00%    passed     16.93%
 123  Tip_3780    0.00%    passed     25.86%
 124  Tip_3781    0.00%    passed     64.44%
 125  Tip_1287    0.00%    passed     42.57%
 126  Tip_2003    0.00%    passed     94.10%
 127  Tip_3598    0.00%    passed     33.04%
 128  Tip_3599    0.00%    passed     20.75%
 129  Tip_3486    0.00%    passed     83.26%
 130  Tip_3511    0.00%    passed      9.03%
 131  Tip_3512    0.00%    passed     12.03%
 132  Tip_3272    0.00%    passed     15.99%
 133  Tip_821     0.00%    passed     76.22%
 134  Tip_3809    0.00%    passed     38.25%
 135  Tip_3810    0.00%    passed     41.26%
 136  Tip_3141    0.00%    passed     24.35%
 137  Tip_3142    0.00%    passed     36.66%
 138  Tip_683     0.00%    passed     19.45%
 139  Tip_3300    0.00%    passed     51.31%
 140  Tip_3301    0.00%    passed     16.87%
 141  Tip_3387    0.00%    passed      8.90%
 142  Tip_3388    0.00%    passed     33.33%
 143  Tip_3440    0.00%    passed     18.00%
 144  Tip_3441    0.00%    passed     73.57%
 145  Tip_271     0.00%    passed     69.37%
 146  Tip_3819    0.00%    passed     44.55%
 147  Tip_3820    0.00%    passed     22.82%
 148  Tip_3181    0.00%    passed     58.07%
 149  Tip_3182    0.00%    passed     89.74%
 150  Tip_1067    0.00%    passed     74.97%
 151  Tip_1068    0.00%    passed     23.10%
 152  Tip_385     0.00%    passed     45.09%
 153  Tip_1774    0.00%    passed     29.24%
 154  Tip_2109    0.00%    passed     22.06%
 155  Tip_2110    0.00%    passed     44.46%
 156  Tip_2103    0.00%    passed     22.59%
 157  Tip_2104    0.00%    passed     10.60%
 158  Tip_502     0.00%    passed      6.90%
 159  Tip_1721    0.00%    passed     45.97%
 160  Tip_1722    0.00%    passed     42.21%
 161  Tip_1633    0.00%    passed     24.00%
 162  Tip_73      0.00%    passed     89.10%
 163  Tip_243     0.00%    passed     69.66%
 164  Tip_244     0.00%    failed      3.41%
 165  Tip_2630    0.00%    passed     52.34%
 166  Tip_2631    0.00%    passed     62.38%
 167  Tip_2337    0.00%    passed     24.89%
 168  Tip_2338    0.00%    passed     45.50%
 169  Tip_1320    0.00%    passed     55.79%
 170  Tip_1321    0.00%    passed     65.76%
 171  Tip_1268    0.00%    passed     26.01%
 172  Tip_1418    0.00%    passed     82.93%
 173  Tip_1419    0.00%    passed     58.23%
 174  Tip_754     0.00%    passed     52.09%
 175  Tip_654     0.00%    passed     64.31%
 176  Tip_1335    0.00%    passed     73.60%
 177  Tip_2191    0.00%    passed     79.50%
 178  Tip_2192    0.00%    passed     59.16%
 179  Tip_553     0.00%    passed     15.21%
 180  Tip_1227    0.00%    passed      6.51%
 181  Tip_4036    0.00%    passed     81.82%
 182  Tip_4037    0.00%    passed     69.72%
 183  Tip_1814    0.00%    passed     42.69%
 184  Tip_2795    0.00%    passed     82.12%
 185  Tip_2796    0.00%    passed     67.20%
 186  Tip_1028    0.00%    passed     19.29%
 187  Tip_2369    0.00%    passed     18.35%
 188  Tip_2370    0.00%    passed     15.69%
 189  Tip_3755    0.00%    passed      8.06%
 190  Tip_3756    0.00%    passed     73.50%
 191  Tip_3743    0.00%    passed     73.20%
 192  Tip_2224    0.00%    passed     36.07%
 193  Tip_3532    0.00%    passed     68.98%
 194  Tip_3533    0.00%    passed     89.57%
 195  Tip_2722    0.00%    passed     80.18%
 196  Tip_1465    0.00%    passed      5.67%
 197  Tip_1466    0.00%    passed      5.42%
 198  Tip_1846    0.00%    passed     72.26%
 199  Tip_1847    0.00%    passed     71.99%
 200  Tip_1356    0.00%    passed     28.85%
 201  Tip_1332    0.00%    passed      5.44%
 202  Tip_2850    0.00%    failed      2.49%
 203  Tip_3126    0.00%    passed     25.22%
 204  Tip_3127    0.00%    failed      0.69%
 205  Tip_884     0.00%    passed     81.20%
 206  Tip_299     0.00%    passed     70.87%
 207  Tip_300     0.00%    passed     59.71%
 208  Tip_717     0.00%    passed     40.33%
 209  Tip_718     0.00%    passed     68.81%
 210  Tip_3416    0.00%    passed     93.24%
 211  Tip_3417    0.00%    passed     43.99%
 212  Tip_1674    0.00%    passed     53.24%
 213  Tip_1044    0.00%    passed     16.97%
 214  Tip_3981    0.00%    passed     27.48%
 215  Tip_3982    0.00%    failed      2.00%
 216  Tip_795     0.00%    passed     49.21%
 217  Tip_253     0.00%    passed     33.98%
 218  Tip_3928    0.00%    passed     64.52%
 219  Tip_3929    0.00%    passed     52.82%
 220  Tip_856     0.00%    passed     35.08%
 221  Tip_30      0.00%    passed     70.70%
 222  Tip_2778    0.00%    passed     56.02%
 223  Tip_3887    0.00%    passed     24.55%
 224  Tip_3888    0.00%    passed     32.11%
 225  Tip_3648    0.00%    passed     32.89%
 226  Tip_1314    0.00%    passed     10.62%
 227  Tip_1315    0.00%    passed     16.97%
 228  Tip_790     0.00%    passed     99.72%
 229  Tip_791     0.00%    passed     97.20%
 230  Tip_1909    0.00%    passed     72.15%
 231  Tip_3883    0.00%    passed     51.69%
 232  Tip_3884    0.00%    passed     89.00%
 233  Tip_3113    0.00%    passed     61.12%
 234  Tip_3772    0.00%    passed     51.96%
 235  Tip_3773    0.00%    passed     67.03%
 236  Tip_1118    0.00%    passed     13.65%
 237  Tip_1119    0.00%    passed     25.21%
 238  Tip_1351    0.00%    passed     47.50%
 239  Tip_1352    0.00%    passed     78.99%
 240  Tip_841     0.00%    passed     49.04%
 241  Tip_842     0.00%    passed     25.53%
 242  Tip_3965    0.00%    passed     52.01%
 243  Tip_3966    0.00%    passed     65.34%
 244  Tip_1956    0.00%    passed      7.21%
 245  Tip_76      0.00%    passed     91.45%
 246  Tip_39      0.00%    passed     58.43%
 247  Tip_2305    0.00%    passed     62.87%
 248  Tip_2306    0.00%    passed     20.19%
 249  Tip_1600    0.00%    passed     51.86%
 250  Tip_870     0.00%    passed     56.28%
 251  Tip_1368    0.00%    passed     54.67%
 252  Tip_1369    0.00%    passed     36.65%
 253  Tip_410     0.00%    passed     87.35%
 254  Tip_293     0.00%    passed     65.28%
 255  Tip_190     0.00%    passed     72.32%
 256  Tip_2844    0.00%    passed     78.77%
 257  Tip_2845    0.00%    passed     73.81%
 258  Tip_665     0.00%    passed     95.11%
 259  Tip_127     0.00%    passed     50.24%
 260  Tip_47      0.00%    passed     70.71%
 261  Tip_251     0.00%    passed     37.03%
 262  Tip_1269    0.00%    passed     47.63%
 263  Tip_3954    0.00%    passed     17.25%
 264  Tip_3971    0.00%    passed     12.23%
 265  Tip_3972    0.00%    passed     72.93%
 266  Tip_2635    0.00%    passed     89.71%
 267  Tip_2714    0.00%    passed     35.20%
 268  Tip_2715    0.00%    passed     37.58%
 269  Tip_3327    0.00%    passed      8.21%
 270  Tip_3426    0.00%    failed      4.50%
 271  Tip_3427    0.00%    passed     46.18%
 272  Tip_794     0.00%    passed      8.41%
 273  Tip_2639    0.00%    passed     75.51%
 274  Tip_4090    0.00%    passed      9.55%
 275  Tip_4091    0.00%    passed     73.98%
 276  Tip_2226    0.00%    passed     60.58%
 277  Tip_2396    0.00%    passed     78.34%
 278  Tip_2397    0.00%    passed     86.57%
 279  Tip_1186    0.00%    passed     66.15%
 280  Tip_1187    0.00%    passed     37.06%
 281  Tip_3513    0.00%    passed     21.11%
 282  Tip_3514    0.00%    passed     64.02%
 283  Tip_432     0.00%    passed     68.61%
 284  Tip_1506    0.00%    passed     68.32%
 285  Tip_1507    0.00%    passed     27.40%
 286  Tip_331     0.00%    passed     64.29%
 287  Tip_3018    0.00%    passed     80.26%
 288  Tip_3019    0.00%    passed      9.97%
 289  Tip_857     0.00%    passed      5.12%
 290  Tip_1790    0.00%    passed     38.38%
 291  Tip_2076    0.00%    passed     96.34%
 292  Tip_2077    0.00%    failed      4.15%
 293  Tip_75      0.00%    passed     45.34%
 294  Tip_3066    0.00%    passed     70.84%
 295  Tip_3067    0.00%    passed     23.94%
 296  Tip_2979    0.00%    passed     94.83%
 297  Tip_2980    0.00%    passed     30.37%
 298  Tip_192     0.00%    passed     92.28%
 299  Tip_3487    0.00%    passed     27.69%
 300  Tip_3488    0.00%    passed     87.21%
 301  Tip_1771    0.00%    failed      4.61%
 302  Tip_1658    0.00%    passed     23.11%
 303  Tip_1659    0.00%    passed     61.56%
 304  Tip_846     0.00%    passed     69.30%
 305  Tip_1607    0.00%    passed      8.50%
 306  Tip_3703    0.00%    passed     18.74%
 307  Tip_3704    0.00%    passed     35.73%
 308  Tip_1594    0.00%    passed     99.26%
 309  Tip_667     0.00%    passed     12.10%
 310  Tip_1413    0.00%    passed     57.79%
 311  Tip_1414    0.00%    passed     86.92%
 312  Tip_1055    0.00%    passed     40.53%
 313  Tip_1084    0.00%    passed     63.55%
 314  Tip_1085    0.00%    passed     80.11%
 315  Tip_938     0.00%    passed     91.71%
 316  Tip_345     0.00%    passed     75.45%
 317  Tip_326     0.00%    passed     82.64%
 318  Tip_52      0.00%    passed     85.81%
 319  Tip_615     0.00%    passed     76.97%
 320  Tip_616     0.00%    passed     55.02%
 321  Tip_3909    0.00%    passed     10.71%
 322  Tip_3910    0.00%    passed     18.65%
 323  Tip_1475    0.00%    passed     29.47%
 324  Tip_1476    0.00%    passed     59.99%
 325  Tip_2681    0.00%    passed     65.63%
 326  Tip_2682    0.00%    passed     56.34%
 327  Tip_1927    0.00%    passed     56.39%
 328  Tip_1928    0.00%    passed     46.49%
 329  Tip_2205    0.00%    passed     49.48%
 330  Tip_2206    0.00%    passed     10.84%
 331  Tip_1573    0.00%    passed     88.19%
 332  Tip_2506    0.00%    passed     33.56%
 333  Tip_3873    0.00%    passed     70.30%
 334  Tip_3874    0.00%    passed     86.79%
 335  Tip_3709    0.00%    passed     82.11%
 336  Tip_3710    0.00%    passed     48.77%
 337  Tip_2321    0.00%    passed     71.36%
 338  Tip_2322    0.00%    passed     90.28%
 339  Tip_805     0.00%    passed     76.04%
 340  Tip_207     0.00%    passed     55.30%
 341  Tip_208     0.00%    passed     86.52%
 342  Tip_223     0.00%    passed      7.97%
 343  Tip_3645    0.00%    passed     55.40%
 344  Tip_3646    0.00%    passed     56.79%
 345  Tip_2779    0.00%    passed     56.04%
 346  Tip_194     0.00%    passed      8.44%
 347  Tip_2944    0.00%    passed     85.29%
 348  Tip_2945    0.00%    passed     47.55%
 349  Tip_742     0.00%    passed     33.69%
 350  Tip_1783    0.00%    passed     91.86%
 351  Tip_1784    0.00%    passed     37.78%
 352  Tip_1666    0.00%    passed     11.02%
 353  Tip_1667    0.00%    passed     75.00%
 354  Tip_614     0.00%    passed      7.05%
 355  Tip_3375    0.00%    passed     26.40%
 356  Tip_3376    0.00%    passed     75.94%
 357  Tip_3168    0.00%    passed      6.35%
 358  Tip_1265    0.00%    passed     59.99%
 359  Tip_3676    0.00%    passed     38.56%
 360  Tip_3677    0.00%    passed     19.79%
 361  Tip_800     0.00%    passed     42.06%
 362  Tip_3024    0.00%    passed     89.56%
 363  Tip_3025    0.00%    passed     61.37%
 364  Tip_1747    0.00%    passed     73.33%
 365  Tip_1950    0.00%    passed     78.77%
 366  Tip_2925    0.00%    passed     69.66%
 367  Tip_3281    0.00%    passed     25.73%
 368  Tip_3282    0.00%    passed     31.77%
 369  Tip_2364    0.00%    passed     99.81%
 370  Tip_3081    0.00%    passed     47.41%
 371  Tip_3082    0.00%    passed     95.34%
 372  Tip_392     0.00%    passed     96.03%
 373  Tip_377     0.00%    passed     86.64%
 374  Tip_232     0.00%    passed     20.90%
 375  Tip_269     0.00%    passed     57.22%
 376  Tip_325     0.00%    passed     99.15%
 377  Tip_1344    0.00%    passed     25.85%
 378  Tip_3766    0.00%    failed      1.73%
 379  Tip_3767    0.00%    passed     17.39%
 380  Tip_62      0.00%    passed     27.04%
 381  Tip_267     0.00%    passed     46.44%
 382  Tip_600     0.00%    passed     65.90%
 383  Tip_3135    0.00%    passed     82.66%
 384  Tip_3136    0.00%    passed     98.87%
 385  Tip_306     0.00%    passed     90.04%
 386  Tip_307     0.00%    passed      6.58%
 387  Tip_1685    0.00%    passed     80.98%
 388  Tip_1686    0.00%    passed     86.22%
 389  Tip_1998    0.00%    passed     45.95%
 390  Tip_1999    0.00%    passed     54.95%
 391  Tip_1578    0.00%    passed     78.71%
 392  Tip_2009    0.00%    passed     63.90%
 393  Tip_2010    0.00%    passed     38.09%
 394  Tip_1354    0.00%    passed     23.19%
 395  Tip_974     0.00%    passed     17.54%
 396  Tip_975     0.00%    passed      5.71%
 397  Tip_2020    0.00%    passed     18.36%
 398  Tip_2021    0.00%    passed     37.50%
 399  Tip_1193    0.00%    passed     99.50%
 400  Tip_1534    0.00%    passed     49.88%
 401  Tip_1535    0.00%    passed     63.62%
 402  Tip_1341    0.00%    passed     45.96%
 403  Tip_1342    0.00%    passed     24.12%
 404  Tip_1579    0.00%    passed     13.40%
 405  Tip_3653    0.00%    passed     37.56%
 406  Tip_3654    0.00%    passed     29.74%
 407  Tip_1687    0.00%    passed     97.83%
 408  Tip_1688    0.00%    passed     70.32%
 409  Tip_1146    0.00%    passed      9.34%
 410  Tip_3568    0.00%    passed     26.66%
 411  Tip_3569    0.00%    passed     76.16%
 412  Tip_1710    0.00%    passed     33.15%
 413  Tip_1711    0.00%    failed      1.43%
 414  Tip_256     0.00%    passed     37.76%
 415  Tip_1074    0.00%    passed     82.62%
 416  Tip_2156    0.00%    passed     62.98%
 417  Tip_2157    0.00%    passed     52.93%
 418  Tip_1358    0.00%    passed     65.95%
 419  Tip_63      0.00%    failed      2.54%
 420  Tip_64      0.00%    passed     58.29%
 421  Tip_182     0.00%    passed     80.87%
 422  Tip_1568    0.00%    passed     22.83%
 423  Tip_1569    0.00%    passed     72.41%
 424  Tip_155     0.00%    passed     42.11%
 425  Tip_608     0.00%    passed     16.90%
 426  Tip_609     0.00%    passed     22.74%
 427  Tip_604     0.00%    passed     64.79%
 428  Tip_2270    0.00%    passed     98.05%
 429  Tip_2271    0.00%    passed     85.12%
 430  Tip_850     0.00%    passed     30.28%
 431  Tip_879     0.00%    passed     23.04%
 432  Tip_1160    0.00%    passed     21.75%
 433  Tip_1217    0.00%    passed     69.55%
 434  Tip_2237    0.00%    passed     95.50%
 435  Tip_2928    0.00%    passed     37.12%
 436  Tip_2929    0.00%    passed     24.37%
 437  Tip_2839    0.00%    passed     86.13%
 438  Tip_1989    0.00%    passed     92.12%
 439  Tip_1511    0.00%    passed     90.09%
 440  Tip_1512    0.00%    passed     70.15%
 441  Tip_282     0.00%    passed     54.99%
 442  Tip_688     0.00%    passed     58.83%
 443  Tip_689     0.00%    passed     63.83%
 444  Tip_3684    0.00%    passed     80.28%
 445  Tip_3685    0.00%    passed     55.14%
 446  Tip_42      0.00%    passed     91.54%
 447  Tip_421     0.00%    passed     38.38%
 448  Tip_4030    0.00%    passed      6.04%
 449  Tip_4031    0.00%    passed     64.02%
 450  Tip_3509    0.00%    passed     84.91%
 451  Tip_3510    0.00%    passed     69.99%
 452  Tip_1993    0.00%    passed     28.71%
 453  Tip_781     0.00%    passed     61.04%
 454  Tip_782     0.00%    passed     49.90%
 455  Tip_242     0.00%    passed     50.77%
 456  Tip_2451    0.00%    passed     22.60%
 457  Tip_3057    0.00%    passed     52.43%
 458  Tip_3058    0.00%    passed     37.56%
 459  Tip_2602    0.00%    passed     17.67%
 460  Tip_2603    0.00%    passed     51.49%
 461  Tip_1549    0.00%    passed     14.48%
 462  Tip_2303    0.00%    passed     10.69%
 463  Tip_2304    0.00%    passed     69.41%
 464  Tip_2542    0.00%    passed     67.35%
 465  Tip_2543    0.00%    passed     69.95%
 466  Tip_2598    0.00%    passed     80.05%
 467  Tip_2599    0.00%    passed     40.78%
 468  Tip_1766    0.00%    passed     14.22%
 469  Tip_252     0.00%    failed      4.70%
 470  Tip_1091    0.00%    passed     62.38%
 471  Tip_2783    0.00%    passed     84.69%
 472  Tip_3270    0.00%    passed     63.23%
 473  Tip_3271    0.00%    passed     86.91%
 474  Tip_2770    0.00%    passed     33.76%
 475  Tip_2638    0.00%    passed     45.62%
 476  Tip_3361    0.00%    passed     38.18%
 477  Tip_3362    0.00%    passed     58.48%
 478  Tip_2526    0.00%    passed     20.24%
 479  Tip_2466    0.00%    passed     23.44%
 480  Tip_354     0.00%    passed     46.84%
 481  Tip_355     0.00%    passed     38.82%
 482  Tip_257     0.00%    passed     76.77%
 483  Tip_3560    0.00%    passed     47.27%
 484  Tip_3561    0.00%    passed     41.25%
 485  Tip_487     0.00%    passed     88.57%
 486  Tip_473     0.00%    passed     94.09%
 487  Tip_2400    0.00%    failed      3.65%
 488  Tip_2401    0.00%    passed     68.52%
 489  Tip_1188    0.00%    passed     64.02%
 490  Tip_557     0.00%    passed     58.15%
 491  Tip_2361    0.00%    passed     83.11%
 492  Tip_2476    0.00%    passed     46.06%
 493  Tip_2477    0.00%    passed     53.38%
 494  Tip_2687    0.00%    passed     73.36%
 495  Tip_2688    0.00%    passed     80.00%
 496  Tip_1918    0.00%    passed     12.45%
 497  Tip_119     0.00%    passed     83.60%
 498  Tip_585     0.00%    passed     54.78%
 499  Tip_586     0.00%    passed     37.17%
 500  Tip_424     0.00%    passed     10.67%
 501  Tip_425     0.00%    passed     98.69%
 502  Tip_3124    0.00%    passed     53.02%
 503  Tip_3125    0.00%    failed      2.48%
 504  Tip_3434    0.00%    passed     42.54%
 505  Tip_3435    0.00%    passed     93.35%
 506  Tip_338     0.00%    passed     40.61%
 507  Tip_339     0.00%    passed     73.02%
 508  Tip_2515    0.00%    passed      5.17%
 509  Tip_2516    0.00%    passed     21.52%
 510  Tip_2385    0.00%    passed     58.87%
 511  Tip_618     0.00%    passed     44.52%
 512  Tip_726     0.00%    passed      7.31%
 513  Tip_727     0.00%    passed     42.13%
 514  Tip_2437    0.00%    passed     25.63%
 515  Tip_2438    0.00%    passed     17.56%
 516  Tip_811     0.00%    passed     26.45%
 517  Tip_193     0.00%    passed     18.31%
 518  Tip_2323    0.00%    passed     34.35%
 519  Tip_2324    0.00%    passed     51.65%
 520  Tip_2093    0.00%    passed     60.85%
 521  Tip_3244    0.00%    passed     97.22%
 522  Tip_3245    0.00%    passed     74.10%
 523  Tip_41      0.00%    passed      7.05%
 524  Tip_1246    0.00%    passed     81.49%
 525  Tip_1603    0.00%    passed     98.71%
 526  Tip_3893    0.00%    passed     48.77%
 527  Tip_3894    0.00%    passed     76.30%
 528  Tip_1560    0.00%    passed     37.54%
 529  Tip_3252    0.00%    passed     65.26%
 530  Tip_3253    0.00%    passed     47.94%
 531  Tip_1488    0.00%    passed     67.86%
 532  Tip_121     0.00%    passed     66.21%
 533  Tip_897     0.00%    passed     55.23%
 534  Tip_898     0.00%    passed     87.76%
 535  Tip_3999    0.00%    passed     80.70%
 536  Tip_4000    0.00%    passed     97.03%
 537  Tip_3732    0.00%    passed     99.76%
 538  Tip_3733    0.00%    failed      2.75%
 539  Tip_313     0.00%    passed     53.44%
 540  Tip_1910    0.00%    passed     38.12%
 541  Tip_1911    0.00%    passed     72.90%
 542  Tip_3757    0.00%    passed      6.16%
 543  Tip_3758    0.00%    passed     56.22%
 544  Tip_1207    0.00%    passed     88.27%
 545  Tip_2142    0.00%    passed     70.24%
 546  Tip_3143    0.00%    passed     95.76%
 547  Tip_3144    0.00%    passed     17.96%
 548  Tip_778     0.00%    passed     18.67%
 549  Tip_3623    0.00%    passed     43.53%
 550  Tip_3624    0.00%    passed     11.94%
 551  Tip_2390    0.00%    passed     76.84%
 552  Tip_2959    0.00%    passed     70.37%
 553  Tip_2960    0.00%    passed     41.05%
 554  Tip_404     0.00%    passed     57.06%
 555  Tip_405     0.00%    passed     66.63%
 556  Tip_453     0.00%    failed      3.04%
 557  Tip_454     0.00%    passed     57.72%
 558  Tip_701     0.00%    failed      4.09%
 559  Tip_702     0.00%    passed     53.93%
 560  Tip_373     0.00%    passed     48.85%
 561  Tip_199     0.00%    passed     67.67%
 562  Tip_3210    0.00%    passed     58.01%
 563  Tip_3211    0.00%    passed     28.18%
 564  Tip_2461    0.00%    passed     67.26%
 565  Tip_3169    0.00%    passed     80.68%
 566  Tip_3170    0.00%    passed     84.53%
 567  Tip_2561    0.00%    passed     65.16%
 568  Tip_2562    0.00%    passed     74.01%
 569  Tip_1513    0.00%    passed     97.85%
 570  Tip_160     0.00%    passed     87.17%
 571  Tip_204     0.00%    passed     17.85%
 572  Tip_205     0.00%    passed     84.52%
 573  Tip_873     0.00%    passed     80.78%
 574  Tip_874     0.00%    passed     14.79%
 575  Tip_2911    0.00%    passed     53.72%
 576  Tip_2912    0.00%    passed     13.59%
 577  Tip_2869    0.00%    passed     29.50%
 578  Tip_1727    0.00%    passed     20.09%
 579  Tip_1463    0.00%    passed     64.25%
 580  Tip_1464    0.00%    passed     16.27%
 581  Tip_1653    0.00%    passed     83.22%
 582  Tip_2016    0.00%    passed     82.08%
 583  Tip_2017    0.00%    passed     51.53%
 584  Tip_255     0.00%    passed     98.69%
 585  Tip_2115    0.00%    passed     94.76%
 586  Tip_2433    0.00%    failed      1.35%
 587  Tip_2434    0.00%    passed     76.40%
 588  Tip_2593    0.00%    passed     68.81%
 589  Tip_2594    0.00%    passed     14.55%
 590  Tip_2001    0.00%    passed     92.55%
 591  Tip_3443    0.00%    passed     29.66%
 592  Tip_3444    0.00%    passed     83.78%
 593  Tip_3412    0.00%    passed     71.53%
 594  Tip_3413    0.00%    passed     71.48%
 595  Tip_3366    0.00%    passed     40.13%
 596  Tip_3367    0.00%    passed     73.52%
 597  Tip_2327    0.00%    passed     40.49%
 598  Tip_2328    0.00%    passed     67.10%
 599  Tip_1863    0.00%    passed     48.90%
 600  Tip_995     0.00%    passed     73.27%
 601  Tip_2132    0.00%    passed     27.64%
 602  Tip_2133    0.00%    passed     96.92%
 603  Tip_1492    0.00%    passed     65.89%
 604  Tip_3061    0.00%    passed     40.83%
 605  Tip_3145    0.00%    passed     46.05%
 606  Tip_3438    0.00%    passed     24.21%
 607  Tip_3439    0.00%    passed     50.14%
 608  Tip_440     0.00%    passed     33.98%
 609  Tip_3389    0.00%    passed     32.39%
 610  Tip_3390    0.00%    passed     76.91%
 611  Tip_1635    0.00%    passed     42.70%
 612  Tip_1552    0.00%    passed     46.81%
 613  Tip_1553    0.00%    passed     41.37%
 614  Tip_2926    0.00%    passed     40.08%
 615  Tip_2927    0.00%    failed      4.99%
 616  Tip_2112    0.00%    passed     25.62%
 617  Tip_2586    0.00%    passed     78.55%
 618  Tip_2587    0.00%    passed     72.72%
 619  Tip_2987    0.00%    passed     84.79%
 620  Tip_2988    0.00%    passed     94.07%
 621  Tip_504     0.00%    passed     29.80%
 622  Tip_2189    0.00%    passed     61.19%
 623  Tip_2190    0.00%    passed     22.49%
 624  Tip_1359    0.00%    passed     79.50%
 625  Tip_3111    0.00%    passed     56.95%
 626  Tip_3112    0.00%    passed     39.16%
 627  Tip_1278    0.00%    passed     78.42%
 628  Tip_534     0.00%    failed      0.83%
 629  Tip_852     0.00%    passed     23.11%
 630  Tip_2250    0.00%    passed     41.89%
 631  Tip_3674    0.00%    passed     66.36%
 632  Tip_3675    0.00%    passed     44.36%
 633  Tip_14      0.00%    passed     66.14%
 634  Tip_1149    0.00%    passed     73.89%
 635  Tip_1150    0.00%    passed     11.58%
 636  Tip_773     0.00%    passed     68.44%
 637  Tip_1241    0.00%    passed     70.78%
 638  Tip_2981    0.00%    passed     65.33%
 639  Tip_2982    0.00%    passed     36.00%
 640  Tip_2360    0.00%    passed     52.59%
 641  Tip_33      0.00%    passed     13.22%
 642  Tip_2158    0.00%    passed     99.54%
 643  Tip_2159    0.00%    passed     98.50%
 644  Tip_1325    0.00%    passed     79.47%
 645  Tip_1778    0.00%    failed      4.86%
 646  Tip_1779    0.00%    failed      2.72%
 647  Tip_2178    0.00%    passed     17.09%
 648  Tip_3987    0.00%    passed     60.54%
 649  Tip_3988    0.00%    passed     51.97%
 650  Tip_1643    0.00%    passed     56.24%
 651  Tip_941     0.00%    passed     24.54%
 652  Tip_1797    0.00%    passed     66.72%
 653  Tip_1798    0.00%    passed     75.19%
 654  Tip_3030    0.00%    passed     52.45%
 655  Tip_3031    0.00%    passed     13.90%
 656  Tip_625     0.00%    passed     77.63%
 657  Tip_535     0.00%    passed     88.79%
 658  Tip_372     0.00%    failed      2.71%
 659  Tip_2314    0.00%    passed     45.17%
 660  Tip_3530    0.00%    failed      4.88%
 661  Tip_3531    0.00%    passed     39.30%
 662  Tip_2475    0.00%    passed     10.22%
 663  Tip_1131    0.00%    passed     16.29%
 664  Tip_1090    0.00%    passed     78.80%
 665  Tip_766     0.00%    passed     37.37%
 666  Tip_3285    0.00%    passed     69.19%
 667  Tip_3286    0.00%    passed     35.62%
 668  Tip_3495    0.00%    passed     88.10%
 669  Tip_3496    0.00%    passed     30.40%
 670  Tip_1679    0.00%    passed     58.96%
 671  Tip_2807    0.00%    passed     91.51%
 672  Tip_2808    0.00%    passed     32.12%
 673  Tip_3348    0.00%    passed     64.71%
 674  Tip_3349    0.00%    passed     27.40%
 675  Tip_1782    0.00%    passed     84.97%
 676  Tip_2961    0.00%    passed     55.44%
 677  Tip_2962    0.00%    passed     30.75%
 678  Tip_1062    0.00%    passed     99.45%
 679  Tip_387     0.00%    passed     21.62%
 680  Tip_1424    0.00%    passed     11.41%
 681  Tip_1425    0.00%    passed     77.76%
 682  Tip_1670    0.00%    passed     27.51%
 683  Tip_1671    0.00%    passed     21.96%
 684  Tip_15      0.00%    passed     99.64%
 685  Tip_899     0.00%    passed     60.08%
 686  Tip_900     0.00%    passed     31.04%
 687  Tip_95      0.00%    passed     64.08%
 688  Tip_2167    0.00%    passed     94.72%
 689  Tip_2168    0.00%    failed      0.96%
 690  Tip_1616    0.00%    passed     63.17%
 691  Tip_1619    0.00%    failed      3.25%
 692  Tip_2985    0.00%    passed     67.47%
 693  Tip_2986    0.00%    passed     89.74%
 694  Tip_3137    0.00%    passed     95.13%
 695  Tip_3489    0.00%    passed     39.86%
 696  Tip_3490    0.00%    passed     71.35%
 697  Tip_1224    0.00%    passed     19.11%
 698  Tip_1225    0.00%    passed     58.30%
 699  Tip_3394    0.00%    passed     66.22%
 700  Tip_3395    0.00%    passed     64.92%
 701  Tip_1979    0.00%    passed     79.44%
 702  Tip_2052    0.00%    passed     12.76%
 703  Tip_3608    0.00%    passed     40.01%
 704  Tip_3609    0.00%    passed     74.42%
 705  Tip_3493    0.00%    passed     77.05%
 706  Tip_3494    0.00%    passed     16.90%
 707  Tip_497     0.00%    passed     67.05%
 708  Tip_2828    0.00%    passed     48.50%
 709  Tip_2829    0.00%    failed      2.02%
 710  Tip_565     0.00%    passed     35.80%
 711  Tip_566     0.00%    passed     96.42%
 712  Tip_154     0.00%    passed     88.70%
 713  Tip_104     0.00%    passed     88.41%
 714  Tip_72      0.00%    passed      5.26%
 715  Tip_626     0.00%    passed     42.17%
 716  Tip_627     0.00%    passed     28.54%
 717  Tip_1300    0.00%    passed     50.35%
 718  Tip_1301    0.00%    passed     32.47%
 719  Tip_3450    0.00%    passed     14.86%
 720  Tip_3451    0.00%    passed     96.09%
 721  Tip_2356    0.00%    passed     63.00%
 722  Tip_2357    0.00%    passed     74.79%
 723  Tip_776     0.00%    passed     86.37%
 724  Tip_1255    0.00%    passed     89.81%
 725  Tip_3680    0.00%    passed     39.86%
 726  Tip_3681    0.00%    passed     42.46%
 727  Tip_1834    0.00%    passed     41.21%
 728  Tip_1835    0.00%    passed     88.96%
 729  Tip_946     0.00%    passed      5.31%
 730  Tip_880     0.00%    passed     11.98%
 731  Tip_1650    0.00%    failed      3.18%
 732  Tip_1651    0.00%    passed     65.81%
 733  Tip_1450    0.00%    passed     78.86%
 734  Tip_1451    0.00%    passed     86.54%
 735  Tip_1486    0.00%    passed     84.60%
 736  Tip_1487    0.00%    passed     68.84%
 737  Tip_1563    0.00%    failed      1.21%
 738  Tip_1564    0.00%    passed     33.04%
 739  Tip_919     0.00%    passed     33.12%
 740  Tip_2968    0.00%    passed     71.69%
 741  Tip_2969    0.00%    passed     64.61%
 742  Tip_3590    0.00%    passed     86.97%
 743  Tip_3591    0.00%    passed     91.48%
 744  Tip_2527    0.00%    passed     22.81%
 745  Tip_2528    0.00%    passed     62.77%
 746  Tip_2462    0.00%    passed     90.06%
 747  Tip_2463    0.00%    passed     64.54%
 748  Tip_2997    0.00%    passed     65.45%
 749  Tip_2998    0.00%    passed     44.73%
 750  Tip_3570    0.00%    passed     85.53%
 751  Tip_3571    0.00%    passed     21.52%
 752  Tip_839     0.00%    passed     53.55%
 753  Tip_1031    0.00%    passed     80.32%
 754  Tip_1032    0.00%    passed     27.37%
 755  Tip_1045    0.00%    passed     13.35%
 756  Tip_1046    0.00%    failed      0.50%
 757  Tip_479     0.00%    passed     46.81%
 758  Tip_522     0.00%    failed      3.21%
 759  Tip_853     0.00%    passed     38.24%
 760  Tip_3287    0.00%    passed     31.80%
 761  Tip_3288    0.00%    passed     11.88%
 762  Tip_389     0.00%    passed      5.44%
 763  Tip_1767    0.00%    passed     41.78%
 764  Tip_1768    0.00%    passed     33.56%
 765  Tip_222     0.00%    passed     94.59%
 766  Tip_1529    0.00%    passed     91.77%
 767  Tip_1530    0.00%    passed     26.59%
 768  Tip_1452    0.00%    passed     47.62%
 769  Tip_2365    0.00%    failed      0.59%
 770  Tip_2366    0.00%    passed     46.62%
 771  Tip_1357    0.00%    passed     89.26%
 772  Tip_2970    0.00%    passed     66.20%
 773  Tip_2971    0.00%    passed     15.16%
 774  Tip_1261    0.00%    passed     31.22%
 775  Tip_1262    0.00%    passed     40.04%
 776  Tip_1137    0.00%    passed     78.77%
 777  Tip_1263    0.00%    passed     40.47%
 778  Tip_2851    0.00%    passed     39.01%
 779  Tip_2852    0.00%    passed     63.65%
 780  Tip_4054    0.00%    passed     74.47%
 781  Tip_4055    0.00%    passed     99.65%
 782  Tip_1145    0.00%    passed      5.03%
 783  Tip_464     0.00%    passed     48.03%
 784  Tip_760     0.00%    passed     92.92%
 785  Tip_761     0.00%    passed     99.08%
 786  Tip_183     0.00%    passed     71.42%
 787  Tip_3637    0.00%    passed     78.78%
 788  Tip_3638    0.00%    passed     66.54%
 789  Tip_3723    0.00%    passed     15.95%
 790  Tip_3861    0.00%    passed     84.22%
 791  Tip_3862    0.00%    passed     51.67%
 792  Tip_2027    0.00%    passed     88.10%
 793  Tip_630     0.00%    passed     66.70%
 794  Tip_558     0.00%    passed     51.19%
 795  Tip_419     0.00%    passed     73.93%
 796  Tip_3975    0.00%    passed     86.28%
 797  Tip_3976    0.00%    passed     86.57%
 798  Tip_1102    0.00%    passed     62.75%
 799  Tip_1103    0.00%    passed     53.89%
 800  Tip_77      0.00%    passed     99.67%
 801  Tip_3102    0.00%    passed     58.30%
 802  Tip_3103    0.00%    passed     92.40%
 803  Tip_4001    0.00%    passed     51.76%
 804  Tip_4002    0.00%    passed     30.55%
 805  Tip_1878    0.00%    passed     57.18%
 806  Tip_2569    0.00%    passed     55.15%
 807  Tip_2570    0.00%    passed     77.23%
 808  Tip_1264    0.00%    passed     73.17%
 809  Tip_1088    0.00%    passed     40.45%
 810  Tip_1089    0.00%    passed     22.38%
 811  Tip_552     0.00%    passed     84.84%
 812  Tip_1714    0.00%    passed     95.32%
 813  Tip_2956    0.00%    passed     73.80%
 814  Tip_2957    0.00%    passed     51.20%
 815  Tip_2873    0.00%    passed     39.21%
 816  Tip_3459    0.00%    passed     87.63%
 817  Tip_3460    0.00%    passed     93.42%
 818  Tip_486     0.00%    passed     74.40%
 819  Tip_3334    0.00%    passed     85.40%
 820  Tip_4052    0.00%    passed     88.10%
 821  Tip_4053    0.00%    passed     99.32%
 822  Tip_3889    0.00%    passed     41.37%
 823  Tip_3890    0.00%    passed     62.70%
 824  Tip_1211    0.00%    passed     69.74%
 825  Tip_673     0.00%    passed     70.16%
 826  Tip_674     0.00%    passed     49.92%
 827  Tip_1739    0.00%    passed     91.43%
 828  Tip_1740    0.00%    passed     54.62%
 829  Tip_3052    0.00%    passed     78.15%
 830  Tip_3053    0.00%    passed     33.84%
 831  Tip_881     0.00%    passed     73.26%
 832  Tip_1668    0.00%    passed      9.09%
 833  Tip_1669    0.00%    passed     84.40%
 834  Tip_3198    0.00%    passed     76.29%
 835  Tip_3199    0.00%    passed     74.85%
 836  Tip_2504    0.00%    passed      9.33%
 837  Tip_827     0.00%    passed     40.47%
 838  Tip_2524    0.00%    passed     26.41%
 839  Tip_2525    0.00%    failed      2.03%
 840  Tip_2145    0.00%    passed     76.65%
 841  Tip_2146    0.00%    passed     12.80%
 842  Tip_303     0.00%    passed     89.88%
 843  Tip_1523    0.00%    passed     65.21%
 844  Tip_1524    0.00%    passed     49.69%
 845  Tip_3083    0.00%    passed     96.81%
 846  Tip_3084    0.00%    passed     81.48%
 847  Tip_2597    0.00%    passed     68.03%
 848  Tip_1242    0.00%    passed     47.13%
 849  Tip_443     0.00%    passed     79.59%
 850  Tip_583     0.00%    passed     82.26%
 851  Tip_2865    0.00%    passed     28.97%
 852  Tip_2866    0.00%    passed     83.34%
 853  Tip_1639    0.00%    passed     24.58%
 854  Tip_1640    0.00%    passed     17.05%
 855  Tip_993     0.00%    passed     38.15%
 856  Tip_3934    0.00%    passed     59.22%
 857  Tip_3935    0.00%    passed     90.82%
 858  Tip_2950    0.00%    failed      0.95%
 859  Tip_2951    0.00%    passed     52.46%
 860  Tip_3969    0.00%    passed     48.96%
 861  Tip_3970    0.00%    passed     67.71%
 862  Tip_2449    0.00%    passed     79.99%
 863  Tip_2450    0.00%    passed     85.58%
 864  Tip_1183    0.00%    passed     90.32%
 865  Tip_418     0.00%    passed     84.02%
 866  Tip_1715    0.00%    passed     24.61%
 867  Tip_1716    0.00%    passed     43.71%
 868  Tip_582     0.00%    passed     57.87%
 869  Tip_483     0.00%    passed     57.23%
 870  Tip_455     0.00%    passed     52.34%
 871  Tip_456     0.00%    passed     20.20%
 872  Tip_3942    0.00%    passed     82.34%
 873  Tip_3943    0.00%    passed     99.31%
 874  Tip_281     0.00%    passed     37.01%
 875  Tip_2539    0.00%    passed     83.39%
 876  Tip_2540    0.00%    passed     29.64%
 877  Tip_3048    0.00%    passed     58.16%
 878  Tip_3049    0.00%    passed     94.68%
 879  Tip_2643    0.00%    passed     41.45%
 880  Tip_2644    0.00%    passed     73.71%
 881  Tip_2186    0.00%    failed      1.02%
 882  Tip_3121    0.00%    passed     10.20%
 883  Tip_3625    0.00%    passed     79.59%
 884  Tip_3626    0.00%    passed     85.19%
 885  Tip_2164    0.00%    passed     13.70%
 886  Tip_2531    0.00%    passed     33.49%
 887  Tip_2532    0.00%    passed     70.69%
 888  Tip_823     0.00%    passed     17.72%
 889  Tip_3078    0.00%    passed     50.45%
 890  Tip_3079    0.00%    passed     51.55%
 891  Tip_1054    0.00%    passed     15.60%
 892  Tip_664     0.00%    passed     95.36%
 893  Tip_3843    0.00%    passed     58.77%
 894  Tip_3844    0.00%    passed     42.12%
 895  Tip_577     0.00%    passed     95.16%
 896  Tip_4084    0.00%    passed     25.45%
 897  Tip_4085    0.00%    passed     86.56%
 898  Tip_3398    0.00%    passed     93.89%
 899  Tip_3399    0.00%    passed     77.26%
 900  Tip_330     0.00%    passed     92.74%
 901  Tip_750     0.00%    passed     89.78%
 902  Tip_3469    0.00%    passed     64.17%
 903  Tip_3470    0.00%    passed     55.46%
 904  Tip_3383    0.00%    passed     62.19%
 905  Tip_3384    0.00%    passed     46.11%
 906  Tip_4066    0.00%    passed     38.78%
 907  Tip_4067    0.00%    passed     25.52%
 908  Tip_1376    0.00%    passed     75.04%
 909  Tip_1377    0.00%    passed     39.69%
 910  Tip_2782    0.00%    passed     52.35%
 911  Tip_3744    0.00%    passed     48.33%
 912  Tip_4056    0.00%    passed     61.17%
 913  Tip_4057    0.00%    passed     93.19%
 914  Tip_3442    0.00%    passed     17.67%
 915  Tip_3805    0.00%    passed     43.91%
 916  Tip_3806    0.00%    passed     10.76%
 917  Tip_2822    0.00%    passed     89.91%
 918  Tip_2823    0.00%    passed     18.06%
 919  Tip_2379    0.00%    passed     81.87%
 920  Tip_3098    0.00%    passed     11.87%
 921  Tip_3099    0.00%    passed      6.51%
 922  Tip_4064    0.00%    passed     96.70%
 923  Tip_4065    0.00%    passed     46.78%
 924  Tip_1366    0.00%    passed     90.35%
 925  Tip_1367    0.00%    passed     55.62%
 926  Tip_1460    0.00%    failed      1.86%
 927  Tip_1461    0.00%    failed      4.56%
 928  Tip_1010    0.00%    passed     21.09%
 929  Tip_2217    0.00%    passed     41.25%
 930  Tip_2218    0.00%    passed     71.96%
 931  Tip_1379    0.00%    passed     30.31%
 932  Tip_4086    0.00%    passed     62.87%
 933  Tip_4087    0.00%    passed     48.04%
 934  Tip_1627    0.00%    passed     18.33%
 935  Tip_1628    0.00%    failed      4.18%
 936  Tip_2684    0.00%    passed     57.49%
 937  Tip_2989    0.00%    passed     23.11%
 938  Tip_2990    0.00%    passed     12.00%
 939  Tip_1907    0.00%    passed     60.46%
 940  Tip_1908    0.00%    failed      0.60%
 941  Tip_1406    0.00%    passed     20.77%
 942  Tip_1608    0.00%    passed     11.38%
 943  Tip_2901    0.00%    passed     58.77%
 944  Tip_2902    0.00%    passed     73.70%
 945  Tip_1693    0.00%    passed     80.25%
 946  Tip_298     0.00%    passed     70.73%
 947  Tip_2042    0.00%    passed     71.98%
 948  Tip_2043    0.00%    passed     90.77%
 949  Tip_711     0.00%    passed     50.40%
 950  Tip_712     0.00%    passed     79.85%
 951  Tip_687     0.00%    passed     94.50%
 952  Tip_1178    0.00%    passed      7.61%
 953  Tip_1179    0.00%    passed     46.84%
 954  Tip_16      0.00%    passed     16.22%
 955  Tip_333     0.00%    passed     47.10%
 956  Tip_367     0.00%    passed     54.19%
 957  Tip_1195    0.00%    passed     87.67%
 958  Tip_1196    0.00%    passed     80.59%
 959  Tip_792     0.00%    passed     70.25%
 960  Tip_775     0.00%    passed     38.95%
 961  Tip_970     0.00%    passed     66.43%
 962  Tip_971     0.00%    passed     12.21%
 963  Tip_132     0.00%    passed     45.44%
 964  Tip_588     0.00%    passed     36.48%
 965  Tip_3248    0.00%    passed     33.56%
 966  Tip_3249    0.00%    passed     51.66%
 967  Tip_510     0.00%    passed     21.66%
 968  Tip_3385    0.00%    passed     23.41%
 969  Tip_3386    0.00%    passed     16.17%
 970  Tip_551     0.00%    passed     14.24%
 971  Tip_3208    0.00%    passed     64.84%
 972  Tip_3209    0.00%    passed     77.60%
 973  Tip_3158    0.00%    passed     48.89%
 974  Tip_809     0.00%    passed     93.38%
 975  Tip_980     0.00%    passed     45.74%
 976  Tip_981     0.00%    passed     82.37%
 977  Tip_1232    0.00%    passed      7.49%
 978  Tip_2935    0.00%    passed     47.48%
 979  Tip_2936    0.00%    passed     87.86%
 980  Tip_1270    0.00%    passed      7.21%
 981  Tip_1641    0.00%    passed      9.10%
 982  Tip_1642    0.00%    passed     30.99%
 983  Tip_2135    0.00%    passed     87.36%
 984  Tip_2136    0.00%    passed     32.69%
 985  Tip_1435    0.00%    passed     99.51%
 986  Tip_2258    0.00%    passed     72.05%
 987  Tip_2259    0.00%    passed      9.67%
 988  Tip_2254    0.00%    passed     64.43%
 989  Tip_2255    0.00%    passed     99.08%
 990  Tip_612     0.00%    passed     47.87%
 991  Tip_613     0.00%    passed     11.31%
 992  Tip_79      0.00%    passed     12.41%
 993  Tip_80      0.00%    passed     64.58%
 994  Tip_603     0.00%    passed     64.90%
 995  Tip_2700    0.00%    passed     94.45%
 996  Tip_3369    0.00%    passed     70.45%
 997  Tip_3370    0.00%    passed     66.98%
 998  Tip_1617    0.00%    passed     63.15%
 999  Tip_1618    0.00%    passed     87.23%
1000  Tip_2035    0.00%    passed     36.68%
1001  Tip_2036    0.00%    passed     79.59%
1002  Tip_2295    0.00%    passed     97.38%
1003  Tip_2296    0.00%    passed     71.68%
1004  Tip_695     0.00%    passed     49.26%
1005  Tip_302     0.00%    passed     92.63%
1006  Tip_156     0.00%    passed     55.58%
1007  Tip_353     0.00%    passed     24.88%
1008  Tip_2760    0.00%    passed      9.71%
1009  Tip_2761    0.00%    passed     25.85%
1010  Tip_1346    0.00%    passed     86.35%
1011  Tip_1347    0.00%    passed     18.01%
1012  Tip_340     0.00%    passed     21.12%
1013  Tip_3922    0.00%    passed     44.43%
1014  Tip_3923    0.00%    passed     20.42%
1015  Tip_1215    0.00%    passed     31.25%
1016  Tip_1216    0.00%    passed     44.92%
1017  Tip_820     0.00%    passed     90.36%
1018  Tip_3016    0.00%    passed     73.10%
1019  Tip_3017    0.00%    passed     67.23%
1020  Tip_1455    0.00%    passed     19.40%
1021  Tip_888     0.00%    passed     28.56%
1022  Tip_109     0.00%    passed     29.95%
1023  Tip_17      0.00%    failed      3.20%
1024  Tip_1681    0.00%    passed     13.29%
1025  Tip_3588    0.00%    passed     37.54%
1026  Tip_3589    0.00%    passed     43.91%
1027  Tip_428     0.00%    passed     70.60%
1028  Tip_484     0.00%    passed     67.63%
1029  Tip_1097    0.00%    passed     86.38%
1030  Tip_2705    0.00%    passed     28.23%
1031  Tip_4074    0.00%    passed     95.74%
1032  Tip_4075    0.00%    passed     36.57%
1033  Tip_1582    0.00%    passed     85.56%
1034  Tip_1583    0.00%    passed     87.41%
1035  Tip_2492    0.00%    passed     43.87%
1036  Tip_2493    0.00%    passed     47.34%
1037  Tip_704     0.00%    passed     84.21%
1038  Tip_705     0.00%    passed     83.91%
1039  Tip_1226    0.00%    passed     47.87%
1040  Tip_3068    0.00%    passed     24.67%
1041  Tip_3069    0.00%    passed     77.18%
1042  Tip_1281    0.00%    passed     90.53%
1043  Tip_740     0.00%    passed     83.52%
1044  Tip_3520    0.00%    passed     50.93%
1045  Tip_3521    0.00%    passed     32.41%
1046  Tip_817     0.00%    passed     72.81%
1047  Tip_1427    0.00%    passed     27.13%
1048  Tip_1428    0.00%    passed     26.33%
1049  Tip_2075    0.00%    passed     45.11%
1050  Tip_2797    0.00%    passed     90.04%
1051  Tip_3276    0.00%    passed     35.21%
1052  Tip_3406    0.00%    passed     54.44%
1053  Tip_3407    0.00%    passed     23.44%
1054  Tip_1167    0.00%    passed     99.14%
1055  Tip_1168    0.00%    passed     41.71%
1056  Tip_796     0.00%    passed     23.01%
1057  Tip_129     0.00%    passed     88.35%
1058  Tip_948     0.00%    passed     31.35%
1059  Tip_949     0.00%    passed     46.99%
1060  Tip_3801    0.00%    passed     63.02%
1061  Tip_3802    0.00%    passed     31.08%
1062  Tip_532     0.00%    passed     70.91%
1063  Tip_533     0.00%    passed     39.28%
1064  Tip_3730    0.00%    passed      6.93%
1065  Tip_3731    0.00%    passed     18.68%
1066  Tip_3359    0.00%    passed      7.87%
1067  Tip_3040    0.00%    passed     58.59%
1068  Tip_3944    0.00%    passed     21.76%
1069  Tip_3945    0.00%    passed     95.37%
1070  Tip_2041    0.00%    passed     91.30%
1071  Tip_1403    0.00%    passed     94.72%
1072  Tip_2758    0.00%    passed     30.02%
1073  Tip_2759    0.00%    passed     66.77%
1074  Tip_943     0.00%    passed     70.46%
1075  Tip_1323    0.00%    passed     51.38%
1076  Tip_1324    0.00%    passed     90.12%
1077  Tip_305     0.00%    passed     76.96%
1078  Tip_56      0.00%    passed     89.87%
1079  Tip_1100    0.00%    passed     65.52%
1080  Tip_1694    0.00%    passed     74.01%
1081  Tip_1695    0.00%    passed     35.82%
1082  Tip_1220    0.00%    passed     50.29%
1083  Tip_1221    0.00%    passed     48.62%
1084  Tip_851     0.00%    passed     86.34%
1085  Tip_3477    0.00%    passed     67.36%
1086  Tip_3478    0.00%    passed     92.35%
1087  Tip_1498    0.00%    passed     84.97%
1088  Tip_159     0.00%    passed     16.18%
1089  Tip_2857    0.00%    passed     50.03%
1090  Tip_2858    0.00%    passed     44.31%
1091  Tip_1723    0.00%    passed     99.81%
1092  Tip_2701    0.00%    passed     60.87%
1093  Tip_2702    0.00%    passed     42.08%
1094  Tip_2266    0.00%    passed     97.41%
1095  Tip_273     0.00%    passed     48.43%
1096  Tip_1592    0.00%    passed     72.88%
1097  Tip_1593    0.00%    passed      9.16%
1098  Tip_1096    0.00%    passed     13.24%
1099  Tip_681     0.00%    passed     39.42%
1100  Tip_682     0.00%    passed     69.84%
1101  Tip_1244    0.00%    passed     78.56%
1102  Tip_1245    0.00%    passed     14.06%
1103  Tip_423     0.00%    passed     46.15%
1104  Tip_270     0.00%    passed     68.70%
1105  Tip_767     0.00%    passed     83.97%
1106  Tip_768     0.00%    passed     68.52%
1107  Tip_346     0.00%    passed     57.63%
1108  Tip_2629    0.00%    passed     76.74%
1109  Tip_3825    0.00%    passed     40.82%
1110  Tip_3826    0.00%    passed     37.41%
1111  Tip_2284    0.00%    passed     26.36%
1112  Tip_2285    0.00%    passed     16.89%
1113  Tip_2280    0.00%    passed     52.33%
1114  Tip_2281    0.00%    passed     29.63%
1115  Tip_1554    0.00%    passed     23.31%
1116  Tip_668     0.00%    passed     34.73%
1117  Tip_2096    0.00%    passed     26.66%
1118  Tip_2793    0.00%    failed      0.86%
1119  Tip_2794    0.00%    passed     33.72%
1120  Tip_1660    0.00%    passed     21.14%
1121  Tip_530     0.00%    passed     88.89%
1122  Tip_1445    0.00%    passed     46.05%
1123  Tip_3778    0.00%    passed     54.17%
1124  Tip_3779    0.00%    passed     37.13%
1125  Tip_3200    0.00%    passed     25.44%
1126  Tip_1746    0.00%    passed     69.74%
1127  Tip_749     0.00%    passed     87.81%
1128  Tip_2529    0.00%    passed     94.72%
1129  Tip_2530    0.00%    passed     57.15%
1130  Tip_1965    0.00%    passed     40.17%
1131  Tip_167     0.00%    passed     42.01%
1132  Tip_1490    0.00%    passed     85.82%
1133  Tip_2490    0.00%    passed     59.90%
1134  Tip_2491    0.00%    passed     44.75%
1135  Tip_291     0.00%    passed     36.98%
1136  Tip_2073    0.00%    passed     28.14%
1137  Tip_2074    0.00%    passed     34.37%
1138  Tip_1411    0.00%    passed     76.81%
1139  Tip_1065    0.00%    passed     98.72%
1140  Tip_1066    0.00%    passed     68.29%
1141  Tip_756     0.00%    passed     34.55%
1142  Tip_757     0.00%    passed     60.05%
1143  Tip_2903    0.00%    passed     79.98%
1144  Tip_2904    0.00%    passed     57.51%
1145  Tip_3979    0.00%    passed     27.35%
1146  Tip_3980    0.00%    passed     35.41%
1147  Tip_3726    0.00%    passed     36.34%
1148  Tip_3727    0.00%    passed     51.01%
1149  Tip_3895    0.00%    passed     67.99%
1150  Tip_3896    0.00%    passed     24.38%
1151  Tip_3457    0.00%    passed     78.08%
1152  Tip_3458    0.00%    passed     57.44%
1153  Tip_731     0.00%    passed     83.67%
1154  Tip_541     0.00%    passed     51.22%
1155  Tip_568     0.00%    passed     88.36%
1156  Tip_569     0.00%    passed     98.84%
1157  Tip_579     0.00%    passed     55.21%
1158  Tip_1436    0.00%    passed     47.81%
1159  Tip_2268    0.00%    passed     27.92%
1160  Tip_2269    0.00%    passed     65.09%
1161  Tip_2128    0.00%    passed     30.39%
1162  Tip_1267    0.00%    passed     18.00%
1163  Tip_200     0.00%    passed     81.34%
1164  Tip_3877    0.00%    passed     49.68%
1165  Tip_3878    0.00%    passed     71.95%
1166  Tip_1020    0.00%    passed     12.71%
1167  Tip_758     0.00%    passed     31.20%
1168  Tip_759     0.00%    failed      0.68%
1169  Tip_371     0.00%    passed     27.59%
1170  Tip_5       0.00%    passed     32.12%
1171  Tip_3936    0.00%    passed     33.32%
1172  Tip_3937    0.00%    passed     66.72%
1173  Tip_238     0.00%    passed     22.57%
1174  Tip_485     0.00%    passed     20.63%
1175  Tip_1274    0.00%    passed     57.48%
1176  Tip_3256    0.00%    passed     72.24%
1177  Tip_3257    0.00%    passed     23.43%
1178  Tip_1584    0.00%    passed     63.68%
1179  Tip_3088    0.00%    passed      9.98%
1180  Tip_3089    0.00%    passed     54.56%
1181  Tip_2130    0.00%    failed      1.86%
1182  Tip_3926    0.00%    passed     75.84%
1183  Tip_3927    0.00%    passed     20.49%
1184  Tip_2719    0.00%    passed     95.06%
1185  Tip_70      0.00%    passed     67.73%
1186  Tip_3104    0.00%    passed     41.38%
1187  Tip_3983    0.00%    passed     92.43%
1188  Tip_3984    0.00%    passed     97.21%
1189  Tip_1946    0.00%    passed     78.42%
1190  Tip_1947    0.00%    passed     64.81%
1191  Tip_246     0.00%    passed     79.73%
1192  Tip_247     0.00%    passed      6.78%
1193  Tip_840     0.00%    passed     89.22%
1194  Tip_4080    0.00%    passed     37.14%
1195  Tip_4081    0.00%    passed     30.10%
1196  Tip_2236    0.00%    passed     71.33%
1197  Tip_1970    0.00%    passed     87.76%
1198  Tip_1034    0.00%    passed     99.05%
1199  Tip_954     0.00%    passed     82.55%
1200  Tip_2766    0.00%    passed      6.63%
1201  Tip_2767    0.00%    passed     84.07%
1202  Tip_1138    0.00%    passed      6.17%
1203  Tip_3621    0.00%    passed     49.80%
1204  Tip_3622    0.00%    passed     88.72%
1205  Tip_3455    0.00%    passed     55.49%
1206  Tip_3456    0.00%    passed     27.39%
1207  Tip_3187    0.00%    passed     31.51%
1208  Tip_3188    0.00%    passed     14.58%
1209  Tip_610     0.00%    passed     83.63%
1210  Tip_3014    0.00%    passed     21.42%
1211  Tip_3015    0.00%    passed     92.23%
1212  Tip_593     0.00%    passed     94.08%
1213  Tip_2202    0.00%    passed     32.71%
1214  Tip_2203    0.00%    passed     95.10%
1215  Tip_1331    0.00%    failed      2.63%
1216  Tip_2374    0.00%    passed     92.89%
1217  Tip_2679    0.00%    passed     45.08%
1218  Tip_2680    0.00%    passed     87.74%
1219  Tip_113     0.00%    passed      7.21%
1220  Tip_1360    0.00%    passed     20.80%
1221  Tip_1361    0.00%    passed     39.71%
1222  Tip_343     0.00%    passed     21.62%
1223  Tip_344     0.00%    passed     37.24%
1224  Tip_97      0.00%    passed     47.81%
1225  Tip_1890    0.00%    passed     21.98%
1226  Tip_1891    0.00%    passed     46.14%
1227  Tip_2038    0.00%    passed     79.88%
1228  Tip_2039    0.00%    passed     60.09%
1229  Tip_2894    0.00%    passed     90.63%
1230  Tip_2895    0.00%    passed     81.13%
1231  Tip_3096    0.00%    passed     98.91%
1232  Tip_3097    0.00%    passed     82.89%
1233  Tip_378     0.00%    passed     40.78%
1234  Tip_2425    0.00%    passed     63.52%
1235  Tip_2426    0.00%    passed     88.18%
1236  Tip_698     0.00%    passed     55.57%
1237  Tip_3881    0.00%    passed     26.38%
1238  Tip_3882    0.00%    passed      8.85%
1239  Tip_1895    0.00%    passed     65.43%
1240  Tip_220     0.00%    passed     17.68%
1241  Tip_2398    0.00%    passed     82.42%
1242  Tip_2399    0.00%    passed     56.20%
1243  Tip_1151    0.00%    passed     44.59%
1244  Tip_1152    0.00%    passed     57.11%
1245  Tip_1057    0.00%    passed     90.34%
1246  Tip_2343    0.00%    passed     96.57%
1247  Tip_2344    0.00%    passed     97.64%
1248  Tip_215     0.00%    passed     96.24%
1249  Tip_216     0.00%    passed     55.77%
1250  Tip_66      0.00%    passed     55.79%
1251  Tip_35      0.00%    passed     91.85%
1252  Tip_1000    0.00%    passed      9.71%
1253  Tip_1697    0.00%    passed     59.69%
1254  Tip_3957    0.00%    passed     35.19%
1255  Tip_3958    0.00%    passed     51.97%
1256  Tip_3761    0.00%    passed     74.91%
1257  Tip_3762    0.00%    passed     80.30%
1258  Tip_2609    0.00%    passed     42.64%
1259  Tip_3131    0.00%    passed     68.66%
1260  Tip_3132    0.00%    passed      9.91%
1261  Tip_314     0.00%    passed     67.81%
1262  Tip_786     0.00%    passed     46.46%
1263  Tip_822     0.00%    passed     96.21%
1264  Tip_3467    0.00%    passed     26.86%
1265  Tip_3468    0.00%    passed     99.72%
1266  Tip_0       0.00%    passed     19.27%
1267  Tip_106     0.00%    passed     89.19%
1268  Tip_3715    0.00%    passed     40.79%
1269  Tip_3716    0.00%    passed     90.35%
1270  Tip_2100    0.00%    passed     54.79%
1271  Tip_1238    0.00%    passed     15.36%
1272  Tip_914     0.00%    passed     97.42%
1273  Tip_818     0.00%    passed     87.93%
1274  Tip_511     0.00%    passed     77.28%
1275  Tip_2621    0.00%    passed     64.94%
1276  Tip_2622    0.00%    passed     43.09%
1277  Tip_2129    0.00%    passed     87.09%
1278  Tip_3020    0.00%    passed     39.40%
1279  Tip_3021    0.00%    passed     53.66%
1280  Tip_1868    0.00%    passed      9.89%
1281  Tip_1892    0.00%    passed     96.25%
1282  Tip_1893    0.00%    passed     94.61%
1283  Tip_2848    0.00%    passed     85.97%
1284  Tip_2849    0.00%    passed     94.39%
1285  Tip_3234    0.00%    passed     54.36%
1286  Tip_3235    0.00%    passed     82.16%
1287  Tip_478     0.00%    passed     16.14%
1288  Tip_2666    0.00%    passed     54.49%
1289  Tip_2667    0.00%    passed     83.39%
1290  Tip_3635    0.00%    passed     52.91%
1291  Tip_3636    0.00%    passed     90.42%
1292  Tip_3273    0.00%    passed     78.83%
1293  Tip_2054    0.00%    passed     95.90%
1294  Tip_1945    0.00%    passed     33.97%
1295  Tip_951     0.00%    passed     81.48%
1296  Tip_952     0.00%    passed     17.26%
1297  Tip_584     0.00%    passed     90.38%
1298  Tip_2211    0.00%    passed     50.64%
1299  Tip_2708    0.00%    passed     52.11%
1300  Tip_2709    0.00%    failed      3.44%
1301  Tip_58      0.00%    failed      4.12%
1302  Tip_3985    0.00%    passed     89.11%
1303  Tip_3986    0.00%    passed     33.74%
1304  Tip_2415    0.00%    passed     28.96%
1305  Tip_2435    0.00%    passed      5.35%
1306  Tip_3831    0.00%    failed      0.53%
1307  Tip_3832    0.00%    passed      6.23%
1308  Tip_2824    0.00%    passed     55.61%
1309  Tip_2825    0.00%    passed     51.57%
1310  Tip_2502    0.00%    passed     65.56%
1311  Tip_2503    0.00%    passed      7.00%
1312  Tip_1785    0.00%    passed     63.48%
1313  Tip_221     0.00%    failed      2.17%
1314  Tip_1557    0.00%    passed     13.83%
1315  Tip_3482    0.00%    passed     21.36%
1316  Tip_3483    0.00%    passed     12.42%
1317  Tip_2315    0.00%    passed     61.49%
1318  Tip_2316    0.00%    passed     87.67%
1319  Tip_550     0.00%    passed     71.19%
1320  Tip_1741    0.00%    passed     13.33%
1321  Tip_1742    0.00%    failed      0.39%
1322  Tip_736     0.00%    passed     93.13%
1323  Tip_69      0.00%    passed     15.43%
1324  Tip_202     0.00%    passed     33.15%
1325  Tip_2888    0.00%    passed     10.54%
1326  Tip_2889    0.00%    passed     19.65%
1327  Tip_1306    0.00%    passed     16.02%
1328  Tip_2692    0.00%    passed     71.74%
1329  Tip_2693    0.00%    passed     11.83%
1330  Tip_2162    0.00%    passed     73.21%
1331  Tip_3562    0.00%    passed     90.13%
1332  Tip_3563    0.00%    passed     81.93%
1333  Tip_2267    0.00%    passed     83.98%
1334  Tip_1316    0.00%    passed     18.34%
1335  Tip_3847    0.00%    passed     90.13%
1336  Tip_3848    0.00%    passed     94.27%
1337  Tip_2098    0.00%    passed     22.49%
1338  Tip_1725    0.00%    passed     34.85%
1339  Tip_1726    0.00%    passed     50.92%
1340  Tip_2892    0.00%    passed     63.24%
1341  Tip_2893    0.00%    passed     96.30%
1342  Tip_2914    0.00%    passed     45.07%
1343  Tip_2915    0.00%    passed     44.15%
1344  Tip_3196    0.00%    passed     42.67%
1345  Tip_3197    0.00%    passed     26.42%
1346  Tip_2507    0.00%    passed     10.84%
1347  Tip_290     0.00%    passed     40.74%
1348  Tip_125     0.00%    passed     73.80%
1349  Tip_3596    0.00%    passed     48.33%
1350  Tip_3597    0.00%    passed     16.86%
1351  Tip_1021    0.00%    passed     58.08%
1352  Tip_1296    0.00%    passed     99.50%
1353  Tip_1297    0.00%    passed     39.42%
1354  Tip_422     0.00%    passed     40.12%
1355  Tip_236     0.00%    passed     55.10%
1356  Tip_441     0.00%    passed     79.95%
1357  Tip_442     0.00%    passed     85.83%
1358  Tip_356     0.00%    passed     88.00%
1359  Tip_2471    0.00%    passed     56.42%
1360  Tip_2482    0.00%    passed     19.15%
1361  Tip_2483    0.00%    passed     34.11%
1362  Tip_2134    0.00%    passed     67.74%
1363  Tip_1913    0.00%    passed     30.38%
1364  Tip_1914    0.00%    failed      0.34%
1365  Tip_987     0.00%    passed     73.65%
1366  Tip_988     0.00%    passed     37.05%
1367  Tip_855     0.00%    passed     95.25%
1368  Tip_3790    0.00%    failed      0.63%
1369  Tip_3791    0.00%    passed     43.07%
1370  Tip_2069    0.00%    passed     56.55%
1371  Tip_2500    0.00%    passed     54.50%
1372  Tip_2931    0.00%    passed     55.26%
1373  Tip_2932    0.00%    passed     64.07%
1374  Tip_3905    0.00%    passed     81.37%
1375  Tip_3906    0.00%    passed     34.91%
1376  Tip_92      0.00%    passed     71.78%
1377  Tip_829     0.00%    passed     61.66%
1378  Tip_830     0.00%    passed     41.14%
1379  Tip_1204    0.00%    passed     98.82%
1380  Tip_1205    0.00%    passed     58.68%
1381  Tip_2176    0.00%    passed     60.61%
1382  Tip_2177    0.00%    passed      8.79%
1383  Tip_1388    0.00%    passed     44.78%
1384  Tip_1365    0.00%    passed     55.48%
1385  Tip_2756    0.00%    passed     35.06%
1386  Tip_2757    0.00%    passed     37.69%
1387  Tip_1677    0.00%    passed     65.18%
1388  Tip_1678    0.00%    passed     34.33%
1389  Tip_347     0.00%    passed     74.31%
1390  Tip_348     0.00%    passed     68.85%
1391  Tip_3690    0.00%    passed     60.54%
1392  Tip_3691    0.00%    passed     23.15%
1393  Tip_1500    0.00%    passed      5.96%
1394  Tip_1501    0.00%    passed     10.35%
1395  Tip_65      0.00%    passed     33.72%
1396  Tip_74      0.00%    passed     72.63%
1397  Tip_1901    0.00%    passed     80.05%
1398  Tip_3379    0.00%    passed     16.48%
1399  Tip_3380    0.00%    passed     91.15%
1400  Tip_2577    0.00%    passed     83.08%
1401  Tip_1504    0.00%    passed     83.47%
1402  Tip_449     0.00%    passed     96.64%
1403  Tip_2772    0.00%    passed     83.80%
1404  Tip_2773    0.00%    passed     38.19%
1405  Tip_2619    0.00%    passed     70.92%
1406  Tip_2620    0.00%    passed     70.39%
1407  Tip_351     0.00%    passed     67.72%
1408  Tip_1815    0.00%    passed     14.20%
1409  Tip_2948    0.00%    passed     24.74%
1410  Tip_2949    0.00%    passed     88.17%
1411  Tip_1676    0.00%    passed     20.24%
1412  Tip_1606    0.00%    passed     22.83%
1413  Tip_149     0.00%    passed     38.15%
1414  Tip_310     0.00%    passed      7.30%
1415  Tip_724     0.00%    passed     80.24%
1416  Tip_725     0.00%    passed     94.38%
1417  Tip_1161    0.00%    passed     88.95%
1418  Tip_1698    0.00%    passed     40.72%
1419  Tip_1699    0.00%    passed     54.28%
1420  Tip_3606    0.00%    passed     67.80%
1421  Tip_3607    0.00%    passed      8.92%
1422  Tip_1561    0.00%    passed     16.89%
1423  Tip_1562    0.00%    passed     91.21%
1424  Tip_2160    0.00%    passed     48.65%
1425  Tip_2161    0.00%    passed     78.04%
1426  Tip_894     0.00%    passed     34.50%
1427  Tip_895     0.00%    passed     92.34%
1428  Tip_1856    0.00%    passed     22.04%
1429  Tip_1857    0.00%    passed     72.84%
1430  Tip_124     0.00%    passed      7.80%
1431  Tip_547     0.00%    passed     48.77%
1432  Tip_1566    0.00%    passed      8.39%
1433  Tip_1567    0.00%    passed     91.20%
1434  Tip_2243    0.00%    passed     53.44%
1435  Tip_2244    0.00%    passed     73.52%
1436  Tip_2886    0.00%    passed     51.99%
1437  Tip_2887    0.00%    passed     24.24%
1438  Tip_3788    0.00%    passed     97.76%
1439  Tip_3789    0.00%    passed     55.25%
1440  Tip_1889    0.00%    passed     39.88%
1441  Tip_1049    0.00%    passed     14.34%
1442  Tip_2067    0.00%    failed      4.12%
1443  Tip_2068    0.00%    passed     46.07%
1444  Tip_1442    0.00%    passed      8.31%
1445  Tip_265     0.00%    passed     72.98%
1446  Tip_1319    0.00%    passed     74.28%
1447  Tip_2317    0.00%    passed     28.50%
1448  Tip_2318    0.00%    passed     19.78%
1449  Tip_1880    0.00%    passed     47.00%
1450  Tip_1881    0.00%    passed     21.96%
1451  Tip_2940    0.00%    passed      8.40%
1452  Tip_2941    0.00%    passed      5.60%
1453  Tip_361     0.00%    passed     68.31%
1454  Tip_431     0.00%    passed      9.81%
1455  Tip_3350    0.00%    passed     19.47%
1456  Tip_3351    0.00%    passed     16.30%
1457  Tip_2916    0.00%    passed     88.45%
1458  Tip_2917    0.00%    passed     32.92%
1459  Tip_3202    0.00%    passed     43.50%
1460  Tip_3203    0.00%    passed     41.22%
1461  Tip_2403    0.00%    passed     41.96%
1462  Tip_1400    0.00%    passed     50.68%
1463  Tip_3580    0.00%    passed     31.84%
1464  Tip_3581    0.00%    passed     11.37%
1465  Tip_2698    0.00%    passed     64.88%
1466  Tip_318     0.00%    passed     27.71%
1467  Tip_157     0.00%    passed     86.40%
1468  Tip_656     0.00%    passed     17.00%
1469  Tip_657     0.00%    passed     48.49%
1470  Tip_2741    0.00%    passed     67.32%
1471  Tip_2742    0.00%    passed     72.95%
1472  Tip_2256    0.00%    passed     18.84%
1473  Tip_2257    0.00%    passed     26.56%
1474  Tip_2690    0.00%    passed     56.54%
1475  Tip_2691    0.00%    passed     46.37%
1476  Tip_1474    0.00%    passed     86.21%
1477  Tip_1372    0.00%    passed     67.84%
1478  Tip_1373    0.00%    passed     62.86%
1479  Tip_3604    0.00%    passed     30.71%
1480  Tip_3605    0.00%    passed     41.52%
1481  Tip_3296    0.00%    passed     92.20%
1482  Tip_3297    0.00%    passed     19.26%
1483  Tip_3045    0.00%    passed     21.36%
1484  Tip_4032    0.00%    failed      1.86%
1485  Tip_4033    0.00%    passed     10.95%
1486  Tip_1429    0.00%    passed     76.65%
1487  Tip_1164    0.00%    passed      6.12%
1488  Tip_1750    0.00%    passed     92.89%
1489  Tip_1751    0.00%    passed     71.52%
1490  Tip_2252    0.00%    passed     98.09%
1491  Tip_2253    0.00%    passed     53.95%
1492  Tip_2923    0.00%    passed     18.59%
1493  Tip_2924    0.00%    passed     16.98%
1494  Tip_2119    0.00%    passed     70.07%
1495  Tip_2120    0.00%    passed      7.21%
1496  Tip_574     0.00%    passed     55.64%
1497  Tip_474     0.00%    passed     62.59%
1498  Tip_45      0.00%    passed     81.21%
1499  Tip_86      0.00%    passed     42.33%
1500  Tip_2762    0.00%    passed      7.39%
1501  Tip_2763    0.00%    passed     48.59%
1502  Tip_2600    0.00%    passed     73.22%
1503  Tip_2601    0.00%    passed     80.38%
1504  Tip_2022    0.00%    passed     81.55%
1505  Tip_2037    0.00%    passed     59.34%
1506  Tip_3445    0.00%    passed     14.69%
1507  Tip_3448    0.00%    passed     51.75%
1508  Tip_3449    0.00%    passed     25.94%
1509  Tip_2141    0.00%    passed     42.77%
1510  Tip_3768    0.00%    passed     87.52%
1511  Tip_3769    0.00%    passed     52.49%
1512  Tip_3236    0.00%    passed     35.75%
1513  Tip_1051    0.00%    passed      9.62%
1514  Tip_3839    0.00%    passed     76.35%
1515  Tip_3840    0.00%    failed      4.72%
1516  Tip_3719    0.00%    passed     54.53%
1517  Tip_3720    0.00%    passed     96.03%
1518  Tip_590     0.00%    passed     85.42%
1519  Tip_591     0.00%    passed     42.42%
1520  Tip_517     0.00%    passed     37.20%
1521  Tip_1449    0.00%    passed     41.99%
1522  Tip_3544    0.00%    passed     31.64%
1523  Tip_3545    0.00%    passed     31.18%
1524  Tip_82      0.00%    passed     96.89%
1525  Tip_3550    0.00%    passed     52.85%
1526  Tip_3551    0.00%    passed     36.72%
1527  Tip_1212    0.00%    passed     69.73%
1528  Tip_53      0.00%    failed      0.53%
1529  Tip_2260    0.00%    failed      3.00%
1530  Tip_4048    0.00%    passed     98.95%
1531  Tip_4049    0.00%    passed     82.60%
1532  Tip_2930    0.00%    passed     26.77%
1533  Tip_1544    0.00%    passed     15.27%
1534  Tip_1598    0.00%    passed     28.04%
1535  Tip_1599    0.00%    passed     33.07%
1536  Tip_2627    0.00%    passed     94.08%
1537  Tip_2628    0.00%    passed     76.56%
1538  Tip_2992    0.00%    failed      0.81%
1539  Tip_2993    0.00%    failed      1.95%
1540  Tip_845     0.00%    passed     50.95%
1541  Tip_393     0.00%    passed     70.58%
1542  Tip_3707    0.00%    passed     68.62%
1543  Tip_3708    0.00%    passed     27.39%
1544  Tip_1033    0.00%    passed     58.78%
1545  Tip_1812    0.00%    passed     23.04%
1546  Tip_1813    0.00%    passed     61.47%
1547  Tip_444     0.00%    passed     88.19%
1548  Tip_445     0.00%    passed     37.56%
1549  Tip_2652    0.00%    passed     36.61%
1550  Tip_2653    0.00%    failed      2.95%
1551  Tip_956     0.00%    passed     15.60%
1552  Tip_957     0.00%    passed     24.64%
1553  Tip_1087    0.00%    passed     27.85%
1554  Tip_1984    0.00%    passed     51.29%
1555  Tip_1985    0.00%    passed     54.43%
1556  Tip_769     0.00%    passed     21.66%
1557  Tip_3266    0.00%    passed     57.16%
1558  Tip_3267    0.00%    passed     32.31%
1559  Tip_1830    0.00%    passed     55.74%
1560  Tip_1831    0.00%    passed     71.19%
1561  Tip_3799    0.00%    passed     68.38%
1562  Tip_3800    0.00%    passed     97.08%
1563  Tip_1613    0.00%    passed     97.39%
1564  Tip_3774    0.00%    passed     53.57%
1565  Tip_3775    0.00%    passed     92.74%
1566  Tip_1322    0.00%    passed     89.94%
1567  Tip_1870    0.00%    passed     13.04%
1568  Tip_1871    0.00%    passed     74.32%
1569  Tip_2165    0.00%    passed     42.03%
1570  Tip_2166    0.00%    passed     85.44%
1571  Tip_101     0.00%    passed     12.77%
1572  Tip_1454    0.00%    passed     85.75%
1573  Tip_3115    0.00%    passed     98.78%
1574  Tip_3116    0.00%    passed     98.73%
1575  Tip_2107    0.00%    failed      4.87%
1576  Tip_2108    0.00%    passed     56.09%
1577  Tip_930     0.00%    passed     71.84%
1578  Tip_931     0.00%    passed     92.71%
1579  Tip_201     0.00%    passed     45.28%
1580  Tip_13      0.00%    failed      4.78%
1581  Tip_2640    0.00%    passed     24.72%
1582  Tip_3554    0.00%    passed     39.94%
1583  Tip_3555    0.00%    passed     93.92%
1584  Tip_1077    0.00%    passed     31.80%
1585  Tip_1078    0.00%    passed     45.01%
1586  Tip_1931    0.00%    passed     25.55%
1587  Tip_1932    0.00%    passed     49.47%
1588  Tip_3009    0.00%    passed     25.17%
1589  Tip_3807    0.00%    passed     69.16%
1590  Tip_3808    0.00%    passed     73.19%
1591  Tip_488     0.00%    failed      1.53%
1592  Tip_1865    0.00%    passed     63.06%
1593  Tip_1866    0.00%    passed     54.91%
1594  Tip_932     0.00%    passed     75.41%
1595  Tip_2457    0.00%    passed     26.84%
1596  Tip_2458    0.00%    passed     47.93%
1597  Tip_225     0.00%    passed     32.38%
1598  Tip_3138    0.00%    passed     66.24%
1599  Tip_3139    0.00%    passed     56.67%
1600  Tip_3584    0.00%    failed      4.70%
1601  Tip_3585    0.00%    passed     13.24%
1602  Tip_2208    0.00%    passed     83.57%
1603  Tip_2391    0.00%    passed      8.92%
1604  Tip_2392    0.00%    passed     11.80%
1605  Tip_525     0.00%    passed     14.45%
1606  Tip_3837    0.00%    passed     19.08%
1607  Tip_3838    0.00%    passed      7.26%
1608  Tip_3538    0.00%    passed     62.90%
1609  Tip_3539    0.00%    passed      8.54%
1610  Tip_3699    0.00%    passed     20.34%
1611  Tip_3700    0.00%    passed     87.49%
1612  Tip_1887    0.00%    passed     64.06%
1613  Tip_360     0.00%    passed     32.27%
1614  Tip_170     0.00%    passed     15.11%
1615  Tip_10      0.00%    passed     28.38%
1616  Tip_2648    0.00%    passed     91.97%
1617  Tip_2649    0.00%    passed     68.52%
1618  Tip_1905    0.00%    passed     68.00%
1619  Tip_436     0.00%    passed     47.87%
1620  Tip_2416    0.00%    passed     58.66%
1621  Tip_2417    0.00%    passed     68.80%
1622  Tip_2996    0.00%    passed     98.10%
1623  Tip_3404    0.00%    passed     54.07%
1624  Tip_3405    0.00%    passed     72.93%
1625  Tip_2225    0.00%    passed     35.48%
1626  Tip_1877    0.00%    passed     94.88%
1627  Tip_3002    0.00%    passed     52.51%
1628  Tip_3003    0.00%    passed     25.84%
1629  Tip_1444    0.00%    passed     70.78%
1630  Tip_4007    0.00%    passed     89.79%
1631  Tip_4008    0.00%    passed     10.27%
1632  Tip_1780    0.00%    passed     69.32%
1633  Tip_1781    0.00%    passed     61.56%
1634  Tip_249     0.00%    passed     22.22%
1635  Tip_87      0.00%    passed     58.35%
1636  Tip_108     0.00%    passed     87.05%
1637  Tip_1620    0.00%    passed     94.44%
1638  Tip_3189    0.00%    passed     97.56%
1639  Tip_3190    0.00%    passed     81.70%
1640  Tip_2319    0.00%    passed     40.32%
1641  Tip_2320    0.00%    passed     66.21%
1642  Tip_2227    0.00%    passed     37.27%
1643  Tip_2228    0.00%    failed      3.89%
1644  Tip_287     0.00%    passed     18.68%
1645  Tip_288     0.00%    passed      6.16%
1646  Tip_3062    0.00%    passed     36.47%
1647  Tip_3063    0.00%    passed     67.48%
1648  Tip_2245    0.00%    passed     83.83%
1649  Tip_2246    0.00%    passed     73.54%
1650  Tip_580     0.00%    passed     58.64%
1651  Tip_1609    0.00%    passed     47.46%
1652  Tip_1610    0.00%    passed     31.90%
1653  Tip_1912    0.00%    passed     82.61%
1654  Tip_3260    0.00%    passed     66.82%
1655  Tip_3261    0.00%    passed     24.43%
1656  Tip_3194    0.00%    passed     36.83%
1657  Tip_3195    0.00%    passed     13.37%
1658  Tip_2456    0.00%    passed     50.00%
1659  Tip_4078    0.00%    passed     52.12%
1660  Tip_4079    0.00%    passed     83.17%
1661  Tip_509     0.00%    passed     78.35%
1662  Tip_1228    0.00%    passed     93.93%
1663  Tip_3989    0.00%    passed     91.54%
1664  Tip_3990    0.00%    passed      5.60%
1665  Tip_1434    0.00%    passed     58.81%
1666  Tip_3491    0.00%    passed     80.64%
1667  Tip_3492    0.00%    passed     87.89%
1668  Tip_233     0.00%    passed     83.29%
1669  Tip_342     0.00%    passed     78.95%
1670  Tip_518     0.00%    passed     35.10%
1671  Tip_519     0.00%    passed     94.46%
1672  Tip_433     0.00%    passed     29.06%
1673  Tip_1191    0.00%    passed     37.31%
1674  Tip_1192    0.00%    passed     61.05%
1675  Tip_576     0.00%    passed     71.92%
1676  Tip_259     0.00%    passed     24.69%
1677  Tip_44      0.00%    passed     87.77%
1678  Tip_457     0.00%    passed     90.16%
1679  Tip_633     0.00%    passed     43.01%
1680  Tip_915     0.00%    passed     39.53%
1681  Tip_2080    0.00%    passed     12.53%
1682  Tip_2081    0.00%    passed     78.76%
1683  Tip_1977    0.00%    passed     71.59%
1684  Tip_1978    0.00%    passed     69.78%
1685  Tip_2117    0.00%    passed     48.80%
1686  Tip_2118    0.00%    passed     51.69%
1687  Tip_697     0.00%    passed     63.68%
1688  Tip_2812    0.00%    passed     16.92%
1689  Tip_2813    0.00%    passed     51.81%
1690  Tip_2508    0.00%    passed     76.27%
1691  Tip_2509    0.00%    passed     29.80%
1692  Tip_2452    0.00%    passed     94.24%
1693  Tip_2453    0.00%    passed     93.17%
1694  Tip_889     0.00%    passed     87.42%
1695  Tip_3670    0.00%    passed      5.98%
1696  Tip_3671    0.00%    passed     47.45%
1697  Tip_2439    0.00%    failed      0.92%
1698  Tip_2723    0.00%    passed     20.95%
1699  Tip_2724    0.00%    passed     63.40%
1700  Tip_1811    0.00%    passed     15.09%
1701  Tip_3497    0.00%    passed     52.58%
1702  Tip_3498    0.00%    passed     45.81%
1703  Tip_1364    0.00%    failed      2.39%
1704  Tip_1292    0.00%    passed     31.34%
1705  Tip_1112    0.00%    passed     94.94%
1706  Tip_1113    0.00%    passed     27.70%
1707  Tip_581     0.00%    passed     45.19%
1708  Tip_1003    0.00%    passed     41.85%
1709  Tip_1004    0.00%    passed     36.32%
1710  Tip_22      0.00%    passed     52.77%
1711  Tip_1515    0.00%    passed     84.31%
1712  Tip_1516    0.00%    passed     79.84%
1713  Tip_1312    0.00%    passed     39.32%
1714  Tip_3452    0.00%    passed     84.42%
1715  Tip_3930    0.00%    passed     39.44%
1716  Tip_3931    0.00%    passed     52.29%
1717  Tip_1898    0.00%    passed     66.25%
1718  Tip_1899    0.00%    passed     46.91%
1719  Tip_1058    0.00%    passed     68.25%
1720  Tip_3363    0.00%    passed     12.93%
1721  Tip_3364    0.00%    passed     22.66%
1722  Tip_1949    0.00%    passed     42.25%
1723  Tip_178     0.00%    failed      2.03%
1724  Tip_3228    0.00%    failed      1.07%
1725  Tip_3229    0.00%    passed     17.18%
1726  Tip_940     0.00%    failed      1.37%
1727  Tip_1013    0.00%    passed     27.90%
1728  Tip_2371    0.00%    passed     85.70%
1729  Tip_2372    0.00%    passed     93.99%
1730  Tip_2414    0.00%    passed     44.68%
1731  Tip_3150    0.00%    passed     44.63%
1732  Tip_3151    0.00%    passed     83.57%
1733  Tip_743     0.00%    passed     28.65%
1734  Tip_892     0.00%    passed     61.95%
1735  Tip_4019    0.00%    passed     56.98%
1736  Tip_4042    0.00%    passed     69.93%
1737  Tip_4043    0.00%    passed     77.23%
1738  Tip_3742    0.00%    passed     34.09%
1739  Tip_2618    0.00%    passed     85.82%
1740  Tip_764     0.00%    passed     40.49%
1741  Tip_390     0.00%    passed     93.88%
1742  Tip_391     0.00%    passed     76.31%
1743  Tip_12      0.00%    passed     99.10%
1744  Tip_774     0.00%    passed     10.94%
1745  Tip_3242    0.00%    passed     44.35%
1746  Tip_3243    0.00%    passed     38.68%
1747  Tip_1508    0.00%    passed     82.62%
1748  Tip_2537    0.00%    passed     97.10%
1749  Tip_2538    0.00%    passed     16.67%
1750  Tip_2604    0.00%    passed     19.59%
1751  Tip_2605    0.00%    passed     33.96%
1752  Tip_1851    0.00%    passed     90.93%
1753  Tip_1852    0.00%    passed     32.10%
1754  Tip_3043    0.00%    passed     79.83%
1755  Tip_3044    0.00%    passed     15.05%
1756  Tip_3246    0.00%    passed     58.74%
1757  Tip_3247    0.00%    passed     51.26%
1758  Tip_85      0.00%    passed     70.05%
1759  Tip_3323    0.00%    failed      1.92%
1760  Tip_3324    0.00%    passed     50.74%
1761  Tip_3356    0.00%    passed     90.96%
1762  Tip_3357    0.00%    passed     44.42%
1763  Tip_1237    0.00%    passed     83.99%
1764  Tip_561     0.00%    passed     24.27%
1765  Tip_2212    0.00%    passed     53.35%
1766  Tip_3268    0.00%    passed     21.34%
1767  Tip_3269    0.00%    passed     89.95%
1768  Tip_3004    0.00%    passed     99.94%
1769  Tip_435     0.00%    passed     29.58%
1770  Tip_54      0.00%    passed     72.79%
1771  Tip_2209    0.00%    passed     39.69%
1772  Tip_2210    0.00%    passed     71.40%
1773  Tip_2262    0.00%    passed      7.23%
1774  Tip_2263    0.00%    passed     47.81%
1775  Tip_3396    0.00%    passed     74.31%
1776  Tip_3397    0.00%    passed     88.23%
1777  Tip_229     0.00%    passed     86.13%
1778  Tip_230     0.00%    passed     61.40%
1779  Tip_843     0.00%    passed     68.15%
1780  Tip_844     0.00%    passed     19.31%
1781  Tip_886     0.00%    passed     71.25%
1782  Tip_1590    0.00%    passed     70.73%
1783  Tip_1591    0.00%    passed     66.38%
1784  Tip_1213    0.00%    passed     30.82%
1785  Tip_1214    0.00%    passed     69.80%
1786  Tip_1417    0.00%    passed     55.24%
1787  Tip_2840    0.00%    passed     36.56%
1788  Tip_2841    0.00%    passed     12.48%
1789  Tip_1547    0.00%    passed     80.87%
1790  Tip_1548    0.00%    passed     33.18%
1791  Tip_3319    0.00%    passed     69.04%
1792  Tip_3320    0.00%    passed     74.56%
1793  Tip_203     0.00%    passed     33.54%
1794  Tip_379     0.00%    passed     78.21%
1795  Tip_380     0.00%    passed     83.84%
1796  Tip_301     0.00%    passed     47.95%
1797  Tip_798     0.00%    passed     77.25%
1798  Tip_1383    0.00%    passed     87.77%
1799  Tip_2408    0.00%    passed     83.43%
1800  Tip_2409    0.00%    passed     59.72%
1801  Tip_260     0.00%    passed     45.52%
1802  Tip_693     0.00%    passed     92.24%
1803  Tip_1437    0.00%    passed     59.79%
1804  Tip_1438    0.00%    passed     32.23%
1805  Tip_1328    0.00%    passed     92.14%
1806  Tip_1329    0.00%    passed     11.69%
1807  Tip_1497    0.00%    passed     17.18%
1808  Tip_3672    0.00%    passed     22.47%
1809  Tip_3673    0.00%    passed     18.84%
1810  Tip_1008    0.00%    passed     90.60%
1811  Tip_1009    0.00%    passed      7.75%
1812  Tip_1799    0.00%    passed     32.42%
1813  Tip_1800    0.00%    passed     74.01%
1814  Tip_1596    0.00%    passed     24.19%
1815  Tip_1731    0.00%    passed     57.13%
1816  Tip_1732    0.00%    passed     30.75%
1817  Tip_3279    0.00%    passed     75.85%
1818  Tip_3280    0.00%    passed     90.10%
1819  Tip_753     0.00%    passed     23.51%
1820  Tip_787     0.00%    passed     11.15%
1821  Tip_1184    0.00%    passed      5.82%
1822  Tip_1826    0.00%    passed     68.45%
1823  Tip_1827    0.00%    passed     20.43%
1824  Tip_1957    0.00%    passed     37.23%
1825  Tip_3963    0.00%    passed     63.06%
1826  Tip_3964    0.00%    passed      7.75%
1827  Tip_1279    0.00%    passed     15.50%
1828  Tip_2549    0.00%    passed     93.43%
1829  Tip_2550    0.00%    passed     90.50%
1830  Tip_2290    0.00%    passed     94.16%
1831  Tip_2291    0.00%    passed     26.73%
1832  Tip_1712    0.00%    passed     87.16%
1833  Tip_3665    0.00%    passed     26.92%
1834  Tip_3666    0.00%    passed     99.45%
1835  Tip_1394    0.00%    passed     98.40%
1836  Tip_901     0.00%    passed     98.93%
1837  Tip_902     0.00%    passed     97.15%
1838  Tip_3643    0.00%    passed     62.83%
1839  Tip_3644    0.00%    passed     75.60%
1840  Tip_2513    0.00%    passed     35.01%
1841  Tip_2514    0.00%    passed      5.33%
1842  Tip_480     0.00%    passed     98.37%
1843  Tip_1810    0.00%    passed     73.21%
1844  Tip_3308    0.00%    passed     52.77%
1845  Tip_3309    0.00%    passed     61.12%
1846  Tip_1025    0.00%    passed     23.16%
1847  Tip_1026    0.00%    passed     31.95%
1848  Tip_2381    0.00%    passed     39.92%
1849  Tip_2382    0.00%    passed     90.36%
1850  Tip_3046    0.00%    passed     59.46%
1851  Tip_3047    0.00%    passed     41.33%
1852  Tip_3230    0.00%    passed     63.94%
1853  Tip_3231    0.00%    passed     47.69%
1854  Tip_2079    0.00%    passed     67.13%
1855  Tip_1162    0.00%    passed     66.12%
1856  Tip_1163    0.00%    passed     31.89%
1857  Tip_144     0.00%    passed     76.07%
1858  Tip_145     0.00%    passed     37.71%
1859  Tip_605     0.00%    passed     52.57%
1860  Tip_606     0.00%    passed     87.84%
1861  Tip_869     0.00%    passed     30.69%
1862  Tip_3682    0.00%    passed     89.74%
1863  Tip_3683    0.00%    passed     73.80%
1864  Tip_1625    0.00%    failed      4.31%
1865  Tip_1626    0.00%    passed     31.19%
1866  Tip_4070    0.00%    passed     96.86%
1867  Tip_4071    0.00%    passed     50.71%
1868  Tip_2806    0.00%    passed     84.03%
1869  Tip_1144    0.00%    passed     58.09%
1870  Tip_2085    0.00%    passed     32.84%
1871  Tip_2086    0.00%    failed      1.59%
1872  Tip_1713    0.00%    passed     19.53%
1873  Tip_2749    0.00%    passed     11.59%
1874  Tip_2750    0.00%    passed     15.44%
1875  Tip_1906    0.00%    passed     66.14%
1876  Tip_3420    0.00%    passed     51.58%
1877  Tip_3421    0.00%    passed     98.84%
1878  Tip_3162    0.00%    passed      6.43%
1879  Tip_3163    0.00%    passed      8.96%
1880  Tip_554     0.00%    passed     36.57%
1881  Tip_463     0.00%    passed     19.78%
1882  Tip_2837    0.00%    passed     33.55%
1883  Tip_2838    0.00%    passed      8.40%
1884  Tip_1704    0.00%    passed     78.85%
1885  Tip_1705    0.00%    passed     44.41%
1886  Tip_3711    0.00%    passed     85.96%
1887  Tip_3712    0.00%    passed     38.74%
1888  Tip_1888    0.00%    passed     77.46%
1889  Tip_2275    0.00%    passed     94.96%
1890  Tip_2276    0.00%    passed     13.39%
1891  Tip_599     0.00%    passed     59.33%
1892  Tip_920     0.00%    passed     95.10%
1893  Tip_2402    0.00%    passed     38.61%
1894  Tip_2780    0.00%    passed     66.86%
1895  Tip_2781    0.00%    passed     34.74%
1896  Tip_49      0.00%    passed     40.13%
1897  Tip_352     0.00%    passed     64.23%
1898  Tip_3114    0.00%    passed     81.86%
1899  Tip_3313    0.00%    passed     97.40%
1900  Tip_3314    0.00%    passed     24.74%
1901  Tip_289     0.00%    passed     29.17%
1902  Tip_814     0.00%    failed      2.63%
1903  Tip_815     0.00%    failed      3.45%
1904  Tip_671     0.00%    passed     33.19%
1905  Tip_126     0.00%    passed     99.21%
1906  Tip_498     0.00%    passed     93.11%
1907  Tip_1141    0.00%    passed     46.65%
1908  Tip_1142    0.00%    failed      3.75%
1909  Tip_2874    0.00%    passed     50.01%
1910  Tip_2875    0.00%    passed     44.45%
1911  Tip_1858    0.00%    passed     33.11%
1912  Tip_1859    0.00%    passed     27.81%
1913  Tip_816     0.00%    passed     85.73%
1914  Tip_3829    0.00%    passed     19.48%
1915  Tip_3830    0.00%    passed     19.94%
1916  Tip_2991    0.00%    passed     34.45%
1917  Tip_2181    0.00%    passed     98.57%
1918  Tip_94      0.00%    passed     71.23%
1919  Tip_3436    0.00%    passed     26.73%
1920  Tip_3437    0.00%    passed     35.54%
1921  Tip_918     0.00%    passed     32.46%
1922  Tip_2753    0.00%    passed     96.46%
1923  Tip_2754    0.00%    passed     59.40%
1924  Tip_1083    0.00%    passed     84.63%
1925  Tip_784     0.00%    passed     75.05%
1926  Tip_3558    0.00%    passed     67.85%
1927  Tip_3559    0.00%    passed     73.39%
1928  Tip_686     0.00%    failed      2.56%
1929  Tip_1682    0.00%    passed     69.26%
1930  Tip_1706    0.00%    passed     32.76%
1931  Tip_1707    0.00%    passed     38.66%
1932  Tip_173     0.00%    passed     37.70%
1933  Tip_174     0.00%    passed     93.35%
1934  Tip_89      0.00%    passed     85.66%
1935  Tip_1298    0.00%    passed     57.12%
1936  Tip_2897    0.00%    passed     73.24%
1937  Tip_2898    0.00%    passed     85.12%
1938  Tip_526     0.00%    passed     76.77%
1939  Tip_1801    0.00%    passed     24.16%
1940  Tip_1802    0.00%    passed     35.33%
1941  Tip_3216    0.00%    passed     33.21%
1942  Tip_3217    0.00%    passed     20.69%
1943  Tip_1840    0.00%    passed     85.44%
1944  Tip_2367    0.00%    passed     44.19%
1945  Tip_2368    0.00%    passed     91.58%
1946  Tip_1499    0.00%    passed     95.13%
1947  Tip_3402    0.00%    passed     14.65%
1948  Tip_3403    0.00%    passed     61.78%
1949  Tip_646     0.00%    passed     78.72%
1950  Tip_1348    0.00%    passed     97.71%
1951  Tip_2725    0.00%    passed      9.71%
1952  Tip_2726    0.00%    passed     81.88%
1953  Tip_2418    0.00%    passed     63.43%
1954  Tip_2419    0.00%    failed      4.70%
1955  Tip_1154    0.00%    passed     53.57%
1956  Tip_1777    0.00%    passed     43.01%
1957  Tip_3705    0.00%    passed     53.07%
1958  Tip_3706    0.00%    passed     25.16%
1959  Tip_1121    0.00%    passed     34.36%
1960  Tip_2830    0.00%    passed     52.72%
1961  Tip_2831    0.00%    passed     83.81%
1962  Tip_559     0.00%    passed     75.99%
1963  Tip_700     0.00%    passed     94.50%
1964  Tip_719     0.00%    passed     27.23%
1965  Tip_1996    0.00%    passed     31.75%
1966  Tip_1997    0.00%    passed     92.06%
1967  Tip_2272    0.00%    passed     51.93%
1968  Tip_2520    0.00%    passed      9.80%
1969  Tip_2521    0.00%    passed     84.18%
1970  Tip_1050    0.00%    passed     73.40%
1971  Tip_1611    0.00%    passed     73.23%
1972  Tip_1612    0.00%    passed     49.67%
1973  Tip_1601    0.00%    passed     70.79%
1974  Tip_1602    0.00%    passed     70.56%
1975  Tip_1469    0.00%    passed     88.97%
1976  Tip_986     0.00%    passed     34.38%
1977  Tip_1762    0.00%    passed     53.61%
1978  Tip_1763    0.00%    passed     86.24%
1979  Tip_1439    0.00%    passed     81.35%
1980  Tip_1440    0.00%    passed     24.10%
1981  Tip_2662    0.00%    passed     14.19%
1982  Tip_3035    0.00%    passed     29.06%
1983  Tip_3036    0.00%    passed     46.69%
1984  Tip_542     0.00%    passed     34.19%
1985  Tip_122     0.00%    passed     35.27%
1986  Tip_6       0.00%    passed     33.79%
1987  Tip_1378    0.00%    passed     40.14%
1988  Tip_3627    0.00%    passed      6.80%
1989  Tip_3628    0.00%    passed     38.74%
1990  Tip_3341    0.00%    passed     17.71%
1991  Tip_3342    0.00%    passed     21.67%
1992  Tip_2018    0.00%    passed     46.40%
1993  Tip_2019    0.00%    passed     67.74%
1994  Tip_644     0.00%    passed     41.57%
1995  Tip_1808    0.00%    passed     98.89%
1996  Tip_2423    0.00%    passed     83.03%
1997  Tip_2424    0.00%    passed     71.92%
1998  Tip_470     0.00%    passed     42.57%
1999  Tip_3651    0.00%    passed     14.26%
2000  Tip_3652    0.00%    passed      9.51%
2001  Tip_2287    0.00%    passed     16.91%
2002  Tip_3475    0.00%    passed     10.64%
2003  Tip_3476    0.00%    passed     52.56%
2004  Tip_1994    0.00%    passed     56.83%
2005  Tip_1995    0.00%    passed     59.51%
2006  Tip_100     0.00%    passed     10.81%
2007  Tip_2958    0.00%    passed     10.36%
2008  Tip_3815    0.00%    passed     19.79%
2009  Tip_3816    0.00%    passed     45.61%
2010  Tip_1471    0.00%    passed     32.86%
2011  Tip_1472    0.00%    passed     86.08%
2012  Tip_1412    0.00%    passed     87.56%
2013  Tip_1295    0.00%    passed     87.92%
2014  Tip_685     0.00%    passed     76.61%
2015  Tip_71      0.00%    passed     28.28%
2016  Tip_24      0.00%    passed     66.00%
2017  Tip_1299    0.00%    passed     82.12%
2018  Tip_3770    0.00%    passed     28.04%
2019  Tip_3771    0.00%    passed     53.99%
2020  Tip_189     0.00%    passed     28.75%
2021  Tip_1841    0.00%    passed     84.19%
2022  Tip_1842    0.00%    passed     66.79%
2023  Tip_1919    0.00%    passed     75.46%
2024  Tip_1920    0.00%    passed     79.98%
2025  Tip_21      0.00%    passed     88.67%
2026  Tip_401     0.00%    passed     82.39%
2027  Tip_706     0.00%    passed     45.05%
2028  Tip_4022    0.00%    passed     74.24%
2029  Tip_4023    0.00%    passed     67.42%
2030  Tip_3919    0.00%    passed     58.47%
2031  Tip_2325    0.00%    passed     43.47%
2032  Tip_2326    0.00%    passed     85.04%
2033  Tip_675     0.00%    passed     31.51%
2034  Tip_531     0.00%    passed     47.62%
2035  Tip_2352    0.00%    passed     39.35%
2036  Tip_2480    0.00%    passed      8.07%
2037  Tip_2481    0.00%    failed      2.13%
2038  Tip_963     0.00%    passed     52.26%
2039  Tip_964     0.00%    passed     55.08%
2040  Tip_241     0.00%    passed     63.98%
2041  Tip_709     0.00%    passed     95.81%
2042  Tip_1222    0.00%    passed     99.94%
2043  Tip_2791    0.00%    passed     60.40%
2044  Tip_2792    0.00%    passed     62.14%
2045  Tip_3955    0.00%    passed     62.09%
2046  Tip_3956    0.00%    passed     60.96%
2047  Tip_2014    0.00%    passed     86.39%
2048  Tip_2015    0.00%    passed     56.46%
2049  Tip_679     0.00%    passed     27.51%
2050  Tip_680     0.00%    passed     56.26%
2051  Tip_496     0.00%    passed     94.22%
2052  Tip_2264    0.00%    passed     96.98%
2053  Tip_2265    0.00%    passed     65.27%
2054  Tip_1453    0.00%    passed     89.04%
2055  Tip_1398    0.00%    passed     85.35%
2056  Tip_908     0.00%    passed     69.26%
2057  Tip_31      0.00%    passed     87.42%
2058  Tip_25      0.00%    passed     72.21%
2059  Tip_500     0.00%    passed     92.58%
2060  Tip_501     0.00%    passed     87.20%
2061  Tip_37      0.00%    passed     65.18%
2062  Tip_1042    0.00%    failed      0.32%
2063  Tip_1043    0.00%    passed     70.88%
2064  Tip_788     0.00%    passed     59.50%
2065  Tip_1975    0.00%    passed     80.46%
2066  Tip_2175    0.00%    passed     99.40%
2067  Tip_4009    0.00%    passed     29.99%
2068  Tip_4010    0.00%    passed     29.12%
2069  Tip_2862    0.00%    passed     93.16%
2070  Tip_2551    0.00%    passed     89.56%
2071  Tip_2544    0.00%    passed     53.06%
2072  Tip_1291    0.00%    passed     45.96%
2073  Tip_907     0.00%    passed     75.58%
2074  Tip_105     0.00%    passed     11.44%
2075  Tip_4060    0.00%    passed     93.10%
2076  Tip_4061    0.00%    passed     34.28%
2077  Tip_1110    0.00%    passed     80.92%
2078  Tip_1111    0.00%    passed     89.51%
2079  Tip_103     0.00%    passed     21.49%
2080  Tip_1829    0.00%    passed     48.86%
2081  Tip_2582    0.00%    passed     90.85%
2082  Tip_2583    0.00%    passed     48.49%
2083  Tip_824     0.00%    passed     87.32%
2084  Tip_3289    0.00%    passed     67.64%
2085  Tip_3948    0.00%    passed     26.19%
2086  Tip_3949    0.00%    passed     52.54%
2087  Tip_2859    0.00%    passed     15.65%
2088  Tip_2860    0.00%    passed     62.07%
2089  Tip_770     0.00%    passed     67.02%
2090  Tip_771     0.00%    passed     74.86%
2091  Tip_2059    0.00%    passed     86.71%
2092  Tip_2060    0.00%    passed     66.56%
2093  Tip_224     0.00%    passed     61.15%
2094  Tip_3967    0.00%    passed     86.45%
2095  Tip_3968    0.00%    passed     69.37%
2096  Tip_2273    0.00%    passed     23.02%
2097  Tip_2274    0.00%    failed      1.07%
2098  Tip_2517    0.00%    passed      6.44%
2099  Tip_2518    0.00%    passed     70.86%
2100  Tip_708     0.00%    passed     82.11%
2101  Tip_801     0.00%    passed     43.41%
2102  Tip_806     0.00%    passed     82.40%
2103  Tip_807     0.00%    passed     73.76%
2104  Tip_1409    0.00%    passed     53.31%
2105  Tip_1410    0.00%    passed     84.71%
2106  Tip_2671    0.00%    passed     94.87%
2107  Tip_2672    0.00%    passed     47.20%
2108  Tip_2436    0.00%    passed     33.70%
2109  Tip_1966    0.00%    passed     91.56%
2110  Tip_1967    0.00%    passed     22.26%
2111  Tip_950     0.00%    passed     93.21%
2112  Tip_1156    0.00%    passed     44.13%
2113  Tip_1157    0.00%    passed     30.33%
2114  Tip_1825    0.00%    passed     90.79%
2115  Tip_1944    0.00%    passed     76.82%
2116  Tip_4062    0.00%    passed     62.16%
2117  Tip_4063    0.00%    passed     51.15%
2118  Tip_2121    0.00%    passed     56.61%
2119  Tip_1505    0.00%    passed     67.42%
2120  Tip_78      0.00%    passed     48.98%
2121  Tip_191     0.00%    passed     34.27%
2122  Tip_2731    0.00%    passed     27.61%
2123  Tip_2732    0.00%    failed      2.16%
2124  Tip_403     0.00%    passed     67.84%
2125  Tip_2646    0.00%    passed     69.43%
2126  Tip_2647    0.00%    passed     18.36%
2127  Tip_3811    0.00%    passed      8.52%
2128  Tip_3812    0.00%    failed      1.62%
2129  Tip_2111    0.00%    failed      0.80%
2130  Tip_960     0.00%    passed     25.82%
2131  Tip_2004    0.00%    passed     61.77%
2132  Tip_3214    0.00%    passed     93.58%
2133  Tip_3215    0.00%    passed     63.20%
2134  Tip_3940    0.00%    passed     60.15%
2135  Tip_3941    0.00%    passed     13.83%
2136  Tip_1775    0.00%    passed     86.28%
2137  Tip_1776    0.00%    passed     77.14%
2138  Tip_2799    0.00%    passed     84.43%
2139  Tip_2800    0.00%    passed     65.28%
2140  Tip_1136    0.00%    passed     88.73%
2141  Tip_903     0.00%    passed     55.75%
2142  Tip_3311    0.00%    passed     16.53%
2143  Tip_3312    0.00%    failed      0.88%
2144  Tip_1063    0.00%    failed      4.71%
2145  Tip_3499    0.00%    failed      1.23%
2146  Tip_3500    0.00%    passed     80.01%
2147  Tip_3821    0.00%    passed     71.36%
2148  Tip_3822    0.00%    passed     14.80%
2149  Tip_3740    0.00%    passed      9.06%
2150  Tip_3741    0.00%    failed      4.95%
2151  Tip_2668    0.00%    passed     77.30%
2152  Tip_2163    0.00%    passed     30.14%
2153  Tip_3724    0.00%    passed     61.62%
2154  Tip_3725    0.00%    passed     47.22%
2155  Tip_2292    0.00%    passed     82.84%
2156  Tip_133     0.00%    passed     43.85%
2157  Tip_134     0.00%    passed     50.95%
2158  Tip_316     0.00%    passed     83.00%
2159  Tip_317     0.00%    passed     19.22%
2160  Tip_658     0.00%    passed     72.89%
2161  Tip_3430    0.00%    passed     45.78%
2162  Tip_3431    0.00%    passed     58.90%
2163  Tip_634     0.00%    passed     87.32%
2164  Tip_2097    0.00%    passed     30.55%
2165  Tip_2153    0.00%    passed     60.40%
2166  Tip_2975    0.00%    passed     55.35%
2167  Tip_2976    0.00%    passed     80.55%
2168  Tip_2057    0.00%    passed     40.11%
2169  Tip_2058    0.00%    passed     27.18%
2170  Tip_710     0.00%    passed     87.33%
2171  Tip_2427    0.00%    passed     70.37%
2172  Tip_2428    0.00%    passed     60.59%
2173  Tip_3853    0.00%    passed     34.53%
2174  Tip_3854    0.00%    passed     32.90%
2175  Tip_3602    0.00%    passed     26.96%
2176  Tip_3603    0.00%    passed     91.28%
2177  Tip_394     0.00%    passed     98.85%
2178  Tip_2591    0.00%    passed     40.94%
2179  Tip_2592    0.00%    passed     17.17%
2180  Tip_1986    0.00%    passed     69.67%
2181  Tip_1987    0.00%    passed     16.71%
2182  Tip_1838    0.00%    passed     42.18%
2183  Tip_1839    0.00%    passed     17.44%
2184  Tip_751     0.00%    passed     99.55%
2185  Tip_752     0.00%    passed     16.69%
2186  Tip_1443    0.00%    passed     82.39%
2187  Tip_2650    0.00%    passed     12.38%
2188  Tip_2651    0.00%    passed     19.76%
2189  Tip_735     0.00%    passed     79.08%
2190  Tip_2072    0.00%    passed     64.32%
2191  Tip_2286    0.00%    passed     99.27%
2192  Tip_3258    0.00%    passed     81.76%
2193  Tip_3259    0.00%    passed     38.28%
2194  Tip_2388    0.00%    passed     64.37%
2195  Tip_2389    0.00%    passed     37.35%
2196  Tip_1353    0.00%    passed     23.16%
2197  Tip_3224    0.00%    passed     13.88%
2198  Tip_3225    0.00%    passed     34.89%
2199  Tip_3582    0.00%    passed     55.76%
2200  Tip_3583    0.00%    passed     72.77%
2201  Tip_937     0.00%    passed     55.66%
2202  Tip_1285    0.00%    failed      1.61%
2203  Tip_1286    0.00%    passed     82.41%
2204  Tip_2519    0.00%    passed     59.20%
2205  Tip_2730    0.00%    passed     15.09%
2206  Tip_3481    0.00%    passed     25.91%
2207  Tip_3515    0.00%    passed     35.10%
2208  Tip_3524    0.00%    passed     84.97%
2209  Tip_3525    0.00%    passed     20.04%
2210  Tip_51      0.00%    passed     49.77%
2211  Tip_168     0.00%    failed      0.62%
2212  Tip_1370    0.00%    passed     39.95%
2213  Tip_1371    0.00%    passed     77.26%
2214  Tip_382     0.00%    passed     27.68%
2215  Tip_383     0.00%    passed     47.52%
2216  Tip_2743    0.00%    passed     76.61%
2217  Tip_2744    0.00%    passed     72.37%
2218  Tip_2299    0.00%    passed     80.83%
2219  Tip_2300    0.00%    failed      2.78%
2220  Tip_1229    0.00%    passed     13.93%
2221  Tip_1304    0.00%    passed     96.98%
2222  Tip_1305    0.00%    passed     47.71%
2223  Tip_3564    0.00%    passed     82.42%
2224  Tip_3565    0.00%    passed     99.70%
2225  Tip_2505    0.00%    passed     24.89%
2226  Tip_161     0.00%    passed     84.79%
2227  Tip_162     0.00%    passed     45.05%
2228  Tip_3204    0.00%    passed     12.02%
2229  Tip_3205    0.00%    passed      9.84%
2230  Tip_2922    0.00%    passed     15.16%
2231  Tip_3618    0.00%    passed     18.26%
2232  Tip_3663    0.00%    passed     39.77%
2233  Tip_3664    0.00%    failed      4.75%
2234  Tip_3631    0.00%    passed     24.90%
2235  Tip_3632    0.00%    passed      7.63%
2236  Tip_728     0.00%    passed     33.70%
2237  Tip_3745    0.00%    passed     96.52%
2238  Tip_3746    0.00%    passed     79.20%
2239  Tip_1496    0.00%    passed     95.54%
2240  Tip_1064    0.00%    passed     72.96%
2241  Tip_858     0.00%    passed     91.28%
2242  Tip_524     0.00%    passed     38.32%
2243  Tip_3146    0.00%    passed      8.17%
2244  Tip_3147    0.00%    passed     36.97%
2245  Tip_3594    0.00%    passed     19.18%
2246  Tip_3595    0.00%    passed     78.85%
2247  Tip_598     0.00%    passed     77.15%
2248  Tip_2277    0.00%    passed     57.27%
2249  Tip_2278    0.00%    passed     79.62%
2250  Tip_1990    0.00%    passed     39.24%
2251  Tip_2347    0.00%    passed     19.34%
2252  Tip_2348    0.00%    passed     94.34%
2253  Tip_2184    0.00%    passed     48.08%
2254  Tip_2185    0.00%    passed     78.03%
2255  Tip_3432    0.00%    passed     64.47%
2256  Tip_3433    0.00%    passed     45.33%
2257  Tip_1396    0.00%    passed     47.12%
2258  Tip_334     0.00%    passed     27.85%
2259  Tip_237     0.00%    passed     18.45%
2260  Tip_1576    0.00%    passed     29.48%
2261  Tip_1577    0.00%    passed     99.85%
2262  Tip_3695    0.00%    passed     85.74%
2263  Tip_3696    0.00%    passed     69.91%
2264  Tip_663     0.00%    passed     43.84%
2265  Tip_1929    0.00%    passed     75.51%
2266  Tip_1930    0.00%    passed     40.81%
2267  Tip_399     0.00%    passed     65.69%
2268  Tip_495     0.00%    passed     50.61%
2269  Tip_910     0.00%    passed     97.57%
2270  Tip_911     0.00%    passed     67.75%
2271  Tip_560     0.00%    passed     33.32%
2272  Tip_555     0.00%    passed     82.30%
2273  Tip_556     0.00%    passed     99.80%
2274  Tip_747     0.00%    passed     89.90%
2275  Tip_748     0.00%    passed     67.26%
2276  Tip_275     0.00%    passed     86.88%
2277  Tip_276     0.00%    passed     58.69%
2278  Tip_3352    0.00%    passed     16.34%
2279  Tip_3353    0.00%    passed     42.90%
2280  Tip_406     0.00%    passed     76.34%
2281  Tip_690     0.00%    passed     86.50%
2282  Tip_828     0.00%    passed     27.81%
2283  Tip_1275    0.00%    passed      6.51%
2284  Tip_1276    0.00%    passed     36.11%
2285  Tip_3192    0.00%    passed     50.74%
2286  Tip_3193    0.00%    passed     33.48%
2287  Tip_594     0.00%    passed     25.14%
2288  Tip_1903    0.00%    failed      0.88%
2289  Tip_1904    0.00%    passed     71.13%
2290  Tip_1558    0.00%    failed      0.38%
2291  Tip_1559    0.00%    failed      4.08%
2292  Tip_741     0.00%    failed      2.71%
2293  Tip_2442    0.00%    passed     29.26%
2294  Tip_2443    0.00%    passed     52.37%
2295  Tip_503     0.00%    passed      7.08%
2296  Tip_2187    0.00%    passed      9.73%
2297  Tip_2188    0.00%    passed     77.19%
2298  Tip_1921    0.00%    passed     67.75%
2299  Tip_1922    0.00%    passed     73.31%
2300  Tip_1458    0.00%    passed     59.69%
2301  Tip_3254    0.00%    passed     73.82%
2302  Tip_3255    0.00%    passed     56.55%
2303  Tip_3250    0.00%    passed     13.34%
2304  Tip_3251    0.00%    passed     84.05%
2305  Tip_2311    0.00%    passed     26.59%
2306  Tip_3315    0.00%    failed      3.57%
2307  Tip_3316    0.00%    passed      8.17%
2308  Tip_991     0.00%    passed     38.05%
2309  Tip_91      0.00%    passed      5.48%
2310  Tip_976     0.00%    passed     74.12%
2311  Tip_977     0.00%    passed     33.87%
2312  Tip_50      0.00%    passed     92.56%
2313  Tip_362     0.00%    passed     59.54%
2314  Tip_363     0.00%    passed     57.12%
2315  Tip_143     0.00%    passed     27.32%
2316  Tip_2012    0.00%    passed     60.28%
2317  Tip_2013    0.00%    passed     47.20%
2318  Tip_2535    0.00%    passed     84.98%
2319  Tip_2536    0.00%    passed     54.74%
2320  Tip_3161    0.00%    passed     72.09%
2321  Tip_3343    0.00%    passed     97.41%
2322  Tip_3344    0.00%    passed     31.46%
2323  Tip_2870    0.00%    passed      8.67%
2324  Tip_1132    0.00%    passed     38.73%
2325  Tip_1133    0.00%    failed      1.26%
2326  Tip_312     0.00%    passed     21.73%
2327  Tip_408     0.00%    passed     45.26%
2328  Tip_1189    0.00%    passed     87.37%
2329  Tip_1190    0.00%    passed     27.48%
2330  Tip_2026    0.00%    passed     63.08%
2331  Tip_2124    0.00%    passed     26.65%
2332  Tip_2125    0.00%    passed     98.16%
2333  Tip_297     0.00%    passed     87.77%
2334  Tip_2279    0.00%    passed      7.62%
2335  Tip_3461    0.00%    passed     18.50%
2336  Tip_3462    0.00%    passed     62.52%
2337  Tip_835     0.00%    failed      1.26%
2338  Tip_1233    0.00%    passed     60.40%
2339  Tip_1234    0.00%    passed      6.41%
2340  Tip_211     0.00%    passed     72.24%
2341  Tip_3201    0.00%    passed     79.45%
2342  Tip_3863    0.00%    passed     82.85%
2343  Tip_3864    0.00%    passed     66.30%
2344  Tip_812     0.00%    passed     55.89%
2345  Tip_813     0.00%    passed     23.87%
2346  Tip_148     0.00%    passed     68.94%
2347  Tip_2641    0.00%    passed     84.25%
2348  Tip_3222    0.00%    passed     11.57%
2349  Tip_3223    0.00%    passed     28.90%
2350  Tip_2689    0.00%    passed     49.71%
2351  Tip_2049    0.00%    passed     80.45%
2352  Tip_2207    0.00%    passed     23.70%
2353  Tip_2240    0.00%    passed     14.78%
2354  Tip_2241    0.00%    passed     50.09%
2355  Tip_1495    0.00%    passed     48.98%
2356  Tip_2126    0.00%    passed     91.12%
2357  Tip_2127    0.00%    passed     56.87%
2358  Tip_209     0.00%    passed     86.41%
2359  Tip_1538    0.00%    passed     48.86%
2360  Tip_4046    0.00%    passed     95.17%
2361  Tip_4047    0.00%    passed     55.82%
2362  Tip_2861    0.00%    passed     66.12%
2363  Tip_1637    0.00%    passed     34.04%
2364  Tip_1638    0.00%    passed      6.47%
2365  Tip_1803    0.00%    passed      6.52%
2366  Tip_1804    0.00%    passed     79.84%
2367  Tip_624     0.00%    passed     70.83%
2368  Tip_506     0.00%    passed     87.44%
2369  Tip_36      0.00%    passed     71.36%
2370  Tip_3237    0.00%    passed     11.85%
2371  Tip_3238    0.00%    passed     59.01%
2372  Tip_934     0.00%    passed     41.96%
2373  Tip_2522    0.00%    passed     59.92%
2374  Tip_2523    0.00%    passed     16.17%
2375  Tip_138     0.00%    passed     13.78%
2376  Tip_123     0.00%    passed     52.60%
2377  Tip_38      0.00%    passed     16.98%
2378  Tip_358     0.00%    passed     94.04%
2379  Tip_359     0.00%    passed     16.55%
2380  Tip_1282    0.00%    passed     38.01%
2381  Tip_1283    0.00%    passed     15.64%
2382  Tip_1345    0.00%    passed     78.73%
2383  Tip_3302    0.00%    passed     80.35%
2384  Tip_3303    0.00%    passed     25.44%
2385  Tip_450     0.00%    passed     79.92%
2386  Tip_973     0.00%    passed     72.02%
2387  Tip_2876    0.00%    passed     57.09%
2388  Tip_2877    0.00%    passed     32.99%
2389  Tip_933     0.00%    passed     55.16%
2390  Tip_923     0.00%    passed     65.00%
2391  Tip_1663    0.00%    passed     20.84%
2392  Tip_1664    0.00%    passed     35.87%
2393  Tip_3686    0.00%    passed     46.99%
2394  Tip_3687    0.00%    passed     88.96%
2395  Tip_3678    0.00%    passed     62.53%
2396  Tip_3393    0.00%    passed     24.56%
2397  Tip_2716    0.00%    passed     66.54%
2398  Tip_9       0.00%    failed      4.83%
2399  Tip_19      0.00%    passed     84.33%
2400  Tip_364     0.00%    passed     76.04%
2401  Tip_365     0.00%    passed     34.35%
2402  Tip_81      0.00%    passed     75.74%
2403  Tip_3507    0.00%    passed     38.08%
2404  Tip_3508    0.00%    passed     67.24%
2405  Tip_499     0.00%    passed     22.75%
2406  Tip_3424    0.00%    passed      9.91%
2407  Tip_3425    0.00%    passed     38.29%
2408  Tip_2099    0.00%    passed     70.16%
2409  Tip_3692    0.00%    passed     57.83%
2410  Tip_3747    0.00%    passed     61.16%
2411  Tip_3748    0.00%    passed     89.00%
2412  Tip_2677    0.00%    passed     88.32%
2413  Tip_2678    0.00%    passed     78.76%
2414  Tip_1973    0.00%    passed     52.47%
2415  Tip_1974    0.00%    passed     81.44%
2416  Tip_684     0.00%    passed     32.94%
2417  Tip_61      0.00%    failed      1.28%
2418  Tip_867     0.00%    passed     15.18%
2419  Tip_868     0.00%    passed     33.39%
2420  Tip_3950    0.00%    passed     48.94%
2421  Tip_3951    0.00%    failed      0.95%
2422  Tip_1772    0.00%    passed     38.39%
2423  Tip_1773    0.00%    passed     87.93%
2424  Tip_1805    0.00%    passed     49.33%
2425  Tip_2087    0.00%    passed     85.67%
2426  Tip_2088    0.00%    passed     72.38%
2427  Tip_755     0.00%    passed     69.84%
2428  Tip_3679    0.00%    passed     39.33%
2429  Tip_3845    0.00%    passed     36.68%
2430  Tip_3846    0.00%    passed     52.81%
2431  Tip_1724    0.00%    passed     72.71%
2432  Tip_1470    0.00%    passed     49.66%
2433  Tip_2737    0.00%    passed     51.73%
2434  Tip_2738    0.00%    passed     92.92%
2435  Tip_1809    0.00%    passed     97.36%
2436  Tip_137     0.00%    passed     63.67%
2437  Tip_935     0.00%    passed     11.05%
2438  Tip_936     0.00%    passed     49.73%
2439  Tip_1106    0.00%    passed     61.58%
2440  Tip_1107    0.00%    passed     24.34%
2441  Tip_567     0.00%    passed     12.04%
2442  Tip_3428    0.00%    passed     46.62%
2443  Tip_3429    0.00%    passed     51.96%
2444  Tip_2710    0.00%    passed     62.57%
2445  Tip_1570    0.00%    passed     89.52%
2446  Tip_1257    0.00%    failed      4.70%
2447  Tip_2942    0.00%    passed     67.26%
2448  Tip_2943    0.00%    passed     43.14%
2449  Tip_2000    0.00%    passed     77.64%
2450  Tip_2899    0.00%    passed     71.76%
2451  Tip_2900    0.00%    passed     46.01%
2452  Tip_1389    0.00%    passed     39.52%
2453  Tip_648     0.00%    passed     92.50%
2454  Tip_649     0.00%    passed     62.33%
2455  Tip_2933    0.00%    passed     11.30%
2456  Tip_2934    0.00%    failed      4.33%
2457  Tip_2046    0.00%    passed     60.36%
2458  Tip_4028    0.00%    passed     79.00%
2459  Tip_4029    0.00%    passed     35.83%
2460  Tip_1683    0.00%    passed     14.12%
2461  Tip_1684    0.00%    passed     68.83%
2462  Tip_639     0.00%    failed      3.98%
2463  Tip_640     0.00%    failed      2.59%
2464  Tip_578     0.00%    passed     87.48%
2465  Tip_111     0.00%    passed     61.41%
2466  Tip_925     0.00%    passed     14.70%
2467  Tip_926     0.00%    passed     42.22%
2468  Tip_1748    0.00%    passed     85.63%
2469  Tip_1749    0.00%    passed     52.35%
2470  Tip_1272    0.00%    passed     71.71%
2471  Tip_1273    0.00%    passed     73.86%
2472  Tip_461     0.00%    passed     84.86%
2473  Tip_462     0.00%    passed     32.31%
2474  Tip_1293    0.00%    passed     69.64%
2475  Tip_1294    0.00%    passed     34.28%
2476  Tip_621     0.00%    passed     21.48%
2477  Tip_622     0.00%    passed     62.77%
2478  Tip_2784    0.00%    passed     13.40%
2479  Tip_2785    0.00%    failed      0.64%
2480  Tip_196     0.00%    passed      9.70%
2481  Tip_274     0.00%    passed     54.92%
2482  Tip_863     0.00%    passed     65.90%
2483  Tip_864     0.00%    passed     64.17%
2484  Tip_186     0.00%    passed     41.97%
2485  Tip_187     0.00%    passed     13.92%
2486  Tip_414     0.00%    passed     58.75%
2487  Tip_2341    0.00%    passed     40.29%
2488  Tip_2342    0.00%    passed     34.56%
2489  Tip_3823    0.00%    passed     34.30%
2490  Tip_3824    0.00%    passed      6.52%
2491  Tip_512     0.00%    passed     79.05%
2492  Tip_513     0.00%    passed     83.73%
2493  Tip_3522    0.00%    passed     88.45%
2494  Tip_3523    0.00%    passed     33.61%
2495  Tip_411     0.00%    passed     40.41%
2496  Tip_1708    0.00%    passed     34.45%
2497  Tip_1709    0.00%    passed     94.30%
2498  Tip_3107    0.00%    passed     52.33%
2499  Tip_3108    0.00%    passed     94.03%
2500  Tip_1595    0.00%    passed     43.03%
2501  Tip_1864    0.00%    passed     99.66%
2502  Tip_1935    0.00%    passed     93.03%
2503  Tip_1936    0.00%    failed      3.98%
2504  Tip_489     0.00%    passed     83.16%
2505  Tip_2028    0.00%    passed     73.72%
2506  Tip_2029    0.00%    passed     23.57%
2507  Tip_329     0.00%    passed     49.90%
2508  Tip_1104    0.00%    passed     96.09%
2509  Tip_1105    0.00%    passed     61.63%
2510  Tip_492     0.00%    passed      5.69%
2511  Tip_493     0.00%    passed     51.37%
2512  Tip_3701    0.00%    passed     47.44%
2513  Tip_3702    0.00%    passed     25.12%
2514  Tip_2222    0.00%    passed     78.40%
2515  Tip_2223    0.00%    passed     19.56%
2516  Tip_327     0.00%    passed     99.94%
2517  Tip_328     0.00%    passed     99.89%
2518  Tip_146     0.00%    passed     65.97%
2519  Tip_3414    0.00%    passed     99.89%
2520  Tip_3415    0.00%    passed     53.15%
2521  Tip_3347    0.00%    passed     42.65%
2522  Tip_1937    0.00%    passed     54.75%
2523  Tip_1665    0.00%    passed     15.58%
2524  Tip_2011    0.00%    passed     28.97%
2525  Tip_2412    0.00%    passed     77.84%
2526  Tip_2413    0.00%    passed      8.81%
2527  Tip_2994    0.00%    passed     15.85%
2528  Tip_2995    0.00%    passed     67.57%
2529  Tip_1382    0.00%    passed     69.93%
2530  Tip_2501    0.00%    passed     38.58%
2531  Tip_3871    0.00%    passed     66.17%
2532  Tip_3872    0.00%    passed     99.02%
2533  Tip_2809    0.00%    passed     67.70%
2534  Tip_471     0.00%    failed      0.49%
2535  Tip_3867    0.00%    passed     81.44%
2536  Tip_3868    0.00%    passed     92.44%
2537  Tip_638     0.00%    passed     83.77%
2538  Tip_2143    0.00%    passed     33.60%
2539  Tip_2144    0.00%    passed     83.86%
2540  Tip_332     0.00%    passed     11.26%
2541  Tip_2116    0.00%    passed     12.79%
2542  Tip_2498    0.00%    passed     71.91%
2543  Tip_2499    0.00%    passed     48.18%
2544  Tip_3325    0.00%    passed     52.85%
2545  Tip_3326    0.00%    passed     43.55%
2546  Tip_1855    0.00%    passed     96.55%
2547  Tip_1631    0.00%    passed     84.76%
2548  Tip_1632    0.00%    passed     38.35%
2549  Tip_3751    0.00%    passed     67.35%
2550  Tip_3752    0.00%    passed     81.17%
2551  Tip_2553    0.00%    passed     57.03%
2552  Tip_2023    0.00%    passed     84.34%
2553  Tip_1791    0.00%    passed     54.27%
2554  Tip_1792    0.00%    passed     61.25%
2555  Tip_1024    0.00%    passed     44.69%
2556  Tip_20      0.00%    passed     18.32%
2557  Tip_18      0.00%    passed     26.88%
2558  Tip_876     0.00%    passed     73.12%
2559  Tip_877     0.00%    passed     96.64%
2560  Tip_916     0.00%    passed     55.76%
2561  Tip_917     0.00%    passed     80.94%
2562  Tip_426     0.00%    passed     91.77%
2563  Tip_2404    0.00%    passed     29.41%
2564  Tip_3465    0.00%    passed      5.43%
2565  Tip_3466    0.00%    passed     84.87%
2566  Tip_4024    0.00%    passed     28.33%
2567  Tip_4025    0.00%    passed     13.87%
2568  Tip_2064    0.00%    passed     99.66%
2569  Tip_396     0.00%    passed     63.49%
2570  Tip_3736    0.00%    passed     57.16%
2571  Tip_3737    0.00%    passed     90.39%
2572  Tip_3074    0.00%    passed     61.41%
2573  Tip_3075    0.00%    passed     98.35%
2574  Tip_3277    0.00%    passed     80.36%
2575  Tip_3278    0.00%    passed     74.00%
2576  Tip_2122    0.00%    passed     52.82%
2577  Tip_2123    0.00%    passed     68.00%
2578  Tip_3813    0.00%    passed     56.28%
2579  Tip_3814    0.00%    passed     62.68%
2580  Tip_3418    0.00%    passed     16.90%
2581  Tip_3419    0.00%    passed     29.03%
2582  Tip_544     0.00%    passed     79.15%
2583  Tip_1982    0.00%    passed     69.27%
2584  Tip_1983    0.00%    passed      9.54%
2585  Tip_7       0.00%    passed     51.40%
2586  Tip_1581    0.00%    passed     28.71%
2587  Tip_2675    0.00%    passed      6.91%
2588  Tip_2676    0.00%    passed     99.62%
2589  Tip_3218    0.00%    passed     77.21%
2590  Tip_3219    0.00%    passed     32.12%
2591  Tip_732     0.00%    passed     57.89%
2592  Tip_1690    0.00%    passed     50.97%
2593  Tip_1828    0.00%    passed     84.30%
2594  Tip_3641    0.00%    passed     76.95%
2595  Tip_3642    0.00%    passed     75.39%
2596  Tip_3901    0.00%    passed     14.61%
2597  Tip_3902    0.00%    passed     67.48%
2598  Tip_1101    0.00%    passed     31.38%
2599  Tip_2444    0.00%    passed     48.74%
2600  Tip_2445    0.00%    passed     98.16%
2601  Tip_1037    0.00%    passed      9.51%
2602  Tip_1038    0.00%    passed     15.73%
2603  Tip_1531    0.00%    passed     26.88%
2604  Tip_3100    0.00%    passed     95.66%
2605  Tip_3101    0.00%    passed     62.72%
2606  Tip_3037    0.00%    passed     63.43%
2607  Tip_2642    0.00%    failed      3.41%
2608  Tip_1533    0.00%    passed     55.99%
2609  Tip_1380    0.00%    failed      1.35%
2610  Tip_921     0.00%    passed      7.80%
2611  Tip_1832    0.00%    passed      5.43%
2612  Tip_1833    0.00%    passed     10.46%
2613  Tip_1108    0.00%    failed      2.90%
2614  Tip_1202    0.00%    passed     13.25%
2615  Tip_1203    0.00%    passed     88.26%
2616  Tip_460     0.00%    passed     53.79%
2617  Tip_1459    0.00%    passed      9.39%
2618  Tip_1760    0.00%    passed     49.99%
2619  Tip_1761    0.00%    failed      3.54%
2620  Tip_543     0.00%    passed      7.83%
2621  Tip_1536    0.00%    passed     17.04%
2622  Tip_1537    0.00%    passed     53.33%
2623  Tip_386     0.00%    passed      5.85%
2624  Tip_226     0.00%    passed     73.03%
2625  Tip_8       0.00%    passed     46.59%
2626  Tip_2469    0.00%    passed     65.20%
2627  Tip_2470    0.00%    passed     48.24%
2628  Tip_3119    0.00%    passed     51.37%
2629  Tip_3120    0.00%    passed     68.24%
2630  Tip_2242    0.00%    passed     93.25%
2631  Tip_3629    0.00%    passed     80.46%
2632  Tip_3630    0.00%    passed     62.47%
2633  Tip_2137    0.00%    passed     12.21%
2634  Tip_2138    0.00%    passed     15.29%
2635  Tip_1483    0.00%    passed     13.94%
2636  Tip_1484    0.00%    passed     76.08%
2637  Tip_4026    0.00%    passed     34.55%
2638  Tip_4027    0.00%    passed     43.04%
2639  Tip_1094    0.00%    passed     88.78%
2640  Tip_1095    0.00%    passed     76.17%
2641  Tip_1041    0.00%    failed      4.15%
2642  Tip_3734    0.00%    passed     23.34%
2643  Tip_3735    0.00%    passed      8.96%
2644  Tip_3274    0.00%    passed     45.09%
2645  Tip_3275    0.00%    passed      8.63%
2646  Tip_3148    0.00%    failed      0.06%
2647  Tip_1147    0.00%    passed     72.84%
2648  Tip_1148    0.00%    passed     97.92%
2649  Tip_992     0.00%    passed     66.41%
2650  Tip_1124    0.00%    passed     77.28%
2651  Tip_1125    0.00%    passed     34.45%
2652  Tip_887     0.00%    passed     46.47%
2653  Tip_2534    0.00%    passed     49.10%
2654  Tip_3959    0.00%    passed     54.61%
2655  Tip_3960    0.00%    passed     35.90%
2656  Tip_1052    0.00%    passed     49.02%
2657  Tip_1053    0.00%    passed     29.47%
2658  Tip_1717    0.00%    failed      2.53%
2659  Tip_1718    0.00%    passed     25.71%
2660  Tip_959     0.00%    passed     64.14%
2661  Tip_214     0.00%    passed     95.86%
2662  Tip_2139    0.00%    passed     60.59%
2663  Tip_2140    0.00%    passed     30.76%
2664  Tip_819     0.00%    passed     18.20%
2665  Tip_1230    0.00%    passed     50.04%
2666  Tip_1231    0.00%    passed     19.27%
2667  Tip_1462    0.00%    passed     60.52%
2668  Tip_1849    0.00%    passed     24.84%
2669  Tip_1850    0.00%    passed     23.48%
2670  Tip_2964    0.00%    passed     13.14%
2671  Tip_2965    0.00%    failed      0.05%
2672  Tip_1963    0.00%    passed     55.52%
2673  Tip_1848    0.00%    passed     88.35%
2674  Tip_110     0.00%    passed     11.71%
2675  Tip_539     0.00%    passed     28.96%
2676  Tip_1728    0.00%    passed     49.19%
2677  Tip_2589    0.00%    passed     94.21%
2678  Tip_2696    0.00%    passed     16.07%
2679  Tip_2697    0.00%    passed     38.98%
2680  Tip_384     0.00%    passed     27.89%
2681  Tip_1585    0.00%    passed     98.67%
2682  Tip_1896    0.00%    passed     85.33%
2683  Tip_1897    0.00%    passed     56.33%
2684  Tip_1082    0.00%    passed     51.22%
2685  Tip_3885    0.00%    passed     69.84%
2686  Tip_3886    0.00%    passed     95.93%
2687  Tip_1415    0.00%    passed      8.96%
2688  Tip_1288    0.00%    passed     11.69%
2689  Tip_1289    0.00%    passed     15.41%
2690  Tip_1180    0.00%    passed     21.34%
2691  Tip_1181    0.00%    passed     79.05%
2692  Tip_669     0.00%    passed     60.73%
2693  Tip_1752    0.00%    passed     19.72%
2694  Tip_1753    0.00%    passed     87.11%
2695  Tip_2213    0.00%    passed     27.92%
2696  Tip_2214    0.00%    passed     48.29%
2697  Tip_1883    0.00%    passed     83.59%
2698  Tip_1884    0.00%    passed     87.92%
2699  Tip_945     0.00%    passed     25.41%
2700  Tip_2154    0.00%    passed     47.42%
2701  Tip_4088    0.00%    passed     67.35%
2702  Tip_4089    0.00%    passed     20.32%
2703  Tip_2155    0.00%    passed     50.61%
2704  Tip_3012    0.00%    passed     68.28%
2705  Tip_3013    0.00%    passed     41.00%
2706  Tip_1969    0.00%    passed     60.47%
2707  Tip_1988    0.00%    passed     63.98%
2708  Tip_2238    0.00%    passed     70.12%
2709  Tip_2239    0.00%    passed     79.08%
2710  Tip_3792    0.00%    passed     12.45%
2711  Tip_3793    0.00%    passed     10.13%
2712  Tip_1277    0.00%    passed     13.63%
2713  Tip_564     0.00%    passed     48.82%
2714  Tip_2552    0.00%    failed      4.29%
2715  Tip_3070    0.00%    passed     10.57%
2716  Tip_3071    0.00%    failed      1.48%
2717  Tip_2616    0.00%    passed     66.56%
2718  Tip_2617    0.00%    passed     78.17%
2719  Tip_1363    0.00%    passed     83.29%
2720  Tip_2105    0.00%    failed      1.47%
2721  Tip_2106    0.00%    passed      5.71%
2722  Tip_452     0.00%    passed     32.79%
2723  Tip_2683    0.00%    passed     54.73%
2724  Tip_3484    0.00%    passed     32.42%
2725  Tip_3485    0.00%    passed     89.06%
2726  Tip_1675    0.00%    passed     10.05%
2727  Tip_1307    0.00%    passed     84.26%
2728  Tip_2946    0.00%    passed     34.28%
2729  Tip_2947    0.00%    passed     38.44%
2730  Tip_3408    0.00%    passed     41.34%
2731  Tip_3409    0.00%    passed     23.17%
2732  Tip_1061    0.00%    passed     50.84%
2733  Tip_1844    0.00%    passed     40.39%
2734  Tip_1845    0.00%    passed     18.83%
2735  Tip_2748    0.00%    passed     98.29%
2736  Tip_3463    0.00%    passed     95.60%
2737  Tip_3464    0.00%    passed     84.76%
2738  Tip_2512    0.00%    passed     90.08%
2739  Tip_1546    0.00%    passed     35.49%
2740  Tip_3728    0.00%    failed      0.24%
2741  Tip_3729    0.00%    passed     28.95%
2742  Tip_4034    0.00%    passed     68.84%
2743  Tip_4035    0.00%    passed     88.02%
2744  Tip_2645    0.00%    passed     14.58%
2745  Tip_415     0.00%    passed     78.54%
2746  Tip_416     0.00%    passed      5.84%
2747  Tip_212     0.00%    passed     52.34%
2748  Tip_213     0.00%    passed     91.22%
2749  Tip_46      0.00%    passed     64.80%
2750  Tip_55      0.00%    passed     44.21%
2751  Tip_2082    0.00%    passed     22.07%
2752  Tip_2083    0.00%    failed      0.91%
2753  Tip_3154    0.00%    passed      8.11%
2754  Tip_3155    0.00%    passed      6.85%
2755  Tip_596     0.00%    passed     69.64%
2756  Tip_597     0.00%    passed     73.52%
2757  Tip_523     0.00%    passed     95.60%
2758  Tip_1528    0.00%    passed     25.75%
2759  Tip_2816    0.00%    passed     30.98%
2760  Tip_2817    0.00%    passed     89.00%
2761  Tip_2699    0.00%    passed     87.71%
2762  Tip_2654    0.00%    passed     47.58%
2763  Tip_1597    0.00%    passed     77.37%
2764  Tip_2855    0.00%    passed     98.10%
2765  Tip_2856    0.00%    passed     18.15%
2766  Tip_2386    0.00%    passed     79.64%
2767  Tip_2387    0.00%    passed     90.22%
2768  Tip_570     0.00%    passed     33.68%
2769  Tip_2805    0.00%    passed     47.07%
2770  Tip_3422    0.00%    passed     63.59%
2771  Tip_3423    0.00%    passed      9.97%
2772  Tip_2833    0.00%    failed      0.35%
2773  Tip_1433    0.00%    passed     12.28%
2774  Tip_1588    0.00%    passed     18.88%
2775  Tip_1589    0.00%    passed     32.12%
2776  Tip_1099    0.00%    passed     44.61%
2777  Tip_1047    0.00%    passed     74.59%
2778  Tip_1048    0.00%    passed     45.71%
2779  Tip_1159    0.00%    passed     33.83%
2780  Tip_2983    0.00%    passed     23.02%
2781  Tip_2984    0.00%    passed     47.75%
2782  Tip_3552    0.00%    passed     46.16%
2783  Tip_3553    0.00%    passed     34.21%
2784  Tip_1736    0.00%    passed     64.31%
2785  Tip_1917    0.00%    passed     87.97%
2786  Tip_1933    0.00%    passed     18.41%
2787  Tip_1934    0.00%    passed     45.43%
2788  Tip_1139    0.00%    passed     42.21%
2789  Tip_1140    0.00%    passed     13.54%
2790  Tip_2200    0.00%    passed     18.37%
2791  Tip_2201    0.00%    passed     20.59%
2792  Tip_2663    0.00%    passed     78.12%
2793  Tip_2664    0.00%    passed     65.14%
2794  Tip_847     0.00%    passed     43.34%
2795  Tip_3294    0.00%    passed      5.88%
2796  Tip_3295    0.00%    passed     79.56%
2797  Tip_1806    0.00%    passed     58.28%
2798  Tip_3574    0.00%    passed     86.84%
2799  Tip_3575    0.00%    passed     23.31%
2800  Tip_866     0.00%    passed     62.53%
2801  Tip_3175    0.00%    passed     16.33%
2802  Tip_3176    0.00%    passed     39.98%
2803  Tip_650     0.00%    passed     42.46%
2804  Tip_651     0.00%    passed     62.14%
2805  Tip_1807    0.00%    passed     36.51%
2806  Tip_1980    0.00%    passed     63.29%
2807  Tip_3713    0.00%    passed     30.32%
2808  Tip_3714    0.00%    passed     97.70%
2809  Tip_875     0.00%    passed     19.63%
2810  Tip_1754    0.00%    passed     29.90%
2811  Tip_1755    0.00%    passed      5.44%
2812  Tip_2669    0.00%    passed     87.00%
2813  Tip_2670    0.00%    failed      2.33%
2814  Tip_2231    0.00%    passed     31.42%
2815  Tip_2232    0.00%    passed     39.18%
2816  Tip_883     0.00%    passed      6.94%
2817  Tip_3869    0.00%    passed     73.31%
2818  Tip_3870    0.00%    passed     71.60%
2819  Tip_3032    0.00%    passed     78.33%
2820  Tip_3038    0.00%    passed     12.01%
2821  Tip_3039    0.00%    passed     58.80%
2822  Tip_459     0.00%    passed     58.88%
2823  Tip_1925    0.00%    passed     53.45%
2824  Tip_1926    0.00%    passed     54.86%
2825  Tip_217     0.00%    passed     10.18%
2826  Tip_218     0.00%    passed     72.72%
2827  Tip_1735    0.00%    passed     40.93%
2828  Tip_3064    0.00%    failed      3.03%
2829  Tip_3065    0.00%    passed     33.08%
2830  Tip_3659    0.00%    passed     99.14%
2831  Tip_3660    0.00%    passed     86.84%
2832  Tip_3310    0.00%    failed      2.80%
2833  Tip_206     0.00%    passed     97.06%
2834  Tip_4068    0.00%    passed     10.18%
2835  Tip_4069    0.00%    passed     54.47%
2836  Tip_2952    0.00%    failed      0.52%
2837  Tip_2953    0.00%    passed     74.65%
2838  Tip_1481    0.00%    passed     66.50%
2839  Tip_1482    0.00%    passed     87.60%
2840  Tip_2673    0.00%    passed     33.46%
2841  Tip_2674    0.00%    passed     49.84%
2842  Tip_2261    0.00%    passed     86.14%
2843  Tip_3033    0.00%    passed     15.74%
2844  Tip_3034    0.00%    passed     79.31%
2845  Tip_2558    0.00%    passed     12.08%
2846  Tip_1853    0.00%    passed     39.56%
2847  Tip_1854    0.00%    passed     14.41%
2848  Tip_88      0.00%    passed     92.26%
2849  Tip_1971    0.00%    passed     73.39%
2850  Tip_1972    0.00%    passed     18.93%
2851  Tip_1259    0.00%    passed     39.96%
2852  Tip_1260    0.00%    passed     65.00%
2853  Tip_540     0.00%    passed     68.59%
2854  Tip_181     0.00%    passed     44.28%
2855  Tip_1017    0.00%    passed     96.88%
2856  Tip_2024    0.00%    passed     88.95%
2857  Tip_2025    0.00%    passed     92.99%
2858  Tip_1672    0.00%    passed     76.85%
2859  Tip_197     0.00%    passed     28.17%
2860  Tip_1120    0.00%    passed     30.43%
2861  Tip_2032    0.00%    passed     62.72%
2862  Tip_2033    0.00%    passed     61.73%
2863  Tip_1655    0.00%    passed     36.41%
2864  Tip_2151    0.00%    passed     77.74%
2865  Tip_2152    0.00%    passed     36.89%
2866  Tip_1290    0.00%    passed     81.61%
2867  Tip_2720    0.00%    passed     88.64%
2868  Tip_2721    0.00%    passed     77.24%
2869  Tip_862     0.00%    passed     48.32%
2870  Tip_412     0.00%    passed     73.08%
2871  Tip_3177    0.00%    passed     45.34%
2872  Tip_3178    0.00%    passed     10.61%
2873  Tip_294     0.00%    passed     67.21%
2874  Tip_96      0.00%    passed     65.81%
2875  Tip_2655    0.00%    passed     90.55%
2876  Tip_2656    0.00%    passed     87.71%
2877  Tip_3633    0.00%    passed      9.91%
2878  Tip_3634    0.00%    passed     29.34%
2879  Tip_2606    0.00%    passed     13.62%
2880  Tip_1894    0.00%    passed     17.96%
2881  Tip_1795    0.00%    passed     71.79%
2882  Tip_1796    0.00%    passed     52.86%
2883  Tip_1692    0.00%    passed     60.90%
2884  Tip_1733    0.00%    passed     86.18%
2885  Tip_2939    0.00%    passed     69.70%
2886  Tip_3786    0.00%    passed     25.61%
2887  Tip_3787    0.00%    passed     18.21%
2888  Tip_623     0.00%    passed     62.15%
2889  Tip_2846    0.00%    passed     90.15%
2890  Tip_2847    0.00%    passed     40.33%
2891  Tip_2826    0.00%    passed     81.24%
2892  Tip_2827    0.00%    passed     40.15%
2893  Tip_1691    0.00%    passed     57.96%
2894  Tip_3152    0.00%    passed     74.99%
2895  Tip_3153    0.00%    passed     61.14%
2896  Tip_3122    0.00%    passed     42.34%
2897  Tip_3123    0.00%    passed     35.47%
2898  Tip_660     0.00%    passed     69.84%
2899  Tip_1011    0.00%    passed     31.70%
2900  Tip_2567    0.00%    passed     88.50%
2901  Tip_2568    0.00%    passed     38.24%
2902  Tip_93      0.00%    passed     43.69%
2903  Tip_2053    0.00%    passed     23.18%
2904  Tip_2921    0.00%    passed     24.29%
2905  Tip_2954    0.00%    passed     40.35%
2906  Tip_2955    0.00%    passed     21.43%
2907  Tip_2204    0.00%    passed     72.46%
2908  Tip_311     0.00%    passed     53.59%
2909  Tip_720     0.00%    passed     58.01%
2910  Tip_721     0.00%    passed     38.88%
2911  Tip_643     0.00%    passed     72.40%
2912  Tip_1006    0.00%    passed     49.15%
2913  Tip_1007    0.00%    passed     74.75%
2914  Tip_2578    0.00%    passed     36.67%
2915  Tip_2579    0.00%    passed     69.72%
2916  Tip_1940    0.00%    passed     74.10%
2917  Tip_1941    0.00%    passed     41.56%
2918  Tip_2234    0.00%    passed     75.56%
2919  Tip_2235    0.00%    passed     87.37%
2920  Tip_3501    0.00%    passed     84.59%
2921  Tip_3502    0.00%    passed     72.51%
2922  Tip_967     0.00%    passed     65.35%
2923  Tip_672     0.00%    passed     65.65%
2924  Tip_738     0.00%    passed     56.62%
2925  Tip_3001    0.00%    passed     53.29%
2926  Tip_3283    0.00%    passed     52.54%
2927  Tip_3284    0.00%    passed     25.85%
2928  Tip_2002    0.00%    passed     48.38%
2929  Tip_1422    0.00%    passed     32.23%
2930  Tip_1423    0.00%    passed     97.23%
2931  Tip_1521    0.00%    passed     56.49%
2932  Tip_1522    0.00%    passed     13.61%
2933  Tip_272     0.00%    failed      3.27%
2934  Tip_1174    0.00%    passed     42.96%
2935  Tip_1175    0.00%    passed     70.17%
2936  Tip_468     0.00%    passed     42.15%
2937  Tip_469     0.00%    passed     83.46%
2938  Tip_2405    0.00%    passed     69.99%
2939  Tip_2406    0.00%    passed     94.17%
2940  Tip_1153    0.00%    passed     48.05%
2941  Tip_2005    0.00%    passed     94.52%
2942  Tip_2197    0.00%    passed     99.74%
2943  Tip_2198    0.00%    passed     76.73%
2944  Tip_1885    0.00%    passed     88.65%
2945  Tip_2307    0.00%    passed     50.17%
2946  Tip_2308    0.00%    passed     80.83%
2947  Tip_832     0.00%    passed     73.77%
2948  Tip_117     0.00%    passed     65.90%
2949  Tip_871     0.00%    passed     97.54%
2950  Tip_4072    0.00%    passed     58.07%
2951  Tip_4073    0.00%    passed     92.01%
2952  Tip_2078    0.00%    passed     74.04%
2953  Tip_3400    0.00%    failed      2.40%
2954  Tip_3401    0.00%    passed     41.01%
2955  Tip_1689    0.00%    passed     32.57%
2956  Tip_1317    0.00%    passed     20.74%
2957  Tip_1318    0.00%    passed     60.79%
2958  Tip_3879    0.00%    passed     41.03%
2959  Tip_3880    0.00%    passed     24.63%
2960  Tip_713     0.00%    passed     11.89%
2961  Tip_3991    0.00%    passed     70.34%
2962  Tip_3992    0.00%    passed     43.15%
2963  Tip_2755    0.00%    passed     39.97%
2964  Tip_4011    0.00%    passed     35.57%
2965  Tip_4012    0.00%    passed     75.58%
2966  Tip_1122    0.00%    passed     42.05%
2967  Tip_1123    0.00%    passed     43.61%
2968  Tip_2660    0.00%    passed     37.33%
2969  Tip_2661    0.00%    passed     51.29%
2970  Tip_677     0.00%    failed      1.89%
2971  Tip_678     0.00%    passed     83.40%
2972  Tip_2383    0.00%    passed     67.48%
2973  Tip_3026    0.00%    passed     76.24%
2974  Tip_3027    0.00%    passed     21.55%
2975  Tip_2884    0.00%    passed     65.00%
2976  Tip_2885    0.00%    passed     28.31%
2977  Tip_783     0.00%    passed     97.74%
2978  Tip_1173    0.00%    passed     89.94%
2979  Tip_1882    0.00%    passed     77.37%
2980  Tip_3354    0.00%    passed     49.95%
2981  Tip_3355    0.00%    passed     97.89%
2982  Tip_1251    0.00%    passed     81.31%
2983  Tip_1252    0.00%    passed     69.64%
2984  Tip_691     0.00%    passed     20.31%
2985  Tip_3339    0.00%    passed     70.67%
2986  Tip_3542    0.00%    passed      5.60%
2987  Tip_3543    0.00%    passed     72.66%
2988  Tip_2820    0.00%    failed      1.36%
2989  Tip_958     0.00%    passed     13.89%
2990  Tip_3298    0.00%    passed     78.15%
2991  Tip_3299    0.00%    passed     38.51%
2992  Tip_1172    0.00%    passed     65.20%
2993  Tip_1446    0.00%    passed     45.50%
2994  Tip_1447    0.00%    passed      9.46%
2995  Tip_482     0.00%    passed     22.61%
2996  Tip_890     0.00%    passed     64.81%
2997  Tip_891     0.00%    passed     44.72%
2998  Tip_2195    0.00%    passed     92.57%
2999  Tip_2196    0.00%    passed     24.16%
3000  Tip_2309    0.00%    passed     25.84%
3001  Tip_2310    0.00%    passed     22.78%
3002  Tip_490     0.00%    passed     79.10%
3003  Tip_4017    0.00%    passed     79.34%
3004  Tip_4018    0.00%    passed     71.91%
3005  Tip_2380    0.00%    passed     58.12%
3006  Tip_587     0.00%    passed     76.91%
3007  Tip_2695    0.00%    passed     57.18%
3008  Tip_3833    0.00%    passed      8.38%
3009  Tip_3834    0.00%    passed     53.90%
3010  Tip_1029    0.00%    failed      2.51%
3011  Tip_494     0.00%    passed     81.12%
3012  Tip_3479    0.00%    passed     59.44%
3013  Tip_3480    0.00%    passed     40.88%
3014  Tip_1485    0.00%    passed     86.10%
3015  Tip_477     0.00%    passed     45.77%
3016  Tip_722     0.00%    passed     88.24%
3017  Tip_739     0.00%    passed     52.34%
3018  Tip_3782    0.00%    passed     30.79%
3019  Tip_3783    0.00%    passed     36.90%
3020  Tip_607     0.00%    passed     34.80%
3021  Tip_40      0.00%    passed     69.77%
3022  Tip_885     0.00%    passed     63.75%
3023  Tip_2878    0.00%    passed     20.13%
3024  Tip_2879    0.00%    passed     65.32%
3025  Tip_2101    0.00%    passed     76.69%
3026  Tip_2102    0.00%    passed     76.91%
3027  Tip_3738    0.00%    passed     63.55%
3028  Tip_3739    0.00%    passed     64.75%
3029  Tip_1430    0.00%    passed     42.51%
3030  Tip_2607    0.00%    passed     70.16%
3031  Tip_2608    0.00%    passed     31.28%
3032  Tip_3453    0.00%    passed     92.85%
3033  Tip_3454    0.00%    passed      7.25%
3034  Tip_4013    0.00%    passed     19.39%
3035  Tip_4014    0.00%    passed     72.59%
3036  Tip_2494    0.00%    failed      4.54%
3037  Tip_2495    0.00%    passed     41.68%
3038  Tip_2909    0.00%    passed     75.46%
3039  Tip_2910    0.00%    failed      2.93%
3040  Tip_1109    0.00%    passed     80.62%
3041  Tip_994     0.00%    passed     67.44%
3042  Tip_3600    0.00%    passed     61.18%
3043  Tip_3601    0.00%    passed     21.55%
3044  Tip_59      0.00%    passed      7.69%
3045  Tip_1719    0.00%    passed     70.47%
3046  Tip_1720    0.00%    passed     68.04%
3047  Tip_2871    0.00%    passed     60.26%
3048  Tip_2872    0.00%    passed     79.04%
3049  Tip_2694    0.00%    passed     53.43%
3050  Tip_595     0.00%    passed     87.39%
3051  Tip_451     0.00%    passed     78.51%
3052  Tip_2712    0.00%    passed     15.92%
3053  Tip_2713    0.00%    passed     60.57%
3054  Tip_231     0.00%    passed     50.52%
3055  Tip_284     0.00%    passed     84.11%
3056  Tip_2835    0.00%    passed     64.93%
3057  Tip_2836    0.00%    passed     77.49%
3058  Tip_562     0.00%    passed     91.05%
3059  Tip_563     0.00%    passed     84.96%
3060  Tip_142     0.00%    passed     53.00%
3061  Tip_865     0.00%    passed     60.90%
3062  Tip_2061    0.00%    passed     36.31%
3063  Tip_2062    0.00%    passed      6.14%
3064  Tip_323     0.00%    passed     28.06%
3065  Tip_2484    0.00%    passed     37.28%
3066  Tip_2485    0.00%    passed     29.05%
3067  Tip_1953    0.00%    passed     67.31%
3068  Tip_1519    0.00%    passed     79.67%
3069  Tip_1520    0.00%    passed      5.67%
3070  Tip_3899    0.00%    passed     49.03%
3071  Tip_3900    0.00%    passed     40.45%
3072  Tip_1362    0.00%    passed     39.09%
3073  Tip_2810    0.00%    passed     40.79%
3074  Tip_2811    0.00%    passed     18.31%
3075  Tip_1253    0.00%    passed     23.99%
3076  Tip_1254    0.00%    passed     29.81%
3077  Tip_2541    0.00%    passed     59.45%
3078  Tip_3649    0.00%    passed     38.83%
3079  Tip_3650    0.00%    passed     52.89%
3080  Tip_1702    0.00%    passed     10.76%
3081  Tip_1060    0.00%    failed      4.42%
3082  Tip_1862    0.00%    passed     67.44%
3083  Tip_2776    0.00%    passed     68.05%
3084  Tip_2777    0.00%    passed     82.17%
3085  Tip_2584    0.00%    passed     98.17%
3086  Tip_107     0.00%    passed     53.54%
3087  Tip_116     0.00%    passed     27.19%
3088  Tip_375     0.00%    passed     52.26%
3089  Tip_376     0.00%    passed     30.76%
3090  Tip_548     0.00%    passed     74.80%
3091  Tip_549     0.00%    passed     79.68%
3092  Tip_153     0.00%    passed     95.26%
3093  Tip_1386    0.00%    passed     68.73%
3094  Tip_1387    0.00%    passed     86.21%
3095  Tip_349     0.00%    passed      7.67%
3096  Tip_350     0.00%    passed     28.24%
3097  Tip_2890    0.00%    failed      1.12%
3098  Tip_2891    0.00%    passed     31.78%
3099  Tip_2657    0.00%    passed     10.64%
3100  Tip_1355    0.00%    passed     34.27%
3101  Tip_1092    0.00%    passed     57.72%
3102  Tip_1093    0.00%    failed      4.37%
3103  Tip_854     0.00%    passed     95.27%
3104  Tip_286     0.00%    passed     11.21%
3105  Tip_3109    0.00%    passed     24.71%
3106  Tip_3110    0.00%    passed     43.61%
3107  Tip_3528    0.00%    passed     94.90%
3108  Tip_3529    0.00%    passed     90.58%
3109  Tip_3546    0.00%    passed     74.35%
3110  Tip_3547    0.00%    passed     15.85%
3111  Tip_592     0.00%    passed     58.49%
3112  Tip_3410    0.00%    passed     70.33%
3113  Tip_3411    0.00%    passed     14.91%
3114  Tip_1574    0.00%    failed      2.08%
3115  Tip_1575    0.00%    passed      6.47%
3116  Tip_2440    0.00%    passed     88.57%
3117  Tip_2441    0.00%    passed     62.25%
3118  Tip_2251    0.00%    failed      2.56%
3119  Tip_1647    0.00%    passed     83.80%
3120  Tip_1648    0.00%    passed     56.84%
3121  Tip_893     0.00%    passed     85.52%
3122  Tip_2070    0.00%    passed     95.69%
3123  Tip_2071    0.00%    passed     86.71%
3124  Tip_3340    0.00%    passed     32.07%
3125  Tip_3540    0.00%    passed     66.42%
3126  Tip_3541    0.00%    passed     77.44%
3127  Tip_2034    0.00%    passed     53.79%
3128  Tip_2573    0.00%    passed     55.45%
3129  Tip_2574    0.00%    passed     73.64%
3130  Tip_3164    0.00%    passed     41.59%
3131  Tip_3165    0.00%    passed     60.85%
3132  Tip_263     0.00%    passed     62.47%
3133  Tip_264     0.00%    passed     66.15%
3134  Tip_2329    0.00%    passed     67.26%
3135  Tip_4003    0.00%    passed     59.04%
3136  Tip_4004    0.00%    passed     64.85%
3137  Tip_3306    0.00%    passed     77.00%
3138  Tip_3307    0.00%    passed     96.42%
3139  Tip_3191    0.00%    passed     55.99%
3140  Tip_3085    0.00%    passed     28.02%
3141  Tip_2727    0.00%    failed      0.24%
3142  Tip_3915    0.00%    passed      6.23%
3143  Tip_3916    0.00%    passed     58.16%
3144  Tip_1860    0.00%    passed     80.34%
3145  Tip_1861    0.00%    passed     70.84%
3146  Tip_1743    0.00%    passed     76.18%
3147  Tip_1744    0.00%    passed     86.78%
3148  Tip_2834    0.00%    passed     91.12%
3149  Tip_3784    0.00%    passed     38.92%
3150  Tip_3785    0.00%    passed      6.74%
3151  Tip_102     0.00%    passed     40.88%
3152  Tip_3317    0.00%    passed      5.89%
3153  Tip_3318    0.00%    passed     57.84%
3154  Tip_1081    0.00%    passed     23.12%
3155  Tip_3503    0.00%    passed     48.14%
3156  Tip_3504    0.00%    passed     19.45%
3157  Tip_90      0.00%    passed     25.81%
3158  Tip_3092    0.00%    passed     31.69%
3159  Tip_3093    0.00%    passed     96.00%
3160  Tip_1968    0.00%    passed     87.05%
3161  Tip_3183    0.00%    passed     70.64%
3162  Tip_3184    0.00%    passed     38.77%
3163  Tip_296     0.00%    passed     97.91%
3164  Tip_1431    0.00%    passed     60.31%
3165  Tip_1432    0.00%    passed     81.85%
3166  Tip_906     0.00%    passed     71.09%
3167  Tip_2818    0.00%    passed     27.49%
3168  Tip_2819    0.00%    passed     98.70%
3169  Tip_1734    0.00%    passed     17.08%
3170  Tip_3753    0.00%    passed     72.66%
3171  Tip_3754    0.00%    passed      9.77%
3172  Tip_472     0.00%    passed      7.88%
3173  Tip_836     0.00%    passed     68.17%
3174  Tip_837     0.00%    passed      6.55%
3175  Tip_3373    0.00%    passed     15.17%
3176  Tip_3374    0.00%    passed     30.35%
3177  Tip_3688    0.00%    passed     55.40%
3178  Tip_3689    0.00%    failed      1.42%
3179  Tip_2092    0.00%    passed     44.49%
3180  Tip_3817    0.00%    passed     40.80%
3181  Tip_3818    0.00%    passed     63.71%
3182  Tip_1793    0.00%    passed     95.97%
3183  Tip_3518    0.00%    passed     42.72%
3184  Tip_3519    0.00%    passed     48.05%
3185  Tip_185     0.00%    passed     17.13%
3186  Tip_1457    0.00%    passed     75.57%
3187  Tip_2658    0.00%    passed     34.13%
3188  Tip_2659    0.00%    failed      4.57%
3189  Tip_250     0.00%    passed     99.16%
3190  Tip_692     0.00%    passed     23.43%
3191  Tip_989     0.00%    passed     69.20%
3192  Tip_990     0.00%    passed     22.11%
3193  Tip_184     0.00%    passed     87.08%
3194  Tip_1634    0.00%    passed     31.10%
3195  Tip_3055    0.00%    passed     41.42%
3196  Tip_3056    0.00%    passed     37.57%
3197  Tip_1441    0.00%    passed     46.82%
3198  Tip_714     0.00%    passed     38.86%
3199  Tip_2918    0.00%    passed     38.21%
3200  Tip_2919    0.00%    passed     83.98%
3201  Tip_2384    0.00%    passed     65.02%
3202  Tip_617     0.00%    passed     39.73%
3203  Tip_666     0.00%    passed     78.83%
3204  Tip_1333    0.00%    passed     68.11%
3205  Tip_1334    0.00%    passed     90.24%
3206  Tip_1071    0.00%    passed     28.48%
3207  Tip_1072    0.00%    passed     43.33%
3208  Tip_996     0.00%    passed     74.80%
3209  Tip_997     0.00%    passed     72.24%
3210  Tip_942     0.00%    passed     12.94%
3211  Tip_3763    0.00%    passed     20.33%
3212  Tip_3764    0.00%    passed     18.66%
3213  Tip_571     0.00%    passed     96.82%
3214  Tip_3371    0.00%    passed     64.21%
3215  Tip_3372    0.00%    passed     44.88%
3216  Tip_3239    0.00%    passed      5.37%
3217  Tip_3961    0.00%    passed     56.61%
3218  Tip_3962    0.00%    failed      3.77%
3219  Tip_1745    0.00%    passed     10.50%
3220  Tip_1426    0.00%    passed     90.04%
3221  Tip_1404    0.00%    passed     32.81%
3222  Tip_1405    0.00%    passed     28.35%
3223  Tip_1374    0.00%    passed     79.88%
3224  Tip_1375    0.00%    passed     82.10%
3225  Tip_1005    0.00%    passed     87.13%
3226  Tip_2193    0.00%    passed     91.56%
3227  Tip_2194    0.00%    passed     49.07%
3228  Tip_283     0.00%    passed     77.62%
3229  Tip_67      0.00%    passed     99.32%
3230  Tip_825     0.00%    passed     73.85%
3231  Tip_826     0.00%    passed     72.92%
3232  Tip_295     0.00%    passed     94.12%
3233  Tip_240     0.00%    failed      4.12%
3234  Tip_397     0.00%    passed     42.10%
3235  Tip_398     0.00%    passed     10.38%
3236  Tip_2091    0.00%    passed     60.86%
3237  Tip_4005    0.00%    passed      8.32%
3238  Tip_4006    0.00%    failed      4.58%
3239  Tip_1126    0.00%    passed     30.21%
3240  Tip_3721    0.00%    passed     40.66%
3241  Tip_3722    0.00%    passed     33.73%
3242  Tip_1580    0.00%    passed     15.68%
3243  Tip_1166    0.00%    passed     80.50%
3244  Tip_1200    0.00%    passed     93.82%
3245  Tip_1201    0.00%    passed     27.30%
3246  Tip_746     0.00%    passed      8.81%
3247  Tip_2999    0.00%    passed     44.77%
3248  Tip_3000    0.00%    passed     84.31%
3249  Tip_3332    0.00%    passed     68.52%
3250  Tip_3333    0.00%    passed     78.88%
3251  Tip_545     0.00%    passed     29.86%
3252  Tip_546     0.00%    passed     47.93%
3253  Tip_2030    0.00%    failed      0.92%
3254  Tip_2031    0.00%    failed      2.03%
3255  Tip_1478    0.00%    passed     73.52%
3256  Tip_1479    0.00%    passed     85.73%
3257  Tip_611     0.00%    passed     91.08%
3258  Tip_2768    0.00%    passed     85.44%
3259  Tip_2769    0.00%    passed     53.33%
3260  Tip_3572    0.00%    passed     22.66%
3261  Tip_3573    0.00%    passed      9.64%
3262  Tip_1019    0.00%    passed     33.79%
3263  Tip_2623    0.00%    passed     59.24%
3264  Tip_2624    0.00%    passed     84.93%
3265  Tip_520     0.00%    passed     62.30%
3266  Tip_1879    0.00%    passed     63.54%
3267  Tip_2063    0.00%    passed     57.09%
3268  Tip_2632    0.00%    passed     35.96%
3269  Tip_3857    0.00%    passed     19.82%
3270  Tip_3858    0.00%    passed     20.64%
3271  Tip_3669    0.00%    passed     28.63%
3272  Tip_659     0.00%    passed     48.41%
3273  Tip_2545    0.00%    passed     36.75%
3274  Tip_2546    0.00%    failed      4.63%
3275  Tip_152     0.00%    passed      5.37%
3276  Tip_279     0.00%    passed     12.96%
3277  Tip_1284    0.00%    passed     80.01%
3278  Tip_3133    0.00%    passed     37.26%
3279  Tip_3134    0.00%    passed     48.24%
3280  Tip_2221    0.00%    passed     71.85%
3281  Tip_395     0.00%    passed     70.57%
3282  Tip_34      0.00%    passed     36.51%
3283  Tip_3993    0.00%    passed      9.96%
3284  Tip_3994    0.00%    passed     26.33%
3285  Tip_1069    0.00%    passed     26.45%
3286  Tip_1070    0.00%    passed     18.47%
3287  Tip_780     0.00%    passed     47.52%
3288  Tip_1824    0.00%    passed     75.70%
3289  Tip_2786    0.00%    passed     24.83%
3290  Tip_2787    0.00%    passed     58.21%
3291  Tip_1509    0.00%    passed     38.17%
3292  Tip_1510    0.00%    passed     39.64%
3293  Tip_779     0.00%    passed     43.95%
3294  Tip_536     0.00%    failed      2.45%
3295  Tip_777     0.00%    passed     48.52%
3296  Tip_1170    0.00%    passed     52.84%
3297  Tip_1171    0.00%    passed     36.25%
3298  Tip_1012    0.00%    passed     98.05%
3299  Tip_637     0.00%    passed     54.22%
3300  Tip_1199    0.00%    passed      9.57%
3301  Tip_1951    0.00%    failed      2.06%
3302  Tip_1952    0.00%    failed      3.20%
3303  Tip_1073    0.00%    passed      6.03%
3304  Tip_642     0.00%    passed     14.21%
3305  Tip_2739    0.00%    passed     98.22%
3306  Tip_2740    0.00%    passed     59.61%
3307  Tip_652     0.00%    passed      6.71%
3308  Tip_653     0.00%    passed     78.32%
3309  Tip_3381    0.00%    passed     45.74%
3310  Tip_3382    0.00%    passed     76.20%
3311  Tip_3526    0.00%    passed     74.18%
3312  Tip_3527    0.00%    passed     82.17%
3313  Tip_1185    0.00%    passed     56.14%
3314  Tip_1477    0.00%    passed     38.93%
3315  Tip_1948    0.00%    passed     21.84%
3316  Tip_3335    0.00%    passed     81.88%
3317  Tip_3336    0.00%    passed     78.98%
3318  Tip_2301    0.00%    passed     10.58%
3319  Tip_2302    0.00%    passed     72.48%
3320  Tip_43      0.00%    passed     16.95%
3321  Tip_1514    0.00%    failed      2.31%
3322  Tip_2883    0.00%    failed      4.37%
3323  Tip_3911    0.00%    passed     27.71%
3324  Tip_3912    0.00%    passed     74.91%
3325  Tip_3647    0.00%    passed     82.67%
3326  Tip_1056    0.00%    failed      2.62%
3327  Tip_3851    0.00%    passed     45.12%
3328  Tip_3852    0.00%    passed     34.84%
3329  Tip_1938    0.00%    passed     77.05%
3330  Tip_1939    0.00%    passed     73.98%
3331  Tip_1076    0.00%    passed     42.99%
3332  Tip_115     0.00%    passed     15.12%
3333  Tip_2345    0.00%    passed     46.52%
3334  Tip_2346    0.00%    passed     71.00%
3335  Tip_1086    0.00%    passed      7.30%
3336  Tip_448     0.00%    passed     36.94%
3337  Tip_1502    0.00%    passed     97.77%
3338  Tip_1503    0.00%    passed     81.88%
3339  Tip_2728    0.00%    passed     53.59%
3340  Tip_2729    0.00%    passed     25.92%
3341  Tip_268     0.00%    passed     27.78%
3342  Tip_628     0.00%    passed     13.73%
3343  Tip_629     0.00%    failed      2.82%
3344  Tip_1311    0.00%    passed     47.83%
3345  Tip_1541    0.00%    passed     37.45%
3346  Tip_3616    0.00%    passed     15.68%
3347  Tip_3617    0.00%    passed     42.23%
3348  Tip_1623    0.00%    passed     74.99%
3349  Tip_1624    0.00%    passed     27.61%
3350  Tip_2745    0.00%    passed     95.95%
3351  Tip_2746    0.00%    passed     59.79%
3352  Tip_1586    0.00%    passed      5.36%
3353  Tip_1587    0.00%    passed     16.38%
3354  Tip_439     0.00%    passed     49.01%
3355  Tip_26      0.00%    passed     85.40%
3356  Tip_3932    0.00%    passed     26.29%
3357  Tip_3933    0.00%    passed     42.25%
3358  Tip_3304    0.00%    passed     79.96%
3359  Tip_3305    0.00%    passed     60.66%
3360  Tip_1976    0.00%    passed     83.85%
3361  Tip_3997    0.00%    passed     31.58%
3362  Tip_3998    0.00%    passed     75.07%
3363  Tip_2474    0.00%    passed     60.87%
3364  Tip_1395    0.00%    passed      6.87%
3365  Tip_1604    0.00%    passed     54.30%
3366  Tip_1605    0.00%    passed     31.53%
3367  Tip_3054    0.00%    passed     38.39%
3368  Tip_3835    0.00%    passed     81.86%
3369  Tip_3836    0.00%    passed     17.23%
3370  Tip_3796    0.00%    passed     87.84%
3371  Tip_4038    0.00%    passed     30.53%
3372  Tip_4039    0.00%    passed     41.41%
3373  Tip_762     0.00%    passed     69.63%
3374  Tip_763     0.00%    passed     94.65%
3375  Tip_882     0.00%    passed     15.46%
3376  Tip_2735    0.00%    passed     64.36%
3377  Tip_2736    0.00%    passed     65.61%
3378  Tip_3697    0.00%    passed     75.57%
3379  Tip_3698    0.00%    passed     63.76%
3380  Tip_1621    0.00%    passed     44.93%
3381  Tip_1622    0.00%    passed     72.99%
3382  Tip_929     0.00%    passed     72.79%
3383  Tip_2717    0.00%    passed     76.04%
3384  Tip_2718    0.00%    passed     86.59%
3385  Tip_2339    0.00%    failed      4.00%
3386  Tip_2340    0.00%    passed     65.79%
3387  Tip_1035    0.00%    passed     10.54%
3388  Tip_1869    0.00%    passed     32.40%
3389  Tip_3130    0.00%    passed     31.25%
3390  Tip_3534    0.00%    passed     31.67%
3391  Tip_3535    0.00%    passed     30.48%
3392  Tip_3292    0.00%    passed     41.19%
3393  Tip_3293    0.00%    passed     34.66%
3394  Tip_2585    0.00%    passed     32.17%
3395  Tip_227     0.00%    passed     10.50%
3396  Tip_1001    0.00%    passed     15.39%
3397  Tip_1002    0.00%    passed     90.99%
3398  Tip_60      0.00%    passed     18.12%
3399  Tip_3446    0.00%    passed     23.69%
3400  Tip_3447    0.00%    passed     25.99%
3401  Tip_254     0.00%    passed     54.92%
3402  Tip_1991    0.00%    passed     75.83%
3403  Tip_1992    0.00%    failed      0.13%
3404  Tip_1393    0.00%    passed     45.77%
3405  Tip_1040    0.00%    passed     19.03%
3406  Tip_1       0.00%    passed     52.64%
3407  Tip_2       0.00%    passed     80.77%
3408  Tip_163     0.00%    passed     19.78%
3409  Tip_164     0.00%    passed     75.64%
3410  Tip_2554    0.00%    passed     65.84%
3411  Tip_2555    0.00%    passed     85.03%
3412  Tip_1542    0.00%    passed     53.73%
3413  Tip_1543    0.00%    passed      5.85%
3414  Tip_84      0.00%    passed     19.59%
3415  Tip_308     0.00%    passed     44.76%
3416  Tip_309     0.00%    passed     59.71%
3417  Tip_128     0.00%    passed     93.00%
3418  Tip_176     0.00%    passed     75.57%
3419  Tip_177     0.00%    passed     58.69%
3420  Tip_2625    0.00%    passed     43.45%
3421  Tip_2626    0.00%    passed     15.63%
3422  Tip_195     0.00%    passed     49.58%
3423  Tip_789     0.00%    passed     25.03%
3424  Tip_2373    0.00%    passed     99.77%
3425  Tip_3536    0.00%    passed     85.42%
3426  Tip_3537    0.00%    passed     95.12%
3427  Tip_620     0.00%    passed     89.01%
3428  Tip_1661    0.00%    passed     57.61%
3429  Tip_2464    0.00%    passed     17.68%
3430  Tip_2465    0.00%    passed     91.59%
3431  Tip_169     0.00%    passed     90.36%
3432  Tip_1789    0.00%    passed     93.46%
3433  Tip_4044    0.00%    passed     35.01%
3434  Tip_4045    0.00%    passed     90.44%
3435  Tip_2798    0.00%    failed      4.95%
3436  Tip_2966    0.00%    passed     10.03%
3437  Tip_2967    0.00%    failed      1.47%
3438  Tip_2788    0.00%    passed      6.77%
3439  Tip_939     0.00%    passed     46.62%
3440  Tip_370     0.00%    passed     45.43%
3441  Tip_2972    0.00%    failed      2.17%
3442  Tip_3977    0.00%    passed     24.43%
3443  Tip_3978    0.00%    passed     34.17%
3444  Tip_3330    0.00%    passed     58.78%
3445  Tip_3331    0.00%    passed     12.47%
3446  Tip_2913    0.00%    passed      6.08%
3447  Tip_3849    0.00%    passed     41.67%
3448  Tip_3850    0.00%    passed     36.39%
3449  Tip_3179    0.00%    passed     65.27%
3450  Tip_3180    0.00%    passed     26.67%
3451  Tip_3149    0.00%    passed      8.81%
3452  Tip_983     0.00%    passed     25.28%
3453  Tip_984     0.00%    passed     40.96%
3454  Tip_2288    0.00%    passed     45.04%
3455  Tip_2289    0.00%    passed     70.85%
3456  Tip_1381    0.00%    passed     19.39%
3457  Tip_179     0.00%    passed     87.20%
3458  Tip_180     0.00%    passed     83.20%
3459  Tip_2963    0.00%    passed     87.14%
3460  Tip_3556    0.00%    passed     76.60%
3461  Tip_3557    0.00%    passed      5.70%
3462  Tip_1256    0.00%    passed     99.66%
3463  Tip_529     0.00%    passed     98.95%
3464  Tip_1223    0.00%    passed     53.25%
3465  Tip_2703    0.00%    passed     23.99%
3466  Tip_2704    0.00%    passed     20.39%
3467  Tip_3592    0.00%    failed      1.03%
3468  Tip_3593    0.00%    passed     14.37%
3469  Tip_2882    0.00%    passed     63.14%
3470  Tip_785     0.00%    passed     84.11%
3471  Tip_3080    0.00%    passed     78.49%
3472  Tip_3610    0.00%    passed     44.51%
3473  Tip_3611    0.00%    passed     39.27%
3474  Tip_998     0.00%    passed      6.90%
3475  Tip_999     0.00%    passed     51.65%
3476  Tip_694     0.00%    passed     90.31%
3477  Tip_2575    0.00%    passed     99.13%
3478  Tip_2576    0.00%    passed     96.58%
3479  Tip_1313    0.00%    passed     91.87%
3480  Tip_1014    0.00%    passed     76.48%
3481  Tip_729     0.00%    passed     41.38%
3482  Tip_730     0.00%    passed     23.89%
3483  Tip_1954    0.00%    passed     99.75%
3484  Tip_1955    0.00%    passed     18.69%
3485  Tip_572     0.00%    passed     90.41%
3486  Tip_573     0.00%    passed     38.36%
3487  Tip_120     0.00%    passed     52.85%
3488  Tip_437     0.00%    passed     76.17%
3489  Tip_438     0.00%    passed     51.36%
3490  Tip_2084    0.00%    failed      2.45%
3491  Tip_4076    0.00%    passed     24.57%
3492  Tip_4077    0.00%    passed     26.92%
3493  Tip_2747    0.00%    failed      4.56%
3494  Tip_1116    0.00%    passed      9.69%
3495  Tip_1117    0.00%    passed     58.93%
3496  Tip_3226    0.00%    passed     91.74%
3497  Tip_3227    0.00%    passed     83.16%
3498  Tip_1218    0.00%    passed     99.75%
3499  Tip_1219    0.00%    passed     28.05%
3500  Tip_2832    0.00%    passed     47.66%
3501  Tip_3566    0.00%    passed     47.32%
3502  Tip_3567    0.00%    passed     95.66%
3503  Tip_834     0.00%    passed     54.32%
3504  Tip_140     0.00%    passed     82.10%
3505  Tip_141     0.00%    passed     85.99%
3506  Tip_803     0.00%    passed     33.59%
3507  Tip_804     0.00%    passed     91.55%
3508  Tip_2182    0.00%    passed     54.81%
3509  Tip_2183    0.00%    passed     40.53%
3510  Tip_3290    0.00%    passed     91.63%
3511  Tip_3291    0.00%    passed     64.42%
3512  Tip_744     0.00%    passed     14.90%
3513  Tip_745     0.00%    passed     73.98%
3514  Tip_2362    0.00%    passed      5.58%
3515  Tip_2363    0.00%    passed     79.91%
3516  Tip_1886    0.00%    passed     35.34%
3517  Tip_3841    0.00%    passed     94.54%
3518  Tip_3842    0.00%    passed     60.48%
3519  Tip_27      0.00%    passed     12.11%
3520  Tip_28      0.00%    passed     12.78%
3521  Tip_366     0.00%    passed     51.61%
3522  Tip_537     0.00%    passed     59.87%
3523  Tip_538     0.00%    passed     58.00%
3524  Tip_1489    0.00%    passed     96.59%
3525  Tip_3693    0.00%    passed     58.12%
3526  Tip_3694    0.00%    passed     23.08%
3527  Tip_235     0.00%    passed     12.09%
3528  Tip_514     0.00%    passed     90.17%
3529  Tip_515     0.00%    passed     58.47%
3530  Tip_2853    0.00%    passed     99.15%
3531  Tip_2854    0.00%    passed     75.19%
3532  Tip_1036    0.00%    passed     27.74%
3533  Tip_2842    0.00%    passed     75.03%
3534  Tip_2843    0.00%    passed     32.26%
3535  Tip_2169    0.00%    passed     60.52%
3536  Tip_2170    0.00%    passed     66.34%
3537  Tip_505     0.00%    passed     32.82%
3538  Tip_285     0.00%    passed     95.93%
3539  Tip_304     0.00%    passed     75.37%
3540  Tip_1249    0.00%    passed     50.95%
3541  Tip_1250    0.00%    failed      1.31%
3542  Tip_589     0.00%    passed     24.14%
3543  Tip_266     0.00%    passed     68.59%
3544  Tip_3086    0.00%    passed     37.57%
3545  Tip_3913    0.00%    passed     32.68%
3546  Tip_3914    0.00%    passed     82.81%
3547  Tip_2510    0.00%    passed     91.61%
3548  Tip_2511    0.00%    passed     75.28%
3549  Tip_670     0.00%    passed     81.53%
3550  Tip_261     0.00%    passed     85.71%
3551  Tip_2047    0.00%    passed     54.34%
3552  Tip_2048    0.00%    passed     43.75%
3553  Tip_1923    0.00%    passed     18.09%
3554  Tip_3128    0.00%    passed     46.30%
3555  Tip_3129    0.00%    passed     27.92%
3556  Tip_198     0.00%    passed     92.80%
3557  Tip_527     0.00%    passed     47.98%
3558  Tip_528     0.00%    passed     57.91%
3559  Tip_434     0.00%    passed     64.94%
3560  Tip_277     0.00%    passed     20.04%
3561  Tip_3206    0.00%    passed     34.79%
3562  Tip_3207    0.00%    passed     81.48%
3563  Tip_2090    0.00%    passed     96.32%
3564  Tip_2173    0.00%    passed     37.51%
3565  Tip_2174    0.00%    passed     80.44%
3566  Tip_1875    0.00%    passed     83.47%
3567  Tip_1876    0.00%    passed     49.25%
3568  Tip_1836    0.00%    passed     78.65%
3569  Tip_1837    0.00%    passed     25.23%
3570  Tip_407     0.00%    passed     48.41%
3571  Tip_1309    0.00%    passed      8.21%
3572  Tip_1310    0.00%    passed     42.80%
3573  Tip_1645    0.00%    passed     64.06%
3574  Tip_1646    0.00%    passed     55.58%
3575  Tip_2454    0.00%    passed     97.47%
3576  Tip_2455    0.00%    passed     97.26%
3577  Tip_2179    0.00%    passed     63.92%
3578  Tip_2180    0.00%    passed     22.28%
3579  Tip_1843    0.00%    passed     69.31%
3580  Tip_1208    0.00%    passed     94.24%
3581  Tip_1493    0.00%    passed     31.13%
3582  Tip_1494    0.00%    passed     74.88%
3583  Tip_1416    0.00%    passed     36.87%
3584  Tip_1517    0.00%    passed     64.01%
3585  Tip_1518    0.00%    passed     23.27%
3586  Tip_1176    0.00%    passed     99.93%
3587  Tip_1177    0.00%    passed     95.41%
3588  Tip_521     0.00%    passed     47.88%
3589  Tip_165     0.00%    passed     65.51%
3590  Tip_575     0.00%    failed      0.46%
3591  Tip_2590    0.00%    passed     67.03%
3592  Tip_4082    0.00%    passed     45.56%
3593  Tip_4083    0.00%    passed     95.71%
3594  Tip_2686    0.00%    passed     64.82%
3595  Tip_1384    0.00%    passed     99.69%
3596  Tip_1385    0.00%    passed     67.80%
3597  Tip_2595    0.00%    passed     62.69%
3598  Tip_2596    0.00%    passed     96.55%
3599  Tip_3105    0.00%    passed     22.62%
3600  Tip_3106    0.00%    passed     89.55%
3601  Tip_1527    0.00%    passed     81.57%
3602  Tip_3337    0.00%    passed     89.66%
3603  Tip_3338    0.00%    passed     78.26%
3604  Tip_1235    0.00%    passed     11.60%
3605  Tip_1236    0.00%    passed     28.29%
3606  Tip_2764    0.00%    passed     42.00%
3607  Tip_2765    0.00%    passed     19.10%
3608  Tip_1030    0.00%    passed     62.75%
3609  Tip_1794    0.00%    passed     41.09%
3610  Tip_2420    0.00%    passed     63.29%
3611  Tip_2421    0.00%    passed     50.83%
3612  Tip_2149    0.00%    passed      5.85%
3613  Tip_2150    0.00%    passed     15.63%
3614  Tip_1786    0.00%    passed     63.52%
3615  Tip_1565    0.00%    passed     43.94%
3616  Tip_2633    0.00%    passed     22.63%
3617  Tip_2634    0.00%    failed      4.92%
3618  Tip_2867    0.00%    passed     20.91%
3619  Tip_2868    0.00%    passed     88.63%
3620  Tip_357     0.00%    passed     75.81%
3621  Tip_3749    0.00%    passed     47.04%
3622  Tip_3750    0.00%    passed     81.48%
3623  Tip_374     0.00%    passed     49.26%
3624  Tip_2293    0.00%    passed     51.28%
3625  Tip_2294    0.00%    passed     44.15%
3626  Tip_2219    0.00%    passed     35.88%
3627  Tip_2220    0.00%    passed     39.03%
3628  Tip_1399    0.00%    passed     35.64%
3629  Tip_11      0.00%    passed     45.26%
3630  Tip_1155    0.00%    passed     44.63%
3631  Tip_2297    0.00%    passed     76.92%
3632  Tip_2298    0.00%    passed     69.02%
3633  Tip_475     0.00%    passed     52.12%
3634  Tip_476     0.00%    passed     50.61%
3635  Tip_947     0.00%    passed     57.06%
3636  Tip_1059    0.00%    passed     57.19%
3637  Tip_3952    0.00%    passed     10.98%
3638  Tip_3953    0.00%    passed     78.58%
3639  Tip_2008    0.00%    passed     70.59%
3640  Tip_860     0.00%    passed     54.54%
3641  Tip_861     0.00%    passed     78.26%
3642  Tip_369     0.00%    passed     44.43%
3643  Tip_3797    0.00%    passed     62.26%
3644  Tip_3798    0.00%    passed     49.95%
3645  Tip_2771    0.00%    passed     80.40%
3646  Tip_48      0.00%    passed     81.69%
3647  Tip_1764    0.00%    passed      5.97%
3648  Tip_1765    0.00%    passed     23.33%
3649  Tip_3028    0.00%    passed     94.73%
3650  Tip_3029    0.00%    passed     94.79%
3651  Tip_1701    0.00%    passed     82.55%
3652  Tip_2486    0.00%    passed     12.87%
3653  Tip_2487    0.00%    passed     90.03%
3654  Tip_2377    0.00%    passed     14.11%
3655  Tip_2378    0.00%    passed     32.88%
3656  Tip_1703    0.00%    passed     93.50%
3657  Tip_1491    0.00%    passed     12.59%
3658  Tip_158     0.00%    passed     51.87%
3659  Tip_388     0.00%    passed     63.56%
3660  Tip_1539    0.00%    passed     60.66%
3661  Tip_1540    0.00%    passed     15.03%
3662  Tip_2335    0.00%    passed     67.51%
3663  Tip_2336    0.00%    passed     69.59%
3664  Tip_1654    0.00%    passed     83.62%
3665  Tip_2880    0.00%    passed     58.33%
3666  Tip_2881    0.00%    passed     68.45%
3667  Tip_655     0.00%    passed     44.94%
3668  Tip_3717    0.00%    passed     46.57%
3669  Tip_3718    0.00%    passed     10.10%
3670  Tip_912     0.00%    passed     68.00%
3671  Tip_913     0.00%    passed     35.30%
3672  Tip_3094    0.00%    passed     53.21%
3673  Tip_3095    0.00%    passed     46.95%
3674  Tip_1243    0.00%    passed     57.45%
3675  Tip_2055    0.00%    passed     41.13%
3676  Tip_2056    0.00%    passed      8.94%
3677  Tip_2353    0.00%    passed     69.04%
3678  Tip_3759    0.00%    passed     97.79%
3679  Tip_3760    0.00%    passed     38.34%
3680  Tip_3345    0.00%    passed     61.09%
3681  Tip_3346    0.00%    failed      4.60%
3682  Tip_1673    0.00%    passed     72.76%
3683  Tip_139     0.00%    passed     54.04%
3684  Tip_3041    0.00%    passed     66.43%
3685  Tip_3042    0.00%    passed     55.07%
3686  Tip_1027    0.00%    passed     89.38%
3687  Tip_1114    0.00%    passed     34.64%
3688  Tip_1115    0.00%    passed     38.46%
3689  Tip_737     0.00%    failed      0.38%
3690  Tip_1550    0.00%    failed      3.86%
3691  Tip_1551    0.00%    passed      8.51%
3692  Tip_447     0.00%    failed      2.67%
3693  Tip_3212    0.00%    passed     10.94%
3694  Tip_3213    0.00%    passed     88.37%
3695  Tip_413     0.00%    passed     12.45%
3696  Tip_3973    0.00%    passed     66.03%
3697  Tip_3974    0.00%    passed     74.73%
3698  Tip_955     0.00%    passed     54.14%
3699  Tip_645     0.00%    passed     12.17%
3700  Tip_1915    0.00%    passed     28.95%
3701  Tip_1916    0.00%    failed      2.09%
3702  Tip_3920    0.00%    passed     42.46%
3703  Tip_3921    0.00%    passed     37.52%
3704  Tip_2774    0.00%    passed     84.35%
3705  Tip_2775    0.00%    passed     78.33%
3706  Tip_3321    0.00%    passed     73.70%
3707  Tip_3322    0.00%    passed     21.89%
3708  Tip_641     0.00%    failed      3.01%
3709  Tip_1964    0.00%    passed     80.38%
3710  Tip_3010    0.00%    passed     87.69%
3711  Tip_3011    0.00%    passed     86.38%
3712  Tip_3667    0.00%    passed     39.79%
3713  Tip_3668    0.00%    passed     96.59%
3714  Tip_3117    0.00%    passed     40.43%
3715  Tip_3118    0.00%    passed     20.24%
3716  Tip_3005    0.00%    passed     66.42%
3717  Tip_3006    0.00%    passed     63.71%
3718  Tip_2559    0.00%    passed     83.66%
3719  Tip_2560    0.00%    passed     44.90%
3720  Tip_2496    0.00%    passed     65.30%
3721  Tip_2497    0.00%    passed     86.56%
3722  Tip_909     0.00%    passed     22.06%
3723  Tip_131     0.00%    passed     20.61%
3724  Tip_1079    0.00%    passed     23.67%
3725  Tip_1080    0.00%    passed     85.71%
3726  Tip_321     0.00%    passed     41.02%
3727  Tip_1158    0.00%    passed     28.72%
3728  Tip_2588    0.00%    passed     51.65%
3729  Tip_3007    0.00%    passed     58.91%
3730  Tip_3008    0.00%    passed     71.37%
3731  Tip_23      0.00%    failed      4.43%
3732  Tip_848     0.00%    passed     57.54%
3733  Tip_849     0.00%    passed     61.66%
3734  Tip_335     0.00%    failed      2.13%
3735  Tip_831     0.00%    failed      4.73%
3736  Tip_1197    0.00%    passed     70.35%
3737  Tip_1198    0.00%    passed     31.88%
3738  Tip_188     0.00%    failed      0.89%
3739  Tip_68      0.00%    passed     65.64%
3740  Tip_3       0.00%    passed     44.26%
3741  Tip_1545    0.00%    passed     96.37%
3742  Tip_2044    0.00%    passed     47.01%
3743  Tip_2045    0.00%    passed     73.02%
3744  Tip_619     0.00%    passed     46.54%
3745  Tip_2351    0.00%    passed     17.13%
3746  Tip_3661    0.00%    passed     93.29%
3747  Tip_3662    0.00%    passed     11.64%
3748  Tip_1696    0.00%    passed     98.60%
3749  Tip_3855    0.00%    passed      9.97%
3750  Tip_3856    0.00%    passed     60.84%
3751  Tip_3358    0.00%    passed     76.78%
3752  Tip_1397    0.00%    passed     12.83%
3753  Tip_2247    0.00%    passed     77.05%
3754  Tip_2248    0.00%    passed     25.53%
3755  Tip_1900    0.00%    passed     97.08%
3756  Tip_1075    0.00%    passed     58.78%
3757  Tip_3657    0.00%    passed     14.54%
3758  Tip_3658    0.00%    passed     38.07%
3759  Tip_2920    0.00%    passed     97.34%
3760  Tip_924     0.00%    passed     34.94%
3761  Tip_715     0.00%    failed      3.20%
3762  Tip_716     0.00%    passed     27.01%
3763  Tip_171     0.00%    passed     90.42%
3764  Tip_322     0.00%    passed     37.13%
3765  Tip_2571    0.00%    passed     87.47%
3766  Tip_2572    0.00%    passed     99.18%
3767  Tip_2131    0.00%    passed     16.37%
3768  Tip_400     0.00%    passed     11.77%
3769  Tip_676     0.00%    passed     21.86%
3770  Tip_838     0.00%    passed     64.28%
3771  Tip_1822    0.00%    passed     96.18%
3772  Tip_1823    0.00%    passed     27.49%
3773  Tip_1209    0.00%    passed     78.47%
3774  Tip_1210    0.00%    passed     90.72%
3775  Tip_647     0.00%    passed     11.37%
3776  Tip_147     0.00%    passed     20.15%
3777  Tip_324     0.00%    passed     10.47%
3778  Tip_972     0.00%    passed     97.63%
3779  Tip_4015    0.00%    passed     99.60%
3780  Tip_4016    0.00%    passed     24.96%
3781  Tip_631     0.00%    passed     94.31%
3782  Tip_632     0.00%    passed     35.47%
3783  Tip_2089    0.00%    failed      3.38%
3784  Tip_2907    0.00%    failed      3.67%
3785  Tip_2908    0.00%    passed      5.63%
3786  Tip_57      0.00%    passed     26.58%
3787  Tip_1959    0.00%    passed     24.68%
3788  Tip_1960    0.00%    passed     49.72%
3789  Tip_968     0.00%    passed     74.29%
3790  Tip_969     0.00%    passed     72.56%
3791  Tip_1662    0.00%    failed      4.92%
3792  Tip_2446    0.00%    failed      1.47%
3793  Tip_2447    0.00%    passed     19.61%
3794  Tip_3548    0.00%    passed      6.43%
3795  Tip_3549    0.00%    passed     35.92%
3796  Tip_1127    0.00%    passed     54.61%
3797  Tip_1128    0.00%    passed     34.23%
3798  Tip_166     0.00%    passed     40.52%
3799  Tip_467     0.00%    passed     22.40%
3800  Tip_3059    0.00%    passed     16.48%
3801  Tip_3060    0.00%    passed     34.03%
3802  Tip_3859    0.00%    passed     52.11%
3803  Tip_3860    0.00%    passed     45.39%
3804  Tip_234     0.00%    passed     35.42%
3805  Tip_3173    0.00%    passed     58.18%
3806  Tip_3174    0.00%    passed     62.98%
3807  Tip_2354    0.00%    passed      8.82%
3808  Tip_2355    0.00%    passed     78.63%
3809  Tip_2429    0.00%    passed     29.29%
3810  Tip_2430    0.00%    passed     75.59%
3811  Tip_808     0.00%    passed     68.26%
3812  Tip_985     0.00%    passed      6.57%
3813  Tip_3794    0.00%    passed     16.56%
3814  Tip_3795    0.00%    failed      0.23%
3815  Tip_130     0.00%    passed     26.44%
3816  Tip_2565    0.00%    failed      0.45%
3817  Tip_2566    0.00%    passed      9.56%
3818  Tip_896     0.00%    passed     33.27%
3819  Tip_3377    0.00%    passed     74.12%
3820  Tip_3378    0.00%    passed     41.65%
3821  Tip_2199    0.00%    passed     86.86%
3822  Tip_150     0.00%    passed     62.84%
3823  Tip_1266    0.00%    passed     23.75%
3824  Tip_3391    0.00%    passed     14.57%
3825  Tip_3392    0.00%    passed     15.80%
3826  Tip_3240    0.00%    passed     61.62%
3827  Tip_3241    0.00%    passed     36.44%
3828  Tip_733     0.00%    passed     25.85%
3829  Tip_734     0.00%    passed     83.07%
3830  Tip_2431    0.00%    passed     34.25%
3831  Tip_2432    0.00%    passed     39.91%
3832  Tip_2448    0.00%    passed     33.25%
3833  Tip_3264    0.00%    failed      4.36%
3834  Tip_3265    0.00%    passed     40.36%
3835  Tip_2547    0.00%    passed     45.84%
3836  Tip_2548    0.00%    passed     13.89%
3837  Tip_2472    0.00%    passed     31.48%
3838  Tip_2473    0.00%    passed     42.07%
3839  Tip_1555    0.00%    passed     70.47%
3840  Tip_1556    0.00%    passed     21.07%
3841  Tip_1392    0.00%    passed     83.17%
3842  Tip_2349    0.00%    passed     38.30%
3843  Tip_2350    0.00%    passed     27.61%
3844  Tip_3090    0.00%    passed     39.01%
3845  Tip_3091    0.00%    passed     19.92%
3846  Tip_2312    0.00%    passed     55.32%
3847  Tip_2313    0.00%    passed     57.56%
3848  Tip_83      0.00%    passed     15.26%
3849  Tip_446     0.00%    passed     35.28%
3850  Tip_2610    0.00%    failed      1.93%
3851  Tip_2611    0.00%    passed     27.24%
3852  Tip_1018    0.00%    passed      9.64%
3853  Tip_1769    0.00%    passed     39.73%
3854  Tip_1770    0.00%    passed     49.22%
3855  Tip_3897    0.00%    passed     80.26%
3856  Tip_3898    0.00%    passed     91.22%
3857  Tip_1874    0.00%    passed     26.05%
3858  Tip_1407    0.00%    passed     99.35%
3859  Tip_1408    0.00%    passed     55.01%
3860  Tip_1615    0.00%    passed     26.80%
3861  Tip_2580    0.00%    failed      0.02%
3862  Tip_2581    0.00%    failed      3.37%
3863  Tip_507     0.00%    passed     83.36%
3864  Tip_508     0.00%    passed     78.81%
3865  Tip_402     0.00%    passed     50.24%
3866  Tip_1924    0.00%    passed     83.37%
3867  Tip_2330    0.00%    failed      2.80%
3868  Tip_2331    0.00%    passed     37.23%
3869  Tip_1302    0.00%    failed      0.24%
3870  Tip_1303    0.00%    passed     71.70%
3871  Tip_3803    0.00%    passed     29.03%
3872  Tip_3804    0.00%    passed     60.92%
3873  Tip_3365    0.00%    passed     96.74%
3874  Tip_368     0.00%    passed     79.29%
3875  Tip_239     0.00%    passed     33.27%
3876  Tip_707     0.00%    passed     43.84%
3877  Tip_1636    0.00%    passed     75.61%
3878  Tip_3328    0.00%    passed     96.40%
3879  Tip_3329    0.00%    passed     98.33%
3880  Tip_458     0.00%    passed     81.10%
3881  Tip_151     0.00%    passed     48.84%
3882  Tip_2733    0.00%    passed      9.47%
3883  Tip_2734    0.00%    passed     22.50%
3884  Tip_465     0.00%    passed     15.26%
3885  Tip_466     0.00%    failed      1.18%
3886  Tip_3156    0.00%    passed     84.99%
3887  Tip_3157    0.00%    passed     10.46%
3888  Tip_3576    0.00%    passed     65.78%
3889  Tip_3577    0.00%    passed     66.50%
3890  Tip_833     0.00%    passed     62.48%
3891  Tip_1656    0.00%    passed     49.25%
3892  Tip_1657    0.00%    passed     15.51%
3893  Tip_3578    0.00%    passed     91.34%
3894  Tip_3579    0.00%    passed     96.22%
3895  Tip_2410    0.00%    passed     34.76%
3896  Tip_2411    0.00%    passed     47.76%
3897  Tip_292     0.00%    passed     48.47%
3898  Tip_3917    0.00%    passed     95.60%
3899  Tip_3918    0.00%    passed     42.88%
3900  Tip_336     0.00%    passed     55.79%
3901  Tip_337     0.00%    passed     93.47%
3902  Tip_219     0.00%    passed     93.14%
3903  Tip_3639    0.00%    passed     78.36%
3904  Tip_3640    0.00%    passed     58.93%
3905  Tip_2821    0.00%    passed     26.87%
3906  Tip_315     0.00%    passed     62.33%
3907  Tip_32      0.00%    passed     81.53%
3908  Tip_1525    0.00%    passed     38.90%
3909  Tip_1526    0.00%    passed     37.23%
3910  Tip_245     0.00%    passed     82.36%
3911  Tip_1336    0.00%    passed     27.18%
3912  Tip_1337    0.00%    failed      0.18%
3913  Tip_3614    0.00%    passed     62.40%
3914  Tip_3615    0.00%    passed     68.77%
3915  Tip_4       0.00%    passed     33.91%
3916  Tip_2937    0.00%    passed     83.80%
3917  Tip_2938    0.00%    passed     90.39%
3918  Tip_2147    0.00%    passed     27.85%
3919  Tip_2148    0.00%    passed     87.37%
3920  Tip_2358    0.00%    passed     76.90%
3921  Tip_2359    0.00%    passed     42.19%
3922  Tip_1326    0.00%    passed     20.16%
3923  Tip_1327    0.00%    passed     35.38%
3924  Tip_1448    0.00%    passed     56.33%
3925  Tip_2006    0.00%    passed     80.23%
3926  Tip_2007    0.00%    passed     55.82%
3927  Tip_3022    0.00%    failed      1.77%
3928  Tip_3023    0.00%    passed     47.47%
3929  Tip_859     0.00%    passed     14.47%
3930  Tip_965     0.00%    passed     62.80%
3931  Tip_966     0.00%    passed     39.30%
3932  Tip_1015    0.00%    passed     56.22%
3933  Tip_1016    0.00%    passed     49.34%
3934  Tip_635     0.00%    passed      9.06%
3935  Tip_636     0.00%    passed     32.13%
3936  Tip_29      0.00%    passed     87.14%
3937  Tip_2488    0.00%    passed     66.90%
3938  Tip_2489    0.00%    passed     35.13%
3939  Tip_2665    0.00%    passed     88.87%
3940  Tip_2685    0.00%    passed     84.06%
3941  Tip_2801    0.00%    passed     26.52%
3942  Tip_2802    0.00%    passed     42.99%
3943  Tip_802     0.00%    passed     38.48%
3944  Tip_4058    0.00%    passed     77.90%
3945  Tip_4059    0.00%    failed      1.68%
3946  Tip_661     0.00%    failed      0.89%
3947  Tip_662     0.00%    passed     18.40%
3948  Tip_118     0.00%    passed     87.52%
3949  Tip_1239    0.00%    passed      9.92%
3950  Tip_1240    0.00%    passed      8.20%
3951  Tip_3471    0.00%    passed     25.79%
3952  Tip_3472    0.00%    passed     71.83%
3953  Tip_1649    0.00%    passed     43.54%
3954  Tip_978     0.00%    passed     88.76%
3955  Tip_979     0.00%    passed     28.29%
3956  Tip_3050    0.00%    passed     77.06%
3957  Tip_3051    0.00%    passed      9.90%
3958  Tip_810     0.00%    passed     47.64%
3959  Tip_2040    0.00%    passed     25.10%
3960  Tip_2395    0.00%    passed     24.95%
3961  Tip_2459    0.00%    passed     48.15%
3962  Tip_2460    0.00%    passed     60.33%
3963  Tip_4020    0.00%    passed     50.71%
3964  Tip_4021    0.00%    passed     97.82%
3965  Tip_175     0.00%    passed     37.95%
3966  Tip_1258    0.00%    passed     20.36%
3967  Tip_2814    0.00%    passed     73.09%
3968  Tip_2815    0.00%    passed     45.16%
3969  Tip_1902    0.00%    passed     12.22%
3970  Tip_723     0.00%    passed     40.73%
3971  Tip_278     0.00%    passed     47.19%
3972  Tip_516     0.00%    passed     28.90%
3973  Tip_2751    0.00%    passed     97.09%
3974  Tip_2752    0.00%    failed      1.21%
3975  Tip_872     0.00%    passed     65.32%
3976  Tip_1532    0.00%    passed     16.70%
3977  Tip_1820    0.00%    passed     68.81%
3978  Tip_1821    0.00%    passed     17.45%
3979  Tip_98      0.00%    passed     13.46%
3980  Tip_99      0.00%    passed     19.37%
3981  Tip_319     0.00%    passed     90.30%
3982  Tip_320     0.00%    passed     93.25%
3983  Tip_3938    0.00%    passed     37.48%
3984  Tip_3939    0.00%    passed     74.59%
3985  Tip_2233    0.00%    passed     78.30%
3986  Tip_1867    0.00%    passed     29.80%
3987  Tip_2422    0.00%    passed     25.66%
3988  Tip_3827    0.00%    passed     75.08%
3989  Tip_3828    0.00%    passed     90.03%
3990  Tip_1961    0.00%    passed     19.46%
3991  Tip_1962    0.00%    passed     95.89%
3992  Tip_699     0.00%    failed      1.88%
3993  Tip_799     0.00%    passed     32.87%
3994  Tip_2614    0.00%    passed     99.84%
3995  Tip_2615    0.00%    passed     56.18%
3996  Tip_1644    0.00%    passed     11.98%
3997  Tip_481     0.00%    passed     12.00%
3998  Tip_2637    0.00%    passed     20.09%
3999  Tip_3368    0.00%    passed     21.82%
4000  Tip_3505    0.00%    passed     14.60%
4001  Tip_3506    0.00%    passed     57.53%
4002  Tip_3159    0.00%    passed     18.33%
4003  Tip_3160    0.00%    passed     96.90%
4004  Tip_3171    0.00%    passed     57.20%
4005  Tip_3172    0.00%    failed      2.29%
4006  Tip_2711    0.00%    passed     54.83%
4007  Tip_420     0.00%    passed     67.06%
4008  Tip_258     0.00%    passed     96.49%
4009  Tip_1420    0.00%    passed     48.07%
4010  Tip_1872    0.00%    passed     49.63%
4011  Tip_1873    0.00%    passed      6.10%
4012  Tip_491     0.00%    passed     85.90%
4013  Tip_280     0.00%    passed     74.38%
4014  Tip_703     0.00%    passed     25.84%
4015  Tip_2973    0.00%    failed      3.70%
4016  Tip_2974    0.00%    failed      1.46%
4017  Tip_2334    0.00%    passed     67.68%
4018  Tip_2113    0.00%    passed      9.67%
4019  Tip_2114    0.00%    passed     33.83%
4020  Tip_1958    0.00%    passed     61.34%
4021  Tip_3655    0.00%    passed     60.14%
4022  Tip_3656    0.00%    passed     44.36%
4023  Tip_112     0.00%    passed     23.12%
4024  Tip_427     0.00%    passed     53.75%
4025  Tip_1194    0.00%    passed     23.12%
4026  Tip_2803    0.00%    passed     67.25%
4027  Tip_2804    0.00%    passed     49.33%
4028  Tip_1629    0.00%    passed      7.95%
4029  Tip_1630    0.00%    passed     15.90%
4030  Tip_2375    0.00%    passed     74.35%
4031  Tip_2376    0.00%    passed     37.89%
4032  Tip_2249    0.00%    passed     90.09%
4033  Tip_2896    0.00%    passed     18.43%
4034  Tip_3473    0.00%    passed     84.11%
4035  Tip_3474    0.00%    failed      4.47%
4036  Tip_429     0.00%    passed     76.48%
4037  Tip_430     0.00%    passed     56.65%
4038  Tip_1165    0.00%    passed     20.91%
4039  Tip_3875    0.00%    passed     97.44%
4040  Tip_3876    0.00%    passed     58.00%
4041  Tip_3765    0.00%    passed     47.00%
4042  Tip_3360    0.00%    passed     13.89%
4043  Tip_1981    0.00%    passed     83.80%
4044  Tip_2612    0.00%    passed     99.90%
4045  Tip_2613    0.00%    passed     16.38%
4046  Tip_1308    0.00%    passed     14.06%
4047  Tip_1401    0.00%    passed     36.90%
4048  Tip_1402    0.00%    passed     21.16%
4049  Tip_878     0.00%    passed     90.22%
4050  Tip_1729    0.00%    passed     35.69%
4051  Tip_1730    0.00%    passed     18.82%
4052  Tip_1787    0.00%    passed     97.28%
4053  Tip_1788    0.00%    passed     90.67%
4054  Tip_3262    0.00%    passed     35.88%
4055  Tip_3263    0.00%    passed     78.33%
4056  Tip_953     0.00%    passed     56.02%
4057  Tip_417     0.00%    passed     18.97%
4058  Tip_1134    0.00%    passed     10.91%
4059  Tip_1135    0.00%    passed     72.86%
4060  Tip_4094    0.00%    passed     24.71%
4061  Tip_4095    0.00%    passed     26.09%
4062  Tip_927     0.00%    passed     23.17%
4063  Tip_928     0.00%    failed      4.31%
4064  Tip_210     0.00%    passed     44.35%
4065  Tip_1247    0.00%    passed     13.79%
4066  Tip_1248    0.00%    passed     65.72%
4067  Tip_3516    0.00%    passed     15.64%
4068  Tip_3517    0.00%    passed     79.96%
4069  Tip_3140    0.00%    passed     30.76%
4070  Tip_2636    0.00%    passed     39.58%
4071  Tip_944     0.00%    passed     20.02%
4072  Tip_409     0.00%    passed     49.06%
4073  Tip_4040    0.00%    passed     61.55%
4074  Tip_4041    0.00%    failed      1.36%
4075  Tip_1473    0.00%    passed     30.00%
4076  Tip_797     0.00%    passed     78.29%
4077  Tip_904     0.00%    passed     19.70%
4078  Tip_905     0.00%    passed     98.96%
4079  Tip_228     0.00%    passed     52.77%
4080  Tip_1758    0.00%    passed     97.91%
4081  Tip_1759    0.00%    passed     33.06%
4082  Tip_1338    0.00%    passed     88.38%
4083  Tip_2171    0.00%    passed     95.10%
4084  Tip_2172    0.00%    passed     56.67%
4085  Tip_3776    0.00%    passed     91.40%
4086  Tip_3777    0.00%    passed     57.91%
4087  Tip_1700    0.00%    passed     32.77%
4088  Tip_1343    0.00%    passed     43.30%
4089  Tip_601     0.00%    passed     88.11%
4090  Tip_602     0.00%    passed      8.73%
4091  Tip_3586    0.00%    passed     67.70%
4092  Tip_3587    0.00%    passed     89.97%
4093  Tip_3907    0.00%    passed     39.13%
4094  Tip_3908    0.00%    passed      5.89%
4095  Tip_1816    0.00%    passed     41.50%
4096  Tip_1817    0.00%    passed     33.33%
****  TOTAL       0.00%  204 sequences failed composition chi2 test (p-value<5%; df=19)
Checking for duplicate sequences: done in 0.0356435 secs using 708.6% CPU
Reading input tree file data/random/tree_4096.nwk ...
WARNING: 32 threads for alignment length 200 will slow down analysis
WARNING: GTR20 model will estimate 189 substitution rates that might be overfitting!
WARNING: Please only use GTR20 with very large data and always test for model fit!

NOTE: 139 MB RAM (0 GB) is required!
WARNING: Number of threads seems too high for short alignments. Use -T AUTO to determine best number of threads.
Estimate model parameters (epsilon = 0.010)
1. Initial log-likelihood: -1946530.040
2. Current log-likelihood: -1832977.070
3. Current log-likelihood: -1793901.861
4. Current log-likelihood: -1781028.855
5. Current log-likelihood: -1776939.172
6. Current log-likelihood: -1769167.518
7. Current log-likelihood: -1769157.222
8. Current log-likelihood: -1769156.285
9. Current log-likelihood: -1769156.147
Optimal log-likelihood: -1769156.147
Parameters optimization took 9 rounds (1355.154 sec)

WARNING: Estimated model parameters are at boundary that can cause numerical instability!

Wrote distance file to... 
BEST SCORE FOUND : -1769156.147
Total tree length: 4095.850

Total number of iterations: 0
CPU time used for tree search: 0.000 sec (0h:0m:0s)
Wall-clock time used for tree search: 0.000 sec (0h:0m:0s)
Total CPU time used: 32126.897 sec (8h:55m:26s)
Total wall-clock time used: 1355.276 sec (0h:22m:35s)

Analysis results written to: 
  IQ-TREE report:                data/sim/alignment_4096_200_32.iqtree.log.iqtree
  Maximum-likelihood tree:       data/sim/alignment_4096_200_32.iqtree.log.treefile
  Screen log file:               data/sim/alignment_4096_200_32.iqtree.log.log

Date and Time: Sat Nov  8 03:44:19 2025
	Command being timed: "./iqtree3 -s data/sim/alignment_4096_200.fasta -nt 32 --model GTR20+FO --redo -te data/random/tree_4096.nwk -blfix -pre data/sim/alignment_4096_200_32.iqtree.log"
	User time (seconds): 32128.01
	System time (seconds): 11.16
	Percent of CPU this job got: 2371%
	Elapsed (wall clock) time (h:mm:ss or m:ss): 22:35.50
	Average shared text size (kbytes): 0
	Average unshared data size (kbytes): 0
	Average stack size (kbytes): 0
	Average total size (kbytes): 0
	Maximum resident set size (kbytes): 213544
	Average resident set size (kbytes): 0
	Major (requiring I/O) page faults: 51
	Minor (reclaiming a frame) page faults: 144142
	Voluntary context switches: 713879
	Involuntary context switches: 12167872
	Swaps: 0
	File system inputs: 0
	File system outputs: 3544
	Socket messages sent: 0
	Socket messages received: 0
	Signals delivered: 0
	Page size (bytes): 4096
	Exit status: 0
