# Supplementary material for: Phylograd: fast column-specific calculation of substitution model gradients
Source: BMC Bioinformatics. 2025 Dec 23;27:20. doi: 10.1186/s12859-025-06353-4 (PMC12836810; doi:10.1186/s12859-025-06353-4)
Supplement: Supplementary file 1 — (zip 4800 KB) [file 12859_2025_6353_MOESM1_ESM.zip › alignment_4096_200_32.phylograd.log]

GradientTime=1709082
Likelihood=-1946530.0402892644
Iteration 0: 1946530.0402892644
Iteration 1: 1946530.0402892644
GradientTime=748777
Likelihood=-1924736.4719179464
Iteration 2: 1924736.4719179464
GradientTime=750570
Likelihood=-1905535.2067048
Iteration 3: 1905535.2067048
GradientTime=765888
Likelihood=-1886921.3967288327
GradientTime=749373
Likelihood=-1840625.5874969799
Iteration 4: 1840625.5874969799
GradientTime=752333
Likelihood=-1829900.9128275085
Iteration 5: 1829900.9128275085
GradientTime=760388
Likelihood=-1818917.4390689135
Iteration 6: 1818917.4390689135
GradientTime=754278
Likelihood=-1807514.9756649032
Iteration 7: 1807514.9756649032
GradientTime=773510
Likelihood=-1797229.645214617
Iteration 8: 1797229.645214617
GradientTime=759591
Likelihood=-1789641.2431957223
Iteration 9: 1789641.2431957223
GradientTime=759998
Likelihood=-1784227.1139594698
Iteration 10: 1784227.1139594698
GradientTime=767742
Likelihood=-1781257.8659079324
Iteration 11: 1781257.8659079324
GradientTime=758871
Likelihood=-1779235.9633899685
Iteration 12: 1779235.9633899685
GradientTime=746893
Likelihood=-1777343.9763604384
Iteration 13: 1777343.9763604384
GradientTime=763447
Likelihood=-1775657.6228887844
Iteration 14: 1775657.6228887844
GradientTime=759426
Likelihood=-1774083.4464429372
Iteration 15: 1774083.4464429372
GradientTime=761725
Likelihood=-1772929.7588950642
Iteration 16: 1772929.7588950642
GradientTime=757764
Likelihood=-1772245.9081145546
Iteration 17: 1772245.9081145546
GradientTime=761456
Likelihood=-1771484.3777581837
Iteration 18: 1771484.3777581837
GradientTime=766389
Likelihood=-1771162.9690488204
Iteration 19: 1771162.9690488204
GradientTime=761806
Likelihood=-1770890.0193607963
Iteration 20: 1770890.0193607963
GradientTime=752322
Likelihood=-1770742.0678387554
Iteration 21: 1770742.0678387554
GradientTime=755991
Likelihood=-1770501.0548903777
Iteration 22: 1770501.0548903777
GradientTime=758895
Likelihood=-1770408.3035025173
Iteration 23: 1770408.3035025173
GradientTime=768757
Likelihood=-1770285.401381667
Iteration 24: 1770285.401381667
GradientTime=767544
Likelihood=-1770081.5290368893
Iteration 25: 1770081.5290368893
GradientTime=760357
Likelihood=-1769931.5056477292
Iteration 26: 1769931.5056477292
GradientTime=766746
Likelihood=-1769819.4004991907
Iteration 27: 1769819.4004991907
GradientTime=756376
Likelihood=-1769747.1276753661
Iteration 28: 1769747.1276753661
GradientTime=767980
Likelihood=-1769672.7289686645
Iteration 29: 1769672.7289686645
GradientTime=777190
Likelihood=-1769596.0395716322
Iteration 30: 1769596.0395716322
GradientTime=767782
Likelihood=-1769532.7203592865
Iteration 31: 1769532.7203592865
GradientTime=770309
Likelihood=-1769482.4883614755
Iteration 32: 1769482.4883614755
GradientTime=758752
Likelihood=-1769428.0318647635
Iteration 33: 1769428.0318647635
GradientTime=763667
Likelihood=-1769403.4568174963
Iteration 34: 1769403.4568174963
GradientTime=757419
Likelihood=-1769340.1522127949
Iteration 35: 1769340.1522127949
GradientTime=761568
Likelihood=-1769321.4907807927
Iteration 36: 1769321.4907807927
GradientTime=776132
Likelihood=-1769294.2670601776
Iteration 37: 1769294.2670601776
GradientTime=757020
Likelihood=-1769287.7227979817
Iteration 38: 1769287.7227979817
GradientTime=766032
Likelihood=-1769250.7937065363
Iteration 39: 1769250.7937065363
GradientTime=766858
Likelihood=-1769238.192831135
Iteration 40: 1769238.192831135
GradientTime=757001
Likelihood=-1769223.7716534014
Iteration 41: 1769223.7716534014
GradientTime=758490
Likelihood=-1769200.445463141
Iteration 42: 1769200.445463141
GradientTime=752159
Likelihood=-1769205.4677653357
GradientTime=764332
Likelihood=-1769183.0341299006
Iteration 43: 1769183.0341299006
GradientTime=757427
Likelihood=-1769157.0418381244
Iteration 44: 1769157.0418381244
GradientTime=758854
Likelihood=-1769143.2789444246
Iteration 45: 1769143.2789444246
GradientTime=769483
Likelihood=-1769127.2286569278
Iteration 46: 1769127.2286569278
GradientTime=758779
Likelihood=-1769113.6885629501
Iteration 47: 1769113.6885629501
GradientTime=758469
Likelihood=-1769104.8936307004
Iteration 48: 1769104.8936307004
GradientTime=753880
Likelihood=-1769091.1001836683
Iteration 49: 1769091.1001836683
GradientTime=757308
Likelihood=-1769085.3075103462
Iteration 50: 1769085.3075103462
GradientTime=760860
Likelihood=-1769077.210279121
Iteration 51: 1769077.210279121
GradientTime=757004
Likelihood=-1769070.926161657
Iteration 52: 1769070.926161657
GradientTime=771842
Likelihood=-1769067.4654573805
Iteration 53: 1769067.4654573805
GradientTime=766999
Likelihood=-1769060.0280997618
Iteration 54: 1769060.0280997618
GradientTime=752371
Likelihood=-1769052.7183950203
Iteration 55: 1769052.7183950203
GradientTime=779056
Likelihood=-1769048.3962942862
Iteration 56: 1769048.3962942862
GradientTime=769515
Likelihood=-1769041.3701623236
Iteration 57: 1769041.3701623236
GradientTime=772081
Likelihood=-1769035.0827040975
Iteration 58: 1769035.0827040975
GradientTime=766385
Likelihood=-1769028.3461496183
Iteration 59: 1769028.3461496183
GradientTime=761855
Likelihood=-1769023.5805675718
Iteration 60: 1769023.5805675718
GradientTime=755493
Likelihood=-1769020.6201414529
Iteration 61: 1769020.6201414529
GradientTime=767846
Likelihood=-1769016.0918257756
Iteration 62: 1769016.0918257756
GradientTime=758936
Likelihood=-1769012.849549331
Iteration 63: 1769012.849549331
GradientTime=767864
Likelihood=-1769008.1000680497
Iteration 64: 1769008.1000680497
GradientTime=768164
Likelihood=-1769003.0086248915
Iteration 65: 1769003.0086248915
GradientTime=763571
Likelihood=-1768999.6710815062
Iteration 66: 1768999.6710815062
GradientTime=765234
Likelihood=-1768998.138736275
Iteration 67: 1768998.138736275
BEST SCORE FOUND : -1768998.138736275
	Command being timed: "../target/release/gtr_optimize data/random/tree_4096.nwk data/sim/alignment_4096_200.fasta global"
	User time (seconds): 1363.80
	System time (seconds): 5.25
	Percent of CPU this job got: 2541%
	Elapsed (wall clock) time (h:mm:ss or m:ss): 0:53.86
	Average shared text size (kbytes): 0
	Average unshared data size (kbytes): 0
	Average stack size (kbytes): 0
	Average total size (kbytes): 0
	Maximum resident set size (kbytes): 6432756
	Average resident set size (kbytes): 0
	Major (requiring I/O) page faults: 0
	Minor (reclaiming a frame) page faults: 608756
	Voluntary context switches: 22056
	Involuntary context switches: 543006
	Swaps: 0
	File system inputs: 0
	File system outputs: 88
	Socket messages sent: 0
	Socket messages received: 0
	Signals delivered: 0
	Page size (bytes): 4096
	Exit status: 0
