# Supplementary material for: Phylograd: fast column-specific calculation of substitution model gradients
Source: BMC Bioinformatics. 2025 Dec 23;27:20. doi: 10.1186/s12859-025-06353-4 (PMC12836810; doi:10.1186/s12859-025-06353-4)
Supplement: Supplementary file 1 — (zip 4800 KB) [file 12859_2025_6353_MOESM1_ESM.zip › alignment_4096_200_32.raxml.log]

RAxML-NG v. 1.2.2 released on 11.04.2024 by The Exelixis Lab.
Developed by: Alexey M. Kozlov and Alexandros Stamatakis.
Contributors: Diego Darriba, Tomas Flouri, Benoit Morel, Sarah Lutteropp, Ben Bettisworth, Julia Haag, Anastasis Togkousidis.
Latest version: https://github.com/amkozlov/raxml-ng
Questions/problems/suggestions? Please visit: https://groups.google.com/forum/#!forum/raxml

System: AMD EPYC 7742 64-Core Processor, 128 cores, 1007 GB RAM (allocated: 16 physical cores)

RAxML-NG was called at 07-Nov-2025 23:47:56 as follows:

raxml-ng --msa data/sim/alignment_4096_200.fasta --model PROTGTR+FO --tree data/random/tree_4096.nwk --evaluate --opt-branches off --threads 32 --redo --prefix data/sim/alignment_4096_200_32.raxml.log

Analysis options:
  run mode: Evaluate tree likelihood
  start tree(s): user
  random seed: 1762555676
  tip-inner: OFF
  pattern compression: ON
  per-rate scalers: OFF
  site repeats: ON
  logLH epsilon: general: 0.100000, brlen-triplet: 1000.000000
  branch lengths: proportional (user-specified)
  SIMD kernels: AVX2
  parallelization: coarse-grained (auto), PTHREADS (32 threads), thread pinning: OFF

WARNING: Running in REDO mode: existing checkpoints are ignored, and all result files will be overwritten!

[00:00:00] Reading alignment from file: data/sim/alignment_4096_200.fasta
[00:00:00] Loaded alignment with 4096 taxa and 200 sites

Alignment comprises 1 partitions and 200 patterns

Partition 0: noname
Model: PROTGTR+FO
Alignment sites / patterns: 200 / 200
Gaps: 0.00 %
Invariant sites: 0.00 %


NOTE: Binary MSA file created: data/sim/alignment_4096_200_32.raxml.log.raxml.rba

Parallelization scheme autoconfig: 1 worker(s) x 32 thread(s)


NOTE: Per-rate scalers were automatically enabled to prevent numerical issues on taxa-rich alignments.
NOTE: You can use --force switch to skip this check and fall back to per-site scalers.

[00:00:00] Loading user starting tree(s) from: data/random/tree_4096.nwk
Parallel reduction/worker buffer size: 1 KB  / 0 KB

[00:00:00] Data distribution: max. partitions/sites/weight per thread: 1 / 7 / 140
[00:00:00] Data distribution: max. searches per worker: 1

Evaluating 1 trees

[00:00:00] Tree #1, initial LogLikelihood: -1996813.315373

[00:00:00 -1996813.315373] Initial branch length optimization
[00:00:01 -1996813.315373] Model parameter optimization (eps = 0.100000)

[03:00:32] Tree #1, final logLikelihood: -1772209.350286


Optimized model parameters:

   Partition 0: noname
   Rate heterogeneity: NONE
   Base frequencies (ML): 0.072250 0.053601 0.042072 0.049798 0.029984 0.040284 0.065529 0.053456 0.030925 0.052998 0.092498 0.059731 0.027613 0.047876 0.043242 0.056909 0.048727 0.029725 0.044508 0.058273 
   Substitution rates (ML): 20.389005 9.532431 19.739812 59.477090 46.982166 53.237967 103.754103 15.709623 2.071633 20.631347 28.018344 56.496685 10.165278 55.377150 251.491129 107.181512 4.040196 8.883534 142.547814 38.327114 7.768872 10.109876 135.599029 15.052955 18.659870 86.101731 4.960402 14.640569 315.625624 22.508196 1.407421 16.035849 40.015310 27.980580 14.930650 13.693298 8.930574 241.191884 15.457133 72.859554 28.371764 67.205683 176.104925 9.256200 2.438573 101.722486 20.044212 2.953435 8.875669 209.350569 94.496477 1.970459 21.586702 3.811653 0.943709 25.656856 262.933227 42.520115 32.403668 0.501546 0.173485 12.481853 2.554640 1.381465 18.963465 58.725910 20.859284 0.769036 6.734708 2.284388 3.311189 0.001000 12.253385 16.472281 1.875478 11.917236 0.001000 26.363129 24.090591 1.287906 64.294579 22.043630 13.885735 23.256624 45.566936 206.292487 12.130258 191.638648 1.104368 28.477815 159.407950 71.275151 0.428108 28.935628 52.478395 53.829101 3.651262 10.223707 10.997958 17.296785 10.492730 2.086711 3.702859 93.083728 7.929799 0.647053 20.871260 32.035197 28.066112 2.155466 5.224717 13.454829 10.587584 0.043323 1.930379 15.044188 7.647094 4.198941 10.186761 86.991992 5.974626 6.242892 2.196496 4.514298 5.115406 13.827108 24.383754 14.757679 27.710219 19.681115 32.325075 24.410247 15.844064 182.131871 1.196763 225.961702 7.734223 201.158466 46.652661 0.416025 1.767373 51.514022 2.028937 18.152259 687.711856 6.421799 275.259320 111.497837 11.728273 10.005881 14.109179 13.833657 11.306617 78.096009 26.282333 1.766549 17.764877 37.849146 54.419268 0.692599 4.392397 11.171432 76.323331 4.307080 8.072854 88.768682 22.252895 21.799319 70.177554 3.544098 18.468688 8.406710 61.958909 298.825120 34.991741 63.153053 28.039438 1.914049 3.159920 17.661651 350.772497 7.253031 17.073570 6.001979 1.207643 11.045535 120.925671 72.481997 3.429368 1.000000 


Final LogLikelihood: -1772209.350286

AIC score: 3561212.700572 / AICc score: 144597224.700572 / BIC score: 3588908.671499
Free parameters (model + branch lengths): 8397

WARNING: Number of free parameters (K=8397) is larger than alignment size (n=200).
         This might lead to overfitting and compromise tree inference results!


Best ML tree saved to: /mnt/vast-standard/home/blieser/u14285/phylo_grad_new/phylo_grad/benchmark_test/data/sim/alignment_4096_200_32.raxml.log.raxml.bestTree
Optimized model saved to: /mnt/vast-standard/home/blieser/u14285/phylo_grad_new/phylo_grad/benchmark_test/data/sim/alignment_4096_200_32.raxml.log.raxml.bestModel

Execution log saved to: /mnt/vast-standard/home/blieser/u14285/phylo_grad_new/phylo_grad/benchmark_test/data/sim/alignment_4096_200_32.raxml.log.raxml.log

Analysis started: 07-Nov-2025 23:47:56 / finished: 08-Nov-2025 02:48:29

Elapsed time: 10832.971 seconds

Consumed energy: 776.301 Wh (= 4 km in an electric car, or 19 km with an e-scooter!)

	Command being timed: "raxml-ng --msa data/sim/alignment_4096_200.fasta --model PROTGTR+FO --tree data/random/tree_4096.nwk --evaluate --opt-branches off --threads 32 --redo --prefix data/sim/alignment_4096_200_32.raxml.log"
	User time (seconds): 339084.53
	System time (seconds): 47.12
	Percent of CPU this job got: 3130%
	Elapsed (wall clock) time (h:mm:ss or m:ss): 3:00:32
	Average shared text size (kbytes): 0
	Average unshared data size (kbytes): 0
	Average stack size (kbytes): 0
	Average total size (kbytes): 0
	Maximum resident set size (kbytes): 1174636
	Average resident set size (kbytes): 0
	Major (requiring I/O) page faults: 0
	Minor (reclaiming a frame) page faults: 17937357
	Voluntary context switches: 86240
	Involuntary context switches: 131969476
	Swaps: 0
	File system inputs: 0
	File system outputs: 5192
	Socket messages sent: 0
	Socket messages received: 0
	Signals delivered: 0
	Page size (bytes): 4096
	Exit status: 0
