# Supplementary material for: Phylograd: fast column-specific calculation of substitution model gradients
Source: BMC Bioinformatics. 2025 Dec 23;27:20. doi: 10.1186/s12859-025-06353-4 (PMC12836810; doi:10.1186/s12859-025-06353-4)
Supplement: Supplementary file 1 — (zip 4800 KB) [file 12859_2025_6353_MOESM1_ESM.zip › alignment_4096_200.fasta]

>Tip_135
IELINNNLVMIIFFVPDKADNDSLAASGNSSLSKMLDAYTMAMYPYEVSGVTILDASGVT
TKANKHFNSIERDLFCGKMLLVRMEEYFLVHFHKYALCVFGFELYLIRPQITHISSKRMD
SKNGETTVQWSRTELEKPHAFLLSGLISSWEHRKVSQGILQMKAETLNRDKLGIVFSFEK
GPASEFTPLALCLKLCYYKA
>Tip_136
IKMISRNFVIIAYLLPSRADKDELELTGTSHLNKMVEALNMVVYPYEINPVSELDMRNVV
AKMGQHAKLFNYDFFCGEMLLMRVSENFLITYNTYQIPVFAFEIRLMRPRRSQPNSVRED
AHLVVTSTAWNRQEFSKSHEFVLSDVMSTWEYKKLSRGFKRLKTQTMKRMKLGMIFKFRE
NAAADFTPLALILKFCLYKG
>Tip_1680
VDRIKRSPRTVGLTFDGIDQHRAITYPSAVGFGELFDMLDCSGFSCREHKLGTLNIIRLR
GRATEAGKSFSIRLVGSDLIFMYYGLGIPLGRIALAVNVLKYNLQLGGAAEFMPELMSRH
QAVHYGFNGFINSAYDYPLLTVRTLSSMTQTRKKLKSEINRYSVHPVAKRELSIVLGVIQ
LVRGIVICTVVPLTNTPLLW
>Tip_2977
VEMLEKAPRVTKLGLDTVDVQTPLTFPSKVSLGELFEILDFRGLGIKENKIGVFSVIRFM
GRVTSAGKLYNIQLVGQEIIFLMYVSSVPFGRTTQEVSVTMQSTQMIGATEVVLAIMEAY
KSLNDGFNGFVHIATEFPVMLLAQRSFYLESKKKLSTMFKKYVVNSATKHKQSWVLGVLR
ITTGILISTATPYPSTDLLF
>Tip_2978
VEVIEKAPRVTALTFDSVDQQKALTFPSKVNLGELFELLDFSGFGVRDNKMGIFNVIRFR
GRVTSAGKLYNIQLIGSELIFLFYGTSIPLGRTTMEVNIFKYSTQMGGAAEFVPALMSGY
KSIHDGFTGFIHISYEFPLMMVTPQSSYTQTRKKLKTEFKKYTVNPAAKREQSWVLGVIK
ITQGLMICTAVPYTATDLLW
>Tip_2050
FKRKRTAFVLLTVAYKRINQEKRLSCESLLNAQPLFQAVDPHGYGWRDNKAGLLAISKFQ
GRSGAQARVFNKELLGGTIQHVLAGKSIQFRKQSLDFLKYYSRMEMANADDLMPVKLDKF
ARLDCVARGNVKTARDTPVARGIAEDTVVMARVKADPGIYKFNVSPVDKQDSDVLIKILE
LSDKEFVGVTLIAMPTDLMG
>Tip_2051
WKAKKQVFVLLSIAESSISKNKELSASNLIHVLSLLSEVEPSGFGWRDSAASGIPVEKFQ
GRVGSSGKLFSKPLVAFAIINIYYEKCLQFNRECIEFYRFFSNMEMTNATSVMHLILSKL
SSMGCLTFGFVEQAADAQVSRNVAREANAMVRINFEPGRYIFNVAPVNKCEKDVLRHFVN
ITHKEFVGVSLILLPVVIMG
>Tip_1614
FDQDRTSFRLISILYRSIEREQDICFPNVVNCERFHQKIVYAGYGIVGNRLGIFIVCYYE
GKVGASGRFFNNSYYGPNSIMELYGTNIQIVDANVEFYVYHCNVRRAGASNVRPLDLHNY
PSMSCRAISGVHIHIRNQLLMCLIEDTVVRGKRKLNPVLYVYDVDPVPKRYDGVILGVIK
HAMVEEIGMAVPADDYDFTS
>Tip_2094
AEKVETVLNLMEFSFRTVEYPRNLDLASTIHVRPLYEQCKFTGYGIDDVRVGLFTLMKFN
SRVGSTFKLFKVRLLGGEVVHVFIGATLLIARANGDFEIYKYSLLIGGAAELLPKHVALF
KSLHSGGRQGVRASWKDPFRLVIPDHAMIIAGKTVEPDYRRCNLDTVRKRKLRLFLGLVN
FADAEFVATTVGINKEMFWS
>Tip_2095
AEKVESIIRLLEFNLKTTSYPRNADLSTTIRVDPLWPVLLFTGYGVNDARTGFFLMLIFD
IKIGVSVTLFIVRLLGSGVLNTFLGDTYVLVRMDGNFEIARYAIEITGVAERIPGHLLIL
KGMRCGGKQGIRATWKQPFRFVRPERTIIQLRRTIEPDKDRCNLTSIAARKVRVYCGYIQ
FADAQAIAVTAGVVKRMYIM
>Tip_2332
LQEIESGGFLLGINVHSGEYYDRPVIATTSNRADSWLLSQRNGFGWNEARADVFDMSKLT
GRDGAASALFNVDIICGDILETTIGHIMIMIRADREYANFKYTIESGGRHQVAESVVAEH
QKVIAGPKGGIKSAWKYPYHMAVLETTLLLPHRRCKPGFVKYNLDEMRTAHMDLPLEYVK
FKAEAYVSGTVRMEQGLTMS
>Tip_2333
MEDVDTMGELLGSRYKSVDYFDCEVLASTLGALTLWLLCEVLGAGVNEQRGGLFDMRKLS
GSTGAARPLYNVDILGGEFIGNSIGHAQVIMRTHRQYAQYKINVAIGGQGEVLPSIAVSH
KKIACGAKGAVKNSWKHPFLLSILESSLILVHKKLRPGYVRLNTDEVHRTHMYLYLEYAG
YKAQEYIAVTVGVNHGLTMT
>Tip_3619
FAASETDNLLLGKSVSVVQIAVEKLFARILVAQNAWDVGDVVGFTVRSARTDHFATSELS
GKRDLTNGVSRLDIEAGEWAMTSVGHALAKTQIKYACNQLDIKTKARLDALYVPDILVAY
LRIVSGPRNGFKASWPIRFFLLLIEMPTVVIDKGLQWAFKEFSIRTFPAMEAKFWIEEIR
FRKANFVVVLNGLPQAMTLT
>Tip_3620
FANKEEENLLLGKRVRLSKNVTSKIMAFLLTGQDMWSICDVAGFNIRAARYTRFASRKLA
SSLNGTSGVTCIPLEAGMFAEITVGLPAIRAKISRTFNMFELSTKVGRNDLKRPLLLAIY
LKTVSIPKNGVEADFADSFFIIILEIPFLAVDSKLQWQFLKLNIQSFPEIEAQFWVEEAR
YRKEGFVVLLAGCTEGQSLA
>Tip_962
FSEVKGFFAVIGHLAQACDGENNMKFPGRTVVKGLLTEISLRAYETQAAQVPRFNTGKLG
GNAGKQRSGEEYGLHMGDYVEVSMGQKILQLRKFLEQDLFELSLAIGAVLEIIKLLIESY
RLVLSEFPITAKYDYSRPYDVPLEEIHCILHFKSLDASLKKYTANDYSKSKLRRIKGLVT
YRPAEFQLIAVPLNLTLSKV
>Tip_2863
LSWIKGFFAIKGHLALASDGENNMRLPGNLVVERLLTELSFKSYEVQAMEVPLFNTGKLG
GNAGKERKGEEYGLHMGEFVEVNLGQKMLTFRLFLDLDIFELSLTLGAVLSVMELLFQSY
RLVRSIFKVATSYEFSRPYDVPVNEVHCILRIAEAKASLKNYTANEVDKFHLRFLKGLIV
YRPAKLQAIAVPLNVTLSKV
>Tip_2864
FPVVRGFYAIMGHISMASDGERNMHVPGKVVVKRLLTELSFKSYEINAAKVPRFNTGKMG
GNAGKQRRGEEYGLNMHEFLEVSLGQKLLALQHFLDLDLFDLSLTFGGLIEQIELEIQVY
RMVKSVLKVVAKYEFSRPYDIVLPEVLTLFRFKELNGTLKKYTANETEKSKIRFLKGLVV
YNPAEFQLIAIPFNLTLNKI
>Tip_1571
FNGLKDMYAAVGQPAAARLGDKNDSFPSQNIVRRVVTRITFKSFHMKAALLPDFGVAENG
ESVGAMLRSKEYGMEGTQFLDKAVQPRVLAVRSNFEVDLMDYTVTLGAELELLSVILEQY
KAFETLFAVGADQEFSRKYMAPLPPVHCIIRFSYLGAKFKNCQNTDLEKMKLRLLRNAFR
YKPAEFELLVIELNLEVFPI
>Tip_1572
FSGVRDHIATLCNPACAQNGDNNTNMPTETLVKKLLPRLNFKSYRMKTADFANFRLSANG
DNIGKKLDSKEEGLEGAEFISKSVQPEILSIRTFLELSIFDISMDLAARIELVAVMLEEY
PTYRTRFPAGADEALSRPYIVPLPDTPCVLRCKQLGKKFRKWQTYAIEVLNLRLIRNLFE
YRTSEYQYVVIPIGLKIFKV
>Tip_2706
FSEVKELLAVLGHLFSMKDGETKSSYPSTILLKRLLQEISSEAWVVRGQGVPKYGAGRFG
GNIGAQHRIRKFALEFGKSVSVQIGNPILSIKANLDFDIFVLARSLGVKQEMLKLWVARY
TFLKTVSPVGPKYEFSAPILLSLSMILVVTDPWDIGSLLLKVRSNSAKRMELRRGKVLFK
WKAISYQVTALPSNLSQIEI
>Tip_2707
FSDVAGYSCAKGHLAAGGDGEVHKKYPRQAVLKRLLIKACYMAMNCHGDQVPNFGADRIT
NDFGEEKSASQYCFEGGSFLTYSLGVHLKRVHKYLQVNIFQLTSVYGVKLDMIQLWYEKY
TNFQTCLPVSVKIEYGRPFLYPLPKLHFVLDGKEIERLFKRFRKKDSEAVGLQIVKSLFR
YRQASYNLVFYPLQMALMKV
>Tip_1280
FSAVQDFLAWVGPFCVANRGEKVHRLPYLDVAERGFSKGENEITSGFLPRLHELGDEKLM
SNISAKKASAIFGHDTATSIFIGDGSTLIQFETHSRFDKLRVSNQKGLCQPLISTYLERV
TFYAEVFPFGASLQLEKNAMIAGPEIACIVNVQELGVLQPAHQAKEDIVDNVKIVRGIYE
LRFATYEDKVSPARRLAFHN
>Tip_3232
FAGLDSFESWLGPFCACDEAQASWTLPYETVSRKRLYEATLEIGAPRAHDGRDIGDEDFG
GDIPPKRPSAIMQHKMRSFLAMGDGNELLFLRGHIKFDVIYVATQKDIGLDLIVVSCDGV
LFFFRVIPLSKNVHIYRPVLVIGPDRASVLNIKDLGVMFAAHYAKKNALRPLKIIKGVYV
MKSAMYRDKEAPSKDMGRKL
>Tip_3233
FSGLSHFEAWIGPFCAANEKQKEWTLPYMVVSKRHLYKAQEEISSPRVHQIRDLADAEFG
GDINPEKTSAIMQHLMRRFLAVGDGADLIFFRGHLKFDIIHISDQKEIGLKLISIALDGV
TFFADIIPLGLNLNLRKPLLIIGPDAACVINVKDLGVLFPAHYAKDTVLQPLKIVKGVYE
LKSATYGGKSAPYRDFGYRL
>Tip_1039
LTELRDYLAMFGPVVLTGSGESSSKFAKVAQVKPIHEKIELAIWGIKSTKISTFQNSQLL
GNICTGKAGQDYTMYTKKYLLVSKGTAVAAIKNVFDFDVFKLCNAKGSRLNLLAKYLRKF
ARQKELPPLGLKLLFRHGYLLPAPEMRCVINIKHLGVHFPKFRSVAKTDKRFRILAAMFE
LRLTTYTAVAHSEETAVFQP
>Tip_1756
CARVDVSTIAFSQEIIQMLEIEELPTGAIGLLTEIVDRFIVEINPRQMDILKNVGYERQQ
TARSGTAGKLQLDVCEGLNLARGYLNYDSLSFSKYYAYPCSITRKFRSPNEKIRNQIFEH
KAVNLCSDDCAEKTPYKASQMIVPQDMFGLPAERTGLGLWHFKLPLKRMAGPAESDIHLN
ILFNHKVAPVLNLNATLNVP
>Tip_1757
CARVDVSTLACTQELIQMLEIQALFTGAIGLLTEIVDRFFVKINPRRMDILRNVGFERSQ
DTRPGTAGKQPLDLCEGLHLARGYLNYDMISYSKYYAYPCSISRKFRVPKDKIRSEIFSH
KGVNLCSDEGTETTPYRSARMIIPQDMFGLPAERTGAGFWHFAFPLVRMAGPSENDAHLN
VLFSHNLIPIWSLNVELKVP
>Tip_2282
HQRVKATKVSIIMGATGDIEKSDIKADGSDYLHSVEDTVKIVIDPDKAPKFKRMKHERKL
DSPPAKVPIDNAQLRGGDKVNTGDTNSCLLCGYLKSNSRDDIERYFREPRRMNRKRSNSK
NQAQYFSSDGHGKFNEDSAGAAEPPNLLDMSAQRDGQSYWGVDQENIKQAGPDENTFRAK
AMAMQRKADVVELPISLASP
>Tip_2283
CERAEEGKLTVSLDLTEFHEKTEFKADGVTYHSEISMSMKYAINKQAVPVFRRLQHNERF
EAPPSDLNIEPLQMTEKDTLSDGELNLCLIAGFVHYDSKEDLAHHFNRPRQMAGLRSGSK
PQKSFHTHVGSKRFPEDSAGVLIPPDLLDLSADREAMGYWELGIDHAREPAADENMVHAK
IMVLQKVVDVIELELTRRAP
>Tip_3891
GGRVQDGSYALPLEVIRLHQISQFSKKSLEFNGKQSAKLRYVLNPKKFPKMKNLTSGEQH
DAPTQRFHFAQFGSPEGEDLSSGIENYTLLAAFQYHDARKPITSEYKSAKAQGRFSYWNN
RTLVLVPNLGAEINPEKSVKELAPQDIIELSSEKSGLGLYELRVPQARKAGPAEKGYMNT
KLVMRKIASVLELEKAPQVP
>Tip_3892
ASRVEEGSYALPLEVVRHHQLTQIKVKGIRFVGETSAKNRYLLDPRKYADQRNLTRGQHH
DAPTTKKTFSKFDTSEGDNMFDGKSNVTLFKQYKYSEAQKPITHEYRQAKTEGRFIRWNK
RTGTMVVGLGMEVNPESDHKNLAPHSSVELSSEKSGLGFSELRLPKIRKASGSESGTKNR
SLVSKKIADEMEIERTIRVP
>Tip_2215
MRRLDIRVKLLSRPLIIVEEFPELVSGTAGYLRRYVQKLFYVIKPKVVPSLNAIMYKKQG
LRTKGRRTRNQIDMIERSYIAAGMGNYEKISECKYFTHNGFYVQQIRRQGDPYGFVLYNN
KTINVSSKNGAKQQQKKAEKIIEPETSTRLDIEEDGLGTFKWNAVKNERCLPSIEGSYRT
FPLSNKVATLIILETEVWLP
>Tip_2216
TRRSNVRVKMLARPLIPVEEFPELCSGTTPYLSRYIMRLFYILKPKVCPKLNSIMYRKQG
LNSKGRRKRKRIDVIERQYVAAGMGNADELSECKYLMHRGFLVQAVRAAGDDYECVLYNH
KTISVSSNNGAKQQTETAKKIIEAETKTQLEIEEDGLGTYKWTLVNNQRCLPSIEESYRT
LALATQAATLVILETEVWVP
>Tip_1098
FRNYEVNSKMLARVYIFVEEFPDLNQNTAGRMERYQENELFVVTPKASESIDLLMYRRQV
LIEAASREREQIEIIERRHVRVSQGSYDEMSDIREYAEEGFMVKTVKHQGDKYGYILYSE
KTIHIKAKSDGSKQQQKAAKLSAIEEAGRLDIESDGCGQYKYIIINNNKATPALDGSYRC
LPPSAKVAPLMIIGKDVWIP
>Tip_341
FRKIEVRIRILTRPLSMVDEIPELCTGTIGYLRRIMAKTRMCVKPRIAVWMDALGVRKRV
FLQAAQVELSHIDIVEKSWVIVGLNNYDKLADNKYPTQAKIVPKGLKRQSNVYGFGLYNA
RSIKVTEKGGSEQELKKVHKVVAPEVKIPLPATEDGLNEYKWDLVKNEKCTRSLAGAHKP
LPIAKKIASLLIEESETWLP
>Tip_765
LLKLSIRVKVLSRAMCLAVEFARLCAGPRGFLAQFMCSLLYLVKPRFCLKLDSFGYSESQ
YMNPGSRSINAVDLIDKTWVAIGMTTYNILSACEFISRRRIYIKSIRREREPRGLLLYSS
KDFEIAKKSGSEKEQFRAREITERATSASLDVDRYGLSTWQWHLSKDEDCRPKLTHAHRS
LPQGERLASLVCIDIEIQMP
>Tip_1467
LDKNVHLVDEWTAPLQKMMRFAEIAEGTRENCRKILQELMHQNRMKQWIDKEEFSTADES
IRRSTLIHIADEQIIKEGWMEVGVANFVIKEAIRRTGSIDFLVKEFSSEERARGRVLYKS
AQIAAAERGSGDELAACTPQLMEPRLTTTVEIRVRAPGIWDWNLSKVDKLPPAEKGVFRF
LQMKALFGGFRIVEVEVFLV
>Tip_1468
LPKPHLLTEELTVPMALVLRYNDVAKGTKQNARQILQKLMFNAKMKRCIQRNEYGFNDQR
FTQTGRAHTVYAQIIDEGWMQIGVGNFVIQSEVKHVAFYQILVKKFRQEDEATGKVLYSR
SKVSTAERGGGDREQARAPDLMEPKSSTVLDVDFEAAGAWDWAMGKNEKAVHAAEGVYKA
FPIKQTAGRLEYIELKIYVP
>Tip_1129
TVKFRYRTDSLTASACTAMFYAEVCKGAKGYCRQCIQDLLYNARFTDYIQVKEFYTNDKR
LISERKETLVNAERIERQWLNIGAEGFNIQDEYEAIGHSQILIEQFKNEQTHAGRIVYYA
TEVTLTEQGAGEEERTRCVAFEDPRRIATLDVEIERFGSFGMAMAEDERPAPALDSVFRN
YAISHAMGCAIFLHRKVYID
>Tip_1130
TVKFRKRTDSLTAKACTSMLYAEVCKGTKNFCRQFVQDLLYSAKMQDVIQKHEYYTNEKR
LIAARREHLLEAEIIQRQWLNVGAGGYNVQDELEAVGHSVILIEAFGKEQSHAGRVLYFA
TEVTLLQQGAGEEEQSRCTSLKDPKYVATLDVEYERFGSWDWAMAKDERLAPSLDAVFRN
FAITKAMGCATLLELKVYID
>Tip_248
QTEIAIQILSLPARHKGIKAYGREICAARLPATFITNSVVAKTEEHCIELFDRVVGRMGA
QRGTHSLRKHQVVIIQRKWIKLGVDQLPFLVECNVDTTSSGKVRKHETPCEQLVLQVYTD
DTIGVVEPIRCHIAKRELCRWLKINTEGEIDSGRKIKHTIKPSIVDAEPRGNNVGGTVNV
LAGNNSNSNFIVIELKLFLL
>Tip_3076
RENVAVLAWSIALRHMALQETGRLICAEALVVRYLLDQTMSEVEPNYVRLMHEITYRMKA
LRSSGQYNFEQMTLVQGRYLNLSSASVPIHLKCRFESGKKGLAKQREAAREPLKQKIKND
DNVSYVGPIMDDSLQREFDQWLQSEDPASLDSGAQQNASINLDLPRDGPRGKDQGGNTNC
LTMPKGSSNFLVVKIPMDFF
>Tip_3077
RENVAVLAWSIALKHLALQETGRFICAEALVVRYILDNSMAEVEPNYVRLMHEITYRMKA
MKSSGKYNFEQLTLVQGRYLNLSSAAVPIQLKCRFESGKKSLGKQRDTAREPLQQRIKND
EDVSVVGPIMDESLLRSFDQWLQSEDPASLTSDAQQNASLNLTLPRDGPRGKDQGGNTNC
LTAPEGDANFLVVRIPMDFF
>Tip_1330
ECQLEFHLLKIKWKLIIVRSHEHEFWTGSSAVRGLYRVTDNEGYARRLTQLSEAHYKARI
IFGHGTYPEDQVPRVAQSFLTIIVDQFPEVTRSLHLQQKRHLVEGRNRERRPMEESIYTG
DELDITGKLWADFTEHRAKRFIYQEHLAKIDKGTEPANPLTSGARKKPAYDKAVMGNSQN
LTHTKGNSFLTTAQLSQHVF
>Tip_1737
NEELEIEILSCHVRLLVVWQYPSTYLSAERELRGIYRSAEEKSAPKKTSKAIDANRKLRS
ITSEDAYPTTIIPLIPSGLLLIYMADYPKMTKTAMCNRYPTLVRLRDIERLPFEDSIYTG
VDLGVGTKLWVKCIKERFKEVVVKEQLAKVNQGDDPKGMISADARKNMTMNAVVLGNAQP
LTFFKGTSNWWDQTFREHLI
>Tip_1738
NEALQIEVLSVHVRFWVVWQYPSKFLNAEGEMSGIYNSAEDKSMPRKINRSIDTNRARRS
ITSQDAYPTSITPLIPTGWLLVYTAEYARMPKTRMANRYSTIVRLRDIERLPYEDAIYTG
VNMGVGARLWVKYIKDSAKEAAIKEQLAAIAEMDDPNGMVHEDARGNFQMSSITLGSAQP
FTFVKGTTQWLDQTFKSHFI
>Tip_1182
RCNPRTATYALALEKLVIRAYAYIFCMANYFLRGLFRALAKPIKPKFLRVVTKTKFENQS
IAADGTYPLNKIYLVGGRWILIHMNANPAISEIKFCKTRGALIREVEAVKDPLQMRRFIG
TELGVTANITVEMAHKHKERFRVEETDERINSGHKEMGTIRAEVKRTQEMNEPVAGNSQD
FTFTERDVSILSTRLDSPVR
>Tip_172
SSSIDIHVWTAVRKEVLKVVKASLPIAGTEFRRGMIRCCYEKLAPQVVPSYESVEVKRKK
AIQVNPSAYALLKYDGRDWLFLGLDSRPALRNAAYVEKLFVAVRVEKNTLDGEKTFFAVV
ERIGILGAFWQDASKKELRKLILLASSSGPALERKDTDIFKWTNVALLAVARISGHNMAV
LAVDKIGRKLVYSEDQRLFY
>Tip_772
ETEVGFKLEQALRGESMQKIQPNLKVGGHNSRRGVNWTCFNQTAPARVPGANNVELKKRN
LSKINTSAYALVDVSERDYLFLGLDTSPGIGRSEQISRLYQLLSQNKNRLKEDFSLFAAR
EQTGIVNQFWSTRNNKDLKSFVDAATSTAPEVTHSNVKIFKYDDTSFLKRARLYGGDTLL
LNFTLVGAKLLTSSADWYMY
>Tip_1022
ETRVGFPFSAAMRGDILRRIKPNLKVGGSNFRKGINWSCFNQTATEKIIGAEGIEVKKKN
MVKVNPSAYGLVALSSRDYLFMGLDTSPVIGRAEYVFELYQIVAERKTRLTESRAVFEAE
EQISITGQFWSSKRRKDLKSILDAASLSGPKMDHANVGFFKYENVRVLSKAHVFAKDSLV
LYIAVAQAKLMNSQLEWHYY
>Tip_1023
INRVGFAYKAALKGAVLLLVKPNLSSGANTIRRGVDWTGFNETSPAQILGAVTSTAKKRE
LLKVNPGSYALVAIAVREYKFLSMVLSIVLGRAERMCRRYKLIAQRKSKLEEDEFFLGGE
EQMSVNGRFWIKKRKQDIEAFLELNTSNGPKLMEADMGLLQYSKIDMITATHFYAGDTLI
SYVTHAQQSVSTVDQDWFLY
>Tip_1942
QRAFKIRSWAVIDASVLDNELPNKVLGGISFKFAYIKSLMSDVGPRLFPAIKEMQFKKKN
LLTAGLTTYTLMDKSREEWAFLDLRVTNMLKEAKYIALKFRLIKMVKEKTDEYEETHGAT
AQLGVIDQYWGDKERTIVKQFMNDTTMVGHQLERTVLAIFLFQDQKIKLVAVVLERCTIY
LVMINKGVKAMIPKAKVMFH
>Tip_1943
DTRLKLYSWCIVNAEALDEEIPNIWIKNEWFKAGVMDNLFSATGSKSLPVIEEVKFKKKN
IILRGPTAFALVNISKNTWHFLGMRIIPFISKNGYLDRKYRAIEQKKQTEDLYRQFLGAR
DKIGVVGGYYGKQTRPTFEAFMNRETVQGPQFNPMLIEVLMFAKARISSVNAALLNVNSL
SSVLQFKPEEIIAAVKVCIY
>Tip_1818
YSRVNGKLESIVQPYLLAIATPEINTSSASYKKGRNERILYEGKPREILKKAMMGYKKMG
LTGAGKVSVTVASSVEGEMLVTAMGAHVLLTDAKFVEHLHLLIWQRRQSTDPYFYTLFST
GTGVVKTATSGEMRMDDSEDAIQRSGDCYWDLSASNFGRWQNSGKMIDETSSANAGLMIR
FPIFVAAMPKMFIQFALHDP
>Tip_1819
HVRVDAKEKALAQPTLLMVATPEILVDSENGQKGMNKRIMYVGKPREILSKSMVSYKKEA
VFGTGKVKASAAHVMEGELIVVQVVSHVMLSDAKFIEHLHLLINERRLATDAYPYTMFTT
GVGGIKQSKTGEMKNDDREEALKASGDVHYEINSVNLGYWKIGGEAVDEARSAIAGLMIK
LPFYRGVMPQRFVEQATHDP
>Tip_3924
GQSLEALMVRDEPILFPVVRRLKIKFGKLQYQSSVLSEKRMYHRAGDLYASVILAVKKHR
MQGLGIVGLVRASPGYNTQSPLLIARHRMLTQAKTVKYLNLVFQDYPETSMTKRSNIVAT
KIIVRRLIGDPDNQGKQRQVYPDIGADQEYTTVKSALYFFQVDDHNEAIYESALDRYALS
SPILQGLMDAMVIERALSGA
>Tip_3925
SQHLEQLLTKGEPLLYPVVMRAKLQFQQLKANDGILSTKDIFGRAAELFCKIILRMKKQS
MQGLGSIGLIEVSATFNGKKPLARGRHHMLVQRQGTSYFNLLLEDFAKSSSTERWAIPAF
RLIIASLIRDNEIQHSNRQAYISIGNDHGGTTAKSALDFFYIDTSKRALYRETLNKMYLT
APSVQSLMDAMVLEAALAGP
>Tip_1652
EDTWENQRKKHVSRLFVILDSDLISCGREVHGSDISPAIQIYVKPGNLYVDVLQRHNAQE
VEDLGILTIVTQSVKIAGNQKVMTGRFHLLEQGHQQRSLRTEYKNQSKHANARPYSISNR
QVFISKLLKDKRVEASDKQSLIEVGNDTGNNVEKPVVSLWQLDAQPGSVSTDGVQKPKIY
IALVQALCDEMYMEAQLDRA
>Tip_1169
NERALRKDQKLDFPLRVLVSAPSVSVGAAPYNSRITKAVTLARPSHFLVEKFTIELRAAI
IEGIDTVLATEPRFTAGPSRTYDVTRISMRTEMVLFPPLRYQVNEIRKPSDPCPFSKGSL
LNKLKRATQAKAHKKIQHGEMPYEKNTNGREIQQEKFNFWAMDVPEADDMCKSEIGEIDH
IAIIHGLLKIIHLPHPIQTP
>Tip_2905
SAGGASRDQSITRNKVEMFAVGMIEILMGGYHRKAVLYETFKSKANLLLSDIEFPEAEKR
ITRIPYDTAVTERYLAGPPREVDWERLNLDQQGMPVDSSKYKRQEPRKVNNVESNSLGEL
SITNMLIPEVRGFEDAETTRSFVGRGEQREKLHPDNHNLLRFNYPTVELQKQNKAAPLED
LSVLYTLMKFSDVAFPLLEP
>Tip_2906
CDKGATKEQEVTHSKQEMFQIGAIEVVAASYRRKIVLYVTFKHKMDLFMSDVNPPESTRV
IARISLTLLATDRYVAGPSREIDFERLNLQTKKAPVDSAKHKKQEKREANDAEAYSLGEL
KVTSFPATDIRGVESAETTRGFMERGTHREKVAPDNQGLWRFNIPEVDLQSNDKSAPLSD
FALLYSLLKLFHIREPLMSP
>Tip_1456
SDRGSRATQKVTYTRIATFQMPSIEMGAAAYRKKLVRNIIYASFAEYLMEEIALPVKAAV
AKGVTLVAHLAEKYTAAASRALGLTRIDTKVQVVLYDCGKFVLTERRKPLNTLSLRLIEL
YLDSMDITDARAIKEIDHRQKSADAGSNGNKEDKDNLDNWRTDLPEVEIASEGRFEPVLN
FAILIGRLCMIKIPIPMMIP
>Tip_3166
DKHAIADDRTSELPIALVVFVPECRVREGSLCENINVRLIFGGRAELVLDIFTVYIQIHF
AELYNENLIKSHRGPVYTLLKLTVSAKRLKSDDGLLNVIEFGMSDAVRTSHADLKDAAVV
LEAYERVTADPEIDTVEVAGFARSGLAIMLALTPSNLTILKVRGGELDTMGIDKQDEMTV
INPTIGGTAELHMLKVDKQA
>Tip_3167
DKEAIANDKVQELPIAIINFIPDIRIHECSMRARVGVKLVFGGKAQLILSEFAVFIHIAF
AELYNTVLITAQDVPVYKLSKVQLGREKIKSDDGLLKMIDYGMSEGIRTLTAKAFDGTVT
IQPYARVTNEQDLDKVVLSGWPRNGLAISMELAPANLGIIHLRAGEQSVAGGEKKAPATS
IACTYGFVATLAMLKLLNGP
>Tip_1390
DTEQIDNKRKVGMNIAVAMLKPNCRVHSGAVESRIGVELVYGRKSPFIKKDFVVFVHVLF
TELYDNALVIAQRAPVYTLTRFDVGRLRVKSDDGILNILNHGMSEAIRNSNPNAMSVVLS
IMLYDKIMHSRSLDEVSINAWAKMGLALGTALRPASIGIDHVGCNEQDTPSATKQAPLMT
VSTTIGFVTTLHILKVARPP
>Tip_1391
DKDGIDPRKVTDQRHALLQYIPDCRVHQWAVEAQITLQIIYGGKSAVHPMDFSVFVHGAF
FALLDNVLVICERVPVHKMRRLDLARLKAREEDGLIDIIDFATAEAWYNTSPDGFEVALC
ITTYKEMIDNEELPKLQVTGWAKNNFLLAKALRVASISIVRVEMDEQHTHGSESSAPVME
IRQTIGFICTLHILRVVKGA
>Tip_696
DQEALPKANVAELPAALLRILPAIEVGHACLQGLILTQIVFLGRHQFVLNEIEVYVPSST
SAVSNAVIIIDDRYPVHPLTSFETGRLKVQSDSGIIDCLDFGISEHIRNKDPNPFNIAAA
ITKFDKTPSERESDRIQLSGMANDKLIFGNRVRPASFGMWKIRLQEQDETGAEQKPPMLT
VSTILGLLGFLHLLKIMYGP
>Tip_793
DQGDQPKAKVAQIPAALTEQIVSVQLGEGCLQKIAMKRTFFLGKDKFTINKVSVIVREDI
NSLADSVLLLDERKPINRVSVLDLGRLQTQDGNGAVECLDFVLLSEIRNTDANQYNIRAQ
LTKYGKTPAEKDVDTVQLNSYSADAMAFGTDVKQADITLWKVQYKEQPTTSAEKSSAMAG
VSRIEKLYPLIRLLRIVYDD
>Tip_4092
TQGVTPEATLCPVSMSCFESASCCLFVDACLEVFILHKSLFLAPNGYYIDELSLRARVDF
KSVAEDVQLLAPRYPICRITNLECGKLKVVSNAGKQEAISSIIRPKYKNTDVHIRNDTAA
LTNIGAEAISSDFNISGANGWLTFGIPFSNRVRHSDLKSWRVSSSEAEEPNARDKCTGTA
VAEMLDVVPFSRLQQVLYWP
>Tip_4093
TQEMTPEAKVAELDMSALASLPCLVFGEACLQKLILYRAFFLAKNEFVIEELSIEVHVDL
KSVADDVLLIGPRTPVSRITSLECGRLKVVSDSGTLDALSVTVKSQIANNDLHIKSIMAA
MDKFGAAAAETDLDIVGENGWLAAGFAFTERVRKADLKSWKVQTKEKEESGAEKKAAYAA
VASLLGLFPITQLQKVVYDP
>Tip_1421
KEDKGLNERIASILNPAFKRLPGITLGAIAVEAMLTLRAWWLGKQKFILTIIVSIFDIDE
RAVSETIIVITEKNGVHKITNLSAGALRILSNEGMHKHLDLILKRHDSKIVIRVGQTVMQ
ISRFGGPSTASELKVVKSISIPVVGFNLTRLVISESIDRVQLKADRFNGQGCQARPLAAE
GKSLYVVFELRSTKEIIFPP
>Tip_2229
TDEIGPEDQIESLMLMGIPRLQGMALGDLGVRRCAIEQAYILGVRDFIAKYVSGLSNVEN
RQVTNTLLMISEDNAMLKIHALDEGAVAKFMDQAILEHISAFCATLTTRTNIQAQGHCHQ
IERLGGVKENCDLAIVDRIGVTASNRNFERELRIQEINYLVIESKFKRKSGSEAKPGRSN
LVGLIALYPLMTFHNIVLKD
>Tip_2230
FEDVVPKVEVESFLCPKVPKLAEITTNEVGVCGVLLQQTYFLGQREAVIQYAGGVTEVDE
QQVTQGLLMVNDRVTMIHVSTIGEEALLQDADEGVLEHIAPIIAKLLSKTNKQAQGKIFQ
IDKLGGLSVECQLQKVRRMGIIASGHKYEKAIRVEEISHMELQAKYKADAESDKRPYSES
LLAKIALYHLMEMDNVVFQD
>Tip_3995
NQGMPTKLQMSFCAGSACTLIPQVTLRERALHARFLKRTIFFHVCLLHLNAIPFMLTVGA
EAIVSTINSLRVTTDENPIQCANKMLFQDQPVGVFYEVESYVAIDHKDNTLVDNLYVSNS
KLSYLFIEESRENRMFMLTSDSFRRFVANENVESMNFKYEIAKLLHDRGASLRSRAPLVS
RDVPLKLLPWLDTRARVAIA
>Tip_3996
KEDVAVNIIAFFSPINSCVLGPHYPVREMIPEADLLRRAPFFTICNAQLEAVLFHDAVAA
EVTLTALNVLRYKDPSPPIQASSQKHSQTKDVGALLSHLCTTATESHEYSAAANHEIATT
KLRYYFLIESQEYRVFLYEQTPTRAFILDESQGTVTFKFGLCRLLVNRGWLLRQNKDVTA
KESVAIVLALLRERSKIIAP
>Tip_3903
DYFLKGRNAVFEIPSACAQLVVKAHSSDSGVNKNRFKKMLNHENAFTFADGMGYHLRLPP
IKGIPVTSMIRTQEPESPPHDLDKLHIDAEPFSKLWAIMGFLAADDLRMQKPNEFEGESQ
TLRYKFVRDYENFVADFLESQEGSCYALARSVESMARALAHIRRPKNPDAAFRAHTPYFL
QVLRHRLVPFLQMQGAIYGP
>Tip_3904
DYYMTSRDGIFGLPASCSRLPVKNHPTDTIFYKKVIKKTVLLETAFLMVSGLAYQLPLGP
VAGIEALRELLTHEPEPPHDSVNKLSVTLNPFFALWAGLNFITTDDFMENEPNNYLAEEF
QTRKHFIRGDDGQSFILLEVQESTSLTLGEELPSLALSAEAINNPTGQDPPLRGADQFVS
TIMRTRLLPYLRLKLQLIGH
>Tip_1339
GEGVREKSDQIDAPCSCPQILPRLTVEGAGAWKKVTKEVVYLKTSLILLRGTVYWVKIGP
KLVLSTARLMAIKYEEPPFESVGNLQLNVKELGALWKGMHYLLDDQLQQVNPNQHAVTEA
TRKFLYVKNDKLDKFLLMEPQKGNGFLAGRHYHSTTSNLTTVKQPDDRNACFGASAPLVV
KGVVVDLLPVLKITGQYLGP
>Tip_1340
GEGVRSKTDLIDAPYSCPQIGPKFTIEGAGAFKRLNKQEVYLKSSLILLTGTVYWSKIGP
KVVLNAARILAINYEEPPFESASNTQLQVKELGELWKGLHYLLAEELRQVNPARHMVTQY
TYKFLYVKNDKVDKNLLATPKGGGGFLAGKHYHSTTSKLTTVKQPDRRTSCLGGFAPLIV
KAVVVDLIPILKLLSTYMGP
>Tip_961
EEKLRKKCAQFGHPINAVDLLVAIPVNDAPVYDEAIKKITVLRVSFVLMTFLVYFIRIGP
ATVANGVRKVTSRAARPPLEQVSQLQEETRPIAALWSMLKCLIANESKRIDLNEAGLGDQ
SDGHYFIKEPKELGVTLLDPNAGGKFLVGRAVRAVRECHNSIKASDDNALCYQAHVPMVP
KARSVRLIPCHQIKGQNLGP
>Tip_2556
EQSLQSQPGVAGFPWETCDLLAELPLELVAAVGDSTKKTILLAVSNLMMRFEIMDDRMGR
AQAVNELRCLSSKAGRTPLEKADQLDLTMRVMFSIFKMHRYLVVGETRYTNFNQAGVGDH
IEGSLFIQIPMELNVCLANTNQLGKMLQGISIKAIKNPAAGVENSIDQRECHQRALPYTP
QAKSAKLQPCYNVRIEEPKP
>Tip_2557
SQVMKDRRGSIDGPWHSANLIRKYSCPVSDVYDDTRRNGCIISNTDLLMRFAIYDSRAGQ
AQVINRLRSVNSEAQRPPLEKVSKLEIRLRVFYSLFKVNAYLLQGERRYTDYVQASIGEE
CEEVLFITIMVELNVTTADPHATGKLLDGYNVEAIRGTLSYLDRTQDGSETHQASAYLVP
RGQSMRIKPCFHMKVNDITP
>Tip_262
ADGLRRKCQIFAAPLAFFAMIPAVPVNDKSIYRKLVKQIIYVRSRVALAKTRIILIKIGR
MGTIHALWFLETDAPEPPMEAVGLTRQQVRALDKLWGTLEMIVADETKITDPEVYGFKDQ
SSKYFHIRDEKDLRALILSNSPAEGISYKQLTKHVTFAVVMVKNPKDPNACSRKHAPYAF
RDVLLRLLPLAHVKKIIYGP
>Tip_1143
KNRMDVSEKAIAQGKLKLQSDVDIGCADDIYRPDISKKVHRVIRHMPLEVALTSGSLKGS
LLLLIAQDAGLYPRKQTKIILFPINALELTEHKHWYYGMALAFEKERTEAAKMGIDWYRS
EKSELPSRRHATRTDAQMTILVQVVDSGNPSVEGNPLRWWNGRDAEFLSNVDALISLLVR
AELEKRAFVYEISEGDTDNY
>Tip_3072
HWEAPSPTEMHSRSGRVILFRYTLQCDDVQYRTDSTKIIVRVSRPPPAEYSIAVFYSHYD
LLMQKSSDVSLYETWRQPQPRIRLPAIELAIFQKRWFNAAGAIKKQDIQVPSEHIKFYKL
RDGKREAQHLAQQEELSTVIVNEPLQHKNPGLEGLPKQFWTGMWGDLSVSQAARLGLRQQ
DDFTKDVAQATGSKQVKLES
>Tip_3073
SAEVSKPTQFNSECSRLLLFRYALKCDDINYATQVMKKVYKISREPPIDHFIIQLYPHMD
VMMKEMNNSMAYDTGREPMFQLPLGNLELTEFKKWWLGFDGKIKKEEIQVPSEAHNTFTL
AKVQLQARHKEQDAPIGTLRLREGVEHIAPGLTDAPPQFCSALGGKMEYALQSEVGLRTQ
DEFEKEEAHVTLSNQNSTDL
>Tip_1271
RAEMPFPENQRNDSMAVAMFKYDIGRDEVGHKKGISRQIYEVVKQPPIESFILYYYSHLD
LVDKEVRSAGVYPWGLEPISHLPVGALELIKHEKQFWRNALKIAKEDLQIPKEAIGFLTL
QEVYLQSRMQGQTTELQLLTIKRAIEYGNASLSGVPTKMWSGSNEAHTHKMEQDISIKTT
EEFQREAGHMYTSNTEGMDI
>Tip_1349
RGAVDLCAAIRIASMFYLLVSLDPCAASEVFLPGIELTLVDLIKQGRVHVKTMAGYVGLH
LAWTADTDTYKKAKVRTELIILLVAYGSILAEQKLRREYGFLIDMQSLVAERWSIQWEQS
SKGRLPSEEHGQRQEVKARAIINSADDSFFSPERPKVEWCTGDDAEMSESIEVLINNPLR
GELERETLGYSLAVTQVSAP
>Tip_1350
NDAIDLVAKVKLAFEFFVVASSDLCCGSDAYLPGVELSIVDVVRQGRVEEANMVGYVGLG
LAWSAANDRYEKPAVRTQIIILAVYYYSLSTEQPLHKEYKIVTSMQSMVAERWCVRWEDS
NKGRLPSPDHGQKREVQGPVIIANVDGRCFSPEKPRVTWWQADDADMIKAMEILIKNPMN
AELERSTLGYSFAITQLNLP
>Tip_922
ENATDLCAKIRMATGLALLASLDLCCGSAIFLPGVEGTIIKLFRVGRVDVKTMIGYVGLN
LAWTAATDENKRSKVRQELIILPIGYYSILAEQRLHREYRIAIEMQTMVAKRWNVNWEQS
SQGRMSEKEHGSKKAFEARAIVAQIDDSSFTPEKPRIRWFQGEDAEMVEEVELAIGHPID
PELKKSTLGYSIAISRVSDP
>Tip_3946
EKADDLVATIRFATGLAFLADLEICCGEDFMLIGVEGEIVKLFHVGRVFLYTMLGHLGLS
ISGSGIASENKRSKVKQELFYLQVGYLSILAEQRLHHEYRVAADVELMQVQQANSAWEQS
SKETLKEQENGRKAAFKARGIVSQVKDSSFVTKKRRIKYFEGATVEMIDEVEIAIGHPID
PELKKSALGYFIAMSKISDE
>Tip_3947
EKATDLCATIRFATGLALVASLDLCCGEDIMLIGVEGKVVKLFKVGRVDLYTMLGYVGLS
VSWSGITSENKRSKVKQELFYLQVGYFSILADQRLSHEYRVAVDVETMVAQQWNSSWEQS
SEGTIKERENGRKKVFKARGIVPNVNDASFVQKKRRIKYFKGETAEMVEEVEIAIGHPID
PELKKSALGYFIAISKISDQ
>Tip_2467
EDLIDLNAMVRKGTGLALVATFDLLTGSDIFEVGVEAQGIRRFIVGRVKAETMIGYVGTN
IAYGVAVDHNKMTKVVKQLLLVPVVYYSILGGSRLHREYKMKIELQTLVAKRWNLNWEKS
SKGRILENEHGAKQAMKAKAVVSNVEPASFETEEPKIRYYEGEAAATVDEAELAIGHPVE
PELENENLGYSLPMPNVSDP
>Tip_2468
EDATDLCAKIRMATGLALLASLDLCCGSDIFLVGVEGKVIRLFRVGRVPAKTMLGIVGKN
IAYQAATDDNKRRRVMKQALVLPVGYYSILGDQRLHRDYRIAAEMQTLVAKRWRVDWEES
SKGSTKEHEHGAKNAFEARAIVSQTEPASFDPEEPQVNYFHGEDAITVEEVDLAIGHPID
PELKKSTLGFSIMISKVGDP
>Tip_3612
HSLDDVRMKGAQLNLNVDALHDLSCPGSHPFYRLMSRVLNSALVAPKPTMRSLLRFADPT
ESWIIQGQVGPTKPFVMEEVAWGITMQASVAFFHTLHKVNVIYKEKNPPFQKPPLKELQI
FGGDVVIADRLLQVPRPDENGVDPLGGGKIFLEEPCLALWEVLANKAMETLAVVQGLFIA
SEILTTQSPVVPAEGGIGPP
>Tip_3613
RSKEDVRYDGVGLTLNVHSFKKLGAPGVQELEVVISKAPYSAIMRPQPDIRSLLRYADDT
ESWIREAEIDPSKLFVYEKHTLGITYKATLAHLESLHRFEVIYDQKDPPMEKPPNKEIQV
LGGKVVYADNLLEISRPDQSGVDPLGGLNMYVEKPAAALWETVTDKAEETLSTLKGMYIA
DGLQTANTPYLPGEAAIHRP
>Tip_1480
RGLKDLRFKGEQMSAMIFTLHNLTCSAEHPLFRVISRILYKATFAPKQNFTTTVKFADEM
ESWIQQGEIAPMKSFIFPDVAWAVTAQSHLAHCNTLHLLEVQYREKSAPWDIPPLKELQL
TGGAVLYADNFLRIPRAEEENADPLGGAKTYLEKPTLMKWGTMIKDASEPLELMRSLFIA
NEIQPQHTPLVPTRGGVAPP
>Tip_2533
AACENLRHKLCQISITLHTLEDRFAQGGELFYQKVTRLIYNATMRPKGNYRPFLGYTFET
VTYVQQGDHNAHQKFAAESLVWGITLTGVLSAAHVYKKLAVMYKARTPPRQRIGITEFAL
LNGNAVYDDDKTHLADNEETLIEPVGGASMYLDDPKLSLFENQDMKNLETLAAVRGVYAF
ANLNSSSLKITPSDQDLGAA
>Tip_4050
RLCEELRHRLCALTINLMALEETLCAGEQLMYSRAAKRTHNAAMPPKARYWAYLGNSFDC
IAWIQQGKQHGFQKIVAQALNFGVTLKAATSTEFINDQLELMYRARNVPTQRYHVNEMAM
LNASIVYDQAKTRLPSGQDAFLIPIGEEHIYVDDPKVALFEKRDIKSLDELGTVAGIYAF
TRLNNDSLRISPLLGGLGEP
>Tip_4051
RLCDELRHRLCQLTISLMGLEETFCCGKHLMYARVAPRTHKAAMPPKARYWSYLGDTYDA
IAWAQQGKTHGFQKVVAQSLSFGVTLGAVISAELVEDQLELMYHCRNLEKQQYSVCEMSM
LSASIVYDQEASRLPEKKDAFLTPIGGVQIYLDEPRLAFFEQRELKTLHKLGTDQAVYAF
TNLNNDSLKISPLVGGTGSP
>Tip_3220
RNAREDRSPPARTALLYDVFRAHICTGLYVVHPSIDYENWRMGFCTDRGLIDIKDRTVER
YKIGSGAMFDRFTNYDKITKDLASEVNVKPKKSNIAKRVTDQFRDRDFPWGNRKFQFLGL
FVHCVHVTHLMEKEPEKPDASYSEAEGFELELNRSPYVWYNEDRRLAVNHLLYLLRGLAE
SEFLKDALPEVVLDVGNGTA
>Tip_3221
KKVQEEHQPALQMDLVYNTIRGRVSTGVAIIVPVIDYASWRIGFCHNAGLRDLRQFEWEK
YQIGPQALFSEFDELDKILMDLATTISKLPEDGELSRQAPFLWNDQSFAWGNMLITLLGI
YAGCVPATHLLDDEPENDDELLSDGAGYEIQLDRSPSVWYTEMRRIATNFLLYLFGGVMD
TSLTRDNLPELYLDAGKGNH
>Tip_3087
KRIKDDRRPSIQLDIIYNTYKRHLCTGFTIFKTKAEYVIAKITDCNNLSMTAIIQYTFAT
TQLGVTGLVDHLQDMEHDILALAVTPDNNIDDYDLTRTQDSWVKDVEHPSPNDNLNYVDI
IAGKVSTKHTARKSPGNEEPIIESMAGYDIDLEQSTIYWYSEERQLGVDQYAYLGGSIVK
VELDKPNIPDLMLDAGGGNP
>Tip_2478
GALSENNKPVYQLDLLLGIIRGSLCNGSNIYAADIDHLKVKLLNFDDISQKQVLKFLAEI
THNGASNALHKYEPFERYIIQMGVSRRTIVGAYRIERGQAIIHSKREHPERRSNLNSFEY
WQGAVRVRHVQEKEAGYNIKMANAITGKELAWATTVAGWIMQKLQLTVHDFAVMGSHVAE
ANRERDSLPDMFIARGPNDP
>Tip_2479
RHLKQSNRPAFKIDILLGIIRGELCTGNDVYASVIDHLIAKMLNFNELTLKAILEYLLQI
GRMGSSGIVGKYEPFERSIMQLGITTDSIVGAFRITRGQSIVYSEREYPERNWPLDLFEY
ITGKVTVQHIKEGAPGYHERLCKEITGKDIELEYPLSVWVAQKLQLATEEYAFMGNFILE
PQRDRENLPDLYLERGHNDP
>Tip_3185
QKLRAGVKHLLELDILPGIVQGLLTEGIDISTIGLDNILLRIISYASLEYKYVLDSVFSI
EALKDIGILTAYKETDKSVGQIGINADQIAGLMFIVQVQRSLFDIKLHPPRKHKKDIENL
IVGKVGLRELEETSPSYNGRQPIKVNDEVVARDYGAAFHQTAKFEFRVNELRVICSFLRK
LQFEADLQPECIVECSNADP
>Tip_3186
QKLKEGTRQCFKVDLLLGIAQGLLSEGTDIHQAGVDEVLLQLIQFNELSVRAVLDYIFQI
DRLSQMGLITAYEAFERSLSQVGINTDEVAGCFSITAVQKILFKMIEHPERKHTATLEVY
LVGKVTMRHIEEGDPAYNGRSCQQVGGQDVREDYSLVLHYSRKLAYRVQELRMLCAFLAK
IPLEDEKQPTLLLNCRRGDP
>Tip_2563
RNLKDGRRPVFKVEIILGIVQGHLCTGSEVYSQSMEHLVMQILNGNELTMKAILDYVLQM
CRMGAMGLVSKYEKFEKAILQLGITTDAILGAYSITRSQNILFKSKEYPNKKGPMNLYEY
LSGKFSVQSKAEGAVNYHEGVYKNMGKKDIQLEYPLILWYSEKLELAVEEFAYLGGLLVK
IKLEKDNLPDLYTDCGRGDP
>Tip_2564
RNLKSGRKPAYSVDIFMGIRDGHFCTCSDIYSNAVEHLVLLVLHKNENTMSATLDYMLEM
CKHDGTGKVTAYDKHKFSIATLGLQRPVILSKYSVTKTQNVLFLAKEYPNKKSPLQIFEH
IKGKIPAEQKATSGAKHNEKVFKHMASKDIVLEKPLFLLYSEAFEIAIQVFAYLGWLRMK
VKLETDALPDLIFDCGRGDA
>Tip_3865
KVVKESKEPSLLKDIVENLYSTAVYSGYRLVAFTIGCVSMNLIAQEEIGAHDLLDFAIQS
CNSSTEAVKKLEGVGARVIAPEGVAMKKLTSVYQTLKVLKWTFTPRPLEKGLFPVRKFEE
FESNISNEFARHDCPRDELRGTQLIGEKEAELGKLLHVWSGPRRKLNSPQYLVVGAVLCE
NDVQNKNLLQLWLNFAPGEL
>Tip_3866
RVVKDANKPSARAEFVENVYTSASYTGYKLAATTVGNLTMEIIASEEIGAHDLMAYVFEN
CNSSQEGVAQKEQKGSRAIIREGVCMKKMTSVYDTLKVLKWVYKSRPLDKGLFPVRRYEE
FRSNISTEHAGQQSPREERHTIKVIGNKEADLGKQFLIWNAARRRLNLPEYSYVGRLFCE
QHIQNENLLQAWLSTGPGNV
>Tip_1206
RSAKAPSHPSFRIHFVANLYKNALYLGYEICALLIKEVTSDIVYGEQLSEPDVMAYRFKC
CDVCQNGVAQEEHRGERALLKAGIKIERLQGIYDVMKVMQDIIKTQPLEQGLFRVMKFED
LVTRLTTEHIAEEAPQDGKNVVRVLAGEDMDLRNPFMLFRSSRRRESIAEYEYIGRLLAD
EHIVSTYSAQIWLNTGRGRV
>Tip_2789
RALDDCRSPSFRIGFALNAAQWYLCSGSEIKTSAVDKVTAFILVRDQFCIPELLGYTFEN
LKLGARGLIQAYERYDNNVLKYGLTVDPLIREYNIARKADTAYKSKQSPKKNSPLDTEAP
VLARDVTSHLQENSPGNEDDPIKIVGNKDIHLDIPYLVWFEGRLTFAFDDFEYLGGILVN
VNMLSHDLPALLLECGQGNA
>Tip_2790
GALKDQRKTSFRVGVDVGTAASDLCTGGEVKTSDVENITVLLTIRSENSIPAIAGGTFDK
VKHHAQGLIQKYNLYEELVLKFGLSVESVLAAYSIQRCSEVEYKNQQTPESTMPLNLFDT
IGVKDSTDFVAENNPGNEDNVVQINSGKNRRRDEPRVFWYEGKLSYKFDDYNLLGGLYAS
VDLRKNDFAAQYLECGQGNP
>Tip_2407
RAAKDGRRPTFRVEFILSVTKEHLSAGNDLYSSVADHLTLRMTECMELTMPEILGFILAN
RKLGAEGLLQNYEQLEKTILKIGVTIHQIVGFYKFVRQEEEVYKTRKLERQRFEFREQDI
LIAAVQTEPLVQQSPGNEENIIKKTKGRGIHLDEPFILWYSAKKQLALDVFAWLGGLFLN
VQLKHDNFPELYLQVDEKSP
>Tip_982
PAIKGGRLPPFIVDFVINCVYTQLTPGLSVYSTAADHLVMSLINCDEFPIPSVAGFSLRN
CRICITDMFKKYDKYETSILQIGIKVDQIIGACNITELQDMCLENKKLPSKLYAINLSDV
VVGKISASHSGTKGPGNEDNIIKSWSGKETNLTQYWVLWYNLKRELAVDAFSFLSGLFVK
NKLQKDNMPEEYLDNERGNT
>Tip_2393
RNVQTGARDKLHVDYACECLWDRACVRNVFFKHVSATIFAHVVTLSEYHVPNTFQLTVAS
YIWVETVFLVRFERHRKPLLDLGTKAAQIMGMFGASPLRAMVVKNRPYPDARYSADIAFA
IVGHPAQANIGPKGPESEKEGVKILGTHAEEVMLPIMLTTKIILQIAVVRFPFVGGYWIK
FRRMEERVSKGFLEAPKGGK
>Tip_2394
KGVIVGLRNKLNVDSVYEWAFNHKCSSENLFNNWNAHALVKIVSKHVTQVKDTQWVTIFE
DLLCVMALLCRIEQDRKQLLSLGAKFDFILGVCKVIPVHEWSIEDKTYPDARLLCKLHYL
IISAVESCQAGPTGAGNQEKVIRAMGTDAENLLAVIIGLGGLLSSKSVDSWVFVGPLYVA
VGYDRWIVPAQYLRSNRGEQ
>Tip_2065
QWLLTGRQSFFDPGLHGLQAVKLLAADALALLKYLAKHYRVTVMTREHFNKTHIEENPEE
LLELGKPKRIGLRILGDDGVGDGLTYANILAANTFYSEITMAGDSIPIAKSDIDFGPQAY
FKASVTTLEKILSRATKQQARILWEVAMALNNSTLAVNLKSQDVELTKSSSVFQKIEKIY
YKVKQALLRLGVLRRVVYVG
>Tip_2066
EWLLIGRKRFLDYGLFGLKAVKLFAKNSTNLIIKLAKHLKITVQPRKDFDKNRSTENPEC
EFELGRPARMDLKILGNEGLGEGITYAPILAARCFYSEVVMATTSIPLANSQVEFAPQKY
FSASIDTFDSLMAKANKQRGALLWECVLALNHDTLAVTLKKQDEKITRSSAVFARVPRVY
YHVGQDIVRIAVLQRLIYVG
>Tip_381
EWLLVSRRVLLDAELYSLKSFCQFKDDGTGMMLRLSKWFRLLVHPHLQFGAASTDQAPRN
EFELGKPPKPDLQEMGNEGLGQGISTAPVLALRCYYSKINIAIESLLTADADGEFEPREN
YTFAIANYELLSKKAQNFRVRILRESAQSFDYKTLGVNLRKSDKDITRAVDVLPRVHRFV
YNVEDEIVSIALLEQVVYIG
>Tip_114
DMYWARAEAFSNATVYYSRFITIFGFEASFHIQTIDIIEDKYHPPNGGYDNVLGKETERL
NMEVHTLPVPGLICDSNPFKRRDILSEGGLFFNEYYFHMSFTPKTDLITVTTRQLNPVQD
FEININRLEGFAQACTCLLDVDFGLCMLALLYTSFVVNFKTIEDKQPAKDAGVTNTEKAF
YCTPYDVTLEIALESKVFVA
>Tip_3780
ESYWTPAQRMINESLYSQRIIAVLSYELNIFVCLIDSLEAHHQPPEKPLEHVTVAEKERL
NMEYHVLPIPALMIGDNGLRESFVYSGAVLWYATYFFETTVLPKLKLTEWSGAKIGPVYY
FSVNITLWESILADPSLDFDIEFYKCVASLEFKTMCIGFKTIHEQLSAKNQGLEILLKEI
YAYPHDYILEVNVESKVFAA
>Tip_3781
ESYWTPWQRLVHESMYAQRIISFLSYVLNIYLCLIDSLEQHKQPSGKPLEQVTAMKKERL
TMKLKVLPIASLLVGADQHREVFIYSGAVLWDSSYLFEATVAPDLKITEWSASKIGPVYY
FTTNFAGWESVSADPGLDFDVAFYKCVASLEFKSLSVAFHTIREQLTTGNRGLSVLLKEI
YTCPEDVVITVRVDDEILAA
>Tip_1287
TFPWIPQALENAESLRVMQFLNIFGRLHEVWDEHLGKDEVQYESPKPGLSLLRPIKSVDD
LVHFILFVVNARICLQTAIYEKGVLPYTVQKWWARFYGYYIINACAKIDWGELAISVKYR
VNMSSIRLCGILQMSGDQKVMQFYQRMGTPFPKFSLFGYGDYLFKRDRESEACITEQDHK
ELGPDNISVRQIIPDYPCPG
>Tip_2003
KFPWYPSVREFGEALRALQFLTIPRRLSEVWEEHLNKDDSAFAKEKPGLKLLRPIKETSE
IIQLLVFITSSLIAANIGVLDRGRIVYSLVRWGCRFYGVYFLAASSELDWGDVDMETKFR
LDMKTERIKAVIDFCGNEHVAQVYNRIARSLPKVFNVGYADYVARSDREAKSCEKQSTYK
ALGHDKLGIRQIMNEYPCPG
>Tip_3598
DLPWYVSIREYGEALPSAGYLVIPGRLTQIWDEHIEKDRISSDTDKPGRRMIAPLETTTD
ILQIIIFITSSLIVSDIDLFNGGKIIFLAVKWANKFYGIDILAAKAELKWGDTELESKYK
FTYDTEKLKHTIHFSGSEHNDEVHHRLARSLPQVVDVGYADYIMRSDRDVKSCEKESAYK
ALTQRSLGVGQLINEYDCPG
>Tip_3599
QLPYYVAVKNYGRGLPAIYYTTLPGHLLQIWEETIEVDKAASDKATNGLKFRYELRDSID
MIQIEAFRGPGEIMSALSLIDGARIIYVLITFRCRYLNLCKADGKQEMKWGDVEREDTYK
LEFETKRVRVLLRRCHNEYIERAGQRLTCSLPLVPEIYYADYVQRTDRKAQTCNEASAYK
GFSQRFLGAGEWFSEYPLPG
>Tip_3486
VVEWPLINAYGDKTVETKQSLTLVGDVMMLWTCEPGAQRHGDNTKFSVIELFSPDVVLEG
ICQAHQLYIYPAASVKQLQQDLCLLREAIISYWILIFKYYAIKERLDTEWEAFKLLKSLK
FNAKLMRCSVIISSQLDAILLNFYGEVDVKKFKFKEWGFINYLPELVDDPAGGRGLDEMK
SAAAQTLTLRTSSQSIVMKG
>Tip_3511
WYNWPMIRALGREALHATLAIALVHTVSALWRTHLGHKPVGVASRLTKVDIIVFEAFKEA
PVEVTVFYIYPLAPIAELSLEMFLKDAPVEGKWLLKLEYFQLKERIELGWETFKYIERLR
VPQMITNVKVVIDQPPTAEMLAYMKQFTLKRASLMTWGEMHHLMKIIDDESNADARKHPQ
VTYADLAMVKELHGAVICRG
>Tip_3512
RHHFAMIKAFGRESLDACNALALIDARTVFWRTHMGEHPVGYGARLTRIELLAIEVTKES
VVDIVLFAIYPLVPVAKITAELFIMLAPIEGKWIMKLEYFEIYLHIEIDWETFKLIDMLK
IGEALFNAKIVINDSATTEIYDYLKQMVLPREKLMSWGAVNYVMKIEDGQSTAEVKRALQ
VTMADKSEIREVGGAIIRKG
>Tip_3272
SFDWLPLFMFKDDTFQRMRMIHVVASTTAYWVERIGGQNAADGSNIKPLRLTDPTNIVEG
VSALHYLYLYTLISIQVVLYDLRLIQGPIIGWWLSDFEHIESHKALPENWETYRVVIKLK
SVLQHLRTSLTIRSQLDQFFIQLHHDTDVPQIKYILMTYLTYIPRITSEPEGIEVDGGTL
SSAPPSLAIAFAERQHIFEA
>Tip_821
SLKWIPRGFFVEDTTIDICIALYSGHVINLLFTKNQFGNIAYLTAKQGCELIKPDLVQEK
VLPASLLEAPSENMLAIMQYEEQLLDTPIMRYIYFYCYVWVNTRLILLQLSNLKFTIRLK
LRCDLAHSCRVSQRPKSYITAELYEAYKKSAVQEASVAHRGYDQQMVQEGDGCHMTKKLL
SGGPADNVLRDLVRMLVFKS
>Tip_3809
NLHMIPNGFFIEDTTTDMCVCIYKAIFIPVWFRKLQFGNVLFLYGKQEVGLIVPDLVQEP
TLPNTVLQTPTENLLPVAQYEVQLLDKPIMHYIYFYCLLWVDSRFLLLLVSNLKMTLKIN
IKIDLVRTIKAGKRPVAHVADTLWEAFSKDGIDVAQSCERGYDQEMVEPGQGCMTEKKII
KGGAANDELSMLIKLLVYKP
>Tip_3810
ALRYFSNGFFIESVISDHCVCLYYCIIIPIWLTKVQFGNIVLIDAKEGVGIMVPDLVLEK
TIPNSVLQLPIENLIPVSQYEVQLLDEPIMNYIYFWCFLWIDTRFMLLLSSVLKITLEIN
MDIDLTRTVKAGTRPKAHIADTLWEAFSKTAVDVAQTHARGYDQEMYEQGIGCLVEKRII
KGGAAHDELKQLMKLLLLKP
>Tip_3141
QFEWVAVDILIDTRTLLNRLLVIREAYTDLWTHEMAAKELRHAIARKEIDIINPPAAEEN
FYGAVIGDPPRIEEYLILNFEERLLDFPLANIILLYKKNLAHTCIQIPAQSKFNVMVGLK
FKLHLVNEEWTLQVPPAHKLTLWANELDKYLMAQDFIGFQNRNPKKKRKTVENSSGRHYF
KAGEKVLLLALELFRVCLEA
>Tip_3142
HLDWVAYGELVSPQTALRRMIVISAAYSPLWCHEDAAKDLKDVIARKGVDIMEKPAAEEP
TYGLLLADPPELEDLRVSNFEDQIAEFPVAHYIFFHTTHFAATCGQMPRKKNLNIQMGLK
FKVHAIHKGWALDVPHSYLLTQFLADIVKASAKEGHAGFQQRDPNKKRPSENDHAGKYCY
RSGPAPLLLRFEVLRLCFKE
>Tip_683
SYYQVPEQILIDYKTSAFILVMLNRRMAWIWASELIVKDRTFLTAQTGIEVSQPPSAPKQ
VFGPLLLDITEQEATSVKYYELQFLEFHFRGYIFYYSEYWIMKQLIMTNWGCFRAKIRLE
YKQDVIHHTSLLRCPKSYILDQVWEGVAKTTLEEGFWSYQNLDPQHRQKDDGNFTPRRYL
LASPADELLRIVLIEICFTA
>Tip_3300
TEVWTRQKIMLRENLEVLTIILMFMAVDTYKANRIKSMEAIYRDPRRGIRTVQPMEVAEA
TLEYRLLPVYGLLTFEMSLSEIGQMTIPILDKLTFQFSYYSALKVLLYDWGNIPVEPDIG
FFLHMLRFEAVMRSPNNKFIGDIHKCIGTDRYFEIVCGYAKYNPKPGATNAGLENDIALV
TNGPRLLLLHTIVVDVLFNG
>Tip_3301
AEIWTRQKIMLRENMELVTIILYFNAVDTYYAKRLRSMEAAYQDSRKGVRTIQPIEAAQY
HIDYRMAPLFGLMTFKASLTEVARMRIAILDKATYQFHYYSEPKVALYNWANVPVEPDIQ
FFLHMLRFEAIMTAPNDQFCRTIHKSIGEYRYMELVCGYAKYNPKPGAKGSGLQSDIALV
TEGPQLAIIYPIVVDIFFNG
>Tip_3387
RVSFQKQRILMSEKLQRLTVLVFFGALDSILGNNCHKRDVAMKFPKRNIPSLNSYPLLPK
ATEFPLSPTVGQLVFPILFKLGGKLTTPAFNSYLYIFNYFSVSKLMLVDFTDLPIDPEIR
FFLHMLRYIGLISFPTSFFVRDIRACIAIYHETTFILAILELEPVDGVTACGLTAEIGHL
GKDPEIIVGYWVDLDLFYDA
>Tip_3388
SRVWNRARIIRSEKLEKITILIYFGCIDSMFGSHLRKIDVAIQYPRRGVPQLKPSPQLKK
ATEFPLRPSVGQLFFPVALKEGNQLTAPIFNSYLYTFNYFSMPKLIILDFTDIALDPEIR
FYMHLVRYKAILTVPTSLLVRDIHSCVAIYRESKIICAITEYEPGEGSTGAGLEAEIGYL
TKDPEIIVAYWLDLDLFFDG
>Tip_3440
DWLWSPRKILIDAELLAVQMLTFLAGSSDASLCRMAHAGTLYYHARSAAPIISGQKALKT
RMKVGHMPHAQVSISGSPRVGDGHRSGPLFTLLPYYILVLLDSQCSMVDSPHIEYDPRQD
YTVTAEQFQGILIKPSNSKAAIVYECLACFDLMTQGLPLKAHNLEVTKRDAVTSTIAQIL
KSVVDDLFFQHYMQPVVYMR
>Tip_3441
GWLWDPRKMLIDAELLAVQTLTFMSGSSDAVLCRMAHAGTLYYHARSAAPIISGQKALKN
RMKVGHMPHPQVSIAGSAAVGDGLKSGPLLTLLPYFILTLLDSQCALVDEPHVEYDPREE
YTVTLTQFEGILIKPSNSKAAILYECFACFDLKTQGVAIKRHNLEVSKRDAVSKTIAQLL
KSVVDDLFYQHYLQDVVYMR
>Tip_271
DWIWMPRRVLINEEIYPIRAITFMGGDSNANLIRLPRAEKVYYHPRAALQLVTPQENQKL
AMKAGHLPHPDVAVCGNGVTGHGLKSGPLITQVPYMYLLALNSQSMLIREPHVKFEPREE
FTVNLANFEGLSEKPKSKRACVLYKCLACFDLKTMGLDMRRNDLEVSERVAVSKRVEKLL
YSVADDVFMNHLLQNVVYLS
>Tip_3819
LHVINEPKIIYSATYRRLIKKIYLINEEAHFWQKQLLLLKQLLAPFTSFNVKALFEQPYL
STQTAKEPFREPEFQLEEMTSEGSGTTPQPALLVTFAEVDYNIDSIDLLWVFHALANTEL
LLPPSEGLRRIAADGQLYKLCYVWKRLDAFCYRTAAVGVKNREQYIDGAVSIRLTYPRFV
ASINKQEFLIDILQYFEYVR
>Tip_3820
VWLLNDKRILYAAEVFQLVQEFFLLATQSEFWRMLLQSLKELLGPINEFNVKQTFESPYL
SCDTGVEAYRDPEYAVNELTGDGVGQDPRPALILTFAEISFNMENVGLMWTCQEVVSLVD
LLAPNETIRKLSVKTQSYKACYYWQRLIAFCYRNFSVGVRKEEVYVDGAASVRCDFPKYL
SKINSQSFFIDLLRDYDYVR
>Tip_3181
IWLTNDLELFQEPQIEQSDAQIWEHTSNQGLWKKLGESLKDMVKPSSYFQFKASMQSIAL
SARNALEPYTTPEYSMADLVMQVIDRAPRSRLIALFTERNYGMEDVPLLWVMQDRVSLAD
LTAPNETPDQLAGPGEVYQVCFAWKTFVTFQYRRIAVGVRQKGNFVDGPTELRVLFPRYA
SLIRKPMFLIHMFKNHQYAA
>Tip_3182
IWLSNSLELFSEPEVHQPDGELFIHSTANGFWKKLLGTLREVIDPIRYFDRRASMESVYL
GVSDGIEPYKATELTLSDMTMEVISKSPRSKLVCAFMEDNPHAQNIALLWTVQNRVCLAD
LIAPSETPKQLAAPAEIYHICYAWKSFVTFHFRRIAIGVRKEGAFADESSEIKCIFPLYG
TLATRPEFLVHMFKNYEYLR
>Tip_1067
IWLSHKFELFNEFEILESDAKIFEHNQDDGYYGKLLEAIGEALEPNSYLEIRASFDAGYI
SIANGIDGFRGPEYMLDDLTMTKIDKAAHARLICTFSQEGFQTTAVKLHWSIQERGLLAD
LIAPSETSTQLGKSGKDYEVCYAWAKGLDFHYRRLVIAVRKEGASVKENTKLSCQFARHM
SLVNRQKYLVHVFKDFEYAR
>Tip_1068
IWIYSDWELANEPEMLEPEGEIYEQNSDNGFWRRLYLSVEDMLDPKAYYELAAVFDSIYL
SRTSGIQPYKTPEHFMADMVMGKLEETARKKLICALSKEGEEVAGIAILWGIHDDIAASD
LIQPSEVTMKMAMDGQSYKVCYIFKNFVTFYHKVISSGIRKEGAHANISAKLQCKFHKYA
PLVNKAKYLIHVFQDYNFAK
>Tip_385
ALFYTYWTFYEDEEVTNPAGEILLITTESGFWNGKVTEISNLLARNGYMGIEAFFADFCL
CVHQGVEPRRGPAKKKLDYTGEFVDKEPKTAVICGFLYQGVGVVSINLLWNIKTSVWIGE
CSNPDESETKLAAESSTTKIMYTYLQFLFFGLESLSIAPKQEGAYVDGTTYIHVQFPHSA
SLVEKEQVLMEILRDLEHLG
>Tip_1774
VLLYRHRTLVSDEAFFQTPAEVLLIAADCGFWDDKAEEGEDMIARTSYTEVVTYYADFTL
VVNQGVDPETGPERQIFNIHGDIVHDFPKPALDVGQMNRGVQAATIAVLWAFKTKTVTTA
FEDNEETPTENFMDGAAHKVGYGLTDMTFYGMRELSIGKRQEHSFDEDTQKLHPSMPHLL
ALKEKEQYFLQVARDYENIR
>Tip_2109
AYYFADQEVFGDQMTQDPEAEAILVNFECGIYDKSYEQGEDNVQKISYSQTVIYEGELLK
IIEQHINPDNGPERSVADFADNLLHKLPVQKLSIAFMGSGLHRISIAILWQMFTKTTGSG
YEEDEQIRIEKHCEKAPHRLAYALYVLDYYGIREITVTIQPEHTEGDDTTSVYEQEPQLL
RLSDKRQMFLHLSTNFDQRA
>Tip_2110
AYHYSQHGLFGDESYQDSQAREILINVDCGIWDKTFQQGEDNVANVIYTETTTYLAYLLC
IVNQGLDPNNGPERTMMDFDDNLIHKQPIATLDIGIMGGGLGITTIAVIMDLATKSTATG
FEDGDQVRFETHCDNAPHRLAYVLTVLQFFGIREVSTAPRPEHTNDEDSSALHSQPPKIL
SLKEKLQAFLHLIKDFEVRA
>Tip_2103
VRLLNEKRFYYEAGFYHLKKADFILSTEKGFWTKLNEAMLALLFPPHEFHIGPTEDQPAV
RMDTFLDPTDESELTFSAVIGEAISYQPAPMLMCLFHEMHLNVQSLTIDWCLEDYAQAEE
LLPPAEIIKVLPNASKRYYTCWFYDSLSEFHFGHVSIGLRNQEENLEGVVSISDDVKWST
YMEGEQPIFLEFVRHIEMLK
>Tip_2104
IWVLKDKRFYYDAKPYQIEEAAYVLSTTNGFWETINSSLLALLMPAADLNIGPVFEQPAV
ELDRYVDPNTEAELAYPQLLGDGFGYQIDPLLLVIGYKIQLSLQQVAVPWTIDDYVEAEK
FLAPSDIIKTLPNASQRVHACFLWRTMTEFKVRVIMVGVVGYDEEYNGAVAISKDLSWYK
AKVNDLKLYLEWLKDTEYLK
>Tip_502
AALYNEKRLLFTAQLFDEELWTYALDDKKTIAGRDLTVDFQASQQSGFMQVMTITARPPE
ELALATICYLKCEFIPEDMWMYCYTMIPARTAATTYSHIHIAAIEMQAELVCSEVYKRDK
LEVEIDLYLKIKEYPSLDRALLFWLQVLKMKYENLGIALRKKAKDVPYVHTVSEWANRLI
HMMCRKLLAVATIQGTRAYG
>Tip_1721
TALYEATMLLFTVLIVEEELWVYALDGRKNVASRDLGVDALKDQQNGYQQVVNITSRSIE
ELAHNNMIIIKREFTPTEAWTYAYQKIPVRTVEAMYNNVHVSAFEAEEELVLREVFKRSK
MEIELDIQLEIKPYSNHSQFLLFAEQVFKMLYEKADISLRPKSKDVIYVFTTKDYTRRFI
HMTCIKVAKLVVIHGTRHFH
>Tip_1722
TALYQATMLLFTVLIVDEELWVYALDGRKNVASRDLGVDALKDQQNGYQQVVNITSRSID
ELAHNNMIIIRREFTPTEAWTYSYQKIPVRTVEALYNNVHVSAFEAEEDLVLREVFKRSK
MEIELDIHLEIKPYSHNSQFLLFAEQVFKMAYEKADISIRPKSKDVIYVFTTKDYTRRFV
HITCIKVAKFVIIHGTRHFH
>Tip_1633
TAIYDATKLLFTTLIVEEELWVYALDPAKSLASRDTGLDARKDERKGYLLVVNVSSRPVE
ELAHNSVIYLRCEFMPTDIWTFCYQKIPLSVAETMYSNVHVSGVESEAEVVVREVFTRSK
IDIELDLQLKIGPYSNQNQSLLFAEQVLKMAYEKTDITLRTKANDVFYFYTVTEYTRYYI
HMTCRKVMKMVILHGTKHYP
>Tip_73
SALYNNKSILFTVQLFETDSYVYIVETQKSIAGRTLDFTFEEAQQNETLVVLSIDPRPDE
DTQLGTISFIRGEHMPTHIWISCLQLLPLQDMLSSYSHMNTAGQEMKLEVVCQDIYPRDK
LNTKIDLHISVKEVPALERALLFWQAVLSVRYKELGVGLRFMEKDVAYMTTVKQRSSKYT
HILMRKIIAIALVQGCRAYG
>Tip_243
AKLYNHNAILAAVEWFEQDHMVFRSKRRAAMTGDQKKTDIEKGGCDGKIEANEVDPYVID
ELKIGTTYWMRAEYFNKRVVDDLIGQPPLRNIPTFFSTMRLFADGAQVEAITADLYAKNK
LKLKIDAWKSVKEVPTAQEGLVWWETMLSIRYKRYSAGFRKDERRIRVGVVTAPQSGRGT
LVLDAAILSVAALQGMQQFQ
>Tip_244
AELYIAPKLLILVEWFNCDHLVFQDKRDKAFEEMQLATDWQKCELEKQVSKDDLDQKGVA
RIKIDTQFYLRTELAEKNIIDNCFAKTPLRHIISFFRTLRLFGEDGKVEAILADLYAKKR
LTLKIDAWEYSKKAAASQKGLIWWEDTISLKRRAYARGVKKDQSRLHLGIKDAPAYPKYT
FILLRIDLSITALEGMHNIQ
>Tip_2630
EAVYNEAEVIVTGRATDSDAAAYMSNPMQAFVVPFKGAGLERAGPGASLAMKRINSKCST
ELEIATRGYLKNAFIPTSRADSVSSEEEMSTINNRYVKIKLLGDHVNVSHLLSLTTVVDN
LMTHHRFRELLRKMSYEAKGIVGDPGVAKIKHDEVGVALVIAIETLDIGMLVALKRERYG
YITAVRLAYQANKTGIYDFE
>Tip_2631
DAVQNDKEVMLKARAFESDSVSFIINPLKTFFATRKGASVAKGAVGGALKASQINHIRSW
ESRIGARAFARNEFKPGARNDSLGTEPYSHRSNGRYIRLNLIADKWSYSQPEVQNTALDS
LINTEEVHNIIKNKSEVGKGYAGKQAPVKVKYNESGIGTALTGHPISTLIGAAHRAPRHC
YLTGQRLLIMCFTRVVYEWS
>Tip_2337
GVLYQHDTLLGEQHERDQPSKPHILRPLGEYQVKHICGEFDGDGSNPTKEQRDIYMPVNI
NRAVGTDGALDKTYVPNSDSNRLARQQPIHLQHNRYHKMWILGDGTERHQEILVFCAIIR
LPTDKDVSGRWKMVPQAHQGAVGDRFVSKIAYIEVGAGLSIDDNRQNLIFKIMNRASAFL
YVQEESEISGSVQNTVLDVN
>Tip_2338
GNLNHNRVLLGSEMQYEESPRPFIIRPIAENLIKHICGEWDRQGHSAVNERKDIYVKAKL
NRGMLQHGELSANFLPNKEAETLEEQKPLNISHGRYNKMWALSDGENHGQVVQIYTAVEN
IPMDKGFSSRLVTVPKSATGHTGEQVSGSVAYFEAGAAFTIEGAIVNLAYKVIEKAESFI
FTIDEKRLVEAIQRPHYYGN
>Tip_1320
GAFPTHEAYEAQASIYADAYAHYMVRPLAEFRVSRNEGQKHRNAQNNLRVKRENDTSTGV
LFTLGSKHYMKNMAVPVIMLPVLVTEIRMNVLENRDRKKDVLTTEVKTNLIVNLVSKPEL
LPCDAVTTERSKRVKHKGPGVAKNPTKVRTAYLLDGIAVKAAQNILPFSGEVLTREPTFI
HIQQGEMIVLPITKGSFDPY
>Tip_1321
AELPVHESYEERAKIVDVRRIHYMVMPIYDFRVTQNKEQRHKDAANPLRIRRENDTNTGT
FFNLGARQYMRNSGVQTLWLPTISTTSRMAVSNNRNKKEDVLSNKIQADFILSLCNKTKP
IPCRSPEHERLKQCKAEGPGVAIRPTKSKKSPLLLGIRVEARATRMDVDGKEITKKAAFL
TLTQGKLLVLGTKKGMYEPF
>Tip_1268
EQQYGGKKILLKAKMFDENAMRLLIEPRKDFEIASRDIELDKGRAHKTLQVDQLEKNARN
TMKRGARGYLDSNLIPSEFLNEMATQIKIRILSKTYSQMDFLGDKMALSQVLCETIAKRK
MLRQAMLHDVAKILAEQEDANVANRSVSDNPYRKWSVGVKIWGDTQEPRFSVGHKESRYI
VMITQPVMYRSYMKALHKVN
>Tip_1418
KQEYKASSVLLKARALEDDCFSLFVGEKRHYELCAKAIKLERGDPDRTMDVDVLDTRKFE
TLSLSRRGWVAATLIKTDYEDHIAVLTKFRLPSKTYADLAIIHNRYSVATIICEFVAKVT
LITSCETHPIAAQRLATEQGAVVGHSSENIQYLSLADGVRLWGKNHNPKFSLRSESSHFI
WLVGMEIYYLGYMRGLADAG
>Tip_1419
KQKYKLKAIFLNVRSFTEDAFSLVVDKKLSAAVAPQAVDADKGEQEETMRVDALDARVCR
GLTLVSKGYGEPKLSDTDKMDEFALSSRLRLLTKAYLELAAVQDLTIVSEVIRRLIRQFK
LLLNHVLHDVAGERLEAEIGTYVSRLFEDTKFLIVAGGIGVWGNNLQPLFMFRRAASHYI
ALARSITHFVASIQGLFEVG
>Tip_754
NPLYNDKKIELKVKLFEKDAYSLVIDPRKSWLMNARGVDMNPDNEGGVLQIEQLELHRTE
AFSAGARDYLEANFVRSHSMDELATNASLRGFNAAYSHLNFLGDKMSVARALCEITAQSK
LVTDHQIHDVVKEVPGEHSGRVSDCAMTEVKYRELKAGLHFDADTMNQCFAVGNKALRYV
YMIGQRVFYMGYMKGVAQIY
>Tip_654
AAPYRPGQVVFKSRLPQNIALFFIPKIKETAVKTFESGKLQQGEEEGNLETPEVDVAKEE
DISVPNKEFIRSLYAGENLMAEIYQSYALRILSSYYLELNMISAAADVRQVYALLPQNAG
NITHPGLYRDANLTTYQKLGFVYQAAVFRIRIAEDGLDLKQLQGSLDSCLGFFAAAPQYT
LKSNEEIIYWAVMRSTIDGP
>Tip_1335
VPPFEPDKVAFLGILQQQITTFFIKKVNDRTLDAFENGSLEHGETGGNVGAPEVQSKGMN
KLKVPRKEYILAQYKENELALDVLAASVTMTFQLHHMFSTVSSSCPEFRNVYDLTEEGSG
DLCYPKIYRDVYYKVHKDVGFLYEPQVYRIQLGELVLDILEFTGALDGTFGYFNLDVEWT
LRLNKEMVLGDAMGALAGAS
>Tip_2191
EMGYEAENLAWLAKIGGNVSPAFIPELKKRSIPYIESGKLDEDERDIDLPMTTINNTKSP
SLSVLHITFATSLHGAMELEGKISNEANVQILQFEDMQISEFIPSLDYSRKYALTPQESS
EIRFPFDSKTHYLTAFQNIGYYCKKEEFQLKVGECLVALIQFVGGIEPAFGSFPALHEMA
LAVRENSLIWNVRDPMLDPY
>Tip_2192
DMNYQAANLVFLHKLKAYASNAFIPEAPKKQVELFENGDLGKDKTDMNLPLAQVGQRKDD
FLQVSMITFCRLLHHASELVGTIDEEADLTILAFWNMQITEFAESIGYGKKYASCPFDAG
DLTYPGDLKSMKVTVYQQIGYGCRMEAFKIKVGTRLLDILEYAGGFAPSLEFFNAFNQYT
LKVQDANIFWNISHNSTDPY
>Tip_553
SAPFNSPTIIFKKRLNDQSGVFLIPKMKETVVPTAPGADFQQGEMEGQIESPEVAAGQEE
DVAIGSKNYVQNTWVPDETMMEVFNNNPLKVLQSVYTKMNCIREELDIQKAFSLTIPDVG
RITDPGPFRVAIKIPYQEQGLIYSVEIFQQHYNEAGVDLQQEQHALNTCLSYYNPTPHHT
NTNNKEVVYWQTLRALLDFG
>Tip_1227
NAPFYCPSRLYRRTIEPQKRVYLLPIARRVTVTPTPDANFEKYRTAGRLSESALASNREG
YEELSSIRSAQGQYVPDASLILIVDEPGVQLIQKIFVKLACERSNYAYSAAFSVVIPYVG
YVDRPGPFRTLITLQYQDQDLWFKMEVFVQTYRAANIDLDAENNQLNGSLAYYNQTSNTK
GKNRNPIVNWQTLKSMINFN
>Tip_4036
CTPLTAPAICFARNHEAPHKLKLDSMEKELYVSKKVTREGARRRIGVRVQETEVRVKPKE
TALVAILRILKGALLLDVLVLLSYDESTEKLVYVIWNKIAYVRKQYAKKILVNVLVPNLE
HRSLPGSIGMNLLMPIAQRGFVTKLEVISQGFASASNDLNANYKRLNQYTGYLDQSPRHT
NAAWKDIHYKPGLKRIPTFG
>Tip_4037
VAPLGCPHALFGKSMQVHYNINLSAMQTKSAVDPRPTPQGERRRLGAKTQPVEVIINPRE
SALIDLLKIVKAELFLDADITLVVKDNVVKIITRLWIKLPIIRKQYPHRLLVGLGIEQPE
HLAIAGPVEVSQLQPQDERNLLVMIEVFDQPFDSATHELGLGYISLARMLGYWKEAPNPT
LAAFRECHYLAALRKLRTFG
>Tip_1814
SKPLPSPSIVFPSALEPEYELQLIPDKKGEIVIPEPEEQSHRNRVSGKEQPSALSYAPQA
NDAIAMPRMIQGAISPKEVVLCMLDTNHLRILLVLRVRLTCERVEYAYIVMFNAVAPKTE
QVSLSGPFRNSLLLVLDKRMLIVRVAFFPQTYNVAYTEFRCAYHKLNKCIGYYNPAPHFT
GNNYKELVLWQTRMTIRDTS
>Tip_2795
RALPPPVELLLKMESVKDDAVLFAVEPKSKLAHRNDGTEFSAGKPDSGLPLWGLNVRVSD
EAKLGEKRMLQVFYIVALLILNTFLALPIRILVKWFTEIDITSNEVRIENMFVKAKSQNK
VLMAKLIYAILSQLAQLEDVILYWTIVVAVRYSNLEVALIHWGGKSNGATSADSTQATYV
EALNAEFRIIFIHDRLHAYS
>Tip_2796
RVPSPDVYVLLKIDVIKDEAPMYSIEPQPTLADRHEGADFPSGNPDDELPLQGVDMRVEE
DNRLGERRFARFMLRPGLLISNAIVSLDLRVVAMWFARLSLATKEVKIENIFARIIPQEE
QFDLQLLYNALYQMPHIQESLLFWTIVLEIAYSHIEVGIVMNACQRNAAIACDSGSAKEV
DGVSANLLLLVVAQTLHWYA
>Tip_1028
EVLMQSTGILLQINVIDKEAPESALERQMAVVARQGAADWRSANPDAELPITGIDLREEM
DNRAGGWAFCRLQFLPELYTVDSVLLLPLRGVNDWFARLTLATTVVRLEGLFATLIPRLK
MLPTKFLYELLYKMPYLQEALLFWILTLQLMYSHLQFNVVRAPVTKNSAIISSARANKYF
NGIRENFILLLNKLSLQYYE
>Tip_2369
QLLTENKSTKVLPDLKEPEKVIVLHPPEFSVEEHATRDGYKRSMQLSQFDLDFKEIILPP
DRPFGANNHLRYSLAPEVLKNEMFMHFARILIMSWLTDMHNSAEFFTGRNTMAKVFPTKK
LVLNISEEKIRNYLAHSSLVFMELDGNLDLAFAPDGDRLLEADFANDPLLVANPGTRGLI
TGLQPDRFWYVVIEEMYMMS
>Tip_2370
ELLSENHTTRVLPDLRLPQKLIKLHDQKWVEEDHQTRGSYQQSMQMSPLAVANNKLLFPP
NFPMGARCKYRSGLTPELIKTVMFLRLDIILMLEWLTEFRNNSEYFMGRSVMTRVFPAER
MLSGVSDDKIRNTIPHSELTLFPLDGNLDVALQPSNRQLLHSSFKDEPCLIAEPGTASLV
MGAKVNRFWVVEVPNQHFLL
>Tip_3755
KPLADWAAACVLPPFTNAFKALYINNPNNITQNDGNRGPEMNDIVYAEMPYQKTPCHIAA
EFPYSSDTFINPAMSVEKADQGAYVEAGSSTMENFVVEDTNLSHLIQDVSRLERLNMFDP
LERGAAVSRTAGGIFYQQAMHLNHVEVEAVAIATNDASAICRLMGKDAAFIRSKIMINAA
KDFQCRFKVGLLPAAFWLSN
>Tip_3756
KRLADWAAACVLPPFTEAAKTKFISNPNHIVKSRGTQTAETAEMTYAEAAAQRTPCHTAP
EVPYASDTNTTHDIEAANFDQGLSIETGLPSMENFVLDVRNHSQIVQDRTRLEKIPLLQP
MERGASRAKTAGGMYYQITMYLNYSAVEPVVLQLNDTQKLFRLFDRDPDFVDDKVLMELT
EDIRCKFKINLLQVDLWLND
>Tip_3743
QLLAEKTAVNILPHLIEEENTKFVHESAHVIRERGEEEAEATAVTIAEISLVSNDCHIAP
AFPVVEDGNTRSSVKVANFNQGLNVQTGLLTIRNYRLNIFNNFQFLSDRLRFRRIYLLMP
LISGIATDRLADRLVYKLSMYANMAGVQPIILSSVNTQKLGKAFDRKPEIISEPQVLKLI
EERKTNTKASLFSVQTWQFE
>Tip_2224
KIIPEKKLTAIMPSAAETAKITFEDAPDWPVEERGLRAGQTTAVQLKDPTLQTHDVLIDM
GFPLISNSHVHTCLVPRDLKEGMSLNISIIVMLGFHRDLYQDFEFITTPAELIRIYLLSR
LSFGIGRERLIDRRPHELTTFVSIAGSNPLCLNPVKLKTLEAAFNREELLMCSPEASGLM
TASRIKTMTTLHSVNQFMLN
>Tip_3532
LFFHGSRNLKVYPRLRREEKTRFVDTFAFANDVRRIKGTQRTVFRNCQYPIFVDDFVLNG
IYNIRQDKNVREDVFNTSFTLELAVGIIITYEVRWAEKISEGAEVMVESKVIAQLHVLNK
LLGEVGEHRALSRVPHKENRFLPFTGKLQPFYAQVDLHLPDGEGNKEPAMIRKSTLPGLL
KGIKADLLWFLNIPTSYTYT
>Tip_3533
TYLNGNKKYRVEPELRQEEKTRFVEHLVWAQEIRQRRGTQKTAAQDNQFPIHVDDFLLNE
VYPLNQEKDLRADVTAGSLITELGVAVIVRFTVRVAKRVSEGAEMLTETDMIAKLYAIDR
LLAGVGEHKALIRLPHKRSSFLPFTGMLELVYAPVDTHLLQGEARSDPSLIRKASLPGLI
RGIKVDILYFIQLPTSYVYS
>Tip_2722
TFFHGNKKWRVEPDQKEEKESRFVASPLFAEEISQRDGSQETAAQDTAVPIHIDKMRMSE
IYPLTSRKQLHPELTVSSQCTEVGAEKIVQMEIRLAKEVGDSADVHTQKDKVCLLYILSR
LVTGLDDQKAITKCPQQRTNFMAMTDMLEIIFGPYDHKLLQGESSRDPNLVCDSSFPGYM
RGRKPDTLFWIQVPLTNIYA
>Tip_1465
KLRVKNAEINMESSVLAKRRVVMYVHLRHPLTEYLNYAEYTKEYPTWYTERQGNSIRIVE
DHSLAANQFQNRFYRPIIYREAGPVYLPTTILHGPEREYAAELLMLTGKVANTNFFPAER
LIIPGKKYGGGVRYAYRFSIIKMFSDVVERVHWLNDERLLEHKKLNRLILKKTFRGMNML
APVHTRGLLVVPGGFGFIIN
>Tip_1466
KVRVDEAEIDLAQSVVAKKRLIRYVTGKRGLIEYLQYFEWTTEYPSWYVENQGNELKVME
DNPHRSNKFRKRYFRPIVYETAGPVCIPPVILREPEREYAPEMLVFSDKVIQTDLFPAET
MIVPLNRLKGGHRFPYQFDIVFLFSNVVEKREQLPNEKVTKREQLNRVFFRCTYIQMNLV
GPIHVRGLLFVPATVGFLYS
>Tip_1846
LCEVDRKEISVNIQHTANKYLLCFLNGAESEREYLNLLLWLEEYPGWYVDARTDEHRDVD
LFPDGVSKFASERYPLAFYEQDGRFIVPPVMVRSKDKQYMGEYSIVYDSELLSALHPLRT
QCGKINRLKRCYKVPYAEAAIFAIPKVLKHAQTIPDWLVLQGEDMTDSINQCAFLRRNVL
GKVGARNYQFIPTLYREMVD
>Tip_1847
LSKVRSAELHLEVQMTANKYVLSFLSGTQTFEEYIELLFWLEQYPPWHFPPRDKRMRTIE
MVPHGANKFKTERHRPADAEDTGRFHIPPAIINQRAKEYIEEIYYYRDAEVLTALYPVEC
HLGLVNAVQRGWRYPLTSGVIFSASQVLQRQDALPDALAMEAKQLKDKITPCTYLRDRPL
APLSLGFLIYVQNSPKTVFN
>Tip_1356
VSIPQKKKVSAEVELSDEKALIFLLDSRRWLDDKHDSIEWCTKFPRWEIPSEIDDLKLSE
AAPHGHKKEHVKDFKPEAFVSEGRLDLNPTLMDEWEREYSDLADAFSQQNILTDLYRLHK
TLATTLELHGASRFVFQRNKFLLWQTLIEPKHTVPDLRILQAENLEQAVLTCTIRKNELI
RELNIRYLKVISKTQAYMYG
>Tip_1332
SDHYAIGETMSEFCPEELTAPEEPIKEFSPFMIDTGNARHGNGPQGKTSRNRKILMPPVQ
EADLDAPGDRELRHFSPDVEVGAIAELGARQRDAYQGKIMSIMIEIQPYKKLVYTYDNPK
LVFINNDSKAIAPIREPERSHNYYPSMGFDLIPKIMILPDDRIKEIYLCKLDQSFKAEFI
MTSGPAVDVISKLMPTTSAA
>Tip_2850
SPRFAVQEAKNEFGPEEWTKPDKGIKAYTMYRQDSAFARYSDTSSEINSRNREFKPKPTP
QGRTSNPADHELKQVATDITLGGASRLGGRQEDPYQTQIMTGQAKVQNYQKKCDTVDGPK
LMFLNRKSKVFQPTRQPEREFSYYPLLGFELIPTCCLIPDGQEKALYECDAHQRGDNPFL
VTSGPTMDAVTPTLPSKSDG
>Tip_3126
TERFTYNQLKTEVIYQEATKPENEASVFEAYKNYFTAARGKNGFVTVSTQDRDFQPEGVP
QGPRDRPALYAMHWVEPDCMMDGAPDLKGRINDNIQTELLEAEVKFSEYKNSSEVAEGNE
VVIFSKSANIFRSLCRPEKQWGYWGLAGFKILNSVSVIPPGYEEEINKTDIYYRESYPFL
VSEGSQVGATKPNVSERCSK
>Tip_3127
SSRYTAGELRTEASYREAKKPELEAGVFEAINYYFPAAAAKSGYTATGTRSRDYKPRRAP
HGRRTSPALNELYWVSPNCFLDSAPDLAGRIDENIRTEIEANAVKLNEYKRSSKRAESNN
ILLYERDTKILRSDCRPEKQFPLWQQQGFPTFDALPAVPSGIEVSVKHSDRTERESYPYL
VSCASQLGTSKPYISMRCSS
>Tip_884
AAYHATSEGRNELVEDQWTVADSAIQSFTIYQIKIGVSRYNEPAKEINARESRIKPKVAP
KITLPGDDDSNLIYLAEDIKLGGIAELGRKQEACYKHNLVDVHVRIQNYQRTLFAVDGPW
IIWLNDNANPLRTFSHPEKAYSYYPLAWVDLLPYVLVLPENRGKKIYTCMVGHDGTQPLV
IISNATMDALSTLLPVRQEK
>Tip_299
GVMRRINRAQNEVVISKYERENAYLLALPSILLRLMVQEFGKIMVNSQLGNKHTKPYEPC
EVRIETQLQPGCSWMRPEVYVKGLNTAKGPEEHSDANPVKAEEGDAKEYNHDCLANLGPT
FIAISQVPRAVKQLSHRDGERDSVPARGFGVLPAILGLSRATNTYSENLVVKKQVTPSSF
QIGGVVTKKVLLRTPHTHPA
>Tip_300
AIKRRINKTCNEVTISNWELQNGFLRALPAVVLRSMVVDFGKTSTNEKLIDKHILAQEPA
EIRVEYQISPGCPWLVPEVYMSGIRERPKEEDRGRMTSTEAEYWELNQAGQQCLCNMAPR
FIIFVHVVRDIQSLAHNEEERRFLPSRGFGIKDNILGIQRGSETTKENLTVKKESPPALL
QVGVVTKKREMILAPILNPA
>Tip_717
VQVLAMNPMYMKCNFALWAQGTALAIRLTSLVLNESVLNGGKKNDDGDVDQKKLQPGPSS
DNSFSAASDVGSLYLSVPAMPSGTNAEKLREATMCDKLLKLMKREIYREAVWGYVQKQSR
PIGTKRSLAQAKEVGQKKKEIPVLTNLLQLLTPISNVGEKEVQRLLEQVDCKSEDPDKLL
GAGDIRLYVEALGEPRHARV
>Tip_718
MRVIALGRLYMKCSVASWSEESYLAATLAGLILMKTVINFGQNNADGDVDHRKLQPSPPG
DTRLSAAADAGEAYIAISAYPTGISAERLRQQNTCQKLLKIIREEIYRDGPYGYVYPQPK
LVGNSNLMRTTREAGHRSRELVVLTKVLVLLVPIASTGERAVEKLVQEIEMREEDEDKFL
AGAGVRMYFERLVRPRQSKA
>Tip_3416
YKLSAEGQYHLGSRFITFVEYLFITSLYRHLVVTKDYLTLAKGTAASGKSIGKRNPRTTG
AKDWHEIPAAQEAYFLISMYRGNMTDEKLERQSDTDEVRKFIEKAVSNEGPYEYLAEEPA
VTNKNHMLKGEREIAHDQKNRLLLSKMTLLIFPVGATGKRICEEVLQQTDFTDSHIHKIA
SNGDDANVHRAFVEPNQLKA
>Tip_3417
LLLTESGHAYVHSQFVLFVESISITALFKHLVGSQSYIDFATGMSSNDKSMGRRDPLDTG
AQDWSDVNSNAATHHLINNYRNHAITDEGDRQTGADELREFVKNAKSGEGVIEFMPPGAG
IRGKPHHVRSDKELKNNEESRLVQPKIYLAIAPYGSTGKTIGREVMDHAEIEESMVHKLM
AQKSTATSVRAFNEPNRLKA
>Tip_1674
MELVAHGSINLRAMILMFVEELFVTALLKHFIVPKNFFTFATGVLAGEKSIGHLNPRNTG
GTEQHAVAEASEVYILISAYRGGMTDEKLERRNEAEQLVRFIEEEANSDKPYSYLHPEPT
VVGKAHMLRGTGAIGHNQRNRLVLSTVTILILSVANNGKQLIDQVLKQTDREDADVHKIA
SNGADANNYRKIAEPNQLKA
>Tip_1044
FRNIKHEKLSLNSIIYTWTVGRQASSGMHMILLSRIQLAWGNGHTAGKENYGRIGSGSVN
GSRVSGYTNGARQHVAITCITGTLIGNSSKYTNNTETSPKVIRTEVHKDKPLKQTYPIDE
VSHDSELVRFAKQISDKKKKAFSAANRACLFLHIVRMSRKRIQRVLEPSGPEKEEIDTIF
SQHVTKMVWRQMIRDQPVRL
>Tip_3981
IKGMNLNKVKLSRLRYNRKESKRASTVMHDLIIFMSALEWALGQNGGKVSLNRPGDKACG
MIALIRLCDGSITGGRVTLLSECIVPSAMTFKSGTDAGLKLGSVETGNEIQLLETHGYDP
DALDLEMSHFGRSSSEQRQPLAAQTKRTLLTFRAQIMDNVLVTRRKARTASTQEDLTRVV
GKIIHRMVWRLRVEGQPLHL
>Tip_3982
IKGMSHNRVRLNGLIYHLKEAKRASTVMHELLLSLSSLDWNLGQTGGKISFDRIGSRGCG
QTALIVLCSGSINGARATLMAQSMLGNAMTMRSATDAGLKLGSVEAGNKVQLMETWGYDP
EALDLELVRFGRSTSEQRRALAAQTKRSLLFFKAQIMDNKLVQRSKARTAQRQEDLARVI
GKIIHKMVWRLRVKGQPLHL
>Tip_795
AKLVAHGRVVLNCTLLYWQGGFYLSSTLQWCIYSRLYLNFGQGMLQGSPENGKMQPAMVG
GNRVEGLDEAGEEYIALVAFKEGDTGTTLEKLNDSENILRFIAEQVHKEGPIHQAMPKFT
FLGNFNLINLGRNLGASQKDMIVVTKLEILLLPFPATGEKSIEKVLAEMSQKEKDTGKIS
PNGADKMVFRKIIQPMQFRT
>Tip_253
TIVYAIRRMYMDCSQLSWETESYTMRNIASLSLSHAVLNFNKEASDTDAAHRQITPQQHG
KTRRVAIADSGEDFIHMCAYPAGLTEAKVRQQESFQRELKLAREEVHRSANYCYMAPEPK
LVGSSNFMRSTENLDYREREAVNFAEVLVLLLPLCDNGEQAVEKITEEADMRSDDSQRFH
SGNNVKIAFKSMSFPKRAPA
>Tip_3928
VIIYNSGRFSTPLAFADWETDVEGMAALSGLSASRSVLKFGRQVSDGALEHQQLAKRQPG
EERLDAVISKSDDYVIKSRSPDGISLDKYQNRPAYRSTFAVAYEDFHTAGHYDFHKPAPD
ISSHSCVFTGAKRLPRQKKELLIFAEFLEFLLPVIEEGTRSVEASLYQIEVRREWNPTFI
AGENLRLKFQVVQGRGRIAA
>Tip_3929
LAIYNPGRFTSILVFVDWETDVKYVASLSGLGATKTVIKKGSTGSDGTLEHEALTKAQPG
EERINAILMNDEPFVFRSRAPEGLPINSFRNQELHRSKFRVAFENIHTDGHYKYVTPAST
MVANSTALSGAKNMARAERERIYFPEFLAFLIPIVKDGDKSVKKTLHTIEVREESNPTFI
AGAKMDMTFQTFAGTGRIKA
>Tip_856
LAIYSEGKFSTPFNLGDYEAEATILATIARLSKLTAVLNLGKEGSEGEKEHRRLLTSQPG
EERLESIIEAGNEYVVRSATPAALNINSLKFKNVYKKKFGVAREDVYRDGKCKYVGPEPE
VVGHDGILHGTKDLSHEERELIFLSQFIIFLLPIIDVSEKAAEKTVKHVEIRKDKHPAFL
AGPNVKVVFQEFAFTTRIQA
>Tip_30
MGTYSLSILYMKVSESEHESESYVANPLCGSALSETMLGFAKAAANGDMRNKKKAALHPP
DSRFNATADSAQDFIAESAYPTGTSAAQVKRQHTYEDEIRLTKGEVHRDGQETFVFPLPA
LVRHNGYLRSNKNISYRERTLIFFATVMLLLLPVASSAERIQTHAIDRAEVSDKFSPRAI
KGSEVRIKLVIMTYPTRLQV
>Tip_2778
GGSYIPSSMFRPRGSTRLHVERYSEKPNILFKITNTRGEAGEGLKRGEEEDYINEQGHFP
EEAHMPDTDEGKDPLANGLLQTAESDQHLNYQNANEVEVKDYTSDTNYISDVTPCLRIPA
AMRHTMIFDIKHEHGARLPFIVLYEKAIYLAVERGSSDATVQDSLMDTEKAILKNHEQLD
DSSCDGTIALLTNVPGDVKI
>Tip_3887
NGKYLPERIVKPKGMAKLHVERVAESPLVLVWLIDTCGDTIKNIKQGATREQLNLQSKLK
IAVRYPNTEEGRESMVKALLFALEKPLAMSVKNAKDAEVGNFLKETNYMSGTTLCARAAA
VKSCRADFELKKESGTTTLELSFFGEIADLHCQEGDVEQESVKDLNEKNKMIVVVRLEMK
EVPCHGKGTLVNDVPGVIRL
>Tip_3888
NGERIPEALMKPSLLSRLAVDRVSEAPASLVTLSEALLNQVRSLKRGAKKNALDLQNHIQ
EAVDYPDSSAAKEINLKSLSLALDTDAYLEVKNANNADVSIGAKTTYYMCGSSPCAPTIT
VMAFLATMELTQEMATPTMELAFFGQSFDVHSQQITVDYELTETTREKSPTLAIAPLLIT
ESRFEGVDALFNHQPEVSRL
>Tip_3648
HGGTLPDAIYQPYGANRCHPERIAEEPTVLLKLTESLGEAVRGLKRGEKWDKFNIESNAP
QEAHYPCTEEGKEVMANGHLGNLQTDARLKYKNTDQTEIQNPAEETFFVTNVTPCCRVLR
VLSSRHLTEMKKEFGAFMLALSFEAQAVDMRLDSGSCDLHLTVTLLDKSKTLFKAHEQID
KGPCDGTGKLITDVTGTVRM
>Tip_1314
AGNYVTLALFRADTGEKVRLSRLKSKLQYDRAVADGKADAGVIRVCGAEHDCVTETCHAE
DFQTYLDYSEYFKIFAHNMAVTTVVLADLTQRDTADFSAKKTRPEAMYLSEVVESLPLDQ
VKSSAGLYDLDGEANSKLQVTTLFSTIVDLLLEAEKRVTTGSDDLVGQASKVIATQMKLS
RPRKDSTSVYVPQIPGRKRA
>Tip_1315
GGSFVECALFRPQNGTKIRISRFSAKLQVKSAVADGTGEASKMCSSGSEKDYLGEQAHAP
DLATYVDSSESFDPVADNIYQTTATLADLNHKDTADVSAKKTRAEAMYIDEVTAGLPLDA
TRHPAGIFDLEGECNAQLEVTTYYATIVDLAFERGSTATTGQDDLVDKASKVIRNHQKLE
RPAKDATSVLFPTVPGQVRI
>Tip_790
NDTYVPNALEDAVAGENKELTRYHENARVMFSVADINAPCLAGISRTAEEDDIDDAGHNP
HAFWLVESDEGKVQVPLSLAPGAIALINFKGRDQRQPSVQLGQSRAAYVNESCTALKIHR
YLSRTKFVDTKSEYGVDETIIKEIDILVQYVLLKTARLALINKIAMDMVKPYSKNKGELH
ESSVCRTQALLEVWLGDFKL
>Tip_791
KQSYMPSQLESVVTPEKLQFTKFHANIRIMFAVTEIETECQSGMPRTIEEDDIDGAGENS
QADLFIDNDEARVNLPLALAPGARAFHNVDGRDQREPSTKTGKSMSAHMNTLTTSSKIRR
YVEKPKFKDLEGKFGEYPAATKEIDVLSQYVTLKTVRLSLITKLQVDKLKHVGRRQQAVH
QTDLNRGPVLLSLWLGDVEL
>Tip_1909
GGPYVPQLLTGQISRHKLYLVRYLEDTRIILPLQDLGVPTDHNHKGEGDLDNCDSAGTDP
IASWMSDQESGALNNPLSVKTDHIKFKHCRGPIYYLSNLGMEARSHGFVMATGPIAKDTD
VLAQSKTIELPQNFELEDVILELCESIPQKGFQVSLQVAAAHDTQENYIEKMSQNHGTID
ESDKFFVKSGFTTFIRAFGT
>Tip_3883
DGKYLPAVIYQSMNRMKISPIQFLDSIRLLAIIVDLGPELSRGDRGDASTESVDSAGERP
TKSYLSNKKQGRLNLPMDLDSSKAKFIQTKGGEQQLPQLGLDSLLHPMVHVTKPPVKFTR
VLTSDRIIKSPDKKALEKQVSEFFQAIPQKLFGASVGVHDVTEVPTNNVDPYRKADGDIE
EADVLYVYVIFNALMANFGM
>Tip_3884
DSKYLPAVLNQTLDGFKIHPSKFIVQVELLAIIANLGPEQSRSHLGDYSSDAVDSGGAKP
TRVYLTDKDEGRLNLPLSLSTSRASTIQKKGGDREIPHLGRESIMHALVHVHEPVVKFTK
TLTSEKIIKAPDQEILENQVEHFFDAIPHKIFGAAIGVYNIAVVPKNNLDPYRATDGCLE
DTDVEFVYVMFNTLKANYAM
>Tip_3113
NGSFAANPLGREAEAEKMVFLDYVEKVQVEVPLARLNSPCIAGYKTSTHIDEVVSAGKSG
NASWWIDTDNGELHVTLDMGPGSADITNVSGKTQNAVSLGLGDSMTVYNNEIALCAEINE
TIDAANFMIGRSDIATDRPLFKRFELVTNDLTLEASQRVEVRSTALMGIVSINRQHGAHE
KQQLMNLFIQNETMLGAFLI
>Tip_3772
DGRFLPNQLETDVETEKMEIAKFHEHTLVEFPLQELGALCVLGYRSSIETDDVAAAGNTP
DTSWALNAEQGKLHLPLTMGPGNAAVTNCSGKEQQRPPLGMGEVLTTFTQETLPVARVSD
PIDQNNFLDGKSDFQTEQAVLKRFELVTEDVYAAASQQASVKRDSLASLKSINEQYGERD
KQNICNTFYLFDSMLGDFST
>Tip_3773
DARFLPKQLCTKRRSEKMEVARFHEITLVEFPLNEILALLVGSYPNSVDCEKIVAAANTP
DFAWALDEEQGKEAPPLKAGSGNAAVSKAAEKENELPPVGLGEVLVMHDVETLPVAATSN
FIDQNNYLRGLSNFQNQEAVLKKLELITINVYAAATQKASLTRDSLASLLSVHEAYVPRD
KTNIYPKFFLYDTMLGDLPT
>Tip_1118
KAGYYPCLLDRQVELHKLRIRQFNEKVKVEYKDQDLFTQYGAGMRRSADDASISEDGHSP
AKPMFIDAHEGKDQSPESVIPEVATIHECNRKDHAQPGVRVSQLDVAYNNQPDPLLQRPV
GINHVEIFRVPLEFGLAEPSAKHFQRALGLPDPQFPSIHALDKEGLNHVSPYLKIHHGLT
SPNLTNLKTIIGMMPGELTV
>Tip_1119
LAQYFPSALERQLALHRLRTERFHQKLRLDFKISELLCPCGNGMRRSAEKSSVATSGRTP
VAPYFVDAHQGKDQTPETIEPFATAVEKCIAREAENRTILAGQADAAYNEDTDKVLKAPG
YFQRIRLFNAPLESGLSEPGFRCYEKLIGLVYPKAPTIHALKKEGMHQELPYLKLKGSLT
RPSLTNLRVALGLLPGLLTV
>Tip_1351
ATAYTAVAILKKFSETDKQQEYYSEKPRVNIAMLETVMPYAAVAKKGANGENFSEAVNPP
DKYYATNEDRGSECIDKALHPTSAVACHIRQKHTYEVEFRLSTGELNFSAEVVPALHLPA
LIEHSGCMTSYSDFGHKDPSMLFCQTVILLVFPQAVTKEKVQNKGLEQEETLSKNYDKPA
SCLATQAIIFFGVFPSQIRV
>Tip_1352
AIAYEALNVVEKFSMTDRMSDFSSQKNRIQVGMIETIVPYAEVAKKGASGENFSKAVIPP
DKYYLTTEDHGDSCFEKQLQPTTQVAAGLKENHANEKQLHLRTGEANFSSEVVPALEVPA
LIDHTGAMSPYTDIGLKDPSMLFCQILKCLVMPRNVTKESIKDRGIEHESKMSRHEDKPA
ASFGKATTLYIGMFPSELKL
>Tip_841
AGYYAACIIARALQERDMQNEAYTQNPRVGFALAKTGLPYEKSAGRSSPTERQSEGIVPP
EQYWKNSKDRGKDCVTQSLFAVGAIINHLLKKWSYERSYRINKGEHSHPCEETSMIPMQA
AIKQPMFLSQNTGFEYRAPTAAFFNTLLFLIISLAICGEKVKGEDADQEQSIRRHGAKRA
RAPCESTSKVFSTFPVRVQG
>Tip_842
AGFYPACVIAKARQERDMQSKVYSDSPRVLFALVRTGLPHEKTVGRSSPTERQSQGIVPS
DQFWKSNKNRGKDCITQTIFAAGAVINQLLQKWSFERSYRINRGEYSHPTQKTPMMPMQA
AIKSPIYLDENAGFAYRFPRYAFFNTLVFIIISLAICAEKVKEKEASIEESVRRSGTKEA
RGPCERTSKLFSTFPAKVTS
>Tip_3965
TTLLEACVLNFEISSFNLHMVVSWKNPGIEYEKEYGTRPPTLKTNHEDAQRREEETIGQP
DAFRDVLGDKGKEAGDKSVQPVSSKIPHLDLSYAMSYGLKIKKVGYIHPVSNKCVWPLIE
TAKLNIFRIVLKDNGWKCFVQIVVRHILGEKFSIGDLSVHAYGPGVRLIWKSIGSRGPTV
QGPESIHALLFPPASHGAFA
>Tip_3966
SDLLESCIVKLGMGKFSLESKVSWKRPGIEYNKAHGELLYFLRSNLGEPTRREDNALGPP
DEFRAIASDKGREEQDRNIQPMGSSIPHMQNSYGIEPCIKVQKAGYMHPLQKRCILPLID
AVKSAIFIPVRDELGWRNISLLLAQNIVREALRLAPATDFPKGSGLRVQWKKLRTTAPAA
SAADSINAILFDPYRSAVLD
>Tip_1956
SGLLEACLAASKMGEFDLQTQYASRHPKIAYDDANGAIPYTIRGNRGAATKRKNDALGSP
DAFWMTSSDAGKGPQSRSAHPVGQALPHVQENWSVQEAVQTSKVAYTQPLQQHCLLPLVA
SLKLPIFIPIHENIGWKQAAMLLKSSVIISTDNLASCSSVPKNPDVQIAWKMGKNTSLEA
QGPTSLRQIPFGSIPDRIFT
>Tip_76
INTCSVSVMASDITESNKEAASFIAQPLVGFCLQETLPGFLQCAVNGSMRDKRDEELHHL
ESHFHGSTDSNQDLLVEDVYPTGTMEALVRRDFAYEENLRITAGDVHKRGQLTFVLPLFA
QLRHNGYLRSNREVSYRERTYIYYTLVFLLMLPAMETKQKIQEHAFEEARVGDRHSPKSI
KGSLVGIKTVIIKYTTKVQV
>Tip_39
YYFYGKRKVYSRTSEYIEEEAVYMVDDHKGRRNERVCYQIVTEIRQSALDSKLLNKQFTE
GQAIVSVANLKTELRPMEGMNPGLNATAIEINYIVQWQLTTGNEVLWTEGKFKECYKIEE
LYDSGDLHRSVIEISYAEAGVLWHAEIYPLVYEDLGIGDKQIDDSLKRGQSIRTGAPRLS
FMARERINLTTVTQDKKTDP
>Tip_2305
FYFYGKRKVFRRLQFYLEEEIVFFVDAQRKRRRQVADFSLTKVVRQGELSTKLVDRQYTL
AQVVSLIGNAKHSLVKIEGMPPGMNTSIIDVTYLHRCEIDTGNEPLWTECQFRNCFKLGE
IYGSAPVSRALLEIGAVEFSILWQNEEFPLVYEEIGSAMRTVEESLKRGGSVKTGRPRIT
FITIEKIALNCIIRSKKQDP
>Tip_2306
LHLYGKKMGYQRIHFYLAEEVFFMVKEQGRGRPYVIDFIMSEVVKKGDLNTKFQDKEYTL
IHITKLAGNAAHELVKLEGMPPGAISCAIDSEYLLRDELKTGNETIWAEQDCKNCYHLGK
VFGPAPVVRAFVEFGVIELGMVGGTQAFPVKFSELGGPIRTVEDNLRGDESVKGGKPNLT
AVAIGKIQLNKILKKRKEGP
>Tip_1600
FYIYGKRKVYRRIQAYVEEEAVAFVDAQRGRRRQLVNFQLTKVVRQGELSTKLVNKQYTE
LQVLVLIANAKSELAKMEGMPPGMNASIIEINYLHQWELDTGNEVLWTECEFKNCYVVQE
LYGSGDEQRALLEISAVEASILWHNEAFPLVYEELGSGMRQVEDSLKRGKSIKVGKPRIT
LISREKITLSCIIKNKKQDP
>Tip_870
LRFFGKTGTVLALERLADNNGVVYSQSFWGFVCSSRFFELLRVAGTDAAAPEFIKKKFLR
TAFLAKHRAINIVMNPFEANDLGFSGIITNVSHLYEDEARTGNGNIVAEGVFREQFAYEE
MVHDGKVLDVHRETEYKNAMLRQYDVDYPLMYRDLGVGNSHIDDDLNKPDNGSNSAPMIF
SKVQENTLLHPLIEDSKHAP
>Tip_1368
LQFYGKTGKFLEVESLIGNNSIVYTDSFSGCTCNNAFFELIRVRGVNAAASKFVKKKFLK
AAYIVKLGDVNIKMSPFELNRLGLSDMITNLSHIYDNAVRTGTGAIVVEGTWKAQYAFEE
LMNNGEVLDIRKAIEYRNVTTRLYDIKLALMNRQFAVGNKHVDDALNKPDSGSASVPKVI
DKIQENVIVAPLIQDSKHAP
>Tip_1369
LTFYGKAGKFLEVKTLVGNNSVVFSDSFQGCGCNRAFMELVRVRGVNAAAAAFEKRKFME
AKDTVKLGSINVKMSPIELHHFGLEDMITNLNIIYDIAPRSSTGAIAVEGTTNANYAFEE
FMHKSEVLDVKKALEYKDVVRRLFDIAFALLYREFAAGDKHVDDALNKPESGDESVVKIL
SKVQENVIVALQINDSRHGP
>Tip_410
IKFYRKSEQFFEIDTLIDQDKAMYTEQYGNCRCDESLLEWLVVKGTIALAATFISRKFLR
EIYLADHGQLNIKFSPYQLGELGYSRTVTNNSYIYTNEIKTGTGAIISKGAVKASYAFDD
LAHNGEIEELNRVLEYNRATMKNYAAAFVLTDREFAVDNRHVDDVLNKPNDADKGNPRIT
PRVQEHLEWAPVVTRSKRAP
>Tip_293
FDFYDRTQLLSEVREILEDRALYCSDTFGDCQINRVYAPLVRENSQGQASSKFLEFKFDS
HIVLSKTGVIHIQTHPIELMNLTIRANLTRVTHLYEWEAGIHNKCTFSQSYAKESFPSDE
MTDTGSVIRLVLPAAYDNAQLRRGAVEYPRTYREVSIGDKQLDSSLEEETNVPSGAPRRD
RANRERVQWAPLVHDRGDSP
>Tip_190
FGVYGKKRLYTRVKEYIKETVGFYSEQEGGGKCNRAYILVLRSDGQAGFSNNLAEQKFPD
RAVMAAQRSAKAELRPLELANLGVARMIIEKSHIFEYSMDIAQDILFASGEAKATYQCVD
INKSGEIVRAVLEVTFKNTGVIMHDCAFPVAYKNIGIGDKNAADTKEHTWRTKSGSGQHG
KFGKEKEWWEALISDKQTPP
>Tip_2844
VRSISGRQSFKLSDEEVIAAVFQMLDLDNSAACSGLIPMILPSTPDINIDRELIRKKFGS
VYVLEASCTLKRSFYTAVGRESRFDGKSIAHWVLNLEHLQKNEECAVSSTVVQGAFFTDF
LLLTGELERPIIKELILNFGLQFYGTVLSIFGIALEDGVKSANDVSQRQDQSKKIAPKLA
LLSERQMMLIVVLEEAWHCA
>Tip_2845
NEGLSGKQHLKQPSEELATGVLLFSDVEKNKACSGFLVLVAPAQTTIQVDKQIVPKRLGA
LFVFDTRCLSETDYYTLYGVDSRFDGECMFYWILQMSHLNRNDICATNSAVVRSAYATNH
LRQSGELTQPIIKEIILNFGYTFRGTILFIISGEHGAQKNATSDAHQRTTQTRGVTPRVA
LVADKLILFIYIIEDSHHCR
>Tip_665
ITEVSGKQPFKLSEEQVAAAALFFLDVDRSEPCSGYVPLIAPATPEINTDKKLIGKRFGS
LMIIEVVCSLKLEFYMAVGRDFRFDGECTKYWLLQLQQLHVKDEVDISSAVVRSAYFSNF
ILQTGEMERPIIKESFRDFGLQLYGTALPILATSLGDGTKNSNDPPENTDNTKRVSPQLS
VLSERMVLLIRILEDSRACK
>Tip_127
IAELQKKQPFNIVSQKFSEDAILYTDTEAAHKSSAHIFLLAPETDQIVIDTLLEDKKWGD
LLLLSILHSLIRKYYQMIGQDEKFDGRCFEYYTLHVYFMEMKSDVLWTNYFAPAGFFVNE
LVSTADMDRALVEESFRDSGMVYTSEELTGLDREMADGDKAEDDSCEKTSSVKETVPQMT
LFAPRAILLIRILYDARQCK
>Tip_47
ITNYQKAAIVIKARERVEQVDIPHFDTPSGATWSTRMLNVRIQTPEELMDIWFMTKAYDS
LGIVASTLAMKYELVTAMAQKSSYAGNATEYTTAQLWEVYMRYEQLWNEGRMFASLIIEN
LVGPMDVDRTLIACAFRNVGILLHLDTIPIKSKPVGAESRRAEGSLYESSAFKVASPRKK
LNQKQRLMLLRLLLDARRSQ
>Tip_251
LQHYLVKRSLVRAKEPITEEAVNFYSSKSEGRSAAKVLYFRTGVADDIVESVWVETEFGE
TGIAIAWHAIRGALISGAYEGEVFEGQSTDLLGGKMIEIDLSTDARFTEGKSYVVVTLHK
LVMSNEVDTALSAIAARDTGQTAHASPMPIEHGGFARDTRKTEASLFKYCVFKALSARVR
LAGKQRIFLIRLEQRSTAPE
>Tip_1269
LNHYETQKTRIRSEMYVADEETLLHCQKSAKKFAMKVLYVKMNVVDDFVEAIWIESELGR
TGIVLGNQALKCGVLTSVYDGNWYGGTATDLGTARVIKIELSSDWRFTEGERYSAVTVKA
TAGQLDLDRLLNAVAHRNNGVVAWAEYLPISRLDYSKGTKKAEKGFFKYAVFRSTTPRVR
LASRKNLFLLNLVYRNTRCQ
>Tip_3954
TKLVEVKQVLLGATTYVWNAAISYFETTGKKAYVTVAWYVMIQIQRALMNTVWIDRDFIK
IPMIVKALTRRGALYPARQEETVYNGTRAPLAKTLRILPDVSHDAQLLLAQGIEAMTIQS
NREQSDINGELSSIGNQNVTILAFIDPVLTSTTSCLRTQDKPATDFFTYTLLKPTQRNLK
LFRNANLLSLLGARFTSFLE
>Tip_3971
RDVMVLKAVVLENSSYIVQYSFSYYEAQEAGPYDTAPWFILKLMQKGLHHLIWLDRDIAR
FLRQLMWNERKLGLFPTRAEEDVVLGQRRELGQTDDVHLDFQVEQYFNGAALRQCLFQRR
QKESNTMSGRIETIGPEEARILARVDPTLCLSELQLRCDNEINQQIFSNQTAKPNRNNLS
SFQDRRVLSFVGELCATLLQ
>Tip_3972
TDLVSVKEVLLLHAVFVVQYVASYYKAEGAQAYDTATWYILKMMQTAMFNLIWIDKNFAK
FLRRLLGAERKGGLFPARARENLIQGRRKLMGKTNTVHIEAYTEKHFPAASTRNCLDIRR
SQKDNDISGRLESIGTQNATILARVDPTLVLTALTLRCDDKPHTDFHSSKVAKANRSKQR
SFQDRRLFSTLGLHCESLLQ
>Tip_2635
ADLFKVKSTLIRSDQFVMDEAIAFFEGRGSQACDNIEWYFLMNVSNALLDCMWVDREFGR
LALVIIAATRKGVILTKKQDEYIYQGTNTDLAQELIVEADLYSDGRFTEGASTASLSIHS
RLENIDVNGSLTMLGSRNQGILSWVDPMVVAVDNMMRGYKKPSAKYFEYELVKATSKKLK
TYRKQRLLSFRISHSTTLLE
>Tip_2714
TFLYERNEAPYAQEFPDFVDDALYCAKKKQPQSSTNLVRLDRVGGEGTTPDSRRSLEYPS
QFVREAAEEPTGKHVVLSTSGEGVKTAGYPLDGGELTELDTRNSNDQGGLRLSKFEPLTH
GIFKSGIKAFCRQEALDHAPAMQWKRKSLIRIRALADELFVVHGSLSQESEVRAAPPEVR
SYLERPVLYPAKIFRERDES
>Tip_2715
MFLYANNEAPYPQEIDDFCEDALYCAKKPQSESEVSLLRMDKVGDQATMPDERRQLEYPS
EFAREAAAEPTGSWVVLLTEGEGYKTPGYRVPNDELNELDYRNDNNHGGLRLSVFEPLRT
GLFKSGIKALFNEEPTEEAHALQWVRKALIRIQALSDDMFPTKQSIKQQAKFRGAPPEVR
TFLARPVLIPERIFEERKDA
>Tip_3327
PVIVHKNDGFYPRKLESICDNFVFCVKKKNDCDGVSLQFLELIGDADTLRDRRFFFERPE
RFQREDPMKGSSAGLVISSSREEFKIPNYITKADEQNEINFRDGDNHETLHMAAWEEVSC
GMLQPAGKADMMRVCLREESTPPWKRRAIIKDDVTSGGFYRIEKSMRDNLKFKDGEPTVR
TAIQPSGLFFMEVFRTHEDA
>Tip_3426
LLTVTKNAQLFKIKIKEIQKEYSATARQKQCFSKITLRTLHLSAERRGIALKRIFPEEPA
KVGRSENRRPSCVWRLGKQAGKEVSIGKLMSDTQEKSDLNYGEGKEHEGIRDETFEEFVL
SEFGNAETNDIENVDILTPGNPVVNRRLLTRDDLSGETIIRIRRGMKFQQRIRDGPQSLR
SVEQGRGMLLQEIYRSQSGR
>Tip_3427
ILCINKNAGFYPLRLKDAQKEYTHCDEAKSAKGAITNQTLEVIGERFSVNDKRIIAVQPH
RVDRKDQKRSSVVWNITKRAASEFKLADYLSDTHERLQFDFTDGSKQEGIQNAEFESLAL
GLWGRGETGDLNRDGLMETANPPWKRRVLARDDISGGVLFRIRRAIVVRQKIRSGVPTLR
DLGQFARVLVQEVLKIHRES
>Tip_794
MFLRTDEEPYFPEKRDDYDDDGLFCEQSKASDAGPEAHATDEITPAGTPEESRKALEQPD
EHSSQLNMESTNTWLQFTAKGEGYKNATFKINNGEHNTVDYHANTESGGTDFGRYQPITT
DLEDCDIKMQYEDMPVTEEMILAWRRQILVTVDGFGNGAYPLQEAIPEAPKIKGEAPRIR
ELAQQPIRVSKLFFEEIAEK
>Tip_2639
MHYYVSSELHYFWNRTDFAEFNPRHVRFRSGSLTHRLFSRASIVTLTASLIYKLGSPLPG
ILERDASARQHPKLQAIVDIGAGWNYDLLDAQGSKVAFMDYAVDELGREKQVTDYISAPS
YIVDSGINDIFPDLPLDEIAQLVFVEKLIFLIQRTGNTILSVVRDLPAIRTFPQRVRAKK
CQSETIDIKLKRALLGTRQH
>Tip_4090
IMFFFLTVYFYVGSRVDSSDVKALNFRFTELRLGMVLCRRNAIIREPVSYIYRLGIELPG
KIERDDEAREFFRLDILIDVAGGWTIEALTNQALKLALLKINLDDMTRDKAAGAYINEAA
ALLAAGHKKIIRDWPMEDTQTLLYIKKKLYAIDRAGRSLLAVTPELPCIRQYARAIFGRR
AQTDGLNINLDRKKIGSNGN
>Tip_4091
LSVFFLSVYMAAWPEIETEKAEPLDTAFTDLRLDPLLNRQKSIVKTACSFIFVLGNELPG
VLDKQNSIREFMRKDSVIDAVGGWNSEATTQKALSIAMLPINLDDTEQPKEAHGHIAATF
AMLGVGHQTLLRDWPVDDDQTLMETRERLRLVHRPGDSQLAVTPPIPNIEQFQKPVIQAR
AQQDNKRIRIDTRTVEKEGN
>Tip_2226
NDFFSFTKIGYLGPRNDFVEVAHVEKRKKEGTLNCDFCRRTTETEESILFCFPSDLAFPI
RIEKDSSVAEEPRFEGLVKVVSGWKSTALTGSTMKIGVMRYTLDSVKQETLGGNQIVESK
ALTVSGRRSAIHDFPMEEAWYLLFPARYYYWLKKAGTALFTAGKEIPCIAQFARSIEKRR
LGTAALSKNLGPVVEEKKEH
>Tip_2396
NEWPFFMKIVYYNAKQILVEIMKLGKRKQEGEISGEISHASTLTTETLTFVSPIKVSFKL
KIEKDPAYQQSARLKEVARDVNGWNHAKTTGQNTKIGAMRKALPEMTRDILPASELVEMA
DLPVSGSRSLLGDFPIDQVWYLLSWQLLIFLLVRCGDALFGASQKLPGIPKIARNIQKKK
NGTWPYDFDLGDITKQEKEF
>Tip_2397
DEWPFFMKQLYTNARKNLVEIGQLGKRKQKSHLSGELSHTVSLTTETLAFVTPIKKNSQV
RIDKPAAREYSARLNELARDISEWNVSASTGQNSKVGAMAKALSQQKRDIHPGTEIVELV
DVKVSGSRPTLFSFPVDETWYLIHWELLLWFLIKCSGALYTASRKLHAIPKIIKNMQRRN
HQTQLYEFNLGDMTRDDKDH
>Tip_1186
VELTKMSQFFFTRDEQDYTVIDTIGEKTHAGGEDSKLDHDSHLTIEEAVSGKPLGIQYAA
NIVKDSGLDPDIRFEMIRRLAQGFNYIQLKAAAVNTGILNHPADALKAIFVLGKWIHIRS
ICAVTGIKEKIKEFLVDSDGIMLWPSRLNLGLKMLGTGLSPTDGALEQIPRLFASALDQK
SLADLLYLHFTYVIEDRKDY
>Tip_1187
FELSRVTQFVVTPDEQDFIFVATVGNKAPGGGENGRLDQDGHLGIESAITGSMLGVQDDV
NVYDDSGMDPRVQFEIAKYLIPGFNLAKLKIASVNTGEFSNPADELNQLGAVNRWIATKR
MCSVVGVKANIRSFMVDGSGIMLRPSRIYFALQKLPSGFSPADDALEDLPRVRMAGSDPK
SFANLLYVHVRFVAEDREEY
>Tip_3513
TDYFAIAARLMPGILNDHANSCFMSDTDREEACEEKHLEKYKMGIDALLHLRDRALQYPE
TISDDPRAQSLDLQDEVWAAMLGHSYTIIRGGKVYKVVLDDSSNVHNAGWAASRNEQDAR
ELPIVNTQASFLTLQMNVSGLWFWVSYMLYDRKEESLPNVMLLDQYTHAPKLRADESLAQ
CLTYLLATYYSYRVESNRDF
>Tip_3514
ADFYSIAEFSFPGLQNDDANLMFTSEPNRQRCCERSHLEQYRLAIEVILNVRSTHMAYPR
SSSLEPKAQSIKLLDEVFTAMLNFNDSLLRNGGVYKVIVHLASSIDQAGVACSRNDSDGS
ELPAVTAEISFVTLPLNADALWLWKSFALYKHNKTSLGNVALITRYSHRPALRIDKIIGH
CLVQMLIRYMAYRVELNRDT
>Tip_432
KDFFSRSQIAFPGYEYEHLNLAFFAESRRNRNTNKQYMDQQHLTLEAVLNGRAPRLEYPD
TVPREPNAEPAEAFDEVSSCIKGYNYSALRGGGAAKAIIHCTADLIRAGICIGKHYPNTT
ELPTPNIRVSLRELPFDIDGLMTWKRHLLIKVHRYGVGSVGIVDKLMKSPRLQKEPPQGK
CLTSTLYIYITYRIEARREF
>Tip_1506
AISWASNDIYLPLRTFEFHDYSFIVLGKEGLEVRIAGFAMARFYANPDHEVRQPRVKYPD
ALSGEDGAESIPDFTDFTVFGKGVTNKLAVVGGGSHSELHFKRHFSIREGLLGRVYPLRA
AAFSGNLKKSFRRASTERKGVLTWGAQLFEIYEQVGLTMRRVVDEIRNVPKVDTDGPQLA
IMRDNSEEYVTQKILERNDA
>Tip_1507
SLSWESKDIQFPQRYIQFNKVTAFNLNHRGMKYRLRGGVLSSFTAISSEKLLRRKIQFSD
QLSGDEGANPLEDFVEFPAFGPGNTQALMIIGGTACSVLQFTRDSVIRDMLLGKFYETRS
ARFGTGLSKSLKSVSLNEEGVIMWQDQLLCICKEFGVSLFIVADNAGSVPRIGTAWPNYS
IWASKSDINDADKIQESEDM
>Tip_331
GQHLQFRPTMFRNLVYIFSEDLSDVSEAEDILYKASAAFIAASRESFLLRIKPVDEVKLN
ASRDSQQPDIKCPILADDAAGLGAIHKNIWGIMNYIPKVKTEHEVVETPVEESLYKHHED
FLLFNRTLKRRAAQSPYKRIACLWDFLVNWNWGRAVYDAHKYESDLYEEDGLIIGIPLLL
LSLRDCIDLLLVLTDTTWVL
>Tip_3018
GRDLLLVTKIFEYPAFSLVDTLKDSTQAQHILYRMAAEFISATRDGYSLRVSPVEQSQLH
GTQDGMQPIRKCPVFAQAAPALGPSRKTILDIAYYSAKLARTYDVFEVEQEQALHVRKVD
YLLGNATLSRRYANTNFMTLGVCGDFFVGSNWANHSAQLTKYDAELYNQNGLFTEMPKAR
LKLADTIDLRLMNTDSTWIL
>Tip_3019
GRDLLLKSNAYEYPIVTLIQTLRSSSEVGTILYRTAARLMRGTKDGYLLMLTSVDEQDIS
STTEGMSAIVQCPVFAESAPALGPSRKPVLDYKYYLFKMAHVYDVIEVDKEKQWLIRGVD
YVLDHPVLRNTLADNQYLSLGVTDDHFLGANWANHSARPTRYKAELYTSNALNTETRKSR
LKLAPTLTMVTMNTDDTWTL
>Tip_857
GQELQAKLKFFENDVYEYSDELNDYSDDVNTLTNAAAKFITSTRDCYRLRIKPIDQARLD
ATRDGQEPYTKQPILLEDAAGLEKARKTLWETMNYVTKIETTSKIVETPIQEAMYAYPGD
WLIFNKPFRRKASAYPYKKREAIWDFALTWAWGNGIFVMLKYEAKLYEEDGFVIPYPELP
LESNDCEDLMQVMTASTWML
>Tip_1790
GAHIQGKLLMHDRIVFTLDENYDSLESNGKLNVKTRATALLMDLENFLLKVEALEDAKVD
RQWNGMEGATKAAFELKQAAAFGGERRLSWSVLQIEPNIKKVVASENQMNPYESYNYINT
SASWDKTLSRRAKLNPYGQIPKLWKLLLTWIFGRAIYLIVNYEKTIYDKEGAIANYPTFI
FTFDECLALLLLLSDTSWEF
>Tip_2076
GAYFQRYLSVHPAVVHLLGTSNDSLAVESDLLKKSIETEIVPDKETRRFPVDPVEDPALD
VIWRGIDPELKHEYLITSEAGFGELKNMTWDAQTQLNKVKNVTATTDSLSPEAPYGFVDA
YVQRKEDMPRQSKFTPDNKSDILFHFLMAYKYGEVVFLYITMEEYALECDGVIIGALAFR
FISDDCLTLVLIILGSRWKE
>Tip_2077
GQRAGARIGIVESALHVVGDNSDSLVGEEGLLKTYFETELVEQRQNRRYYVDPYPPDVLD
IVWMGIDEDMKKIFWVTSEEGFAALRDWAYDAHVKIPPAIAVAALNEALAAKVAFLYFDE
MGAQRGDIPKRKAVRMEHRGEVIHEFFVEWQIGWLIELYIPFKEFIFECEGVRVKGPVAL
LIFDKYVSLMWVLIGNKWTE
>Tip_75
GKHVQADNVFFDELVTTFDDELSLLNDKRTSFHRYARRYIAASKEAFILQLNKTRQAKIE
TTRDGQTPKAKTEILTREEMALNSEQNTIWDILAYIMRVRKSAKLMQTLLNKSCYHYHEP
YFMWTKTMKTQAAQVPPQRIEKTWDFFLSYAWGHLIYSLRRTEAKLYEAGGESIGIARAL
LAPPDTIELLMVFTDLPWVL
>Tip_3066
GTHVKKELLFADELIILFNASSGFLNEKGSLMLNVVRQPISEETEAVSSAINPSKEAEVK
AAKSSSTPANQRDMLKKAEYAFGSDQPNVWDILSYLPLEEFAARVMQTLINRPCAHFNLP
YFTHQKTYDKLAAQLLFKSIESVWDFLLTWSWGKFVYGLRKTEGRIYSAGGNAPGIPNLI
AKLPNRWECLLVFTSMPLLM
>Tip_3067
GKHLQEDALYCAEIVVDVGGSSSFLQATASVIYRAEQYYATDQEESILLSVTPTTETKIK
PARDGQTPRNQKELLEKDIFAFGTDQHTVWDLLGYLPLIKAQSQLMQSLLSEPSSHFSLA
YYIYQQTFRRKASQLPMQLIVKIGDFWIEWNWGGFVFKIKKLQTKVYDLGETNIAVPRIY
LDIPEKCQLLLLYEDEPFAL
>Tip_2979
KKNLQGSILYCDASVKELSPNFTYLPDEYKVLYPLLRKIMNDSKEVGIFKVDAERDTELE
AHRDSNSPHEAPDLLPKAELAIGSDHTTSWHLLTFVLVYKTAEQVVQAELGSGFATYHEP
NFLWCQQADRVAPRVNFVDLEKVWNFMTTESWGKLKFALRRKETGLNDTGGVGVGISNTL
YTLPDKIELLMVFNEIPSIL
>Tip_2980
RKSLTGDMLYADEAMSNFTCVFRKYTDEFAHLYPLMRKILVASKWALPLNADASDDAAVD
SHRNGDTPREENDQLNQADLSLGALLTTSGSLFAFIGLYRLADHVMQTKLEKGATNYDEA
HHVWCKDTERRAARIKFKRYQKLWDFLICLNWGKLGYEMRAFEAKLYDAGGVGIGIDYAL
FTLPERIKLFLVFVDTPLLV
>Tip_192
ANDVRGTTRFFDEVLSHYDDCLALLTDLQNILTLAVPSRHKSSEADLVIKAMPGDEPFID
GDKRSKPPPEEIEVQTAETTGMEHPRLTAWEMTYYIVKLNRPVRVMTYLMRKACLRCHES
VILWKQYIKPIAAQFAAKKREVAFRAFLTWETDKGLYGLKRYEPESYGGGGKAATIPPLL
VVVSGSLELLLLLSKQLWIG
>Tip_3487
ANDLQASVIIFDGMLQRYRESLALMGYVEKWTFAAPHSHHVATETDFIMKVLPSQGTGLG
GDRDNETAVCNFAMLSEKVPGLSAPLLTIWEIDHFLPRVNSLSKIITLAMQTTCLRVEQR
YLIWALPYKGVAANYPVIKRAVYWTLFITWKWRKGMYGLLRHDAKVYEAGGLIIRIPCLL
LSTSDTLLILLVMKVGLWIR
>Tip_3488
QKELQATVILFSAILLKYRGAFSIASLEDKWNVASPHVFNVISENDLLLGMKPQATLGVG
GSREDKYNLKNFDMASHKGPGFFAAHIAIWQLERCVPAVNAQSRIIALAVQRTCLKLQEK
YIIWRLPFKGVEVNFQLIKRAVRYTLLAKFQWVKGAAGLLHYDCKLDGSGGLIRRIPTML
SDVTDALSILLTLKTTIYIR
>Tip_1771
FNDLQASVIFFDALLHSYRDVLALLSSIEKWVAGAARAHWIAEQTDLIMKILPSQSLGLG
GNMDSKTTQANFAILKEEVPGLEATSLTIWEIDNCLPRINSLSKLIALAMQRTCLRATAA
FLVWNLEYKGVAANFPVLKRAVYLTLSINWEWKKGMYGLLRYDCEVYGSGGLVVKIPRLL
LATSDSLELLLILKRGLWIA
>Tip_1658
DDEVNPKSHYPLQEVDHYMIKEGLFYFKSDGVFIVANVVLEFAFIFESQSQAKVNQEWLY
MRNLRGNLMAGEARTNYQQRAMEFVPLASTLILSIGPPVLCRGAVATRYVNVQALDAGRF
REVRSFMIEYMLMPNPKKALSALWHRRVPMERLSPSALYNRAELEPIAPETYANRFPKAN
SLFICRIAMLGIEMRVADLT
>Tip_1659
DKGANSRASIPIKSFDSYMPKEGLLHYRDDLAYVIDGVVIKFLPIYQTQVRAAISEQILI
DEQERGSILCGEARSAARSEEIRFTPKAETIVLSVGPQVQCNGAFESRYVRVPALDAGRV
DDVRSLPLEYLLFPQPKRAVKVCWDMRIPVERKSAVALTNKDEIQPILPQGADTSFAKLD
TLFICKRGLIKIHMRVSGIT
>Tip_846
AENFTAEGAPRIEEHGDVTETKVPPCKQLQITHLIINTLVRWTLTSGFDEDGASNSTYIR
YNLEDYVSALEQKQPIVFAEGEDIKANEALVIMQNNRKGMSAHMTVAGKVGLTQIKGRTA
IALKLLNVQIVVLENHISVVGQCWMQAGKREVRTEVSWTSIGARQNRDNFSSQDNEKIKG
LYFVISKILVDLGLNIIAYI
>Tip_1607
VEKILHQTEVEADEPYDETKRRISPTTKSRVMYTPIHSNVNTEIVLGFANEFRPQVRYFQ
FGLKRFLIRVELRAEAYYPEGLTYYDLEASSGEFRCNQGYCGYLLINLNYIDLNTRAQTK
GSVRYLRYAIIRLERYKYLEGEDYSDWENKEAQLNIPWATTADRPDLPQTDLGENNRMEG
LMFSLPELFCDLGTAVNEHE
>Tip_3703
IDTILTPNECEEKDNSGSADKAMLPHTTNKSLYLTRYQHVKWTILHGQNQEAGPGTEYFL
YLLYLFLYLAEGIGKQLYETKGGIYMKDASAAQLRVRQAAGGALVLGCYILALEITENGV
PEMNHEMLTIRGLEKCGYILSTQWAVKNEHHENLNDHWTSLADNPEKGDFNVDPAEEAEG
VNEVLKEILTDLAAPTQMFV
>Tip_3704
FEEALSPAEAEITEQHTSVNQTIMPCTKNRMAHLVEYQTVRWRVTEGVDTARCPKTELFL
HTLDLLVWLINGLGAGLYAEKGHFFIHNHPNDHLRWKSSQGGNYSLSLESIAVEIIRELV
PRLRLIIVTIVSLRDYHFLLGLSWQISQDAESQLNNSWSAALDNPFQPKRQIGSEERSDG
GSCILQELLRDLAARMNQLV
>Tip_1594
IDNLINEGASQVRESGNVTERKVLPCATHQMTHMILHSQVKWTISWGGNDDGASQSAYLR
YGLQQFIYKIEKQRPILFPEAKHFYSKDPASVMHRNREGVSGQLTLAGDVAVFNVRAETA
KKLKRTQIEFVGLENHITILGDCWKQASERQMSLNAPWTTIGDKANKPDLDCGDNERIKG
IYFLLPEMLTDLESNLVGFI
>Tip_667
REQQLSKGKGTIRMRKNLKMRAMISMKFFDATYAKIRTVIRWSMLRGLDVTGENDNTLLK
YGLEYLFGLIKQNAAAYMIDGRDFKAQSNVKIVQITRSGIDGSVTVGTKLQSYQVGISVV
ARIHIIGLCLLFIVDWRTVLRECHMYAPRLQVTIEAVLVEIGQIRNRGTSTYESKNTRKG
ILIVIPDFLVSAGTNLITYL
>Tip_1413
KDQLHEQESGRLRIRKNEQARKLVPPRHMTLKFSVLPKIAKWTIADVLEVNNAVESAIAK
FQGEQFLGSGSEKEAEAPDRDYEFKGRTTANVLPVTRGPTAGSKRAAHEFTNLTVEIESA
MRIRSIKIESLLLGECQSHLERCRIEAGRLEQELVPSVVEPDELKFRAFAESRTSDPRLY
MLLTMQALLINLLETVFTYL
>Tip_1414
KNQARKRESAKSRLEKELQSSTLLPSEYIKVKYSLFRGLNKRLFSSLLEIENISDAAILR
FQAEQFMKTTSANEAKFIDQKLDFQGRQTARPLPVTMRPLLGCDAVQHDISNRTVEEEWA
MKLRVTSVEALLLGECKWFASECYIDGTTLDTVLNTSLIDPDVLKFKAMPKDRVNDPPLY
MVIMVKAVLVSPNLTAFADV
>Tip_1055
VSVVKNREEKNIPSEKYLTIAATFEKKALLAVYHSPEAQLPWAVFNEVQAGDSVQDRNLR
ISVDQYPLAALQSVASLSHQKFTAQWMLASSFYQVDSELGRNSMKVLDQASDKNGDINFS
YKEGIIAPRKFYCVRVVDTQNLSRFTEPQLETKLDKVVVGGAHYVALAPIIFKSQESRLV
ILSQSEDILDVKCSHSMHFI
>Tip_1084
LASIANREEEDLSSAKFITVVASIENKSLLAMHKNPEAQMPWAIFDEVCSGDALEARNYR
ISVKRYPLAILKSVANLPEPKFKAQWAIGSSFVALNENLGNSAMRVFDEVPDKNGDIDYS
YKEKIPAPRKWHCVKALEQQGLSYLTDPELDLKLSKMIVNGAHGLAQEPIILETKEAVLV
ILLQSEDTLEIKCSFSMQYI
>Tip_1085
RLVIENKKEEDIANERCITVIANFEQKSMLEVIKSPEITLPFAFIDEIRSGDVINSRNLR
IDVKQYPLIVLKSVADLHHPKAASQWFVGATFFCVTAGLGISEKRIYATVTDKNGHINFP
YKEAMIAPRKFFCLKAIETQGVSFFTDPILELRQCQVIVNRAHGLLQQPVILNTERSRLA
VLARLDRTLDIKTSWSLQFV
>Tip_938
RAFVHKKYNKNIPEDNYLAIQAFMENKFRLVIYNVPEGLYSWSVFNKIKEGDILSKRKSK
ISAPRYPTGLMKAAAAIPRAKFTECLIVGEALYRIVTETPADSMVQAEQSSDRYTYANFE
LLLTIIAPRTYHCSESHEQQAIKWETNPKLELEVDKLLIGSSQVDVNEPIHVNNRDTRLV
ILSTNEESLAVACILGMQYI
>Tip_345
RKIIPDKNEKEVASRKNIAIREFKDHRADYVKLNLNRSVYKWRILHEMRTDDTTDTAVIR
FTTKAFPASSSDKARSLPYEDISFSAELGSGLEKTTGMLVKSAQRSPKNLTDRYNHIDLG
IKSWTIVVDKYTLGNLQELIQQVYILSTRLKSDADPTLVEGQALKIRAPVEFRKQDPKNC
VLYALKALLMLCMAKAISYG
>Tip_326
HEHLPAAQNGDIRVRKHLAVRPIVEHSKDYVAYSALRFVAKWHVLKQLRTDEVPDSLVLR
NSSPRSCADCIVRLVGLPRQDSGGESRNGAFLLSLISKTVKFSQVGNNHIFEGYNWLDMS
LTVYTLMAGEYSLARFRDLLAEVSIFNPRVRTDIAPVAIDGKEMDLQNAVEYKKKDPFLV
LTWTAHAVVQPLDAQATTYR
>Tip_52
SDQMSDRSRGKVRSFDNLGLKTGLPHWTDDYNYTINNVFVKWPVLYALETKKHQDALILK
WPADQQSGLDNEKRNHLFDDGLGFEPLGAHNLLKVRELLIEKVQLPEQKVATKDKDTDLV
MSIWTAPIQRMILPHTQALFYTIYLIKLAFDLIVDPAIIENNEINIKAPESYRGLAPKLA
CFNMCKAVVMTMCTGSFGYI
>Tip_615
EPKACAILKLNVDVFNLLQTLEATVYKQMDHVYRLHEKWVRTYPLYKFLDIQLCEDDLVV
INYDKESYGPSQIEESKKRASLELEVWLLTGILHAIPETGTSIYLRLTAVDVEPNNDGIL
LKPKEVPQLTILPDSVEGILNIVWSEGMPAIITVVVSIFGQKEIASSWPRHMSPMYADLS
TLMTGPAGLIAKFQLTSKFV
>Tip_616
QPSVCAIRALGVSVFNLLVTLEAVVYRKHDHLYRLHKKWTRTYPLWKFLDIQLCEDDIEF
VSFDKESYGISEMGQAPKQAVLGFEVWLLTGLIHSIPDITDSIYLQILSVDVEPNNDGIL
FKPKELPAASLLPDSAEGVLNILWSDEMPAIIEVIIEIFGQTEIAYAWPNHMTPTYVGVA
NLLTGPHGLIGNFQLSPKFV
>Tip_3909
DPHWSRASCLTTALYHVIAEFRGGFRMFNRFLNDLVHHWTTQDQAWQMKDTELAAEDEHS
APHATSVKSVVESKPHGRLTAMPFGEELKIMSMEPMGERVVYLAGLVTIMGYEIFHRGRF
FPFRILPAKSLISISVEKVLAEIGAESVEVPQRMLVTRWARYAVDWAYPDWVFDKHPGLS
EILITEEGLLGADEVIPEIL
>Tip_3910
EPKWGEKRALAKGRYHVLSDFKGSFHLNRDYIYNVRIDFRQKNGDWQARQTHLCLEFGHA
IPHNATVKSWLKTRPRCRLTLLSFNAHLKLITAKPMGEAATVLIFQIQLMSPEVIHSSRL
IILYALPALSILPVGAGKLLAEAWAEGAELIQKVLVSGWARFSLDWTYPAWLHPKYPGMT
TLMMRNTRLIAEDKLTPKVL
>Tip_1475
HAKSKCTTCIENNLNYIIPQMEGLRIRGHNFLRNIRDEWASLYSQWDFLASQVVRPDGEI
IGKAFGSAGLFEDALDLEFCIAVSGTNIEVVPIEALPPATFAIVRWIPMIDLSVIKYGKL
WLLNLIVLIEVLILECLRELDDFLLVQVEIRDPVEIDNARTCHIKFTFPSYLTDEFVGTS
QLKAHPSSEVRINILAVQWF
>Tip_1476
HDKIKFATAVKNNMKRVIPNMKGSLLRAHDYLRNMAGEVARLHVQWDIMVSEVWSPDSSN
AGNNFGSAGIVESRERTRIPLLKDESESKVRGIKALPPKGYINVDWATIVKVASVEEGKS
FFLNLALSLGVIPLGALSMLDDQYTLEVDVVYPLIIRVFAGANIRWVYPTYILPKLTARN
KLPDPKETNFGIKMLIGKFY
>Tip_2681
GADFNCHLCTERAFNFLVVELTGAMLRGHDAIQTAKGEWARFYYMDALASLVLRAPAGEV
VANNFESSGTMADETDCQYSILDQDNEIKVATVKTRVQIRYSLARWVHTIVIPVFQDGKL
FMFEIVPVVALIPMDSAHVLETLLAVQVEVAAPVLINTFWGGKLKWIFPIYQSDQFDSLR
QLPQPPEGTTQVNMLQTKWY
>Tip_2682
NPDAQCSTCAGKSFRFLIPNMASAMIRGHDSLSQVEAEWAKVFGKWAASSLAIKNQECQT
IANNFGSAALVRDRLDCEYCILDHDTEIKIAPFKSRPGANYHGVRWVRTIEAPVFKDAKL
LLFHIAPTVTIIPINAAHLMDNLLLIAVNVFAPLTMNTYGDKKLRYIYPSYLADRFEAMS
QLPDPPTGRIDKKMLKMRFY
>Tip_1927
EPEFNENRSLKTKFFKLLGQLDGLSLTGDNYAYDARMIWFKRKRYMFMLDIELCDDDLAI
LQHKSLPDNFSELGIRGKRAFFGLNKSVATAMEKQISALPSAALLKPSNVGWRIVDAGRA
FLAKGIALFILSSSAKEVEVDTVWERSIPHEWQIIIGIFAAILIRLAADTVCATGFVGLA
TVFLRQADSYGFYKPSPGLL
>Tip_1928
EQAKNANNNFQIKIFNLLAQLKGVLLRADEYIDETNQFWSRIKDNLLAISTSLCDDNLQC
LSDDLMPESLNSAGRRGKQVMTGFAERLEATMIKSFPALKGGQIVEPEGLSMRSVDTTKV
LLSRGVAIFKLTASICKVEADTVWPQKIPFEMKNFLGISTSVLIGLTWTKFQSPGLAGAP
TAFLSAASNVGMFDPTKGFI
>Tip_2205
EHSVALWEINDLEDLKILGDRLGMLHRSDLFICEATRKVRVSMAPMVVLDSCPQNEELMN
IDTDIRYDGCSERLLHCYDLSLVIGVKARTDEFKTFPLATAFAVLHPRWMSMQSPSKFIS
VIVYDLPCERQNPPDRRGVMEASFRTRIGILRRQTALGTGGTELGFTWPIHFLMKAPAKN
KDVDSTSELIRISKATNGHM
>Tip_2206
EHSVTLKKTAELKTVLILGDRLGMEDRSELIICKAIRKVKLSLAPMVKLDSCYNNELIMN
LDRDIRFNGTAERLVHSYDLSRQVAIEARSDKLKNFPLLTSSSIATKRRIKIRSPSKFIS
VVSYDLECEMKRPPDRQNIMDSSFTTRIGVLRRQTSFATGGTMLGYSWPISFVVGAPDKN
KDIDSSKELIRLDKSTNGHF
>Tip_1573
EHPKDSQMMTAEEILKFLGDATALVYKGEAVLANGFRKHGIYLSPVVLIDMTPTNNEVHR
LNQRMRYQGCALPLLTANDVAVGIAAKARTQAIKGFPGLMATLFLHPRFLKLRALSEFTV
VLAYELPCSIKREPDSRGLKDSTLVTQLEIEDRQPAMAVGISDLAVTWSLLWIPRAAQKN
TGVTSLKDTIKLSRETTPHL
>Tip_2506
KHTINCSKTLNARLLKFLGSSKGLLNKGDSSIADAAEQDLTLFPPWCVLNLSAGNHPIRK
LEAQVNYETSARRVLNQYNLCVGVEPHSANDLMQIVPNLGSVIVKQGPFPHLQGVSQCLD
TLVYILPAEKRVPPNTQKKIDSAYRTKIEIDAKTSGLIVGDPGVGNNWPLHATTKLALLK
LNLVSTRGIFRAVKDVPAYI
>Tip_3873
ERNIYRTHNLDASIFVYIGDTLLLLHKFKSVVMQAADQQKDYGPPRCMYGAVSADPSVDK
LVNNVKYLNCESRIWNEYELLINIAMSDEGEIVKVYPSLTESALGRPLSMNLRPVKQALS
TFANCIPKQTPVPPSSKRPLDKAYATKLYVDSRILTLMQGRMNANVMIVVDLESKIGLAG
NWLIRSRGIISLLKATPGHV
>Tip_3874
ETNVHRRDTLDAKIFVYIGDTLLMLHKGRSAVMKAAELIKNNLPPECMLAATPESPSVDK
LISNVKYTGCQSRVLNHYELLTNVMLSSAGEVIRVFPRLTESSLGEPMWVKMRALKQKLS
TFAYLIPRETAVPPSVKRALDKAYTTKLHIDSRTFSMIQGRANAGVVLIVDLESKVGSCK
NLLITTQGIFRITKEAPGHV
>Tip_3709
TKEVDANKSMDQTSLSYLIEAVNLIEEANGKIATIKADFYIRVAPNAKVDLAEVEKRTDA
LAKKSHLEKNAMNTINFLNYNMLVIQWRVSLLVNRENEVITVRLAEPEVLLLIESITATK
LFFYDLPPGRLLPEYYYKITEQAFILRERFEDKSAYLRCQSGEKVYLMKAGTRSDLPLVK
CGIQQSGPLFKLHEENCAHL
>Tip_3710
AREVDEQREMDDHVLIYLIEPLNLFAETNHLIATIKAEFRANVAPSAEVDLAPVEKRMDA
LARKTHLDRSGANFINFPNYDLMMRSTRVSRLVNRENEIRSIDIAEPELMLLITHSMTTK
LLFYRLPFGGLLVAYIHKINQACWAMRERITEKTAYPSLDASDRTYIIPLNTNQNLLPMK
SGIQQSDPLFKLHEEGCGHY
>Tip_2321
KIEVYGDPDLPKKTLNNLIRERNIIVETQESVTSIAKNYRTRISQEPRLDMADLITKIRS
MAKEDHLDRSVCKVEDLYNIFMHIQHYNVSKLMKRQNKLMSIQFVQDEASLLLSYVNISR
MFIFLMPVKGLLGEIYLKVRERTWTSREQLSERTALVKVQACQHTYISATLLRLDSVTEG
CSIAEHGPIFYVDPEGVGSI
>Tip_2322
KIEVYGDPDLPKKTLNNLIRERKVIVETQAAITSIAQNYHTRLSHEHKLDMFDLITKIRS
LAKEDHLDRSVCKVEDAYNIFMHIQRYKVSKIIKAQNEFMSIQFVQDEASLLLSYVNISR
MFIFLLPVKGLLGEMYLKVAERTWTSREQLSERTALLKVQACAHSYISATLLRLDAVTEG
CTVVEHGPLFYVDPEGVAHI
>Tip_805
KIEVYGDADLPKKTLNHLIKERNIIVETHASITAIASNYRTRISREPKLDMAPLITKINA
LAKDDHLDKSVCKVDDLYNIFMHIQFYKVSKLAKRQNELLSVQFIQDEASLLLQYINISA
VFIFLLPIKGLLGEMYLKVAERTWTSREQLSERTALVKVQACSHTYISATLLRLDSVTEG
SSVASYRPLFYVDPENVGSI
>Tip_207
SKEIGARKKYTTEALNLVSKYMGLVSEAKAFVATVSEKNKKSIAPKYRIDMAPSNEKVET
FVKGSRMEVNSEMVLHFIDLSVVMVPWINSLLTKLENDNMSLKIAQPRGMEQVDLVSTHT
ILIFRVPITGLIAPKLHGQVGTAFTIRERESRKTGFTGVPENVYTFQQTTHLQTDTPELL
EVVQNVHKLFRFISVACAYI
>Tip_208
KKEIDTRKEFTTKGLTFLVKYLGLITEATVFVMTVHERNKASIAPSYKIDITPSNESVEQ
FAKKSRADINSGHVVHFLDLPLFVIPWLSTLLTQLQNELMSAKIQEPRAMELCDLVPTAS
LLIYRSPIDGMMCPHLHEYIMAGLTIREKLAKKVGFTGVPENLYSYQKTTHIQSDTPELK
EGVANVNKMNRFIKEQCAYI
>Tip_223
SEELLIKLARVSLVHVYIFHTPGFLGSDDKISGLSSKTGELITLPAAGVTAQSTYPIRDT
ITKRDLDQATGGGIKVYNDVPLPLAGSPLTVDVTRDPELLPIKLVSFSMFELVTVNQAES
LILLPIPVRGMIPDKGDICYSITLNCKIEIEPYAAQLLDNLPKLSMSDPYGKCTVSPILV
ASVPEWIDTLFVLNDKNWWV
>Tip_3645
SQAKAIKLSKIGLLKEFIPDTPASLNTDSRISGLKNQGHEIVVQPVCGLTKNKKYPVLGR
VARAAIGETAGEGIYHFDDLKSDAFAEKLSPGVSLDLAVIEIHLEPFGVVKVIESAIYSS
IIMFPALEREALSSRSESCWAITLNARLTLGPLALRVLTETSKLNANDPKGRGIMKPYLI
SGLPAWYNYSYVVKEYEYYA
>Tip_3646
AQAKSIKFTIIGIIKDIIPDTPADIQTDNRISPFKQAGHEIVVQPACGLTKSKKYPIVGR
VVEAGIGETAGEGVYRFDDLPPNAFAERLSPSVRLDLAAVQLHLEDHGPLKVIASAVYSA
ILIMPAFAFAALPSKPEMCWAITLNTRLNLSPLSLRCLTETAKLNANDPRGRGVMKPYIL
SGLPAWYSYSYTVKDYEYSL
>Tip_2779
SESILIDLSRLGLLENFIEHEPAFMGSDDRISGLTSQGHELIIVPASGLTQQTKYPAHGL
VTKRAVKQAAAQGVKLYRDLRLRAAAEKLTPDVSLDPEILSIPLEPFTVLPVVEGSQYHT
IIMLPMPERGLISPRGEICFSVTLNARITLEPLAGQLQGEQTKLKMSDPRGKGVMTPILV
SATPKWLNTRYVLKEFEFYV
>Tip_194
EETLQLKLARLAVIYSYIEESPFFFGEGDTLSDNTSKLTELVLLPTASMNASSTYPVTET
IIKRESGQAKSGDIMAYEDVPLRLATSKLADDVSLVPEILTVKLIAFTTLEVVTMQQYHS
VILSSMPEKGLVPPKGDLCVSVRLNERVNMDELLGHLLDSMTRLSTSEPGGKCTASPVLA
SAVPKWIDTKFSSCTFAWWV
>Tip_2944
TRTLIQNLAMLKIIGTLIKEHAELFNEENNIASDQGMQIKIILVRNISIADQNAVPDHDA
IGDKPVEDIVTVAIMAFEFRSLRLSNEKARNSHYVTPEVLVLVFPQYTELAMKHATTEPQ
AVSLQTPAFGSVGPRNAFQVAEIKELGISLTVWGCILEGEISYVTILDALGTTTSKSLLL
GIQVEWLDPELSMRDLSWFA
>Tip_2945
TETIIRPLGTIEVFGTLVKAHAELFSERDTFDSNNGKQVKILLIRTLGIFDQEEVPEHDS
ISEQPARDIFAIAAVAFERFSLQVSDKKSRESRYVKSEVLLLVFPTYGEMATKPVTQEPQ
VASLAAPAYGLVGSKGAFQIATLKEVGFSLTVWGCLAEGEIRWAAILDTLDTFISRSLLE
DIEVEWIDPELGERDGQFNA
>Tip_742
TKTIIQGASKIEIIGLFMQEPAESLEKGDDVAFIQGVGTKVILVQNLNIVSRSGFPDQEI
IGNNAIEDAESAGIMLIDSASLRLNSERLKGRYKLNPEKLALLMVSVSQLQFGYVIQKRK
NVSLNAPFFGVLGPRSDLTANKIEDGGARQDLYAKTIFDEITFISFVAPLGTANAKQLTL
GIQVSWLPAEITILSFTWFH
>Tip_1783
GSTIPKDDPHFVDAKGFYKDLEALALTSIYYTLKIATSIRLVSKQNQNIAGCDGQRDEGV
KDRPEYESRNQENSHVLEPYNRGILGKSIDSLTRLVINLAATKYNGFAIFNSLSDGILYA
NFHWEEPIRLFLPPIWKQTVSAIAAQKREMKMGSRVFLTKIEIFTILLTGTIPSKSTLVI
VNKSVYLGGSFLLVAVAGYD
>Tip_1784
ASTLQDDAPMNKDLQDFIKDIKAFVMTGAAFTVHIVTDMRVVLKPNKSLAGCDGQRHTTV
RERPEFHNRFQCNQYILETFNRGALGNELGALTNLNAKLSNSQYCGFSSISLISDGILYS
THIWDDPIRLLLPPIWDATLDVLAGTSKELRAGSRVVLTRLEMFSLTLSGTVPSRSSMVL
SDLSQEIGGSLLLHVISSFA
>Tip_1666
ASTLQNDAPIDKDLRDYIKDFTAWIITGAAYTAHFVTDRRSIFEFNASIAGCEGQRHSAA
KSRPELDDKFGCNEYILENFIKNCLGNDLGALANLGAELGNDQYCGFLSIALLPNGVLYS
VNAWDEPLRLLLPPITSATVEVLCGTPFQLRLGARMILAELEAFCLTLSGCTPSRNSLEI
NDFAQEIKGAQLLHVVAKWA
>Tip_1667
SSEFTNDASVGKHVRDYIKDYTACLIFGGAFTAHVVTDKRAIFKLAETMAGCKGFRHSAI
RMRSEMTDKFGFKEYILDNFVKACIGKGFASIPKVGTNLGNDKVVDMVNMSLLPLGVLFA
EYVWDEPVELLLPPITDAVTEVTSGAPIQLTLNARIVLANLILFNLKIAGCVPSRVAMQA
NDLLRAIKAAQLLQIVADWL
>Tip_614
TTEHRAGLGAGGQMHDFIGDALSFVVQPTEYTIHLCQGHKVLNLPTNKQSGYDQHSEHAT
NARRTYDEKFKCGKFIVEETKKGIIAFNVGATIQFIPQLPGVGIGDFVNMVLTPKEIGQI
GVLWNEPINTWIAPLGTMTIEVECGVTTKEQPLFRMVFAKLKQIGLMTEQNLCKVEPLFP
TSVRNVSTTNLLAYFKSVWG
>Tip_3375
TSHRSGGLECDKKRHDVERRAISAVFKVTRVGVGCCAGLQIHITRDLDMGGTEQHNHLDA
TAQADLTDRFERKLSSLTDMGHQMVLKITGINVQLIPATFYGRFDDWTGISYLPKDTIDV
ITISNLPLGVWAPAIASATTIVVTFVRIKAQEGFGGLLTRYNDVYASTDGVIPQTEPLIV
QGIEDVAEGSLLQFALVPWK
>Tip_3376
DMRTQPSLSRTKHRYGFLRKNLTGVIEVSEIGIHVCTGNRSLLEDDGTLSGTQDHDTFQG
PRKPMFKDSFALSEFLVNQLAPPLLIEVMGINTEFLPRCYPGAFDTWLGLEKKPTNGMDL
LAVVDPRAGLWVPSFSHNTVIVITDDRARVKKGFRHLMQQFDDVYETQKEIIVKTDELIV
EGIEDIARNRMLVFEEVAWM
>Tip_3168
SGNHQDYINRAAQLHDQIVHVLSLAVKAAEWGIHEHSGMAIIITSESRMESYEDHEHVQA
ATKIFFHERFQDGDYILAEHNKELLAKSTGLAYQWFPELHHQDLEDFVGADLVPKAQIHY
LLMYEQSINIWNPPIASTMIMQRTGAKVRLKSTFRVTLSKLDQVYKTRWVQIGKTHPQNI
KGFRNFISGRVLMYILKTRE
>Tip_1265
VKAEGADMSQSKKMHEHKGVAYPKYVIGKHLAHFKECDSRMVLLPRSDRPETIGPQDTQR
KLNRKDESPIQSGNLLRNDLGGEIICAETEVIGELASLHVAYIHSEYTGASITIQTTLEK
SVYHKDAVNYLLSRVGSYIIAVAAVFESAIEATLRVDICKVTKVPILMYSQAHEDHPVFL
MGASRVVTLGLFILVQVLYA
>Tip_3676
IQNESLEQVADESLYVFHSLLYEVIIEGKALTNALEEDSDMKTFPGNEYPQGFSEKAANH
YMNRDYEDKISNGNIQEDDLYPTLVSEEIEFLGDYNPQQKGRTSMRNGSSTAGIRAALES
GIYWSDAVDWIYPTLGPYIIDLLLNQEIKIRGGVWVSVGTLTFLLVFLHDFAHEGHPALL
IDSHTLIVLGFCICNCILYG
>Tip_3677
FTDEAVTLATGEKKQNEKTIGYRKLMSGVSLPLFQEGAVRVSLFGGTLAREDFGPKVHAK
KIKRTSDDDILNGTMTQNNLGTALTCDQNTVVGRWGLDEKGGFKTEYCLENCNIREDIES
GVYWKEVVDWFLPTLAAWVLTLLADVATKVRGGIWISICRLTFLAVLLYNEMLQDHPTFL
VGSRKLVRHGPFTDVTFMYA
>Tip_800
INSVALAIARSKDLHDHQKQAFGFFVLGTSYACFLEGDDQATLIPQSELPGVNGPQDNNQ
RMNKQYAQKEQNAGLVRDSVGAAVVPQDTGYLAELGPQVRGIGHANYTKIGLNLDNTLEN
AVFWQESAAWLLPSIGDYMIDIICSIDMDVRGGVRIDVSKLTKLSLAQYAHVHKSHPVIM
MGITRVVSLGLLLAIITNWA
>Tip_3024
HAITRANTRKDPSLYEYLAQELSYFMDGVLATCQIRKERKYGLVPYEPLVGASWFNEYKD
ITKKTYDDSADEGALHFSLYHLNLIPELTSYRTTVGAEIFYLFLLKFKNVDLIPPFELFS
TVLWQDMNKEIIPPGEELINSALYPIQMKQKERLSICPTQLAEVLIGDSVSRPKLKPIII
VEVLAMLGANMCQLFMVFAA
>Tip_3025
HAVMRANSRKDPSIYDYLANDLSYFTDGAAGTADLRKERKYGLVPFESLAATTWFNGYKN
IIKRNYDESADEGNLHFSLFGLKLIPEHKSYKVKLNAEIFNLFLLNFTNVDLIPTYEFFA
SLLWQDLYKEIIPPGEKFVSDACYPIQLKQKQRLSIVPMKLAEVMIGDPLNRPKVKPLII
VEVLILLEATIVQLFVVFAA
>Tip_1747
QALISATVRKFAYLYEYVKLRVSYLIGGVQGAADCEKELKLLLVPEAVSSGVRWLRGYRQ
LSKRIQRPNVPDGALSFNLYGMVLVEQRKTYVLKATPESFHLIILGFVEIDIVPCFDLFS
SLMHEQMWKEVIPRGGRFLTKNLHEAKLSQKRSAKVVPHQLGAVNKSEPAKKPSVYTVIS
VTLPIIQSTTFIKVFMTWAL
>Tip_1950
SAWVRAELLKWDKIYNWMRHALRGKKSDTSQSGKISRGTKVFLSPTSQIAGADIYKLYEN
LKAVDLEEAVFANSSAFHINTQIRVPRQVEVTIKHDGRILNLLLVKISEHEVCPSANLYT
NLIMKQFFSGFLPPGAQLSTEIVSQIRIKITSKLRLELEGLRQVATSELAGSNKKKSPAL
AELCSVICANFFTRASMTTT
>Tip_2925
GYCVRIELTKWGKSLQILNNTLGGQNGDAREKNNPLRCDVVFLTSTLHYSGADMTRAIND
LEKITMDNGISPYKTSIHSRGHITVPHRNTTEIKYESRILSLFLGRTGDGNLVNFVGLYT
KCVKVSCFLGYLQPGWRYSQEMLGQLRLKRKNKTRADMKALSQLAQGQPAQDAKEHEPCL
EEWRTAFFSSFLTDDALLSA
>Tip_3281
KNVLSERRTKWDTYMEVLRNRTGGQTNATREKAKPINRSARYLVPTKHFADADITSVTTG
LARVFARAKCDPTRHTIHYPEDFAIPPRHEEEINFESTVLSLILSKTADAIRLNIISGYT
NSFNYACFFAALATRWKFIMGLVTKRRIYLLTKSRFDLGNLRKLAMGEPTNRGPESDPVL
DEQRFLTLTQHIKQEALLAA
>Tip_3282
GYVAGQEAAQWDRAYASPNESLGGQPGESREVANPLGHHGQYLSPTSSSYARSITNTLKG
MARVFAPSKVAPIKASVYFPEEFAMPPRQSEPVLFKSRFVNFYVQETSDHKLLNYLSEYV
NNLHPRLFLGRLSIAWRYKLELATKVKAFVVNEIEAELTWKKQFTVGTPANWNAHNDPIA
DDPTIMFIGTYITPNALLAA
>Tip_2364
NEVFRDELAAWERVYDFLKNTLGGLESDKSHGDKVELPPKSFLAPTARCPGADLYARKND
MKQVDFTSDISAKQSAFYLREHISAPSKNSSRIKFNGKMLALVIIRMKETYLLPTKGLNT
NIIWRSLLLGFLHPGGDLTTEYLKQIRIKMANQIRVQAQRFGQLAKGEPASQVKKVTTFL
TEICDVILGALFSRALMTEV
>Tip_3081
EVDASAQVHKYFSFSSHADDIIGMMQAGTVMCGLAIQERRLHLAPDQDVRGENSRNKYIN
AETVFFAEAAVNGHLNVQFMELGMLTRAYANKFYVNGAIPNLPYVTNFAVELQPSKDITR
TVVLRTPDEGVSPMWEDITIDEVQQTKVDLVAQAPCLLKQVAMLQTFNPCPQSLATPIII
ASTDNFVKGEFVIALLVQFA
>Tip_3082
GVDTTSQLHKFPALYGYANQLLGLMKVATIFCSLSVREKRLILAPDVQCRGENNRNKHVN
IEAELHAEGAANGPVSVQFIKLGVITKAYGSKYYVHSEIPNLPYVTFYTVELQPTENIQR
SIILRKPLEAISPRWEDLNTDAVKRKDIDIRAKAKLVLSQVEALSTANPCEKSLIKPIII
VDIDSYTEGDLIVALFSSFA
>Tip_392
GVDVTSQLQKFKALYGYAEQLLGLMKSGTIFCALGIREKRIILAPDSDCRGKNNRDKNIS
VEGELHGEAAAGGHVMVDFLAEGLIARAHGSKYYLNSEIPTLPNVTYTSLELEPSNKIQS
TIVVRKPLDGISPPWEDFSTEAVRKRDIPLRAKERMILSQVESLSIAEPCKKGLVKPVVV
VQIGRFTEGDLLVALLSGFA
>Tip_377
ADDVTVQLSKFKALYGYAEQLLDLVRVGEILVCFPDREKRIIIAPDCEGSGKNGKQKHLN
IEILSHQEASAGGHVILDWVGRELVTKALANKYFLNANIFNWKMLSYTGLKLRPAKQIKR
RTVLVLPLRGILATVEDLLVDAVSRRNKSIRSKSRLVMSQFNYYSFAEPCHKGFIKPLVI
IGVDKFAGSNAVLSVFVNWT
>Tip_232
GRDCTLDLQKLKTCYGMAEQFLGLLKAESVFICLSGRDKKIIIAPNTELQGQNDHRPSIS
LEARDHEEAATQGNIIFDKLSRGLVAEGLGIKLYLTAQIMLLNKIAYTGLTLQPAKEIYK
VLVWRLPLKGILPPIGDLSVDVMVSQDLNLQGRVRLILCAIISTRLAEPANKCHINPLVI
VGVSRLSGGNLLLAVFSGWA
>Tip_269
SHSFTNQMMSTDDLQAYIKDSTSFISKESEAKFGLLQNKRLRSREDCAIGAAPRQESHEY
MTGEMRYDKASSNHLCEEALGFGIAPKLIGVVIYANPSLISFSLCMKTGMAFSSITLNSG
LEFHKLPPRRLIPDKAGDAIDPVESVQIEVSVKAGIRLSYVNEATFTEPADSCHATPYAL
VGIAEYADIALKIVEEEWLS
>Tip_325
DSSMAEEWTSAGKEQPFVKKQGLFAERSYNDEYALLKSKWVNARPNSAHPNPVRHPEHIQ
LCDDIRFNSQSPGQLTYVGLLLNSAMGLPTVIIEADPSLVTLSLSVKAYETLTTKGVQDG
LELHRFPPARVVKNKECESIDAVQVIMVAMIFKEQLNTGLETAVAMVGPTDGSNPLNRAI
LGIIESTELSDGFVSYQRFV
>Tip_1344
ELTLSTRFKSNAQVMRILQRTGAFHRRTFGKKWILFLDKPTDSKADYATRDKAQYQNLVQ
LAGQAHFNKNRPDKLTHEPLYLSTAASSVELLVSLQPTVVSYPIAIKTHLHLSLNELHQG
IEIIRFPPSRTVQGKSGTHITAVATLTLYISVKEELSLSMAAGFALRTPAEGCHPLLVFY
IRLLEHVTIADEMLEFHKLV
>Tip_3766
YLSLSEQMREHLLVQSVSKRTNFFHKRSAQKIWVILLSKSADSQIEQEKLDQGQYETLYI
LAGDAEYNRHHPDKLDQEQIYMDMLEKSVKFIWRLEPTMITYEVQVLVHAHLAALQLGRG
VQLLKFTPVQIIQEKEGQSSESMETLLILLTFKDELTLDLGGKLPLQSPAESCYPLLMFL
FKALEHVQIMDDMAPFNEYV
>Tip_3767
YLSLSEQLREHLTVQSVTKKTNYFHKRSVQDAWIILLSKAADSQTEQEKLDQSQLESFYV
MVGDAGYTRHHPDSYDQDQIYMDMLDKTVKIIWSLQPAMVVFEMHVLVHAHIAVMELARG
VQLIKFTPARIISEKEGQSNSSKETLLIKLKFEAELTLELGGKLPLESPAESCHPLIMFL
FKVLEHVLIADDMIPFNEYI
>Tip_62
SHSFTAKLSELDQQQSYLKEGLGFVQEGEVFVSNLAREKKILLKPDCALGAAPSHESRES
IAGKSRQEKLSGSTLALDSLGLGLARRRIGRCVYINPEELAYWIIMGVGLLLSAITQTHQ
LMFWQLPLWTRIPPQGEQAIDVVMNVRIRLDTKAGVLLKQLKAATLTEPGGKCHRKAVLV
LGVAEYAELALLIAEAARYS
>Tip_267
VHMIRKKLSMFRDFFAFALESLGMVANYTNFTLQMLSKFRVLICPVLYIDAKKAHESYEN
KLKRQKEASGHAAEISYQTLGLAIQRYEISKCLRLSSTLFATAVIIFDRMEPEMVGQAPT
FVRWSMPSRNLTPPHSDTDLNVMFSSIIKKDAMAGVKRKSVDRAQTLKPGDMVAGIKDLL
IGLSKAAEIIYYITDGKLMA
>Tip_600
VHMLRKKVTMFRDFLAYAQESLGLVANYTSFTFQILSKFRVIICPVLLLDAKRAHEAYEN
IAKVAKEAPAHAAEISYQTMGLAIEQHEIGKCLRLSPVLFATAVIIYDNMEPEAVGQNPT
FVRWSMPARRLSPPHSDTDLNVMYSSVLRKDAMGGIKRKSVDRAQTMKPGEMVAGIRDLL
IGLSKSAEIIYFMLDGKLMA
>Tip_3135
VNMIRKKVNMFNDYANYAQESLGVVANFASFTLQMLTRFRIHLCPILLFDAKRAHQSYAN
AAKRAKEAPSKAEQISYQTLALAMEQHEVGKCYRRDPALFELSVLIYSTLEPEEVGQEPT
YVRWSMPSRRLSPPESDSDMNVAYTSVIRKDALAGFKNKVINRAEKMKPLQVVGGVKDML
IGLAQAAEIIYALGDGRLMT
>Tip_3136
IDILRHKITGFRSYITYVDEGFAMIADPNEFSVSMTERNQIHLAPVVVFNASRDHQPFAT
VDRAGKETPAQGEEIAYETLSQKTEDSAIGKCYRRNPKIIPKTVMMYSCTAPEDVSGKPA
SVKWSVHGRRLVRKDSETQYSLQYSSVHREDSFGGDKNELIDQADSLYPGELVAGVQNML
IGAMELANVLNALKEGTLMG
>Tip_306
REMFVVLATLLEDILSHLQLSIGKISSQTNYVIEMFAAYAEILNPICILDVGHVYDMGKA
VARRKKNEATYKATLDYETLGFGIPQFKIGKLIRINPQGVILAVFAHIAAGQKLTAQNAD
FGLWALWYRGLVPPHRETSLDEIWQTRKRDDSNTGVLARAIDEPQLTRPAVIIQVIPRSL
VGVTMVIEITMFLRESKWVH
>Tip_307
RELFRALLTMLDGAVAYIQASLGFMSDTQRHLVEAVKPFRVVMGLVCMLDAASAHSIAAA
VTKRQYEARARQQPLECEHWGFSIARHQGGEVAKLNPKLVTTSVVYLCSMEKQVKSESKQ
FAMLSLPYRGLMPAHAQTEITVIWKIEVHRESRAKILVPEGNTPNMARPAGMFLVIPRAV
IGIAKSMALMPLLRKVQWIV
>Tip_1685
RGKLVNACAFFETLSVKFEPSLLFLQAVMPMAMRPIILMKIDILPRRPDTGSPIDKGYEV
GFKEPTCYRLSLEMLLAKTMKIIINKPHLFKIAAYAEPLKAMLIILNGQVEFQWDNQFGL
VLIVITPKKERIVVLDAQFTDTNRDERSDQRWKNGHSIRRTVKEELNHGADKGSQPDRSW
LRVSWHKDLIICVLNGAWLA
>Tip_1686
TNRVTSTPKFAKVAALHLEASAQDNNKHVTMDIGEVKLLRLRWTGIRAVAVGPFGRTYMV
GFKRTKSYKFDTEFVEDHAMHIKIDMPQLFTCQSFDTPLQCTQMVVNTQSQLKGDNKLGI
YLGVMTPKTIRSVLQNAELCKTNEDDGRIPHWGEGAEIQTNTGEELRSAADAATELPRLW
AQTIYNLDLVLAILRAHYSQ
>Tip_1998
NSRLLFAALVLESYSIQGVLQLMFRDDNDALASNFLTQFCWDLVTLVMIQIDSKGDDLKT
GPGRGKCKSQGVKLALDKIAGMAHDKKHLIQLAAFTQFLFTIDINLDKIVIWAWTPKYGY
FISLVIPSEGLGTPNGWRALDVFDQYHGGNDLETDPASRANFAEELNGMLTRCVETPRHW
HARPVLIMILAALVDSKDSD
>Tip_1999
KGDLVYSILNGEMKRLIGLHQVIFLDDGDAFGSEVLKLYKFMIAPFAFLSLEPNRDTKHA
CANQSKCVPDDIKPALDETEGKRSDKREDIHASTFGAAVRCVEMSVDLEDVWAWSTKYGF
FVVLTISKKGSNSPNRFTMLHPLDDHYAGRDWEEGPGEQHNYEEDLGAIFEENFHYPLHW
LTRFLMIDGLRAIRDARQKG
>Tip_1578
PHIIIGRLVLEDDPVVTMEDSIRWLNSHSGMLNRLWKTILMASIPFCVNSVFPTPNTLHQ
AQKKGEDAAQESDSLYDQAMGLALTKDHVYEALRFRPKLIERLVAYKAVAELMLPPQFEV
CIQMAVDVSGAALPQSADKLRPMGDAALEPTYIINSIASRDHGRKVTEIETIASNLPRLW
LRLALATKLLLYNLESKRLS
>Tip_2009
PHTVIGRVIWEDGLLERADDAITWLNSNEGILEKLIKSLKMATLLFCINSVFTTRKNFTR
PNRRGETAAQQIAINKDQAMQVALSKNYIYEALQIVERLAAMTIPLAGVEELSWPPQLEI
YVQMSIPVSGIQVPNDLDRAKPVADATADPVYPIESLQTFDHGRDWAQVRTMSARLPKLW
VRLPLAESLSLMIIEGKRLN
>Tip_2010
PHTIINRVMFEEDLLVRADEAVTVLNSNEGLLNKLVQTLKMRALPICINNVFTTMKNFTK
CDSRGEVASQEMGIYTDQAMAFELCKNYVYEVFKVVPRLSSRAVPLAGVEQLTWPSQLEL
YVEGSVPINGITAPNELDRQQPVADATPAPTYFVDNIETFDRGRFMSQLRTLVARLPKLW
ARLPLVTNTSLLVIEGNRFN
>Tip_1354
DHLLLARLVFEQKLLMHLDDSLEWEDSEEGTLNELVRLTRIQVMPLFPNNVFPDMGNFSI
LSRKGTTAGRDVNVLVGESLGIALDFKQVLSALKYDSRLTSVTTIIEGAAEIQWPPLVEL
FILYAVPISGFIAPENRKNLKASVNAAIDKEWHLETIVKKNHGVETLPTENFCVTTERLW
VAVTLMNNIVFLLTEARWLN
>Tip_974
PYNVVNRILHERVQLVEVDPLLAPLEEDNGAWARFFHLMLLCLLETVVRAVKTWTVAFNT
SELQKQDMADTITTSEVKSKGLTLTPDRLVRLQRFDPLLSNQVIMLTAPNLLSWAMMLEA
YIRVEMPIASTVVPSLERKLRFLPDQDFADDAQTTTQVRRAQGVEALEIEKYIQSTPIFY
LNASVTFKVIKFITPLKWTE
>Tip_975
TYNSMNELLQESETLIAVEPLLGSLDKERGEPARFFRMLIQGLLATVIRTLATWSILFNT
ALGQETQAITTVTTAEARCPGLNLQPDKLARLQRYDPLLKTELLLVTAPNLLSWQMLLQG
WISIDTQVASTVIPSLERQLTYLPDSEVADDIQVSKQMHEQHEIQALEIQHEIQATPIFS
LNAAVSFKHVKFVQRYEHKD
>Tip_2020
TLGKYLELNSGLALVTELNQPMGEKVDACGQFSVFMKILYLGVFTARVDLNMQFVKDFRL
NPLEEESGAEEFLLEEVEGCGRPMANENIPQAAGHTPALNALVIFLMNRVFKAWGRINLV
NNERLRPLMTTGVPREVFAVQPMCGKAVRLGSSIPLSVKDVIMYKRVGCTEFDVGGPIIL
LEILVVESIKAALHTPKQPN
>Tip_2021
TLGTVLELNSSLALVQELQQEKGPKIEACGKFNVFLKIMLLGVYTAPVELNVEFMRDFSL
NPIDEDSGADEFLLEEVEACGRPFSHQELPKAAGHSPAVGGLVVFLLTRTISAWGRTSPA
NNERLRPLLSTCVPREVFPVQPMCGKAIQLSSNIDLSVKEVIFYKRIGCQVAEVGCPIIL
LDILIIESIRTYLHTPKEPN
>Tip_1193
SYATAAEVVSKLGLFLEISEPMGEKVDAVGEANVFVTVMFLGLLSSRLDDSQDFINDFRM
EPIAEDKGADEWLVASVDACGRPIGTNQLHQAAKHATALKAIKIMLRGRIVATWARISHS
DIEVLRPIMRTGIPAQLYVLLPTCGKLARKSSAIPLSDKETREIKRLNNEQYNTGTPLTF
LSIALLEALKHKLYTPKEPN
>Tip_1534
AYGGAAKVAVSAGCILTFAEPFSELIGPIGEITIFIKAMLVGFICRRLREAQDFTNTYDM
EPLAEGAGADARLYANVNVVKRNNGNSQQYQNLKYMPAVKNCVLVLNDDVKKNFPRICAN
QVELITPIVAKALIWVPFSLAPVVRTVLHKSSDVPLATKDSQGMRTIGCAQFDHCTQVTL
IAIELLDGFWRTLYAARFTN
>Tip_1535
AYASLAKLGSTLGLLIELSEPFGELIDPCLEINVFLRVMLFGILCRRLEDTKDFKAEFNI
EPMAEDKGGDDYMLANVRAVKRPIGPDELYESAKYVPALDRAAVVLRNATEARWGKVRTS
DVDIVGPVSATAIAVLPNALKASIVTGPEKRTAKPLATGTIEGLKQLSCVRFVSGQPLTL
FALSKLEGIRYNLYPPQHPK
>Tip_1341
KLGSPAKIKKDKNILASFKEPIADVERPTGRMGRVIGFLKVDVYNRAIHRQLQLSILLNK
GLLLKQDIATKLVVVRMDDRGNGFIADQVFVIKKQKGDLDASVILLTGNVRIKWSHVLEA
YLKFLFDIGSILIPKAHPALKPIIETYATANCAVPLLIKRDQGPRTMICARFTTGVPVTY
LPATTFEDQARYLQPLRFDN
>Tip_1342
AYGLTAQIAHQKKILADVRDTIADMRKPEGNINKFIGFLILELVGSLMNRTTQWTIKLNF
SLLMQQNIANDLVVIQMERMGAGYIKDLIPELKKYNGSMNMDPIMLDGRVRIKWTTVLEA
YLHQILAICVLKWPKQGNTAKPIISFYETASAKVPLMLKRDHGPQTMECSKFVTGLQVVY
STATTIEDRVKYMQPLRYHK
>Tip_1579
NYSPIPRTLYENEIVLDTEDDLTAAKEDEGYLNQYIRSLTIELPGTHLGSIMPMSVRSRV
VWAQERSNAHVVIVVSVEGVNLNAHSNRVYELRRFSPGITSETVILRSHVTVAWGKVLKG
YHLCCAENSCLAVPATEKKLRNLNAVPCNRNHARKAKLRLNYGVQGREFPRCFDREPRIW
LCQVITEATTRLMDPQVWKD
>Tip_3653
NYSPIPRTIYENDILLDAEDDLSAAKEDEGYLQQYIRALTVELPGTCIGSIMPMSVRSRV
VWAQERGNAHVIIVVSVEGININVHSNRVYELTKYSPNLTSETVILRGHVTVAWGKVLNG
YHLICAENSCLAVPATEKKLRNLTNTPCNRNHARKARLRLGYGVQGREFPRFFNKEPRLW
LCQLITDATARLMNPQVWKD
>Tip_3654
NYSPIPRAVYENEILLSAEDPLEAAKQDEGYLQMYVTTLAVELPGTFVSSILPFSMRTRA
EWAPERGKAHATIIVTVEGMNIDINLARVYDNTYYAPNLTNETLGIRGEVTIAWGKILNA
YHLICAESSCMAVYAIENKLRNLTKNECDRGHARKAAWHLAYGLLAEEFPRFFNREPRIW
LLQLIKDSTAQICNPQVWKA
>Tip_1687
SNKFRKRQIKLDELLTPLDANVVYFDEGKAYLEKLPSLLQVLTLPIALLSTTQSLEHYKA
GTRRGRSHIEDISFVAERNLGMSPGKHNSYETMRYQPEIETTRALFAGAEDMVCSPNNAG
FVHWAEPVCALAGPNKDRQLDKSRETWLSLEWRTEILIGDNHGVSFSRAKKMLTKCPSLM
LVAIASVDLYLLFSESQWTI
>Tip_1688
DNTLRGRHIKLDELLVHFDQTVTLFDDGQAYLDKLPSLFKIILLPCELLNVLPNHESYKA
GTRRGRDGEEDAVLIVERNLGLSANKHNAWEVMNYSLEIESQPILVSGASRMICPSNNEG
FVFWALPIAALAGRENEKKLDSTRESFLSLDWRNGMVVGENHDIDLTRAQALLTQIPALL
LGVAMQVDAVIMLTESQWII
>Tip_1146
DNTLRSRHIYLDELLVHFDENLTFFNDGQAYLEKLPSLFRLVFMPLILLNVLPSHESYAA
GARRGRSGTEDAGLVTEHNLSISANKHNSYEVIKYNPEIDSTSILISGTSEMICPPNNEG
FVYWSLFIAELSGPENQRKIDPTAESFLSLEWRSGILITENHGIPLTSSEAMVTQCPALL
LGVVMSIDLVLLLTESQWII
>Tip_3568
DNYQKVGFIFLWGILVAYEKNVEFLREGDNYLAELPATFPIIAIPFELLGLTADEEFNTS
GCDKGRIARAVGGLLLPESIGPELCRIDHLEVRSKRPKLKGARTSLAETGETDVSVGVQG
FIRFGSTAVSFEGEDADQRVTLNCEKFMTEKFEEGTRYAKSFETKIAPLDGMILELGAEQ
LRRILSKDLSRLLKDISRLL
>Tip_3569
DQHLKAGIVFYWGLLIAYQEKTEFYEEGDQYLAKLAAQFPLRLLPLAVLTLTADESVHED
GAKLGRLARGVGGLVLPRTINTDMARIPALEIMDKGPKIRGSRTMVNEAGEQGVAVGVQG
LFDFGINMISFEGADADPRMSPNCDEVLSEHWEKGLAFAEKFQTKCTKFYALLMDVGATE
IKKMISKDLVRLLKAVSRVL
>Tip_1710
TRSLDNHVILLRGITVSIDEGADWLNNGNHFTAKRPMIFPVDLKPLHQLNLLPNDEFNKA
GVAIGHCQPAVLGVILNTAVAIRAHKVEIYEVINKGPRLDRGKVQLTTQGEGSAPTGIPG
LTLFNLQFLRLTGRMADAHFEPDAEPQVDKRWAPNVFYEQQHGSDIPKLGGSAVFTAGIK
LEKLISKDLDHLVKDAQDLV
>Tip_1711
SKSLESVIILLRGIMISLDEGSDFLDDGEKYSAMLPLIYPLLAKPLCMLNLLADDEFQKA
GKPPGHLQPVVLAVVLKSTIGVQAHKTEAYEVLSRGPKMERGKVQLMSQGEGTAPDGIPG
FTTFDLQFFELTGNMADDHMHPDAEQSVSDRWEETVPYQKQHGTDLKKMGGTMLFSGGTK
MDKILTKDCGSLVKEAQDLM
>Tip_256
ENSIRKRVFFLNELVLEFDQGVEFLDKSVGFLSKLVGLFRIILVPLAFLKLLPESRSHKA
GATNGVIAQNDVSQLFEENLGVDAIMNNRYEILAYSTQFDSLKEIILGASEIPKPVGTET
FVIWNIPLNGHAGPESQSKIGPTVSQFLSQELLDSDKIKKDKGLQITKVEGVTTHCPGTV
LELAEKMHLIRLLKEKQNVK
>Tip_1074
ANAEKKRIFTLYDTVIKFDEGSVSLDKTSGYTVKLFGMAPICGTKYAFVSLQPAHKRHHS
GSFGGVIADNEITEFYDEEIGTQCLKDKDYNLPALTVELEALKEMVLLSTQIPIPMGEEA
FYVWEVLISGWAGAEDQAKMGGTSDTFAGSTAVEAQRIRKTRWVQLDQTEGILTTAPGNV
LGVADKTDLLRLPKDSTNIH
>Tip_2156
PSFTFKQIFTLTDLAVRFSESVATISGTAGIFAKQMAMFPVCAVRYAFLTILPAYKSYDS
GSFQGVVAEYDIAQLVEEDIGVACLMEEDYEIPAFNVEFEVLKEVTLNSSQVPIAIGEEK
FLIWEIPACGWAGAASQIKFGPTSNELAGNRDLDALKIKKVRWLQVNSTDSLLTIALGSF
VGVEDKDDSLRLPTDAVNVM
>Tip_2157
AHFSFKRITTLYDLAVAFNESVAAMSGGPGVVARRLSNFPVRAVRNQLLTVLPTYKGYTS
GTFQDVAFDYDTARVVEEEIAVACLMDKDYGIPAFNLDWEVIKKVMILSEQVPIVVAEDK
FLVWDISIVGWKASATQVKFGPATNELVGNRNLDALKIRKVKWLLADSTSNLVTIQPASF
IGVEEKSDSLRLPVDASGIM
>Tip_1358
ASSTGKRVFTLYDTAVKFNESVVSMANTSGYFVKHYSLFTICGIRYAFITLLPAYKSYDS
GSFRGVVADYSIAQLFEEDIGVRCLMDREYDIPAFTVEFEALKEMLIMSSQVPIPIGEET
FFVWEIPASGWAGAASQVKMGPTTDALTANEYLEALKIAKVRWLQVNKTDGILTTAPGSV
IGVANRSDLLRLPTDATNIM
>Tip_63
QITLSFKILLFDEYVAQFEEELSFITSSEWFLSKIQRKFKLVLQPDEAFHLAPLEETIKS
TARQSRSEAPALPALGKHALRMGLSKQSIWEIEMQSSDCTARSTLWKSASEQSCYAAHEN
LILWRLTFSGIAAPCSRRRVDVIWDCHFSLDHKAGLCLRGNYEIKVTEAIGMFPQIPGLI
FSFSRNVDLVLRALDSQWVS
>Tip_64
QILLSFKIIIFDPTIVQFEEELRFLTTNEWFLEKIQRKFKLVLQPEEAFNLAPVEETTKS
TARSSRSEAPDAPGLGNHALGMGTSQQEVWEVIMYSPDCTARSTIWKTAMEQTCYAAHES
LIIWTLSFAGIAAPRAKRRVDVILDCYFSLDRKAGLYLRGDYEVEVTVAIGLFPQIPRFI
YSFSENTSIVLRAVDSQWIS
>Tip_182
MPNVAHFEYLTEDDETGFDRDVEIYCGGDGWLNLDKSREVIELHEDNDRHLESLREKVNY
MSLINAAGEEATDVEMREDLQLYYVPKQVWDIKESVSKQKSMDVQLQFLHVSRTRGNREE
LSGSNIRYNIANKRGGVGKAAIYTQNYRGAEEAQKDASRLPIKINFDTEPKGRARQAAIG
FALQVLTGSALASQKPPDNW
>Tip_1568
QPDMYEFKLNTDGAEDGLERNIETIFQTSGWLQMDKDQAVVEFEESDDRAFYAMKDAVTY
TGLTSLAAKEDVDQKLRQDVLKDWTGKRIWRLKISENKEENSTANIQYFYVLISIGNRSS
RSQFNLRYTIRNIYSGTNKAALFANNFWGGEKSRRDTSKAEMGININPDPSGRAHRGAVM
FVIKVASAAALAKRNPFNAF
>Tip_1569
QPNMPFFEWLTEGDETGVDKAIETFLGNSGGLHMEKDQAVVEFEEDDDRSLYALRDVVNY
LGLLNLAGKEEVESKLRTDIPLAFAFKKIWELKQSDNREDSTISNLQYYYVILAMGNKTT
LRHLKVRYNIAKFQGGTGKVALYAYEFWGLTKSIEDASRAELGINFNPEASGRAQQGAVQ
FVIKVLTGSGLSSKKPDNGY
>Tip_155
KPTLPRYEYLYTTREVALKRDVHIFIGGALIIEANQPYIAIEFKDNDEEALYEQPDLVPA
ACRANLNGGPQTECRVSQSPTFYISKDTVVRLVEITETEENEDENARLFQEEVLLGARES
MAQYNTDYCVDTLHASLAKQSLVVRNFRQYHQEAEDAIQAEINLNIDMDPAGSERTLAYL
LAFWILYTRILVSSDPDDGF
>Tip_608
PKDRGNHTFKQYSRGVRLQKDGRVLEGKSLKRSAEKPVSQIEVYLNESEVLVGLPRFIEQ
TYKMKLHYVPKIKSDTAMIPMMRYYEPTIRTIRTLTQQAEDVHDSCNVYVERIILGLKEA
TGQKESDLMYDKITIEIMNKIFFFMGLLAHVHKAHAALAAEHTFLVSPDHKSNMAHLTHW
PLVFNIVSNHMSQSDYDHNK
>Tip_609
PADASNHQFGPTQAGAALLPPVQLIIGQSLKRSVEQPVAELETAQNEEDVFFGLPNFEEA
TCEHKLHRIPKIEATSEMVPFMQYSLPVILSFRTLTTEGEDTNDAMDVYAARYILMTNDG
AAQEDEEYILERVRTEFADETFFYMGFIAYINNAATPLVPERNFEASADDKSPVVFLTHL
VLWFTLFAGYICHCESDEDS
>Tip_604
PPGLSEFQTVPDKKNSAMQSDGQAYPGDHLALPIDRKYAEMKGQRERFDCLFGVHKYLDT
KVNYQFMEIKQFKSPMIGVPMFAICENDILEFLRLMITKQEKTDNYETHSARYEVGNRPG
LGKYKTPRIVNRGYVEMIRGLYFFAGYLAHLSKTLVFTRYPRSFAMDEAEAADVIPLTKV
GLIWIIIGWFLDIAEPEHDY
>Tip_2270
NPGMSSYENAGSKNNASLAMDAQVILGQEISIEISKGHTALRHRRIEEDLFFGVPRLVDN
GPAYELVDTPQLNSPMLNAPVNEFAMNPLLTFVLTIETGEKKTDNILIFRSRLEVGAKKQ
KGSPRAHSGVEKLMVALNRRICYLVGYIAYQSTPAIVVKRERIFKISDDDSTKITPITNF
TLTWIIVIWYLATSEMEQDY
>Tip_2271
PEGRPRNEKAPVEATASLTLEGRVLFANEEALDAESGYSDLKHKRSSEDILYGLPKLLAQ
GVAYHRSATPNLETPILNVPVNSVGREPILNVISIIDSEDPQNDDFVIFRWRLDQGATKT
VGTDTRADSVDKIMLALNRKVYYLTGYVAYRTKPAQFGRRQRVFAMCNTDLAMFTPFTTS
TLTWVAVSYELNDGEAEHEV
>Tip_850
PPFMANYDDTPSKNNAAMAMDGQVFPGQELSLDVDKGNAKQKHQYDGEDSLLSIPKLFDN
GVVYEAVKVPNLENPTISAPTHDYTSDPLLRTVRAIATGEPKVTNFKICRNKIQLASRKG
TGSYKIHSLPTRFDVSITKRVYFLSSYIVRINSSSLKARRQSTFLTCDDDKANVVPINKI
TLAWIVISWYLSSESNEKDY
>Tip_879
KLDFPKFEYIFERKEIGLERDLEILVGGEGLMEANKDTVLIEFKDDDDKEFYGLAERVDA
MATVNMAAKEKKDCRLALDLSYNISQETILRIDQYSETEDTAKEHLRLFYDQLLLGARET
LVQYTMKYQVTAYRAGISRQALFAHNFKEFHLEQKDAIKAERSVTIDKAPAGNALQQAHI
LMILILIDSWVASSKADHGY
>Tip_1160
RPELPHLPYIYVVKQLEFKQEIQVLAAGKALMEQHRQTMLYRYAQDHVQEYYGPAERVNL
VVNAHMQTTRKTDGNLTLDISYTISEETVLRVAPLAATDLTSPYRLRMIFHGLLIGAQSS
LSEYPLKFRIQAFRAGIGQAALFSHQFKEFYLERKEDIESDVSITVDRGPAGDARLQVHQ
LLLLILHDSWIASSKAEHGY
>Tip_1217
RPDLPQLAYVLEKADLGSDKDLRALFNGEGLFRPYKEMVLHKYKDESKRNFFGFAERVLG
MEHAGRQVRGKTQGLKVLKLAYTIAKEDALSVAQEFQTQEIAPFHLRLIHHGKMAGSRES
IGELKMKYQVNPFRVGIKRQVLVSHSYKAFNLTQKDSLNGEALITIDAGPAKNTRLQLKI
TVLLLIVDNWVGSSKQEQSY
>Tip_2237
RPELPQIEFLLERTNLPAAMTWLVKNKGDGLLDDRKQTGLYPFKLESSRDYFAYVNYYDV
IQHAYLQAQNKADTSWAIDITMVIGESIVNAMGQQFVFESLAPYAISDIYRGLTLAQRAT
LTGMKMSFQVNPPVASVVKASLFAKKFKEVHMRHKDLLENKFSFTVDTDPGGEARLQVYV
MLLPILLDAWIVESRTNHAY
>Tip_2928
RLDLPQIQFLLAKECKEITALYHVMRSGSGFLADQDHVTSYPFKLYNFQQWVSYKNSYKS
LEHVVILGRKEVLGEYSIDPLLSVLKLMLKDVQQLFVLSFLPAWAVTETLSGLELSEKSV
MAGLASKADTQEDRGQVVHIAVLKYKLREIRLKDLNVTTTSIDFMVEDEDKGEVHLKPDA
ILLDVQLQTWTAASRNTKEY
>Tip_2929
RLEMPKTDFLEEREAKDATVSWHVMKSGSNLLSDSDRAGMYEFKAENNGNWYSFCNSYDS
VQRALTQMSRNALGEWSIDSMMVIRKRIVNALGMRLVSQVLPVFSVTEMRSGIDLAERSA
IVGLSAKFQAQSKRGKVFQAATLADKAREIHLRETEVLKTSIDYLLDDDRSGDSNLQVKT
LVLEIVIDNWVVGERTNNGY
>Tip_2839
RPELPQIEFLLERENLPAAMTWQIVNKGDGLLDDREHTGLYPFKIESSRDYYGFANHYDV
IQHAYLQAQNKADGSWAIDMTMVIGKEIVNAMGQQFLFESLAPYQISDIYHGLALAQRAT
LTGLNMKFQVNEPKAKVVRQALFAKKYKEVHMRYKDLLESKFSFTVDTDPGGEARLQVHV
LLLPILLDSWIVNNRTNHGY
>Tip_1989
RPELPNLEFLLERTNLPAAMTWQIVIRGDGLLDDRKETGLYPFKLESSRDYYGYANHNDV
VQHAYLQARNKADGTWAIDMTLLIGKEIVATLGQQFVFESAAPYNISTIYHDLTLMQRAT
LTGLNMKFQVNPPKAKVVRQALFAKKLKEVLMRHKDLLESEFSFTVDTDPGGTARLQVHV
LLLPVFIDSWIVNSRTNHGY
>Tip_1511
VKGLPHLKYKLERDTISFDKDCFLFSDGHGILDTFKENTCIPYRDEDLKGLLPFNMRKGS
MCQPPVPKVEQQDSAGTSDLSFKFAREVAWQADKAERRQDPPRNMIQLVYRSLLVTGAET
LVSFDMKYDGVPAKKGLNKADLLIIEIWELDQSRKTAVRMDPELATSRALAAHPNPDQVI
LVLEALLAISVTVKKSENGF
>Tip_1512
IQGSPHLKYHLCRETASFEKDAHLFSDGIGFLDMLKEKHAIPCRDEDTKAVLPFNQRRGS
MCRPPVPRPEKQDSLWCAALKFSFEREVLWAEQKAKKRTDAPRDMIQVVYRGLLASGADA
LVPLNLKYDGVPVKKALNKANAIIVQVWLLEKSHKTAVRGDPRLNTVKALAGHPNPNVVI
LILEALRSISVFIRTSKDGF
>Tip_282
RDALPTVTYNVQRHSVGNNKEDYYVDDGSVDIDSVWEKTTLPFSEQILRIMDPGCKPRKP
TLEVLSPSFKSKEPSSAHEAPIKFNEASTWEDSKKDKQRGCEHQLPKIVKDNIAHTGEEI
LILALLAEATIPFDEAFASVDLTMTEVWCQKQNKRSFVEAPTSIRPSRTLEGYPKPATML
MVLNELVKKRLAAKETAPSM
>Tip_688
ANTTPEAQYNAIRHILQTTKYNLSVIDGYSLHATLTDETEAKFNELEVNLIKPIDKTDDS
LLDTFAPGTQGRDPLAAAVKPLNFEENNHWQEEESNRTKGSRQELERHEKAGLPNRGTLL
WVLPPCGDDESPFAAGLQEADQDLIRALANTVIMRHILRSQTNIPPAKLSRIFPEPNKVL
AILSTIMGKSAFVAKGDSGI
>Tip_689
GNGAVDAKSNTLQFILRTMKEDVKIVPGYSFLATFADKTNLAFKQLKANLITPLGGVEDQ
VLDLAGPATDGQDPITAVARSIVFEDPANWKEGERKRSKGARVKLPKIPRGKMQNSGASI
QLLPTVGQADIPFLCSLREVDQNIINAMSRTFKIRNILKSAISLPPAKVTRAHPEINKLL
YILQILMDKTLFISERDDCT
>Tip_3684
VEGLPFLTYDIEKDQLSYDKEEILASDGAGFVKSIKYKVSLPMYNKDLKAVLPFARMQSM
IAMHPRPKAQKRSIAKSSDIFLRIQHAVAWTEGKAKERGNCPHNRIKIIFKSLLYSGESL
KVTQNMAYHGNPFDKGMRQPEVLLLRMWSRDKTKRTIVKSRTSLEPSTAYVGHPVPDAIL
VVFEALLAITVTIKKSDQAL
>Tip_3685
CEGIPYLRYSIEKNSLSRDKQMILGSDAVGFVDSIREKITLPMYNQDLKAVMPAARLEVS
LALYPTSKAEKRSMAASSEVYLKFQHAAPWTEGSVKTRGDCPHNKIGIIFKSLLYCFEAM
PVIISMAYHGNPINKNKRRPEVLVVRIWHRQSNKRDIIKARNSLAKSKAMVGTPLPDAML
VAIEALFAFNVSIKKSDQGL
>Tip_42
TRRMAALKYRFERDTINYHADYKLFTSDAPWYEALRDKACIPFKEDEQKALLSFTEHTSA
WTQPDIVKAERRELPSPSEYGSIYVSELTWQRQKVKRKQDKIQNMILQVFKQLLFGAADS
MLSFNMRQDNTPVKNGLQKSQCLVAMIWEVDQSRRTGLRVDAVLPTREALGGSPNHAAIL
LTLEAILLDKLTVRKPETGF
>Tip_421
TNGISFLEVTFEADLMNLDDEILYWSDGMALVEACSSEKMIDLHKDDFRIAISLKRSADE
DNKPTQVAAVVSDRHKSQSLGVIHHSALCWQADFLERRSDYKEELWRFVYNLVIYGKEQT
VLYEARRWDDLPFEKTPDQTCLLSAKLIRSDRDQSTIVRIEIKIQTAQVVLSYKSRASVM
IFLSTLNLNNVNFHQHERSL
>Tip_4030
LCGIAIIDLVFTNMDNTLTEELLGWSKGEGALDRLKGEELNNIHADGFDVLVALNTLAQT
TTNNQVIGAVTSEYEVTVDLGLLFPDELGWRTHLLSRLDEREREVGRHVFQIVVCSREED
LYFEDERWDGVPLSHNEKKGGLLIVRIFEFDEQQKSVIGLATGGEYTRNIIFVPFDCKLA
IFLMSLEGKTLELRLIEKSL
>Tip_4031
LCAALLTEFTFEDVDDTLAAERLVVVNGCGPLDALKGEEIQSIHADELDVLIKLKQLFDT
SSQPKVANGVSSGNELTVDVGITFPDDLGWQARVVTRKEKIEADVPYNVYQLGTYSEEKG
LLPQDERWDSVAYSDGLEPNHLLIQKLFELDNQAQSAISFQTGDMFTTLIMTVTFDVRRA
IVYKALEQHRLFVPMVETSL
>Tip_3509
SSNFTALERKVDRALGNIYSLSICWTAGTGLLDQVKRAHYKSLRKGEYMLRIAVNNIIEA
SIEPQAVGKPVRTTEKQVCQRLDSLLTPSFRLEKSAKKADHDLNLIKYVFAVILFVKAKS
MRYNESKPEDILVLREPSENAMILLRQFNLGRSSRALFEFYVGRETIEETIAKTATNALI
YDVPSLNLNIANLRMNDTGI
>Tip_3510
TDQFQALERAIDRALGKEHSLGLCWVIGVGLLEEVRRVEYKDQQKGDSQLAVAASEMIED
TLEPHQIGRLVRTAELAMCQKLNSLHTPDVKLSKSAKRSEWALDATQYARTIMVVAKAKA
VLYDDDKPDDIPFHRDGEKEVMLLLEQFNLGREARAIFELYIGRDTIEQAITKNAAPALI
YEIPGRDLNVLGLRMNDTGI
>Tip_1993
INLFSELERLVERSITNIYSLVLYWSAGSSFLDIVNAAEFANIRKREYQIKASPNRIIEG
TFEPETVEDPARTLEKFISQHFKKLLTLSFLMDQSGRKPDQYLELVRYLFTVLLFMKPKK
KLGNKDKPEDVPLRRDPETHYMLLLRRFNVGRTSRALFEYYLARKTVEETITRTLDSSLV
IDVPELDMNLANLRLHDNGI
>Tip_781
ESNFSHMARALDRTLTDIISRILYWTAGNGFLHQVRGGQLKNLRETEYMIQIKVKNLVEG
SMNPAATGKPGRTAEKIITHRINHATTILFRVEGSAKRLGEHVTFVKFLFTILVYTTQKA
IFHNENKFSDLPLEKEPEEQALLLLRQFEIERENKALVTSLNGVKSVEETLAKAADAGLI
YDVTSLDMNTSNMRVDDSNL
>Tip_782
SSNFSHLERAFDRTLTDVINRILYWTAGSGFLHQVRGGQYKNLRETEYLIQINIKNLVEG
SMNPAATGKPGRAGEKIICHRINHATTILFRVEGSGKRLNDHVNFVKFLFTILVYTTQKA
VLHNENKFSDLPLEKEPEEQALLLLRQFDIGRENKALVTLLDGVKTVRNTLAKAADAGLI
YDVTSLDLNTSDMRVDDSNL
>Tip_242
YGAVNAIELANERVPSDVDARMFYKAEGMFNLDAAIYERIIQIESDKLEIGIGLKDVWNQ
AIKPEALGQPRKDREKTLALPLSLASAVWMDEREKGRIRGPGDTFAKFRFRLRMERKVKR
VFYDKETREPFILEHLPDTRFLVQVSVFGYDREASIRDSIKAGPISANAMISSNSKLELL
SFIETLNIELSVMEFHEHAL
>Tip_2451
APELAQLEVTGRHATVEVEARVLYEASGQAELRGYRDNAIIRLEENEHKLVFAISLLTNN
AANAESIEKPIREGGERMPLTLRFAELVVLEFEDRCFIATTKKNKVSHIRDLLVDRRTLQ
FIGETGRQPRLELDRRPEKSAYLYISMYRFEKETKYNKVLDIRMKTIDSPFGSPAQFQLL
LFVSSLNIRLNTLELHRSNL
>Tip_3057
SPELTQFVVALPLAPVEVDAHVLYDGLGNIGLKKYRKNTVITLNKRTHGLSNTIRKQENN
TRRPEAIEHQIKQAKRYMNISFHCTELTQLELEKADFLTYAGKELLGKFHAKIISKRMPD
CVGATGRMKAIELEKASHLIAIVFLRVYKFEKGFKVNVITALRLRVVISPVEDAAKLKIL
LHTSTKGIELSTQEGHTQDF
>Tip_3058
GPRLREILVEFSYAEMDVDSRVLYEVQGTAKLKNARRNEFNSITNRVRCMAFAIKRLTQQ
ALRAEPMQNGVRQGSKYMTIALLFAEMLSLESDETAFNFQAKKENINKLSEKLVDRKIEH
TLGATTRGPELELEKEPTSSASIFVRVFRFDKTAQVNRVIELRVRTLDSPMDENAQINWV
MFVSALAVELSSSEKHRGGV
>Tip_2602
SMRLSKIEATFPELPVCIESRIVFKVYGCFLKRSIQDNSTIRLEQQDHKLIVWLQQFENN
LIKQDYVDQPTREGQKSAPLSVAYQSYVAKSLDERNFVKGQNRNKVKHLAVVLLEKKLKR
SVGNTCLHENFEIEKAKEKSTYLTVKLFRMESRDRSNLGINFRLETVDSSMNEAAQCRFI
LFVSSLVLELAHIKLQKKPL
>Tip_2603
SLDLAKIQATTENLGECIEGRITFQVYGSKLETNIKRNDSVLRPKDDHGIIIPLRNFEEE
LLEPDYVEHRARDGKKSTDVSITISALLLLHLDERCYVKAANRSKVDGLAPLILAKKLKR
EVGNTCIREKQQVDNATRKSAYTQVKLYTMETEQNTTLDINLRKAVKDSSYNEKAHAKFT
FFIDSLILEASHMRLTKQGL
>Tip_1549
PANPCQLQIPFETDPVATESKIVFEVYGPSLERAIRRNSSLRLKQDDHKIVISLDKFAND
LIKPDHVSEYHSQGQRSIPLFITYSSMIAMQLQERCFVRGQNRSQVKNLANLQLDKRIKK
RVGNSCLHDKYQVEQQTKKSCYLQLRVVKFDSDTYSNRMGDLALKYLNSPINDTTRIRFL
FFVTVLAEDLSHMKLQKRPM
>Tip_2303
TTGAAQFFLSFHKAVVKLEEKVIEYAEGAGVLDGGEIQGVVALKEDEYRAAINLQKLDEE
LAKPSTIGSQTQDAERSSAFGVVRTAKNMRRSAKLGRKEDPEINFIVFIFQTLVYAKGQR
YLLTEKRYESLPAQKNGERVAITNSKSFELAQEKKGLGKFKLGLKTQKTLIAYMAAYYMF
IFCENIRASQFYMKLNEQGI
>Tip_2304
QTGAKNFYVSFYKAAVGLDQGYPWFLEDLFILEGAEVQGVLALKEDEIKVHAQLQQISEE
IAKPHSVNNQAKEAEGGISSDLQFTRKNSERTERIGKRQDPELSFLGFVVQHMAYAMAQR
YLYSERRYEAPPFQTNDENLPILSAQPFHIEKQVKDAPRIRLDRKLTKAFIAYGVRFAKL
MLFKSVHRATVYVTLNEKGS
>Tip_2542
QSGASRFAMCLEGNLRRCNMEIFGYVLTAYWHLAVLDRIVAPATRTAKKRVMVVEQSVND
LDEANGVNETKVAREGEEKAGLQHVKGVLWIMLQNGQHPAPIRQCFRLPMVSLLFTTPEH
LLTDSYRGHTVKVDKGCKRLRQLLLKLLQLPAKKRQFSDVKIEVRVVKGRAANPAEVSFE
LGYEAQFAESTPSRDREAHF
>Tip_2543
QNGTSRFTYKFEDGQSRCFEEELTFTFLARVLEAFVEKILHPPKDKEKKHLLLIRQSADE
LNESHGAGNPNLACAGKENAGLNHAKPALWLAVDDGVHNDPTRQMFRMAFRQSLYRLSSQ
HLFEQNRGDTVQSAKAVKRLNFILPDVWQLDKEKREVTRTDIGVNIVRAQGGNPARGRYQ
LGYGAPFLDNTPSLDMETEF
>Tip_2598
HAGSTRIAWLHEQKEGRCCRNLDPASLGSRYLNQLLNKIICPPSEDKRRYIAVVQKATFD
IGEIAQAGDNSLPMKPQEASALEHSRKVLWISLVQGRHQRHSANMYRFHYREPSHDKSDG
QTATEYNDVAISLEAGCVRAEFLVLAFWKVKQEKPKVFRLEVDIRLIRDQGANPTQTNYT
VSYCANSARSFPVVDTKESI
>Tip_2599
QSGSNRVAYLYESREGRCNQNLQASQLGPSWLDQLLDKLINPPVENEKRCILVIEKTSHD
LGEPAQAGDSNLPAKPQENAALDHSRKVLWINLADGKHNSESNNAFRLTYRDPSHEKADG
QSAKEYNSDAVVLIAGCIRAEFLVLKFWELNQEKPKVIRVEIDIRMVRDHAANPTQSDYT
ISYISPAHRSFPALDTKEHV
>Tip_1766
QCGARRLAYLDFSRQGRCNQNIQCSEFGPSWLDTVIDKIIHPPREDEQRCALVIERSSGD
LGEPATAGDCNFPAKPQEDASLDHARKVLWKDLADEKHNADSRHSFRLTYRDTLHAAADG
QSAEDYHSDIIVLIAIEKRADFIVLNFWELNQEKAKVMRVEIDRRMLTNHAANPTQSDYK
RVFIAPAQREFPALDTKEVV
>Tip_252
FLPIDKYVFLDTINKLNVQSSLLLYIFSRLMLEDVAARVIQPYKLNEKKKLLVASAVTTT
VQPPDAAGKDESLSERAADKRFELSDKATYDSSTQRRYSDSASTQESFAITHCTSCEAAY
VAGSMYRLKAVGIADAAHHSKYLELRARAIHQKYAAVLKLDLGVAAVTVRASASSKGRFF
GMVRVAVRTRKLVKDQEEGR
>Tip_1091
YLTMDRYVFTETINALNAETSLLAYIFSRTCLENIPARVIRPYKLNDKGKLLVSSAVFTT
VQPPDIIGKDEAIKERAADKRLELLSKSAFDSSTWRRYGDSASVHEAFAITNWTYGEAEY
VANSMYRLKNVGAADGEHHKRYLQLSAKAMDQKYEAILKLDLAVAALSVRAATSDTGKFF
GLGRVPVKERKLVREQVAGR
>Tip_2783
YLNMDKHAFSDIISLMNGQAELKRYIIRQICLESVTVRTVSPFELETRGNPLLALEMFVT
VKSPAVYGKDELIKDTSEDKKWDLLTKSAYENGNWVRIGNSDSVYAAYALTHWRYGKGEY
VASSLYQIRNVGIALGERHQRFLQLVAKRVYQKYECILVLNLEVAQLPVKAELSDARRFI
GRGRWPVNEKNLVKNQMAGR
>Tip_3270
FLNLENHAFNELIKILDQEAELRRYSIRGACLNTVHHRAISAAQLTIQGYDPLSLEIAAT
SQPVDMYLTDEIVSENQDPKALEINLQKVYKSARWYNIGNCDNLYVLYCLEHWRYCQDTQ
VPVEFYPIRTMRVTQGERIPCYLSMLEKRFYRIFDVLVVIETDLTNLQGRCPFADAKSFV
TKGKWAVNDPTIVRNAFAAE
>Tip_3271
FMTLEKHYFNELVKVLEVEAAFKQLAIQKAALDSVSKREVSSAKLALRGNPALSIDFKAI
HQPLDAYFTEEIVKDNRDSKCLELQLQTMFRMSSWLDMGSCRNLLCAYCFEHMIYVKAEY
VPVEFNPVQTLAVTKGTRAPFYLAFLDKKIARKYDCISVLERDIDNIQGRGRLSDPRRYI
GQCRWAAEDSTLTRNAFSGS
>Tip_2770
YLNMDNYAFSDIINIMNGQSDLMAYIIRRKCLESITVRTVSPGKLNTRGDPVLALAMFSS
VKPPDVWGKDEAIKARAADKKLDLLQKSAFENGTWTTIGNSDSVNAVFALINWRYGKAEY
VANSMYQVKNVGKAQGEKHQRFLKLNAKRMDQKYECILIINLAVAQLSIRSALSDTRKFI
GLGRAPVNAKNLVRERMAGR
>Tip_2638
YLDMDEYAFSDIINIMNAQSDLMAYVIRQVALEKISVRVLSPFKLNRRANPLLAIAMFTS
LRPPDVYGKDIATRDRAADKRLDIFTKSALENQTWSGYGNSDTVSQVYALMYWQWGKAEA
VANSMSQAKHVRIAQGEKHQRYFELTVRKVDQLYECVLVINLAVSQLSINAALSDKRNYI
GLGRPPVNEKNLIREQMAGR
>Tip_3361
VVPVSNKLWAEENIRFNKGSVILMADKVKYTTSEFASQVITPEEVTKKTRKFVDDADVIT
IGAENNAGHSEIIAPGTYVESFSLKSKMCFDQEDVAECKKKAPDEFFLDRGRQKKCQVHF
EFGFLVKHDNNNGIKGIAVSKFQIMHIRGLTFLLAEFLALRLVIQETNKDHAFKAATHYC
YPLYAKILSKKVMGAGYESM
>Tip_3362
LLPVSHHLWLEETNKFNRGTVIPLTIKFRYASAKFLPRLLNPEKVTHKNRCLVEDGLVLT
VANEDQAGYEETVTDAANLPPFRLSLSIYFNHENEPECSKQQPHEFYLDQERKELCAVDL
QFGTIVEDRCLNGVAGLAVSTFRPLQHKDINILLTEFLAEKFAIEEINPGAAMKPTPRTC
YPVFWAIEQKEMWLGGYRSI
>Tip_2526
FLTVPEHVWIEQRRRFMTGEIVLFQNQVKFLTSDHTDTAVKPRKVVDKTKILIDQATIVT
IQDPDTVGDDEAFRPATNSKPFGIAEEACAESETEGRYKERSQGQFHVARANCASCTNQF
YEGTVYRDESTNAIDGASQGRILIIHMRDIKDVVTLFLAAEVANNTVQPAGAVRAVAATH
VPLYVAIMTRKMLRDNQEDM
>Tip_2466
FLGANNYVYVEERRRINTNESVLMLTFVRFMCEDLVGRVMNPHKLNEKSKLFITQSSTTT
IRDPDTVGMDEALAEVTADKVFDLTRKRTYDAETQSKYKNGAATQFSLAVGHAQYAENQY
YAGAIFRGKAVNINDGANNAKYLQLQIRALNEKISAMLKLELGVASVTVAAAARQKGKLC
VLVRVAVGTRKFVKDSREGL
>Tip_354
QVGCKHIPYVEDSGLPGIPQAAYLYPFSQFWLTQIADRAQHLTKCAEVKAMIILPEKTKV
ICTPDSVGFNEQKNNLSKWKKLRYTSDYLFELTKRNDLNDPTKESFKALPMEKIYRGAMN
FVSKLYKFQQLENSENDDKTKFLMLRWLVLRAKVWAGLKVDLSKETQNAREFNTYQGLVA
LIMFKDHAAQPMVKEPSKTA
>Tip_355
QVGVKHIPWLNQRGAPNVPQSAFVYPFSQIWLEQLVEKLQHLPKTQETKAMVVLPEKTTN
ICNPDDAGSDKQVTQLASWRILRLTSDALYELTRRGQWTDPTKEAYHFLATQNIFRKEEK
FTGQLYRYQSLDAANGTDQARFLLLRVSAMNQKVWAVIRIEVGLSTLNGRDTTTNAGHLV
MIMFSDHAAQPFVKDPPEAL
>Tip_257
QLGCKYYPFIKDRGRPNVEESVLVYPFTRFWLKHIAETIVPPPTAEESTRLAIVLETSAN
LLNPDGAASEEVISRLAVDRILQFSSDALFQTTTHNEYTEPEKQSFHLMAKQGIFSFDEH
FTGDTHKFQSIIAAEGAHDMAFIALRVLGLNQQTRALIVVEVGLAPVNTLISKNATGDFM
LIFNSNRHAGPFVRDPPEGL
>Tip_3560
GYGSTQHQYCLGKIVTELKEISLMFIFLQWWIQRLAAKVINRPIKNDKERIIFIQPEMFK
KEMDSDTGPSDLLSKIANKESSCVPNASLIKSCSRGSWEEGKETVFDPVLTRDIKQSSHS
LCYQIHKLKAVELASGPGNQRTHLLEAWGLKQRDGASVKINLNRGKRGGTTGNLLHSHLP
AIIHIAAATKKFVMDTREPI
>Tip_3561
GLGKTHHQFCVAKAVTGLKEVDLMYIFLQWWIQRLYENVIARPKKDDKERITFLQAETLK
KETDSAHGPSDLLSKIAGHKTTCVPSDSLVMSTARGSWENQRKTAFEPFATRDLRQSSNS
LTHSIHELKAIELANGPGNSRTQLIEVWGLKEKSSAYVKLEEQLGKRGGAASAALKGHVP
VVLHLASQTKKFVMDSHENL
>Tip_487
HLGLTHYNFFLSKESLGLKEVLIMYVFLEFWFQRLFEKVITKPKKEDKERLMLLKRASLR
KGTPSAMGPGDMISEIAGDKTICVKSDALLQSTARGNFEEPRKTAFEPLMSPAIFCQSEN
FTDRVYRYMALDLADGEANERYQLLELWGLLQKGRALNKMQQGLSKIGTSSSVHARGAMP
VIFDTALRTNKFVLDNHEPI
>Tip_473
VLGVGSYSVISEHATLGLEATVIMYVFIEYWLQRLYEKVVSSPKKDDQDRLVILVKSAFN
EGPPNPTGGGTIIGDTAGDKAVRVASDAMFKATGRGNFEAPRKVAFNCIMEQAIFCASDT
FVLHAYRYRALDFAEGEANEEYIALEIWSLVPHRRAIMRLKMGLSKLGASGTATSRGTFP
LIIHAALKTDQFIRDSHLGL
>Tip_2400
ENELPDTMITCALQRMLYERNAMLMSNESDLYEYKKGNVDLVMYDRARAIVLVLKFDFQR
WNDENGDEEECSAEVCEASLNYQVYLNLSYELEWQPQRKVELSSVAGVLFVNEVYGYREI
VYVFVYLLDAFKSKNSLKRLNTRFECSWTIEKYLSDLIQASLFAAEIEAGDKWPGAKSIY
VIYAQLLQLLLTEVRIKAGN
>Tip_2401
DNEIPHKLFTVAVQRVLYERKAMVMSDEDWMSEHKKGKVKLIMFNWHRAVVLIVKFDFER
WKDKNGDNEECSADLSEAAVGFQVYLALSYELEGQGQRKVALSSVVGILFVNDIYNYGSI
ITVLVHILDEFKSKSSLKRFNARFECSWTISEYLQDLYRGSLIACNVEAGDAVPGAKNIY
VFYAQILQLLTNEIRSKAGA
>Tip_1188
NNELPGKLAAAVGQVAMFEQKQVLITDEVWFFEHKKGRIDLIMFGRHVQMILFIRLDTRR
WKEENGDEDICSTNLCQSAMGFQIYLVLTYELDSQEERDVASSLVAGVFFVGENYGFRDI
IMAFLYLLDEGKNSQELKRYSVRFESSWTVEDYIQELYRGSLISADVRAIDGFPGAKNLY
VLYALLLQLVLAEIKARAGA
>Tip_557
ANELSGRMFMVQMQLIISNDKQVLFPNSNLMVENAKNKARVLLYNRRITIINLVNFSLSR
WEQEGNVGNDCYSEVTAASMDYDVQVALAHSIDGQPERRVAMATIPGVSLKGEVEGYKVV
TFAYVWVLDEGDPKRFLRTFGLHLDATRSINQRVQDLFRSTLLAAAIYELHWYKDVVTVF
VMCIALVHSLLTSIRERMGR
>Tip_2361
IKRASRQFYNFDQTIVLWDDGSTLVPSYHAFLWRVKCRPVTKSYIKLADLVVQRRLQISK
WSSEGEMMNKKSSHLNALAVEFQFPFSLCAGIDGVRTRASALVYLKGVLFRGEFTSFKEF
VQIYAYLFTRLNPLKEMKVIDMQIDVHKDIDELLDDFATTHLTAGKLTEEYLFNVIATFF
CMDSVLIPVAVEILDATAGV
>Tip_2476
RKKFTRDLFIFEQTLILWDDSSVMVPTFQLFIWKVEARPLAESFAKKAGLVVERKLAVSK
WSAEGDFGDQGSAHLRAHTISFEFKWALCAGIDGFPERAAAVANLSAILFRGEYEGFAEF
IKVYEYLYTRLNPLNAVNIVNIQVDVNRDTDKLLDDFETTNLIAGKVPEAYWFDAISTMY
IVDVILVPVPIQVLETQAGA
>Tip_2477
RKTFTEDVYVIEQTLILWRDSRVIVAKFQLFIWKFEKRSLQARIGRKLGLTVEQKLAVVR
WTAQGDFADHGALYLKAHSLSFKIKQIFCGDIDGVPERATAVANPSSLLWSNEYKGAAEF
RGAYKFLYSSMAPIRAARTMDTQTAVHRSVRKLLDDFQSSYVIAGMVPEAYWFGVVVTMY
IVSVLLIPVEIELFDGKAGA
>Tip_2687
AFQSTEYRFQVELPVVIWDEQTIVFGKSKLGWPGIKCRSHDITVTRDVGALMLYKFYLIK
SPEQGGLVPSIRAKLLASKIYFRLKHALPLVFDGIPQHAETMASIDGILIDGELNGFQAL
VVCLQWLVNPFEPPYAFRVLVVSIDVSVELDNWMDELFEAVALTTEIGPTRWHKPALAVY
RMCVVKWHDNFGNLKTKLGA
>Tip_2688
SKQSNEERFALQQEIELWDDQTIIFPKSNLMLSAIKCRSHDVTYTRMVGAIMIYKFVLLK
RAEQGAMVGKARGEIAATSIHFRLQHALCFAFDSIPERASSMASINGILFEGEFEGFQAL
VVVSAWILNMYEPPFSIRTFMITIDVFPELDDRADDNFEAVVIAAEVEETNWWDPGVTVY
LLKFEKLHSDLDALKTKLGA
>Tip_1918
AMESSEELFMFEQQVVLWDDRTIIFPHSQLMFQQVKCRSEEITYDRMVSSHMICKFALSK
AAEEGAMVGKCRGDITATSIHFQLQHALCFAFDGLKERATALSSIDGILIQGEFEGEQAF
VLVYAWLLNELEPPYSMRTFNMRIEITRDIDDRMNDLFDAAVICAEFAETYWWDAAVAVY
IVQFVRLHAELNALKTKLGA
>Tip_119
ENELPSKLYQRDINTVLFKLVIVMFPNQPWFIETQRGRMRLVLYDPQVEELFMIKLNVHK
WARAEIQGDAGAKPAENATTTLRTILAIGCTIDGQPSFDVAITSASGILLSYPVYGFREV
VFDLLQLYDGLKPPQVIKRFEVVLKDSYVVKEQVQDVYRGAMCGVEVKAIRAYPIAATTY
MLLLGLLRILLKQREPRSGA
>Tip_585
ERKWPEDHLYAANATEIYRFIELRLANDTWRLDIKQEALRLMAVEVGLCSTIMSKLFRHA
WGRAGWQGEAGSMPSANFTMEHELILTVECLPSGWPTSDLFVRSCNQVKLGHEFIPSQRI
VYELAQLLDNMKICGQVKTVGVLLSQLCVMNRGELDVLATYLIGVQYGQMAGMKVSSIVF
LAGRQITKAMLTERHSENGK
>Tip_586
EDEHPEKALYTTQNTEVYRMVGTTIEHKAWAVDVKAERMSLTVFNGGIRAVLLAKQSVHR
WGRAGFAGKAGGRPASDTTVKFQMIMSLRCSTNWNPSTSVFLGTVCNVIIELGFVPYSKI
VFNLSELLESVKPVGVARRVGKLIVRICIVDHGIKNILKIFVTGANSAKLYGLKVSNVVY
MSGQALLEVMFTRKNRDKAK
>Tip_424
DIKLERRIEFKALHTQIFRPHNAVNDKVTFTVDFKAACQKDLPWDVTIKVSLFGKEAIFH
WGRFGSAQGEGFTSGHGRKLQFLTIISLALHISPHETAQEYIRPQEGIIVQESIHHLHLL
SFDWNEELEVYGVMNSLLRYGDIIPKSKFLAATIEAAFSGVIAGVELSSVEAYKTEFPFQ
ILIEKLIPVFISSREAYIGE
>Tip_425
ELDRDSSLELKALNQKAISPRDAINDNDSYKCDIQEQRAKSVPWDITIRSHIFAKARAFD
WGRFNMEEVESHTTGKTFQKQGSAVASMGAHVTGQGDWEEYITLASGMIYDTSVHPLYRL
PFDFTEPLDTYVVADLKTEFGRMLPSFKILAATVEDAFSGVICGVTVNAVEGLKFQFSFR
LQMQALIPKYLKSKISLTGL
>Tip_3124
ECDVPAEMAFKGLGFEMFKMLDLYVPHHRVTVAKQGERPRLISKETAIRSMLIAKKHVHN
WGRMGIQVKSLAKPAASATDRYQWLVAFTANVKSQKTEGIKAKSHGGTILKHDVWPYRKH
PYDFRDPLEVASATNIKKRVSVVFPSREQIDPALRSIFQGLMAPVTINTVLGFKVRPSSM
ITGETMIEIFVTRRSPRNGL
>Tip_3125
EIDIPMELHIRVVAVEMFKFLMKYVEHREVIIAYHKNRARLVVKSMGLRHLLMRKKDCRN
NSFHEAQVASGANPAARATEETQWISTFNGSMGPQKTTGILKRTSRCIVCRDTMWPYEKH
PFDHSHPLDVTSASSIQANVAMAFPPRSQMEPAAMPWFNGLIMPCRVNLIRSFKIFSGSF
ILGKHVLEIFISRRRPKSAK
>Tip_3434
ETEYKTQLAVAGLNAPLLKLGECLIPFQKINVAVERQSITWLDLDAAMRFAFMCIRDANK
PGRIGVKVASGAKRVTSTGKEWKWVVALDANIQLQPGSMVLVKSENGVVQKQDVWPLNSP
PVRTADTADTIAFRSLKGGLGPTIPKKKVLDQGMASIFIAVLCATELEEIRELMIATISF
VLGRKMIGILCAAWNPPHNN
>Tip_3435
AIAFPTKMAIKGAAVDLFEANDLLNPTRSVNISIPRYEVVLLHLDFAVFYYYIMEQDILK
TSKIGVEAAADCKNNIESAEEWKWAIAFEATSPLQPVPMILQYSGDAIVLRQDAWPYERP
DSSYADLTKTLAKNAIRGNVGATLQTGLVLEEGLINMFLGLITACEAGDVEGFKATEVSM
VLGRKIVGLIVIQWNPRHTS
>Tip_338
DKEIPSNLYAHDLGAIILNETVICPPASDWTIETHGGRMRLALWDQQIEELIMPRMDLHS
WARPRIHGDSKTKPAARSSSCYQVQISLNCSLDGLATGLSSMNTATGLLLKYTIYRYRYV
AVHLSKVLEGFSPSQIVRRFRIILEDALGLDQQVQDISRGKILGVRVKITSFFGATTTSY
MALFQLADIIITERRPQSGA
>Tip_339
ETEIPGNQYRHDINTVLIKQKPTIPPNQEWFAGTEKGRMRLIVYDFQIDEIQLADLAVLR
WICGPIQGHRGSTPAADVASCSHTPLTKFRIIDGKAAETMAFTLSTGLPLKFNIFGYREA
IFDIVLLLEEIKPPQAFKRFDCIVDPRRVLCENVNDVLKPQLLVVELEVANSIPVNATDY
VEKINLLASLLTERRPAAGI
>Tip_2515
PDKIINPTWLMKREPEFYNQRNKIVYDKGVIEDTIFPATVPYSFINRLGTALLLSVRARK
KTSHKLMHPKTPANTPDETIDNNGISDNIPRFEGGTFKIKPLPYETIKVKLRSVHSLVDR
LNGDEVLFTILIDRRIRELRVFAKYHLTDLELALTPKSDVPANDPRRQLATALPQGWRRF
IVTTVANSTVTDAKYTARKG
>Tip_2516
PNKLVHAAWVIKRSPDLFKQRKHIVYYGNVLEDTISPKIRPYPFVGRLGTALLGTVKSMR
KTSRRILSPRAKSQSPDEEIDMNGINQCITRFEGGRFKIKPLARETKKVKLKDVYPIISR
LGANETRLTILINFRFRDLRVLARHHITNLDLEITTQKDVPPNDPKCKLATALVQDWRKF
EITAVPNASKLDDRFTIGLG
>Tip_2385
PNQVVQAVWILKKPPEVFKARTRTSFTGGALKADGTPLLLPYAYLGRKGKFIKGKHTSER
ETKHCVSFPRAETEVPEEEVDITDINRTLAKYDAGRFRCNSMPYEAVLNNLKSAFPYIQS
YAISQVLATLLISEHVKDLPYYIATLLTDVKLTVTPSQDLPGVDPRKTLNRSLRKTWRSY
VGNVSCSSNVVHDKFTVGLG
>Tip_618
KSEVTHKVWLDKRPPETYSSRRKVVYMADDLLQSVAPQLGAMRFIEKCGKLIMEKFDSSL
NVSVRMHFPNAHKQPVDGKVVLVPDINCFLSYDGGPLREPALPIEIFLQSAKMLYALMEA
ENLCDYVVTFVVHPPQQRMCPFVPNMAANYEKRWLFAEAAPTVTARKTPDGNIPQTWAAH
LLNKNMAGVLLDEGFAITHT
>Tip_726
DDDVLIFRHQVPGPSSLYHNSKTQFLSEDIMLEALSDLEIFIEKGEVNGVLSLGDSQFAI
AEFNVLDLEENPAIILDGTFEFDKGIRAVTVYEECPVRAYQIKVTLDICDSNAWVTCQDM
FGVIDFSPEFIHAFGTKNRQGWSESMTVLVDDNERDSDHFETTTDTRLPRGRLGNKFDSF
CFDGTARPLGDDTESPVAAA
>Tip_727
DETVLHFTNRAEGPQRLYMCAHTILLADGALLQLLSDLSTYIDRGESTGIVNMGNSIFAL
AKYNGINVLQAPAELVDGSYEFDKEVRCVTAYVQSNIKPGTEKISVVMNDCSAWVLCRDS
YNIIDFGTEFVYRIGTKKRVGWTESQVVIVEDDKDDSDYWERTQDRRLPRGRITTSIDSF
CFDKQTKPLGDDNASQIASG
>Tip_2437
TKDPLVDVFSTQEAYKLYHSDRIRVVFDNENWKQTRQLIFIHEHSERDGMLGLPGDNFSL
QKLGTYDFQGAPAAFIQQRYNFKLNIESASKFTGHPVNNRVMEIHIVPEDDKVLFISAGL
AEILDFNDASFVNIAVRQKNSFITIFLGPINDEEDNGDRFSSDDSRRLERGRLAQLIASY
IFEKTARGLSNDSMTPLQGA
>Tip_2438
TRDPLVETYEKQETYQLFHSARAEALHDVENYWQSRRVIFMNEDSEQSGLLGLPSDNFGI
ERYEAHDFKGASAALIHDRYKFEADVRSTNQKTDAPLEASAIVIHIVKESSATLLLASGF
IDLSILSLAYFINLALHNRNRSLQLALDQIEDEHEQNDRFTSDTSRRLDRGIIKEIIPQY
IYEHLAPQFRSECGEPLMKS
>Tip_811
DDEPLSNFFAAKDQFSLYTADRHYVVVNNFLIDHIASIIFFEENTECSSLLTLPRDHIQY
LNYSALNFIRRPDFFEDDRFGFEKIMKSALKYNEAPIRHSVIHVRIISLDTSGLLCDAEE
LGLLSYQPSFVMWFEAYKRANYLEGMLASVEDDEDTGDHWNAQKSRHMPNSKVAASLESL
SFDKQARDLGNQTTHPLAGV
>Tip_193
EDELVSNIALQENQLNLYRSKLTALVMKHVVLELVAQSMIIVESMAGAALIILTIYNFVL
ENYSKFQVEGAPNNMTDGAFIFSQDVKCGMAYNNVPYSGSTLQLYIVLITSSALLISVLG
IGILQYQLIFLIRVGSKSGIALLEGALTQIEEMRRQVHAAPASKARMPPRGQAAEAFEEF
TLGKRYRALLAKTSNPLLQF
>Tip_2323
EKKLKGLVFIDEWQLRAFPQHQIMLVTDHHILSRAGEFLLCAKYTSMDGRLLGSELNINT
YKPAGAAVKAKPCRIISKAIAATHRSKAVLAYLKAPLQGAQVSTNRICHISRSIDVCVAR
LNILEFALASVVERNCDSLAYVAQDIKRSVKTRALLTYFYPWVATQRSPLRMWPESFKVV
TVVKQAKLWILEAARPFAAM
>Tip_2324
ISHVKNNSFINEWKLKYFPQGEVRFLSDFNLLARSSELLMASKYTERAGRFLDTRFHVNF
SDPAGIAVKSSAGDAINLGIIENRACTGGLPYIAVPQISSRCQTERIFFFGKLLGGKVAK
LRLLQFSIFSFVPIYTEQLFYSSEKLKSGVQDAALFKYFKPLVAAQAPPVGLMPDAFQVV
QVDEEIKAWILEGKMPYGAM
>Tip_2093
ENDVLNLLLISEKIVRFLCTNNISVIAEEQLISKTSNFLMQHKFVEKVSMLISAKFQYHF
FPPSELTFTDDPVKVYTRSDAVTQSCHDELPYNRAPITNSGLTARRHFNQNKILVFCVEK
LRVVKFTFSTFVQLGRDSTLFYIESLQSKIIDEQLYERDFPLAANGYFPHGGLPGDFKGM
KLEKLKRGLIAETTNPLGGR
>Tip_3244
ESGIFNYAWAEAKQFKLFNAKPLKEGIKHILLQKVQRWSFFVEYSEAVGAFEINKFNYSL
LPHPAAEFYRALSMFVSNGFKVDREVKATLLVSATPIQRSKMQMHRITAIRKTATNGLDK
LHVAKLLVDVITELGGLQRMAVLLDLTCEVQEEGLWSRHSIIIEADWRGRSQVPEALAAY
TCENKPSGFLLEESLTAGDA
>Tip_3245
ENGLLSIAWIEKNSYAFYMTKQQKVSLKHELLQDIGEWLIFMEFLEPGGRYVIETFNYAM
AAFNSVQFQRGPKMITVLNLAENKSIQLTLPINSSPVGKGTMTIRRVWGVSKSLITGVER
RRLFAYVLNFVVLVGAAKEIIAIQDVNIDVEEEDLFARHTPVVEAVRRPRGRASEAFKGF
AFERICKRNVLASGKSSGGA
>Tip_41
ANEIERQVFLYEKRARIFNRRLQTIFFDTVLIERIKPKILFVSYQEIYARFIISQYPAQM
MPQDGIHLRNASDSLADLQLSIRKEVKCYLEQQQGPLKDPPLPVHLRLACKKALWSFRDS
IKLYQYMLDVVAQEAGRKRINYLPSLLADITDEKLAAAYSPVMTIRRIPRGGIEEGEKSY
RFEKRCKGIILDKGRPIGLQ
>Tip_1246
STEEPDRLYQYQNAVVIIVERLKAKSFQNILMLELKDRAVLDHEQEDHPKIVLMQFPEET
SPKTSTFQVEVSAHFGDAAVTFAAPIASFNRPQGGPLKEPPCSVTVRVISFRNFFGLRID
FNILQYLLSVWTGPARRRKVSTILSKMGALSSVKIEIDSGPVIVGQENTRYGAPLKEVAM
VSLQELLVPVLEKNQPTIAD
>Tip_1603
NTEEPDRLYEYNNTVVLWVSRQKLTVFRDVLGLEYKDRAVLDHEQEDHPSKVHFQYPQAT
APYAMSFLINIKANFGDAAVTFAIPVISLRRQQGGPKKRPPCSLSTRVISFQHFFAFSID
FNLFQYMLRLWAGPAIRRKAATILSKMGVLQSFKIEIKRGPMLTGQDNIAYGALLEEVEM
ISLKELNVPILEENQPRIAA
>Tip_3893
AAENPAKLYAYNRCLVFMVEREKMSLIKDTEGMILRDSVTYDHEDGEQPVQGLIDYPHLP
TDLSCSLQMKVQFRYGKVPLRLSAPMVSAKRALSAPKRKPVATLSVQVFSVQKFGELIAN
SSFFNYLVKGWPKQGQRSRSSEIENNLSALFITKIDVQRGPIMVSTENMAYFPPIEDLVY
IKMKKMTVKVKKENQSNIAS
>Tip_3894
VNDERFRLMEFTNSYIYYVSAENASLYDDALGTENKDRASLEQVRQEHPFKALPRDPQQD
SAVTIGFHLEIVYQHGPAAIILPAPLRPYRKEQGGPTKRPPATLTIRIISLIQFFAVAVD
SKLFEFLFHFWDHPVREKQAANILSAVGSLTSFCVETQRAPKMDGSENVAIAMPMEGIIF
ITMKETNFPLVREDQPGLEE
>Tip_1560
NHEIKKLMEMYKGEIALRSKKLKETATNKKVVTGKFERAVHGCYLSGSRYVQMLVITLDT
RNEKGILIADSNGVLKEKNNYSSKPRAGFAQKQKAEMKVENPNLNVQVFKALRVFEIRVK
VSICTWGIEVAGIILSKKNVPIGIADALNLNGFTVLIGFCLVVAKPVHIRKASPVAQGAY
SAFRCIVIEDTSPDQPLDIT
>Tip_3252
DKEVSLLLEMFTVDVKQFSEKVDHLVFDGQLCADAENTSKMSCYTQPDKTPEKVHWNIEM
TSQTPIVETDANNTFHERLSGVTNPLSPFAESTSAQLLIEVIGMKVSVTRALVLFGAQVP
FRTAAAGSNMTSIIEGVVRNALVKLDLIEVRTMKKEYITNRTYGQQNKCHKGLVLGGAAH
EILKQTLCHATNPKAPSESL
>Tip_3253
IHQIAPLLDLFTADQRLMDERVQDIVVNRHFIMDNTNRNKIIPYVNEERTLQSVAWGINT
TNTTMIIVADGNTAFAEKGTSLTNPVAPFRDHNAAELIKSVTNSEIQSMRAINLWSVQLQ
LKTVGHALDISNIKDGAGRSALAIVDLDQLRYLKRILTKSRIFGQEHTFRRCGVVGGSLY
EILFKQLCDSTNPQQVAESV
>Tip_1488
NNEIPKRIQLYTPDTRLFSKRLKQVSLEHRILMDIRDRAVLVTYLSTARRIVLPLFPSAT
RNETSVITGDSKNALGETSASTAKPLAPFSEQQAGPLKEEPTSVPIQIITAQNLFGVRID
ITVFKYGLDVAAVAAGKKNTPMVLFDFSDMTSLRAEMGIGPVIGKHQRVKRCAPVSEKAH
EAFRMMIAEATNRNHPAESA
>Tip_121
SARLPKKILINETNCKRYDTHYRRLSYEIWLLNEVVNVVVLGTLWESKTKIVPFRYHLQQ
GTKTAGWNRECEGLVGNSWMLYESHVGDLLEMQGRPVKEPSVRLTLAFAVTMDFLGYVAL
LDIYHFVLDLNETSNLHTGVAYALSNYRNFIARKVDIMIGPMLTGKERGGEGDPMSSHLF
LLYKAHPKPWLCNDQKQFEA
>Tip_897
SVALPKDILVYVEYAENINEEIAHAERELWLFLRLRDNLTLGAFCQTEGDAVSAEHPVRS
GAQLAQHHLECYNAAGEDSFVFEGHLGIYLRVESVDGRAPMPAVLMTIEMEHDVFTSSED
LKLFEFWVILTDHPLGETAVSYLLKEYSELVLIRIELPIGHRVCAREKARQGYKLQDTIF
IYWASSAVPFISAGQTDIIV
>Tip_898
GVALPRKLLMWDEYAENISREAANLLYDIWLFLRLGDNLTLGNEKRTRGEATTLEYPSRS
ESRLHQLGPECFNAAGDEVTLFEGHPGDFLKQEGTDAKKPMPAILMTSDIEQNAYSSSPG
MRLFTMWTDLCDGPMGESAIPSVLQQYSELVVLKIKLMLGKRLCAKEKVRQDYQIQNSIF
VYWEAQSTPTIKECSSGATV
>Tip_3999
EKKLSRRTIVTQDRSYPVTDNIGKIVSDILSNENGGDELIKKNLADKASKFTIAELPIDY
DNRSIGWLSFADIAVSEAKYLIHCHLMSINRDEISNQQKIEVKYLQTVAITRSAFSKGLA
VLTHLMVILVCRPPMLDEEVKNLFTLRNTAMVWFVGIPPSPYTLARDKDSDPDWSLSKQL
EAFRRESSNAVADGVPRWRP
>Tip_4000
ERKLPKRSIITKDKSYKFEAFIDKVASELLNYKDGRNYITKGSLVDNGSVLVVIDFPIDQ
GNRALGWLTNCDANVGEARLLIRCNMMSIKRNEISNKQKIDVKFLLTFEVTQAAFGLGLG
AGSIQMAVLLTAHPMCDAEVKYLLNLQASAAIWWVGVPQGPVTLARNLESDPEFVVEKAY
EVYKEKATGVITDGVPKFQP
>Tip_3732
ELEPKRRLLISNVKSRNFGAFMNDENTKLLGYKSTDTDLVLCALSDNSVEILGANLPIAG
GVRYLEIPESSDGHARESKLLILMAAQTIRREHKFSPRKVSKEYADTFATVQVDYTIVLA
IGTVKVFFWLIAGTAMNDNPLWLPNIEDKSIVWLTVIPAGPYMLFEDKNSEVEVLAEEVH
SLFKEAADQALISGCPERQP
>Tip_3733
EKKPRKKLFLTSLRPKNLGAYMDGTKTEMVPADQTKVNVATGELIHNSSSSMLTQIPIEN
GNRHLDWPRKCDENAKELKILAHPDFKIIHRPNNMNLDLVSVTMFRSMDENTSDYSLGMS
IGHHKIIRWLSLEPEIDHGPTWLIHVDDNAADWLCSMPEGPYTFLQDRPADPEAVPTEIN
ESAKNDSDQLLTNGVPDCQN
>Tip_313
SVGVPKQSLLDGKECRSLEAYEDNTSEDLLVVESCADSLTAGTFVDTAAESVILEFPGDS
NAKVRLWNRECDGLLGDVKLIFKELVGSAKKKNAPRGLRPANGMILQFVIEDGLYGAGVG
IGIHKFFLWLVAPPTLDQELIYLLDMELEDVFYQVSIPLGPYECAKRKAKKADWILEGVY
EFFEERTNPVLSDGMPKFST
>Tip_1910
RGELPERMLVKDDEANSYNRHVVKMIYEIWIFVATRNAFHLGILNETRLQLIILEADMKS
GKVTKTWNRDSEGVLGTPALMGESFAGDFRVRRGSPAEEKSTPLTLVIALDRHTTGQSQA
LDLFRFWLDLVETPEDGDSLEWLLDECTETVGVRTEIPFGRFMSLKVEAKKGTPIVEGLW
MFYEDRASPLIKRGVTDLSN
>Tip_1911
RGELPERFLIKDDEANSYNLHVVKMIPEIWIFVATRNAYLLGILNDTRLQLIVLEADMKS
GKVTRVWNRDSEEVMGSPALMYEQFAGDFRVKKGSPAKEKRTPITLVIALDRHTTGSSQG
LDLFRFWLDLVETPEDGDSLAWLLDECTQTVGVRTEIPFGRYMSLRVEAKKGTPIVEGLW
IFYEDRSSPLIKRGVSDLSN
>Tip_3757
KIEYATHFLLNDDAAHQFSLYTSSLLYQVKAFRGQQKAFQAALVADERIQLGSLKSDMAH
GRTIDMWARGSMNSVGIFALQYEVYAETFRSPRGEPTKVQKSPVVFSAYLEQYSLSGLLG
MDLFEFWTEVYQSPQSEPIQADLLNEGPPLLNLLCEMPLGQLLQPKLVLLLGIPLIEDRW
LMWNAGQNAVLQLRLSDMEV
>Tip_3758
KAEKATHFLVNDNAAHSFCLHAPKRMYEIRAFTATRKAFTASLLADEKIQLGSLKTDMAN
GRITDIWSRNTENAVGLPMQRYASYATEFRLNRGENNKIQRTPITFIAFLDQYSVSSSLG
LDLFKFWTEVYESPDSQPTQAEMLNEGPELLALRTEHPLGKLLNPKVGWLIGSPLIEDLW
LLWQDESNAVLKLQLSELNT
>Tip_1207
DAAVADRLLTNDSSAHAYCLHTQKMIFETQVYCAKRNAFLVSLVEEDKVQFISLKTDKIL
GKVTQRWLCNNENVTGLPKTRYELVMHEFRVKRGEDRHVIRTRIKFEGFLDRYSIGNDLG
VDLFKFWSDLINAPTTQPCLAWLSNEGPEILAVKSRASFAKLVSSKIEAKVATPLIEDLW
LVYEDKVTNLLKLRMYDLNT
>Tip_2142
DRNSTARTLIAPDAAEILNLAKRIYKYNIYYLEDTKEGYALDDWVKMTDCIAVLPRYIAL
KNNKIFWRSEVRVGVGENAIIMKELKVDVVTWHIKPPRDNSNGIEIHLTMKGNLYKLRMG
AKLMEFLATLLTTSSYSFSNDFIQASHADIYRAVVGVLYGDWSVQEDTMSAEAGVEGLEY
ILFHKRPYVLVRRDQPALAI
>Tip_3143
KANTKSKLVTFGDPAEIFDASIAVYSFNLLKLASKADSRLIENAFATRRCILTEQKFPDK
ISTHILWCGYEKSDQGSSSCIFAKATITLLLHQMLPPVHGKKESYANIKTREDSYLIDIQ
IALWDWLFDLELTQGVGMGLRRVGPTMVELADAGIQMGYGCFVLRNEYGAIDFALPDVFY
ALLHAEPFPISRNEPAIFAR
>Tip_3144
KALGAHWVVVLADVFQIFSASVRTFGYVLWKFDDKAETYQNNNFFDTRDPILSSQKCDNQ
MGEHVQYWGEEAKEEGSFDQIYIQSTVPILLFNQLPPIDGAKEMYCNFSTSNNSDFVDTC
VALWNFLFDMDLSKSIGFQLKRSAFTLGELLAARIRIAYGVFSIRNDIATIDFVLVNIFY
KKVRGNAFPVTRNKDPPVSR
>Tip_778
EATPKLKVFVFEEAAETFNLAIKVYSFDIWQLADTKEAYVMGSWVEKRSKIMVIARYIQA
HNRKQFWNDEVKADKGQEALLFKKHVVNLVTWQLKPPKQSGSCITVHLTIKENVYELELG
IKLWDYLLDVLVTPGSGWGLESIAGKFAEIIDAKVEIGYGDYPVKEDSGSAAGGLEDVQY
VLFNDDPFPVVHKDQPALAA
>Tip_3623
PRFQDKELYDPKEKRENISIVLEDFFDNVFVLPGMGNSTVKGVYGQICSCAIITKKRYST
FTKSHFWNETGYESQGEAVMLYKEYLVKLIEHDAVEKAEVGTTLVAHILQEFEIYCFKTG
LRTFKETHNILTFETGRRGILHVLQQLHIMTQGATDIYHDGLAATREQITMGLPTENDIE
ILIQKVPEPAARYGRHALSI
>Tip_3624
AVTERKDLYDTEEKRTNFNITVKTFCEDTYALKGVGNAFILGEYGETCTVTLIATEPDAT
FNKSFNWSKEGRQSQGEAALLYKQIIWEMIETEAHKKAEVAANVTVHLLKKFKVVGFRGG
VTVFERTHAILQYENGRKTLEYILRHLNTMTNARTEIHHNGLGSDKEQISTGVPVENSTE
IVFNDAPNPMMRMGQDALGI
>Tip_2390
AETERTELYDTEEKRESFNVAVKTFCEDSYALKGVSNSFILGAYGETCQVTLITTEPDAK
FNKSYVWSKEGNQTEGEAALLYKEVIIKLVEHKGHKKQEVGPNISIHLLQEFQVLGFRSA
LTVFESTYAILQYPSGKNNIEYILRDVSTMTNARTEIHYNGLGADKEQLTTGVPVEDSTW
IVFNDAPRPMLRLGKDALGI
>Tip_2959
GRVGEQDLPEYEERKQSFDVVILTFLQEAFSFASVEKSFVVEDVNETLSRVCIVFEPSAS
KKTSFVWEKESERDEGEVRLFFKQGCFNILRGQASTKIKAKPDIKTHLLPNSRTVGFKGG
LAVFDQVIGIIIYGRGQAHKDHNIMEFCHLETAKKTLPHNALAANENDISKGFPIGSAGN
ALLDDEPLPVLQAGRPGLGM
>Tip_2960
GRTAAKNLPDYEERKESFNIAIKTFCEEAQALAGVENNFVIGTVQKTATTAIITFYPEAT
SNKSFIWEKECNQGEMECALLFKQHCFNLLRGKARRELEARPDITLHILVKTQVVGFRAG
MAVYEYALGVLQHPSADNNLENSLLHYNNLSNAKPEIPYNALAAQKEQITTGFPLGDTTW
TLLNDFPRPMLKVGKPALGM
>Tip_404
EYQMPDIHVAHIRTFPDLLDASSVHSKYEYVTKYLANLKQKPSNKDLLERQVPLEISGAT
CFHGGQPQGYKAYKTFTSKISLRERPYKYCNIKDRVYKRRPHFDWISVVSTAPILAFSVP
TIIQLSRRSQMGLKAFIENLRRLYGADALVLKAPAVVLSYIDSPIHGGDGSLARRDIASF
MRIQDEQAGITQTSSQERLV
>Tip_405
LYALPDTIISRLRLFLDLLDNSALQCKAEYIGKVANNVQQLPTKKNALKARVPLEVSGAP
VFHGGQPQNYKAYKAFKSKISLRAPPFKYGNVNDRLTQQRPHFDFFAVSNFQPILGFNSP
ASVHMGYINQIGLKGMIIEIHLLYAADMLVLKAPSCVLYYAQRPMSSGEGAINRRDISAF
MKVQDEQRCIAETADESEVV
>Tip_453
QLKLNDTVYSDIRDLLDNFEDDLIRVTARYFLRFIKNANKMPVNDDKFKQKLPLDIAQGP
TFKPLKPGSFRLKNAYVSSFTFDKRWNEYLSIQDKILKEPPHFEFVSLVSKKSTYEFSYK
KLFRLARINRYKYLGIPKYMTLVPGDRVYIFRQPKNILMEDEQPVDGGADGITNSNFGPF
LAINSITKPLVHHLQSRLAL
>Tip_454
DHKAVDTTYGRLQTLLDVLEDDIVRTTAQYFIKLVKNINKKQLNENELKEQIPTSFAQGP
SFKPQKPGQFRLQEAEISAHALGKKTSEFITIKSKIVKERPNFYFLKISAVANADQFAPN
KLMRRTRINEISLLGMPETIVLMYGPRLYINRQPRKSLLHSEYPAQHGADGICKTDLRPL
LAINSISKPIFYRLESEKDL
>Tip_701
QVSSLNGPADGENYLREIAKLSIPVGHNAYARMLLYESTIIPALNKRLGHLSIQDYGAGA
ENQDDTTHSYQVALGKIKSAATTRQPQIEPEVIPRIRARHPRQHLRPSTTDELFTTFEPE
LLHSLVDLTELATFSTDIRLSITSTYIFLPTKKDNQIFNNKQRTETRCCTAVEHTIEERL
FRNADATQHTFLDLEEKTSI
>Tip_702
RTSKLNGASEGARSLSDVSKLKLPVQNNAYARMVAYNRYIIPIFDHKLATLKRFDAGASM
DARDDNPHSFQVSVGERKELSANQAPELAIGLVPMVKGLHSRRRFKPTTSDDIFSIFSHQ
LISNLAKLSELAKAKNSVRFVIITRNIFVPTKRNKMIFFNEPDQETRAANAVKTTVEEEL
IVNADILQYQFVDIEDKTSL
>Tip_373
HCPAMNKPFDEVKSLYDFSQKRLPVKTKDYYKRMIFNRYIVPVFEDRLRHAIHIEAGASR
DFKDKQPSCFMIRCGKIKEMQTNKEPDNHISLIELWKLKKPKPDLKETAEDEVFLAYATQ
LLCGLHNLNEIAQASGPVKLGLVYGFIIVERRRPREILYSEEDNSTGSANAVRKKIDETI
IIINDLFEHLTIDLEGRRRM
>Tip_199
HKPGMSSPYEDIRSYFDLGENRLPARKKSYYLRLIRNRPKIPVLEDHLKTLVHLENGDRK
AFKEDQPKQINQRILDLNDLSIGREPKDKVTMITVTAVSGPKPDITQTGDSERFLHYVVD
AWLRAHGLKTFATASAPVRVELTYGFVVLQRKESKEIRFTDDDPSAGGAQKGRSKVDADV
VALSDLAEYLLMNLAGAARV
>Tip_3210
AYSITEATVKDVKIIESRCVPHTVSAPDFFIQRILSTTKKVIVSEEAMQSGINLNLNPIE
EVRTEKPCESVKNTGEEPFQHMTKQYIEYYLIKGALVTLRPKGIREAVSHYKRIAGDAFT
DLAFKWQRKSSSIAESTGHLNVKFIGEVLQEKGCGLDLLGKEEPCNGGGRCIRILNRAPE
TIKNEANRMVVKLEDKSGHV
>Tip_3211
KDNINITTIDKLNILDPKCTPKMLRVNSPFILELRKQTTEVAINEEEVEAGFGVNIDPIK
DLNDEAPCETEASTGETPFGEMEPQEAEYYKLKKLLEMVRPKGVVISLKRFIRIDGDGGT
ELVRNWKIYSASVAASPHYMLVSYVNEITHRKGCGEEYYGRDDKTGGGGKYRKLAIRTPE
TILSESNKVVAALEDDDLIR
>Tip_2461
AYTTTATNVKTAKLIPARTLPHLLTCPDRFIIKLFRTTNRVFVSEEDLDAGCSVDMNHIK
EIKRDSPAELVASTAETSFQFLGRQNAEYYLVKSLLEELNPRGVVIAAEIYERIKGGGET
EGVFLLQNVSTDVVQTPQHLRITYVDELQQQKGEGKDLYGKQEPCPGGGEHFRIIIRVPE
TVIAQVQRFVSKIEENNIHL
>Tip_3169
VFKVYSTTRNDIKALDPHNIPALITAPDRIELNAVRTKQRSKVQAYEIKTGIQLQWHAME
EVRREAPCELVASGGQTKLDLLGRATEEHFLVHQSVNNVVPRGLVIDLELFINKNGQNQK
KLLFNNDEKAAPVAQVYEHIPLRYADMILLQRSHGQSASGNEPGCQGGGHRLMVLINTIE
KLIAKIDQMSQKWDESKLAL
>Tip_3170
VFNVYSAHQKDLDLLEPHTFPAIVIMPEPIEINVIRTKQRPKIKKFDLEIGIRLSMSQDE
ELKRVAPCDMAEANGKEELELIARATNKQVLTKNSGSHFRPKGLVIDLDLLIAKWAKVVK
QILFASDTRAAVVAEVYAYIPLKYVDLELHIRSKNQESALKESSFPCGGRDIQAVSNVFS
KLILTIDRVNELWEEPKIML
>Tip_2561
ALSVGTLMLGNTTSTPQFAFEALLGTRTEFFLRLVATRSVSKLTDSSIDKIFRLNWPSYK
HWLADRPCKLSPSAGKKPSCHLNHSTDRLITRHEKVSSEKEGEVYANSHFVAMVNGTAAR
EIYFELKKKEVQLVDDDDAFGVRFGVAVIANKADVQLTFNEKEKCVGGGAYVKALITPDV
INVTLSCKSMAKAEEGEACL
>Tip_2562
AFEVNSTILGNTKVMPDLAIEAFLTIREEYFLRLICARKVCEMSNESIDPKMHLDWPSLR
HAKAESACKFAPSSGRKPQCHLGHGADEHIFLQDSFSKEKAGNVYADTDTYAIINGTASR
EFYFEEKNKDYKLASEAVSFGLRYGIAVIVHKADVQLIYAKEERCVGKGSYVKVLITPDM
MNVVLVLKSLAKAETGQACL
>Tip_1513
AFTIHTAVLGDIRLIADLALESFLTSRDDFFIRLVRQKKSVKISNDSIDARFSLDWPSLK
NVKAESPCKFAPSSGEKPTIHLGRAGDEYIFLQDTLSKEKPGAIYVDMDFYPLVNGAATR
EVLFEDKNKEYPLASKPERFGLRYGVMVITHKAEVELLYAEEEPCQGGGEYVKILIRPPM
INVTLVCKSLAKVEDGQTGL
>Tip_160
CIGQHTWLICRIRFVIDILLSSILSTQKQFFLILIKQKKRLELSHDDMSARLLLGWDRLR
ALDVVSGAEYAPGTGEMPAINIGLGPTRFLFFTDRVTDKKMRSEYIEMNFWILVNGVAMG
PMFYGNKHNEYPIAYEPSLLRLRAGLKTLSSKSDADWIYQPRNPAQGAAKHVRKMLRPPL
IDVTVISRPLQEAEEHNLGL
>Tip_204
SFSVHTKSLVVLKLLFDIDVNASMYKETELFMRLLRNANTLMLAQYDIRDVLGVNLGKAK
ANRAPGPRKLAYHNGKIRSSSRSRRANKLDHLEGSAAREVLAAGYVLLRTTSTLLGIAAR
RLIHAYKFNDTPKNSFTSKLDMSGGMSVISQHKSLELIYAAEEPNKAGEKSSFDREVPPM
SSKYMLCAYNKQVGTTDHGL
>Tip_205
TNSDNVRSLIKLVVIVDRNEDQICAEKGDFLMRILDKKSAISVVNYKIKELVDLDLGKAR
MAEIVGPLKFPYRDGKLKTSFKGRTANNLEPVDGTGNREAPSAYYLKLGTTTIIVGIAPR
RVLHLNNYTDAAHAGFPDRLRILRQTSLLEKTFQLDLIMCRKEFNRAGENNEFKRVIPPM
SVEHTVCCKYKEVAESDQGL
>Tip_873
AYSIYFESSNIKYHVFDVNFEQVLLKAGLYLLQRHTQRYQTPFDPIQEEFSASSDWRIKA
DFNDSQPDRFAERKAHQGHFVIDMTTDEDESFDQNATVQENANVWLEEVFVYCMIAFYSE
VLIIETKSPAIPIKVSRKALPTLTALLDLMEKPGHGLLEREKGAGMEDINGVKRLLRIRV
LFAAMFYSIAFRNFEDVSIF
>Tip_874
AIGIYFSADNIKFEKYYIDFDLIFLGDGIYSIEGGNQKYKVPVDALHDKLTASTEWSAKL
EFETSKAEKFAERKIPADFFIVKFNFSSDQSYDQIETVLQNADVFLEEVFCYCLTTYLSE
MILIECEYEILPIELSRERIAALVARLELLEEPGHGLLEREAATTLADVNGLKRAPRIRL
FYASVFYSVPFKNLEDNSVL
>Tip_2911
GCDKDLSAECVNTPLFKADLEVVKLFARELLLDVIDKQILLEIRKWCYVLGKSHNIQSSR
SFKDQENDQNLDEQTGGSRYHTGYDLGENGAWHEQIMSLDPVETIASIMFYQKKKVIGTE
MSTLEIELSDYDFRLKRHSDRVYTKLIRVDHIPNLTLVQSQAGYAGDEDGITKIAVVLKQ
VTIEKYYMVDLHRFTTKCRQ
>Tip_2912
SCPQDLATKAFSTPLFPVDMRCLKLFSREVLLEVVCKRFMLPFKQLAFCLGQSANVDSRA
EFRESEADSKVDEESGESHYKTGYEFGEDGAVYEKVVSLDAVDALAKVLFRKCKRYFETE
VTTMRLGQPELDTRLTRHGYRLYQQLFKTDHNPELSMFENVSGWEGDEVKMNKLGLWLGM
LAVEKFYPVNLNRFRVKATL
>Tip_2869
SCAKEMSSKAYARGIWDLAYRAHPMFKREVMLDLVAKRYLLPFKKITWKITANSNVPNKM
ELRDGEAHSNVEEQSSRGWYRSGWELGDGTGRTEKVIAKDTLESIKEVLFSKCQCYLEDE
VVTMKFGEPEVNTKVANHGYRLFYRIIESSRRPALSIFDNIRGVEGDEVKLAKAIFWLDS
FASEEYYPLGLKKFREKERF
>Tip_1727
AMPLELQQQAFTRPLINVSFLESASSHKAIMIETIKSRFLPSFEERNPSIIRDADFESRF
DHKATRADKILEEKFNKHRSANGWEPCKDAAHEEKVLAKEPVDSFTKIIFLECNKAIESG
LRDYHFDQPTLPIKAGPLALGVLYRLYKQSSLPKKAIFDSASGLDGEEFQQAKTLHWMGM
RLAENHWPMTIKSFRDRSRF
>Tip_1463
HIPLNVNEPTWVLPVRYAGFAEFTLAIDEIKIPVMTQRKVLTHKQIWSQIAIKSEIKVRK
AMPTTDAKRLTERKVNNSMFINGWTPGCEAFTDVALLAEQNINAMVNLLVARSMRVADAK
TLKKKIDSPDAPYTCGFHTVKLLYRIYETEDRRKTELLKNSYGPDCHDMYFVKKIVLVGV
ACRASFFPVNVEDWPNAALD
>Tip_1464
TIPFDMEEETFMLPIPQVGYAEGVTNIKGITIQVLRAQALVPQKIMYSELLAEQDINIKL
AISVGEIQWMTDRKSNQGKLIENWTPDGEAYEDIELLAERNIFAMVELFLVRSLRAADSI
TTVYNLESPELPFICGSNSITALYRLIHTSEKRQAMLADTSYGPDAEELGLLTMASIIGI
ACSGEYYPIQYKGIRDIGID
>Tip_1653
PVSIVFEHSDYNKGLINLDFQKIIFASRKYLKQLFGGKYNVPFSNVQSDLMARTDLKPKV
DYRQLRAESYAERGTHEGHIVQPWKPRDDTSLNQSVLAKEAGNAWVKQLHTQISRCFESA
LLVYKRKQLAIPHNLAPRTLPVLYKLYNKTERPRYTLFYRENGLDGDNVAGIKQLVKVGI
VCSAHYYPIDGRAFEEVAIF
>Tip_2016
GNSHAFENADCNRSILSITIRAVGLANRRELSSILQREGIIPFENRISEVMLSADAKARI
QWKRAKGEATAKKSGCPTYPPKGYRPIDEGRLTRKGVIKDATNQILKPLYAVLQVAIRSQ
LKVTNQDKFSVPPLLDPRYVEVFTYLFNGRPAPVFDFFAQNERAEGESSKAIKSVITEGE
ICALHYYPLAERQYALLAVL
>Tip_2017
SLTMPFRNSEQKISFHAMDMAATLVLSDRYHPVAVTQKYVVPLNGVASEFMKTADLDAQV
DYMQSTAVIFLKKGGAPIQAITQWEPLNKNKLSAHSLPKDTFNSVLAPIIVLFLKAIQSE
IMIVPHHDVELPALEDPTLIEVIFRLMDLKATPHFSTFARDDRMKGESTEGAGVVIRSEK
VAATSCYDVGDKSFILSAIF
>Tip_255
DNNLEVGVGGFAKRLVDFHYIELLTKQGKIFEDSLDHNAKLLFNEREKELRSNVLLGTGV
TSRMTNPLCVDARTAKRKTIAKWLEPQEYTSRSSNKLGPMIGAPFKRAWDHKIIIIFSYK
ALLDKENLSSAMLRLAPQSIKFLSVISFAVENGDINLLAPKQETVAEPTTGVESSLMMGM
AYIQAFIDILFQGLDGGHRS
>Tip_2115
ASSLDIGTASLAERIIQFLYLALLSKIGELGSEYLDHDMKCLFQERRKELRGILPLQQGV
SARVSQQVCIDDRAIKKKIVGKWIEVDRYTVEGPNKVGVVVGAAFKKGWEQKVIIQFSYK
ALFDKEDFTSQMMRIHPKPVKFLSPTSFAVNKTEVDLLAPILEGAAEPNTAVKSYVKLGL
MIMNAYVQILFARLNSGRRA
>Tip_2433
AFTKELGMGGIGDPTFSFIYLKVLMGRSIQLARSLDSKFTMALPEMRKELNPEHGIVIQI
CIGLTARMFINRRPIVTKRLGKMIISDEFTSLADDDQSSMISAGPRRVPEKELLARFSYR
ARFTEQGFEARMVDKEESTISFREAIALVLDRCQIDHLRSIQASAASQSITIESLVYMGV
RKLQVFMELVAFRFDTSRRQ
>Tip_2434
KARQEIAAGGVPDPVLTFIYRSILAKKSVFMPQFLNPNLSVFIQEKRAKLSGDLAVSTQV
DKQLTAVINFTARAVTKKQVGNIINTDAFYELCADKQGSEPSAGRRRLYENKYLIIFSYM
LLFDEQTFASKWIYRNNDSALFRNFERIAPDQYEIKVLKRLQCGAMDPMQGIDASMYQGM
KIVQSMLDVVNHRLEYGRRE
>Tip_2593
KETIEVNIGKFVLKALLIIWIEVLSMQSKIKQKSYDFNLRLVWEDMLEGILLRLASTNAV
HSVQAKIIQTDSVSEKNKVLVESPKSTAYGVQTDTNINEILGLLYKKQFKSKAMARTGNT
YILERFHAVKMAAPYSPELAKLVAPLAVKVDKKANVGNGPEEYFINLADTGVDIIYTIDL
LSLCGFMDVEWKPAAGGFYD
>Tip_2594
EEIIEVSIGKFSLKAFGIVYIEVKAMKHILFQRTFDFEIKLVWEDMIEAMLIRLSSMVNI
HPVADKMLRTHSLTEKGKVIIEPPKPTEYSTRCTSEIGAIVGVIFKRQFKNKQMARTGHT
FMLEQLHAVRTAMRFSPRITKFVVPFAMKLDKKDEAGIIPEEQFVNLPDTNVDVLYAISL
VYFVGYMDVEWKPSAGGFYG
>Tip_2001
EAQLDIGLGSYAAADYGILYMRVFAEVERFYRKYLELVATMTMEEESAKLEKEIQAAAGL
HMPEDKLLVLNEIVLRNSAVVGWFTPSETLSRGSHQAGTVIGIVKKNLDDHGSMWRIAYE
LILTGYHIFRQALNLTPKTVKPTAPLNQDVHAEEVKGQAPSKSTLSAPSTRITAILAIRI
CDIDAYLEIEWQPARGGVRE
>Tip_3443
ETGLLVEIGDCALRTYKMDYPVTFDDRGDYFIEYPELWSNSKLSGREPHNLGKLDMMYTV
VTRETKALMTVPHTGRYRVTPEWFYPRHYFKKIRMILSALTERSLVKRWHEKIVLGGTQN
PALHATRLSGEELNQAEKGIKQVKVCIYGRDRRQAEMISPGHGDIEVPISGISAELDTGV
QCLCAVPEIDYEGMQTEGHC
>Tip_3444
STSILVEIGDCARRTYKIDYPLTFDDKGDYFIEYPEYFTNADLDGREPQNLGSMDLLNTL
VTRETKELMSVPHAGRYRITPEFFNPRHFMKKMRMILSSLSGRSYVKRWHEKIVFGGSYN
PVLHATQLSVEELNQAEKGIKLVKVYMYGRDRRQAEAISPGHGDVEVPISGISAELNTGT
QALCALPEIDYEGMQTEGHC
>Tip_3412
DYNAGFDIGEKKRLIHGRVYCDILADDEEFLENLPQYWCRLHFVWNEPSLVATVEVGERV
FAEESRGLLVKPYSARNYINPDWFGAPEITGELDLEVGAQSGSPYIKDWHRKFSFSVGSK
ATGEATPYVEDDLDVSKDPLKILSNYLVDRGRKWPHLVGPTFGHLAAQVVGITTLIEIRT
SVTSANASMRDEGIRQEKRP
>Tip_3413
DTNNGLAIGDMCRFVYDQEYTEIMANQGDYVEDMPEYWCRVAFGGKDPQLSATQELGESV
FSEEANEIILSPYSAEYKITPNWFEPAELTTEIDVLVGQESSAAFQKAWRAKYTVGVATK
PMKEAAPYVADDLNLTIKGLMFLIALEWDRGRTRPYLVDREHNDLLAQFTGLAAIVDDGT
EVAICPSNLEAEGFSRDNHL
>Tip_3366
DAPLGIAFGDASRKLLDSCYNDMLSQTGQYMEKYTDISCQIAVENKAQSLHAPKRLGLLL
IIKNARPVLINPRSQKKGTTPTWSLPSPYYNNEDASLAERPTGEFNEAYNHKVLIAFSCM
PKIKKDEFSADQENIIPKGNEFLGLIHYQGVKKRSRKMGPMNTYLSSPLLGIDVYWQAGI
MSLVIHNDLTHDNPSSDKLI
>Tip_3367
DKYLGLQIGKAARSAITVECAELLRLTGEYMQEGPDLSCQVAYEGQEQNLDGPLKLGLVI
EVRMAHGLMANRRAESKKVIPSRPASEDYGNGLNGALSKFLASPFTEAWGHRLNTGFTVQ
PPMNSTEYQATKFNVAPQDLKLLAIQMIEHNRRRNRCMGQKGSNMATPGPGVSPHLDAGV
NAIVFRFDLLHKDPDATERF
>Tip_2327
CDVFGYPHDAYYYQVLPFRAPGLLLTRPSYMEELLDTFLKDPFNDEDSPVGGNLELAIDV
FERTDRARMFGGRDKQDTMLELGLAETDYGEEEDPAMETSAAYRRVRSDGDNIILGLYTE
LLIQRIQYPGLGQETLRLALRIVHIRLCQIEKDNDKATENKAATATQTVLSIVNHIDVIL
YYAVQKIRLWLMIFTVQSRF
>Tip_2328
ANIFGIPNKSYFYHMMPYLLPGILMTRPRFVQQLFRQFINDPFDEKMVTVGGSAEYLLTG
RMRSDRPNLLGNEDKLTGLLVRALTERNPSKHKDKALELVAIYGFSRRSHWNLPVGMYHE
LMWINIGNVGLAQALILVELQIRYAGYEKVEIPPEQAVLAEEYISAKQLLRLLSHIELGA
PSADKLIAKYVSVFVAKYKF
>Tip_1863
MFTSALAGAAYNSHIIPFDHEGILAAKRQVLDEILAKYLRSPFKEEQQPIGRAIELTIEL
RARPDRPMNYSTRDRRNDVLPLAIGGEQQSKAVDSAVELASVYQFIKVGNEALFIGLTHE
MMAAKFEYPGVPQTTLKQGLRLVYPNLLKAPQQQDKGTYRDREGAMSRAISLLQILGMAI
FYADKIINICPRIVLNQYRF
>Tip_995
CYSLNLATGSYPPRCYEFDHQSEILSKPQYFDKFIQRPVKVPFQEPAPDVKRAVEISVQI
KNRDSKPLGWATRNTPERLLIVVLEGKDFSIMSKRHIKLSAAVDVVKGGEKNAQVALKYA
MMLHKREYPGLELESLPIALMLLYPMLYKADKEKDKGTSPDAQASTSTSRPLIEFMEVGL
YMAEVVRNICVKAALTRYRF
>Tip_2132
CLSLGITKEFYGPQVLEMIHEIEILSEPKYTDDTFLEPVRIPFRDGEPAMRLRIALEIAV
HDRESRPLGYETLKTPDRFVALSMGHRERSLMAQKKVNITAKNKTLEGCNEKLSLHLAFV
KLLLHTPYPGIEIGIMPLHLQVIYPLIFQVDRQQDHGAAPEIEGAVQKGATFLEYLPFGC
YMAQYMININLQAIPAHYRF
>Tip_2133
FLSIGIIQRAYAPQIFAYVNEIDLLKEPEYTQRLLRKPLKVPFRDDEPDIKRAVELGVCV
HNREKKSFGYPTSSSPRRLIVIALGGRDHSVTAKRHMHLTGSAKKLWGGDEQSLLTGPFA
LILLNAEYEGLEHEPWVNALQLLYPVIFKIDKEEDRGTAMDAEGALITDECYIEFLKIGC
YATQTIFNVCITAVLTEYQF
>Tip_1492
CYFPSLQDKRNFPLLHQLHDDEALIEKCQFWEELCVAPLRFPVGDDVPKCRDRTDYEVNA
KKKETGDLIYESRQNKQRITLVGLGVKDYSPMGDKAAKLGLDADDTRTTYRRTLFSLDFR
IDGEVSEYDAIPLRSASHALFIKKEVVYLVSREENEYPRASISGVGEDTIAFIVFLSVSI
QLTAHVVGVTFPKVITPDKL
>Tip_3061
YFSPNLETKRYQPRIFHLDDDQVLLEKCNYIEKICKAPVRLPIEPKEPEIRSRVSTQVKV
RSRETAPLFYESRENADRLTLVGAGREEHREMGDKDSKLSLESDESPDASRRVLLVIDMK
IADDSADYPDFPLRAIPHGLFIQSETIQTLKQEEHEKPCAAVKAAGRRTVALLMFLEAEI
RLSAHGLNVLYPKVISSENF
>Tip_3145
NFDKNPSSERYFSKLLSLTADQLFAQKCRYYKQLLKAPFKYPLEDSQPLVAARMDTEQQV
KHSETEPVYSEGKEQADRLALQAMGRKKRRSHGDSESKIALNYKDSRRWDKRTLLVLAFK
LASERADSRNLPMRAVGASQFIQRTRLYSVDSEANNHPCPAIKEVKQGSVALSFVLEIEI
QLANKGTGTAFLQVINCEDF
>Tip_3438
GFEDSLSTKQYYPGLWTLTDKQVILEKCKYYEQLIKAMIRVPVEADEPETSARIDCKIQN
KDREVGPLLYEVLNKTARMVWAGIARKDIVQYGNPDSAVAVELKNTKNADRRLLAALNFN
IMDDSADYPDLPKRRLAQPLLLQRQSEYLVDQKPGHNPCPNLNGASQDNVLKYIAMEMNI
QFAAQVVGTAYPKVSSCQNY
>Tip_3439
GFEEKLSSRQYYPGLWTLNDKQVVLERCKYYEQLIKALIRIPVEPDEPEVGARFDCKTTN
EDKEVGPVLYEVLDEQARLVWAGMGKKDVVQWGNPDAEMAVELHNVKTADRRLLGSLNFN
FQGDSATFPDVPKRRLALDLLLQRQREYLVDQEPGHDPCPNLNGASQDNGLKLIAMKMNI
QFIAQVVATAYPKLSSCQNY
>Tip_440
RYEIGFVAIDWKKMVMNFESEVLLARKGDYLLRLIRMRLRVPINEEKPKQLAPITLGSDA
ALKDGRPGRYAIKAGRQQSLSIGMEPRNYIVINETVFKKNPTSDFMDSLTEHVLLGYDTY
VVLYEHKIDSLPIATAPKSLMIMYGVYWIVDKRRGQLLRPEERPTGGLKAGMKNHLTEEL
ILYENILKTMFHILPGETDL
>Tip_3389
RYNVGFLTKDKAKVVIKIENEIILAKKGDYLMAVIKLKLKIPIDVDWLLDLGPILVGSEA
VLKDGEPGTHSIEAGAAQDISAGLQRRTDLDLTKTVVRKNPTKEYLAKHPEEILMGYYTN
FILYEHHIDSLEVKTGPKSMMIHYGLFWIIDQKKDSGFHPSEQPTGGTKSTMRKTILREF
LIYNEVVSTMFYVFMGESAQ
>Tip_3390
RYDVGLLTKNKTATPLNIENELVLEKKGDYLIAVIKFQLNTPIDIDLQMDQGVILVGSEV
VLKDGQPGRYTIEAGAAQDVSAGLQRRTDLDVTDTVVRKNPTKEYLARVPEEIVMGYYTS
FVLYELHLDGLEVPTGPSSLMIHYGLFWVIDKKKDSGFHPNEQPTANTKTSMRKHRKREF
LLYDDVIRTLFYAFLGECAQ
>Tip_1635
KYDVALLKNERNLYLWNLRNYIILAKRGDYVHNVIRLRMKIPIDVEWPYQLAPITLGSEA
DLKDGEPGRIAINAGRKQELAAGLEPRENIAINESVIYKSPAADDMASIIEHVLLGYETK
LILYKHRIDSIQVPTGPKSAMEHYGVYWVMDKKRDGLLRAKEEPKGGLKADCQGHITQKF
VLDENIIKTMFHIFASESAQ
>Tip_1552
RYEIGLITIDWKQMVFNFENEVLLSRKGDYLLSLVRMRLRTPINEEKPSTIAPITLGEDA
AMEDGQPGGHSIKAGRKQSLNSGILPREFIAMNETVLKKNPTTDFTEQVIEHVLLGYGTC
ITLYQHQADSLPIPTAPKTLMLIAGVYWIVDKKKGKLLRPNEDPTGGTKSAMPNHLNQEL
ILYDNILHSMFHIFMANNGL
>Tip_1553
RYEVGMYTMDWKRMAYNFETTALLERKGAHLLSLLRLRLRIPINEEKPKQVAPITLRNDA
SLSDSSPGKYNIKAGTKQNLSLGMEPDEYIAFNDTLLKRHPTNDLLEAISEYVQIGYVTR
ILLYQNKIDSLKVPTGPDTLLCLYGVYWIVASKRGQFLRPEEDPVGGTKEGLKKHYETEL
ISYDNVMKNLLHLFRGQNGL
>Tip_2926
TVSVVGATQHYFALMVALSVAAICGKAKKVPITASSALNQLVLEPRLFTYLDELETIAEF
VEHEFHYGIFFEQPSNEDSTTGEFGPNPILKEMQASAKRRALGNFGTIYLDTPVWTYATF
FLKGYRVLTGVLVETTTGKIKTLSASLWNMNETKDDVTPLKGKRLVVKIEGVCVEIRVAP
FITRHAYPTKAKVYEGQSGA
>Tip_2927
VQSKQGKTLAYIKLMMALGIRAIVGPCPEVPIAPTCALNTLILEPKTYVILAEMQTLLEF
IINDFNYGVFYNKPSNEDDITGDFGPSLVMTMMETGAKSLPLGNFVEVPMEQPVRSFKRF
FLKEYNLLTGLPLENTTGKLKSLTGAFFDMNNQQDNVMPLRGKRLRCKIDGYGVEAHNTL
FMMKSSYPTKNKQYDGQAGA
>Tip_2112
FREPLSKGLNTYRVTTVIDEETVFTISPPDFIEKADAEHSIVSRPRRGNKIEPLDVEGSF
IFKSSGYPVYSQTPYNEENITNAINPRILQQVNDYDDDVAPLRNYIKLPLTNEIRRVDWC
FFLSPQSIEGMPEITKAGDIVALIGLMWDISEVDENVVPLQGMKTKLEEEGTKMDEQRTF
LLIQRAYRDMPQIYDIGRSS
>Tip_2586
ISEVTWNGMLAIRSTTRVDNEFVIANQSSMLIIRIEARHQSMIRPRCYIEVDPIQISSGI
KVSGLAPAMKSYRPGNRRDVKRPCGKRAIKALTESGVESGDRGNIFEVTLEDPYRKVKQS
FIFYPRTEVGLTAFTREDNLESHCANLLHTKAKEEYLMGESSTAKKSKLSENKVGFAWSV
LVVNNGYRPLPARYQLASAE
>Tip_2587
LSETQFKGVLVIRSTSTIDDEFVLPVCIEYYVLRMEARHQTMVRPQNFVKVDPFQVETSV
LLMSLVPGILSQRPGNKKDIKAPLNKRLVRVVYDCGTEAGQMGNLLKVSLESPFRKVKQS
FLFNPRVAVGMTAAVREDDLAKLCGALLDVLSEEERVMAESSTAEKDKADSSKIAIQWTF
IIVQNGYRSLPEIYDVKSGQ
>Tip_2987
MMETKARGFLAIDTTTVFEDELVVTICVKDIVLTNESRHQYIIRAEGVVKLKAMGVLTSA
IVRDVEKRFYNRKHNYNENIPGGVAEEILGTQSEAGNSSSEYMDYVKVPLQATFRKVGQR
FLLAPRMCEGIATAGRVAELADLADILKHVQEKQSKVLAVRNLKPNEEDQAGDERMAWSF
WVVAKKYREAPEFHSMSAAQ
>Tip_2988
IAETQARSFVAIDTTIRLDDEVALSLCVKYLVLKEESRHQYLTRQEGILLIKALDVRSSK
IVKEVERPFYNQKRNNDENIPGGVNDKILGTELDSNDESAELGDFMNVPLQNPFRKIKKA
FLLHPRMTEGVSTAGRIADLAKLPDVLLSIQEKQLQVLAVRILKPKGEDRGGELRFQWGF
FIFSECYRDAPELQSMESGS
>Tip_504
FNEPQARGLATLKMTGMSTDNVVLASCSAYHTQQNDATHSYLVRPRTYLKVEPLHVQSTF
TAQEVVHGIFPQKPNNEDNVTLSLSPRIFQTVGDCGSRGEPLGNFVQVKVEGPIKRYKQR
FLLTSRVLEKSPASTEIPDLSSMCGLLYDASEKRDNVQPLHNTKGKVKKQGSKIDLTKVF
FVVHRNHRDVPQIYDMKDGS
>Tip_2189
WHLAYYRDLIFVRNTFDYDNIALLKICPEDFTHQAHAQYSMLARDEQYVELLPFSVKSVF
LYQKVTPGVQRPQSSNDDRISGGMEVRELLSSHDNASRSEHAGAYLEWAPENIIRSHERK
LLPEPRTIPGMPKLSRNSEFELIFGMMWDMHEQRDRAVPTTPSRNILEASSKETELQREA
RVLTTCFRNLIHNIDGQQVK
>Tip_2190
WQLAHYRDLVYLQNSIDYSHRHLVTLCPEEFANMCIGHYGLMARDDQLAKLLPIEVNAVF
GIKQLMVGVLLHYSRNDQRMAGNWEVTVIFSHDSDITKHDPVGCHLEHISVNLIRTNEKR
LLVAPHIMAGMPALNSNREFEAIFGLLKLTKAQKDNPLPTIPYESLIADRGRGAELRHQF
RLLTTCLRDLLRNLEATQVP
>Tip_1359
WHRSQRKDIIHCQDSFYYDTQSLLVVCPKRFAPQRSAALAIVAREAQELDLEPINLSSRI
VLQEFTPDLVPHRPSSDDQPTSGVDVWMLLQHADSGVITSPLALFFELPTGNPVRIYDKK
IMLKPKIVPGVTTGVKTKNVGVSFGTVWRLQEQKDRVIPLEVDNGIIEAKAKETDLDREY
PCFHASYKGIVNNVEGQEVE
>Tip_3111
WHKSQLKDIILCKDNFYYETQSLLIVCPKRFGPAKSGALAILTRDAEYSDLEPINLASRI
LLQELLPDIVPHRPESDGQPALGEEVWMLLQHNDDGVITSPIIIFFELPFGSPLRVFDRK
QMLQPKIVPDVSPGVKSKNIGIAFGAVWRLQEQTDEVIPLEVDNGTVDARAKQTDLDREY
PCFHQGYKNIVHKVEGNEVD
>Tip_3112
WHDRQLREIPECKNLFLYQYAALLIVCPKKFIPQRNGALALFRRDAQYSDLEPIEQETQV
WLQGLQPNISPNKAQSEGQPALSKDVDMLTQQNDDGVIVNQVVVFYDLPTAESIRLVIKV
SILQPALYPDVAAGTTAKDVSVCMGHVFRKQDRVDVLVALAYGILNLEAQAKEGDMEKED
PATYKGYETITNPVEGDTLE
>Tip_1278
WHLAQSRDLVHMKNSFNWETQRLMIVCPHRFTPQKQAALAIVARDEQYIDLAPLNLSNRI
ILQEDTPGVIPHRPSSDDQPTSGIEVRVLLHHNDSGSLTSPLAAFFDIPTANPVRTYEKN
IRLAPKIIPGFPTTTKSRKLGLTFGTVWNMSEQKDRVVPTESAKGIVEAKAKETDAQRAY
SCLQSIYQGIVHNVEGQEVS
>Tip_534
LFNCQRKNLGFAKAAMNYEEEKINHAFQEWFEEKIRARYQRFVRDEHHRELSDLELHAKF
LIRRKTPGIFAHRKSTEEELRASINPREMVRLEENAHRTEPMGAFLTLIQKSIVKGFEEK
LIAHPRVIDSMATEFESRDLAIRFAILWEHDRDQDGLIPGQTNKSQQKGEGLACNLRAAL
LLIKHLFRALDQKFDEEPTM
>Tip_852
MFRCQRRNLAFAKDSVNFDSEKINHAFQEWFAENTKGKYAFFARDEDQKEMSPIRLYTKF
LFKKTSPGIFSSEPGTEHRLLSSQDPKEMVRLERHPQRTEPVGAFIKLIRKSVARGYEEK
MILHPRIIKGVNTALESQDLRLFFAIVWDIDRDQDGLIPAHNHKSKEKGAGHATDLRKAL
LLIRHLFKTLIHKYDEQPSM
>Tip_2250
MFRCQRKSLAYAKASMNFDTEKINHAFQEWFAEKTKGKYAPFARDEDQKEMSPLRLYTRF
LIKKTSPGIFSSGPGTEHRLLASQDPREIVRLEKHPQRTEPVGAFLKLIRKSVCRGYEEK
MILHPRIVKGVNTELESQDLRIFFTILWDHDRDQDGLVPAQNHKSQEKAAGHATDLRKVL
LLIRHLFRTLIHKYDEQPSM
>Tip_3674
AFKAQREALVYARAPLNFDGEKIGRSFPDWYVEKTKGKYGIFRKDSDKFDISTLRSYSRF
LLKRGPPGLFATNPETPNRSLGRQKNREVLRLEKHPHCNEIAGCLLRLIRRAVAASINEK
VIIEHKILKGTRGELASIAMGIFYTFVWDSDKDHAGKIPMEDFRSQEHPVSKPTDLQVAM
FVLPQFLRALWHAWEKHPSN
>Tip_3675
AFNAELQPMVYALAPMNFEAEKIQRSFKKWIVEKTKGKYGVLRKDNDKFEISQLRGYSRY
LLKKGPPALFAAKPCMPNQNIGRQKNRECGRLETHAHCNAIVGVLLGLIGREIAAHINNK
IVLQHKFLKGSRSSLSAKAMGVFFQFVWDSEKEHAGNVPSEAFRSIEEPVSHPDGLQSEQ
VVLPEYFRALLHALKKHVWD
>Tip_14
WVSVDKMTVAYVKSALNYSNQTLSRDAAEYFVQKTKGRFRLFIETDQLKWLKPLSAGVRV
SIKEETPGRWSHASIKRSRLFLGVGPRTEIKVSEYRLRSDPAGDYIDFITHEKLRSYKGQ
LIVYPRLIDGMPPAHRSSPFHLIYTVFWQVDKKRNGIIRSGQDPSPGESIGNKTELRQPL
IVVEACLDQLYNVFEGQHGV
>Tip_1149
EIQRSEAAASRRPLTGEEGEPHEQKVVKLKRLTLMIGQLPISLNQKGKLKIRGVKLKHLL
ASQLPPNTRANLQTEMPGAEQSLKSNVQKEQEAFRGSIYWETGRTLNPELDYYPFKYNTQ
TYIAAAIRHISYNQCEARMANYVAQNEGYYAKFVATDLAIVRWSREIHCFRNGNLRYDPL
EGLPKIFLIVAIILLSTLDV
>Tip_1150
HIAKAEAFPAKKPITAEDNESSEQVRVKLKEMTMFFDKLYVSIGSKGSIALRGVKLENII
VTYQQPHTKPDWDTEAPEYKDLIKNKTQGKEIVFEGKTETEAGTYLTIEEVYFPQHYDFE
EIIHENVRNLLYNKKDEHKFDAIVDRGEYLIKYVSLALTIINYNREYEHIGAGTLKLESV
YMLPKVMALACLLLLMKLDT
>Tip_773
EIEGTKALPELNVLQAEDNETAERLDIKIRQLILFFDLLPICVFTKGTMQLRGGRQENVL
AEHQPVILKPTWETEVPETNTFIKAAAQKQDKTYDGTRASEASTLLPFEYKYFPKTYTAD
NFLAENTHGLLYPKQEEHKDDMIFERGDFFARFLVYSVTIVKYSKVHNHFGSGALAADPI
YTLPAVMLLALLLSLVEQNV
>Tip_1241
QVATGKAFPDRNPATAEDHEAAERFEVHCRGLIYFIELLPTWTHTRGRAQNHPKKPDDVM
AEYKPCVVDQDWDDKALEAEAFFKVNTQKSEVIYENAKTPQKSESLPEQYDEFLQTYKID
RFVAETTRCLRTGRMKKHKERVVFENGGELTGLAASSVALLAFGIARDKYGNNNMAFPPT
YLLPKIQLFCVIRRWFQLRV
>Tip_2981
HVGQSQAFRDRNPEKAQGHPAAERAEIGKRGLVMFFQLNESYCDEYRRIVTSPKSNADIV
EEFQPRILDDTFDETTPPPKAMLLFDVELGPIISQGFKTDDKKESKPINFENVMQQPSIE
KFYAGSNFCLQVSRAVKRVPKLVFERGSVLLELVGFCIALLNYCVITAQYGTNNQFFPAV
IVIHTIAYHAVKKGAMQLPF
>Tip_2982
HAGKSTAFRDRSPETAQSPPTGERLEVGKRGLVMFFQIKPAWCDEYGVVVTHPKANDEIV
EEFEPGILDETFNDTSPPPTAMFIIDVELSPTVAQGVKSNEKKEDNPVNFENVRQYESVD
RFYAASTFCLRVSQRVKEAPQIVLEKGFTLLALVSYCVVLLNFCVATTQYGTDNLTVPAV
YVLQSIPFHAAKKGQMELAF
>Tip_2360
HAGKSTAFRERNPETMEDHPIAERLEVHRRGLVTFFEIKPSWLHRYGRVITHPRANDETL
AELEPAILDETFDDTSPEPEALFIFEIQISPAVSEGAKTTQKKSSIGINYEEGLVDHSLE
RFYAESNFCNRFSKSIKKLPNVIFEQGFTLLAVGAYCPVLLNFCVCHTQYGSNDQTFPAK
YVLQRIEFFSVKRGALSLAL
>Tip_33
GKYRLLSEAALFGIIRQAKKEVEEVMLDFWSKIFLFALEQALQHPEASAKLMGGGKRANR
VAYRDLVVTLSFEFGGPLDRRLNLKILAGEGLEYVVWHAHDGKSPAASDVAAYKRAYKSR
QMRVSVHRHILTVKKAEAFSELLQEAVPAYFWVTKEDVKVGTIQTEVKTKYAKRVFLRAL
FEFPEWMVSFPFKLIISTAF
>Tip_2158
STGRVVTWKYAKNLLNNARDEDPHSSITYTFRIYFYSINRAALKPSPSAQNPKPSQDVMS
RVYDGQVITLTWEGAGTVLKDLALEVLESEITELCAHFRGQVGGPEFSHSQTFGECATMY
APGINYGCKAAQLRGPLVLGAALIHRMESDMQVAGKENATAVVREPTKDMPAASRLLDEI
ADFDEVQIVTPLIVQMENLY
>Tip_2159
STGRIVGWTLARDLMRRAPDEEPHISITFALQLFFFTLNRCELKKSPASRMMEGDKDIMN
IIYSGQVVSLHWESAGTVTRDLEIQIVEDQITDLCAHHHGDASGPSDSNSSTFAESKSLY
APGIRYGCRGASIQGPLVLGAALVHRMESQLKVANEDIAVAICKRPNKDEPARRKLLNKV
ADFEEVQIALPLFIILENVY
>Tip_1325
TSGRLVGWALARDLARFASNEKPHIAITFMFQTFFYQFDTCETKPSPTARLCVKSEDIMS
WIIKARLSLVHWNSSGGVHADFEFQMVLDNFVDLCMMHHGGASEQETINFAAVKESAALY
APGIRYGCRYQKLSGTLLLGAHLIHRMDSHHKIVSGEVAVGYDRQATKDRPGRKQLLNLL
ADFDEVQLPTPLMLLLENLY
>Tip_1778
SLTVIVSSGGAQAASRRNCNDDKYIELTVVVICYLYQMEEKALKPSADINRLVNNQQCAH
VVISAKKVEIEAHSRRIFQRYLPKQKAKSKLLRIIIYEDDHVHRNHASEIRHWSFATSAF
DFDFPRQDNVYGFKGKLIYHFAIVVKTDLVVSTKAETHKSSLCPQPLKESVGHYSVTAVI
IHYPLVRVRLKVKFLKTDGH
>Tip_1779
NLTIIVSSGAARAASRANCNDDECVKLTFVIDVYICQMEDKVLKPSEELNQLACESDCAD
IIAAAKKVSVEAHLKHAFQKYLPKRKVDRRILRMCIYDDEDVHKNHFPAMRHWDYCNSTF
DWGMQREDNVYGFECRLIYQITVIVKAEIVVASKTEEHKSGICPRPLREKTAHYLSTAVI
YIYPLVRLKLPIRYLRTEGH
>Tip_2178
NDGIITNGTHKSEDALVDHQNQGIEPVATTKLTWTLAQEANAEELGKHLSRIGRDTIVLE
ISLKPTNAKGKKKLLLPLYSALKIQTIDKKVHNNLIEKSRGPHYSKTANILITVEYGSEH
QWHFKRGAESTEKTCMSFVPNQAVLISIAPFLSEEGIIEKDLLDHPFEDSQSHRDAYNKM
HNFVSPSRDVLVKYPLLNLH
>Tip_3987
DNQTLSTDLYKAEPVLLEYYHDGLRPAAALGFTYAVSKGADKDELNKRVCKFARDTIIME
IPISPTDERGQKAFLVPIHTALVIKTIYEDILEELVKKFIGLFKAKKSQILVELEYSGSR
KWTYQKGLEGATKTCTSYAPGRALGIELKPFIGDQGDSEEQLLEQLTENATAHRLEYNSN
VNVIPPTKNLLEKYSIIHLK
>Tip_3988
NNGLLTTEFYHSTKVLVEGYNQGLTPCAALKFTWVVSKGHERDEENKKVVRLARDSIILR
VPIYSTNTKGLKCFFLPVCTALVIESVSKKIMDEMVQKCIGPLHARVNDIMVEIEYSDKR
KWSYQKGSETTEQTCERFAPGRTILICVKPFFSDQGLTEGHLLEHIIDKAHGHKIKYGGT
LNLIPTSRNVAANYSVSTLN
>Tip_1643
TDGIPIKGQWKTFDGILDHENKGISPVSFSKYLWTLEQQTNGEDVGRRLSALGRDNMRIE
IRFAPRNAKGVRRVLLPAFNLNPIQTIEKPIISDLLRKDRGAHYSASMNMQATVDYSNDK
AWVLKKGMHVSDETCLHPLPNMKVAVGLAPFLKNDGLVLEGSLNAPYKKHRSYRDDFMKM
SSMVSSSYDQLLKYAMLNIE
>Tip_941
LDNSVVDARGSPADEILGHKNASANAVRFNIFGDAFEDKINTSDLLTYYFRTQRDELILH
IGIRPARDDRAVKLLLSLANLLPIGTVCNNIEEDAIDPTATHFYGAPPFMKLAHYHQSRK
NYGYRLGPHIAMNECLRHVSGMFSQISLEGFFVDEGVNYVNIITYPYADRMSSLNDHRKV
DTPLFPLQELPVNYTLVPCR
>Tip_1797
RGAKNFFLQKPPFGATINYKRLAIDGTSYQVLKLRQEEAEKVDAGMILLHILYRDELALT
KSARPDTTNKDISVTITLTGSQDIEKLEKDLDPFMVPKRSDEKFQQAPSCVMNAEITSIQ
EYGFPRVVRVQDESYEHLVSGAAGAVLLKGRRAPTARQRLDMADYPFADQSHTDDDFKRL
REVTLPGKQLKIHYIDMPID
>Tip_1798
RGAKRFDQHAPPFKLTVNYKHVALNGVTLQVAKIKLEEAAKIDAQMLLLKAVRREELVIT
ATAKPSNVDKAAHVILTLTGVLSINKLQREFNPFVLQKLSDSHAEKAPFIVTDVEYEGVE
EYGYPQGVNIQDKSHEYFMRGLGEFVLLNGRLVPESLIRLDLLDIPYANRTHLRDDYKKI
DEPKLPGKPFSVQFIGMPLD
>Tip_3030
KEVSKFDGRESPVQLEFAFRQAVIDEIDFEVFKWLAEEQANLSGQSQLLEAVRREEIEFV
AAANPKNSDKLFHLMYTFVGLLAMDAIEMKENPEGLEKKRSQIAERAPIILESFEFENLG
QYGLKHGARVGQKTVEYLLYGTAKRLQVDASIVPETRLQRDMINLPLQPAKQIGADHVKL
DKAKFPCKPRTLKLRGTELD
>Tip_3031
KELPRFNYEGRPVMVQVEYTHLAIDAYEWNLFKWLVPKRIFLNGKGELRENVQRNELDFE
VLANPDDSNIGRRVILYLGAVTYLSTLERGPKPDLLKVRRHVLGSISPWFLRDMEYEGPG
EFGYKKGATAGNEAVEFFLRGKGDKTVFEAQIASDAKLAINLYDYNYLPPKTEKTDYKKI
KRPVKGTRPYSVDFQKVNLD
>Tip_625
AIMLVLDGLKRARPETLDHGNQGLVDIAVATLCWMLEQEQDCYQEEHLYDKVGRAILVLE
VQIVTIKGRGKAQFIMALYSLVPVKNWTKSIFQMLIYRKGKPNYIKEAEWLIWTESQNRH
AWAYNYVSEANPTNGPLFVPTQAVLVVPGPYLAKTGLTQDKILGSPALAPSSKDKELAEM
TKFMCVQGLLPIKYSDLNIH
>Tip_535
QKTQVVGNLHKWTPTMKATDDEGLVDVVFTVLCWLYDQEDPCMKPANKLRQIGRELIIVE
VIVSSQRVSRKERVMCPLKRLRPANNINSRVTNMIEYKNGQTHQLHESEWVTWVEAAAKY
QLGFQYGPEVSPTGGLLMIPAAVVIRTPAAMLAKNRETRKGIAEHPFRADSLDHKTTSQI
YNYVSVQIALPIRYLAFGLH
>Tip_372
TKAMIIGSALAKSIARKASNNDTLVNVTLLNICWLHGLEKPRVKPVKNLPRLVNDHDVVE
VIYSAQKVAVAARVKTPVERYLPARNYNRKKAHLAVWHNNEIAKAHAADLAHWDEVVKTY
NLNMQYGNAVCPLEGQVELESGVLLEIDVLIAARVDNSKKGICPQPLDGTLISRRNLRFV
YDLPPMRIGLPLVYLRLTVH
>Tip_2314
IDKSVLINGKDSTIEGNDLGSGRRSRIYRLLVIWVMGLDHGRIDGVQEVGSALGKTPGCR
VILRGIVSAADIKYSEPVANIFFLSVTDRNSDALVAWKEYTVSNDSVRISFASEAIVGAN
EFTAKSEGLLCSLLGNFVQLDLVFKKWDHIIHARVEQLTFEEVPFPSESDLTARKNSKMN
KETSQINTKLDVIAIIEKDA
>Tip_3530
IEKLGLIEGKTVSFNVEPIGEGRRTTIYSEIIVLIGGLKGGRKDTVNEIGVCLAKNEDCK
TVVMGTLATEQIKEKEPLLDVFHLQVSSKNTDDVVEFGILILNNAKTKAEFTNEVHRGDN
TESAEYESYGCKISWHFLVMQLALTQRDHVIQTDEESLCIEEETIARTPEFDEKKTSVIH
HRVHHVNTGLDMLVLFNKPA
>Tip_3531
IDKSTLLNGKQTELGVEPLGEGRKQSIYSNFILWIAGLKGGRKEPVQEIGVCLGKNEDCR
ILVMGVLSAEQVKHSEPLMNIFYLKLVDKNTDQVVEWGMILLNNQRNKAEFTQEVHRADD
TQSCEYESYGCRVSWNFVVEQLVLAQRDHIIQTDVESLTLEEETFPSDPDLNSKKSSQMT
RNTEHVNTAMDVIVVINEAG
>Tip_2475
TVSSTLINGENRAVNVADRGSGRKNRLYRKMVIYVGALEGGRKDGINDVQSILGYNDDLR
SVLIAVLMGKHYKYAEPVADILYEQMADSDESSLVVWGQTLVTKTDVEIALFKMVQRGDD
YFSSPVELYIAHTQYGFVPRELLYVSRDFIAKTSVDAINVPEEIVSVDPDLGNRDNREMT
RIVALVNKSTDTPIVVLEAT
>Tip_1131
MSVAILASGRDTSITRKDRGNDRRCRIFRLLTIWLFELDHGRVDGSSVIGSLHGRRNVPK
VIMQNVKNAAPVRYASPVDEVFFLKVSDRAQNKVCVWRTDTITKDSLRQEFSWSKRIGIS
QFTAESEGLICTVRKPFIQFNTIFSKWDAILNQRCEQWTFDECALPGEGDLYARRVSELI
KDTSRYTAKLPYLAIIQNAS
>Tip_1090
LEQSVLAAARKSTVEKQSIPGEQAETIFYPAFVWKYSLDHGRTDDTPSIKKFMGKREVSR
VIFRAMKAVLELNSDDAVGQDFVLLMSKRTVDTLIAWETDILNKDDLRASFSWAEKIGVF
QLAAKYGGLPATLRECGGQENIIMSKKDCIVEQRFEDWMADACPISGTGEAGEKSISDLI
KYTSRVENELAQVFVSELKG
>Tip_766
VKQSVAGDGKIAALQRKTTEDANAAKIGVAVTIIEYGLEERSIAPANSMAKLLTEKDKIE
LCFRPDKVGLNAEYSNPIDTLFMCEVNDEETNNLALVSHHSSSAKNAATLFPWSKIMSII
NFAIKWSALAEAVKGKILRALHALSELDMVTKAKVVTVELEDCARNKDYELVKKTTFNVV
PDVQPIQIRDSTVFAIRTDS
>Tip_3285
VKVQAIQAMPRRILQRKSDKDELVIAVIYVYVIWHVGIAEGRIDPTTSFPRVSESKAVKG
FVFPPRKLGINCGKILVTEAVILNAEDDQAAENTPAWKRHEKPELAEVEKYSLVEDIAIF
NFHPKYDAPVCANEGKLLQTFCNVLRLDIVVRAKVDDITIDKLPEPIASELLNNKEYSLF
RDSPPLSFTLKLQLVIQTEG
>Tip_3286
VKESAIGAGYPKGVKKKAPAEAKVVKVVYSLEIFVYTVAEARTDLAAGVARTTDHKNLFA
VQFRRALIGLNLKRTSPIDPIWLLGTADCDVSRSISWQHHCQPEDRASVKLLWGEDVEIF
QWGPQYGAVVAANKGKLIRVLATVVRLDAAMEVTVEDVVFNQCPQPMKGELVRLKSDNFF
PEKPPMNLALPAAFVLLKEH
>Tip_3495
LVQKEIHLSEVKPDVVRYLGFLTKPLCRNLGRTWDFPVFPPIFVALPLILQLGNAAMTKR
NQLDYKAHATKRAFMESAEQNLAGVAIGKLKQQRKVLTRAHQALMIEAYMLALSSIHDVV
GFAIFMRQGGTELEEFNMFGELEYGISDKYDELILLYLQTPKRRNLVTAKELISATYKAK
YDTYLGYEWFPLRGMPTGCI
>Tip_3496
PVSQDLNIRDIKVDAVRHVGFVFKFVIDVPGRQWDFHILPALFSGCPLVLLLGDGAMVKR
KQLTYKLIPIKWAFCEVMNRDLLRARINALDEDRVKFTRAHQARLPSFYAIALRQVNDGL
GFNLIERQGATPLDDCHSFGALHYGLTSRSNEMLILLIRTSKRRKQLDLKQLVGACYKSQ
YDWNLGGMSWPQKGQTAQGI
>Tip_1679
VVRDDLNLNEAKPNVLKYLGFVFKVLMDKPGRQLQFHIFPPLWGGCPIVLLLGNAATIKQ
TVFDYKIIPCKWAFRDAAEKDLANVIVDQINAQRVMFKKTEEMALATAYALALTTVHDTA
GYTVRYRQGNIDLDKCNAFGELQYGVADKNDEIVLMKLHTPSRRTQIRAKDPLGCCVKNE
YDYYIPSEAFPYRGISRNGL
>Tip_2807
IIHEDMNCNELLASELRFMSMMLSKMLHLPGRQWQFYIFPTALAGAPITLLLGDAAVVEP
KSIDNELVPCNWVFQDPSAKDLPNAVIGQVYIQRVAFRKGSEIDLTTAYALALTSPHENA
GSSVRYNQQNAELADADAGAKLALGQANRGAKVVLISLQLDSCRSLLRSKDDIGVCITSE
YDFYIPNRGFPKRGISREGL
>Tip_2808
ADRQAAHGTEYSATILRYMGMMWKVMMDLLGRKWRLHLFQSFLAGKPLTLVLNSAAVVER
LEVEDQTIPCHFHSPDAGSRALAENALNTVIANRLAFKICDQLALTFFYAMMLRPPHENT
GLSIKYERGSVGIDVPSALGVLPLGVPDREARLVLMLMDIDTCRAVLAAVSNLGERVMKE
LERYVKSESFPYVGLSRNGL
>Tip_3348
DQPEQDSEGIVRSQSFLDPGMVYKVVIHLMIILWGFHIAPAILFGVPAQITVGDSALLRA
YLLRNDVMFDEHVWADICSAELGTLRVTKVSGKYVNSSKMNPIGTNNNYAVDPPKPLETQ
GYTWRYKENAITVDEVEVWDHLEYIGVYKGDQVVSSRVLAKGGRPELAQKGEATNVHERL
HRIGTRKWCKPAKSLVRWGA
>Tip_3349
DIQDEDKYGCYERESFLGPGMIYTINLSLMYVRWGTHVVKGFIVGLHPELRIENNVELKS
VLLQLDMKSDDFIWSDLVELDIVHYKIDLIDGEYVKSKLSDDVDSDSNRAIELPVPYELT
GFLFRYREHALMLSQVEVWEEIEYTKAYETENILAHRVEAKGNRPKDDAKEKIDFMHSDL
TRVGIKALYNPLSEAAQWGA
>Tip_1782
RNPPDGGLGRIRSTELLMPGALHIIPADVLILLYAFEFFPGLLLSMPTVFTIGSEARVGS
LLVSSDIACNKWMLANMAWGELGQLEVLLLSKEFPAIKRLSDMQVIDPHIIQESKTHDAL
GFKVKLNEDAIIVALAQAVDQNPSTYAYRGDTLLQSFVFPRPQAPNVTTRGQLRTTVVRN
HNFDSRKSLEPAKALLRVNA
>Tip_2961
DSSASSGLSDIKTMELLAPAAKNVIPADYLAFYNHEEFVPGLLLGHGTVVSIGSDAQFGQ
LLTRREIIAPRALLANVPTEELGELDITEARKEYPDFLQQTDKCLAFPHILKKVLTHDML
GARIRFDEATIILALRQPVEQNVSGESHKGDEILASFATPWHQHPYAHVNGEHTLTFVTA
FNFDSKQWLEPLKALARVAA
>Tip_2962
ITPPGGGAGDLNTAELLVPGNVYLVPSEILVTLYNKQFFPGLLTGVPTLLTVGEKVQVGQ
VLIIRDAACPNTAYGDLSTGELGELNVEEVRKEEAEIKHITDLSSSFDHEIETRGNQEAC
NLRLRFNPDSIIVALTEMINQNTPGEKYKTDKVLHQYGFGRHQHQKPHKNVDQQSVFATA
HHFDTRQWLEPPKLFAKINT
>Tip_1062
SARHDMNVNEVKPHIMQAFGPVFEVLLDMLGILWRFKIFPGTLGGAPSALLMGNNQTLRL
PIFDDEIVSSSWVFSDPNERDLSQLKIDTYEEQYIALKQAKEFTLTTAYAAAFTSPHDEV
GYSIRARDGSAAVENARAWDRLQFGEAEKGQQIINMNLRGKTQRPQLRRSEPIECCLETT
YKYHIPGWSYPLKGLARSGL
>Tip_387
ASRQKRGVFETRPYINQRVRRIFEIAITFTTKVWVLAIFPAIIGGAPASILLFGNATLKR
LVFKNSLVSQAWVWAQPVDRSLNLKAADIEDLKYAVWPHGDQFNLSNEYMTKFAQPHSAK
NWTNLYRRGIIAVERNEAYGEVLLGMVRKNTRIAQGELKVRTFNPQVKKREARECALHPC
YDLYVLNWPYPVNLFAENAF
>Tip_1424
ENLQLECSRHFVLYRAVSSKDRQDLRISVHVGIFFLQFLPYLLGPQPIREMINAEPRGVH
IAGDNETVDFVLHIFSPCSNRHGLMYLPSRSDKAIIWSNRQSSDWRHSGLAAIAQIRHLK
HFSCSFHINIATVSQRNAKPALLGGKAGRYVFENATEIMLGCGGQEREEMAHRSDLMKSV
CDICLLLFEYLKRIVDAKLL
>Tip_1425
DSMRVRCGVDLLAYYTASKHEAEDVRVIVFCGVYFYQILPFLQAPKPIREVVNGEPRRGR
VIRDDSASAVVFQFFSPVVRRRALKVMPQKAAKAVVWANQETTDWRNEGLAAYGKTRALK
YYSGTTHRNVTAVSERDLKPALLMGNVGSIILAPTDEIILGLGNTELERFAHKEALKKSI
ADLALLVRHYFHRMIDVKQM
>Tip_1670
NSHSVRGGMYTMPYHKSARKDVEEIRIMMFVGKTVFNVLPYVLGDQPVHELYGGESQRER
VRYQDSSASAVAQFYGPISQNCLKNVVPNRTSRCIVWSTDETTDWRQADLAALSQTTSRM
YFDDTYKRNVVSVAERHATQDVIIGRVDCFFAVARFEPQLGSCDAEVKLSAHRSALRKRV
AEVNLLIADYLHRVVNKKLL
>Tip_1671
EQKGVAGGMHALPYYKSAQKNVEELQIFSDVGTPLFSALPYHLGPHALAEIIGGESSQSP
IFYQKDSDNAVYEFKGPAEQDCESPALPDKKAREMVYSNEEVRDIHQASVAALCGVIVLR
YYSCQYKRSALGLPELDATQDYLLGKIGSYVGIKQDKLIVGKASLYVDRQFREASMSNSV
LNPELLLEDWPNHVVEGQLI
>Tip_15
DVRHLASGGGERPLVAKERKKTEQVVICFKQVIFILDGHPMLLQPDGSIKLLGGSEESLQ
MEYREQKLNPSYEHNGPVTRSLFQLKINEKTNANKGWSNCEKVVQAPEESLTFAEDTTFS
PLDCDRGRDVLSSRDNDASAEMVMNRAKSHIYLVKHELRILAYKTELREMSAKDAAVPCL
VDLPLIAIFLVFTTLFQSAV
>Tip_899
AKIMHGQLHMILPLSTDWELRITIIVFSRVQLMSFNSSYLIPLAAQVSTLFRQEVDESRV
ITTLPCLLRQMWRNTRHIKYPYVIPLLPRKQQHYEQAQEADNASIVSSQFHSYQVAGVGE
LILVIAIEGIAANGADKETEKLGTDVTNLLTWLIQRAVPAMFYDRLHHLFAAARENPEII
YDEPRNIRAVFVSYVFNKIV
>Tip_900
AALMHPQLYWILPLSTDFELRVAAVEFSDERIMSANSNLLCPFCAKHEALYRQKGDEAAV
ITTLPCLRKIMWKNTQYIKYEYVIAVLPYKQQHYQRAQEADTQACLTYRSHAYEVAGVDE
LVLVIPIEGITANGADQTTENLGNEATRLITWLVQMETSIMFYNRLHRVFAAAHGPPEII
YPEPENLRVLLVEYLIMKIV
>Tip_95
TRIVSKELQAVLPMLTDWTLRLKIITFTLVQLSQFIDSFRIHFVPTASCFFRAEGDEVRP
LATFAAILSETWKINESVTYTYYIAVLPEPYKLYESIQHYDNASMVTSKFHAFEATTVGR
LILSLRIQGLLTKGRSRNLENLLEDTEGKLDWLIQRMVAVMTYDFVNHVEIATHQRPPVV
YDQPRNIKLVFIAPLIDFMV
>Tip_2167
TKEITTVFASSIAHRVKAQSAFEIMTIIVTQIASQLTVLPADLFPASNLHIWARVYSALR
AQYVIPFWSDLKLVDCKQRGIFYTNLPKNENADFNRFWEGSKGLLVSLEADILQMLILGK
SVNKMPSEGTPEPGACNDLFYILSKEHGVADLILQNTLRLYSYENARFDQILTSRQMESL
YDDKNGLNIIFSFPEFVKQL
>Tip_2168
TSDATAVFPESIPSRIRAQSALRIITIVVTQLASQLAVFPADLFPAANLHIWARVLSELS
AKYVVSFWSDLQFIECKQRGTFYTDFPDSENSLFDRFWEGSKGLLASLESSVLQMLILSK
STNNMSQEGSPAPKAVQDLFYILSKEDAALDLALQDSLKLFSYENAYYDQVLISQEIEGL
YDERSALTIIFSYPTFAKQL
>Tip_1616
TEEITAVFQNSIPTRVKGQSAFALIAVTVTQLASRVTVFPADLFPQSNMHLWERIYNALQ
VQYAIAFYSDMQLLDCNHRAKFYKNFPEHENALFDRFWEGTRALLVSLEHNVIQMIILDK
TCNKLPSDGTPEPGACNDLFYVLKENYSVASIALRDAIKLFSYQNSYFDQTLMSRDLEGL
YDAKTATAMAFSYPVLFKQL
>Tip_1619
LASVGDLLQGRVPNKNETQELFSKFKKVLITFQTIVTTFAPQRLPRGNFFYYKRAENLLI
KPYIIDLLKGVRVAVGYINGSYTAVRFRRAASFFHKLTRQPREFLLPIKPQAYNYKIVSP
RFSEFQSDSINAPVQLDDTFDVQDSKYTAVELIQRRAWKLVRHAFFRLEFWPLKSQFKLL
YSHQEQLVLLLIAPLLDNEQ
>Tip_2985
LHDLFKIIKALLPHHSSSQSVFEAAKHSMLDLVLSYVTVTPEQVSKNAVLFVKTVESLIC
NGNGNEILAHIRLVAEYFAGGWTKDDARAKGAAAKDIAQAPKADALVTEVTLYLCHIIQP
ELNELDSEFMIISSELGKALEVNATYSPWKQLCMYAKWDLFTLCFLQSRYRPYHKKVVLW
YQGNRILAFLLCLPIKEEDG
>Tip_2986
VAEVSALVKETLPHHNIEETMINSNRLARMTFVLTISAWSSPQIPRGAFKFFKKAESLLI
QGYGKDLLHGMRFRMGYFNGGFTKEIARQRGAIIERLGHSPKVDLLREVRALYRCERIAQ
RINEIDNEYMTTESELDEAFYIDNANFPWTELCHYQISRTFKVAYLQQRYVPLHRKSTFL
YPNNQHLLFLLDVPALEGDG
>Tip_3137
VARLEEVVSVKLPPSEYEDSSTAIATLPISLLLTLISTFPAQFSAAGESKLWDWESRLIV
SEFLVMLHSVIKLCAGYFQGEFFERPMGYRASLVKKLANTERAGVVTAENDVVDLRLHGN
EIDDITADAIQAMGEVQDLLDKRSKGIKVEDWLFRTMMKAPKMEHLHFDFVPEFRELNFT
ASKNGDTTSIYCNDVLDENR
>Tip_3489
LASSSAPFGTEFTSQKALQFLYRVVLLPEELLLTILTAFPRNLAGGGTPRYWDWEEKVLC
ELILVNTGWILKLGTAFYHPRFVKEPSGLKSEQVTSITASIMRGFVSKDAPVVNRWLGDQ
ALDTFTEEEMDSPADAQTYYGLQYEGLYVISWIVRALLEGKSFRRSQSNYVPGYRTLDLL
ELKADDTEQIYCRDLPQERR
>Tip_3490
VAKFGEPFGIKFTPAKHEEFSLSIAMLPTILLLSLLTTIPSDFGGGGAPRFWAWEERVLV
AGYLVNLGWVLRICSAYFYPKFLTEPVGYRVAQVARLTNTEMAGYVTTDAPLVNKKLGGQ
AIESITADALNAPGSTQDLFDLQHKGIRVINWIFRTLLKQLKFNKVQINYVPGYRPLNLL
AAKNGDTSQIFCKDCIHTKK
>Tip_1224
AYQEFLYSGTGHERSKADLSEEMIKAPYKRMAKTELAEDYLSVWKLYFVKNKQSVAHCLN
EPMIRSMILNKNEVLVRIRCIYLATPVEPGIHRVSITGNSNYTPMYINMKGNPFPEYWGF
RRPRVTGLMGKNRDGALLQYPFVHAQMDKNRYNFSARIANNVKDYSNARLLQTENFNELL
KRISEPSHFDLIEERAKFYL
>Tip_1225
SYKEVWFSGEGQRRNEYDLAHDMVKPPIDTVSKKELTENYSTKWAVFLVKAPQEVNNFTD
EPIVRSMVLDFKEILVRIRFLFVAAPVEQGISRINLVQTSNYTPLEASIDDNPLPSIWGY
RVPRITDIMGLNRDSALLKYSMVNKRTDKERYAFDADKANNVKEMSTMHLLECENTNDVL
KRMPKSSHLDLIEETVKFYL
>Tip_3394
LFQDFLYSEQKVLSTAFSVCQHMLRVYIHVLGYKVDSNYNVEVLDVKWLEKRAQVSDCLE
QGNMQGQVLQFQSLLFRVRRIYLEGTIETKLQTLQLLRLGGYNPFVIPLASGTLEGFFEH
EVRATYPTMTRHTDENPIKYPRENKGTQGEPTASSAIVLMEKNSYPSIEASEKMNLFHRI
IGRQLFRRIEFTAARVKCQL
>Tip_3395
AFTEVFYSDDRLRNQPFVVARDLVRFMVNLIGFKEDAAYSLALFNVNLMAKKDLVSELSK
EIHLENFSLKWPRVIGRISDAFIRRSLEPRVTNLGIILFVGYNAYQLWMLGNSLPKLWDC
QLPASVTLLCSQRQDSAVMYPRERPEGAGEPFGCDALVMIEHLGFIVITCDDDIDLFNLA
LEREAPRRFDPTAEKKRHQL
>Tip_1979
IFQEMLLSGDQLRNSEFEIARELVRAFQDVLAYKEKEKYYLKIWIIHFVNARNEVSDITE
QVAIKRMVLIWPVVIFKLFLVFSKGYAEPNLKKLTLIQTATYGPLKVVQSGGALPGLWEA
KSPKLSGAMAKRRNDKAYKYPLTNKEEAKEPKSVGGLLALESREHTSLQLANAMSMFCML
RQSSCARQFEFIQDKPEAVL
>Tip_2052
LYQKMLLQTAQIRGQEYELSREIVYCYIQVFTHIQKEKAYMEASIIYLINIRVQVAELPD
QAKVKRQIMRWAFLMFQVHEVFSKGFNRPNVNICAVLSVGIYGPKELVLCPGRLKGAFQE
KGPKLMCPLIKKKNVKGEKYPLLTKEETDEPFQVGALRDWTQRDQTTAQLALYLAIFNMY
RQSGCASHFSCLEDQLEFVL
>Tip_3608
IFQKMLLPNSQLRGQDFELSREIKHSYIEATTYLHKESAYMEAWIVYLLNLRDQVTEVKD
QAKIKPMILRWPFVMFQVHLVFSKGFHEPQAKEVEIIEVGIYGPKEIVLSPGALKGFWRH
ESPKIMGPMTIARNSEGYKYPMDSVDETDEPTEIGGLREWTSRDQSTIQLTLSLSLFHMY
KQHSCAYRFSFLQDEMDAVL
>Tip_3609
VFQRMLLPNSQLRGQDFELNREIVHSYIEATTYLHKESAWMEAWIVYLLNVRDQVTEVAD
QAKIKRMILKWPFMMFEVHLVFSKGLHEPNAREVTIIQVGVYGPKEIVLSPGALKGFWRH
KTPKLMGPMTIKRNSKGYKYPMDTKQETDEPTEVGGLREWTSRDQSTIQLTLSLSVFIMY
KQSSCAYRFSFLEDELDAVL
>Tip_3493
SIHVLYFEHGSLKLVALQTKGRKPMEFMNTSRLMDENSFALRELETDCAHTKTTKVHLNE
DSHVHTVWIVWPNTTNYLAAKWIAVKIYREGRIIAWASAGGFFLLMVTKMGGTTLGLWNN
RMAGLDKIVPKKCNENEPEVPLKNKTRDRDPLMASSSYALENVEAAVSSLGEAFRAYTQT
YAKSSAPQDKYLFPPLEVQF
>Tip_3494
SVHVLSSEGGAMILLALKVNGKELMNLVSGNVIMGQDSLTILEPYVELMYYASTTANLTQ
VSHAQTAWITLHAVTQHMTYRYLVAAFSNAGKLLAFCKTGGVFLLIVSKFVGSGSGMWAT
RVESESKVLAKQSQLHEPDFNAGDKARDAEPISLKATFMLESTNERIVSLTSAYQAYIVL
YSKTTAPESKFVYAPLETDF
>Tip_497
HTEVAHYIFAAAKVLETQVIGDAVQAYFKAQVVTRESPFDLDEVNTYEVGLSSKQADESK
EPNDQLMYLTWIILGANVLHKWTIAWSMFELTILFVINIHGYQPLQVSNNGADVNGQLER
MGSDLAKVMVRTANEANFRYRKNNKLRSKSPMALNLAIIMTDLLWLIEALATKLNYLEFA
TSRAHVKAFIYINPPVEFEF
>Tip_2828
HIRFTFYIAASVLTIEVTFVGTAVRLGRSSNTVENNDRLAIADLVRTWQGHADKGADECK
IPRDKFLWFRYVWCKAMFDREWVIALLNHKIKQEFEVKVSGGGQFKVINVKGKNRGEFEA
KAEDATQVLVKAADESEMHFKKERKLALSTSVDAVPITAIQGIQLFVFEFSPKLKFPGNM
DNKVAAPAYAYLNNPIDMEF
>Tip_2829
NIQFMYYTAMTVTYVQIELAGAEVRVGVSTKAVKHNGHFAFADLLSIWLGQADEGKDDGK
LPTDKFLWLKFILAKGLFKMEWTVLFFRHKLKQQLIVKLADYGEFSTVNTGGKGNGELES
KGVDSTKVLVSSEDSADLHFKQDKKLAFSTPISLIPMIMLASIQVFMFQFAPKLKFPQFE
SNKVSADGFAYLDPPVDFEF
>Tip_565
AVNMCAREGGSRYMQPKDGLKKSDSLFEQRVDLDVLADAKKSPKDIETFAHIEKHKGVAT
TANGKNLPKSAKYIEFHLSEPVSPGNIGNKPEVLWNAPYGKQAGPIVAQQADALSGIASG
RASAAPRLLLGNLGYQQTSMPKLGEMDRTSDWFEGDALDIFAFWLAKFGMKPEGTGIEFF
YRKQPGMLARAIRLFIDFCM
>Tip_566
AVNMTSRQAGGVYFRPAEGVRRRTSFIDQKADLQLLTEFKSGSIDVEDFIQYEKYRGPPS
STTGKAVLLAAPYMVLHITLKIITGSIQTKPELVLNSPRANNGGVVLVLQVGSLSGVCEG
RNSSASVPTFANPGYEQTMMPKIGECERVKDWLAVDALGLFAFEWLKYNMAKMGQALRWI
FKSKREYWAILVQKITDVEV
>Tip_154
CIPISSRNAGSLYFRDAEELKRETIKFMTRVDLHLLIQYKTGRQDVGDFITYARHRGIGK
QAEGKPLILSISFLQSYITSKDISGTVTHCNEMVMNLPNGFQGGTALTVNVSGISGMCEG
RATSASLITLADPKYQQTILARLAEVERVEDYLAIDALQLLAFEYVKFSLVASSESIKFI
YHEKQGLWVVFVTEFIDICL
>Tip_104
CMNMVWRNSGALMLQESEELQDHVIAFEELVELHYLSKYTTGAAEVTMLILHARHSDVMK
EADCKALWTSLPQLVFYITRRDIAGTVTSKPEMLEFLPNGFQGGLIITESIERPSGIFEG
KASSVCTITLADPKKQEVAYARLSKVENVEDWLATKALQLAAFNYIKYSLAASNENMQLI
RDQNAEVWLFLVEDLLAYIV
>Tip_72
SIELVWRHGRAFTLQESEAFSARLIAFVCIQGFEYLSKFPAATFDVTALLFRASRHELLS
DTYCPGCFIKMRQSGGHFCGRYLRSTRAKKTQIMSYLKESCYESLISTHSLLLPAAFVDV
QKSRIVAIGHRESNKAEELWAQACKANESEDVRVTDALEIASPHQVSYTLIASYTELHLL
RYQPAGAFLVRCEPLLTWKV
>Tip_626
VIAFIISYDGSFNQQDIQRESRRIIAIVYTQNLPYISEESLQNLHLLSFVLRARRKAVAS
QTFVRGCWAQEQKATGWLKAKALAGDLTKQHLVMTYIRQASLGDAISGESIQITGGVVED
HSDSMVADSFNEPNKTEQQWKLVANLTEADEWLITNALRLAKFSNVRYAINTAHSGYYFV
RTNPRGAYLLYAKLRLAYEA
>Tip_627
TIAFIVSFDKAFNHQDTKPRSQKLVAFVCLQSLPYVAREPLESIHLLSFVCKYKRKSIGT
AEFVPGCWTKLRKTTGWLSARALSGDLTKFTLLFEFLKHQALGTAVSYEAIQIFGGILDD
YSDCILAFSFKEPSEEEDLWKEAAHCTEADEWLIVNALRLATYYHITYYLVKAHSGYFTI
RTDPRAAWMLYNQLRLNVEA
>Tip_1300
TVNLEFMYTGGYSHKSTDPASKDSLSFATRVAKPYKTKYPKKIYRCVSLVEKKRIREILC
KPYTTGCKLQRPRAFGSFGGAVPCGALTNREKILGYLTQDNVDALRRDGALKLIKGIIIS
YNKALAMVAFEETDRVEFDETYIRAAGESQAWASSRMMRADSRRALNRTLAAGVMSFVSL
NNEEIGCWLVLARPVSRVPP
>Tip_1301
TPSIDLWYTGTYDAKGIDPNNQEMNSYESRITRPYRVKYPKKVYRSINIVEKKRVKEILC
KPYTTGCELDLPRVFGAFGYAVSCASLAKSEKILGYLAADTVDNLKRDGALKLLPGIVMT
YSKATAMLAFTETNQIEFEEAYVREIIESQTWVTSKMSDATDTHALNRSLTTGWRTFCLL
NTAEIGRWWVISGPFSRVPP
>Tip_3450
TINYKLITRGGYPHRNTDYLDLKIMSSADRVCRPLEEKYTQEVYRILSRPSENVIGRLHP
KPKLAKFILLLGKPFGDYETVMPVSQLNNRDKALGYRCHDVVDILHADLAVRMLPAALIT
YNEAYIFFDYLRVSKDDYDDFLMHTADDSQAFPLTQRVKTSLRYFYSNSLNVFWTILFLT
DNELFEKWMLIIKKYRLTPP
>Tip_3451
HVDHRIVSRGGFGTRASDYFGYRLFSQADSVCKPLSERYTQEVFRCTSLEKTPIVGEVHP
EPFLAKFVKQLNKEYGDYYKVIPIKTLHKEDKTRGYQNNDVAETHSADLSLGLLPNAIIT
YISSRMMSDYTKVAHNDYRLLRFRLAKDVTELPVAQRMKTTKKYFDNGSINAMWSILFLT
VAELSERWLIEIRPWRLVPG
>Tip_2356
QIVWQIAFYQGSPHRKDDVFSYDVASGNERDAEPYDPKFRYAYYRAILLVSKTIIRERVS
QAFRCGARVKLAHTNGDRNQILPVSTETRKEKVTWHLCHDDADTVGDEEVVKLFPDYYVE
YSQAVYNYIMLRKEKDRYDEGILTNAKEAANAALLEKTKDHGAEDHSQLMITIWKLFLSI
DNEPNAQWLLFIRGYQIAPS
>Tip_2357
QVYLKIVLYQGSGHRKSEVIAYDVFSGNEKSRQPYDAKYEYAIYRLIILVSKTLVRERVL
KAMRCGAKLKLAKQKGDRNNVLPLSAETNREKVLAHLGHDAADTIKNEEAVKLFPDIYVQ
YSQAVYNFIFVRKEKQRYDEDILAGAGETQAFPLLEDTRDHAKHDMNQLMIVLWNMFLHI
HTAPAGKWLLFLRGYQIVPS
>Tip_776
TLAYTWDYIGGFQETETNPIDTAICAFNWRTAKPYASRYPSSAFPLFVLIVRQMEKEFVV
EPYTAGCKFNIPNSIGHIARRAMCERVTARAKAMDYWAEGRVDTLLSAEHLNVPGGIVST
KTDSLAGVGFCKPNKEQCISSMMQRIPEEEALPATSVIRLAKLQHIQGALVLKWKAIQVL
LTDRIGRWLSYADTRLKLQI
>Tip_1255
ALGVARVLRVNVLLERMQAIFKKLMPFVKQKEQKFCFYYVAVGAKATSEILDAKDEEIST
DELLPGVWTVNKQGGYHVKGFQIRGSTLRGHELIWYIRDERIAAFLNVQKTNVGNGITEE
SSDSTLQVTFPDPCTLEKFFSANKQCGQLKDWKGRRCTKIGAFPYVGHAEEDFLEVIYLT
QALSLAQWILRINFQMPIPC
>Tip_3680
LLGVSRFLRVNVMLDRLQAIFKKIMPFIKQKEQKFCLYFVCVGAKAASEILDAKDNEILT
PAMLPGLWALNDDGMYHVKGFQIRGDTLRGQELVWYIGDEHITCFVNVQKRSVGNGVNEE
LSSPDLRVTFPDFCDLEKFWAGNKRGGELKQWFAKKCRKVGGMYYVWYAEEDLDEVLYTT
QAQSLSQWLVRINLYVPIPN
>Tip_3681
LLGVARLLRVNVYAERFQSVFKNVMPIIKSKEKKICFYYIAVGAKSTSEILDQKDQELLN
DCVLPGLIVVSDKSLYHTKGFHIRGDTLRGQELVWYIRGERIGVYVNVLKQQAGNEMAEE
LSDPVLTVHFPSPCDLKKIFSANKFDGDLDKWIGKKCVKVGGMPYAWYVEEDLDEVFQIH
QMQSLALYIIHVDLQIPLPC
>Tip_1834
QVKLAKIYCGARILAKIDTRFDRIFAEDANEQISLSIFAAIMSRRLVQEKTKCDQPEIYP
STLVPGTRPRSESHVKCFQPRNVIGELNRLESLIKFAKDGNVEDVVSKEKSKISDVLIET
SSEHSQYGIHPIPLNVPKVHGQQRNAGKLRSYEKAVIKTVAVLPFLGIWVSKIPGVNYLN
HHEEIPIWSTKYTLHLIINN
>Tip_1835
EVKLKRIYCGVRLMVEIDARFERVYAEADFEQFSLSNFAAVIVRRIIEGVYQCDQPEISS
TILTDAAWPLPGEHIKCFDPLSISGDLKRVKNMVHFAKNGKVSDVLSKDKRKLSDVLPET
TSEPSEYEVHPIPITMPKIYGERRSPGKMRSFENSLAKSIAVLPFIGIWAQTLKRLKYTQ
EHEELPKWGISFNLHLVITL
>Tip_946
QVRKARVTIGGQLLVKLEIKWQRIVALADMEESKFAMLGAMIYKRLLPEAIEGGEPELFP
PELVGGEWPMAGQYTRHFAASNLRGSLQQVEELVWYVKDGKASDVSAKDKSGFTDVLPSH
CAEPSKYDVHPQPVEVPHFYDDQKNRGAAKKWKQPVKVSASIMPYIVYWVSTLSNMRYAG
QTEALPHWVVRVSVKLPSPM
>Tip_880
QHQFAHSYSNALVLQLDEELYGRIIPLVTMESAEYESRYPIISFHVLSLILRVRRNEIVT
QPIIPGAWTPMREAHSYMAGRYLRGQLAQGHKLLLYIQKGRLSAVVSTESIRIADGIVKD
KTDPIGGIGVNQPATLDRIYEHSELAGELKEWKATDVLQVASLSYVGYMPESFYSLFYLL
REEPAGRWLVRLEIRMHVRV
>Tip_1650
QLQLLHRFGRDFVLRRNEKLFGQVIPGIADETGDYGSRYPAVTFFVVTMTIRSRRGEIVT
RPVIPGAWTPFRIAHGYMAGRYMIESLDEGRKILLYLSDGKLSVIVTTQESKIANGIKKN
RIDPVHGMGTMETDTLQFILEHSIRRGGIDEERNLENIRMSTLTKIKFMQEGFYEIFYLL
LEEPAGQRLIIVVIRIQLSL
>Tip_1651
FFKLVNAYGREFIFRAHEALFTQVIPAVVEDRGEFGNRFSAVTFFSISLTLRARKGWAWT
RPVLPAMITPFRVLHGYMAGRYLSESVDQGKEVLVYVNRNKVSILLMHQERKMADGVERP
AINPIHGMAECKTDSYQIIPEHTIRGKGIDRWRDVQESRTSTLATICLMCEGFFTVIFLL
LEEPDGQRVIELLLRIQMSL
>Tip_1450
DKCFFMELSHTSALADTTYVTGLIREYIEKDLIDIIGACEIAKFAFRVLVFDRQNTFTAI
ATFGLVIHSAQATMCKSIGSSATNGLLHRRPAYIAPSMANKSKSSTNPASLSVGMRLIGA
EMGDGGLDPWEKPTSDDSQPPLSEKEEPVIIMVQAKEVSIIRMEFAKYLAWDECRFLTLF
LAEVPFIRYMLTLPQVAVLE
>Tip_1451
DKCWWIELSHTQAIADTSYVTGLLREYLEKELIDVVAATEINKFAFAVLAIDRAATFIII
ETFGLVLTTLQSTLDKKLCSSATNGLVIRRPAYVHPGISNEAQVTTHPASVTVGIRLIGA
EMGDGGLDKRQKPDPDESEPPVTEKKAPVVILVQAPEVHIVRMDFIAYLLWDEYRFLSIL
LQEMPFLRYMLVLPRIGVLE
>Tip_1486
DKSYLIEVEGSQALYDTASHTSMMTDRVKKEQLKLVQCASITIYAHAIGRLQQYGPHTQM
SNWRLLVFIKAASVKKKVGRKVRSGLLTLKPELINPGDSAEFSRQADSETLVVRRVFLGA
SWGTGSLSSHRYPGPEEGVRPVADKIDAITGLIASLFIRLLSLEFSRFVIIAEYRNVNFL
MGDFGLARFLLKRNVLGILL
>Tip_1487
DKDWFIEMDGSQALHETASHTSMVRDRIKKELLKLVQACAISVYAHAVLLYNHQGPYTVM
SEFTLIVLIKAANVQKKIGCSPKNALMTRRPALINPGDSAEFSRSADSETLLIRRRLLGA
AWATGSLDSMHRPGPKEGIRPVADKLEPMVTLIAAFFIRIISLEYSRFLIFAEYRNINFM
LAELPLMRFLLAQPVIGILL
>Tip_1563
NNGFVVQADDVISLKDAEFFDVEIRDWTKDSAVGLVKGLSFAAFPAAQVLFNRRNPNIMI
ARLVLTINMQDCNVTNGVDDTAPNDAMSDQPEYVTPANESENDDSADMNLHQFKMRVLGF
SVIIFSADGLGGPPIEAQIGVMVDRSDNIIEWMVAVYLSIVEMDQFRFVLLQGYHDLAYM
FRESPAIRFIESDEVEPWKI
>Tip_1564
NRGFALRTNRGAPVKDIEFFDFRVMRWTKCRNVRIIKELSLAKFPAPATIFNRRGPDLVF
SGYELRIKMKDVNATQGITLASPSDLISRDREHITPANEENNADEADSGLYDVRMKLFGI
VIIVFNTDGLVTPDIATDLSLHLTWAEEVINWMIWVYLPVGNIDQFLTVVFHGYYKLAYF
FREKPRIRLNKRDEVSSFKV
>Tip_919
KRQYKIAIRAKFMVKNTTFFTGEVKEWLRDSSADIIGYLAVVVFLGLPLVCHNKSPDLAM
SGFKVSIKLKGYNLRNNFDSTSAGSAYEQKPEILKPVNEEDASDSTNTDFVACKRNLAMY
MFAKYDAEGIEDPAQDYSNQYFVRRLENNASFVKKMFLSRLEKDHFQLVATNEYYQYQFA
FFQKHRGKCFEQMPLPPTLA
>Tip_2968
KRKFEVVVQDKFILYDTAFFDEEVRNWLRESTLDLIAYLAVLTYVGGEFLCTRKGPGVAI
AQFTVSVDMKAYDMRNNFDTASSNGTLTKKPEIIEPLKRDDSMDTANPEFTTCKRHLIAY
TLIKYASDGIEGKNAEEQLQYIVKRLETSPQWFSDLFLRIIGTDHTQYLVAGDYFDLIFL
FYKKHRIRFLQQLPEQPDMA
>Tip_2969
KRKFEVVVQDKFILYDNAFFDEEVRNWLRESTLDLNSYLAVLTMVGGEFLCTRKGPGVAI
AEFTVSVDMKAFDMRNNFDTASNNGTLTKKPEVIELLERDNSMDTDNPELTTCERHLLAY
TLIKYANPGVEGKNAEEQLRYIVKRLETSPQWFSDLFLRIIGTDNTEYLIAGDYFDLVFL
FYKKHRIRFLQQLPQQPDAA
>Tip_3590
MKKFVIDVDDAKAGNPAELLNTAIRHFEKTEWTRLIGRFPFALFVGGLLVFQKKGPDTSA
NIYTFGVHTKKFAVRNRIDVSWDGFTLQGHPELVIDERESVSSSPARNRSKIKTAHSVGY
TIKAYCSKGLEEPSVEATVMILTVTDKTKLQYAIGLFVPIIAEGLYQFLLMIDSYDLSFI
FATIPTLKYLDRLPDDHERI
>Tip_3591
IGKYLADPDEAKSGNPRELLNTGIRYYETIEWTQMLSRYPFALFVGGLVVFEKRGPDQTA
DMSNFGVNPEEFAVRKRLHVAWDAVLLHGHPAFLVETREGVSASPAKNRSRMKVQHGVGY
TLSAHSGRGLEAPSVSATVIQLVVCDKARMQYALGLFVPIIMEGLYNFLVMLDSVDLSIV
FATILGWRQLDRLPDDHNKI
>Tip_2527
EVPIIKDLSDDRITTKRSFIDTAIRNWTELYYMELVFGAPIKYCSTTPVQYNKKGPPGPL
SAVRAIRNLRNYNIWDKKDPTTVGFILTPEPDYIKPAKRNVEEDQGAGKDTISKSHAVGH
LVTQYLGNNQKKPYLQDIVQFLILSDETRLKWAFCLTVVILDLGYRQNLVNVDYYDIYVL
FEHLDRLPFIEKLSDLPEKV
>Tip_2528
ERKFFKDIGGDILIEERGFFNTIHEQWGVAQYLEHQTRVQIRLFSSGEAFANEAGPPIPF
AATSTVTELHYSDAENKQDPAIAGVVMTNEPKSLKPVKRNMDSDPDGQRSQVGNVHAAGR
ISTSYLGENAKKPSPEAVLQFLILLAEARVQRSVCIFQSVIDKGHFDFIKYTYFYELTLI
FKRVPRLPFFQKFPDEDQKV
>Tip_2462
PKGASVKLGGCEAFRLKPRYDVNCLAFHVIRTEGFLERLASQPNQTDAIFFMSRGPVIEN
PKFEIEWITAAYTGTPYQLLLLSESLMVARPTTLARTRGYSQTTQQAEKIQHIRAQIFNS
NTSSVIHTFLVSEGWEENILCFIAKQDRGLEGMITGIHAVGAYETSIFIQEVSYDQIYVH
ENLQKVVLLVLRVPTLDIAM
>Tip_2463
PKGSVERVEKAKDFSLQPPYDCNVLLYCVMKTVGLLERIPLQLDQMSAILFVGRGPLLKN
GKYQVDVVQDVSQGAEYEIQPFVEGLMGNRPALKHKKKGGFFTSIEAEKITHLREKTFGS
GHTNLVRTHLTDMGWDENLMILVRRRDQGVDGVVNKLTTWGKLETAYFVNFIAREELHLH
KNVEFIIQLVMDPASVQVPM
>Tip_2997
PKDTVGRATAFIGYSLTLHFSVASIGFFAVQVLNVILRTTLATVPGIPLILEAPVPLYGA
NKYTNLDRQSFNRLSIRLLPSLQTAVNSPKLERTAKAEGGQMRNTKMQTFDKVQLDNGNY
DGNRVIYPQDKDPNMDEDFIVFNLRCDKIVAALFEKVDSLTRFALPYVLHFLGPYPRLME
ENQSYKHKIIQCLQNLLDTV
>Tip_2998
FKDKLSKADGCKDYTLRNHLILQHIGFYVVRLVVVISRFPVTNIPGIPLTCAAPSPLLEP
SRYDVLKAKPHNRFTVRLSPRLGSATRTKRVDMLKKSGGGDFKDHCAQKVSGLRLTIFGP
AASGGFLPQTAEDIADEGCILFTIPCPSVVGSTFNRLTGITAWNIPYEVHLLDMYEAHIH
EDKDYGIFVYKSRAAISDSM
>Tip_3570
QVDHEAEWYAVRPIRTHDRQDLEKYNVPTLKIVLMYTGLPVWLYPMKLLVVNGKEQEPTV
ADHLPALLSQTWQIEGTLTANLFSGEAKEKNNVEETIFEAESAGLLHVALLNIRMDAFAA
NSQCADTSDILSSQRDKSLSTMLVERKENMEWLVEDIFTLIDFSSAQNKLVDNKHVLKKM
FGAQAVNVLFVSIPFATKKI
>Tip_3571
HMEREDEHHTVKGLTTDTEKQWQQWSLSDIKVVILVTNLPLWIFEQGVAVFDGGDHENMA
VEHVPAMIRANTTVEGQLTRTTLIGVVGEASEVRETVGQSELLVIIPLQATNYKPRAYLE
NFACADTETVLGSQKESALTIAAVAKHANIEWMVESLFSIIEYNEPRTKMVRNKTTLSGL
QRQQIINIVLIVLPLLNRDA
>Tip_839
DLERAHEWYADRPITTEDQKSIEKWSLADMDVIIYLQNIDLWFYPACAMLLDGAEHKTII
AESVKALLRKSWKSEGTLTITLYSGAAKQQTKVYDTMAKAESAVILPVEATEYRVKAYVQ
NFACNSTESVISNQREKMSASALVVNYRDVELLVRPIFTLFEYNTSQSKHVRNRSALQDR
YRTSEVDIIMIILPLLDKTA
>Tip_1031
DFELPSSRLGSQPNDLAPNAAIGQESKKDADFVLYNARILYTIFPVDKVVLAQRTKAVLI
LQYLDKEMAASAQIHSPLIKVVMLECFRQQHFPLDRTDRENNADIAPIPADDHRAAKLIL
RYKTMGHKAILQESKARDRGAILNEGEGVVETLGLAHYTVVNWRETWLDQVAGDEKMPEV
HLLGILNLWLVANRSVNRAA
>Tip_1032
DLEQSASRLNARPCDFAPDASLDKDNLGDMNFNMFYNRVDLWMYPQSETKLVDRTEDTLV
PEYADQKEAASGKLLQPLFTVFLIECLREAIMLFEKENSEENGGMNSIPTDLYKAAPFLI
RYTVASHNQLIQTNHEQEQSQLVNDNAEVMEWLGQAQITLFEWKESYVDHMRGEDGVPDA
YLLNILDIYQIVADSINEAA
>Tip_1045
NLAEKLLWLAVKPAVVEPRDSLDDVTMADASLTVLKLRLEIWDIPINAIVVDECDSSEML
IEYIAAELNKAWRMTSPLFAALMAELIRGQVIVFQLQNQQNEKGSVIVKTAALSALEYYS
GYESGSNNVWIKIGHREKKEAFIGPKAEYPQWLRYDEWQVLPWQDEMPDTLKVEQGLQSV
FLSYVTDTWETEKPNLNAKH
>Tip_1046
NLLEALLWLSSRPALMAPRDSLSQVNMADSVATQFKVRLETWPYPISALVVNECTSPTIL
VEYIDAKTSQGWKLLSPLFAALLTEILRVKVLVFQLQDQQQQENSIHLKTTSLARLKYYG
GHPCGCNNVWLKIAKLEKKEAFTSPKAEFPSWLRYDVWMLLPWEDENPKTRQIEDNIESV
LLTFLTDTWEWVKPSLSAKA
>Tip_479
DLVYTENWLCLRACDFIDDYSIDRVYVTDTGLTVLCKDIPQWIPHVSIIMILHLESTILL
TEFIPANLEVAWQRTERLIGILYTEVIGKHAAIYNNQASTEQAGVLIIPVGKYHAENMFM
EYKAKKANLFIILLRNAEKDVLFIEQGLKWHWASNDSYAMVELDSETGSIMRNQGRVSKA
FAVQVVDILCMVVTARQKLW
>Tip_522
DFVYVESWVLVRTCDFTSEYGAAKVYITKATISVLEVNLPEWIWTLRSVNAKDRAESLLL
YEYHPEVVEILFQRNARLVGTLYAQIVGERQALVDDQESRECADVSFTSVVECRLKTFAT
EQESSKDDFVLVASRRTDQQVLIMDKGAKLSWMDNDTYDFIDFDEEMGSTISDKYNVHVV
FAMNMTEIACLRVVMNRRCW
>Tip_853
NLIFIDAWILIKPCDFTGEYEIQKIYVTDAGLHILQANVSQWIPHFCAALVRERVLVVLL
TSYIPAQLETGFRRNARLIATLRGEIVLANTVLYKNTESAECGDVIITSVTQHRLESFIM
EYEAEKDDLFVVAARESEQDILPVDKGVKFNYFDNSNYAFVEFDKEESQILHNIDSVKTT
FAVNVVEIIAIRISSRRKCW
>Tip_3287
NSLFMEGWLQIRPCDITGEYEVDRHYMCEEALTVIQLNVSRWFLHICAKIILDKAVIIFL
VRYLSTQLPVSMQLTDRLISTPYAPIVGTSTVLHKEQENADGLKAIVASCCRHFLEGLFM
AYEAEEEELFLVALYETEQDLLAVDVALQFHWWGSTVLVFLESDAASSSLIRNIDSVKVT
FSIDARELKCLHLSMKRKKW
>Tip_3288
NTWLMENWLQVQSNEITGEYDIDRNYMCDEACTVLQLNISSHFMRLCAKIILKKGIATLL
IRYMSTQLALALQLTDRIITYRLQPTLSTSTVFHKEQANADGLKKILASGCANFLEGFFM
AYEAEEEECYVTALYQLERDLLAVEVCLQFHLWGSTVLVFWEARAASPSLVRNVESMKVT
FAIYATELKCLHLGNSKKKW
>Tip_389
GVVYSEPYLVVFPCNHTEDIVLQNLYVTDTVLRLLKTEFPLWIPKLSEILASDMTPTQII
VEYIPLFLRVAFRRKDRLMGTKYAIVVIHNDSIFGNQESEDYSGVLILPIEKLQFVVYVM
IITASMVEVVTVAARRRARDITYLVKVEKWEWLATKTYVLSEFNTVTGQIIRRKTKAPRF
QGINVADIVVIRVQLLSRGW
>Tip_1767
DARVNSEFVLVGPVKTNLKPKFLVITLSLPKGFILFARVLAYHRAIKVSQGDKMWDLMMS
FTPSLTILGIGWPMTELAEPVEVFRGTEQAVALYNIFETEDADMKPVPRWESVAFLFTKL
EAKSVSENESRVANPPSGLSTVLFDRIFILTCMRVVVTDLPTYKKAMRQKILYKEFSGRL
AAKPSQMLFSTNDDRAGPRV
>Tip_1768
DKLVNNEFVLLGPVRENLKTKFSCIILSLRKGFMGFDRIAAYRRVLETQEIRKLDDEIRQ
FGSALDVLGIGMSTAELVSPIDVIVGTEDAMALYNLFEDENQQAKPVPRWPALIYVLTKA
DIQTVGETDRKTADMEAELVTVSADRAFVLSIKRVMLTDVTVYPKSRRRRVVMRRFVSRL
ADNPAKKEFPLQTPYASARV
>Tip_222
EKLHNETSSLMGPLSQSLQDEFECATIFLRKCLLTFTQTPAYQHMFDIRNACGIYDELKG
CASNRNGLGGGWDSGALAAPVTAVTGSEDSIGLYNMFRNEDDDARPVERRQDLKIILARS
GITTVGDVTRLVDELNAKIGTILVERVFICKALRIVTVDMSLWQRVVRKHAVARAFYKKT
FARPHHLMTNINTPYVSAAS
>Tip_1529
EVLYDDNVARSAPSEETQSDQLALLTEADENRVVSTSRLKTADRAKEAQGVLALYKQLRL
YAVEIKTIDGGWLEGSLNQPMIALQKTEPFLDIYNINPSSDSKSRSGPFVQGVSKIFKVV
TVETILGRSLLIIEVEWNPEIIKINRIYIQDVFRRCVIRAPLWRSHNEIHPRAKEKCLKL
FSTKELLVKAKSIPHFSAGD
>Tip_1530
ISIYDDNIGRAKPSEKSQSDEVALLSDSDETRGVSSARLKSYNRADEANGILVLYKQLRL
YAIEIKTLGFGKLESSINQPMIKLIVGKAFIEVYNINPATESRISNEPFVKGVSKLFKII
TIETLLGRMLLYIEIEWNPEIIKVKRLFIQDVFRRCVIHAPLWRKCNDIHPRAEQKCLYK
FSTRELLVKAKEIPHFSEND
>Tip_1452
NTLNSATSGRLIALDHVIKDSHFKLLDRDERGVMRNKGCHDYQQSLVDHFNMDLLKKMSS
FAKEFKVLGPRQGPAGLYTPVVAVCERTSGFEVNERQATCNAKAIMGPYAEVLSKIFRVT
NIRRTKGKADHCMQGNWLPRVVTCGLLIETERCRSSLITFPSWRVDKKLTPSPNKSEVRM
WVVRKYLVTKTQLQTMEGRA
>Tip_2365
PSHNTVATNRLRQLEKIQENQRLGLETVASKSIFNNLHCHDHEQLLAGTFHNALFNKKQG
RTDFHRLIGSLEIAGQVFTPIFRLGERNQKTNIDERFVTCANKVVLGDRFEVFCKIFRIT
EATPIPDKSELDVQGSFRPKVGVLNFIIIAQRCPRKLVKFPHVGINRKIVPFPNMPEVTK
IIIRKFLVTHTRLQTLESRD
>Tip_2366
PNASTMVTKHPRQTSRVLQDNRFSLQTAIQSSIKNDKHNHDYQERLVGNHDRSLFERRSR
YVDELQVIGKFKIAGQIFDPLLKIGERRKRFEANQRYVTSDNAVVFGPGFEVMTKIYRVP
CAHAVGGKSTHAPQGSWLARISVLGFKVVYERFPAAIISYPHWRIDKKITPYPSMPEIRV
IIIRKFLITATQLQNLEGRA
>Tip_1357
PTSHNETTPLIGTIEQIIEDATYMLFDYQQAPLVPHPCMWETPEMNIDNMDTKLFREVCF
FAAELMYRGHSWLTFRMSVPIVAECELKSGLNLQAIAHTCEEDKKVGPYLQVLSRVFGLS
TIDRFLGFASNALKLDWIPDLEVLGFASVMAKCHVALIVLPFWKEQEKNADAPRRAKLRL
ISSLTLVQSEPVLGYMEGRG
>Tip_2970
VVLHEELIKQVAPFSEPIGQELKILMMFEQRRIIVFRNTFNFGQYKIASTSVPLFAELQT
KDTDMQVVKGRWVFGGMTTEIIATPKAQTCLELAHVSAAAQKNQKRVGYVQAIDNILKML
TADTLQGSEIDGAKAEWLPVFIIVGRLVYCDSFNSGVVKMPFSRREQKMDPEPRKGFNRM
FSTPDLLVMAFLIEFYTDSP
>Tip_2971
AIADEELHKQVAPMAEPIGSRMKILLLLVEKKIVVYKGIEAFKQQKILRIAVPLFSSLRT
LEKYAQTLEGTCVFGGLSTPVVASIGARVIIELERVQLILEDNTQQTGYISPVGQCSKCL
TLKSIRGSRLNSCQPEWKPILIIIGKLPTCNSHKVGLVSIPFWLQPLRLLPRPTPGSSAR
FFSPELLLMDFLIDHFTAQN
>Tip_1261
KVQRNRRYPFATKANETAAEEVQVRAGYGTHPAVTVPRAPIYAFDRQLPSTVKVYGDARH
YVAGVKRFACATILGNLGEDMQCINGNPTAFNAYNVSKEQYSKIRLEQQACGLVQTYEIF
PQDTTHGITTIIQNEEATPNKAMADRIWYCDNARSVHVERSIWKQPKKGDSLAMQHWKNA
SDSPQFDEFFASMDEYEAMS
>Tip_1262
KVLRSTRFPFVPKGGQSVARTVQTRFGYGTHNEVVITKAPLYAFDKDNAATLESYGNTRH
HVAKAKPFSSAAIRGQVGEDMLFINGNPVAGRALCVSTVQFTEFRMTQQNCGLVQTYEPF
AQTTIHGITTITRDSRASLGESLVDRIRYCSNSHEVHVERSLWKDPRVADPFDNQHLKTA
EEKHLYWEFLSTLCDLTLVG
>Tip_1137
KILHNHSLELMSRTDETVEEAIKKIVSFGNQAALTYPKFSLYHRDMQQAKTINMLGEAKQ
YLSSVQAFGCASCKGSLGLTKLAVTGAADAYSMYNIAEQEYADVRYDGKATGLSQFFRVM
GHPVSPGFTNLIQTTASSPHRVVRDKAWACGHARSPETERAIWKQAKKPDPMPRSVWKNA
FDHPNAPAFELSIDDYVTLA
>Tip_1263
DVDARWRPAIYGASVDNSNDSTEVVVIFARHRIITFSFKIFYKALRSPDRALDVKDSMAE
YAVLVSPTVVGSRGDGLPIGLQEVMDYEQNVAVLNVSIFTNGHAQYDKHTSAYNNQLDVM
AIILILIVKRLLGQLFKEENNMNGEIRFYINNYKFVTIRIELAVNRELGQDRDNVFEDKA
FSEGNTQRCGTDAPFTNTPL
>Tip_2851
EAAAQFHPHAMSQCAGNSDGASSIQKTYSRNAEKNYVPAITFAGIQVIERKARIIASITN
YTVLYTLYVIKLNVTGIPVPAYNVVEFHEELSIEDLGDKMKGNVGMAKRFNDFPKLLCLV
GRIPWISATKAVNQKLTDYGTNDAVQAYFVNPLQLLPLTLACFVKQKTRVKAHQHYDDKD
YNHANKQANDLEIPLIQNPL
>Tip_2852
EARFIFHAAVWGHCVGCTEDTAQLLMVWPKKYFQNFAPTITFASIKAEQHKKDAVESLAE
YTTLFTVVIISLNNTGIPLPLYNVVNFDDDIPVADLSTRVAESVDHRKRFNGFPEHVCLA
GRLPHVTCRRILTEMNDEHSSNDAPRAYLINPLQEMPLSLGFWVDREVAQNDDEFYRDKE
YNQASEQATELEGPLVHEPV
>Tip_4054
NAASQAAPCLWAADLHSIVAKDAYVTIHGHKDIITIDPMWWTTGIKEVEGRKEFGDKVEH
QNMRLLPETFNTKRHGFALAELEGLKLREERSTFTISSRAEGNLRMRGHVSSLYRKLEVV
GELVIYSIPDLDKALNSEHKNPQNFFRYFVLGIDLMHLDLVIGLDKDAIDEVSERRAKKP
FRDANEREQDREAPLREAGF
>Tip_4055
KVPNKISPELWSERFHALIARDGYMLILGDTNVRAFAGSWWSTAVKSAEGRTNIADEIRH
NDVMIVPIMAGSHRQGYPFANVELIDLRERAESFVFTDKLEAPLHMRQKLTGIFRKITII
STFPIYQLPNLEGALVLEDDHLQSLYRVFVVMCKFMTVTLEIGIEADLQQAVENRYGGAP
FQDASEKVLALDILIPKSGF
>Tip_1145
KLGSRIRPTLWGTSFHSVIEQDGYITVFGHTHIVTFAGNWWASGVKAVVGRSDDSDSIEH
YNVSLVPLFTGARRQGFTVAEVELIEIHEDADTFKVGDRAEGTIHIKQRVGTVYRRIEVV
GSVPIYSIPRLETSLKSDHERLPRLYRYFVRGVKLITITLEIGVNQDLIQVVEERYNDEP
FKDDNENEADAENPLREGGF
>Tip_464
DVEDPFQASIFGMMIGCASDSNSIFTVLAWSRIVTVVKGIYYNHNRSIERKTNVSASVGL
YTAMVSPVVEGWIAGSLPGPQETVMDFDRELSVLAVAHAINGKQHRVTKFSALTKTWGVI
SLVPLAAIKMIANHVHMEDNQASDALLFFVKQVAKIGLGAAFFTPREWGWKETQKYEDQK
FEEPDVSASEFEAPLVENKF
>Tip_760
DVKNPVHPSIFGAVVGSACSASEILQAFIHARLVSYAKVIFYNGNRTVDRSTSISDPIGI
YTIFLSAEIDGYIKVGLPAPQATGMDFVREVSLLNVAKELSGATHQRSRFKDTSKTLGVV
GVIPMMALKRIARQPTKTDNQSRGALKYFVKNAKRVCLPLAFWIAREWAWTESQKYEDQR
FDEPERSTSQIDHPIIKNIY
>Tip_761
DVKNPVHPSIFGAVVGSACSASELLQAYVHARLVSYTKVIFYNGNRTVDRSTSISDPIGI
YTIFLSAEIDGYIKVGMPAPQATGMDFVREVSLLNVAKELDGATHQESRFKNNSKTLGVV
GVIPLMALKRIARQPTKTDNQQTAKLKYFVKNAKRVCLPLAFWIAREWAWTESQKYEDRR
FDEPERSTSQIDHPIIKNIY
>Tip_183
DLLWESQPYLSEPMISVMKTVREVLPMFLAQRVIGFAKVPAYKQSKACSRRIHLIDAIGV
YDAKLTTIGPRYTKGGLPAPIMDLEDLLGEVTVYDVSQQKDGNEHRANRIRGFGLTYVVL
GILVLRRLNRLVRRLKRETQEVAALHIYWINRLKDLLLTVALWQANSLSKQLMDSFDEYV
FSDPIVLLHEMCAPLIEIRL
>Tip_3637
FKLFPSMPHVNQRRWLPSSQQLFIKAPLVGNHLLTIRKCASFSLTVGVTRNKFYASLTAP
WQRFERRMKTGLKDGDLHPPLPLIIGERSALVWNDMMTAVEHCGLAPNDIQQILNSKKCI
NVADQSNMQLLSQQEAEEGFKVNWESYYISKLGLGFIKTVLCSYKSKPYKDKPADRYRKV
EAQPGDKVMNLHDNLREDVS
>Tip_3638
LKFFPSVLFIEEMEWFGKQREVMLKAPLLGGHLVTIQRLSSSAITRNYSHFEFYARIIGP
FMKYVSRKIPGLKSGDLFLPIPIARGDKKSVSLLEIMATLQKGSIAPNELQQVETNRKLI
CVADPKRLQMAPNLGPQDGFRIDWETYHISRLGLKFLNSILGNYKGDPMKDRPSDSYEKA
EAAPGDQLMVLYKDIHEDIR
>Tip_3723
FMLFPSIPHIVHSKWGPSHQALLFQVPFLGRNVFSHRQVKNYVLTAGFTHMEAYFALTGP
YTGFEGHVEAGLKRGEIPPPFPMVSDEKAYLTWDHILSRVQQGELPPSVTSQVAEGKSCL
EISDETNAQLLDEDESSAGAQIKLENYHIKKLGQKFIKRVIYNDKQKAFKDKPVDKYKQV
EPQPGEQIFNLHGEMMESFS
>Tip_3861
YLARPAIPDIGHSKYSPKARTLLFHVPLLGRSLYAYNHVDDYTLTGELSKNSSYLTFISP
WMYFPGLCEGSQKKGEIAPPMPNGRDDQTKIAWDHVVARMWFNDLSRGIENAVVDSKVQK
EVPDQKNSDLFDTKEITKRSAVKLDVLYAKQLGIQFITTVLLTDKQLPLKDKPVDKGEEI
EAYPGETVFSVHNIMIEVYG
>Tip_3862
FLLYPSIPDIGHSRWGPKAQPLLFHVPLLGRHIYAYRRVRDYTLTGMLSEEEAYLTMVGP
WMYFAGHCESSLKKGEIAPPMPNSSDDQGKISWDHVLARVWFGALSPGIENNIVDGKTQH
ELGDQKNTELFDNEEITEGSQVKLDVLYAKKFGIRFITTVLLTDKQKPFKDKPVDKGEKI
EADPGDSGFSLNGEMMEAYG
>Tip_2027
YIIFPALPEICHKYWGPMQEPLFFLAPFLQQKLVTYQRITSYTITAGLSENIAFLSILSP
FTEFLGHCSAGLKKGNLHPPFLMVAGERARLSWNNIMNKVHNGKSEPRRIAQISDSKTAL
GIANESNVKAMDEQELTSSYQVRMESFYVTKRGQRLTQKVITSEKQKPFKTKPMAKYRKV
DPQPGDLVLELQGDYREAYC
>Tip_630
YILVPAIPDMRHKAFSPLQKPLDLLAAFLQERLTDYKKLIINTLTLGLQSNIAFLNLLRV
VTEFINKAGIGFSKGHLHVQFSIVAGRHNRFSYNSLMDEGKDGGRKARQLGLMDESHTLL
GVAGEQNIRRQDDQERVSSDLIVIEPHFVVERGDRLIDQLINMEQQEPVRIKVMRAWKRM
TPEPGNLLMELNIKYTQSDC
>Tip_558
ELAVPALPDLRLKLWAKVQQPTDFLIGFLESKLLSYKELAMYTLMLGFQEGISFIEGLRP
AADEIARCSYGPKLDGLMPPFTLIMQERGPFSWYPMWDQEKDSQSESRRLADVASTRVLL
AIVKESDVKQKSEHERISSNAMAIGTYYVVELGKGLHQKVANIASRKSHKLRALWKYRKV
DAQPGPLVMKLQIEYEESYC
>Tip_419
GLLANVLPSLTSSMTLPLNAAIEFITIFLYQKLINFPKVPFYTMTMGTEQSIATFDALRV
APEQVGRVGAGFTKGALPPPFTLITGLKNPLGCHQVFERENGDRSEAQRIHSFGEIHTIL
GVASKHSIKQLAEQEKAANNEIVVEHLYIIDRGKMLIVNIICIQKTNPFRSVPRKRYKKM
FKAPGSLLVEMSLPYREEHC
>Tip_3975
ELFSDMAHTCSGPVEFSRSRELQLGPHCFLQRIMEMPTVPRQTKSIYVTESFTEYSGLAM
YFDQTGDIKKGWGVDTIPTAIAEIAYNEDKLGEQPARRNGQDDARVRPNILLMETVLGIL
QSQTKDLIGEVVAKTTQKKETAIIGRMYVLQRLRVVMFKDCLYKAMGGKLHIPVKFYIEV
QEEVDNIAKAMTDPYLGFNA
>Tip_3976
EVFKGVVTTLMGPSESLLANELMIGKHYFLTHTIKFPDRPRRNNQRYVKRSANEFTALSL
FCDETGEVNQGFGKDLINDVVAEIAYPEDQLGEYDARRNGKDNEQSRPNLLLLRVVLGIV
AAMASELAGQLNAKTDWRKTTGIIGGMYVGSKLKMVNFHICLYEALYGKLHMPVKFYSEM
QEEVLLVTKCKDNPLLGFNA
>Tip_1102
EVLTIDIGERTGPAQISKTQEINEAAHAFIIKVFSLPLSPRQGKTRYVEKWTSQITGVLI
ILQENSEIRTAFSTETLPARTPILRWYADSLGSMNESRNKTEEKYVAPALYTLAYSVGVV
KVKVRETIEHIAGLASSRMEAAIIKKVYVVEHFGVVEIDLTTSSIGGGKLYTIVKFYQII
NCDGDRLELCVMDPLVGFNS
>Tip_1103
DAFAESVSKIAGKNKNNYVRELPFGPQFFKGYIVSLDNDARQSTSRFVEFWSTKHEAAKL
LRDETADIKQAFVTETVPAVVYVLTWYETQVGRQNEDADKGNGALFLPLFFVLSKNVILL
GIKVREVLSSKKDTYRMDLEVANQPVIFMVQYLRTLEVERIIFKVTHGKLAILAKFYTVV
RTKGQRMEHVVTDLILAFDP
>Tip_77
EIFSDQAPSLNGPTEATRHHELKAGPHCFLTRILSFPKEPQYSRAKQFSKSLREYVGLKL
YSDQVGTVRKGWMKNTVPAPLAEVAWSADSLGKHDAKQSKKDDGNIAPNIMLMGTILAVL
GIQTQDIVSRLAAEERAKSELALIERIYIIQRLKVLQFEICLYKARHGRLHIPVRYYGEM
QEQVDNVGACLTDPLIAFNC
>Tip_3102
KILNKQSAARVKPRASILSKELDVGQFLDWRLIFNFTSSMHARKCMIVAADIAEIIGLSA
YAGKADAISTGQSRGGFPQPAADILETELNLTVQDADSREPSEDPNKRQSAILGTILSIS
LVTARRNESEIEADPSLEAKTVLIAQLAALPKLDTVQLDIMESRRTKRKLLLPKIYWIHP
LEQNEGFGSKATYPHLRDDC
>Tip_3103
RILVEQNAAQVKVREGVLSVELDVGQFLDWRMTLNFTSTLRARKPLLIADDISEIIGLGC
YAGKVDEVSTGWSHGKFPAPAAEVPETEDGLTIENASSRETNEEPTATENAIAGTVLRIL
LITGKQAAQQISKDTETKFKGVLIARLDVLPKLGVIQIEVYFYRRKKKKLYLPRKQWVHP
LAEDQGFASKTTHPYLSDEG
>Tip_4001
LIIKLGEINNEKPFIERYLDELENIAQMLNRKKLRYDRMELNIKGKGAKGKTGQYIANHF
VLSKSKPAYPKWDLSGITPSVFQHDTLQSLLKFYNQKSYVLAGSILHEEVRLIGQMFEKS
AMVQGHMEICYSDSSDEDWEVAYCDRPYIKKGITALQAKLAGYQRKKSSKEVSSPLFIEV
FNDTKVIVKSELAPEARLSC
>Tip_4002
LYIDAGGTNIERPFLDRGQNEFEHIQQAINRQKLRHAVQEIRYRGKDAKEKTGQYMAKQF
LWSEEKPAYPRFEMSGIKPAIHKYDRANALLKIPKLNSQMFIGGVLQEDLQVIGKMYDKS
LQMQGSLEIAYIDNQEEDWECLIAAKDCNNKGVPGLQVKLKGIENLETSTEVSSPFFIDI
YKSYDVRMKPEIAGKARFSC
>Tip_1878
DIIKCGQMNCSGHLVPRRQEDIEPDTVAQDCRKIKFARNEFNFLGKSERRSSAEIFVGIL
LSAEFESTSPKYELNNTKPVIFHHASVESELKYFGTLIGVYSLDIQHGNLRAVGDMWSRN
WLIRGFVGVLYSEHIDEERDIIMMEPNYVLDSATAFIPKKINWETDKPNRQLVRPMFLEV
FNDRGEILEPEITPNIGICT
>Tip_2569
ELFKAAQIDIKGSDWPRHQEETSPDNIVQDFNRVKFTKNQYNRADNNEVRKTSEFMVAVL
ISPERESKGTKYEIDATKPIVFRSSCALTEMKYFNPLIITYIVDVQHGDLKATGNAWTRN
MNLQGFLGVIYSEVITEENELIVLETPYVLSVGAALVPTKFGWESDEPNKQIIKPLFEEL
FNDRAEKVEQNITVAIAVSV
>Tip_2570
QILKCNKAHCKGHIWPRRQEDLETHNLKDDCKKRKLEKNEFKILAESERRETPDFMVGIL
ISVEPESTSPEYKWRGTKPIIIRNGAVESTMKYFHSLIFLYPADIAHSNLGNVGEMFTNN
WRVPDYVGVCYSASIDEEGDVIILESSYVLNTATDFIPKKVGWAGDAPNQQIVGPLFQKV
FNHRGDIMKDQVTPAIGMCL
>Tip_1264
EIVKLGENHNKGEVAPVRKEDLEPLTVVQRTRKLRYNRMELGLRGKIARRENANVAVGRL
VLAEFEPTTPRFELGGTKPPIFRHNIIESELKYYNARIYVYVTAITHEKLHVVADMWDQK
ALIAGFTSLSYSDSLDQDNDSIIHARPFFVEGLVAAVTKITGWQYEKPSTEIRDPLYHDV
FTDAKNLNEPHIVPNAHFCT
>Tip_1088
EGVRCREFTTEGAELPAASDDTKAVSLELNLLRLPYSTPNVFHRGKGGQKDTGSHAMGKF
ILQKSESKMPKLEGGFYQFPAWQADTIAGELRIFQTNAFAYLNTILNEVLPMAGAMFKSS
IKLRGMTKLKYVSRLEEKADKMVLSKSFLLRGLASFRLRLAPWEKDDPQKALAEPMTNEM
YSETRAVLEPKLAFGCPNAS
>Tip_1089
TYIRFAETHNQNMVYPRAFESRQKLSIATRDKKLPYNKVNLFIEGRDAIRSVGNGAFGKF
ALTNSEPVTPRFRPGFYQQPVFTGDTLETELKYYQSRTFTYIGTIFNQDLSAHGLMFARA
AKWRGFEELKFTEELNEEVQKLVYDRSFALMGLSNYRMNLSGLDKDRPNMEINEPITHEM
YDAIRQTLESEQGVGNPYIT
>Tip_552
DLVSKGEVHDRGLIVPKNLDDLDPFSVLVRTRNIKKSKIKLYFKGKGSEKESPGLSALQF
TISEAGPKGTQWEVSGNRPPILRHKFYQIEIKYFKTVIYIYYGSIMHEELRVMGDLFQKA
ALIRGCNDLTFSQSVDTAEDSIIYDRPYLIEPLTVLAIKLAAWNRERPNKEISEPLSPDI
FSDATSVADPNLAPNMRLCI
>Tip_1714
EMVSKGEVHDRGLIIPKNVDDFDTFSVQIRTHNVQENKIQLYCEGKGTEEESPGLSSLQL
DISEAAPRGTQFDAAGNRPPILQHRFSEIEIKTYKTVIYVYSGSLMHEELKVIGELCRSA
ALVRGCEDLTLSYSVDTAERSIIYDRPYLIQPLTVLAIVLTTWEKERPNKKVQEPLTPDV
FSDANKVTDPNLAPIMRVSM
>Tip_2956
TLLVFGALADDGIKFPAHANDVDAYKVLIRTFEIKEMELHLAFQGRGAKQNAPSLSTIPL
DIASSKHRRNEVEIKIEMPEILLQSLFDIKLKAVASDEYLFAAYMIIDALRLRAELLQTH
VIMKGVCDLAFTHQIDNAEHSFTYNRPYLVRPFNSSRVVLNGWDLERPKPRTDDPMAPIT
IIEDSELKDPGITPHLRSSA
>Tip_2957
GIVVYSAFADDGVKAPAHAHPKGTYKILVKAIEVQESELQLKFQNREAKEEVPSLSVVAL
ELGHSKQRRNECEKRLEMVEVLVESFRDVKYLPVKSDEFLFSAYLLFQALRPRAELLKTH
VILKNVCDLAFEEGVDSERHSCTYNRPYLSELYEPARLVLAGWSNEIPKPRIDDPICPIT
MIEIQGLQEPGNSPHSRLTA
>Tip_2873
EVRAIGELHDKGLILPAHAKDMDPFRLPIKKTELAQGRLQLCFKGRGADNDDPTLSTLGF
AIAEIAPRGKEFDTADPEPQVIPYKFSHVRLTQFKLITYLFYADVLFEDLKVAGDLLRTL
AIMRGCNDIADSYSVDMSRSTVIYKRPHLIRPFRVLALVLAAWEKERPNSRVTEPLVPAV
FAEKEDQNDPDLEPKFPMNV
>Tip_3459
GLAKTGELHEKGYVFPAHFLDSEPYDLMIEQAEYREKCVQLFWEGSGSNKEAPTLDSLAL
NMSEEGCRGPELECADKYPDLFQAKLSTVQLSRLKLISAIFFASIYFENIKQAAQIIELF
VVIIGCNDMIFAVGIESDKNAIHFSKPYFVRSLRVLAVAIDMWDLERSNKRIGLPLVPRI
FVEQNDLAEMDLTPNFVLNM
>Tip_3460
ETVKLGQLHDKYHITSLDFAEFDPLKLVARHAQIRDQKMQLCDEGAGSDKNAPTLLTLSY
SLGELGTRASDYDACNPEPWTFQHKYSQVKMDKKKFITFLFSNYQIFGNMKTAGKLIRMA
VIVLKCRNMVHPTSVEEEKKSVFYKEPRLVHPGRQLVVVIGMFNEQRPDKRIGEPFEPGL
YAPKMALKITDLALNFIIQV
>Tip_486
DEIRKGDLQRRKIEIPENLKNIDEFSLVEASLEVRKPKVRLYYEGKTIEHRNPGLTQLQY
AISDAAPKGETWFAPAERPPGLKTRTHQNAIDYIQTVLYMYCGSIMQNELKILGQIFQRA
SLKRGSHDWEAAASVDAADFDIIFDRPIMASHLNQIKIQLPAWTQDRAFAEVEPPLSPKI
FEDSKYFNEPNMSPNSRLCL
>Tip_3334
DVLGCRNIHAYAAFSSRTLERASPLGGLIARTMLKVLQERTYISMKNAADENGGFAIEKL
HEERAAPSGGIWAKGGSAPQKNEDSLLEAQFNYYGTNTTSFLSVVAQVEMSLAGRAYSIS
PHLGFQADSAYADSVSEDHENIIFDCPFFLEYLRVREVRATCVSQETWESKLAKTLHQPL
FNNRRAVLQAQLPEFIKGTC
>Tip_4052
RALKAGTLYPYAPLNRSGMRAASLMGKLILRSRLRASRQAVFLEFENSSEEAGSFPAEML
GTTAEPPNADFWLKGAKEPTVVIAVIEQGSLIYLPTNNLAMLGTICKIGMMRIVCTYQII
SYLFFQFDQNKNDSQTEEHEKIELNYPSMFESLAKREVALQSYFETEWSREMHKVFVATI
KLDKGAIIDLKYPPQAQGRF
>Tip_4053
KILKAGTLHAYASINDSGLRRASPLGKLILRTQLRAHKRKVYVAFKNSADEAGSFSLEQL
DYSSAPPNGDLWMKGAREPQTTVAILLQGELYWFGTNTITFLGLIVQIAQVVIVAAYQIV
LYAFFQFDTAKSDSFSEDHENILLDCSSLVKVMRKREMTLACPLEATWSREMHFTFIGPL
FTNRGAIIDLRIPPNIRNEF
>Tip_3889
EILPVGSIFPAGPIIERTLENREPMPVLLKRKKLGLYKVRFYIRAKGAKKENDGYAIVKV
LLARSGVTGPSWQRGGTKAPITNDSGIEGEFTYFHTKNLLYMAAVVATQMKVIGKLVQIK
MLIRAHADSTYTDSIDEEKETVIFDRPWLLEKMNVITIKLALFRRDKPKQALGKPVYYEI
YSDRHAIIEATLAPYVRGKF
>Tip_3890
DILPYGSILSEGPIVARKLENKEPTPALLKLKGLGQYRVQFFVRASGVRNQSGGFAILKV
ILARTGVTGPAWLRGSLSSPASNLQGMQGEFTYFTSVNLMHLSSVVATKGDVLGKLFQIT
TLVRAHADALYTAHIEDEHQSLIFDRPWLFERQNVLRLLLTIFSRDRPNQCISKPLYYTL
YSDAHAIIEVTLALLIRGRG
>Tip_1211
EILACANIHKEGPIVSRTKENIEPMDVLLERKKLTFGKLKFYIRAKGAKKENGGFGIGKT
TVSKAGPTGPSWERGGTKPPISRQSGVQAELSYYNSRTMVFYGAILQTQLKVIAKLTQIT
MLVRAYADGVYSESIDEEKDTIIFDRPWLTEKLKMIQVTLALFQREKPNKELSKPLYHEI
FNDRAAMVEPLLAPYIRGKC
>Tip_673
EHEFGDRAAIRSSCSTAIKEGDQFMHGRLIGRILTLEAVPKFCLPKSTESLANNQSEVIL
RLSELNLLGDIRAKLMLGLTCAELQRTEMKNTRYLTARVPDGHIIIPISRKLEARVFKIF
LNLTVNFKTPMMDKSNEYRDNFKWGRILLKMKQNEKKANLLYGAFEKRIAPEINGSYGKI
FTTPVGMQAPQIGLQFDATN
>Tip_674
EQENSDNATVRDNVAAAIRDADGNIPIRFIPRVLTWNPLKDISLPRAVEITRWGHKQLIY
SNTDLELVGQVYENGKFGLTVLDTNSIHMENSRYLTMRIPAADAIIPATKAAEMEVFRTW
LQVVWDFPAPMMARFKENKDIKKLSKFILKLTEHISMEEFYFSPWGAKMTPDVNGTDRKE
VTTPLAPSGPRGACRFKAKP
>Tip_1739
EHDYRVLLLVREKAKHIFRESKQIYVVKFFVRIIVIQTLPAIVLPAGDTALCHSSDGVAL
TAVDLQALGELRRKNQSGPPFAIIDRFEREDRSIQSKKVPREKIAAPMFKKLGNGIFENF
LAPAMVYAGNEIELTSEGREILAWTKILLKLRDRLSAIEFHFTGYGRAGQPDNDGQSNRE
LATPMNKAAAKPGLAIDGTL
>Tip_1740
QDEHSVLVVIRKKADHLFRESMARMMLNFFLRILVATTLAHIILPAGDNALCQSTDGIAM
TAVELIAIGELEHKNESGPAFAIEDKFEREEQAVQSDKGPKQKVAVPAFSQIGNGSFEDF
LEPAEAYEGNEIEATSEGRQILDWTKTLLKLRDRFMGIEFHLKGGARASQPENDGEKTRQ
LAFPTNQVAARPGMAIGVTL
>Tip_3052
QYKYTPIKILKSSCTMQLKGSGEIYQVPMVLRSRAIETVPEIALSKNESSVSKSNSGRTM
MVSNLEMLGELYAEPISGLPFPLLERAEKENHDIMTKPLPRAVLNVPAVQRIGTLILELY
IAVALIYGGDDVEMSNEDKGSFEWQRNVIRLRTPCTHVEYVFWGFNRESEPDKDGQFPKT
LFSPLQTCGTASGLACLGLT
>Tip_3053
QYRYLPIRPLKSECALQLEGSGPMYALLFVLQNAAFKALPAVALAKGDNNVNRAQSGKSL
MIKQIEFRNELGSEPIPVIPIPIMERPQKEHDDVTTKPVARAIMDIPAIRKLGAMTLEFK
DAAALIYGNDDVEVSADDEGAFAQARTIMRFKNVLVLIEQAFYSSNRKANPDKEAFFPNL
LFSPVTAAGTQPRLSCLGFQ
>Tip_881
EIEGSNPIFYEGLCSGDRALHRKLMKYTFLVRILKVDRTLQPVVIGAVKLLLCEYHAVTI
NEPRIVVKGDIRANPGAELSVAEVFSQETGCDGYTTNRSAHAADEIPQVPKLEGSLLMGV
KSLETYIGATSIENTQREDYELLFLRLTCHTNRVSSTENIMETKVPNDTDSNGKRLVFDG
LVTVLHAQTKCIGYPLDKNV
>Tip_1668
SMQLAEALAIAGLYFASIYILNLQIDISYKLRTLKLEHVPLIEVARQVQILISRQHIIVN
NDDQVSIIAKNQKKAGGAVDVSEIYSVEQLEESYNTARDDNLAAELPCLTKANESFFLLL
ARKALRYGGVALNPRMRENEQLLIQKLVVCQSIRLKTKQLGVENRTPQDGAAGKRIYLAD
FVHPLNLQASLVLKILNKKV
>Tip_1669
EMKLPEGLFVANLVFGCVVKKDSLISIRFMIQVFLLEALSTVYILRGTKLLICGVHLATM
GEGKIAILKQIQKKVGGRIAVDDVNTNQIPEETYATTKKDETEGDLPYAAVWEGSLWMVI
IAIVLHYAGQSMDNGARENIKLIVNRLITRGCTKVLSQALKFSLMVKAEGPSNNRSYLCT
YVAPLETRTHTYFLIFNPNI
>Tip_3198
EVNLHCSLLEYNFCFDCIDKPAKFLQTHIVQIALYFQGAPAVLLTKGTRTVGKSTHLVIF
SRKQIMLISEAAATSRASLPAIVSEEAKTTSSNKQEKRDIQGADEPQTVPAMAGDKYCCF
LFINLHYAAYGVDNLENAEDDLVFSKLLIESRIGTRTSELGLLIHSDLQGSLALRQYQKR
LIKPVEPKVKLVAPIIDSAC
>Tip_3199
EISIHCPVLKLGICNDELARPSRLIPTAIIHIILHVEGFPTVFLSKGCGYAAKTVIILTM
LEKILMMPGETVGPGRTGLPGIVADDAQASGTDNWGSKNIAGTEEPQLQQIMANEKYSVF
LFIAFTYAAYAIERLEFAPEDAAWSKLLVEQMVGVRQSDLGLLVTPHLAGSVAISQFQKR
LSTKVENIISVLGPILDRSC
>Tip_2504
TISAQTNAQNRGIMFGTGLKPSQIAIIRAVDIFFFPQGMRKTVVRRAKNLFRKSTHAMGL
SCNRTLLIGDSVPVARAHSPLVTITEIETQSDLAANVKSAQGPDRLQFAPPMAGEQPDCF
VFVTVRAANCSMHKVEKIMSEVSESKLLLGMRVKMQARDLGLSVDPQAAGSASSRKAREK
LRTPYQPRSPLIGPIAKMTF
>Tip_827
ELSLSDALLIRGFCFGAVSQHERFMNVRVAKLILKTEKPPKILLARGTKILLCGQHALSM
SASRIRLLGDVQAKSGQQVPIFDADKIETEADTLNTRRNSHGADQIPIVDKLEGQLFACF
MFLAMLYAGGSVGKIEKERTEMTIGRLLLEDRLRVQARDLGITKDPREEGSSAKRGYHEK
LIAPFQTQTPLIGPLLEAGC
>Tip_2524
SLAEAVTHAYANRLFEEIYKEFEVAATSTKNASGAFRALPLIVPKEAQMKSLNGQENLKL
LQRREATEGPNWDQVAMGKRVLQRAGRNPKWTKWDMTERSDGTVSYPYKRLNYNKVWPDY
LFGSRLHVGSLRKKPPATTDEVVWRKVYAISERRGRQVNLQAYQDCREPVTRKTQQIKKL
VSVPNKIVLADIIPNLVRSK
>Tip_2525
GTPESIEDDFGPRLIEQTTKDVARFNTNLKDGEGLFKSVPLYLAEEAELKSLGGSQQLKL
LREKNVATGPSWDKAEVVKKMLEKTGKGDKMAKLEKSKANGKSAVKPYKVLGVSFIWPNF
VFITNVKMGALIDKPPAKRAGLVWEKEWLRDKSYAQKVSIKVWQDARDHVNQIAHLAKKL
LAIPDKLMLAESVPHLSQNV
>Tip_2145
TLRRGHQHALGAFLFNDWNQEIAPLASAMEEPNGRFRKVPVLIAPEGHMRPIGASQEINL
LSKKPVVRGPAWDYANRQIRLMKERAVEYMDHLLEESKKDEGNESIPTKIKSIQKLFAPY
ANITRMAVELKLRKSTFDTDEVVYQRAWVTNKAAEDKSSIRVWQDMRAKAVHRLKLLKKV
LNIPDSILIAQVGPSLGQNV
>Tip_2146
DLGQGRPHAIALFLFQECRQLVRTVPGHLRDHNDFQKELEIMVPIDGKMKPLGGDEAIKI
ATKKPTIHGAAWDKCEKYIESIGKKKISHEFNAIGRAKQKNGGECIPTKLRGLHLLFRAH
AGATRRGVSLMVRKNKREKDDVRWAACWLIEKSFDRQNTFQVWQDVRGNAGNSKQLLDRM
LDISYKVLFTHWGAQLSQSL
>Tip_303
EIGQNQMYKLMRSLTAQSNETVEVMKYHLQEHRLFFIRIPHLILNNLEKLVVGANEQLIL
VAKSPAYQNQTLELSAAPLTIFGYLPINEHYKITSTARGNAGGRSVQQKVAQFAELMSGS
LWISGHTIGAIITKSDRQNDEIFWERAWIAERLVVNSMDFAFYQSICKSPAADLRLSTKI
LQPPVRLLVAIVDKELKTDI
>Tip_1523
IGNDGRKFYIKSLKSAPRKDHSKAAKLMMSELKAFCRKLSETYEGARILLVYIYRTLESL
IERTPPAYNSMIEKSAAPIESLAAFIASGGESVWLSMVEDQAGGDVPETLERFDLLRAGI
ILAVGLKVTQIVTRIKRGIHLMLHTKSIHLEKLLLKAKKCQIYASLTNTPQLDAKLACQI
LDAPLKEFVGDIGVELFQTS
>Tip_1524
TGSAGKDLWAKTLKQAPGRDDETTLRLMFEHLNVFYRKLNLVFEGKHFLLQYIYHYVESI
MNRAPTAYDSTVDKTATPIHILNTLIGGAGATVWVTQEADNIKAETPSALERMDALFAGL
FLKTDSAIADVATKRQRGLGAMVWEKRLLIEKLVIERTKFSLYHQLTKTPSLDSPLVAQI
EDNEMKAVTPDVGTAITNTV
>Tip_3083
KGNEGGRVGYPSCRNQGGRSCREAKRKKVRTLEDHPKMYFLRMQPETTLLAFLSSKVLAE
AEEDSEGAGYAHEPWANIVPIFTYYLGDLEELAVQLSKNNELCPRIAVALVHQPRITGAC
QPDSGDAFVSIMVRDDAQVVQMNYLFNTIVEGLTATDDSWAVYGQQQLIYIYKSPLQETV
EVELFDAPVGEARDPGKTHK
>Tip_3084
KGHEGIIIQFSQAKLVGGEDNRRVERATLKDLDNLPRLYFVAVQAASTLLDFMTAKFAAE
RDRDSEGDDFAAEAWKSFVPVLMHYVGELPKIIVEFNKRQQLGPSASIAIQKEPRFYGGA
QTDECGDYGAVLARQESQVDTLNYHVNITCSQIIPDAGLLKIFKKFQFEFLYNMPLEERI
QDELVEPISFAKKDAHSQYE
>Tip_2597
ESAEAERVPLTEVNCIEAGDHRNSMRSGLREIEKKYETWVVRIQKKEKPVSLITGRLLAK
RKTNSQGEIMATEQVFDLISAFLWFMSERHGLVTERGQSDEQEPSLSYAYDYEPQQYGRR
NIPKGQTQSAVFKREPISIDGVVTEFGLHMHALMSDIDVWKIWNKFKLTSALGGPVAEQI
EERLAKPTVEEVRDPMARNQ
>Tip_1242
FEALKERVYIELLNSNLERDKGVSIKMKLRDFQDFFKDMEVYVDEKQKILKCLSFEIDTK
SGTNRDTRDASSETAFRHLHCFELTHGAEKSRALSSLKTKRMPSKGPLALENEPEKVGCY
ANKAGSSFGAVISPEDSEVDSFYWYKIFLAKYLLMEATAMKTIRRHKVAFSVGGPLDARL
LERAIKPTSNEVRNPDTKTV
>Tip_443
QLDQGDSGTIRWLMEAAGSDDIESLKLRLREQSQLYRRVDFIVLTKSLMLLVDAAQLTTL
VDRHPSLQGSTVQNSAPSIPIFGPTPVQEKKEVFFECKQKSGGADALQSIKQTEETFYAA
FFQKEHAIGNVLSKDDRKISDAVYEMNWILDRIVVSTLDYSFYEDTGEHPAADGPAFNRV
VDDSIQSILNLVGKLVTPNV
>Tip_583
QIATFKAFATKELFNVNHFSKLSYEGFDQKILSVVVECEPTPLQLQAGTWAIAALDMVEL
SPKQDGITDMEQKNQGLESVLELHGAISGWLVMKHNVDNQMAPDLISRSMHDGCYALERD
ICMAAYTATEMVVKEKIVLEDVLLPRSLLVDKKKQGLIARGFWKGITQQPVRMHRSFSLV
HVPEEELIAISLQVRLENDH
>Tip_2865
EVAERESFRVTELVNRKHPTKVSFDDVQCENIGVLIEAEPVKLLLYGGIWVVIKLAIVNQ
APKDEAADDGESPSKGLQSILHPTRVATGYLFLNYAILNQQASELTFDQLEDSSTHFEKH
SLVATLNVHGPMWEEEERIENLIIARILIVRRRQEHVLCLNQLNGIDEQTQKRKTGVTLV
QVPESELLKRELETRWNGQH
>Tip_2866
KIATFKGFQVAEFCKRHHLAKLEYDQVNHETVGMVIEITRLELLVEGGIWRIVTLEIVDL
NPSQEAASTACKKADVLETAFSANGTVDPWIFLAYNKNNELSAELVFRQMQDLSFSAEKA
GIIAAFNITKPMIDEKTRIGSSFVEGSMVMDKKMEHIIAINNWTGIDSQPARIASAMSPV
HFPEDRLANLDLELRTAGDH
>Tip_1639
EVAQALNFALKSLFILEYQAGLCREKAAETVLSKTIVIEELPVMPKTAYWVFKVGREVEV
DVKKGASCATNNRLQGPENAISAQSAIRAWVLVSFQKESAETSPLTLGAYNQQTFAFQKN
TLFEAFPFQNTAIDKISRNDQLKFEHEWVVDVYYDSILCCGYFDSIGENQAPYRPAISAV
IVIKDEIVAVAAALRVTNSV
>Tip_1640
ALVEVLNNAIKGLFVFEMTVFLCQEKAKEKLMAKTLIIANLPVLPRKAYLLIQISKQIEI
DIRARAACARNNNLQGAKNALAVEKSLKIWVLVRFMRDNAESHPVTLAAYHSKTFQWKQT
TLFAYVLLRYAALTHLSRNDQLSHEQEWLLNIRFDGILTTAPFNNIGTNQTGDSPALATM
LAIKAPTVVVISAFALVGII
>Tip_993
QVAHMFSFAIKAFLVVEHQSNVSLEAVGKEFICRSFRYEPILMFPKSGFWVYNISAEKQV
RIKLDAIVKQGNKHTGPQDALTAESIIDTYLLLAWSKQNEAGSDLILAPMKESDFSNMKD
IIFESFALQGVYVANNRKADDAVFEHQWVGNKKFADLVAVGIWRAMGDQQAAMRRVLTPL
LVTNNALIVLQAVVKSENNK
>Tip_3934
QAARVRGFEVPAYFVYEHLSRECLVEAGKETISRSLKYNPVSLFPKSGSWIFNVSVSKQV
LSPKDTSVKESMKETSPENAMQIDPIEDVFILCGNSKENEAASDLILEAIQDVACKNVKD
MVFAGHVLRAFLFDNNKSPDDVVWEEKMIGNRRTEDHISNGFWQFLGDYQAAVSPHLSPL
LRTASEIIVLEDIIRSQENN
>Tip_3935
PAARVRGFEVPVYLVFEYINRETIFSSGREAITRALKYHPVYLFPKSGGWIFHVSLSRQV
IAPKDTTQKESMKESSPENAEELDPIKRTFLLVGFPKEAEGASELILEALQDVACKNVRD
VVFAAYSLRAILFDNNRSPDDVMWEDKVLDERRTAPCIVNGFWLFLGDYKAVLNPNVSPT
LRIASGMIVLEKITRGTENN
>Tip_2950
LLPKITPKALKAKIINTQFVDKGIRLFQKRQDLKRTVLPRSQLRPGDRFGTHKEFDPFSA
IVRLTVSDRLNDEFVTFGVKPRLSGHFKTFLVMADYGRFDSTLETLFNKFFSSLLRRNDL
AQQGKLSKGTFLRRDDLAEGHLDATRDCLNQNRKRELVERSERAIMQQAKRDAGKPLSWL
EGYSRKLYPLMADSRAHNRH
>Tip_2951
VIPKMSAETFNKKWIGAQILSRPVKLFDEKAELQALLLPKAHINSCTRFTLHRKFNPLSR
LVKMAVNSSLNAEYNNFGPRPRVRGEIKTLRIMAFYGRYMADLKSIATKGTAKRSDRQSL
AQMGQLGKGAYLAQDELQYGYFTATRENIIEHHRKHIVVRPERMQLEQAELPIGKPLTRY
EGTDREIYSLRAYSRAQDRQ
>Tip_3969
IIPAMDPQALPQKCFGQKLIDKGAELLNEGENIKLAVIPKVALRPAEGIGRRSETDPVSA
LTPLASHDRFKLALSRFKVEVGVAAQVSSGVIPAMYTRRDKVQAVLFSTLKGRFLTYWEI
TALGKLEDGRFLARSDLRAGELDATRDCVTPLRSGQLLERSERQDLKPEKSKRSSKFFVF
LHSARKVFSMITDGCAQHRH
>Tip_3970
IVPPMDPPSLKDEVFGEQLIDQGLELLNKTQNIKVAVITKVGLRPSEGIGTHDEVDPFGI
ITPLSSQDRLKLRLCRFRLKVGLGAQVESFIILAFYRRQEKTAAVLYSKLKGQFLTYWEL
VELGRLEDGRFLARSDLRAGELDATKGCATELRSGQLLERSEDQNLEPKKSKRGNKFFVL
MYDARKIFANVLDGAAHHRH
>Tip_2449
IGIEPAPFSEWGKEVLTAKAEKHLWIFQRSRSIETGWVTTLAYGPLDSLSTTHNVAPMAV
LRRVPAMEANIIPQGIPRAAYELGAGVTHAVLLGLGNVRPSSEEHLIENVKNAILKVMVR
GYKDKFQVGVYPDGDCLNEEQAELIQKWVAEKKSGHFAKRPAAKAYVEKRSIDGKDYYDP
NKTLGNISIFKPDLLRKYPG
>Tip_2450
LGVRRSPLVEWGAQNATELTEKYLWLFREGKHLEENALTAIAGFPHDELAISSNEEKFKV
LNKVSARAKEIVPQGDPRGAYKLQGGVTNAIIINLRNRAERSQDYMFEDLEVALLKAQTK
PYLGKFLTQIFAAAPNIADEVVETKTKWIGTRETGNLAKNPGFGDYTQKRSVASIDFYEH
TIQLSNVCIIKPDLIAKEEG
>Tip_1183
VVVKKSPFAGRSEHSATYITERKLGVFRKGRTTIVSVIPAYATFPVENLAIHNATEPMEV
MTQVSAYEQERIPQTALRAAVELGADVTNILILGLNNKRERNTAFVFADIKGDMFKQQTN
LYLGKFSTRILLTADYVRNDGVETNSAWIGERKSGHSQESPGVNSYEQRRKIAGKENYSV
TIELAQVCLLVPDAIERKPH
>Tip_418
LLPKINPYTVMADISVESLLQSDVSFWGTYKMIKVAVLHPVALFPSDGTGIQNNTAELAV
LESVNPHEREKLTEAGLRIALGLAPSLEEAIRIGFNKKKDTPAMHCLVEVKGNFLTFERN
MMLGNYETGLFVTNPKLRAESVPREKEYVAHQHEGYFQEFPEFSTKTEKQVTTREEFFSL
FFGLQETCADISDDIIKKKY
>Tip_1715
VAPKIAVAPSIRVLTSTQQMDYAFPNEPFVDNFSDANEHEILFIHNNGVFIKEEVSVDPE
QVQGEAARKNITKSFGTFSIHQLEVAPFHVIGIDTQLKAVTMQEEVLNGLKASMMTSLIN
VLLTAFTIEVLWICENIRKIGVLVQQMYWSFTACAAYTTNAEGTGVVGAPSPNGQQKTLF
QVASHQLVLLAAWLLITRIG
>Tip_1716
VAPKLQVAPNARICTALKEMAFAFPSAPLVQLISFVLDLSAVFVPKIGIYIKAEVNVDIN
KIKGETNKENVSKDFGMFAIYQIEVVPFVVFGINLQWKGCAKQECKNSALKAAIMTTMLD
ILLSAFKIEILWLCEDVRGISVLVEQTHWKEAACAVYSTNAKLPGVTGAPTDNGQHRRLF
STADHELVVIEAWLLITRLG
>Tip_582
IQPRLNIQPHVRILLAMQPIAFAFHANSLVNILSGGISLPLAYLPVTGVFIEAEVNIKVD
QTQGESAKVKISKDTNMFSIYQLDVKLFNSYGVATQLKGIIVDECQMSAATASMFEEILE
YLICGFEVEVLWLCESVRGKGQIVQETFWRSRKMEVYMEKSTLSGIMRTRSELSNHYILF
SVIPNNLVLLRTYFLLVRLS
>Tip_483
LVPRFHAAPTRRAIACVKYVNEALSCGQFVNIIRGIIDIPVQYLPSDGVWIKGLVEPVKD
LTRGESENNRINNQTGIHVTHELSAIPDKRYDIGSKWQGIQTGACGIEAAKATFYTFILE
MTLTAFEIGILWQCSDLRNLGVPIEQRFWKETRRRLLCPAAEMSGLDSNECEFGKHYQTF
KIIPNEVVLLKAHVLITILY
>Tip_455
LLPSIYSQTVRKEVLALEAMEPLYQVFYFNTLIHGVLKSPLEFLTANGNWTEGIAHPWKS
MDYIEARKKSAHQNCKDNITIEQSIRSERRYNWTEKRTKDNAVNAKLDTTQSVSTSFTYD
LLLDSFNVDVYQKAEMLKIIGVPADGSFWRENRRQIIQRAVKQHNLNTFDTNFVKSIQTV
SFVPNTIIIICVKIMECVRI
>Tip_456
LVPKCHQAALKREVFALEVVEHLFQPHYFNAAVRGLFKIPIEFLPAVGKRAERIAHPWKH
LSHIEARKSNSHKHFKNHMSLKKLELDQRSYAWAEKRTKSSFVGTRSLTNQTVYTYCKND
LLIDSFDTDVYQKSEQLHIYDLPSDGGMWKEQQKETVARATKNHNLSTYDHTFVTELQTL
TFIPKAILIIAPRLLFCVRI
>Tip_3942
LLPRLHAQAVRKSVFALKALEKAFNCLKRNIVIKGIFDNPLEFLPVGGLWVRNLSDPWKS
MTRVQARKKKMHGNCNLHISIKKSFRSRRRYIFAHKREKEETPSTKLEGTKSVYTSFCSD
LLLDNFDVGILVKASQLRIYGVPYDRRFWTEARQKLVCRAAKMDNLETKEAVYGRDYQTI
AVVPSVILLIAAEILTYINY
>Tip_3943
LIPRGHANAAGKSIVNLKALETKYDNYSPYVMIGGVFDNLLNHLSVGGLWQRGLAAPWKA
SNRVAGLQKKIHGDADFTISEKKDMRKRQQYYFGALRVKETVPTNKFEDEESVYTSMVPQ
IFLNHFEIGVMIESQQLKVYKVPYHRQFWPEERTELVCGVGKISSLENRAAELGRDYQTI
AILPVGIIITCHRLLTAVKY
>Tip_281
TVEQLPAYAMSKGIEEVSVYNVDMECMHSHTVMTPVGVVAVLLLEKGGTWVYLMKEPIKP
MGSMIIAKDPKREKKTLQLDSAATSATERIWVLNFMERSEKGPSDIMQRLRSKAVAFQKS
LIIGIFKMDGLSTLTKIQCDGLSLPRDYAIDKKLYNVIKTAYLLTIRKRYADVHGFFTTL
DTAPLPSTIIQGDVSHSTTA
>Tip_2539
ALYRILEWGLPKRVDLAKLRRQEADSAFAFAVDSKQWALDHICNIPSKSYLTVIKDPKAP
IEILEYAAWPDQISLNFHIDGEPRESYYLTVFNAQSSKEQQAPRAFVQLVHKVRYVLDSK
LMVKASGARFEYCMFEMTEEPILARKLTSFTYNDEAQEYDQLVLIPKRESVALVDIVRML
SYQTIDFKFHIGVKARQLGF
>Tip_2540
ALYEILEWGLPKRVDLGKIRPQEADTAFAFAVGSKQYAIDQICYVPSKSYLSVLKDPKVP
IEILEYKKWPNQASLKLHIDSEPEKSYYLSVFAAQTSIEEQAPRAFIKLVHQCRYALESK
LMIKASGASFEYTRMEMTEEPILSRKVSSFTHYSEVQELDQLIFIPKREGIALVDVIRML
SYATIDFKFHIGAKARQLGF
>Tip_3048
DAFPVADANLPKRTQLSDPKARAAPCPDALLTIATQRVIEHVSRYPSLKLVQSLKSPINA
LLMAEYKRSPETAEFKPHMQKMSKLSYHIQLFINRNRIESAEPRAYIKLATKTPIRVNWN
LIYTLTPEGYEITNEALIDLPKIDHRLHEKRRINEQERKETLVTSLQNEQLKVEDLGLFV
AFAPLTLNLVWGTKVKDLGM
>Tip_3049
ESFQIVDGNLPKRVQLADPHERDAPCPDSLLTPSKQYVIETISYYPGFRYIASLRGPLNN
IDMADFKRSPDTAAFKPHLEAFAKFAHHLQLFIGTKQIEKAEPRGFIKLTLKTKIAVEWN
LLYEVTPESYELTKMAMGDFPTINHQIHDKGQLREEQRREALVVAAQNEHVKVSDMALLV
AFAPIVFNLVNGTKAKEIGV
>Tip_2643
GAFAILAQCKPNRMNRANSNQRDGAASAALLTPTEKHTVNCTCYYPAYKYILTIKNPRSD
VNIALYRPAPDTRGFKPREKAYEHLTYNLYLSLGTRNNEKIELKKFIRMELNVKIAIDFS
AFYRFMPEDYQLSKIDVAEKPQFTQKQFKKGHCNHAGPRGSITIMPLHFKVRVSDVHVII
SYNPLRMELTVGTKAGQLAI
>Tip_2644
ESFPMLAQPTPNRMNRASSEQRNGSASAALLTPNTKHETDSIAWYPSFKYVLTIKFPRLD
LDVELYREAPETRGFKSKQYPPEHLKYNLYLFAGTRNYDEVPLRKFIRMSLGVELAVDGG
TFFKFMPEDYSLAKIGVAKQPQFTQKHRAKGACNQARPKGSFTLIPDHLKLKISDARVTV
SFDKLRMAMTVGTKAGQILV
>Tip_2186
DSFPRIEGQIPNRVNLADSSERDAPAHDMYLAPDEQFAIDAIDYFPGFKYIAARKDPSKS
VDIKNYQGSPDTSPFRKYLEAYAKLTYHIYALNQTKTMYDTDPKKFVKDRLTLQVPLEFD
RFYKFQPDGYRLCTFAMADPPGVAHELYEHGNQRFPQKRKGFLVVAQKQHIKVADIFVFF
NVHPLIYDEVVGTRVTQVGL
>Tip_3121
VIDDLKKWEIPTLFAFEKKPPLHRMIKVGFVMIPVETAREEIRFNMGQFLKLVNELDGDD
VEFAEVENELTGTQLQAQFAQIDRYYFRFISFYVEQKLDGGRPKIFFRKAGSGLWTLEIV
LIFKTFMKKQQDKASIFVDSAPPIQAVAYFSRAGSIRLKFEFVREPSRQCRQILGIVQVL
GKAAMKAGPDHAQLEELAGL
>Tip_3625
IVGEMKKGPVPAELAYGRAPPLERGTKQTDIKVAIENSRDDVNLSLGLFLKTESGSKGSD
VGYAGMRDDHAANALEAERAKMEAYYLRVVAAKWEVRLSEGRPSLVFRRAGTHVWLLEVV
MIFKEYLQKREEKYVLFQDATGGQNGGNYILRKDHVKLKVETADPASGQNTSVLGIYQIM
SQMSFRCTIERNRQKSQGDV
>Tip_3626
FVGEMRKAGSPAEFGYGRRPALKQGTRESPAKVAIENAKDNIYFVLALFLKIENAAEGSD
AGMDSMREDRASFALDAQEAWFEAYYLHLLPLQWEQEMSEGRPPLIFRAAGSEVYLLETA
LLMADYLKKSERRNALFCDASGAQETGDLILHNDRVNIKVSTCDPSSGPKTGLPGLYTVI
TQVSYRCTIDRDKQRVADAV
>Tip_2164
GCDELTNWGLPSQFLGEQDAPLNRPIQLGFVTLPSQKNREELGLSLGYFLLLVNESEGKG
VDLNEVRADGGGSYLQKALSKFEKLYSAFISFHPEKQYDAGHPRVLVQNVGPGHRSLTVI
LLFQVYLAKRTNKEFVIVNKDAPVKKIDYVAEAGNMRVKLEVVKHTADQCVGVVGVMKVI
TLAPKNCLAVHGQLDSLVGL
>Tip_2531
EAQAIIKWGLFFDVENIRDTPSDAGFAYNHILVTFNAAPEGLDFNAGYLIYLFATGEKTN
VTLHYTHAGVRSDPESNESYTYRETEFKFVATGAREDTDKGQPNEFIHVAGPGSYALEDF
VAYLVYSAKNELNIFVPNNKTVAKLRILCSNKTGPVKLRQQVVKCPPRADAQYYGTAELY
SLKPDDAKLSADRLDNIAGI
>Tip_2532
DIETIAAMGLLKNVESTQSSPSDESTNMGHILVPFRAAAEQIRYHASWLIFLYASAEKAE
APFYYTHRQVNGNRHKMKANIRRDPQFNFAASGAREESDSKAVQAYIKINRSGNYTLEDF
MIYVVYSAEREFDTFIYDNKAVVAKHLYAALKEGPVRLKLTITNCPPRERSQIYGTSKIF
SLKEHPSRLTTERLDRVIGV
>Tip_823
EIQAVLEWVLPKTLDTTSRYTKTATCTLGYVAIPPRAVTAQLLFYENYMYVFCLREPKKV
IPFQAVTKDPQAASAQVRLDGLNQVSFQLYALDAQQNFARDAPGDIFEQLGGTRFALDGI
ISYNLYQTERMNAICNVKNAGVALDRIYSSSRRSQMQAKKEVVNPQKRNYVNFYGVIIIM
TYSPIPFKMRRAQTKHIITC
>Tip_3078
EIHTALDNVISKSLDAVATYKSVVSFRYTYQPAPPSGIGVLLVFYSSYLWAFNTKTPRKA
VPFQAVEKDPAAISANIKFDGENQVNDSMIRVVDNFTAARGSPVAFLERLGGIRAALDSI
LHYSFYPLDEAGLIAELQVARCPLARVFSIEKRANRHTKRAPNSLLKRAWSDFYEILVMI
AYRPIPSEMLEDEFRIVTRV
>Tip_3079
EIHTALDNVISKGLDAVPTWKKVVSFRYTYSPSPPSGVGVLLVFYSSYLWAFDTQTTRKA
VPFQAIEKDPSAISANVKLDGENQINDSMVRVIDNFTAAKGSPAAYLERLGGIRAALDSI
LHYSYYPLDEAGLIMALQTARCPLAAVFSIEKRATRHSSTAPNSLLKIAWHDYHDILVMI
AYRPVPSKMLEDELRIVVRV
>Tip_1054
ELHTALDNVISLSLDKCSNYKTTVAFQYDYVPLPPAAIALLLVFYEGLLFTFNTRTPRKA
VPFQAVDKEPGAISAAVKLGGPNQVNDKIITLGDNFISAKNSPISLIEQLGGIRLALVNV
LHYSFYPFDSVSLISPPNVSDCVLARVFSIEDKATRHIKYVPNNMLKTSWSDFFSVLVMI
AFKPLPFSFLEDELRHVVRV
>Tip_664
EIQAALDYTLSRAIDADSTYTATINYNFGYSALPPRGITPRLLFYSGSIWSFILREPRKS
IPIMQVAKEPQTQTADIKLDGAEDVSIELIAMAKRTEMMRDAPADYFEQLMGEDFAVDKI
LSYTFCHVDRLEVLAKIKVEGVPLTLVYSQDKKATREARNKISNPLKLRFLEIFGVVNLL
SHGPPPYELLESETKHVISA
>Tip_3843
EHDCVLTYDIAKEIDEAELYNGDVVCQMGFLVLPPLGVNAALVFVRGSIMVLCLKEPMST
MDIFVITNAPRSEVVTSQAQAANTQDIEFIWMRAFHRALQGGPRDAQEQIRQDEISLERL
LPQGLFHLERMSTMGKAQFDGIAIGRVYQFDSQAYDVGKTEGLLPIRLRVVDAYGTVMVI
DFASIPDTYMRTKGKHSTAP
>Tip_3844
IMALILTYDITKIIDEAELYASELICQMAALIQPPLGLTSAIVWVKGGVKVIRLKHPRKT
ADIFLPSEAPRKEPVPTKSESSNSQIAEFFWMRAYLRDIRGGARELQEGISEDAVASERL
WPQGLYRLERGVSAGGAQYDEIAIGRVYPLGPEAYDVEKTEGLLPLLLRVMDASGTVMYI
EFQTIPSTFLKYKGKSKTKP
>Tip_577
EFEMTLSFILASELGEGPTFDVDARAQQGNIILPPIGFDHLLSMHKGGVWAYTIRKELRP
THSLLVGPNPLKDKPEVETLSGQASETKFLWSRETMERRSNGPANQMEEFEGLVIARQDD
LILGIISYENFGTRKQTAFIDFSLTTGYKVDMCTVDIFRADWIKPMERRFQFYRGNVAIA
DEPPVDAAILQDAVECSTNV
>Tip_4084
LFKTVLALISTKELMKGCLMKTDSETLENQMLLVPTGIDALLILDDGGVLKFRIQRKLKP
MMSILVKPVLDKVTRSFKIYGAPGKEEEYLWTLALKEKRVDYPKDHLHTYEGCATIVNTD
FQLALSRFQDVGAFDLIAVEGVALSSSYRTSMSAASVIKKDHIKPKGKRFQHYKALMKLS
EHLRIPIAALHDVVKSKEAS
>Tip_4085
QMEMVLSFLAGKELTDGNLWKLDSEAQEAQIKLAPAGVDALLILDENAVWEFELRRKVRP
LQSTIVGPDLLREKNNMELLDGLSTAGKYIWTVELIRGRADGKANHLALAEGSVMTTKVD
FQVSEFRFKDFAVFDRVCFKDMILASAFRVETPTVNIIKAAIVEPKSRRFQIYKLLLTLA
DLVPVASGILQNAIRNNTSS
>Tip_3398
EVSCANNFPLAEAVNTLEIPPQGNDTFKRPMFVNAKAEIELYIYPDEGTTVLNLEDYLRV
TVTIAPEFNPSDDAKKLKALRRTKLGSLQLWTGTSITRPDVAPYKLRKEAKGQDQTYRVL
LPLGHEALQSLDPMADLAKEHITSTRCILLAWKKYKAFENGSKNGIHEAYGNFYLVYSMR
VNVGVPKPQLARLIQGNAVS
>Tip_3399
EASYANKFPIAEEVAALEAAEIASDAFMSDCLINPQRAIRVFEYPMEGATMITLADYLRL
VVQIIVHKHAANEDNTLRALGKSGLASETVWKVMTITRPDFAPSKLKDEVRGEDLQHHNS
LPLSHENLAAINMASSIDKDVIKSPRKPFLEHREFKFFTHGHCSGIHEKYGSFYLAYTTQ
FDVGEPKPKQGVDIPVYFSE
>Tip_330
YAPYVNKFSLTEEVLSLEVAELGADAFKENVLIEPELKMRVIAYPRTGVWVFTMEQYLKV
ITSLIISYQPARDPNSLEALGRSSHGSERVWVIMQLARPDFVATKLKKRIRGDDLTYHNN
FFLGRLKVTGINKLSDLRKEGITRPAAIVLDHRHFKLYEKGYRGGVRTKYAEFYLAHTKQ
YSAAAPKEVLNADIAHQWGT
>Tip_750
FAPKISNHAITGQANITQKTEWDPDIIRETTVLDPHTLMKVLEFVTTGKKVYSTQEPNRA
IGLLSIVVKPKGVPAALTSGGRSSKGMRAVWTVDLSIRGDYSTAQLAQVLRGVKWMLRDN
FFLGKLQINGICLLANFREQGTNRPKDALLSQRATAIIATAGIGSIKKRYIEYLFIYHWM
VFREAPSGTAEVYPTNDSEQ
>Tip_3469
HEPGKHDHSMTDSIDFNNVIEFDAEAIYEQSVLEPSDQVAVLADPATEAKVYTVEDPLRE
VAQLSIARGPEEVPQSLECPGRSSNALEKVWVINLNAPRELAPYRFALAIRGDHMVYGGS
YYLGKSAAEAIGKLPDFRRMTTSKPRDVALDKRANNLLLVSYIGNIHFRHKDFYVLVSWV
DYVNASDRMLTARIVHSLSK
>Tip_3470
YAPRIDANSITHSFNCTRVTEWHADPIHDRTVLEPKTRVRFQAHPATGRKVYSMEEPIRS
IGSLAIARSPEHFPRALQCPGKSSNGFEKIWAVDLSARGDFSPTQLAQYIRGENLVYNNS
FLIGRTQIEGVNSISDIREEDTARPRDTALSKRASHLLATAYLGNVKKRYAELYMLFTWV
YLADTPDKIFPADVTHGSSQ
>Tip_3383
KQRRIFEANVQLYLEAKFTSKAKIEKYGRRSAKHSLTALDMIMLERNQYQNYMVVLSIEG
AGGALLPCQESDRDEKKLFVDLLLLHAGIKKLTAFNLVQKEHFFAEGGIGAGRAIQMECS
VVVGHIVQIRGTVKSKTAGHELLYGKLLIWKAKLEETKAQAKSMTARKDGYVLINSRLLV
PVMESTLLLISILYECDPRA
>Tip_3384
VSRRVIEYSYELFLELRFVHKAKLKRYSRASPKHLQASIDLLMREKNRYQSFGLVVTFTV
ANGKALNVRQTDRQQKPLYLAALQLHLGTQALINFSVDARQHFVLEGDIGCGREVKLEQP
ILVGHNVKIEGEIKAKIRGKDLLKGRLLVYNEKFDRSRSMGRSIDVNDEQYFLANCRFLR
GVMEPTVLIVSILYPAESRN
>Tip_4066
ISKKVIEYTLELYVEQRFVYNLHIPQYSQRCPSHLLDAMDLLVSKRNQAATFGYVIALQV
ADFAALDNRETDHQKKRRFIAALKLHLGAQAKAAFAIERRTHGALEGDIACGRKVKAIEP
MLVGHNSRLEGDKSAKIKGKQLIYNQLSKANERFDKGQSLGRTLAIREEDYVMAKCRLLQ
GSMLPRARIISIIHPADSSN
>Tip_4067
LSKKIIEYTFSFYIEKRSLQLIKNNQVSNRGPEHLLDAMDLMVKKKAQVWVFGLVLNIPV
ENGEALDWRESERQLESLTVGVVKEVLGAMLLTGFPLDQLRHFILVGEDTCGEKLKMLFM
MVVGAVKKVEGDVKSKAKHSNKIYTHVCKKNPKYDMSNVLAKRIDISDDRYVIAKCRYLR
ILMLPRILLLAVLHPDDSFS
>Tip_1376
SSKRIATYKYELYVEKARVHETQLEEVSKRELKHVHGHRDVLLRTKDQNNSYDLNSMLFL
ADDRKIDAKEDEESKPPGVVGTLGLSLNEMTIVNFETDKIKFAYKEVDVGPQKTFEIGTS
VNYGNGKKKDTYLQMTMNARCSLYGKLLLRTKAFDRKVGFTEIIDLPSGIWVPFEFTFFR
LAIAPSVEFFNILVPHEQSK
>Tip_1377
SAKRIATYKHDLHVEKARVRETQLYEAGNREFKHVHGHRDCLLRTKDRLNIYDLENTVFL
KEDRKINTREAEKTKTPGVIAVLGVHLNEMSLLNFESDTIKFAFKTVDVGPQKTFKIVAT
VDYGRGAKKSAYLQCTLNGRCSLYSKLLLRNRAFERKVGFTEVIDLPDGIWVPFEFTFLA
LVLLPSIEFFNILVPHEVKQ
>Tip_2782
YSQRGARIAYEWQYPQLRVLKKKLEEFSPRLLKYKYGKRDLVLKATAHKIVFELNPTDVV
AEEKRMNTQEKDEARAPGYISILGLNYGHRTTVNSQVETNNLFAKRLAVGPPATLEQEDL
LSKGDESGKGVYAECLTVEKTMLLVKMVIREEQAKRRKGFREIVDVRTEIFVFGKVSYGR
FALPPSLKYLEFMRCSEQFD
>Tip_3744
YPKRGARFMFEIRYAACYIVGKPIQPYAPIVLKYQYTHREAIFLESLQKTHMVFDQLQAV
ANAARNHLDEKEDVMTPGLTNQLELEYGLHTDVNKKFEASDTFPRQTQVGPSANFERQNV
LAQGDDNGEQMYGAGLATYRSNYTIKIAIGSKEYERQQGYGAAVETTLSLMCFGAVGIRA
WALKPGLKKMEFIKMVKLMV
>Tip_4056
YKFRQAAHTYDMAWGELKIIGDGVDPYATILLSYRYGQRRTIVSEQLKKIKLLFECVHTI
TKLSLNNSLDRDERRGDGVANRLSLDYGFKETKNNQFETTDAAGKRIDVGPSGALKQQES
LGGGHEQGDQSVIEHRLVERRLFYLQLGIRVKKSQKKQDYCGESEVTIALVLFGILSYLR
LAITPDMPQVHFDKLTENFK
>Tip_4057
FKQRQDKNKYNLAYCYMRHVADKTAPFPTLLLEYEYGTRRILANQSLKRMTLTVGSVHAL
HRVMVSKSLSKQETKDNGIANVLNSEYGNQAAQIAETEISDDYAFKWELGTLGLVNQQET
LGKGDVRGNGSYGKPRSLDLHLRFLQLAVLERNSKREMGYLGSPEITIKFLWCCIIGFLR
AAIMPELPRFNATMLLHDLK
>Tip_3442
YETRKARYGYEIQYFQMHVVKRRLEEFAPNVLKTIYGKNQIILSENLAKIANSMNPIYAL
GKEKRTTAHEKEEARAPQFLTQIGIQYGHKEAADHRFDSPDMFVKKFLLGPPSTLERQEL
LGRGHESGNGSYGEVYLTERTLLLTKLVIRAEEYERNEGYADSVTAGSDLLSYGVVGFKV
YALPVNLANLEAIRLVEQYE
>Tip_3805
ERKNTLATASMLAESLRIIHKSRIDADSSMTIQESLREIEAIIVSQGEAQVIAWVYSTII
RSDRRLCEHSVYFNGKPIYLIQTKHDRVGKSVFVLSLEKKISIDVGLHLRTFAGSAYTDP
QLSANTIKRDEEFRSMVASPDAFWGRFIIRNRRQNKSKNGEESLELTAKVKFVGESEYVE
ELIINTTLLLYVREDCEAGD
>Tip_3806
GGKQIFETCRQFIQKEKVIHTTKIEIYTNMTLGQNLKRIEALIYSLGGGQSIQFIYPTLL
AKVRKKCQKGCYKERRPLYIFPIQNQKATKEIYAFSIDEKKTLAFDLHYSMRDGCAYSGP
LVDADEGNKDGEIKSTVSDQEALWGKELVLKHKKNATKRGSANLEINDELRYMGESELVE
SLLLHTQLLIYIIEDCEAGN
>Tip_2822
VGYFAQEYAYRGFVDTEYVLEVKIAVITRIELVTCISAIKRVLFAEAHIAEIKVVSKGYN
ANGTSKAKRTKCLQAEPESDLRGSHHLAGKNIIIFPPHKCQKRKLLLGRGSDVAGLFDPA
FLVAMVGARYSVVQDHTIFRFLILRNAYFYNSAAMKCLNKGWALDFTEQTKMIVEHELTR
VILLDLLQLIYFDESKEEAD
>Tip_2823
GDNFGLEYAFNAVLGAEYACDGKMDLFERLAFVKGERRVKFILFSEGNVLDIGLVGPALD
ANDVQGGAWEKCRRTDGRSDMKGTHHMADKGTIIYELDKNQKRQKLMGYGCTAARILRKP
VLVATVPANYTVIEDRSILNFYFLRRAWIFDGKGKKVLRKAWALEFYDLVHALYKSELKD
VIVLDVLLAVFLSEDSNGSD
>Tip_2379
FKGRILKYSNQGMLYAEFWSTLGITTFPRLLFKISLTMVSIAVAQDNAATLNGIECLVQL
RETKKKVQSETLRPLLLESTLFPFGDIIVQSAQPLNLDLYREQIAILDHGITDARLMAEN
FVESNVSRNAVIFIEMSNAFSIFWYVEAIHKRRAASFVSVSHGLDLDDLFCCLAKIKMMR
FVLQEIKIVTCLEYSAHTKA
>Tip_3098
FGKTYFTFLLAGLSFNDYWAAIKIIKYMKPLKEITLETLAIAVLVEAAVQMEQLKCLIQV
RQRKKILQNKTMKPAPAEGALFPCDNVVKNATVLISLEGYQELVFIAQHSIQSSGVWKSS
IKTRLLEKTFKVFLEIQEELYVFWYGQWVYKVRAAEKLAVDEGLELEELYTALANEKVDS
FLLLDETMAMTAKINESQTI
>Tip_3099
FEKRHFSFLRSGLSFTEYWSAIKMQTFDKPLLEIAMETINIAILQEGSNHLTGLKCLVQT
KKFREIAKAKTLLPAPIEDILFPCPDVIALALVTINMEAFKELILLLQQSQRDQATWQEN
TVRRLIRENFILFLEVTEQLYLLWYAAWVMKVRAGETFTVSTGLDMEDVFFVLAKQKLMT
FLLMEELTVVTAKYDETGTV
>Tip_4064
YGAKVIVRIGDGSTFVDYWGEIRLRQLTVSLFTIALTRCSMTFFPEGSDDRNALVFITQI
PKHTKRVENTLAKPAGARSSISECARVDARCLENFNAELSEVTLKVIRIGKRPNTIAEKD
LLEHETGRNMAVQAEVVLGLNLEWEAQYLYKHQSPKTVPSGGEFDLAEQLQCLLRFAFSS
FIILEKILRLKLDLDVRTVE
>Tip_4065
YGARVISKINDATTFTEYWAEIQLRTFSKSLFKITLTRCTMAFFQSGGDNRKAIVYMAQL
PKKTKRIENELTRPAGTQSEMSPCGRVDARCFVTLNMELNEITLKVVRIGKRPNTIADKP
LMEGEIGHNSSIKAEVVQGLNIVWEADWLRKRQRPKTIPAKGAFDLAQQLQCLARFAFTA
FIIIEKILQICVDLDSKTVR
>Tip_1366
YGQRLLAYARNNMLFDEYLSDLKIEKFELELLASFLVQLSLVVFQKGGYCAYGIIAVVQI
TEQRAAARNSSALPRAPVNEITSCTKVNAKALQTFSLRLKRDMTLTEPFAIQSQISFDKP
LMVGRVGRKYVMRMEKSESQGLIWVRDWFHKETGLRYVNAGWTEDLEKQYKTDKVFSFQS
SILVSKLIVMRADEMNQNKH
>Tip_1367
YGQRVLAYTNNNMLFTEFLTDLKLELFDMKLFAVALTRLTLVVFQRGGYTLWGLVCPVQV
SKQRRKARNETAMPAGSESEITSVGAIHARSFLTFSIELKRSLNFVTPFGCQSAVSFDKP
LLAGRLGKNYTVRMEKSESQALIWKVEWVYKRRGAKYVNAGWVADLDRQYKTMARFKFQS
ALLLAKVIAVYADEDKQTSH
>Tip_1460
DLERLMGAGERGTALVEYVKEIKTRGIFYEMVVLTRQTVAELLAARGGLVISELQDPLDL
SPRKIGKPFVCPRRCKVEMTLPSASRLRKKELFRWNENSEECAEVVWEWCERPDGSGKAK
VLLSMIVVEHIKYVEKIKAQARLWASPWEGAISALHSSAMPWGEATVGQTLEVEKILVLA
HLVATSLIVGLEEPRFRVSL
>Tip_1461
DLERLMGAGEDGTALVEYVKEIKTRGIFYEMVVAVRQKVPELLAARGGLVISELQDPLDL
SPRKIGEKFVCPRRVKVEMTLPSASRVRKKELFRWNENSEECAEVVWEWCERPDCSGKAK
VLLSMITVEHVKYVENIKAQSRLWASPWEGAISALHSSAMAWGEATVGQTLEVEKILKLA
YLVATSMIIALEEPRFRTTH
>Tip_1010
DTEKFLSAGEEGFILTEYVKEIKFEGIWYELVVLLIQRLPENVMAQGSIVFAGLSDPLDV
STRQIGENFATPERVDPEFNLPRASQIKKKPLIGWNEASEEVADWILEWYQQADCSGKAK
VLISVLPAEHVKIVMSTQSKSLLWAAPWEVNVSSYHLSAAAWGEALIGENMELDRFLKFA
YLVVSDIVISLEDKLFKDCH
>Tip_2217
SAERALICSPDRFKLRLQAAECRIDDAWFQLLVRDLAKVEEVFYDIGKVLFISLKDSLDI
YIKEVGNNARSEEKWHPAYDYPNGKRGDIRGLLYVNENFKVLVGVLCGWATKFTHRGKER
TFLEDVGMNYYQIDKNTRLNLLLFDAYITPDVEDIQDGVKFWGVVLFMMVMNCYQLLTSP
YNVEIRMLLSFEDPPWKNAR
>Tip_2218
GLDKEIICGPDGFFIVVQTDEGKFNSAFFELLVRALATTKAIYTRVGNIVFVEVKDALQA
HLKEISDHEKDKQKWVPLIDYPLGKMGDVRTIMNFLVNYQCLIKQFSRCDQKYSHSAQQQ
TYLYGMPFNYTECDRNSKLQLLTFDAYLPPGFESLQEEVPFWEVAIIVMLLACFQIIRDP
FKASIEVNLAYDNPPWLNSR
>Tip_1379
STERIMSCGEDGFVLSLYVKECRFNSVWCELVVTVLQKLDQLLYQSGGIIIPSLKDVLDI
KVREIGLNCQAREKWSPVFNVPSGKQAKKKELINFNEDTKRAVEVLLEWCRKISCTGKHK
AILAALGLEYVQVVKNTRNQKILWDAPWTPSISSQHTTASCWGDALLGMTLSVNRLLKVP
YAMSARMLLAAEDPAFTNSH
>Tip_4086
KNQQFLGSKDPAVMYYLFYMTLFLACLKYSKLCSVIDKLANMNYENVRILAAACGIPLEL
TGSALVKHSTAANDPGPLETSPNNQRQRLRIWRLLSDEVQNDVKILLLAEKRIRSYVEPC
QRLILLGYDRIQLIVSELSTKLGWKENCLISKNTIYVHAEAWAQFLEDLTSERTFEMKAA
KRFLNRIEIAFLPKKYSEQD
>Tip_4087
NAERFISAKEVSIITYVFYYTVTFRVVRFTNLCNVIDKISEATYRAARIMVGAVKEVAKL
TGKQLQRHDDTAHEAGPADTAPNTQRQHIEMWTIINEEAQQDEKLILLAVRQLTASAEAE
EQLVLFGFDYIQLCKNRQAKKINWEDNWVICKNRLYETPTLWGETLEDQNISISNEVQLS
KRFSSRVAIASLPPRYADET
>Tip_1627
RAEYFFGKRELALVFTIYYMIYDFQLYFMIYLASIIQGISEASNGDTRLLYPKMKAHARL
MGFETTEHDDTSIDLAPAKTTPAEARRKQFLIESWHEETSKEANFIMAALEQIHASREGE
QAMLLVGLDHFQLTNFGAAREASWNPHWPVTKQQEREVITSWALAEEDNDLFHTRNKSVS
RAFKTKIALELIDLYYTEGY
>Tip_1628
RSEMFFGTRTLALVLTIYYMAFAFQIFFEKNLASILQGISEANFSNTRLLYPKVKAHARL
MNFDMSRHDDVAVDFGPKKSKPSDARRKQMIVESWTEEAEQNLTFVMAALESVHAARKGE
QAMVLVGMDYFQLAHYGAAQEATWDPNWPVTKARERATVTAWAESMEENNLFLTRQASVS
RAFSTKIAVEMFELYYAPGY
>Tip_2684
QSDLLLTPKKLALVKTFFILAFDFEVFYFQQLAEILKSVTEASNGDDRMFWPLVKVPIAL
MGFDLTQYEDTAIDTYPQNTALIKFRLHRELMESYHKSADKMAQFICSLLEHVNMATEEQ
QNRALTGANYFEFCIDAGVNKRVWNPVYIVAETREWDKLTSGTKAWDLNELFKIGEDNIG
RRWRTDITIELLELYYAEAF
>Tip_2989
LYQRILIPSKLFLGRISFRLEFESMMSSYRFLAEKATSGSEASAGEACLYTHAFRPPVSL
LSFRATQGNSSSFSTYNEGTFFKAFKKYRDLIQAKHSGLDQMCEVALRMVSYPDLISDER
QERRTVSANFVEFNQDCDTDKRLYEAERFVSQISTGEKWAAAVKVFEIEQVMRCGDDDLG
MKWHNGAVATMMELHYTDKF
>Tip_2990
PHDRIVAPTKLFLNKINLLLEFESYLFYYSLLAEVISSTSEASSGDESMYTHTFKPPISI
LDFKLSAGNNLAFSTYTADSIFKQFKTYQDLVEARHSGIDDIMEVALVMVSYPDLVADEH
QERALVSMNFLEFNQDCDADKRVYNATRFISQVSTWEKIVTSIKAFELEQIFRVGDSSLS
NKWHDDDTMQMIELHYTEEF
>Tip_1907
KAEIIIQCADPALPTVLFWLAVRLPRFWYNLIAELLHSFNESKGRDSGLFSPALRSPITV
FCYRLVRKEPVIKEIERQWTAPAASRLMNGTLMEPREDTQEDFELIVRFATEIMVGGENE
VVMPIIGLQYIDRVREDQFNLKRWKAMWVIHEQAAMKHATSWEGACTQQALLASRSLVTK
KTFDSKATIQSVPPRFKQTS
>Tip_1908
QQEMGVECKDTAVPLIIWWLSTKMPRETFALIADVLNSWADDRSQDAGINAPALRSPISV
FCYRVVRFEPDIRELDRKWVRAESSKLQESTLARAQEDNQREFELIVQMVSESQIAGENE
LVMPLIGFEFIDHSKEFQVKLSRWKQLWIFHEQISMRRATSWEAASEQPSILARRELITK
QVFDTRCTIQNVPSRFKTSS
>Tip_1406
KEEVFMSAQDPSLIATLFWISVRLPRIYYPLAALFIDQRSQVLYKDQAILANAVKNPLTL
SEERISEKEDVVHEVQRKYSSPSESRLLSDMLVNENEEAAEDLEFLLKFRSQLKASSEDQ
IVMALLGMDYIDRIRDSSIACRKWHGAWVVKEPRLAKSVILSGQAIADMAISINHAVKPR
KTYNSNASAATIAPRFKRST
>Tip_1608
QVNKFIPIKKEAIITLIFYTGLRFDHIWYEFVRAIVAALSNYKYKFGGMMLHTLNRPLRI
GKTRLNRKTKIANESGLQYPTPSIQHMMRNVISSYDDETEMDMELLLKYKRKRNTTVETK
VVIMLTGLEIAELLDGQQAQSIKWHATWVINKARVKNEALGWANHLSNQNMSITTEIKLS
KAFNRKRAIASMPPKFKEAT
>Tip_2901
RAEQFIDIRKRGLLNGRIYTTSRLSKVFFELAMRWIDQLKVGSYRTNQYIMWRLKRPEEL
STRKFMRNDEITDKGKIQHDEPATEKYVRKVLVKYNKNVEEKPTIIFQRSRAIVESCPNK
VLYSIIGLTANYPFLGQYGKSVKWEGNWVIQTAKAVDQMDSWGEHLEQRGVSLDKHAELA
WSCNSQEVPAGLPPKYKNSD
>Tip_2902
RAEHCINTRESTLYNGRIFKGARLNQAFFELVLCWVQKNQLPNLRQNLYVAWKTKRPDEL
STTRFIRTDEITDKGKLQHEEPSSKKRIKRVFIQYNKGDQSNRAIIFQHARSAVGCTANR
LAYEVLGLTTSHAWLAQYGKFSSLEGLFTYEATKMIDQMDMKATHLQDRGISINREKEKA
ISCNSEMSASGLPPEYKKQD
>Tip_1693
KAEQFIDCKEKGYISPRMLTTTRVSKVIYNMAKTWLERLSLGPYKFGSYVLHKIKQPLKL
SIRSIIKWVDISDQGKPAFDEPSNHKVVRRTMFKFNKEVQDTPKIIFEQAKIIMSSCVNK
VLYTLLGLIKAYVVLAGQGESLKREGNFAVQNGRVFNIMQAWADHLEEFGTSLNRPVKLS
CSCNSNAKAAGVPPSYRDSE
>Tip_298
EAARYVTYATQKVRVICELDEAQMSTIFWELLATSLDKLPFVLLVRNGFIIPGCEQPFQM
TKKQVAETDDRKNRAGPEGEVEMCKKVEMQESYPLSGKNDDPVEILLEQLLAASDYIEKI
QLLGKMGLDFITLFKKAEGIKFVWQGNYILSKRVSYDYFWELSKSIDEEAKSVNIIWTPA
YLLASKAFLASADERFKRSK
>Tip_2042
EQDKYATWAAEGVRAICDLDDARFSTVILEWLAFSLDELLLVLFIIDGWVVCGLDHPYNC
VQEQAEGTDKRQNRAGPCGEFKKYIKVELNALYIFNRSNDDPLDILLPYLVALNEIVAKF
HLLGRIGRDVVTVFRTQEAINLMWQGKYILTRKESNSMFWKTPNGFDDQTKNVKIVRTIA
YTLEQAAILVAADEQQKKSK
>Tip_2043
EASRYVTYMAQGFRMICEVNQAKLSTIVWEPIATPAENLCFALKIRNGYALSSVDQPFQC
TKKKISCLDQHEKRAGPPGEIEQYVKVEMDKLRIFLRDHDDPADILLPVMTATSDYVRKV
NILSKFGVESLSLLKKAEGAKMMWAGRYVKSKSEMRPFLAETTQANDGQSEPIDVFWVPT
FIIPRPVLLVDAVERMKRSK
>Tip_711
GLPRATNTIHNGGAIMCLIGEKMFKGAVMRTVPCLVAKVPFLFWARDGFCVPTLSHYFKP
KHHLIPRSDIQQKDIEPEKSVELGCKFQEAREMILKRRHKDAYEHKIEFKSAVLTFMETI
EVFEDLGRALFSLQKESEYNPLVYNGAYVISRTMTYTGMWEVDRPFEDICERVHLVIAPK
YVFDASLVMSNGPECLKREN
>Tip_712
ELTRAVTLIANGQAIMALISESMFPGETYHCLPSLLDKVPFVFWSRKGFCPPKISEHFKE
NHHISPKADLQQREINPERAIEIGNKLQRARAMLFSIQAKDGFEHKLEFQSGRREYLETI
EVIDDMGKVAIALRKRTETGKLIYNGPYIVKKEVSYKGMWDIEPPFEQLCERLHAVICPR
FVMDVTLVMASDPEVIKRAQ
>Tip_687
ELTRVTVIILNGVGFLWRIAAVKFATIHNDKLSAMFRLIPYALWGKCGYENQCISGPFRL
SNYLATAGSEHQRHVFPWRDISLRSKVADSKLILLMANAQDTVNERLEYTHACAEYLEVI
KEFDMVTLDCVNLQAKSNPLKVVLTAPWAGRKSVNYSTIWEGTGLLEEMYMVIQLIVRPD
SIITAKLKRPLEREYLRAAA
>Tip_1178
QMSRSLFLMRLDIGYLWRLMGTLFATLIKDHWTVIFGLLPFALWGNKGYARGAVADPITE
SNYLEVAGADRQRHVSPRRDIKLQAQRQEGRLIILLNNSRDAMIIRLEHTDASAELISYV
KAVDRLMDHNSERHRPATPLMILMTAPLADIRQIDFQNVGHACAIRPKLYLAALFILRPA
QVPSNDLKRPFPRESIKTAR
>Tip_1179
EMSRAIATMFLDSSYLARITGKLFATLMREHLTAIFELLPFSLWGGTAYGLECMSDPFYE
TSQLAVAGANRQRQLSPFRGVKLRQVFDEEKLIILCNNVEDALVMRWEFSDTSAEVLMYV
KVVDRASLNASNLQRKTKPLKFLLTAKWANKQQINYEHLWTACAIRADLYLAVFFLLRKE
QVPSADLQRPLPRECMRSAK
>Tip_16
RVEKILPFKVQDRLVSDFLQNQNWRSISYRILTRNLRRLPAWVFEKGGIWVEAIAEPIAV
VKKDKALTNTHRKQSGSDHSIPKESKADRWPELSFNEHADEGETLLPDSLHDLSFSYAEN
ISESHFAATGIAFRSETAIEEVIWEHNHGADEETELVADTSVWEQNNDQTGSINRVFSMI
QLLPVKSMVIAAKLRNKNNQ
>Tip_333
KFSQVLPLRVLEVLFNDFWEMERWKEKSLLNLKSSLATYVNYAFLQSSITNRHVADEVAV
MKHTKLTTGRYEDNDGPNHRQVRSTSFDAWPAMKQFEGVNGNTEGLMSVLEKGVYVHAKK
VSMRSLSGAAVIMEGDAQTEPEYEEYGKNIDEQSEKNENVNQTIEKNHLQIDIEGRLAVI
QIFCCQKELAVAKLKENQLE
>Tip_367
DARKTIFWRIGWLLPGSYFDADRWKTLEFHKTKDTVGTYFTYIYPRASFFNRKVAEATGT
MEHARMAPGKPLAVSARNHCLALEGKMTALKAHYIYQVKNGGRSQLIDLLTKGVYTHARV
STLKMRYQTNLLIRDDGLVQKLYENYRPPRDENEEREADIKVQIEQKHIQVNAPIKFNQM
EAFILQKKIYLGILKARTAR
>Tip_1195
AAKSGLFWRIVWFLKITYHELHKYRNSDLEESEDVIALHMQYYEPRITISKVGDNGPHGS
QPRKRAAPTKALELKDAESIFCIKSKMLYFRRPVGDSQIHLAKTPYGHLLVKAALRDIQM
DLSRVNLNGGRYAKMGGMKTQIFDDFYPKRDESSETPAEATVPNEAMHFSTGKPSRYGFT
KGPAIQQKTVLGDIRASNAI
>Tip_1196
LAKRSLFWRIVWLVEIAYFELKKYKNTDLEKSNNLVGLYLPYFEPSVTISNMGDNGPKGS
QPRARTAPSKAFDVTSRESCLCLKSKMFFFETPIAEVARDKSKMPYAHLLRKSMYRDIQL
DLLRLHLNTGLYAKKGGLQARVLEDFYPPADESGEQSADLKSPSTSSHISTGRPNKYGFS
QGPVTEQKVILGIIKLREAI
>Tip_792
QVAQAIFWKVGWCILTSYFSKEKWAEVELTKHKDIVGLYLGYVDVQDSIFDSKGTKLEGS
QDQQREEPIKAYDLPATGQALTTGHKMAIYPSTLVMSTKEDRTIPFPQLMKKAIFRACEV
QDLRFNLNLDTIVKKNGHADKIFEEYYTSREASAASEDGLREPYAVTTVKADHQKTYIQL
NAPQLATSPFFGMMKSQGHA
>Tip_775
QGRKAIFWRIGWNLLASYFERDKYKDTEVEKEENLIGMYFTYFYPKATFFNAKIAQSAGT
LEYSKTSPGKAFDMSAREECLFMEKKIAALPTHLVYLLKNAHRSQFMELLTKGVYRQAQV
SPLKFRLNVGLLVRADNVVQKIHEEYYRPRDENEDRQADVRTAFEEKHLAVNKPIRYIKL
EVYLLQQKIFQGGLKKRTAE
>Tip_970
KAEQVIPLNVQEILLADFLEAEKWREKEYLIAKKKLDSLPAWVIRKRSVCNELIADQTVV
VHNSKCSSGIYATEIGGEHTLPQDVKVDRGPCTAVTGNLQGGQEAMLKAMMEKMFSHSKA
VTKALIGGTDLVLRGEATTEAGLRQHSHGGDERDYHETNVNAKHNSNYLTIEVERKYATV
TVLPVQTMTTLGQLLSRDLQ
>Tip_971
RAHKVIPWTVQEILLSNPLEGAKLRQKEWIIAKTDLPALIFYFLRRRSVCNELLSTQTVL
VYNTRISAGTLLNEVGPEHTLENEVQTDGSPCCRVLGNAKNGEEALLKCIMEQLYVYPNA
VNRANINSRDLIIRGEASYLPALRDHTHTGQERDYLQTNVETRHNSNYVTVDVEREYATP
TLMPFREATTVGQWYVCDLQ
>Tip_132
KAEQVVPLKVQEMLLADFIESEKWREKEYLILKKKLESFPAWVLARSSVCTENIADEIVV
LHNGKLSTGVYAEEVGPEHAMPQDAKVDKGPCTRVSENVQGGEDAMLKAMLDELFSHGKT
LTEAQLGSTDLVLRGEAATEAALRQHSHGGDERDEFESNVNAKTNDNNATVEIERKYATI
ELLPVKKMTTLGQLLSRDLQ
>Tip_588
RYEQDYRFIFRDGLLVSFVIQLRFGEVPSHAWFELFKKIPAFMIKSGTTNILAKNELLQI
TSKKDGSTGNSGRQLNPDNVRIGADMSVIWTQASVTNKAAAGGQISSLTLKLIWYSYADG
LMLWELALAGLDIIEEDPDQNDIMDAARELNENASVFVCKRYKVGINSASNLANRQWNPL
YMFPQSLALVELNWKDNKST
>Tip_3248
NARTEFKLIAKGKLQLEHVTNLQYGAYDKFVWDQSARKDPIVTTPATTEAVIISKDCTHI
IGRKDRTSGDTGPATGPDKERSDKTLTVMWASVKFVYKPASADMISALTLRLYWYAFFEA
KMLWQFALAGAELLKIGKENGTILEKQRKMNSNPAIFILRAFTVEIKAHNQIGSRIGETL
GAYAKSYSMIRYYWENTKKE
>Tip_3249
EPNEEPRMVVKDKLLLSYVLHLRLGAVPKHIFSQSAQKVPALTVMSGTGAVLVANECFQL
IGNRETSGNNSGLTVGPSAVKTGKDATVLWTSAQFAHRPASYNQIQASSLKINWFSFFEA
RMMWQFPLSGLQLNKMGQENSTILERAREINANPTAQILRAYSANVQSKNPVGSTVGEAI
DTLVKAVTMIKYSWEDGKKE
>Tip_510
EMEQDYRFIFKDGLLVSFIVNLRFGSVPNKVWYQVFRKIPMFMIPASTSKVLTKNKFLQI
TARKENSTGDSGRQLGPENVRIAQDQSVLWTSTSYTNKQAAGGQVVALTLKLFWYAYALG
LMLWEFSLTGLDIVKEGQQNDMAVDAARELNSKPGVFVNKKYDIGLNSLVNLANRIWDPL
YLFPQSMSVIAYGWKDGSAT
>Tip_3385
RSLNYTMIAWSLAEIISAAVIIQLGIKEAQLGYTEHQALPVMQFGSAFGTIHLIGGNFTF
TERADDIGNEVSPKTAHLTQSEITPFAVAHELYAHDSRLVFTRPVDNTLGQGEATAPIPL
NLTITMETKAVGLMKLQQLKLEVPKVSEVQVKKMKITVILRRKTRIETFIRLPHQVAIPA
AMYFNNIAIVPLGSTLLEET
>Tip_3386
KANSYTKIVWALQELIAAIVIINLDITEVKIAYTELHALPIVTIGSGLGTIHRIGNKFSF
TDKEDSIGKEVSQKAGHFTKSAVTSISVAYELYYHDRRLIMQRPMDNTLPQGKATATVPV
SLHLEMEWSEVGIIQYAELKLGVPVISEVQVHKLEVMVVLRRKTRIEAMIRLSTRIVIPA
TVKLNEVAMIPLGGSMLEKS
>Tip_551
YVTHFMKIIWSLDYLAAVLAILKLDVRDKGIGFTKHLALLIANLSTSLGVLFRIGQEVKF
VGEEDDSGQETGEKAGQYAKILLTTISVKLELGYNDRKANATSPLENTLTQGKAKATIPK
TIHEEMELAIVGILIHQESKLTVPKLAEMQLRELKIIVNLRKRTRLEIFIELSHRIITPK
MLKLNEVDVLPFGGALLEES
>Tip_3208
KANAYIRVVCKNSVLVGAAILMGMSIMDAKVGYVVYKQLSVVETPVSKGYFNSVGPRLTV
WQHEEQTGQETEREVGPNNTELLAYLGIKFKLGYHDKRASVRKTVQQSTSMGETRGDRPR
TLFIKFETSEVGFYEQEHVRTRLPTYDKVNFTRLNYKASLREEFDMKAVTQLRNLACAPV
GIKKNIASVFPMSSVLIDKG
>Tip_3209
KSNQYARPLCKNTVLLGQAIAMGLSVDQCKVGYVMYKQTQLAEPPVTKGYKHAIGPRLRF
WTREETTGDQTDRIVGPRNTEWVAILAIKVKLYYHNKKASVRRSVEQSLSIGKTRAPQPN
QFFIKFGNSKVGFYEHEHVRTRVPAFDKITLNRLNYKASLNTKFEMQAVPQIHEIACTPI
GIKLNNLSVFPTASVLVDKG
>Tip_3158
KASQYAKVVCGTRFLVGNLVILAFDKIQVKIGYTVFMKPPLFSIPAVKGTFRRIGNEVKF
VKHEDATGQDTDKEIGQKNSMFPDHLDINWRLKYTSMRATFRKAVVQSTTRGRTSGEIMK
ILYIKFEWRAVGMFQKERIQRKVPEVASVNVSILEYMATRRHQLDIESAIQLCSQLCGPI
SIMMNDLMVAPMGGVLVDGA
>Tip_809
ESKRTMKALCKSTQIVHTVILLSFDVIDLRVSYSPIRQLPMLQMPLTEAHYVMPSSNISV
DRRRNAGARDEGVELGKQTVYIGVVFFAPWKIGRIKREGIFELPVGNDALRSLVAEYCHK
LSLWRIQWDQSKLYEDEDTDKRAVISADARCTRSKLLVALSYAASLENEMQMNKKICRKV
SQQLNERDRMPEGGFGLATA
>Tip_980
ESKRQLKMFCRADILVESQIIMNYGVVDLRVSFTLLMHLDMLDMPLTETRFIMPSRTIDL
SKRKGEAVRDAGIRIGKHPLNISKVFYTPWKVNQIKRQGIYDKPVIDESLRAVVNGYVHG
LSLWRITWNNNELFEDEDTDDRAISSRACRCARSKLILTMAWACATENEMEIIAKACREV
SVALHERSRIPQCGFGLGTA
>Tip_981
ESKRQIKTFCRADMVVESQYIDNFGVVDLQIAYTMIMHLDMMDMPLPQAYYIMPSRTVEI
NKKKGKAARDIGIDIGKHPLLMSVLFYTPWKVDHIKREGVYEKPVVEEALRAVVNGYVHN
LTLWRIPWDNSELFEEEDTEEMAISSRACQCLRSKLILSLAYAGDTSNEMEFIAKNCREV
CLALNERSYLPRGGFGLGTA
>Tip_1232
DSDRHMLILCKSDMIVRALFIIRLSVTDAAIGYAVVKQLQRKDQPLDQATYRPPSKKIQF
PQSNDLTHRDGNRAVGDENLVILTDFSIPRKVGQYKRDLVEDRAYLTDKLRNLCSNECRK
APLHMYSWEDQKLLTEENVEKTLLEHVGCSSLESNCVISLEYVVDMINENDMLSVVCDEV
SLACQSRKKMPMGDLVVNPG
>Tip_2935
ENSNRIEKLCKKDESRSSLSVLEYGSINMKVGYSALKIAPTTDPPVYAGRKWIPDGQIKT
SHDKNSGHHAGGRQVGNEGLLTVIELKFKWKVDQYKMRAARDKEYLDSMLRALVSKQCKG
IPLWMASWKERKMMQEDNLKKLFIASQDDACATADYVVSLNYTANYETEEDMSRLVTREC
SLSMVEITRLPLGGLPYNTG
>Tip_2936
ETSKRRKVLCEDDVNASTTAVLSMGTVKYKFGFTIIKILPMSFPPVSAGGRFTPDATIKI
SHYSKSVDCTGGRGLGNEYFLTKFNLKIKYNGKQYRMELERDGEYLDSIISTLLGNANKG
IPWWIIGIREKALMKQDNNLKFFVASKEFNHATADILPTMNYDANQETEEQMAQILQRDC
ALAMVRRNRLPLGGLLYSDG
>Tip_1270
QSLQSVKVICKREFLRVTASVLRLSTLQFKIDYKAVKVLPRYDPPVRGGQYFVPAGQVKV
NTNKDPGTHHGGVDVGNENVHSVVNLNVKWRFDQYKTEITRNTEYIDDIHRNLIANDCKG
PPLWILNWTEKKMMTEENTQKFLIDNIQNGCSEVHYVITLNFSPNQETDDELLDIVRHEC
SVVLKKHSHMPIAGLAVNNG
>Tip_1641
RAKRDGTLIASEIPFVDWQGLPQWGRMSTTFRNRFVDGHPLIAITIALKQELGRNSLLSA
VLSDYGESVNMKSKRIEHWGAFLLERLWWLEQKYMDQSEEAGAPILKEFVRADLVTHWWG
LLLWEIKMYSTSSVHQALADQALLPITIASNVIDDFAGEEVSHVDVKDNAAIMVTKIMHL
VYWSANQEKLKIGDKTAERA
>Tip_1642
RKKRDAKIIMRDIPFVAIQGLTQWGRMTVELRNRFINGHPLIAIPISLKHELGRNDLFDK
SVQNYGNTADFKTQRIEKGGRFILEVLCWFEQKYYDQKEETGSPIINEIITEAVIGCWWG
LLLWEIRMYNVHSIHYALEDQVLIDIIAAAHVKDDFVVTAASHVDVKDHAAMVVTKICGI
VYNPGQKNKLKLGEKTTEKA
>Tip_2135
SKTYLARSCTPRADWETAANVRQIGANQPEVHPKYLETLFIQEQPVETKEQLNRGEVQQK
RMRIATNPNDNTVSKFDGCGGMAIMYMAWATNRYSNGTVSVGTYVNYETILGLLIPGWLG
NGLLVLETFNTKPSYVSAKDSVMVETEVMGQSRAKFPGALHSHIGLKLVASIFMRQVSRL
LSDPDQTKLLKIFWEIIETT
>Tip_2136
SKTYLARSCTPDADWESSANVKELGPDQPEVHPKFLQVTFIQDQPVETTEQLNRGEVRQK
RLTMATNPNTNTVTKFDGCGGNAIMYPAWASNKYSNGTASVGTYVEYETIFGLMIPGWLG
QGLIVLETFNTKPTYVSTKDSVMVETEVMCVSRDKFPGAIHSQLGIRLIATIFMRQVSRI
VYDPSHTKFAKIFWEVVEIT
>Tip_1435
RKGRISQSCMKRVELETAACIRELGRNEPEIRPKFLDAYVMQEVPVETKDQFLRHEMLQK
SIQGAKDPRDNRISKYDGVGAMAVEVIAWYENKFFLGTEAEGPPIVNESVTSALMGGWLG
TGLLPLEVFNTDPTHYAAKDEIMVEAQVNGRTHSEFVGCLNAMTDVRMAPSLFATQISRL
LYDPSHDNVLRIFDKLQEAT
>Tip_2258
SRGARKALVLHNGLVERRIGLASMFLDQLDLRREYREYVLFLEVSQKHGQQLSFKEFLEQ
DGQQTSPDRDYSTNKTNSGEGLANELCPWLAAELYGARMLHGPNMLADLGLKHVLTGWVS
PNLGALKHYTLDFDQATANGHATEQKVINSASHASLVAIITENPGAEDRLNPQKEDIAAV
RGIEGFCIIIRYFPEGLGAD
>Tip_2259
NRNKRKIIVMNLAEIERCIGLSTFFLDELDMRSDYIETVLFFEFSQKHPQSLDQHEFLEE
GAHEVAHAHDYKTDRANTGESSISELCPWLGDEIYGERPINGPPMLGNMGMKSVVGGWMG
YSLGELRQFFFEYSQITGNGQLVEQRLIRTQAHTDMLAIIGSPPGSEGKPYLHKKDISYV
GGIHGFSIIIRYFPEGLNAE
>Tip_2254
KREKKEAITMLEGEIQKTIGLLDCYKDDCELPPKYVDAMYLIESPTGRNSELELVSLLDE
KVKGTTDPGDFNTSRVDAGPPALAEPCVQYRHEHNRQLQQPHPLFQTAIATQAIVGGLLG
VWLNELKVFKLEAAHHMDRRNVVKKEILRDQAHSDMKSVVSSLTSYTDLPNTHKAKFTCV
VGTAGQKTVMKHLERSTQVG
>Tip_2255
SKEGKENITMRKAEIEQLVGLDDFFMDDATVRPQYVPAIFLVEHPHNKQAQLELTSMLDR
RIKGSADPKDFNTSRVDRKGPALLETCTWYHNEYNGQQEESGPLFAVRIATEAIIGGLLD
PSLGELRVFSLNSAHHTDRDELVAENIVRDQTHSEIVSVLSSQMNYQDWPNLFKAMLSSV
VGKYGQKTIMRQYERSAQAG
>Tip_612
RRDCKSDISKKRCRKAHIYGRNDLAREEGEVKPRMLDANLLRAFCRSTELVLGKSRLMGK
AARTIRTPGDLLASTVQQSSALLVEFDSWIDLSYYSEKEESAPPAIDHTVAKCIVGLWLR
SGGRSITIFNNGYRWYKNREHVNQEGLARATALDDFAAQIVKAEDVSEAPNLFATSITPI
VFEPGMRTDLAMWARLAERS
>Tip_613
RRECKIDITTMRFPRVQVLGRTSFVREEGTLRPRILGARIIRAFSTNTEERIGESDKLAR
TVKATRSPADLHGDTGQQDATLALSGESWWNQQYYSETEDGEPPAPDDVIAKAALSMWVR
PGRREMNVYDSSYRLYHTREQVNQEGLARGMCHDDMSTCLIEFEDVKETPNIYTSRISPI
VYEPGHAIDLRLWKRMAESN
>Tip_79
RIDRTSDTTMRNIPIQPIVGITHFGRDEAEARPRYVDGHLLVEFSVNTRETLGRNDMLQK
AIKGTKSPRDFKTSRAQKGGAMIIDVCCWYNNKYYGRKEDTGNPMVDEVVTKAVVGGWLG
PGLNTVRVGLLDPTTYNVRDQLLIDGVPCVSTHNEFVTCLASHKDARDTGNLNTTRVQPY
VYSPGNKQSIRIFDKSLEAS
>Tip_80
KKRATTDVLMRQIPLQQVTGLNWKGRDQVSLRPRYAPQHLLIEFPVPKEDDLGRGALLEK
CVKGTKCVAEFNMSNLRSGCSMVLDILVLFNNKSYGKKDTRRTPMLPELITERIEGGWMG
PALREAKVGDQDASRYVQEDRFVLDGMLAVQLNHQFMKCVANQTTIRDTGDYIQFLTPPL
IENPGHRNSLKIFGNDHPLS
>Tip_603
DREGESLLVSRPVALIASIGITNWCQNTYKLWSAAINGFPKVQFVIKLRNQSGTNDALGK
PTEAYGVPGEHPEARIEKGGAAMADIAINVPQVYFEEKQQTTCAILDTAVSQAVIAIVWG
FVMWRVKMIHLDPCKFTGRDEVLIALLMTVNAFTEYLQIYSAAVYIRKTNPLIITREAPL
AYAPGGVHGVSLGDKIGETT
>Tip_2700
KTDRSRVFVARPYPVTGFIGLAHWGLLLFSIKRAVLKIFPKVLLVMKLRCRVNTNDMLER
PLRDYGESQQDNETKLEKAGRTILDIWSLIDQIIIEKYQNITEAAMDRILNEALEALVYG
YIVWRLHKVTCPPLRLKGGKEVALALLHNTRAQEIYVSDPVAASDVKEQGPLTLPRYLPL
AYQAGHDAALGLNDISGETS
>Tip_3369
KLDRTRILASRPYPLTGFIGLAHWGLLLFDYKKALLQCYDMVLFVMQLRCRVDVIDLLDR
PIKHYGDPHQDHETKVEKGGKVAYNRFAYLEQVQIQEPASITAGELREVFNQAIAALTHG
STLWRIHHFSIAPLELSGGAEVALALMENTRAKKTYISEAIATSDARESGPLSVARLLPL
LFSSGHEAALGLNRITAETT
>Tip_3370
RLDRNRVLVARPYPVTGFVALEHWGLLLIEVKRSTLQAYPQVCFVIKLRMRIDTHDMGDT
PLRDYADPQQDNAAKIEKGGNVALNVWSFIEQILIEQHQSITAAAMDQVLNNALLALVRR
YKVWIISKFKVPPLKLSNRKEIALALIHNTRAKEVYLHDDVADSDVRETGPLTLVRFFRL
AYDPNHDTMLGLNNITGEQN
>Tip_1617
AKEREVFYIAKAVELVDFIDLANANWMIFELRGFIINGFARIEFIARVHKQLNTDDMGQQ
PAENYANPGQFIENKIEQGTGVLFELLAHIDRVYMATRKHAGTVVMNTDVNQLAVMLHWG
FIMWQVQEFDLNPLRYEGTEKFYIEQMLNESPRSEPVSTAIGAEECKQTAPILIRRLVPI
NTVLGGDNSLRLGEKAATST
>Tip_1618
KKEREAMLVSKDLELDAFITLANWDWKMFEVRQSMLNGYPRVDVVARVRRQLGTEDMLDK
PVQGYGDPGQYKEPRIEKGAAVIIDLLCYVDSIYFAKAKEAQCAIMKTTMNQALVMLLWG
FVIWEIQRFNLNPIRLAGTEEILLKLLLNAHPKNDSLATSMAAYEVRETGPLLLSRIVPG
AYAPAHDNGLRLGDKTGETT
>Tip_2035
QQDLMNIVVVYDYALKAMGGIKVWLAVEARQGNRPIRPTALLDSPLNVDAGAYSNSIMDG
AINSFGPSLDQMKQYYMTENSVTILIGAFWYTNKFCSKTRVAKRMSNKIGEPMCIGKHKG
ESMFLAFLACVDVPGKELNDEVLTRIIVTVDYQTAAMITVSKRWDIREEVNLHCDQTKPI
NLITPLTENVALINNANEIM
>Tip_2036
QQDLVRVIVTYDFALKAEAGVKTWLGVELRVNEEPVRPTALLENPLGQDAGEHTDEILDG
ALNTFGKSLDSQKTYIITENSFSIQDSKFWYTSVFSNARRIAKQMTQGIGDPMCLGKQKG
SSWDVAFVERASVPGKDKNNELFVRVVVTVGYQTEPTIQQCKKWEISEGLTLHCRSSKPI
NILTPLTTQVGLTSRASEMA
>Tip_2295
ELDITHILAEFEVTLRPGEGVKRFLGIQIELAEVIIRGNAFLENPISVEAGANQDEVVDP
GMAYTNPEIDTMREPSMYEETFADDIGVNLFGNRMAIAKSQTKRYLDGMNDPIYVEKTKG
SDECAPVATGVELAHRESYREMFLRIIGNVGKQATLNISKSKRWEFHEKPTLHCSQCVPF
DVYTPLTENIGLSQKSKKLA
>Tip_2296
DENYMIVAIDIELALRPGAQVKRLIGLQMKTAEVSTRARNFIENPLHAPAGPNADEVVNP
AMSYCDPEIDIIKNSTMQELTFSLEVMIGWFGKKMATQKKKTKKILNGLRDPVYITKRKQ
SGMSCPLINSNDVPARAALKQTFGTIAGSVGKQASVNVSQAKAWPFHHAEAMHCSQRAPV
EKQTPLTENLGLSQRFKKLE
>Tip_695
KNEEVSLIITYDYALKTMAGIKTWLNMQLKLTRPLLRPTPIIDLPVTLDRGIHRDKILEL
VLGEIGPAIDAKKQYTMESDSITINIHCYWKVGKFLNANRVTSKILNGISSPMVLGQHWG
LSMWASFIGNTSVVNKERENSVFVQVVTTASFKDGALLHQAKRWEVAEQVILHINQFKAV
NFLSPLKSGLGITPHTNEVT
>Tip_302
KNDEVALVISYDYALKAMIGIKTWLRIEIKLNRPLLRDTPLLNVPMTADRGIHRDDILDM
ALSTFGPAADNQKQYSMEPDTVAINIACYWEVEKFASAERVAHRVMNGVIAPLCLGHHWG
LTVDVCFIGNVSVINKEKENEIFIQMVTSASFKNGAFLSQARRWDIKEQVTLHTKQSKPV
HFKPPLNKGLGVNSNTNEAT
>Tip_156
KDNKTQIFISHVYHFNIGIGVKVALQMDISVGKPFLSNTPLLETPQNVVRRLDRDRLLAL
NTTTKGPRGESEKYFRSKTDTGAIAIACFFEKQNFTGAQVEIHPMMNLIFGPVSLGHHWN
LTIYNSELSNVAILFKEKEKLVIVRCVTTESFNYGNLLLSSKKLNVTEEVSMVRKQTKPL
YFSSPMVESIGRGSNTTEAA
>Tip_353
KGDMAAQMITAEIKLLLLVGYQDPGKLNMRLGDEALAQYTAKQIPLKSHAKAKKKRFLTV
AYQEYLPKGDGNRLKYKLKSQTRQLWKLFLDAAGCKLLDRMQNTFLEEVTHAMVLGNIWW
IVKFYLGVQGVGKLNQVKLNTVVVTAISEMKKKFSSLTAEPCYIEAPTVSGFLPSNEKPN
QYSLVCSRELGLVKASSEGE
>Tip_2760
QEKSASKLITEKFTALLLVGWRDIERFHLRLGDEELTWIRKMALAIRALEATRDEGILAI
AYIEYGSCTDSSKLEADSGEVINLLFKEYLTPSGSSKLEKSQEGLIKELSRGMLQIHEWW
LTRWSLGLDALDETHEHMQEHVILLEINNLRPRYQTNMGDSGELECKPTQSTWVERDKPM
FFSVINRVEYGIIEATNSAA
>Tip_2761
QEKRAATLIAESFSTLSLVGRLDVDKLRLRLGDEETGYFRQVNLHLRALEGLREDRILQI
AFIEFGSCTHSNTCEANSGEVINVLFKEYLTSSGADKLDKDSNALVKGMTVGLLNRTEWW
LTKWRLGITKISQTHEHRLEHRLLQAISTWKARYGHALGDSHEVECKTTQAFFVERDKPL
YYSIINRIEHGVIEVTDEAV
>Tip_1346
SEQRAARVYKSEPTGMDQAMWKDVPEIHLEVAEETMGQFAVVGLLKSKDIQEPQALLARA
VFAKLGPKVGEARFGQEEGNLVTLILQYFAECHYLTVPLKATKSLTEDRTAGSKNTVKYH
RVTWTLGADGMSDVSDTNMALLCLIRLQRKGTGCSPNLADTAHQKPVWYKDFLVPGYTAR
LWENFRRVKHQIVNADEDCA
>Tip_1347
KESRVSRIYELKIHGKVLSTWKDVGKVMLEREEQTLGQYTLITLSVRSDSPHRKEHFVRV
EFISLGPQCDEARLLQDEGRAMKLILNYWEEDLLWEVLVKAVNGLNEDSTVGPINIFKFW
LIYWSVGSDGESKAHENDMKLLCMITWARRITRWGPNLGASTRVDLTCINGFPVESQKKQ
FWTEIERTKMELVQANNDGL
>Tip_340
RDDRAARLMGREVALTILIGFRNIGKIELRIGNEDAGHYAFLQYPLRSDQRMERDNILAV
AHSDYGPIGDENNRLAEEGEIIAVLVNPFLDTHSYTLEATLSSGVIDELVSALILGHKYA
LIVWKTNIEEINKLHEVKIEALIVDTIESGRMRHGGFIGSTTRIELREAVLFLTRETKPV
YWELYCSKRLALGGKTNPGA
>Tip_3922
RAGKIHLLLSKNVPGFDAVNLGALEILDNEFSNTDMRASNLMALGIYSAPELSPRNLLKL
AFLAYNSTADGEKALTEEKNVAASQFSLWKQTHQFSPGGGPATGIIDAMEMGPVKNYHWG
TSTWKKEIEPFRAITMVSMPKYMFEVMDPASVKTGLALGETVQISVRPMVSFCTKDPRPI
YYTDPCTDKMTLKAKAAEDS
>Tip_3923
KGSNLAVMTNKNLRGQDTVNQGALIVIKNEYNQSTVRAGNYMIFGVWGEPEITAQNLLAS
AYLAYNVEIEIERRLSENHNVNRTQYYFWRETNQFSPGSKAATQTIEAMQLGPIRSAPWG
SPRWKKKIEPHRVLAWVTVKRFLFQVHDKANVKTGFMMGHNQKFTARPALQVTNKLPEPA
LYTDPCNAQLPLEAASAEDS
>Tip_1215
RTKVFHILSSRRIPQIQNKHFGATAFIERVYAQNAVLRSKIDVTNVTECPDPAVLWPFDT
FGLGYAPNTTSEDERTNELYTSEVVMALWYVGLLINPGGGTSAVILDQIPSEPLRDIDPR
NGSVLAAAAILNRVIGYVIWKIVFNKPLPEKTYDGLVLNEFLEFKSRPVFSFKNTNWRSN
YQGNPITEQGAHNIQEPDNT
>Tip_1216
KSGVLHLMTTYRLPDIEQLEVGAIAFIEQVYAENAIIAEEINTTNVRECPIPPMLTPIEV
HTRGYTPNHTCSDEHTTELYTSDAHMAIWYSGLLLDKGGGAGAVIIDNVPAITIEDVDWA
TGGIKDAAQMLNSLLGFVPWQLILTKLAPDQPFKAFQVQDFLEFSALPPYAYKSSDHRTT
YDGNPMSPRGEYQIQESDNQ
>Tip_820
QPSNEHMIFSIRICGSQKIRVGMLALLERVESENSIKSGKFFGSGMTDTPKLFQLKYMTI
VFANYIPTADCRKELTDEARRAPLEKMVWYTNLLVEPGGRPDVEMAESSPVEPMHNRSWG
VPASQGSLESLRAVVGFTIYNLLFKHHPPEDLLSLLVMGKALLMGIRPLYPWQAKDDFTL
LETDPVTAKGTHKITNAADA
>Tip_3016
KAEIGRILRTATLGAEADLQEPKLNHCDELFGQNFFHEGELVVVGVTDNPLMFVTPEFDR
IQLKFMEAAEASKEFKQKSGEFAFELTLRATGMHVNAGAGPAKTVRDAYMAQPVTSVAWG
VSPGHGNLDPHRRWLNVSVPQRVIQELPPYIIAQGIMRAEELYLDKRQLYVQPAVHPLQL
YSPKTVSPVATVTIRSAEKR
>Tip_3017
KALVGYVMQVTGCGTAANVEEPRLHHADILCDNNFLTKGDLPATDIEEQPFLHLTHQFNV
VRMRVMEEMDSSAENKDKCGSEEHELLMNYFALPLNNGPSAAETIRDDFETKPVSGLAWV
AAPGRGDKEPEHKWVGINAQNRILLQLPAYRVNQGLLQDHDLFMDKKVLFEYPASAPRQL
LESKTLPERSILTLEDAEGE
>Tip_1455
KLEIAILLASATVGPEAPIDVPRVTYVEKLFANNYVREPDLYAAGITRAPRMLLLTELAL
KFARYLDTSEAELNVTDKAGVAAYEVHMYYTSILLDPGGGPIKRVLDFLEKAPVIGLAQN
TGAGRGNLEPHRAILNFTVAKGVLQEDAPDSVNKGLLLIESLEKGEAMMYSYPTIEPRAV
LDMNTMRPPTTFKVQNREHL
>Tip_888
KSEMVHVLASALVAGSDAIDEPAVNFVERLFSNNVCRPGNLYSRGVVRSPEMLLLPALNI
LIARYTPTSEAEKNKTDKAGASALQVTQLYASVIVEPGGGPLWNVVDPIQGGHIAGYQYG
SNCVKGNLEPAKAVLCFTVHKLSFLSKPPGAVSANRLLGQALEIGVRPMYSYSKTQPRAL
TDTDTVTPAPIFTVKAAEHV
>Tip_109
RDEKAHVLVARNVPTFLFAAFKALGVLEIRLGKAHMRATGFVQYPLNADKKLYRENVFRL
AFADSGDVSDSDKEMTEKGDVLARHINTWWQTHRYTPEERASTATIEELVTKLILGEDWG
VTIWHDTVKQVTKVAITAMEKILVTVIDCTSIRPGVMQGEACRIAVKELVGFRSKECAPI
YYTSPCVKRLTIDTKTGTDS
>Tip_17
EKEKTARLKCKSAPLIAVAAMELWRRMEVRLRQRFLRIITLVKSPRSVEKKINRQSIKDA
AVDEWGQSMEANRKRFDQKTIVRIDIGCWWEPKKYDYEEDADVGFLRNLVIKTVMSYVWG
TVLWQLKLEIINTMRRCGEDTVVVTLIETANVRHDVMINATQAMEVRQSEVYCKKQCTAE
YFNPPLVQEARLGCFTGDVN
>Tip_1681
RPNQSTRVVCKVVAAVNDIITQKLGVVEDKINYQELQGLPQFMIPVAAPRAIDGLDDLKL
AGRRYKTYRQVGAEAIRGELVVCPGAHATGRRKMYKRRNSVGKPAVNITYGRLGAAYEYG
FKVWKTMIKKQGNSQPKGKSAFTVQTADKKSGKEGFLAARTRAVNIKEEDTLIAAENNPV
YFDPMQLTTAATDCEIADQA
>Tip_3588
RCSSNTRLAERNCSELAHSVLKQTNGCDSKIAYQGVKVGPRRERAKHTNPTLNGRHRLRS
AAHTVRSKGKIEHNAFFIDRKNWPTSVRMWINTDIDRSGSPAVPKYRCVIPKFYTGYLFA
DKIWQQMWSKYKNSAARALNDEKIDIGLHSGEPPNMMIVKTEGFGITAPNAIFEKPDTEW
FFDGTQIYLLVTTIKLNGMK
>Tip_3589
RTVANALTACKDLSEQGATIFKGVDGADAKVAYRGLKGVPTTDHHKSATKSVNGRERFRA
SARIIHSVSKINNQAFYVPRVTKPEATTLWCSNNYDKDGSSGVPKLRSVCPSVCAAWEYG
DRIWQELFSKRGSTKGEAANDKIIDIGLRAGGPPSQFIVRTETMGLQADAAVYERPHKPW
FFPPTQAMLLLAPIQPEPTK
>Tip_428
NMKRTSVFSCTDAVLLEAIVQPKFPFARYRNLLQLVRGINLYAVDYIYAGILERNNGLAL
PYDSKDKDKELAKQVDPEGLNCASQTGVEWKNTVFHTGGDNERPLVDVVIHNMNLEFTSG
LAHDQVSLNTKEVMYKERRRSTIVDHVYTGDCAIMILIKEELKLSINENQDQITNDRNPH
VMEPDDKQTIPIEWNTKRVA
>Tip_484
PSRRSVKLSCSDDRLVEKVLNVMYPIARYRILLEFLLKIALLIVPFVAAAILSKNDVLRV
PYDRHDRDSDSNDRVGPQGLISQEQFSLFWKATSLNNGNIKGRPIVELVLRDFALTYTNI
MGLHELGLNTNKMICKEKERESFVQEVLTLNALEQILITENIRLGLNERDRVMAQEWDPT
FVYPDDIAGVPIGWRTKRIS
>Tip_1097
CYRRSIDLSCTTDKLVEKVDDAKYPIAKYRKLLEFLLRLTQFLVPFISAEILSKRDAIRV
PYDKHDADAESSDQEGPKGISSAEQYSIIWRATALNNGNSRGRPVGDMAVRGFSFVVDDG
LALQELGLDTEQIVAREKERSAIVQNAYTLNAIEQIIITKNLRLGVNERQKLMAMEYDPI
VFYPRDKNPLPIGWRVQRLA
>Tip_2705
EFKNAMKIILTGNKLVEKEEDLAYPVEQRAALKQMMLKLHTFIVPFLPASGLEKSEGLKL
GYDKHEQETAGSEELGCEGITLARETSTTWKTTLAPVSKAGGKPLIEIVAKSFNFNFENG
VALNPLGLELSNKMAKEKPRDDILHKVLDLDCFAEVVITKHMTLGVNEQDKMLAQEFDPQ
IFGAEDKIGLQVGWRTKRIL
>Tip_4074
GDKESIRFSVTTDNVQSRVQAIPSPYLSYPVTLKAVLELSLFIIPLISRICIEKRGSLTI
AYNIANLDTESTTEFGEEGISKADQIEVFWAVAVLSNQYTSGDPVVELKAEDYVMSFDKG
ISLPSLGLDTKRLMLRKKEREAIMKNVYALTAVEQLLVTTTIELGVLGKDRCMLQAYEPT
IFHPEDNLSLPLGWHEKLFK
>Tip_4075
GDRRSLRIACKTAKLKTRVPDLDRRLMGLPVILESMLRVSLNLSPFMTRPVIERKGALKV
AFSKHHKDTERPGELGHEGLAVANQLTLFWRSTICSNSYASGRPLYDLTAASFVMITERK
IQLKSGGLNTTQLVCKQKDEQAVVKDIYLLTLIKHLLTSTTLDMGVLEEERLLLREWSPT
IFYPDENVTLPLGFREKLIK
>Tip_1582
ESKRPIRLRCKDNLFAELVVSLKFPSAASTVWFQIIVNIVSLFIPRDSVSILQKNDTMKL
TYDKEDQKGEISKQFGPIGLSFKRDYTIVWKAVSFENETATADTTSDYLIRVIKFGHTPA
LALSNLHINPGEIICNKKAQETLVDAVFTLQAKSYVLYLREFKISVMQNNGLLASVWNPN
IFDPEDKTAMPMGYQTKLIL
>Tip_1583
QTRRPIQLRCRDELLLDLAVSLKFPTLAKTIWDKTVMKILNLFLPSNHPAVMERVNAKQF
AYDKKSDKKSIGKEYPPKGIMFLRSHTPVWKRVRLPNKPAVFKTGSEWICRITYFGHVVG
LSPNIVHMNPGDVVCNERAAEDLVDAILSLDPEAFVIQTRSFKLAIKRDAGTLASFWDSH
LFYAEQENALPGNWGARAVL
>Tip_2492
DTRRPVRMTCKDEALVQAVANLKYPVAEYRIWYQLIIKVAVFIIPLISVAVIRKNDTMQL
PYDKEDDKGQAGRQTGPAGLTLKQDYTVAWRVVSYENGTAKGRTVIQFLIAIFVFGYTNG
LALSEVNLNEQNVICEEKEQETVIEAVFTLEAQDSVLVTKKFKIGIPENNSIMVSVWDPT
IFRPEDKTTLPIGWYTKRMS
>Tip_2493
DTRSPVRMTTSEALIVELIMNKKYPIEDYRMWYQAIIRVTVCLIALISAAVTRKNDALKD
PYDKDTTKGQPGRQVGPAGLTPKQNYCLLLRVVGFENGTAKEKTKVEFLMPVYIFGYKNG
IQLTDLTLQTQQVVFDDKEQESEVEAVFALEAEKEVIVTKELKLDVKEKDALMAAVWDEW
VFHPEDKHTMPIGWRTLRLS
>Tip_704
PKLDEGSITDLKAIVAEGPLIVCYGFNNTYKDKEHLGLFAPNRVFSSPLPVIPAAVGQKI
ARKTPKLGQYGVSDTAGTNVVILATKMSEYLELQFLNEAQYTGIFDRWLLRKIDFVRLDT
RLSYRIALVDEPVHQKAMKSRSKARPFRNIKDGKAAYEKTKRDDPKNTRRKETRLTWEDT
SLVYKICTLFRTGLVNEQYA
>Tip_705
PSLEESPLTKLKKFIAEGPLMICYGFANSSNDREHLGLFTANLVFDSPIQAVPAAVGQHV
QEQNPKMRRYGGRDHAGVRVPILASRMTEYLELRFANDAQRTGIVDRWIMRHVKLVQLHT
LISYRISLIDEKVHREAIKNRAENQSFRNVKDGDTAYEKTRRGDQKNSHRKEALLTWEDN
SHVFQACTVFRIGLETRKHA
>Tip_1226
RTEMSTPLLSLIKFVTKGPIAINIGATDFTWPMQFSPLMSREILKPSPVKEIPEADEKDI
VNNTNQLQNAQDGTIGYVGVGVLLGPRTQLQSIDYRDETYADGQLDEWIMKQVMLLQFHS
CINYSVHMIPEKVNVEKIENRIKSNDIDTLKPPEQVFHEVRSASVANAMRGIQHITGKNI
MYMVKIDAVFRIALSDTKRS
>Tip_3068
RTEMATPLLGIIRFYTMGPLEIGIGATEYTWPMQFSPLMKKEILKPPTVQEVPEGDEEDL
VDNTNQMQMAKDGFIGYIGVGVLLGPRTDLRSIDFRDEFIADGSFDEAILQQVMLFLFHV
CIHYSAHMIPEKVGVEFIQNKIKQNEIDTLRPEETVFHEVRSAATTECEKGFQSITGKKL
TYMVKIGVVFAVSMSDKKRS
>Tip_3069
RTQMGVPIIGIIRFFTKGAIEIGVGAGDYTWPLQFSPLRKKEILEPPPIAEIPAGDEEDI
VNKTNNLNNAKDGTIGWAGAGVFLGPRTELQEADYRDDTYADSQFDEAILEQKMLLLFHT
CINYEARMIPEKVGVEFIDDVIKKNEIDTLQPPEQVFHELRSADTANVMKNFQNLTGKSL
AYLVKLGAVFSIALNDTRRS
>Tip_1281
RQEVATPFLSLVKFATKGPVAIGIAATDYAWPMQFSPMMKKEILSPSPVKEIPDNDESEI
VNTTTQLANAREGTIGYVGVGVILGPRTKLQELDYPNTDYGDGPVEEALMKRIMLLQFKT
SINYSVHGVAEKVNVTREENRIKASDIDNKKPPEQVFHAVQCTEILRSMRGYQQIAGSSI
VYFVKIGAIFCIALSDTKRQ
>Tip_740
RVKLTTPLLSLIQFITRGPIVISYSATKVSWSIQYAPLITKYLLKATPAKAIPAADEKDV
LNNTNSLQRPAKGSMVNVRVKVLNGRRSKLEELDHKNDTYADTQIDHWVLKQVMLYRFRD
CVSYDVQMMPERARVEGLENRVKYSEVDLFEPAQTIFKEMRSASFQKNAWSFCHLVGKKM
AYTLKVSVQVQLAFSSTNRG
>Tip_3520
KRLRTVSTQGTIRHLCVDPVIAEYTFCCERIESDVEFKSGKYVVSKSQKVLIPDLTASDE
VIMQYVLPKVGGGVLVHDEVLLLSLRNGERARLGLLGSTKRIVRMYKFIVEQLNIGSILR
NVSYEVVMAAVKLERNTFEENDMGEDAAVGSMTEEAITSKAYGHDGDGAKKGEEKGINNL
AFTFGLTGTYQLSIDMILRE
>Tip_3521
KFLNTSERTGTLLYVCVEPVVADHSICPIDVEMHFEFLNGIYIVSKFREIVMPELRLTEE
LRVSSIIAKVVWAAIVNTEVLLIGSRNTERVRLGLIEQSKRVIAVGKWLIDRVHLGDWLQ
ELRHQTISATIELSRQTTRLGDKDRFNAAGNIPDGVVHSKTQGTDTDGASAGEEAGHQRL
TFEFARTGAFTAVLNLLTEE
>Tip_817
ESMNVIPRKGLIRYICREPMLAEYDCCPATVESDYESLHGIYIVSECANLLLPDLGGTDA
LVVPYYIETIAGAILPYHEATVLGTAVTARFRLGVFQETARLARVGKWLVRYLHLAKVMR
QMTHKVNLVAIKLSKNTVRLKDMDRASSVANMADTLVSSVVHGKDQVGAKSGEQQAWSDV
KYVFDVTQAFQASLDGIARE
>Tip_1427
RDVVEIPKKSQLEYLQDTAFIDSMATNDDELDAFKKRTLPVYPTHATLAEEFDDAPLPSL
LVFKCGMDRQGSHIPKYGDVQGLGDNSASRNRILIAGEGIVFAQTGDSLKTDLPAICVDT
KENNNASMHGATQTRAATDLFNDDPVIAHSQITQDVTAEAKQESEYDSTAGKRRATRQAT
YYFYYVKGPTRQALEAFKRK
>Tip_1428
EGLVEVPHQAQLEYVEKQCLLDTCNASGDHIESYQKLKLYIYPPSAHFAKAFNDVKLPKL
PLWKVGMERQASDLAKLGENETFGAKQHSRSRLQFFGTTIIIDDRGHFFKTTLPHINFVS
SDANHKVIDKESKSQESMNRVKNDPVAAEQQAKPPNASTAEPSPESEASLGKPKACWRKV
SNFFSTKKALQMEFDAFLTS
>Tip_2075
KGLTEIPKVSRLEYLHTTDFLTSINSCEDHLDAYKQMNLDLRPNHGSFALGFDRATLPRL
LLFRCGEERQGSDVLKYGDVESLGNRAANKFRLMIAGEGKVFDESGHLYKTKLPLININT
SETNNISMHDATRARKEMELLKGDPVATHPQATKDTVVTSRHDPESSGTCGKARANWNSL
TYSAYNKGEIRPALSAFNRS
>Tip_2797
KGCIELPSRDKIRFHDEAAFVSALSASEERLELAKELALNLQESHCIFALTVKGSEFPLV
ALYRCGYCLQENGVAKYTDIVALGNCVGERFNLMNAAHGKIASKQHIMLRKSLPLINANA
LQAQILEVHDMVDARKEIEILTGDPAIDDPRATKETVVTGRNKPESEGKCFNDAQTWNSV
VYKEEDTRTITTSIEGMQLS
>Tip_3276
ASLSMVPRQDELEHGNQIANALEIDTAEDKAEIYREYAVMLSEGYCVRTINLDDVALAKL
LIPAVCDSFKGTDLVNCARVERITKKATDSIQIILRGEEIEFKSDGQGFVHEVHILSVTL
KAEESKCEKELEDIRFQTVVLKGRPVASEQNVTMTDIAAERDALQGEGKMESSVMLWAGI
IYAEVEESERRPVLVGFVRL
>Tip_3406
LEVGLIPSKHKLAFGNEVTGNHGAEMSQDKADVFEEAELKIAEGEGSHVVTLGYAQLLKL
GLLLIDANFQGSDMASVEGPERNSRDASDRLRVLVRGEGAQLDAKGESFTAEMQLLIITI
DDINKRNCHELGIIKHLVRTFKGQPLTESPNLATDSIAADADALDGDGRCPSQLLKWQGW
IWQTYEEAERRTAACNISRA
>Tip_3407
MNIAVIPSQDKLDYNSQLSKGQGAEISEDKAEVYKESALTLSAAHSQHVIQLDLAELLRL
MLGLIGCSFKGADLLDCAGVQQVSRNATDRLKVLTRGEGDEFDSDGRAFVHELQVLTITL
DEIDGKCVHELSDSSHLTTILKKQPLAEDPNVSTESITPEKDAIQGEGNCPAQLLKWGSV
IYQTFEESERRTALCGIVQA
>Tip_1167
ADVTEIPLQNRVDNLNQGAFASVLAVVRESIDAYQNMRLAVYPTFSKITFAFTEQQFPNI
VMMNFGLSRLLNDIMKNGEPEALAERLPKRYRIEVCGDGQIFDKLGAMFKTKLPLTNVSV
AESNDAGVSEQRVGRQMHRLLKGAPITGAINASQDTTITHKKEPETYGSLGQDRATWFPV
SYSLYKKEDVKAELDAFPQS
>Tip_1168
QGLVEIPKQSKFEYLHQTGFLSSLNSCDETLGMYKKMTLAVYPTYSRLSLAFDEAQIPKV
RMFRCGQARQANSIVKYGDLESLGDKTAQRFRILISGQWKVFDKVGAMFKTKLPLVSINS
SQSNNVTMHDMRVARQEMDLLKGDPTAEHMQVSQDIVASSKHEPESHGTLGKQRATWKSV
TFFTYSKGSIRAGLDAFNRS
>Tip_796
GELLDLPAGQRAEYITRMSFIDGDNACNERVSARRKPPTAIYAVMSRIVLELGGATLPYL
MLFNYFLKHIGTDMLTYDDIAALGDTTVTRLRTTVTGEGRRNARVGKLYKISLHLTRVSK
LAKANVTVYAITVVVHKLMLARQDPKVSGFQGAEGNVTTTKREDAGRRFASQQDAVWKSV
SFILESGGTWHAALTSYGRD
>Tip_129
KTFKEVGRKGITKYTVRAPLRVNDNVCPQVLDTECENSSAFYRLMGEAQIAVPDLTHADV
MLYKHEIGTLSDNTAESIEIVLLGGNTTEFKRAADLNEEKQFVKAGKWIASHLHLNEFSE
MFTYSVTIVDFQAQQKEMNNDKRDHRLRVVNWTEYSLDSEEHGSYDGGTHSVTRLSWKRV
TQMFGRGKILQALFDLVRQE
>Tip_948
ENEQDSPVLGLADYTGANPIFIGDKAAPSGRDSLFQNLSTLYIVLTCPFVALVNVTGTET
ILNTKGPLKLGCTDVAFMSRAVFGVSETEIPNIRLENMNPRPNEGDKFMHTVDSIAANIK
EAINRIRLMSAGVNRDDLKANKKDLSAEVIKKNEDFIASENEGPDANGMKTGHTKLYKGT
KYIASRHSVANCAFEEGEYP
>Tip_949
DHEQKEPAFNLADWSGAAPAFVGDQVVPKARGSLLQRLSSVYIVVSSPRIALVSVLGDKI
MLNQQKPLRLGCANVAFMNRAAFGLVETEFPVIRIENAKPDPDEGNRIMHYIDTVPDNVD
NLKNHVRFVYVGPNYDVLKGDKRDLATEILKRGFEYLEAARGDPSGNQSQVGSNDLHKGD
RMCAEEHEVTNHSLEDGSLP
>Tip_3801
EWEENFPYILITDYVHSPGAFVQNGPKQHERDEVCKKFFALWLLLFNPIGAVPDLTADQV
LLRGSLPMQFPAYPIRVVAQLSMGRDDQEVPRMALAQGDIEPEERDPHVELLDDKLKSLK
NLIKRIPLIMSIVNSEKLQHRDLDVNVIVHGKKEEAVEGAGSGPDKNSVEDYEASYPKGI
GLRFSTNGVLLISFHHKEYL
>Tip_3802
AHEEELPYLVLTQYVHNPSLFMRPGEKEHDREDTFHKVFGIWLLIHRPIGSLPDVTVAPL
MKHARQSLKLACEPVRAVTQLTFGKSNSTVPNMTLAEGALEPSQKDAQIQFLDIKIEAAK
ELIKNVPLLTAVVERENIEHRPYDHSFVAQQKKEDMVEREGNGPDENGVEEFENEHWTGI
GFGFKKNRVLDIGFQENEKA
>Tip_532
ANLMIGPLLDISESVSRKPFIVNLPKLSQKMAKEGGGFLGFLALLEHPLSIFPFLEGKSD
SLGCKELDPLNTHHFSYQNISLLDTDGTAPTEGKYKENTRGQHEDPQHKLQTIAAILVAV
DVGYHLGVTGELLNQSTVRHQLKQSTMSFSAGRINILERRETNAKSESKINLEKVRWHPE
RYTMKLLGILRVGKQDVMAA
>Tip_533
IALTKPQQLELSKEIPKARFVINLMQAPPGMVSEGGGGHGYLEQIESPISVKSLLEAHAL
ATNVKTIRAIGLPKLSYNTIRLLESNKTLSNEGKYKEKVDGYQEFPRHVFQGITMLLIAL
NTSTHVEKAGTHIKKSMVRPQLKRSSVEFAEDRRALMERIEDEAKRKNKKEIGKVQWHAP
KATTETIGVVQLGLRTVVAQ
>Tip_3730
HHEENVPDCYNLIAINHGPDGCEQICRDVAIAGCQSGWAKDLVLFELPSPDRTLLPKRLS
DPTEDNKVDGPSDGDTGGKYAGYTSAGAWETTFSVQKKHGHRELDTTYVKNEVSGIEPSI
VNMEHALALSIKCEHEPLENDVTVEKVKRRVEEANQFRVNEDGEFGSNEFNDCPIFYTAI
PTEEEFVHLVKVGPRIGGRL
>Tip_3731
HVEETVPDCYNMIAVNKGPDGHEQVPRDVAMAACQSGWTTALVLQERPNSNHTLLPARLS
PPTEEDKGDGPIGGNTAGKHLGETSVSAWETTKTVSRKQSHQEVDNTYVKNESSGMDPTL
VNLNNALGLDVRCIAKWLATQLTLEKYRHMEEETLQYRVNEEAEMSSNEFNDCPIFYTVN
PAQEEFVQALKDGPRVAGRL
>Tip_3359
RSSNNVRKTMQLDATNDGPEGCGRILNNVQRQQVQHAFATQFLLFKQPSPNSGFIPDGGC
PVSDTNKNDGRADNLKGAEFQGSTTAAAYDSQVQSQEKFVEGGAEVGYVNEEKLAIESVM
TSARYVGGFGVRVEREYVQAHAVVIVITMRVDDATRFSVNLKKALGTNEADDAPISFRVI
GTEEELIGTFRVLGQLGDQL
>Tip_3040
RQEGPVSPPYTIKALQKTPARASHLLKEVEVDGFCSGFAARFLTYLETDPTETLWPNNRA
PLGRETRANGPSENVEGTNTKLDANSGAYKIALNTDYKFKRNKVKDGFVYRKRITVALVI
TDMFHAKVVGARLRRKAKQAHITRSAIHSLFLSAHNFDPNREMRLITTEFDNRSIYWTSV
PSELDVVAVYSVLPEVNSDS
>Tip_3944
DLGPCRALGYAIEIKSRNPLLTQVLGLGHCVGGSATGWVQYLPIYSSPTIHEPIVENKVA
ALRTEVQRGDPIGNIDKTSGKLDAKRFRWNIANNYLKKVRKQTEVNGVVSGRSTIIKITK
YAGVDRSKQGVQIYRKALEVDIEKTAAKAPKDTERRYHKGEDERVVGTQYDKQGIPWVND
SFVIDLLGLAKVDADAHRQI
>Tip_3945
DLMPRRSLGEAINPSDKSPAMVQYLALENVFDGCAEGFVQYFSTYQSPPLRGPIAENRGA
TLRAQEQRREPVGNCAGTSGKIDSPKLKFNIANNFTKKTRRANELSGATLERGRVLAIRK
YGGIPHSSEKIEHHKTSVEAQVRSFDVRPYKETQNGHDQLDDVRDDGTDYSAQTLPWANH
VFIVDLVGICKVTKEAYIQT
>Tip_2041
DLVPCRSLGYTIQISNRQPAMLQFLGLENCFDGCTTGFLQYFPVYQQPPIPEPIVENRAA
TLRDETQRSDPIGNVDGTSGKLDAERFKWKLADNYTKKIRKENEINGIILERGRILKITR
YAGIGHSTAAIEAHRKAVEVELKKADVKAYKDTQSSFDQGENERHVGTQYDEQTLPWANH
AFLIDLIGLSKVTSDGYRQV
>Tip_1403
DFKPCRTLGYITQIASKSPSRLQFIAVQSCFDACSTNFFHYLPVYEDPPIDEPFVQNQAA
HLRAESKRSDPIGKVEGTEGILDAEKFKWKCADDYTNKVQKENEINGIMLERGRVLKLTR
YAGIGGSTGALRLHQTAVEVELVEADVKVAKDTREAYDNAEGERQIGTQYCDRGLPWANH
SFLVDLVGLGKVTNVAFREV
>Tip_2758
AFVQCKIMGYILPIYYREADETYFCGVKSCFEACTGGNPYYYPVLQQEPVPAPLEQTRTT
NIRDGAVHTDSIGSINGTSGVLDVKMAKFRVAQDETHKIETENRIQRLVMARGRIQASLR
YAGLPGGSLALEQHPVATQFELVKQDVKYCKETQMSYERGSKSERVPIKYNNETLAYACG
LVLVNETELKKIKLRSYKRV
>Tip_2759
AFVACKIVAYVLPESYKDADEIQFCGVKSCFQACTRNNALFAPVLQEEPIPAPLEMTMTT
NTQDGATHTDSLGNISGTAGVLNIELCKFREAQDETEKTEAENQIQRLVIARGRSQAALR
YAGLPGGSLAVKQNPVSTDFPLVQRDVKYCKDTKMSYEAGSKSEEVGISYGDENLAFAAG
LVLIEETSLKKVKLRSYKRV
>Tip_943
AFAQCQICGYVLPVPYEDSDEMQFCAIAWFFEAATRGTPSYYPVFEEKPIATAIEKNKAT
NLRHGAKKQDVIGNLQGPTNVTEIETCMFRTAMENTTKKQAQNKIDGVVLARGEILAKVY
HAGMPGRSLAIQRHPLATEFSLIRQDVNYAQDTKNAYFTGEKSEAIGRRYGDESITWAIG
TIILNVADLSKFMQPLYKRV
>Tip_1323
GQVLKKSLVYIIQPLNRDPAIKNLLAMAFQQDDFAQGFLRFLSVYQDFPPVSPIIEAKSV
ILRDESQRQGDGGLITGKLFLFSAGKKRYRLAQEYNQKIRLENGLDHLVLASPLIFSLTL
RAGLETDACGVQIERAPNRSQLKNTEIESYEGAADPYNSAKESRKTATQYNDKFVDLENT
AYLLELIGLFHLTTNAAQDC
>Tip_1324
DNVLARVWVYLIQTVNRNPSIEYYLSIAHMWDDFSIPFLRYMIYLTRPPPVAPFIEGQTV
LLRDQTKRRPDGGRTEGKTFNMSEEKERRRFADDYHNKIRKESELEHLVMECGMMFKLSL
KAGFKIGAAGIRVKKATDIRELKNKDVQQVEGVEEPYNNVRENKKISTELSDRYTEYEAV
AWLVDLLGVVQLGTNAAQDR
>Tip_305
DQLQMAALVYIIQLLHRDMLMVSYLALPHTMSGPARGFLRFFVLYEPPPPIVAFLEGQNT
VLMEQQIRRGDSKNITGQTLAVLQVDERDEIATKLGKKTRVESEWDHLVLSGGHVWKFII
RVALNIGTMGIRVDRSTSRSQLAKNNVDTAEAFENAWEGARESRKVSAMRYARREDWHNT
PHTFDVLGLFQMGVNAAKET
>Tip_56
RSIQDGPILGVVTFVGRGPPLVNYGVVTHDNNTQFEALLQFYFLTESPMPAVPALDGKDV
ALNQKHLQRIGNGDMVFMIVAILKGKDGESCEVVWENESHKTGEIDHIEMTHIDLLQLRA
VIDYHVSYVGERILKESLKQKGKDQVVQIKKESEQSFDDAKKGADTSSIRYEAYDTWQAK
LYLFDVRALFSLAYRSVKTF
>Tip_1100
RALKDTPVIGIVQFISRGPLLIIYGSLNHVNNTAFHDLFAFYFLTESPLTIFSLLEAKDI
ILAAQQLQVLGKADLAYVDVAVLSARDTEVREATWENERNKNGEVDQWEMKHIDLLHLRT
VINYRVSLNGGRILSESLKQSANDEVVHTVKETEQAFEKPRQGADDNGVRHDLDVTWQLT
LHIYDVCSLLQLGYDSVKTF
>Tip_1694
RSLENTPIRGLIQVLSKGPLLVAYGAINHSRTTQYDGLLAAYFLLNSTNPLISHFMGKDV
MAEKERIESLGKGERGFRILGILTTLDLAFRDITWEEKKHLMGETDSLELSALQLIHLKS
VTHYAISSLGMVILAKGLVMEERDQVVHSVKATEDPFERLRQGAANRSARYENTITWRAE
MYVYDSCDIMQMGFSSIKTE
>Tip_1695
RSMETTPIRGLIQRVSKGPLLIAYGAITISNDTFYDGLLAAYFLLTGLNPLVSSYMGRDI
MSEKNRIQRLGRGERAFRLLEILTALDVVFRDITWEEKKLLMGQSDSLELDAIQLLHLKT
VAHYRISSIGIIVLKTSLRQEERDQTVHFVKETQNPFERLRQGAADRSVRYENTITWRAE
MYIYDSADIIQMGFSAVEAQ
>Tip_1220
RSLSTAPIVGLVQRANKGPLILTYDAVNRSRDIQYDGLLAAYLLLCPLNPMLSAFSGRDV
MLRQEKVYRLRRGDNTFKIREILTTRETVYRQFIWNDAKHLPGSISTIRMRAVQMPQLKA
VVEYRLDTIGAKVLRAGLRREEADQTAHTLKDSEEKFERPKMGAGETSARYETNITWRAE
QYLHDSCDMIQIGYMAFETQ
>Tip_1221
RALKTSSILGVLNKVLGGPLIVGNMAANGSDVVTYDGFEAAWYLLTANKPMIKGFTGQLV
AIAQEQVHRLGAGEKQWRTSPVINAWEVCYKELVWEDAKNIKSDVDILTAGVIKMLHFNT
VVQYKTYFTGEMVRQASLRAEETNEASYIPHDNELAYTEPAQSAKHSECKYENDIHWRAH
LWVHNGCEFIIMGFNAEKDM
>Tip_851
ENTIEVIDYLRAFTVAQGLFEIHETILEGVYVGSFRRRAELSSTAYASEAPIAHEDSNTI
YLPFSQQLTETKYKLERCQFDFPAELLQAQFSPMTIAGLKRAAGLDNRLIFQPRFLVMIL
VLTLKVWGGSRRVTSETMNSSGLVNLHCLLVRTNMIADSIRSSKSAHLGKSVDYSEFRDE
RFHVKPFLVCECTDSQPVEG
>Tip_3477
KVCVEAPEYLRSSYAVRGFMQTEKTAMKRIDSREYKSKADISSTTYVQENPIASDERTSI
YAALDLRLKDRKAKVERCQADLIREAYQAMFYTMQINEMHPGAESDKMLLSKDELLLIII
VVIMKLFGKYRREGKQALTGAGFAEFLYILVKIHLILDNLKNLRLTHLGTQVMYDSLNAE
KTTVRPMIVCEFVTAQPIND
>Tip_3478
KVAIEAPDWLPNKKAVREYMQTEKKATKELDNMEYKYRAELHNTVFIAEGLLAKEQGTAI
VAAWDIKLKDRHAQVNKCQSELFREAFQALLYTMRVNPMHPSTEEDKMLADQDELMLVVF
VTILEVFGKHRRDGKTTLPGSAWANEIYIILEFHMLLNSLKNLRFTHLGSQIIYSGLTAQ
LTTTRPAVACEFVKSQPIDN
>Tip_1498
ETCVEAPEYLRGSTVAKGFIQLHNTALKRIDAREFQGRKDLSTTTYVSEAPLASDEASHL
YCAFDQSLKDRKLQLERCQADLLAELFQASFYTMKIGDMDPGASTDTLLIDRPSFLLILL
VVILKLYGKYRRVGKENMTGANFAQFMYLLVRMHTILESIRNAKSTHLGKKVKHTSFRAK
QLTIEPFVICEAVTSQPLDG
>Tip_159
VKAIDPPRYLDEQRLHGGTVKARTTSVHAGYAGETIYQFELSVYMTVAADSRGLSETHTK
YTQFATDFASAAEDIDKGGVLRKAEGLHLTESKAKLASQHPHWTVDGQLTSSPGFHVILI
ITQDRIPTDNKRFDRAALYQEAFVDSLMTPSTSHSIVDIVSTDNIIGRSKLTGYREVRVE
NYFSLEFKEYDLTATNAVVG
>Tip_2857
CQFFEQEQFTHQHLRTKDHIVPGLICLHYLTAAVAKFEIGKGSNLIASTGTEAVNKGDAN
WEAIATLYGPGLQSRLKIGSVAPGNQTVLDIASEELINIGPGYDIEWVYLNASNFLRGYE
SHNDELPGEAVLFSHIPTDGWSIVIVCITTKRGDGLYDFRCCIKLITRLKIDEMAPVGLI
MHTSIQYLGLKNQANVMIQE
>Tip_2858
CIYIEQSEFGKQYFATRGGLNISEITLNIMPEASTHFSVGKESTICAATDPEAMVPEKTN
WDRLVSTLCAGLHKLSRVNAVAPGNTKVYGISTAQSTNLGSGYDIEWKWLNNEDLGTGLE
KDSDDLDSQCLLFSGIPIYGMTEVCICVATEFGRTYWDFKAVERLVTRIEIPNFTPYKIF
VNLNLKHLGNRIRPTSMVGD
>Tip_1723
GSAVDPPEYVKEQQNFKGSVQIAMVHALKCPAEEARFNYSADLIITAACQPMAVMKNRFF
FDKIILLLVYGFEGQREDGLQREGNPTTYEYACKKDTHFLSGFDMEWVLVSTPDFATPLW
SHADTLPGSCRTWEKAAVAGDSLIRILVSSKIGEILPDMKHIKETFERTSSPRYSIVVFL
LNVTLQVFGLELSPVDVANG
>Tip_2701
VEGLDPPDFLPDKHCCAGVIEQRKCPKLAPYQGSVRYSAHLQIVIPGMGTEETADATLVM
MNQLGADYVRGRQVREQGQIMKKSKCSAAVYTKSLAANLYGAAAVKSLLYSRPIECTINV
KSAGTIPVLQNLIDKASYQREWFNQLVVARETPRSNSGLLKDNHPGDTTQLVDRAPVRLS
AEYPMEYLKLRISCNQFLRS
>Tip_2702
LECFDPPGWLHARNADALAIEQRSCPMLEPYPGEIRYEVRISWVFPGMADEDTDSTTRVM
VNQTGPEYVRGKQTSNTAETLSEAKLMAAAYTQSLRATLYGDSAVKSALFRKPASCRIDQ
KEGSHVPILQSLIKSQTFQRKWFLQSITAHETLRRPSPLLRTVHAGDASQVTDRAPAQLT
TEYSLWMLELIISCNFLAEI
>Tip_2266
IPGFEAPDFIQDSTICKGMALRKTCAYQLPWSGRIRTIAHLGKVIPHFGNDAIMKATQVI
LNKANTDHARGSSEREVGNVSHEPEATAAVYSSAEVHNMYEDGCVKDRLYPRPAESKAPV
ISGGCMPNLKRFFQDCALKRKWYVELITAKQSPNELAGLWKGEDTFEQIQLSERAISRVK
NKYDTEFLEHELEYQQELKA
>Tip_273
TNQCTGSEYIRALILEIGLLELKESRYDAIYPNRRHKQFDYLYASSATASPVIGADPLPV
YTRIENEGEKIQVQANAKEDNRNKTASNVELANHPVQIQRAFWVTEPAPIPQEQVVFTII
DSSQKLTGFKRRIFKARWQAKTSANALFAKVANNIVTTFVQVKKSDSKSDLLAYRVMDTQ
YLQTVRFFSYDVTCSQHTRG
>Tip_1592
SQVTRSQPHLKDALLELKINELQERLISTLHTSHRNQEMESLWTPIIARANTTAFKPYTI
YVSIGDSGENIEVAMEVVKDERVQFICVVEGFNHESTKRETFRFTEPFALCRWLYFLAYC
EDAEPEPGESQEFKNLRLQTPMAARVVYLGMPSEVAEVHLDIPHLIQLLDRVLYGPTDGQ
GMEKMQFCSYEISSAEPVRG
>Tip_1593
TKSKNTSEFIKRQLLDFSIGEQHSSSIAALHGNHRHHELDLLYAPIVSSGKLAGANPYTV
HEALGINGEQIEVELESRNDNRARFIAMGEDAAHHVQGEDSHRFGGVYSVPRWLYHLPYT
CEAQPLPAGTAEFCKTTLATSMVTRQVLLEYHAHLSVGLLALAFLAKLVEKVTIKPVESQ
FISKLQFTRHIIAAVESLRG
>Tip_1096
KNCNDSSEYIRTHLVNIGMNERQESRYDAFYANHRHRQFDLLFSPTATGARAAAADPHTM
YTRLEDEGENIQIQLDAKKDNRNKHAAIVEFHTPPVEDRETYWFAEPASIPRRQLALTII
DEAQKLPGYQREFNKARLQSRTSANALFCRINSHVTTSMLQLRKMLKRQALITYRPAETK
YVHSVKFLSYEASCAQTLRG
>Tip_681
HRLWLFNTGVDVGTEYDGSNEVQKRKLSVEIRPINRPLWGQVFVRETTAEIFMGSAVPML
IQRTSASKGDIHNDKDSKVQTKIKPIVWFRSVGQAVLNGATKPATNILINTVIQMPISVY
GETLRRSEAGTHFGTAAAEWEDFPANAFREIEDNLPEWATNLARFVRKLYFGKFRIADNT
TFFGGSFKDLSNIAREPEEA
>Tip_682
VGILEFHMGLDAGSEYHGDNEVQKRAQGTHTRPIEYPVWGVMVVRDQSVDIFAGKTVKLI
AQLSNSGAGEVKKDVDSQIDLKAAPVIFFQAVGKTIANSTIKPMTDIFYQLRILLPVQLY
DESLRIQDDGTQFGVNKSDWEDFPEWMFQAIETDLPLVASNKAKSVGKLYFGSYRIIDNT
CLFGGTVRKFAAFYRAPVQA
>Tip_1244
RKAWIINCGIRIKKEYRGSDEIDKQHEGIIIRPRNRRSHILIFDKQLTLDTMLGEDKNVM
NYRVGGSTSAIHLSTERKEQLRRLRILVTEFEAPAALEAGFDPMVNKYRQIECGLPLTDI
EQTKKVFETKREYDRNQNDTASISISLKMVHDQELPILTLHANKQAEKLAFLLFTKIDPE
YMFSGDVKEASWGGAGFDRK
>Tip_1245
RDVWTLNNGIRVRTEYHGSQQMDANREGVLVRPVSQRLHTIIYDQKLDLSVILAEDEKVV
NRRVGGTDSAVDTDTEPKKQSKRGRIIVIEFSGRSVLNRGIKPIVDRWSQLQCALTLSNL
ERSPMLYDTRLDFDSTETDTSSFPGSMYTNFDDDLPLITANTTAQLENFNFLKYSTYDNR
YLFGEDFQEFSWPGMGFRKL
>Tip_423
RRGWIFNAVIRVRIEYHGATEPNKRQKGTLLKPTDRRIYDIIVEHHLHLGLFHGENQKVM
VHRSGGVNGAIHTDNDPKDQTTDTKVLVAELQGNPTLNGGVVPIISKYEHVEAATSLTMF
EEVPREGEYEAEFDISQTNNSDFPGARYMVDDGELPVLTANATEKMNKFLFLYARLTRNE
YIFGSDLYGFSYSANSWSTN
>Tip_270
RKVWDFKAAVHANTDHHQGSATDARQAGSLLRPAGFKVHGYSYENKLRFAALIPIDQMIV
IHKTNGEEGALHLNEDSHTESMVARAALPEYSGRLIVAGKLRLVWDGYEKIQIAIEGAMK
QTDPRIAEGRREASRCRTNPAEFQYQLLLIQTGIYRILTPHIMPMLEQVHLAQWRAVENE
FFYGLSFLKFEWCGEKSLET
>Tip_767
EKLWDYSGVLHINADDGGGFEVDNRRDGPEKNPVARKMCANRYEVRLQFAEAAGPDPSIM
VQKVSGKVLSINIEDPPTTEEKAAKYGIPELTGPSLAIAQVKPMTDVPSWLRTDLDVFLT
QETPQILEAKLSYDLLSMNEKEYNGKKFKLEPGPYKILNSDFEPQYEKLRFSQHRYTDSN
ALEGSNKLKFDFCGEHSRQA
>Tip_768
KSLWQFAAALQINTDSHGGQNKDEEQSEAFKRPIGQKLCGNDYTAQLAFSDQYDPDPMVA
VQKIGCHESTINVDRDPDWQDKFAKFGVPVWTGGCVTNSTLRPARNIVTKMKIDLNASIV
QKTPQLKAPKLERAEMRMSPADLNGRIFQLLPNVYPALSANVPPELDKIRYAHYRYVQGE
FLYGADYIRNDWCGERHGEE
>Tip_346
RTMDEFSLVIRAKRRYAQMKLHDQIDSGTMINETSPRAFGLLFTPMIISASLLQGDAKIL
MGKVGGNGNLITTDNDPTLKRRQIRQINSEMEGRAATGDEVRFFKEKAEPADNNLSISMF
DAKPRATGAKHEYDSTKLEENSLNHALMHCLEGEVALFTISVRGELSRYTVPINKSAGEM
FLLHEDFLEYPLQRPANHES
>Tip_2629
CIYSNLDIMAITNRQQAHLSLYEDYLQGPHTNPSEPKTMQAMKRVMTIEKEGFPSSAKLF
LGSDATHKNLMEVSRNPVVKKQQISRKSYEFDDYLTASQRADDMVEDERAPDSVDSLLIM
NAAHQNPGAKDTYNLTRQENGMLVHQSEPFAILEKTIFAVARNKEMGLTQVPILDIAGEI
VLASVGLFQRDLYQLTFLAV
>Tip_3825
CIYTDMHIMVVTNKQTAHLKLSADYLSGIQTKKSEPKELAGLLAVASISKALFQSGAKLY
MGKNGNNSNMQELKKNASVRRRQIKKIDNEFDGRTMTGEKALSIKEEGRAWDSKGSLTIM
NAAHKTPGAKERFNLSRLRSKHLNEAPAPFAALERSVYSLARKQDLGLTQVPILHVNGEM
ILQAADLFEYDLYRLKYLSA
>Tip_3826
CVYTDLKLTVLENEKSSYMKLSVEFLGGISTLTGEPRGLNGLLAVPSTNRVMFQAGFKIY
CKRSGNSCFMLELKEDYTVRSTEVRTLDNEFNNRAQLLNSALCIMKDGTAYDAKGSVTIF
NCQHAQPAFKERFNLVPLRVSYLNEAPAGFAALEGSQYVINKKKELGLSQLLNLHINGED
ILTFADFLEPELFRIKFMTA
>Tip_2284
FVLDELELLVKMRKKLVHMSVDKDYAGGTLVKRENPMAMAKILQIITMGAGIVQGGPNVG
LGKNGSWGNLLAAGNKPALKRRQLRQFDIAFKGKTDANPEAIEIRNGGDPQENKNSLGLV
DQEERSAGARKAVNLTRLETALMSTYVADYLTQKLALFSLSAKNELKSRDVPIPHTAGEL
FMCDPEFMELEMDKMRFHGA
>Tip_2285
FALDQLKLLMRMRKKLVLMAADKDYAAVNLVKRENPMQMAASLQVIAVGAGTVAGGPDFG
LGKNGPWGKILCAGNKPALQRAQIRQFDICFRGKTDADPQTLEIRNMGWPAETKNSQGLL
RREERSAGLNKKVNLTCFEAAVMPTYVASYLTQKFAMFSLSSRNELKSKDVPLPHTDPEL
LMCDTDIMELEMRKRRFHGA
>Tip_2280
CIYDDIEILLRTRKMFTHAKLHEQYALGTIRKATSPRAMAQLLFPMMMAAGLLQGGSEIY
LGTTGGDGNLLARDKSPSFRKRQLNAVDTYFEGKTQFAREVSFLKEAGDPADARSSITLV
DEQRNASGSREDYDVAKLQSDSLGDPLALVFTKRFAEFTLDSKDELNVQSIPIPQSAAEY
FLFHAEFLEYNYEQTKYSHA
>Tip_2281
CIRQELEILYNERVQYAHMKIHQQIASDSINRRDLPRALSTLLTPMFIADKILKGGNQTY
IAKTNSTRAFAVRMQAPSFRKGEYDAVDDAYEGKSDLSEEATQVEEAGDPADTRTSLNLE
DTNDRASGSREEFDVTKFQSEELEDLLSSYFSQEFDLFTKQFKNFLNYPSAKVPHLSGTV
YLLYADFLEFDLNDVHIHDF
>Tip_1554
HLAKELDQFYREARKMAHVELQKKYAGQSIKTPTNPQGMAELHPPFYVRAELLPCASRLY
IGRPGGHRNLLAHDKSPNLKERQLNEIPAQFEGQVKFGEEATWLEKWADAVYVHKSLALL
MAQERADQSSDTYGVSRFGSDKISTEAKTYFSQEANLYTLQCNQQLSVYNAPIPHTAARI
FLLHNDFFEYDLEHIRFQEQ
>Tip_668
RSIKFFGVIAQLSRTFYHIDQNQDRAALSIVTPNPEDAFSLKLALTMLKSIIAQGAHQPT
WTKEAAASSLLEYEISVKSKLQDEEKVKEEPNGKQSGASAPESMKLRDDPQMEGIQMKAL
HKSPKESGQPYPLNSPRVGDDESKNMLNWAIDGKATIVKGRLEADIDVYQAAIFTQSKKQ
FLFESNFYSYALTRDEDTDN
>Tip_2096
QEVRIVQLRGRKDRTMMYFPQKKVQLISEATILNGTQDRQKFNRLIDSGKIALHANFESI
LVFRNARQRLRKVESDPGASLVDRHNLNDPLTGEKVNEESTDTRLNQDAKGARRYLLRAL
QFPSNEQVKKHQIDNANYLIALQVFKFGSAINELLYRVNTQFQPGVRPWYQTLLKLKEES
LFYDALVLFYMLTENGSHMA
>Tip_2793
KEVRILQVQQMEAKTMLYLPEKSDHAVLAVTVLHSSLKAQLLLSAVELGKLGWRSDVNSI
LSLSGIHRKSRWVQKGPGAQLKNMQSVNDPLHGKKIKKTAHLTRLSKDAQPKLQYIIRLV
QLKRKGPGQLHELDSATPMDCLDALDHAKSIARKLHRLCSQFQGDLKPYYAMMVKHREQA
LYFDMLVFFYKFLRNCDAEK
>Tip_2794
KDTKIRQLRQSDGRKLLGMTQKMNHTVENITIQQGSRNEKLLLQLLEFGKMGWLAHTESV
LEIKGLHPRIRWVNSNAVATHSDSSSNDDALAAKRLGKDSFNPKVSKDAQARREYLIKII
QMPRQNPPERTMLDNGGPLEFLEVLKSEQHQARQLYKISTQFWGSVWPFYAMFIKHRALG
KSFNIITLFLSALKNADFNK
>Tip_1660
KNVKYYSFKARQGRSMFLLPKKKNQSVSRIYAPWGLHEYQVILTLIDLTHVSWKSELPHA
LSKHAANRKTTKFEKEPSVQLNDIEKIKKALYRKKVGQEGHDSMRTKDEEGERKHLLKVI
QYPPREDGHQYDVKHGAALDTLAYADFNKCISEKTRLIYTQFRANLRPFYCMALVEEEEN
LLFTETFYMYSLTRDDNHER
>Tip_530
VTAQWLAMILLNERDYIHVQEWDQRETNTTLKDSGRPALAVFFPPVIVASKTIEEQSKGL
LTKVGGSGLLISVSTDPGFKLHQLRLVKEAPYGREYNGDADLFLKERADPKDNGIEYSFL
NADANETGEKHVWHEVKVAAASNRPIILHCLDARVALLKLSFKGEVKDYTAAVPRTEEEI
YLLHDDYREYPLLRPAQKDL
>Tip_1445
RAISSLERMLRPKRVYAGLSELDQKQIKSHLKDTQPRSGGFGDIIQTLSAPISQGDDKQL
THRIGANKNLVSNLTERNPKQRDLRLVQMPYEEKGAQNDESRFMVDKAPQEDNAKAINLT
DQNPRSDNTKLEFDKCSLEHYELNQTLVNCIEGEWPLITHNFTSQVPRFNVAFKATGAVK
HQIRDDLRWMGSLSQAANAG
>Tip_3778
QGLLGIVKITKPRVIQAFLITTAESVSLYHAKRRAATRGKFCNYVKKVLPDISEQEDKTI
TKKFTCNTHTVRFIKEKKTREENIRVATGPFARKSAPLGNEKFFCSRQPMVHDADALELP
GESSPSPHSTGKLAREAIRHYPQKQERAIPLQSIVSLDEGGINSVLPTFRTGYRGTELLK
KRLRPALAMFGQMDPITNVG
>Tip_3779
HESLALVKIAKPLKVGSNLVALKDRNTKSFLTFTAASASIFCDFVTRVNPPVTKQDDRTV
NEHFSADTDSVRLLNNKGLAEDSLKVAKLPYQQKTISLGGRKIYLSRQPFAHAADALQLI
YESESEKHSDPSIVREALKQSDLKHSRELFLPGTFNLIGAGLAFLVNHHLLGLKETSLLK
ARVNQQSRWIGMTNRFANAG
>Tip_3200
RALLGLARLARPQRVSANFSSIQQKAGMQFLRATAPSSGAFCEFVAKLIPPVPEGDDKCV
SFVFSANTDFIRAITVKTMQEKEVRFVRLPFERALVQNGGKKLFLDKSPLAENKNGLQLL
GDNKNENHTDPSLTKAGLEQYDIKQTLIFLLKGGVKLLTAGVSKALNRFSVSLKSSGTIN
NTIREEIRRIGSLNVVSSAG
>Tip_1746
RTFAAMVFMKRPKRIYAKFSEIGIKSALNHLRTTAPQRAGMCEILKKVIAPIEQADDKLA
EARVAVNRDLLNKITESYLKRKEISLLQMPFEEEDVIQVGKKFVIAKAPLALSGRPVNLV
DQNKRSDNIKNEFDQSTLEHVELDHTLINDLEGELPLITMALTSQLKKVHAAFKEVGHIE
HAIRHNIRWLGALSYEANAG
>Tip_749
WSIEDLSLLGREARNLDNIQNVDEDQPPAIVKAAASIGCDYLFIGMLVGRTVEEGDSKLL
LEKLGGNKNFIVADDPSKLERKHTRVFKVELQEVCNSAPKVKFFPERVGLTNNVLAFGYI
NQSPQTENGKVTYDDKKLETSQSSHVMTEWTDGQASLIFVTDQSELDRPSIDIDQAVTKL
QAIHEDVDPIPRLAEVVHKA
>Tip_2529
WQIEGLNIAIKAISSYEHVGNYSDNKAPVMVARLTNHSEYLVYMGIKIVQCYEDMRKAEL
IEDIGTGDTLVSAEKPSKIKLSHKRLAKVDYLTRRKQQGKIDLLPERADVAEKELTFTSC
DETTYSEKALVALDDHDQEFCKFNHIFVSLTAGEAPHLNPHYSSNFSLLTMAIELRLTSK
GLMEKDFVELPRLTNAVVEA
>Tip_2530
WCMENLSIPLSETSGYERVSNYREKKRPALLNAASDYAQLLFYLGIILGEIYSHMERGAN
IEKIGTGNNLLAAFGPKKVLRGHKNIAKVDFLTRTAERTNLAFLPSTYDIAENALTFSMC
DQAVYTEKAKVSLDDIDPNFAAFKHVVIEIKDGHAPHLNLRHSSNMELITLELEYTIETK
SKLENNYIAIPSVQNAAFEV
>Tip_1965
WCLDSVTMMIYQGDQYEHANEYEEDEVPTYIYDKSSLPNHFVFAGLVMGHVVKKMGQIEI
LDFTPSGDELLVSEDPAQVKKLTPRVDQREFDDKCAQNSEIKVFPLAADLTHTIMAFNTV
DDAEVTQGAKCGINDSAHELDSVAHVIVPVAEGEVPHVQLAVSKRFERLLLRTEYSVEMM
HLFKNDYTKLPDVSGAGSAL
>Tip_167
QNENTMPQIAASASEYNNLGKKESERAGTLFVKQRITQRDIFFVAGVDYAPPSGNSEKGV
HDDLDGVKVGLSFNNNLEKSNREHDLHIKGWQGAKAKDAEPNFCRNPTECCTSKVSLLIM
ESSARFEDFFLEFGSCTLDDNDILSDPKNRLLGHDFILRLRLKKAIKQFALENFRILQDL
WIFEIRFVGCPLAISYHLQT
>Tip_1490
NAKNILPRRATSQDEFNGLSKYPNQSEATFFVQERARAKELFFVIGIACTPEAQQQEREI
FDQVMGSRTGISKYENYEYSNRDTKVNHKGYEGAIGLDPAPPFVREAIKFTVSPVNLTPA
GKTSKGDSYYLESGPARVDQSDLITDPIHVFAGRNLVIGLRLKKAVKRWAMQSFQIHQDL
WLYQVGFNGWPFVITDHREQ
>Tip_2490
QTENTMPEIATSRGEHNRLKKQATERKGTFYARRRARHRDIFFIVDITCAPSAKQNEKSI
YEQFYGLRVGVTFYSNLEYSNRDTEIHIKAFNAAQAVDADPNFLREPLETTVGEVTFVLI
GDDAKFEDFELDLGAFRLDNNDVVSDPCNRLLGRSFILGLKVRRCLKAFAMDYFSIAQDL
WILQMNFAGRPLLISVRQES
>Tip_2491
REEPTRQEINTGKGEYSQISGQALQRKGSFYQRSDVRHRSIFFVVCLTVAPTVKQNERNI
YEDFHGAQVGIAFYDNLEFNAKEAELHITAFEEGRALDAQPNLLRAKLEFTIAELTFLLM
SDNFKYQNFEYEQGDFKADDNAVISSRSSKLLARKFIVGFKVRRCFRKFVMDNLSAAKDL
YMLEMSLAEEPVMLSVRCRT
>Tip_291
VKNKFVASIPTSTTDQNSIMLELEAQEGLFHYVKKAAYRGTVTVVGYSYSLMPPPDERNI
KTEVNNVKCNTILFPNIEYADKEDRPASKSYEEPRSMNVQSELVKAPVTGSYEEFGLIRY
GDSAELNEFTMLSTKSRLNDYNMFSNPAGDLIAQTYNPALQIQPQLKRISITYQRTAVAV
AILDVTLAKKPRVFGKTNKE
>Tip_2073
LEHLEHAATNCPHNRLMNLAITIEAKKGFFFGRSKNANNELVMVVKMAWHVTPITTQISV
YTFDYFFRGAVVMVNNIEYYEKEYRSVMLTYEIVWDKNASPSIFLRNINELFRRLTLDDF
SHATNLEDVQCGSVHPRVPSQDVIQTENRRVCGAETLREVYERKQPKRLETNRFALLVAF
NILKSNAPGEPLVIEREHTS
>Tip_2074
LENLEQLEMDCPQRRFMALGMTRTARKGMFYIRGRSANDTLVMFVAICWSVVPRHGQLAI
FASEQFFRGAAVFMKRIEQYLRSYRPQVKSYELIWDTNTNPELTDRLITRQFKRLTLQEF
KHPAPGEEMTVLSSKPRINGFLIENTPSIQISGAEILRELYLKKQFKRIKLDRWPMLVMS
QVFNTNAPGEPAVIERSNKS
>Tip_1411
LENLEQLDTITPQKKFMKLGMENVAQQGIFYTRERSANDTMLIIISIAFNVQPRHVELQV
YTSDNYLKGGAVFFKPLEYYKAKYRPRTASYELYWNKASFPKLFVHVINRTLKQITLEQF
GHTIDGEDLQVTSAEPRLKALSLLNQPPVKLPGYEIIRELTVRQQLKKIKLNRFALLVAT
WVFDTDAPGDPTILEREHPS
>Tip_1065
MKDSTNAKTESARTEFMKLGVPLSAKEGLFFKKRFNKDRTTVYVLALAYALMPRPDEKGV
FVTNNAVRCLGVLFKNAEYADEEQRPRATAYEQPWDLATSPELLLATVECTFEGVSYQEM
GHPTDIEEHEIVSAKPRKDGFGLIEQPSTQLIGHEYVPAVSIQKQIERRALENFRGLVAV
VWIDINLAVEEDSISKQNKA
>Tip_1066
MKPLILVMEDSSKTDLTRLNAPESGREGLIVSRSRTQNVTTVYVIGIVFVIMAKPDRDLI
FTSQNCVRCTSVLFSNVSYAENENRPRSKAIEMPWDLAADKALVLTVLESYFEGVNFQEV
DGYTNIPSRGLVCGEPKKDTLQLVQQMVDLLLGHEYAPVVEVEQFMKRRSIETWRELVAV
IVLEANFAVKPASLAKNNGS
>Tip_756
ERSIRTEKMMRESPIYNTLRQSGQSHVGLLYSTEPNKPDGVRVMLYYAMSRVKKNSEAPA
LCLLDNAIHQGDIEMDSTANYYNTQVIIRTLTDRALQESDIGGASDRILAEQGSIVLMSL
ITREDLYTRDRRSPEQALGRSNLVNFKYHYFKYYISSTTLESKKRSKIWALARAKALKAT
SFYGGRLVIEKVPCATNIAI
>Tip_757
DRSLTVDKMKRESHIYNNLRNSGNSHAELVYSMQPNKAQSLAVILYTACHRLLKNDSAEL
FDLLDDSISSGEPVAHRTADYFKEDIVLRTLTDRTLQVSDIGGASDNMLADFGDIVIMAL
IKPEDLKSKDYTSPRQALGKQKFVNVSYIYLIHYISGSNLEQNRTAKLWVMTTQHQLKAT
RFFNGRLVAAKVICDANIQI
>Tip_2903
GRADDSESAACREEKFGFEKMIGLMNRKLVSRTPDVVDGGAVLSFYHPEIEWGLKKRAVK
YVCIDSPAEDGMIGMESIKFVFTEMVYWHDMAIRKPSLSAATLLANGIKFDKWTAELEFL
SRFAEIYFDRSRTRPRSVQVESSLDTINLQIEYTFSAVQVCKTKACPLQPWTKLKVYKIY
DAVYYRILLDSFERVGKNLS
>Tip_2904
GRAKECERVSAGEQTHELDGLIGRQTLRLVYNESDANPMGVFLKLYHVDFMWSLKDKAYM
ICIFDAPLRHNLNSLACISALFFRLLITRRVALRKRTISGPNVLENGLKVTRVKSIMVFT
TKYIEILFPRSKTKPKTAQPENSMTPVHHVVEFNYNAAAICKMKGVPLNPWRRWKLYKMR
SIVYFTPRPDMLERIKTSLV
>Tip_3979
GECTQTEKENAPSTRMISKINGNLKLLEVVHVGARENTYKMIINSYFRDSRATIRQVTHL
VIQKGLPVGHALLCASCTPHLDYHLLLFRRVADRDKRYDGPIVFGNGFPVAKAKIIAIAL
LRIARFCVKAARANTRRLEAADILDNLFTYMKFRFVPVRFLNGKHSLMWPWSVFKRFKLH
SLAKFTLLVETLHRVGKALL
>Tip_3980
GRCVETEKEKVPSTRGIARLKSGLRALEYIHIGARENHDTMCANTYIADPRATISELAPL
TLEKGLPVEHGLLCLAVKPHLDYHLILFRNLAERDRQYDGPVVFGSGLSVARVKIVAVAL
LWIMQFCVFAARAESRKIDAYNILENLFTYVKFRFVPVRFLNSKHNWFWPWAQFKAFQLH
SLPELALLIETLPRAMRCLL
>Tip_3726
NRPVDPETDKLKSGVTLYHRRAGVRGIQLMYNGTRTNNDGIFLPVYYANPNAKIKDNGPL
FSILQLPLEQGKLALECTPDYFYALLTWRPLEKRKFQIGGPGCNASGVKSDRGEIALAVL
VKMAEIWENPKKTRNQFLTNGTVMGMKYTYYEFRFTVQAEFAEKDSRVWTKMQYKLCKVR
NLVIFIVIVRTIPNGKKMVI
>Tip_3727
NHQVDLEKDKLKTCITIYRSRSGQRSLNLIYNGSKTNSDGIFIRVYYSEPNAKMKDNAPL
FAILQLTLQTGKLALKCTPDYYYALLNWRPLAKRKFQIDGPGCVGPGLKCDRAKIVVAAL
IKLAEIFEQPKKTISRGMSSGAVMNMLFSYFKYRFTAESMYSDKGSRVWPEAQYKILKIQ
TLVLFIIIIEKVPHGTKVVI
>Tip_3895
NRCLQSEKLMVNKQIYVYERKSGENYINAVYNAEQGGGDGVEVALYYASHEVKQMDAAPI
FCLLDMPLKHGKIAFEARPNYYGTQIIMRPLTDKRLDTNAPGAPANKLRADRGKVILLPL
VNVADIFSKDRKTPSQRMGKSNIVHILYFYFRFHFTAEWMYSQYNALMWALAEHKALKLT
GLVNGVLVIDKLPVAGKVII
>Tip_3896
RRCLQTERMMLEGPLYLHKKQSAQTYEKYVSNQNQGNKDAAYVMLYYASHKVKQMDVSPI
FCLQQQPLEHGKVALGARPGYYNTRIILKVIADKKLESGASGGAGDKLRADQSKQILIPH
VKLAEITNGDETTPGKSSGKSNIIHILYFYFRYNFTVQNLYHSANSRRWAIAQYHEIELS
QLMKGVLLVNNLPICGTIVV
>Tip_3457
HRCIDYDKYRRAGEVWTSFMYTSLGAVDVLFNTMSIHRHNEIYLCDNDAQVDPQEVLQRM
HSLCDPCVLAGKGRGEEQVTMQQIKLWFYKVREAEYNALASAGANDALVSSALPERIYEI
ADSIKFVKDNDRHPEDGNNKIEVLAFAFHIKQPNTAIDNLEVLVSKHLWGKVKLKQYDTA
TIYVPHWPLIHLVGKTKLDL
>Tip_3458
WICIDRPKMHIERKLWSTLVKSNLTRLDIIYDTSDIAEFQNLCMTDRGNPIGTKEALRHM
YGLADLDLAMGHGHGVGGVSKREIKIVFHKIEDREYNVMDALGSGRAFVDEVLVLRVVEL
AHSAKFLRDRSRYSGNSPGRIHIFDFSFLIERPHVSVEELSAIFCQYLLGPLELKLYEEA
NLFTAHCFIYNVLGQAQIEL
>Tip_731
HSCTERPRYHIELEIWDSQAKVSLQAVEVIRTSGELKSNRELFVTDNQLPVSLTEESKQL
KCLDDPSIVILKGRGLGSVKLEELKLILLKVDEDEWNSNSNIGSANSWLGASLPFRVVDM
ANAIQRPRDQSRFCRDHSDYIHMYEVTFLYKTPELAFDNTEATLCQYLYGDGSLKLYDTT
ELFGARWPLFPITGNAHTEL
>Tip_541
SECLDQPKYEIELEIWDEISKEGLQMVEAIHDTGEISKNGELHVSKNHNPAEKQDTLQPV
HVQPDPSAIIGKDQGYGGVAMEIHKLVLYKVEDEEFNATSALGSTAAFIGDGFTLRPTEL
EGTVKMVKDNNKYAPSGSNALHIIDFAFLYKRPNIALESLIKLLCKMLLGILKLKMYDNT
ELFGAHWPLPEAFDQNLIDL
>Tip_568
VRCQEQTRFVMSSQLWKAIRKSQYAAVPIDFHSSHSAQFSLLVGVYYNSPNQGQQKASPL
CLLKEPSITVGRSHQLKGVALIQDKITFDNVLQDELDGNASGATSNSYLHEIAALVIVEI
ITHVDFITDKARYAQDGSGKLNLCDVKYSSMRFEIGPEKFATLRGKYVRGIISLKALESA
RILNGMMPLHNYVGTGRWDV
>Tip_569
VRQLDQTRVVITAEIWKSLRKTNYTHIKICFKSENAGQAGLLIVIYHNKPVQGQDAAAPL
FFVKEPSLSVGREHTSIGVTLMRDRMLFSELAEDEIDSNYKGGTNARYLHEVGALLIIEQ
IDSIVFLAENNRYAEDKKGDINFADFMYLYFRFKIGFESLDTLKGKYLAGLVSARLMATF
KIMGGQWPTHKYVGKDRLES
>Tip_579
QTCIFAALLLDGSSFYRELCDDDVMAVNIDNIPTFSNRLNAIMFYLFNASRFDHKDTEAI
YSPNHHALSQSNQNVMIVSSASALDFTTSALILGELKTSKEPDVRKKAALEKPTFVLIVV
SNLYNKFQGGKTTMKGARKQREFTQLLYLQLERRLVLPSGRRLIKMLSGMVLSNLEFLSE
NLYTAAFGIRRSLESPAHDD
>Tip_1436
RRWIIGVLLIKGNGYFRQRLKANWVDASSWKPYRPEDPWAPFVVAFLEWLDRDTTDVRLG
FESTGNRLTKFKHFITVVSKKTKFIKVGLPLVVGSEHGLKEPEVRVEQHLHLIYFAVPVI
QCVQDQISGPRGGLEYSRKTESYESILYFNLTSGVNLINLEEILRGKAYRFISGLEYQDK
YLMIGNYPVKPFLKDASSTS
>Tip_2268
RYRRFDALFRQGTGFVQETLRADLLLGNDERPADPQEPYNPIFTVLIDKYEIDNSTIRLT
YQTSLARIRRIQKALVVMAKKSKKILYSKKLLGGKTEAYYDPATAVESDLWEDYKIVAVL
QFLQDRFKGPRKRTSNLRKGVRYKSILLFHLRLSLKACIVGRVIQNQSLYFIAGLAVPAK
YTMQSAYPNKSLLKGPSELA
>Tip_2269
KYWIFEVLTTRGCGLVQEKLKQNLLASNDEKPSTPQDPWNPLLTVFIDRLELDNSTVRLA
YESNLKRIRRIKKTWVVMARKNRNLAIGLKTLGAKTEGFTDPANGVQSDFSKDVFMVVVL
ELLQHRFKGPRKGTASLRKGVRYKSVMYYYVKLAALAYSIENQIYKQSLYFLTGIDLPGE
YLTGSSYPLKALIKNASEAA
>Tip_2128
RYFVFDIILTKGAGCFEDGLRSELIAPNVERPTAPEDINSPLLSALLERIDLDHLQIRQV
YETSLDRIRRMKKHKIELAHQSFKRYTRLALLGDRMSGAVDPKAAITTNLHKELFMVIVI
QLFHDRCRGPRSPLEPTRAGIRYLTILHFDLKIVIKVLTMERATLNKSLYYVAGLMRHLK
ETMVGGYPIRPLLQDPSQKA
>Tip_1267
WYWVMGEIFIQGEGYYRDGLKADLWAANIENPTSYPRPWAALAILLLSKWKLHQYDKAIT
YPTRRNSIVELNQYFLVMEGGKAEILVGLTIVTGKVSGAQESEFALKSTLEKPYFMVLPF
ECIYDKFRSPRVRLHDSKKAWAYKNILSFQIGYGILLLIMSRILQAHKFKVINGKDLRKK
HLFIGVYPIKPFLHSPGKEA
>Tip_200
NPSLFTALIISGNSFHREMLDADVLAINVDSLPKGSARLNAFTQFYLDSRRVANEDTESI
LSPKAHTLSDSERNVEVIPTVSCMQMISTQLILGKLEGSEEPDVREKAVVNKPEFLITVT
QCMFNTFQGGKTGLKGAKQQSRFTNLLLLEIRRAHVLKQVNKLIKELSHTLLNGIEFLSE
DFYTAAYAVHSWLQSPTQEN
>Tip_3877
HTGLFVGWLVQLSMIFAELLNCELCSPAASYIDPYGQQFTFAELLTERGGGLNDDAKDEL
YEETDERLADGTKGRGPLYGAAMITLFESSAFLGNYRSTNWGTGTEEKNLLWPALFMIIV
QCLAALFASGDLKDRSVDSDNRWTIFMHLRIRSKSLIVKKDYSVYVFQFNIMASLPMFAS
YAFFQLYVSNEYRCGQKEEN
>Tip_3878
HTQMFVGWMVEISILFAQLLNAASCSPPASILNPYGKRVKLNVVLGEEDGVLHEDAGDEL
FKEIDNRIPDASQVTSPLAGAATVVMFEGHGFLGKYRSTNWGNGTEEADLIWPALSLIIV
ECLELLFSNSDLSHRSVDEDNQWKLFLKLTIQSKSLFIKNEGSLYAFRFSLLANLPKLSS
YYFFQLYAKEEYRAGQKTQN
>Tip_1020
DTSLYGTWVLEACELYKELIDCQAAAPTTAHIIKFACVVSEYVMFSEDAGTLEKKDAEEV
HEDLDKDIRAAENTVQCQTGGYVVTIYFASSFLGKQVDPEWGDTTEKTTMLRPRIILIVI
NCLACNSGSDEHAHRSIPQDTKIDMLLYLEPDTRFKMGTNDSTVSRFSYCVTIKLPIMLR
DYYNAPFTLSESKCGTAREK
>Tip_758
NLRFLVETTLDSNSSHKNFLELETALATLSSMEPYPAPLPLLALINIEAPTMDSEENMEL
YEPLTQGAKTAAEICDNTDGCHHPQLPFYKVMQGTPQTTDLSKGEGATALLDPRVVISWY
DIIQSPIGEQGNTRRQPAVPAYYEQPTYMTFNRNILKKKERMLLDAIRYEVVLKLNPVKT
HYEQNQYKAENVGCIGKKAE
>Tip_759
AFRAYPLFTLEGKSRHPDFLEMEPPTANLNSIDNYPEPLPIWMFFAVDAPTRDNEEKRDE
RPPIMEGSKIGVEGVHNIHGTYAFQLPFQNVLQGTPEAAQLTVGEPHTRLLGPRLTLTYY
GALFHPFGTKKNNYTELKAHGYLQKPCFLKFKKQVLSEKKRMEVNKLAHFVPIKLNKTLV
PYEATDFKAEPLKCLGTQPE
>Tip_371
DLKFLATYTIDGKTRYKELLEKITAKIHTSRIEDYNTAFEVWMLFLTDADTFRNSEQQEL
YPHLQETISSGVEAAETLSGAFALQLPFHFVLIGQIQAGNWSHGEKKIDLLQSRLAITWF
DLLYNPVGHIKTCMKAPAAHKTWEPLAFFKLESAFLIKRDTALLKKFKYAIGIALNFLNE
YYFSPTLAISRIPCVARQDQ
>Tip_5
SQCAAAPCEDQCITVYKGGMAVADENTSTAYSPEYGLEFDLHGFLSKLLNLSAGEDARDR
AHERDPGATQPGLSVASLNSGVEQEVVMATYLSTYFAGINGTQSLPELLLRMQFDLRTFL
AIISSCSQNGTKLPDPSKRAMPKIGSLMITTRGEKVMKEHRAMAGENLNAFEISVAMDAG
YYWKCPLEACLLGANARVNE
>Tip_3936
KAYSVLGEPIEMDAVYVGTILSNKKNVTRYLKPSDASPFRPFSVLEEVYEGKNYSETREF
ADVCTQETTQPGPRLNGISIDSDVDHFLLRAPREFVNSPTSSNAVAALLVRRDYTTHVWL
IFKTQEHGAHRKVPMRETNQIETENAIYAIAQAFQTITADPRSSRYSVAQYRLKVSYNVN
EFFPCKPTVETEAAEKRDPS
>Tip_3937
ATSSLTPNPIKENAIYEEAIVAGKSDLAEILKPESAGPTARYHVLPEMASSVSLKYRQVL
PEAAQHSAFKPGPNIAGTGQDNETEDYVNNKPYELLCSPIKGLSLDNVMVKNEYMLQKFL
IVQASDTGGNGKEPRTRRGSFKLESDVYFTACAFRLMTDDLLGAAYRVAQHKCKAAIETG
DFFPCENTAPVENAERKEPR
>Tip_238
HTSPTAVDPLAAKSFYDGSMRTDLAKVMSEAAPASREHFDSNHSAERAVLVKQTLQDAAI
KRGLYKKALAPSSRLKGLLTAGNGSALYLGEAEALIAAAPPVEAAGSLNLPKNHYYEVFI
AVEHQNDGRGQEIPREPNRRVLNADGMLMSLVRKVPIRSTHEGRGTERMQLCLEQNYRLA
ALVICDYKADLTGTEAEGGK
>Tip_485
NLYESASSPIEERDIAKGTLRSDVLKILSNVDPSTLQHMQAAQSIQRQLPLSQVLPDSEV
KRNLILKLAHVYDRLRSLLKQGKTRAVAVARTIADLVAKPKFADNAILSASKQFGYALLQ
QVEWNEKQHDDRVTREPNVRYTSSNNLQRDICKKVPFDDAPDGVATPKVVICTQQSKKLE
PVIHADFTCDLTGVQVEGRR
>Tip_1274
STYQTSVDHLGEKECYKNTMRCDIRRLLSQIEPAAIAYTCAAQSVPKALALQQRVPDAGI
KKGLYDRLLRPHDRLKCLPYHGNADKVFTGEAAVEIVDAPHIVEEIVTNHTVSYGYRPSL
DKEERGNGEAKEVPRGEKRHLPDREGIARDFLQAIPVMESPEGRGNIYVIMSLMRPYRLS
RLVKGDFVWKMLSVEAELGR
>Tip_3256
TIMVTALDCLGNYPCYRDTNRASVARILFQLWPAAVIYAAGDVEVPEGARIREKITETEV
DSALAFKMIHVQDGIRLMEYEGNQEASTFSKSLGGIAEGPKLVAKVQLDKEVKLGYCFGI
DLEKNEVGQGLRLPRKADAKWLRRTWFEKAAAYGITVITTKEPTGKNSTLVIIKRSYKSG
QTLEGEVVWQLATISAVNEA
>Tip_3257
NVVFTALDCRGDYQIYTATNRSSVTRLLFHLWPAAVIYATGAVEGAEGAGLQQKILECDV
DSALAFKTVRVQDGIRLMQFEGNALATTMEKSLGGITEVPKVVAEVRLKKEIKLNYTAGV
EIERRMLGDGLELPRRADAQLIRLTWYEQAMGYGITIITSREGTGDYTTFVIIQRMYENG
QTIKGETVWELVNISAANSK
>Tip_1584
TIFQTAMDRLGDVPCYNNTMHASVTRLLTQQDPAAVVYAQAEVEAPKADALPQRIPEVGL
EKSIYFKLLRPNDRIRLLPYEGNQESVTVGKTLGEALSVPHVLDEVRWQSVSDMGYRAGV
DVESNDKGEGPRLPRSEEAQFINRLYLSKAFVRDVKVIPSAEGRGNKGTLLIVARPWRLD
RIIKGDYVWDLATSDAATAR
>Tip_3088
YTVAVCQKGLSAPSTFNAAMRSKTTELTSITMPMSKGAIDARTIAGRIFLVKEYEMEPGA
NKSLNTKSLKPCDRLKKMLPTNQGDALLVNYVKGLVAAGSAAEKCRSLVLSKLHYYEVFM
SIKQESDGDHPHLVVLPHRNVNAFQVILVQVVKKKPLAGEQVSGGITVCQLCLQNNSNLT
ESLVNNYNAQVSQCNVRGQR
>Tip_3089
LTAAATQEGLEAPRVYDGTMRSNSTELSTVKMRMSSGHVDARTIVGRVFKVKEYKTEPTA
MKALNKKTVKPSRSVKRMLATDRGDALLINYVKALIAAASAVDECRSFVLQKLHYYEIFC
KIEQQSGGDEYQIPLRPNRNINAFNSILVKVVRKTPIGNEKVGRGITICQLCMMQAYRLT
ESLTNNYNATVSDLDARGKR
>Tip_2130
ELLLVLPAPLEGRKFKAAGLFQDAKEIRDPIFTLDRGHIDAKFHIAAPTRLPNFDSDVRC
QKASQLKEAKDDPNIDNKLTPIASDLQIINFRKNVYVATEKVTILGFTFVATDYDLDGYT
KQDASPHGDGHHILPDDETCNKARNIVIIHTLNHDTFDSSQFNLKKMLVRFVILIVAYIC
DFHTFNIKVPRLGEKEADGN
>Tip_3926
WFFFVNEEKVGARFLRSQNANEEGCQNIQTVYNANIHLLCITFYLANTVLLPSNTTDVLS
NTSDKKSYPTEPVDISMSASRAIREPGSIVIVKKIYWEVKWFEFIGRLWPSQDSRLNGVP
KDVLSPEQVNARISEDGNLMSLAKNRIHIAAIVCDLQTLIQIRTSKMLAHFLEEGLSELA
GIQVEEIHAMACAQFEINGG
>Tip_3927
WAVLVLKQKVGAHYLREMQVIQEDAYKMKTIYNLSLKKLSINFYLDKSLLLASYSATIYA
NVSDKKAYPTEPIYITHHVRRVIHEPGGFVVVRRIYYNGKWYDVIGSLWPSTDTYILWVV
KDILNPKNINRQLSPDNNKIDTAGNLVAVAMMECDILNLLELKSSQMLALLLVEGFASLN
GFKLHDLQTMMCARIHVVEN
>Tip_2719
QMAMVGPEAVNRREAPSLEIVPGAANAMESMYEITVGITKLKLQIEKPFLLPAYDSHSVQ
QGNEEGGYATTPVRINRSRGAVVRKPGLMLIYKNLYVDKRKFAFFKRIYAGADTFVRGIV
STEICARTVGRHLLEKRDILSKKSNLMTLWTAACKSEKQSLVELTALMTLSLGRWVAALR
CWHKLELSRIAQGNLDEKNS
>Tip_70
EFVFMLPTPFGDTKFVTASVLDNTSKEREPVFPLKAGHVETRFYVHGPFFLPNYDVRIRF
KKGSELREKQNAPCMQNGIARISAEMRRNKFAKKTYIAIDKFAIVNTVGPSSDHYMANFH
TADQNPQGNSHRMPKEKDISIELNNILIITVLEAEAMDSGVCGLSQLLVYFMVHITLYVC
SYNAYDITRVLLASMNQAGN
>Tip_3104
SFKAAIPQPIQRGGFHDERAPIEHTMVNGSVVPVSITKIESRHSIDLTLILACYHHQADA
DKTLEAKDLRVDFRIEGGIYKAKVNRVIENYTNGFFVTTPRLDTIGTVAKANKVFQDSLL
HTQSAKRNYDHEFSRGAEVSAKDRALATITFVFSKMHKQKKFGNSALMIFFNIDPLYLIH
KYMIDVMDENVMGTQSQAND
>Tip_3983
ELVSLLPDHLPKGLIYHSDARPGTSKFQVSRVPLNLANIDTKKAISAVWRLQTIHDDAQV
NRSLNAREARVSQRVDGGIYKAKVSVLIVGGPKAIYFSDTRVEVMGDTALHLNFASNRYL
WEKASNKYTNHEYPRHVPVQAKRKGVYAPLLAKSELLNNDEFGSSLIALNYSITFIFCQR
CYMNNIVGAYIFGETTATQD
>Tip_3984
EIATLLAEPLSKGAFYESKPRTQQTLMKASQVPINVAHIDTRHAVNLFWVVQAYHDKGQG
DKSLQAREMEVDARIDGGVYKAAVNALIINFAKGLFFSSPKVEIIGDIDLSREYSENSYI
YCQASNRQTDHEYPKTANIAAKTKGIATIALAHSELLLSEEFGRGVLAIHIQVTPMFLLH
RYMLDVRGADIVGETNKTED
>Tip_1946
ARCVFTKWLLKHTENVRRQAVLAGIRLVPTRLPELSGYLEVGIRLSISARVAKNRDRSSS
HNQNERVDKFVFMVMAGAYDGNDPNTDTIYCLPTTFISGRVNQAIAALVFREKRFATSFI
YRDLGPKDSKHSLPDSNEEFASRHIMKKISRRIPASEAIDGPEIGQAIYSIMVLIDHAGG
NYFTQDQASFVIENAQKPSR
>Tip_1947
LTCVVTDTLAKPTEKYKYVILLAGLRLVPSFLPSLNGYLQDRHRLARSIACPENNDQVSS
REQVERADKFPFMSVAGVFDGRDPKAELVYFLAAIYAQGGCNGALAALIFNEKRYIATFL
YRESSAKKGSYELPRSALEYAGIPDMKKVSRRTPDLSRVDAPQLGKTLFAVLVLINFAGG
YYWTRDRQSFVISNDQRPSH
>Tip_246
ADGVSSPGIQERLSVLKHVIDIIIVALIPAYEPTLSGEADEAFNIKVYVSAQENQQEFQG
AQIKLHSSALPYIMFEAKLCGKRPNAEVRHFLKILFIYNFDVDLLSSMLIPSDDLDIPYC
EEHASMLEAAYWLPQESRMRSHLGLLKEFVHRKPELLHRDIDNLGTKGLTIVQFVSLQGS
HRWENLRRYLMIKDMKRPTR
>Tip_247
EECSCVEGVQKDGDVFPLIVEIIPLVLIPAFEPILGNQDEESATLEQTCVEEECREELQD
AQIKKHSSAISRLKLQARLSTKRAESTIRAFLNTMFILAYEVQVIANLIVPSEDLDLQCC
ELQLELINAAIWAPRNTRQKHYISFVKEIVHCAPKLLHSFTAYLGIRGIDLIYFIGFTQQ
HTTAGLREFLNIKGIVRQVR
>Tip_840
ADAYANLSPLFESNIFRYYANTTPLPVAPNYAAVLGGAIETYEETNEKLHLKATCEKIRY
IAAETHKNFGEAMQAEGALCGSKPPAQAKDLLRELFTTGQNWDLMDPFVFSRDKIVVPYC
ARLSKSMESVYWLPKAELNQTQLSNIKEHVNDAVDATQKSLPNLILKGADVIFYVGFKAG
PDAPAKQSRFHIRDEVRECM
>Tip_4080
PDGFKLPRQLPEERVMQAFIKSIPVPRGPTLAPPFNKEMGQLQDEFEKLHWKNERQNMRK
VTSDKRRGLSKEPHIGGRPSGAQQNAEGNTYLFTLFNTGEGWTMAESTDFSRDDSATRFL
IRGQRKVDAAVALPAGIISDAAAGDKKDLKDDESNIVEHAMPRTLVQGLQLIIFLGFQVE
SAWETEASKWQTSEDIRSFM
>Tip_4081
SNGFKAPRQLPEERVEDGLVMNIAVPKGPALLPPFNENIDMMSDEFERAHWKRERQNARS
IPNNRRRLMKSEPELQGTSSNAAENDESNRFLMDIFNTGDGCMLSKTPTLTRDDDYIKFC
VRARKASNMAISTPAEVIADASCNDQDALKDGNSALVKDCLQRRLHLGLKIVVFVMYVVE
TAWEPGRTKWKTKIDLKRFV
>Tip_2236
PEEYKLPREVPESNIMQAYIDSITLPRVPSLEPPFRGIVDAMQDEFSAADWERERNTIKS
VSGNKHRGIGRSPHIDGAATEGRQNAEGSPVLAEIYNTGEGWIVTQTVSYSRDEKIVRFS
ISGHKSADATAYLPAGVISDAACYNVEAVKEDMTNKVKHAFARTLMEGLEIVLFAGYAVV
SNWAVELNKFRTTQEVRRFM
>Tip_1970
SNVFKVPGPLPEKNIFKAFVEAVPLPQSPRLAPPIGGLIEALKNKREEMDYQEKKEKMRS
VATEKERRLGKDPYIEGSVCGTMENAEGNHLLAELFNTGEGWSTAQIVTFSRDDSVTRFC
IRGERSRDAVVWLPGGLLNESALGTLNELKDDVNNLVEDTIPRALVHGIQLIIFVGHATS
SDWATEHSRFRTVEDCKACM
>Tip_1034
AKAIATPSPRNEKHIFKYFLDAISNPMAPSFYVPLGGQVEMYKDTNQTLDFQKNREELPN
VISERHSNAGETGRADGVACGNEHPAQEEDLFRGLISTGEGWDLHDPFIFTRDDLAIKFG
VRVPRSRDAIYWLPKGLLTQTQHAGIKELLDDATSMAYSSLPRALVNGVETVLYLAYHVG
HDWSSKNSRFQVNEEERSCM
>Tip_954
ADCISQDSQLEGSRIFFFAFIIMGLTFVQAFEKSLDDYAGLLNWLGWGLAVNADHAELVN
KANEEKGDFLPLGKVSGLYVNRQEEAVQVNLIRIVFLSSGHIDTTEIVTVVCNTNSGPCS
LKKVKSLSSPRDYDRVAHQICGVAEVRKLLMFARSVAEQAMPNLGYEALSVALYLDYNLR
LFWHFQAQLIAAADQATPIE
>Tip_2766
ADQITQNAKARESRIFFIAFIAIGLGFLQAFQQALEDYGGLVNWLDWGMAINADHAELIP
KAREEKRDLLPIGKTSGIRTNRQEEAMQIELIAIIFLSKEIIDSAEIILVFCYDNSGLQD
MREVRGLSFPKQYDRLENFICKMAEVIELFGFENTIAEQAMPDLATEALSVGLYLDYRIQ
MFWNFEAKVITNADLADPVK
>Tip_2767
ADTLPDDTKLAQERILLFTIVVLGLSLLQDFEGSVNDYITLLNWLNWGRGVSAHTTEIVS
RNQENKGSFLPLGKVSALYHNSQEEMVIINQIRLIFLNKDDVGTSEINLTVCNSNTGLAP
IKEVRRIKNPKKYKRSKNGVCGIAEIHKLLAYTNTIMAQVMPGLDMEALSASVCFDYRLM
LFWNLEAQLIADGSMAEPVS
>Tip_1138
IQGGFATMIASMCKLFVFNFLVMGISMTPMFDPNIQDDNALLTRIEWNCGIQAHKQDLVA
RKSDDDGDMLPRNSMSDKLTAQYDDVHNLGLLRQVIISSQELHTAETVLSTCHGLTGPLR
VHKMKHLRSSKFLCRTAIRICRIFDIRQLIYYSPSLVNRMMPNLGMEPIALALVCTLKSQ
LYYVVNRQFISASAISYTVD
>Tip_3621
YVCTGANQLGQRCEALRLRGVVMGNRSNGRETSALDDLYALLTRLTWNCGLKANDSRIID
YAHDHSTEVMVNRALDEASCQPKQEAPLIPYVLGVVPRYDDFEVVDPISDGTSISQISCD
VHPIEFLKANQLKMRTGCHVCAFYENHRKGSYRTGITHGNVPELGLEASAAQEIVGFIGS
DSYKVEKKLLNSKSIRYPGD
>Tip_3622
KNSGAFTILEKKCPSIMFRILAVGVDVHPHAVYEAVELKALLTEINWDCNMSADEVTVVE
RMDTQPTSIFRKKNISAAICEQRQTAPFAKYIVEISISDEDREIIEKVTDNRNLDQAPQN
IHNLEFLLAKELFTRALCAEWRILELLEVVLNTPMLSMALVNDLGLIVNAVAQVVQSVAK
QYFYGDKTLLQKGEIRYPTE
>Tip_3455
INASCAEMIEEEHRVYRFLLDLTGLTLLPNFMPRLQCQEEAWEKMSPALDITLKTQRLGK
LVNEERWPQYPFKSLRVKLCPEDSYRAVLGANIIIVAAREDVEKFSKLVLEYSLNFDAFL
VDEGRPLVSKDWPPGGVNLAEYIATCKEVFKCAPAITSIKLAALATRSTLAPQFIDYETA
KIFKPAVEAISSKDAKATLE
>Tip_3456
VPVAYASFLESEKHAFKWIFKLTGIKLIPKYMPRLSVEEEAWEKVAPGLSITATMYTIKQ
TGNKTRRPQYPFRNLHVKICPQEKHNIFIIIIIIAPAAQEEVDKFSKLVLECARNLDVHL
VDEAHPFIAKNWPPSAANVADYKALCKEVYKNAKGISSVKVAETSSTYTTAAQYIEYEAM
RYLKAQEESVGSDDVQQPLE
>Tip_3187
AEDISPSFAQEEHELAGWDMEISGPEAPVVFKPGFGKAEESLDQVPPDVNISLCKPDLEG
AYNSDRKHDLRAVTLQRAATQEKPKNVMVGVVYIVVAASMNVKRFDRLAIDCSRDLSPYI
VADMRALICDSVPPSGISSNDQEAHAKELYHNEPSITAVQMETLGAKTLSAADFINYDCC
GYYETQVDIANRKDRPLPLD
>Tip_3188
KQDLSSQLAREDHKLAGWDIEVAGDSAPSVFKPQIGEERFSTEAIPAGFTISLCKNKLDG
CTKAECQRDAKATQTRTQSCPGKPKEAFIGLVYVVASAHINVKRFTALALRCTTELSCII
VDDMRKLVCEPVPPSGIENYEHVSLVNDVYHYEPSIAVVKVEPLGARIMVAAEFIQYAAC
GMWKTELDITGAEDLPCTLP
>Tip_610
ADSAQSAQQLEENRVLKWEIKLMGLSLIPAYSPGLDGETEALRRYNKSVSIKESREQLDH
KCEEEHENNYPFKRVQDKFCAKRPTTAVLGFCRIIIVSHNQLNDLTKFVMSKKCNMTPHL
ISEKRGVGGAHWLARGRYNHARLTQFSELFNKAPAVADRLVPNLFLQGASVALFAPYKSG
HYWNGQGELAANKEMGKLVE
>Tip_3014
RDAILNAGKTRTDSSAKWKIATRDVQLRSIMGSSYKEHIEDRRTARLGPIKLDSSEKLKQ
SSGDTYSEKYLIVLFWGSNIKNLDKAEVNEVLALIQVERFPAQSYADIFARSARRKLTVV
FNEDDDQGASFSYQRGAGRTCPVGDLATSVQSTPLILALDAPNLGENSTDCVLGLVPSSG
SARRPAESEYLAPVEARDQS
>Tip_3015
REIMIPAAKTAANPSYKWKVKSMGLKLRTTLGYSYSEHVEDEKQFAKALMTSESRQGLKQ
ATVNQYAEKYPIIEVQGTYNRDVDKAVVYSMLNCISQEADPSGVFPEILAREAMHHLSVI
FKNDTKQRGDFALQRCAGRQCRTPSLDFVVEEGYLVVKLDEVNVKNASFDCVLGYKEEDG
TFRSSDRKAFLSGTEASPST
>Tip_593
NNATMTTAFQQPSPTYQWVLKVWQVTTTKIISPLFNGNLEFEIRWGSVLSLQETLPLAKR
RNIRSRPRPKPFIMLAETYSDQLDRAEIEVFSHAVLEDDDNDAFFADLSAPKADFYSNVL
AEAARERGGCYKCGRRPHGTCRHPEEEITLDKTNWILRMGAVSLAQETLDVLRMLAMGAG
EYYSDPSETCVISLVVEEDA
>Tip_2202
LASILPPSSLENPPFVTVTLKTWIGLMIRRFPLSQSRYLHYTVTAMELIKIEDAGPQTSK
RGANNRPGFQPYMALAGCTVDILNKAEFADFSPASHKKEPHSFLLVSIGSTKRSHYGLLI
YKKKQANGQADDNPKGGEQAAMTSDIKFLIDYPMSLLKMSFTSTGKPYRVLILLSKLDAG
IVKLYGLDKNVLPIRIFKTK
>Tip_2203
LASILPPSAFENPPFITYTLKSWLGLLTRRVAISQDRYLHYTVHLMQLIKVEDAGPQTKN
RGADNEPAFQPYMALSGCTSDVVDRAEFADFSQASHEKDHHSFLLVTIGSTSRKHYGVLP
YRKHAANGESDDGKEGGDRAARSSDIEFLVQLPMSVMKLDCTTTGRPYNVVILLEKLEVG
VIKLYGLNANLLAMRMFYSR
>Tip_1331
LRSMLPPALMSSRPMLTWILKIWVGLLTAKLDLSHNGHLKHEVGIMRLLKIPDSGPHLER
RSVQEYSDYHFYVSMAGCRNDVLDRAEIAAFQQACHKKDQDAIMLVQTATTNLKHHLSLL
FRRRTATGGASEMPRGGPRTTRDTEMRFILELVTRLHEPVMPTTGQLLSALIVLCNLEAD
LLKLYQKHGENLPLKLQKER
>Tip_2374
EEAILSPAFFCTVPEVELAISVWAISVAQELASLYHGRVEDEVALGKMLKSTAKANKPRD
REANQRLSIFEFLLMIGAFSELVQESQVPMLSNQTYQHHHRYGFFADLLINKNKHFYTMA
FKRTNASGATPLTPDGKNRTCHAADEQIILEKKPHIMSVDTPYLGMTRIEDIMYLVLSAA
TLYANEKEAMLDPIKIKKQR
>Tip_2679
QALIIVPAYDVVEGGEELNVIVYILILLEEVTSLFKGRVWSALEVARLLAINQSNDPINK
REAEMFAEPYAMITSDDQMCERVHGPRSSRYEGAQHEQNNYESTLVPFISSLRRLIYIAE
YTQVRMNPKRGRLQSGDRKTCFAATSYLLLLKEPHVLVINEPTIPIEPYLRVLYIALRRG
FHHIYEKEGMLDGLKPHERS
>Tip_2680
QALVIVPAFLIVEAGEELNVIVYIILILEEVASLYKGRVHDAMDIARFLSINESDDPINK
REAKQFAEPYSMVLSDDTFCERIHRPKTARYEGGTYEQNNAQSTFADFVLHARRWIYVAA
YKQVRMVGRQGKFQSGDERNCFAASQYLLLFQEPHILSVNMPTIGINPFTRIAYIALKQG
FHHVYEKEKMMDGMKTRDRS
>Tip_113
RDVVARSNFLESNARYKWIVQIAAMRLNTTMAPLYSGHLALTHRLGRSLTVPRSRDRMEN
KNANARADQYPFATQAGVYTGRIPKAEIATYLTVLYANNNPASIFAELLLAKACYFSTGL
YKESNPQSGSYAQPRSAHDMCRMPNLQIMTKRNPHIIRLKTSSIGSCEFGCIIPVEFEAG
DYWSNEAEAMIGATSARPQR
>Tip_1360
KGVVANDNYLETYEKVLWIFRAGDTIRERTWAVAHSGYMNDAYLLERFLAVPPEKDKLED
TDEDVLDEQFHFNTKAVTYRGKTLPADVCEILPEEACGAGVPSIFISLLVDNVNHTHVSL
FAVINPHNGDQVFKHVSNQRCFLHGVRLYIETNPHTLLLGRYEINDYRLGVQITAVYKCG
DLWANEYELKHCASDDEPKR
>Tip_1361
QAIVSGDNFIERYQRVLWILQLGDQLRDSAWAIAYKGYMDDHLVINKFITIPMKKDKMED
LDGDESEDQFHFNTRGAIFDGGTLNIDVVEILPTRYTGAAFTGIFVSLLTDNINYTDTSL
FELENPQNGAYAFKKDTNQYCLMQGIRLFMQANPSILVLTRSEIGRYKLGCALAAIYKAG
GFWSNEYEGAICASQDEPQR
>Tip_343
SGTENNPVRPHKGTLFNGCFRTGFSLITSAFGPTRLSRLGTDHDAQNIFVYIAAEDYRDI
KRRKDQANAAAGVDIVELASAKKNHSIIGRYLASYCLGSRPTGVITEIMELRDYYGVLLI
SMGTKLLIGGDAAAPGTKRSTMRASKFILYTRVQRTTRAPLPDSAHNGEGFVVNGAFEGE
NYPPSVFTASAVRLQAKTIR
>Tip_344
SATETGPPMPHKAKYYHLCVKEGTRLITAAYRPTLANRLSLENDDEKHFSILRLKDYHDV
QRKTDEVARQAAVGIEDLAPGRKSNAIVETEGQAWFLGTEPAGIVIDMVKGQHYYAMLLE
AMGCTAIFDGRPSNSGLSKVCQKEAYLILTSKPEKTARAGLPDAGRAALRFALDTDCQGE
RYGPAEFTAALKPLQGDSRA
>Tip_97
EKNEKGPGYGDRAVYFIGLLKSGESHFTPAFGASHQDRLAIDRHGRKPFKFQPLWDKRDI
YAMKDHLKERPGVHLAKLAAGNKCNTLIAHYLRAFFLGSRPAGLFGEIIQMRELLRVLFV
PMAAKVVGAGDATPQGTVLTSVKKGKCVPYSRAEIATRDDLPGAGDNALKFILEITFEDV
PFEVGEEYASVMASQCRTDR
>Tip_1890
NICYEQPTVSFSYVANLGLVDVVIGAIASSVNPELVTEVEGHLVSEGLKRYIERGQLINL
LCNEDREARFTKVNIASLSESFIVTYEEAGIVSSTSGDNELSGNARSLVNCEIQHVQFLI
NLRLVLSGVGDWTHRQDNEILLLQNGLYPKDAKAQLFDRGLEGSPPRRAKYGLFFTIRER
YEPRDMISFLEVSFESLQEG
>Tip_1891
SLCSTLPLVSLAFMARLGVVVLVIAAVASSVSPEFTKKVKVLLVNAGLQPWVATADKVNL
ACRNDAATRYGAINLGTIRKGLVVKFTDAGRMSSFRTDNADSGNAEGIVANIINHIQLSI
NSRYVIAGVQDWGNQEDRDTLVKYNGAFLIEKNEQQFDRGADGGPPRSSPYGTQFVWQDK
YESADTFGYIETAFENFKKG
>Tip_2038
DILTTQPLLSVPLKTQLALVALNIAEINTNEKREFLSKMEILALEPGIQRYIEFVDEINL
LCQNQQNCRYGAVNLGKLAKRLTTSYTNSGRVREFNTDFNSPGTGEEEIAAVTGTVQLRL
MIRFAVAAIGDILDKESDNAVVLEQTMFSLDEEGEMWDEGRNASPVRHMTYGEEWMFKDR
YTFAESFSYLKQSFKRFKEG
>Tip_2039
DVCSTLPLIMVAFQARLAVIVIAIAAKGTSVSCEFLSDLEILVINAGLQPVIETGEECSL
INENGPNARYGAINLGSLSKGMTILFAEEGRMNSFRTGCDKSSNAEDLRAKDVGHVNLSV
NVRYSVAGVGDAANQEDREKVMLEQGMYSIDENDQIWDRGDDGTPLRSLPYGTQFIWRDR
YKSANSFGYEELTFEEFKES
>Tip_2894
KAWIALPLHLSGFNLEVRLPLTNLAGVIDYQQEVLRVEISVMVIKASLKPILAEKCRSFL
FKKEGPLGVHSAVHMGALFPKDRLLYGAASAVAGINTNIEDTRGVDDVLKAAVYRVAFAL
KLKNVLSAINDLVGRELEEYCRWTDGKLATDEHQEPFDRSAEYGVASMFPYRRILIFYGI
YDNNWSLWYVEICIIQIRGE
>Tip_2895
KAWVSLPLHISGFFLEIRIELPNLEGLIDFDQEVLQRDISLMVVKATLKPVLAERIRDFL
FKKESPLRTNQAIYMGSIFKKDQLLRGAASKLAATASELEETDGSDDFLRAAVYKLPLTL
SLKSVISSINDLLGRWLEDYAKVREGTVVTNESQEPFDREAGYGIPSLYPYRRILVFHGS
YNMDWALWYVELCLTQIRRA
>Tip_3096
EVFRVMSLQLAGFALNLRISVVPFEGVFDMVQKVLERDTSIYVLRTIWRPMLSERCKKII
IKRDNPLGVHAAIHLEGVFEQAAVAFMLRTNMEIASNELEEQKGGDNLATTAIFHLDLAL
KFVHILEGAASLVAREIDDYYCATGDLLVSGEMKEPLYKAQKFGVTATIPCRQSLIVEGS
FAQNWGMWYFDICSTKYRTA
>Tip_3097
EAYCIMSLKTAGYAAAMKLRIISLEGVFTYKQKILHRQTSLFVSKAILNPLLSEREKPFI
VKKNTDLGVDATIDYGGIIDQARMFFYIRTDVATTSAELQERRGSDTAASTANFLMSLAM
RFLQLLEGLTELVAKRLDEYNCSTTSWLLTGELQESLHTAQKYGVIVSVPYRKSLVIHGH
HAKSWGSWYYNICLGPFMSD
>Tip_378
RICASVPMLLTTFFAKIRIKIIQVMFKHLQLKPKSLEDEGLLLLDGAFPPLTAKPPRCYV
VLQDDPTDRALLVDLGSKAEQDQFVYNYDSRKRNKKVRFIDTPAGKETLERDIKHATLTL
RVSGVNCGVAQLNTMEQVLFLATEPDKIVKSQADTAFQAATDIGTATRISFKEVLTATSE
YLTERGLKFLESTILALKSA
>Tip_2425
RIEASVADFLRAYLAYKRIRTIKLAVNRILKRLDILRLEGMVPKEGVVRPIIPTMTECLL
MRGDEPGQAWIVADLSGQGELMKFRYAVAGRNKTHNNFFLDIDIANETVWCEKNGKILIL
FVQGLNKGINTSYKTGSKQILIYRDGRITMDNKTEPFEGTEDFNSTAPKSYRKHILIAAQ
EGRDHALKKLDLWDLSIDGI
>Tip_2426
SLAACIELYMAIYFNIDIVRVTGLTVLHAVKNINVLKEAGLIPSLGALRPLLKEVTEGLL
LQDPETSQHWIVVDISGSGNYMKILYVFAGQETTANDNFQDADNADDMVTCERQDAILIL
FVVGLSNGATTSYKDGSEAVLCMNDGKIIMFNPEKAFEGLENLVSSAKLSRNRKWQIEGQ
SSREVALRMLAQLYFSILGV
>Tip_698
LVDAHIPLSLRAHVNITEIRVIRIQVCKFLKEMDILSKQGLVRVGDCLRPIIGQVTRRFL
IKADRPGLHYVLIGLNGRDEMDKYFFAISVRNRAMDSRAVEVKVGNPDIWKSEKGHTLTL
LVCALRRAIKNLGTHEDATVLARRAGKVIRDTMDEEFDGAKDFATSVKINYRKKVQQAFS
TESETELKFLDFHMISIQGL
>Tip_3881
DIGNALPLILIAFHKELHIRVVSVSPTKDQIEPVALRAQTLMLTQNAIRALVPTPARVYL
LKTDTAVEQIAVTDIGAIAESDAITYTIAGQVISTDTELVSILGDEELLTKSINHTALVI
GLESVEQGLGDLSGRMNEHYICSTDGMILINETSYLYERNTDFGVQVALPYRQILIAHSH
YGLDGTLWYVSAPLHKFKEK
>Tip_3882
NIGNALPLILLLLLVELEMRVVSVSVTLMQIEPIELRAQTLMLTTNAVRALIPTPARVFL
LKTDTSIQTVAVTNIGAIAESNAITYTLAGKVASSGTELLSIRGKEELLTKCINHTVLVI
GLNSVEQGLGTLAGRMNEHYLCSTDGMLVFNQTDHMYERNSHFGLQVKLPYKQTLIANSH
YGMDGTVWYVSAPLHNFKEK
>Tip_1895
SELTNLPAFLKELFPNLEVRVTNLNTSRADIEAAALRDQCHILALGTIKPMVAIPDKLFL
GQLESLLGRYGTTDIGGITESDILLYSCAGEVIIKDTELVTIAGAEEMLVKDMNHNMIAP
KVKGVTANVTDLSGQDAEQYICKENGLVVFNIADNAYPNHTNYGFQVKAEFQQILIGSGV
YALRENVYFVDLCLLHFPEG
>Tip_220
RVCSTLPIVIMGFMAKLGVVVINVVAVGSSISPEDLLEIEILVINMGLQSMIPTGDKCNI
LVENTVTSRYGSIDVGNLCKGRTKAFTEEGRMSSFRSDLEENENAEDLLAKDALHIQLSI
SIRFSVKGVGDIAAREDKETVFLDNGMYVIDENQKMFDLGADGGVLYSFPFGTEFVWRDR
YEALDSFWYIELEFENFKEG
>Tip_2398
RVCSALPIVMIGVIARLGVVVLNVAAIGADVSPEFLAELEIHLLNAGLQSLIPTRDKCNV
IVENSPTTRYGTINLSNLVKGRSVCFTEEGSMESFRSDLDESGNAEDILAKDIYHQQASV
NVRFTVAGIGDMSAREYQEVLFIENGMYVLDENKRTFDRGAEGGPLRSFPYGTDVAWRDK
YQASDSYWFIELTFENFKEG
>Tip_2399
RICSTLQIVMIGFMARLGVLILNVACLGSDVTEEFLAELDMMLLQATLQPLIPSGDKANV
LIENNPTTNYARINLPNMVKGRTVSFTEEGSTNSSRDDLEESGNADDLLAEDVYHLQASV
NNRFTVSGCGDISAREHKEALFLENGMYVIDESRQQLPRGADMKPITSFPYGSNFTNRDR
YKAADSFYFVERTIENFKEG
>Tip_1151
LWVTRVQISIYNILFRLGAIWIELNPVGKNVLKNAVGQIDAVWINVKVDSLNPRAFKCGL
RFVTFTQKDKPTTPQGSVGRADQMRLEKDSQFSQYKIEFAGRASSDGLALEEIWFMLKIA
STRIKRTAIADNGRQVDFDAPKQEDTSVSLLPQKRTLGWGKAIGDLTTFPYSPVIVTTAR
NEGGGKSDLISYAIESNKTD
>Tip_1152
EWMDRVDTMVPGLNCKFSAMWITIHPIEVEMLQKFENGLDALLVNVTQKQIKPRVFKCGF
HFASETYKDKPLIPTGCAGRGRNLKFKRQGEISDFKVEFTFKHEDNGFVIEDDWLFVKIA
NFTFKRSAAQQNQRYLIADAPTQKEPSLMLFSRERVLRSLSRFGPMSSFPLHPILIVTQR
TNIGTRAGYFKYVINTSRRS
>Tip_1057
KYVCQIGLFALGLFYIYTKSNFSTFLRANNLPQEDNALLGPIYLDNNIKKAKQTKDKCNL
HFVKGSKVKEPPSPIAQAQRGNKGVFLKAGKYDDIQLEFVDREDNESIVLESRRFITPGR
LVAEKRLAFEQYFRIVVYNVPHENETAVFIAPKKHLLTKGPDGHSIDAYPYAPILIVSAR
RMGSEATKYQEYQLEMDSWT
>Tip_2343
KWAIQVGIFELGVYYILMALSIGVFLRATNLPEDPTAPLAAKFIDLRIKASKPSMDQCSL
HFTTESEQNAPPLPTKTVMRGRRVEFQNAGQLGDLELEFGNRADKDTMSPEKRQYMVKVN
VIAEKRASITEFERLIMFNVPREENASIVASPRKHVLARGPDGKPVQTQPFWEVLIVCPR
TDGANSAKYVNHSLELPRWS
>Tip_2344
KWQVQIGILVLGIFYILAALSIAVFLRATNLPEKSTAPLGAEFINIQIKKAKPTMDKCSL
HFHTESEQNAPPLPQGTVMRGRRVQFQEAGKFGDFKLEFGNRDSEDSIILEERMYMVKVE
VVYEKTLAISEFQRLIMFNIPRQEDTAIILEPKAHVAERGPDGGPLDSFPYSSVLIICPR
TEGGEDAKYVNFTLELDRWS
>Tip_215
KMVAQVTLIIMEASIELEPLLVGIIDAGTSLCNRFLARLSAVMIKLACDPVIPTLGRSTV
LLEDRPTAKYVGSQRIEIARSLNVLFNADARWSSYKTELADNDDTCELIPDNTYYVQLAL
TRKFTRSAYKDKHTSLEYDSVELKYALLVVVSNNQIFEKGNNSSQMPPYNIGPRLLWQDH
TEGLDALRPVRMPIETEKKE
>Tip_216
CQQAEMPLFLLDAIVQLEGTLWGVANSGKSVCQKFAARLDTILFNVGCDPMYPEMETMTV
MLDRQPAAKYPGASNLEIGRSLDFVLNADGFWTAVLGWLATKDETKEVLPKDTPIIQLGI
SVRFTASGVAGAAGRFKFSTIKLKSASLIVAKGDQIFEAGENYGVMKPFAIGKRIIWADS
TNGIDALRPVELRIAAYKKA
>Tip_66
RVCSTLPIVMIGFMARLGIVVINVAAIGSNVSPEFLADLEILLINGGLQPLKPTTDKCNL
LVENEPTSRYGAINLGNLVKGMVVAFTEAGRMSSFRSDLDESGNVEDLLAKDVYHIQLSV
NIRFTVAGVGDVAAREDKETVFLENGMYVIDENEQMFDRGADGGPLRSFPYGTQFIWRDR
YQAADTFWYIELAFENFKEG
>Tip_35
VVCLTASLVLLVTFAALGLISAGAGSIGNSAMTEFLATMEYLIIATRQRPIVPAGDRIDA
ICSDDPSARHNGVSLEIFPQGLTETYKAAARIVSMSIQMGPRGNVEGLIAKSTFFIKLSI
RFAGKTAWFGDRLKRENQQQKLMKHGLYIAMKKDQKLSVSRHGSGLTGLPFGVELRYRER
YDEVEDYHFIPLGWEEYLDG
>Tip_1000
FVGLESTDKISVELGRLGLKTRGWGDAGETETAKLAPDFDYLSNLVSADSIEPPIDRKDV
ISDTKPSGKHIGLSIKQFSDTTSSKFKIHFQVCDFETNLRPAQLEENIYTSTFFYVVLGI
TLGAKSAAVEQLLIHANEDNALVENTTHDVDKNDHKFTEHNLRTGTAVFPINISAKFEFR
YNTLDAFTYVKAELHNHLFE
>Tip_1697
FVGDLNEERRTMELSADGRRHSGWGENGITLVAKLIPDYQYLSRLICADPMNPPPDRKDQ
LPSNEPRGKKKQIAIKQFDTNGPNKFKLNLRTCQYETNLRPMEMQASIVTSTLGYLLLSL
ATCSKNVGLQSLIMNANQEASLITNTQHITNPGNQQMTEYKDKHGPVDYPVNIADRFEFK
YDALNGAVYVKAEAHKQVLE
>Tip_3957
MCGDLETNQMSLQMGADGIDAAGWAETGTCIIKILQPSFDYLAQLFGTDPLAPTLDKREI
LCQCKPRVEQAGFALKQFGNTPPSQFKYKLRICDYKTVFQEMELDAVIFTSELGPAMTGF
ALSAPSVGLEHLLLAGSSEKEFIENNEHIIPPSNQQITTEKDRNGSVQFPITLAQKYELR
YDVLTGITCFRSRAQKDILR
>Tip_3958
LCHDLEANKMTMEMGEDGIDSQGWAETGTSEIEILQPTYDYMSKLSRTNPLNTTLDRKDI
LSQTKPRGNRIGLGLKHFETTPPSEWKYNVKICDYHTAIRGLELDSYAFTSQLGFLTTNF
ALSRPDLGLEHIALAQNQQRELAESHNHIIDPSDQTPATERDKNGSVQFPINLAQRYKAR
YDILNGVNLFKSRAQRSLLK
>Tip_3761
FIRDFSIAADSTTVSRNGYQLPGNAERGETLANLCVPNYNHEVLIIPKDTMETVGDKKMI
ENDHSSQPHQMPLAWQKLYETEGLQRNHTYGIAGVEQTPRPGDLRGFLDVFGLDAALYVF
SIYARAVGLDCWRIIGGQNISLAQHSHHDTKKHVQKLPNETCPNGGRRLPFNLANKWELH
YSILPALIFLKNTSQKKASQ
>Tip_3762
LTADYNCNRLTLQYGFEGLSLSGNDSNGDSLFIVNLDIFKKEGQVVHGEPVTAVVYQEQV
TNECNPAPKQEKLKWFKLTQHAPADISQSFGLALHVITLWQRDIEAILLQYVIQGSFMAA
VLYAEAVGLEFLGFSGSREISASETRNNGTRESIEGVTKKMKKNEEKELRYNQNDKWDNR
WRIEATVLFLKKRLERQLLA
>Tip_2609
TIQKTPPIATCVGTVILGFVDRGGADVGDNGSCEFESNFEYFVKLASLSPQTECKIRKKV
LCETSPNGKGTGISVSLLLKFLTQSFLPEAALAAVPCHFRPRGLADNSAQEGSFYLRIAL
RVCAHYKGVEVRRVKQNEEEAMSETGLHIIETKEQRLAANKSGEGFESLPFAFQTDLKVR
SDLLEDFLQVQVKKKSYAEP
>Tip_3131
TVGLTPPVKVCLAQRLLGSVGHGASAVVANGGPPLKKSWAYYLLLDQLSKQAESKVPKDL
LATLDNNGKGVRVTISMLYQVLEQGILAPIVLMHLPGWCRPRGIASHASQDDSFFRMIVI
KIDEHFKGGEAHRVKEEDDNGVCRESLYILEAVGARVSINATGQGMETGEIACHTHLDKR
SEMCENILKLSIKKKTSLEP
>Tip_3132
NIGLAPPLATAIFKKLIGFIGHGIGAIATNAGPDSAGDNQDFLVINSLDSSAEGKMNKEL
LCAMSPNGKGTNIPPQMLWKCLEKAIMAKLCLAAWPLFCRPRGIVSSAKAEDRFYAAIVL
KIRAQLRGAEMHRVKEEEDNGVAAQSLLVMAADQQRVSINKHGEGMQTQELAYHTHLTYK
ADMMENWLKHAVIKKDDLMP
>Tip_314
EAGKTAPLFLCVTVLRLGRIERGTGDIGNAASTELVSNFEYLIALAPLEPLLPVGDRSDV
LCENDPAAKHGGISIGVFAKTITSRFKAATRVSSFQYNMNPGGLADTSIAEGIFYVRLSF
EIGVSVTGIVSKLVRSNKQQGLMEHGLYIIDKADQKFSAGKSGQGLASIPYSENLRFTEK
YDLVENFHYVELEFDNYVNG
>Tip_786
VCGKYAPLDIYISISDLGLIARAANSLGDSATSEYIADLDYRLYLASKVPIVRYSGKTEK
ICVNDSTDKDGTDKLGFFANVSISTFDGSLRVSAYQYNIVVKGLSNNKLREGLLFFKLSL
ALLKEMRAVATHLVEDDKAQSLAKPYLHLVDKLDKEFTPSESAEGFMIERETDMQRFKKR
YDLLIKFHHVPIARNWHVSL
>Tip_822
NCGKYAPQDTYLTIAQLGLVDREEGDLGKDVKNEFVANLGYRIILASECPAEPFSNQTNE
LVAEDSADKRNSGSIGLFTKININELKSQMRIDGYEYETICDAVGDNKVSDAMIFITLIM
RVLVKIAAVALWLVKDNKAQSIMKHALHIIDKLDPKLTTARTSKGYRASHLEITALFKRR
FDFKLSFGYVTVENHWFVDL
>Tip_3467
NCAKAAPLDVYLTSSQVGLVKQAQPDLGESRTMGFTASLDYGLIFAADADVVPYQNRVDE
LVSGDPTDQRDGRRVGYFKRISISEFKFLMRVEAYEYRTVMKAVADNRLTDGLLYITLAI
VVLVEVKAIDMWLVRDNQAQNIMQAALDLIKKLDQDATTARSSMGYRSFHLELTSKFKKR
FDLRIALWYIQVEYNWYTDL
>Tip_3468
GCSRYGPLEVFLMTAQVQLAKREQGELGEPLCADFSNDVDIRIMWSARAPKVPHSSTTEG
LFVEDPSDKKADDKVAVLKRLHVQEFKQQMKLGAYPYRIFTKIVADDTMGDGLIFLTEKL
RALLKQAAIIMLVCRSSKTRSVVKYTLEIVENLDQSLVKERTLGGYRPLDIEISSLFKAN
YPIKLKHYFTQIIHNHYINL
>Tip_0
KKCPCLPLAILADYALGFFCGIAFIYRTRASKFSLRGGSNFYMQLDVAIRSFPIVKQAEL
ELRQEPATAEEAALRDGENSGKCHDYISAYAAILYVSCMFPYGRAIPYPLPLVLPVIRSI
LDERKIAITGNGCIHNKENSDTWDFRIWMLDQDEASHSIVAAALRSGDYCLDEHVLCEPE
VFLKEHVKVVAWGREQIVAV
>Tip_106
GKGVKRNVIMAREYICRIMIQMEFEYQNQPKFFKYEGDTVTIIFYDIELRSLTGSEIDDI
PLKDIPNYFEVSTEMAGPSQGSKKDSLGALQGLLFRAMLFPRNLPNSASDPYVLALNKAR
LVAPYVELCGDSIVISKGEPKIKDENRWPINQAIKCVKYMGDSIQLARYVSSLRAHKTPA
AKQDTAVLLITWNNNPIVAR
>Tip_3715
FDGKSESALIINSNTNFGLKANSMEQKKDPRECSVNGNYMTVGEGMSSTQGLGFHSVEIL
PESDTSTFEQRGESRIGVTKYRRRKTQQRVITFVIITILFSEVLGKFGGNEVIQSILVSK
ALCPVLQLSPLGPVTLPNKQPLGGHAPASVESDTFYNQRRGDLWIRHTDNDASELDYVQF
GKQQAVRVGACIRNVGTMID
>Tip_3716
FDGKTMVLVVTANLQNGNLAPTTVSIKLDDPHEAAGGNFIFIDESLLTGKSLIQHGIQML
PLGNNSHYQKRGSGRLNPNSAKRSSKLEEVVDIILIMHVFSSLLVKFGRRGFIRGVAASA
KLGPILELSPLNPRPVPTKAPVEVDSPAAKQDELLYGQRARDSYIYEENNEAIEFYYIEY
DKQEILSLAIEMRNTFITLD
>Tip_2100
CSELHQAAVYISSMVPQNLKPVSMDFKEDPKHFAAGRNALTIDRLILVDQGLTVHGLQIL
PQGESPNYDRDASGRLDLTEQRRQSEKMPVVCVCVVMFLYADVLTKFGKNSIIMNVAITE
NIGPIIELTPTSPLLLPNSETLETNAPSSSEERLQYKERSGDNYIYESNNEALELCFIEY
DNTELLSTSLDMRNTFIIVD
>Tip_1238
CEGKHENVVMVASSVNDYLKVVNLRIQNDPKHFAASGNKTTTQTLLLSDEGLVMTGVKVL
PHGETHHLYEKSLGRASQNRPRRESIIRSVTSIMVAMYLLANVLSKFDKNDLVLNASMNE
SLGAFTEMTPLDLLLLVNKTPLEQESRLPNEENVDYEEHSGGADIFERGNSTLKMDYMDF
EPQEFCGSSLSFGHSFIVVQ
>Tip_914
GKNIQEASVILTSPTNHLVKAINLDHKQEPESERYRGAGETVCSIMFTNEGLNPRGIQIL
PMGDSPNYMDEHNGAFGPKKTRQRNCLRMLTSVVTDAILFADVLSRFDKNDEVKDLKVSH
TLGKFVAICPDAVIKRPSRQPLEGEAALTKPEAIRWKEVSGDGFNIERCKSSVNMAVLDY
QKQSFIGSVVSYRHCYLIID
>Tip_818
GEDKQASAVILANTINHLVKALNISYKQEPKHLRFGGNLQTILVYTLTNEGLTSTGIQTL
PMGESPNYFDDKSGVIGPRESRRRECIRQMISAIIAVLLFPNILPKLDQNDQVLDLDVTQ
ILGPFLEMRPDETVLRPGETPLEDNSAIASKEAVQYEEYSGDGFEVSRCSQTIKITVLDY
EKQAFIGSVCSYRHCHIMIE
>Tip_511
CYEQNKTGAAIRQFVNHAATGLRFDYRNDPRVQRYEGSSVVVIAEALNLPALAKSAIRNL
PGGHAPQFYSNDSSMFGTNDGVSRDGMMAWEFCTYGATALPRLNSEVGEEPQVFTLDCEQ
ALAWLTRLLPSAVIVTPGVTAVEDENKLPSVECVMELKFSKDDIEIENCISQIELSLNTA
ESQQDVITIASMKTCYIMVD
>Tip_2621
AKRAQKKVHDWLRHQIGECTGPALDYQEEVRKEIDHGDLYPGIGSPIDVGIVKLNAPMDN
PQGRNASDYKHTEEVLGPKEIEERAAPNDTGNLALDRVDVRGISDGLEEPPHLFATYVDL
IFGPFIRQTPDSVSVKQFVASYSDATRAEYLNFVLYVKYAAVMMEYEYTGTDIRWAEKAY
TSEEQIILAIAKIVPATRVG
>Tip_2622
GAQANLKIHDLLRHQFEPATTQSLDYKDESRKTVEHGGTYPGVEFPVDLGIVKLSAPMNS
PQAMGADDYKHTTTTLGPEWIEERDAPDETGERVLDIVEIRGFADRLDSDPILFAIYTNG
VLGPLFNQAPDEILISQFVSAFSDACRTPYTNFILYIRLAVVATDYEYTTAEIDLKKENY
TNEKGVIFALARAVPATPVP
>Tip_2129
SPKPNQRTLLPRVVHRRSTTSLPIEFKNDPVATRKQASEYVTLDKAWDVGSVLQKGPIRH
ADGDSPECYNHTEGIWGVRELTSKNGVTEVEKTIFSSRGLKSPSQGLQAQSEYNVVDADE
ILGPLIEKRPAEFVEKLYQSLYCDDKRLMMPRVVKWVKYGGETNRFRYTVGNIALFNSTY
RGDRNALVYIATQFAFITTS
>Tip_3020
AKEKYNRTAFPQRLHREMAAGTPLNYKNDPSERKRQGNRYITIVVPMDIGRIKMKGWIRP
PIGNTPNNFRRTAGLWGPSELASRTGMRKLDKCCATAIGVPVPSQGLMQEPHFFVTDAEK
MLGPLIQSRPADALKVTRQKSYSEDTRLPLPHPVKYVKYGGEALEFEYSTGEIKICEPQY
LVKRDEIIYIGVESTFTSVS
>Tip_3021
AKEKYHRTAFSQRLNQEQARGSALNYKDDPGDRKPDGNRWRTIMIPIGVGSAKIKGWTRI
PLQNSPNMLNKSSGIWGPSEITIRIGVRGMNRCMVDAMGVPAPSEGLLTGHLFFITDADR
VGGKLIAGRPADLIVFTYQEAYCEATRLPVPDAVFYLGKDSEDLAFRYRVGDTSLTTTTY
RAEHNEVEHVGTSFIATSAG
>Tip_1868
KIDPDEIKIFSKSWVKQAGSSVLLDYRGHPKEMSKEGMNMIVVVLPLEAGSVIKTDVGQK
PLGASPSPFMHNESAYAPKNLARKAGLTKVAAGEEFGERLPDIKKGISGNPHGLSIDIEL
NSAELTYLNPDEGVATAAKRKFTKDSIIPYSNAVDPIKFGGDGLEYKYAQGSIRITTKSY
KDEQSDVVKLDIKTFFLPSA
>Tip_1892
NRDTDHNTWHGNHWIKTKAMSFLSDYIGDPKETGNLRICFRVVVLPMETSETLEGVFSAA
PLGADPEALRRKSGAYSFQDSAKRQVCVNVEASTEAPNKLPEVGKGVKVNVHGFHLSIRV
AAGELTNLGEDTGILSLFARYFDQKSIEPLSGAAEPLKCEGEQLISSYVDGTFKKTPKVA
ERTATLVVRVQLRTYFLNLV
>Tip_1893
KRSSDYQNWFNGHWVTRSGTALIHQFQATPKKETREKIVFSRVIVALESKEVLAGIMSLA
VMGLEPISIQKDASEYAHHDCSRRHRFEKVESGDDFDMQCPKIGKGVQWNIHGYGMNVRF
VASQLTGLAEELSIFRKYDRYFAQNSLEGFAGAIEPLNAPSDDLTYKYSEGNSKVASLLA
MEKKAQQLKADLKTFFFNLV
>Tip_2848
MREHNATLVRPHRWNTHASTCPLLDFRNAPGQQEREPSRLICIPYPCQIGAIRREAISNS
PLGHNPNDYQYNAVMFGARNLSKRHGIMKVELKLFPESALPRVSEGLTEAPFYWTLDQQK
QGGPFLDKTPDTGVIGKSQAKYADENRIPASDGVKEMKYAGKVLEYEFSVGNTRAMVRNR
KDKNSAVLKLELKTHHLETL
>Tip_2849
TREHNVTLVRPRRWVKQAATCLLLDYRNEPGQQEREPSTLICIPYPYQIGAITREAISNS
PLGHNPGEYQYNAVMFGARDLSKRHGLMKVELALFPESALPRVSEGLTEAPFYWTLDQQK
QGGFFLDKTPDTGVIGKSQAKYADDNRIPAANGVKEMKYAGDGAEYEFSVGNTKAMVRNR
ADKNSAVLKLELATHYLDTM
>Tip_3234
PGNEVLVPIVSDTWIKNTSTGLRLNFENDPQPAKYKCATFLVISYDLQIGIITASAATSA
PAKHQTENYTHSEILFAPHELGSKNGVRALTEAVYTVMGYPAFTKAHNELVHYFDVYLAR
VMGPFAQLQPDVVIVRKFTAQWKADDANPASGIWRYLKYSREGLEFEYGVGDLAVITPDH
NFTKSVAVQVALEMWVVPLA
>Tip_3235
PGDKDIALVLPKRWGKNTAMGFRIQYKNEPSKERNEGSEFVFIRYSIEIGIANRTAIRIF
PVTHSGDEYQHREAIFSPNKLANENGTRTIASARLSSYALPQFTTGGSQDPAFYEIGVEA
LIGPFAQLFPDITIVKKKQVQMVDNDRLPSGYVARYFRYSKVGFEFELCLGDLQVYTSTY
QLVKEIVILISLSCWLTPFR
>Tip_478
RTAAYKNQLITKNYIAALLVAVKFDYHGDEKSFDWQCAEMAVTLLPLKLKCLVASQLDAV
PYKSDPGYNDVSRKFSKSKSDAKKDNANQISGCMFKEPLFSVALQKEAEVPEIIKIETPR
IYSPLVPMVIQQMLFQQGKMKAEQFARKPSGPSQAAIAYIQEKAEMALIIATVQQFSYPF
DADQSGTLGINWRTNYVVPR
>Tip_2666
DAGKEGKTLAIISPGCLTVFGFEYDFGSGDSKQILQREQYDVIMTAIRAKEFALPDLDDI
VATHQPQTTDMRNQTRTPTEESHNDGVRKTKYLYELFFRFAYALYLLPKRKDILIHIDYK
IILTISPNSADDLRTGCVQIQLNKGGLASMGDAQESISYRLREVELALEAAPIHCHTHPG
GKRKQHDFGIAIKSKWAIPT
>Tip_2667
DAGQETKTLSLRSLGCIVVVGFHYDLGAKDAKLIWQKEGYNIIMTPLRVKEFIIPEFDEI
FSSHAPQYTDSRNPTRTPAENSHRDGVRQVNIVFELAAALPYSLYITPKEKDISIHIDAK
LLPAMAPNTPDDIELGCVDIQLNNGGLASIGTHQENIRYRLREIQLELNAGPIHIHSYTG
ASRRLHEFVVGVKSKIFTPV
>Tip_3635
ETGYQSTFLSTRTQGELGIAGFEEHLGFEEGKGQFLRKSFSVAMNPTAAHEYILTDSEVI
ITQYGPQMASTHSVNRLPKDGKSFSGVNRLSVLYELAYTIKDAIFTDPEKKDGTLFTDSK
LISSTAANEPRDLHLGVVKLEKKDAAGLGTVTHEDNMKYRLREDQIAITTAPLPAYIRRG
LLNAEGDSISAIKPAFMTSS
>Tip_3636
RKGENCEILDLPSVGMMAVTDLEDSLAVEDSKEVWMHMGYCVVQNPLAADAVVLNPIDRI
INSEAPDLSNLHGLNLLPTEGSAISGRRRLKILFAVALTYPQAYFDDPKKKDSLEFTETR
VVSKVAPNQPDELKLGIVKDEQENGQNNGTGCDQKKLRYRLHELARELAMAPIHTLIHKG
QMQREASCVTGVRPEILVPA
>Tip_3273
EQGAASTLITVPSCGCLAAAGFESDWALDDSNLYWLEQGYSIVTTQIDVHNLRLKDLDRI
VTGHTPDPVDTAGPFRVLAENYARNGVQRIGLLYELMSSLPNELYDEPEQTDTLVFIETR
LVSTITRSQPKDVALKEVQLDKNQGGLSGAKTHFRKIVFTVKEAQVNLTPASTHAYVRKM
AKDSQLDLISGLHPDVATSG
>Tip_2054
LAGKLVSSLVCNSMLSITILKIDVRIGKDDARLFWKRSGYSIVFVCLFYEEAVMVDIDGI
VTHKSPDYTDSKHFTAIPTEMDSKAGVTQVKKLGVLVNRYKMTYHKTAQRDDKLVFAKNR
VAPGIVPKAPEDIKLGVAIPELDNGGQNGLRETHQSVREAMSSIAATLYAWEVHFFAYAG
APRRPNGFLMEVRARYLAPS
>Tip_1945
ENGSHSQVLTVKNVGCLVILNIEYDFAAEGAKIIWQRESYDIVLIPLNIHEVVFTQLDEY
INSKAPQYQDTRNETATPDDNSARSGCRRIKSLYELEARYPLALHKQAEKKDVLILAETK
LIPAVVPNVPDEVKLGCCQSEMNNGGLNGVHAAQKNVQYHMREIALEVTAAPIHCYMYSG
APRKNHGYILAIKSNYLMPV
>Tip_951
EDGTFRNVMLIRDKGCVFMLNLRDDANTDNGNVLWNSESTELILIPLHLHELVFSTLEEF
QRAKTAQYTESNKKVATQNNNSAHNSTRQVGTCYLMATRFTISLHRHSQRRDYTLIAESK
LVCYVTLNVPDEVRLACAQREMPDGGRSPMSSAESSAEYKRKGIRLALSVSPVHIFTYPD
AEPKNQGLREGWRGGYLIPQ
>Tip_952
EDGNLSQVMLVRDKGTFFICKMRSDKNTDSGHILYGQESLAPVMLELNVAETIYSKIPEF
TNEEVMAYTPGNEAVKTEDHDDDQDACKSKGAAHLMVTKVSLSMHKMSERRDHVLIDYTR
IICYVTLIIPEQITLGCAQEAMPTGGRTPFGTVHTTVAHKRDGMRMIISLSPTHMFEFPE
AEGTNKAVVETWKGEWLINR
>Tip_584
QDGKYRDVMLIRDKGCVFMLNLRDDMNTDNGNILWNSESTELILIPLNLHELVFSALKEF
QKAKTAQYTESNKQVATQNNNSATDSCRQVGTCYLMATRFTIALHRESQKRDYMLIAETK
LICYVTLNVPDEVRLQCAQAEMPDGGRSPVSSAESSAEFTRKGIRLDLSVTPVHIFTYPD
AEPKNQGLREGWRGNYLIPQ
>Tip_2211
PRGNERNQLGLETYFWRTIVLRVFETLPPHGYMSYTNDVQDYLTFPYEIRLFSMKKILHR
KLPEIPSYEEQKVDLENPGPNDRRGDASATRHIVFDSIGAPESVPLAAIKPTTLDLLRTL
VKPKIPDVNEAAPTLALNEAEAKDKDRFAGGRQLKCIRYAGAAAQRAMAFEETRIKNRPQ
EHYRTATILTVWGDGPLIIQ
>Tip_2708
PHGVKRIEVLLRKYVCKIILIAAFDYVSQPYYMCNKLDFQEFLSAPHELRLFNAAKVANR
KIPEMPSISNRKIAPATPSQADRQGEESTIKHLLLLSVIIPDEASLSARKPVEVEELETP
ISPKVPGAKFDADTLHLGRAEAKDKKRFVDAVMLEFFHVSGPEPEQWGSYYTVKVVNSPK
TVYRAAISVCIFSEGSRVIR
>Tip_2709
QQGKKKTKVILRAIICKVIKIAPFSYVSQPGHLCWGTKWQDFTGQPDEFRTFNTQKAPNR
PVPETPPVTKVKVSPVMPSEADREGELSDIKHLTVMIALLPADARISAKKPTQIEKVETI
IKPKKPKVTAPANTLELAHPEAKDQKKLADAVQLEYVRYEGQQSGIWAKFDTAKLDGSPK
VAYRAMISVVTFSENELLIH
>Tip_58
PKGAKRYFIKLRKYLCQLILARAFDYISAPGYMTSAAEIEEFVSYNYSLRVRTGVAVRYL
TLPEWSEYNENNLSCADPADNDRKRNAGPIRDILFSKVGVPNTRPLSSEKPRTCDLGRPI
IGPHIPDVLARSPTASKASQERKDSNRFYGEGKANCVRYDMPTPEVFLGLNRARLQSGPL
VYYRTAVLLLLWGSDPLAIR
>Tip_3985
ESKMRKLGAMRRTAMFRAIAKLDFEKLDAVRALSLGDNISERLIYPTIGHNILGAQEEYI
QIGKKVNFRKIDLLLVCDLQKMKGQTYKGCRSYLWQAIFFPIYGPLGVANPRRPKVNVEI
LSFHSNELRIEDPYMLDNATVLKERTWLGPDRNSLYPNATPVLIQPSIVVAEPKLWRTGG
VESKTRSVILVWGLIPIALE
>Tip_3986
NRKLKQLGALLRDDFFRQVAELRFQKMTTLRALSMEGNIPELFVWNMSGGNHIGAQEEYL
RVGEKIKYKKIDLLFCVELQKKEGQVFSGINALTRDKLFLRLFASLGIKKNRRIDIDIGV
ACFRKSELRVEDPYIVDNANVVKEKGWITPTKNSIRPEAVPLLIQPSVIVEMQKLIDSEG
CIFKNTKVILLWELMPIEIE
>Tip_2415
GDNITKVNIIIRENQVKFAKVLEFEKFWWIRLVKVHSDVNEVVCLPFCSSPLMEANEERF
RLHEPSQWGDMELPWNLVSRGCSKANAVGVKGLLWSGIFFLLRMPLVIPEPRNYDVDDAV
ISVQLVLMHVPTPKVADSYGLMKERKSWIADKDSIFGKYRDVLLKPNVLLSEPEFYTDGD
VHLEATQTITVYGIGPSGFP
>Tip_2435
QDTVLEIGVLIRPNIFKMPFVSELEPFWVVKYLRGQADLPELQVYPSLSSPALEDGQARL
RMGDAGQYLEQELPLKLTAHGSKRAPAPGLQTLIASAVFFMLTVPIVIPEGRAHELLHAV
LAVPVIELQLSQLEVSDGFVLMKERKWLEASKEYIFAKYQQAFLGPEMLLTDPIGLNDST
AYVMKQPSMLVYGIQAEEFP
>Tip_3831
APSLLQAGVAIREHEFDVPKVLDFQPFWSLRVLRLNAPIPEILMFPILEKPSAEVNQEAI
RMNDASAWGGLKLPWMNCFAGCVKAPIPHVQALLWDAVIFPFSMCLITAERKAYQLEDAI
MGIPLVELGIVEPLVADHHPLIKESHWLTGDQNAVWRRHKVILSGPEMLLEEPLLYNDGS
AYLEMNDQWIVYAVEPASLP
>Tip_3832
NSAAFKIGIMMADDQCRIPSLVEFDHFWVVSRLRIDGDARDIFLYPFVDNPEVEIFSKRF
SLRTATLFSDMELPWKLCRRGCSRETLTGLRALLWSAVLLPLSFSLLIPEPKEYAMDDTV
TNITLVELHISEPKVDDPWVLNKDRFWMMADKEALWMVYRVILSGPDNLLEEPRFHLNAD
AHKKTSQTMVVYGCEPPEFP
>Tip_2824
ESDGRRKIVGVRPSLRSIALQVGLPKPNGPAIHQHTGTERAFVLYPILFCLILGCQMGIT
KRDGNIGFGMSVSPGQIIMKEHKRRTFATFYGLQKPKIFFPQTIDLRDDLPMEMRPAPVE
EGSDEKEINIKVPKVPQWTGVAHGNRPIVGYFTVAQNKQSLNNVKAYWLFTVVETHNAAL
DIERGFRVLIPLVKTQSLVE
>Tip_2825
EKAYHEPLLCRRKLIGAIPTKISLTEPGTPAAFQYAAPRPAFAKGPLVFSLLRGDKIAGA
RGDEVFGYGMGMSASQSSTRQERRASFPQAYTILKTRIVFMFSRLILEGMSAEYRTERAS
ESAEGKDLATKKPRITKNVGLDLENPPFEGYNSVIHRPHDKNQMHIFSMKEQVELYKAAL
NLDKGFGFVAELLKRAQFVE
>Tip_2502
ETKYVSETRESNDNIGILEQSAFVDYKEDDHGIQQLGELPLLFMYAVLLNLAPGSSVQEV
THKAKRRFLIMVLKIERIDRTAKKTEKPKLSSEERDSARIAFENLLLMNWVRAFTFLCDD
IAAKAIDFAQIPENILQSQNVLHTRHELLDQLLITHEAEIKKSWNQTIRIAALELKAVSF
NSEGMFRLFTTVADNIEVIE
>Tip_2503
YNKKLNASKDLKDSDGIMSINATLNYMDNDHGLAALDALPIMIAFPLMISMGVDATMHEP
VSRTRKAFGIILILVEGIDKNYKKFCEPELINDPSDLTWVPFENRMKLDWVKHYEFAIDD
LGAEKIDFVALAARVPKNSTVVRSKGEFSNTILVPHTADLSASMNKTCKSAMINLSTVSF
NRTFMFRFLLSFVENIAFVQ
>Tip_1785
EQNRAKEIQQTRQFIGGVGIRVDMVLKDNDENFGASGTVPVIVSIPIVLVTAVGMRIENL
HAAQNLGYALIVIALETIERRFRRRTVIEVVQGLMRRSFFPNHAHLIIGYPSNFESACDD
YGNHKKELRAVTPKIVRNKCVASDKDEWVGDMRHVYLRPIQSALKAVFFIDALKVSEIAI
SPDKGFRFLLTMSDHIKLMN
>Tip_221
EDGAKQSLIMAADFVALVHLKTEYPHLDSKYGFKVIGHAPCIVKFPILLIVIVGAILRSV
KLNKSEEYANVVVPIEAIRQGAKRKEYPDIKNLFCNKAYFPIHIPLSINTHKVYVFEREE
ISADLKEIAAHNLAIQSRKHEANNKFSKTSNKAIKFERVKGSSIKINPLVDVMKLYSSTD
AHQEMKKIVLPYGQRCIISD
>Tip_1557
VQNTRENHPITKYWVSTVGVNLSFLHVPAPYRFAHTDMAPAVLYFNVLLKVIIATQTWKI
ALNSTLTHTDKMVPVEGLNYGLQRRTLAGMNPLMWSRPFPPAKLPISYAAPQDLSVDKES
VGADLNDLCCFSPKIYYDNPEIQEKFWHANTYPVKFIKVSAKYAQMTPLWSVLRMYPGDN
VRHQMKRVLLVWGQECIKLE
>Tip_3482
LKNTREVRPQEKDYETEVGINLEFLQTCAPLQFIANNLKPTLIKVTVVLIIMLPRLFLRV
TLSSTKTMSRRAKSVEGLNYGKQRKGLIKWKPLLYKYPFPPLTMSIALPELAFGCTSTAV
VDYDLKDICCFSPHVHRDNPDTRDQFFYERSRRMTFFSVNLQQVRLSPLWTILKLYPGTT
VRRESKRMILVWGLDGVDLR
>Tip_3483
MKDTKDHPGVVKDWETTVSMNIEFAQIDMSLQFFANDLRASVMDIFAGFVLLIPKLPWRL
SLKRTRTHTETLRTIFGTQYNTHQRAHSNWEPIFWGYPFCAFTLSVSLEGAVTFAMGKDA
FNADMGELYAFYGRTHHDNPEVREKHWYSGSQKLAYIGLNFLEIQLNPLWKFIRIYPGKR
VEQRHRRMAFTWGQQCRKLR
>Tip_2315
EMNRENSVVSAIVYLASLCVELALKSIDGPKHFQVEGDPPSILSFALVLKSVIVEKHGRA
REDRDKGEDDVALPVEGVTQGCSKKNYPAIRTVCWSSVFCPLNLPLKLNDENLVSPDREI
MTASLFEMCAEEPYVFQPEQEAKEREAWFGVRELTYVKFYGGSLKLQPLVGNERIYENPD
AHRKTDRLVLAWDTHGLDSE
>Tip_2316
EKNRKKSVVTARVYLARLLIELALEHIDAPKHFQVAGNPPSIVAFEIVLKSVILARLGRA
RPGEDKGYSPVAVPVEGVSQGCKKKNYPAIRTLLWSSIFFPLNMPLKLSDPNLLGPDREI
MTASLFELCCEEPYVIQDEQETKRRDWWFGTREVTYVKFYGSSLKLTPVVGNSRIYENPE
ANRNTERIVLAWDTQGMKSE
>Tip_550
DRHRKKSVVIATVYLARLLIEIALEHIDAPKHFQVAGNPSSIMAFELVIKNVIIARLGRA
RRGEDKGYSPVTIPVEGVSQGCKRENQPKIRTLLWSAIFYPLNMPLKISDPNLVGLDTEI
MAASLFELCCEEPYVVKDEEEIKKRSWWFGAREVTFVKFSGSSIKISPVVGNTRIYENPE
ANRNTELLVLVWDCEGLKME
>Tip_1741
GENRSIPFAMIGRYYIGGMIQMRITGTWEPAVVNWSGKSQEVWSWGHTYSGIHALKAKLT
DISEFPWVAAIALPYTGGTSAREGTTELLKKNLTFQVENIPMASIQNKSEDLSLHVDSAA
TDLKKSRLIGEDQPEQKDEFEVNPDPRWTTDLRNKKLKLCSLGFKIQLYFTRGQTSNEEQ
WFYDNDITHIDWSDSLISGR
>Tip_1742
AQTHNMPFTHLGQYFIEGLVKMEMTGVWPPAVLNWTGKSKKVWSWPAKFQALHALKSKLT
HLSEFPWMTTVDFPYVGPTAGKKSPNETVGRSLTYQIQYMPMAATTAKTADRSLSMDSAA
TDVKKAHLIGERQPVHREEFETNANPRWNWDLRTKRLKLCSLAFEIQTLFARGRTSKPSQ
LWYDKEITQLDWNNALFRAR
>Tip_736
NQTEVTPFPHLGDYYMESLVKNDTSAIWSPSSIDFQDQARTLWSHPMKFGVVHAILKKMT
LLKIHPCISAFDFPYIGQSRSRKSPNNRVTGLVSFRASYMPMGSMSGLLSPLYVAFDAKS
KDEQKLELLGDTQAVERTEIGIKDVPSWNLNTQVKVIEVVASQVKVKILLLRGRIAAGPR
KYHNSELTLLTFGKAIFRAK
>Tip_69
EKTQTHSFAHLGEYMGGQLIKMDMQRIWPPSSMNWTGKFRKLWSMPLRYKSMKAFKTATI
ELSKIFYVKNIDFPYVGPTAGKTVPKISLSKTLMYQFQYLPMGYTTGQADPKELAVDSSA
SDPANLHVIGEQSTVHRGRKKVRDKPRWNWDANTKVLKVCGTAISIRLLLAAGRIVVEPK
LWYGIELDTLSWGNDVLRGR
>Tip_202
NQTRTNPIEYMGQYTAANIIKTATTRIWIPASTHSTGRSNKIWKVPVSSHCARTFKPQTL
EFSNKYYMNEVQFPYVGPTTDFTWDGVLLSRIITYALRYTPMSDTTGKTEPAPVASCDRI
STLKKLHIIGEQDSVERIKKKMGENPAANWEEEEKVPKIHYLAIGVRRILEAGRDVLELA
LWYRVEANALTFGNDILRGK
>Tip_2888
SQSKYRPMVEGSYIPLTQLKNLPAVRFFASTSYIVHANRRDAWPEVWKVLEIRENGAERF
ETRSHRQIKNSPLKYAGTALGLKTAKIPKARRIITLERALAGGPSFHDIKRWPIELSALL
LNSRSMPTIQENDLIDAYAEIVETPPKLEWRRIEHLREVEYIRIRLKIFLNLGRTQLQLE
IWTELRQAPVMFMAEQVPTT
>Tip_2889
VDDRYSIALEIEFFPCAPLADFSLIRYLPPSGFVFSVSKAALWAEMWRALQIKRYGTPHY
EYRVFRNVTICDARYVDTPFGLRVAELPEARRLLACKRVIQGGLVHGEIRRAPLRKIAFL
WYPRVIPNLGMEDYEENLKVILEIDPKVEWKSLAHLRELTYFNLWIALVSHSGFVQFELY
ILTVLKASPVLEMNDPLASH
>Tip_1306
ADMQIEPAAHVGIFAKEEIASQAGTRLYQSAEFVQRGEGKRLWDSRWKTLGLRAQMVTNY
DWASYRTCPMYDFQEVGSQFGQIEQFGSQKKTVIANKRVIPIGVTYRQVKPRNVVCGTSS
AFAREKEIVNEAAEVGAMVYDIKTDPRVAWKERETMRKVTFVAMQLHLLVSVNLVRIDCV
LWPNMSFRSVEWAPDLMRAG
>Tip_2692
VQLDNDPLGSTTHHIRARIINMDFAIVVRPNKAEVAGSGNKLWDVDWNVKAIKEHGALTI
QHSTYKWFKETSLTHVSATQGLAQPAASCSKNILYNLKYIPEGLINAELTPKPIFTERWI
QDMIELEHLGQQESIAPKKKGFILKPNWESREEEEAVYDCELVAQASVLGMAGRVVKEVD
YYLEADDQKYAWGEEVMYLV
>Tip_2693
PQAETPPVSPSAQYIVLRVIGTELSLQLQPSDYEIIGQLAAEWEVNWSACEIRENNSVNT
THSTYKWLNSRSFPFLRTKEAVASPGVQQSKNVALNVKFKPVPLTDEGLTPEPVYKEDIL
YQLVTEQQIGEQEAINPEKRGFVQRPRWNLRQQGDQALNLLLIAKMSLIAAAGRIMKELP
YDIEVDRQNLTWNKDVIYID
>Tip_2162
NQTLTNPAANVGHHIAIRLIKFDMATIWPPSSMNITGRKTPLLSVPADTLALKNYKTVTV
EFASYYYQKEVDFPYVGAQDGLTAPGKSLSRSIMWDLRYLPLGSTQNKTQPKPVTCETPA
SDLAELHVIGSQETIERSKKKMMEKVRFNWTEQEQVPKLHFLAVRVKVMIAAGRIMVELA
LWYRVEAISLTWNQDITRIR
>Tip_3562
EKETASPLEAIIDHVKGNFAQTEVQQMYAPKQADGEGHCRLVLIWPFDLDSKRKWYRASA
SKQLVPCLDDLKEAVGRGLPNPLRIYIKEIEDKLFYSAWKGEALRNPVNGPRAFAASQGS
MTFSSFFIVGKEKQIRKVCGIAKEQGVSTPDKDEAETQGVDMSIQAHVAISTGSTIVSDL
MYANGILQLVVWAEAAIMYK
>Tip_3563
ERETPAPYETAVDHVSGNIKQTELENEFAPAKAEGVRAAALLILWPIIVLTLQRWLRQAP
SKQLVPVIDSIKMSIGTQTPGPHRLHMVQGADNLFYTAWNGDGYKAPINNPSAVDSERKT
TAMGPFGLAGGEKQLQRECRIMDEHGDNSTDEQDADTQNVNLALQVKMLAGYGLGVVNPT
VYSNGVLDLFSWSEDAILYR
>Tip_2267
ELESPLPFEKVREHVSGIEVKGELDRVLAPRKCKEEDENATFIRWTIGLHGAASQYRAGP
TLQQNPTAQSNKASLANATQGPRVTHAGGLSDESFYTEWKGNEYEPPMTDARGFTNSANS
FFSLPIPKSGRDKLIQQEAKEIKERNRKTIHKKEDDKQGMNKKVELRILFRYGSFVIQET
LLAQGVIAFVMWGKKMLAVK
>Tip_1316
HPGSTIAYQLARDHNPSTVNQVQAQNMPSPRAMKPDSDATTVIRWPIGLSGMYKHYNATP
MIMEMPAANNVKQRMTSSSGKKERSHLSELIYKMLYRCWKGDEWKHAITTPKSSGLGVIA
VQMKPFALSSVEAEWKEGPRELRQKVRYAYDAKEKQEKAVKKRVQIETAIGLNTSVQAPF
LYRRNIIVLIIHGQDAIVVK
>Tip_3847
NADLKIEYNVKIDGVSATKDGVNAQLMPQHFQVGDQGKCVDKILEPMGISNMKRFYLATL
VIEEIPLANNLTSRLSGDLKGRERNRPSEIEFRVFCQGFTGENYKYPCAKVRASASGVVT
MPATPAGQDIERRALRPGSRHVRDRIMFALAGKKRHEKELNFVAQQKTLIGKGTNFKNPH
LYFATVIRIKLEGAEALIVK
>Tip_3848
RSDIKITYNVKSDELPASLTEVDAQFMTKYFKAHSNGNSRDKILEPMALSSMPKNYVAAL
TVKELPLANDLTLRLAGSLGGNERNRPTGTVFRMFYLCFKGDNYRYPIAEIRAPHSGVLA
LEASPYGLDGEKESMKEGGKHVKERVTTALKGKARCEKAIAFVAQSQTLIGIDTTLKSPF
LYWDNIILVKIAGTEILISK
>Tip_2098
NPGVTVPFQILRSQIPAPINDVEAQQMPSPRKINPESDAQSTIMWPLGLSGVYKHYLAVP
SIQKMPCSNNVKTKFSKSTGGREKSHPSNLTYKMFYQAFKGDGYKYPISTPRSSALGVIA
METKPYSLSGDEKSVKRDRRDIKEKVSYAFDAKERHEKAVDFRNKILTLIGLGASLEKPL
LYRRNIVVLVIAGYDAIAYK
>Tip_1725
SRQVVCPFERIRQEATAAYIQADIKYDWPDHKIAGERLSMSRVGWPMGLTKIQRHYYSYT
IIEEVPAICNIEGSVSGATPGKTRLRASEVKTQMFCIIRRGENLIMPMKNSEAFCIGIAT
LSEKRFYVVGRENYVKVGAREISAVVSFQYNKLERALKAADFRIMLRAFIGIGSLLMASL
LFQKKITHSLIYGKGAVKVK
>Tip_1726
VRQVACPFERIRQEATALFLQAGVKYDWPTAKIVGTAFSVSRIGWLLGLTKIQRNYYVFK
IIEDNPAFCTVDGDTNGATQGTTRLRASGVKCQLYCITKRHLTYLMPLKNSELFCIGIAG
LDEKRLYLIDNENFISVGARAISPVIRFEYHDKERALRAQNFSVLLRAFIGIRKILIASL
MFQKRATHDVIYGKSLVIIK
>Tip_2892
AQSVIVPMQILREEESAVFFTSKFEYNYPPAQYNACAETIVKRVWPLDFEAVQGNSYCFP
ITSNFPRGCSPDGVIPDTEPKSAHIKAFQTSHQMLGLVNRGEGLALPYKSHDTFCIHKFL
QSELQFFSLGEASNFQLAARDLKSAEMLDKNDENELLEPEKYGLKMVGYIEENNLLTGVF
LLHKDISYGLLYKRCCILLR
>Tip_2893
ATTIIVPLDKLREEESAIFMTSDLKYGWPPVQIKGAQETILKKMWPMDLNAMRRTRYSYT
WTPNVPAFCRKDGVISGTAPGDEHAKASQVSHQMFGIIRRGTNLAMPLNKHDTLCIGQLL
ISRKQFYAVGEESNFKIGARDLQAAVILEYNAEKKLLEPETFAMMLIGYIDENAILTSSF
VFHKEVTHGLIYKKCALLMR
>Tip_2914
VGGLSVGKESQNDTVDVARRLIQIITWSRASPAIPLYALVGLVHFSVTSEFLEPFLKCGR
HLNDSPAVRKVDALYIGFGVGQLCDVKDQEIEAYMYRPTELQQGEGRLTTNREMEMGGAQ
LFSHGDTSFTRDAFLQQVRQNVTNLVQTECRTFVQAANLSGEGLIYGLLSAINQAYDSER
AMWKHFVSFFRFTRAQVSAG
>Tip_2915
LGGLSLGSKSNNDTVERIKAAFQILDCERSAGGVPPYAIGALIKYKVSPEYLEEFFRSGR
NLNEASHIKKYSTLDGGVALGHASDVKDQRIAKYLFRPNALEEGDGPLTSERDAELGGGK
IVSLDSSSVTVSVFVRDLMENFNYHLQFEYQNLLQATNHSGLGMIYGELAPINQKFNSDR
AFWSHVASFVQFTKGLIKAG
>Tip_3196
MESGSSSTETTKVHSDEVKGSLQFVAWSDAAPAPPPYPLSNLSTYVCTAEYVKRFIIDGR
CISEAPKVRPLEQIYRGVTSDKICKVKNQFAASFLYSNSESKGSAHTLSDEYRLILELSQ
MLTQKVQKWAQNGCIKQGQEKFAQVARYELSKNMEKTGFNKIQLIFALMDVIEEASSTTK
TYYIHMVAYCNWTVALLIGG
>Tip_3197
PESGSSASEISKIHTDEVPASVQFVAWNDSAPAAPPYPLSNLSSYNVSGEYVRRFICKGR
AIDEAPRIRPLDQLWRGATSEKMCKIRNQFSNNFLFHYSDSKGGAHPLSDEPRLTLTLSQ
LFTQKVQNWAKDNCLQQFQETFAQITTYEVKKNAEKTGFCKLKLLFAALNKLQSLSSTNK
TFFLHLVAYANWTISVIIAG
>Tip_2507
SYGMSLPLELKRKYTQKIVAKLDYTKFFIPRKVSEPGIIDNLFAWDVWGELLKKYEKAYL
TLEEVPKARDIEPTIEGIAIGQLSEAKEQKEASYFYDKIAAKGKELPLAQLKEFIVGIKL
VHFRNLQNFSAESLLAKASTTVSEKAKFEFGQTKLVTVFCGLGIMYDILTASGDTFAAER
ALFKYIGQLIYWTMQIVPAE
>Tip_290
RRGSRCPFQMMRDHLNGLIARVEFNVVWIPARINGVGTFHKLVLWPIPGESMRRYYRSSV
SLQEMPQVKEVDVRFCGVALGQRTETREEARSTIYYNKWTARALNMPITTKRELFLGGAS
IHSRSLDVVSDEKFMKRVKREMKEHPRYKYDQKEKLLKYCGFSLVPTIYVACGSAFQAPR
LFYKNIIQLIIWNKEIMVSL
>Tip_125
THDYPNEEHLKKGFDFKIVKSVILALGETEDIIELLGAKINATRRKLAHFGVLASDKLRT
EVEHEIMMRGASRAYDKRKVHIPKTVESPLENWCFGAIDSNILDLNFVMDLGEITEALTS
IEFSKMTVLRKRIEVTGAWQQFPLAYIVNKSELEEAYEMPSDENKQIRSSAEVSHFGAFD
HTSRADFYDDGEKGGYLGLE
>Tip_3596
TKLIPNLVSIKGGFNFEILYKLLIFIEETGSAFPWLEPPTLALRKKLAMFQLLREDAIEV
DLDKELLLRSSTPAHQEQKLFVTKTIKDGIAGFIYAAIDQKILDFKGVLDHGQHTDSVQK
MTLRKMKVERGQLKVTCYWKYHPFKYLTCKQAHDDAYHASADRHDILSYSGEREFLLSHP
HATLGDYNASRRELGIVRLE
>Tip_3597
TKLIPNLVSLKGGFNFELLNKMLLVMEEAGGVFPWLKPHSLAAKRKLAQFKLLRDDAIEV
DLENELLLRSGTRVHNQQKVFVTKSLKTGLAGWIMAALDHKILDLKGVLDHGEHTDSVQS
VAINKMKVERDQLDITCHWKYYPLKYLLSKQAHEDAYHTPGDRRNIVNHNGEREFLLSHP
HATRGDYNSSARELGIVDLE
>Tip_1021
TKEIENLVSLKKGFDFEIANKMVLVMEDAGNVFEFLTPHLNATRRKLAHFSLLADNQLQT
ELEEELLLGSGSKDYDKQKIYKDKSIKTALNDWVYGAIDHRILDLQGVIRLDEYTQSVQS
IELRRITVWRDRALVTGHWSRYPVAFMLKKQAHEEAYQTPADNLNTINTSGDLSHLLMYD
HATQGDFNSSGKTLGYLNLE
>Tip_1296
EQKRVFRAIMVATQDLEIANPFLGHLEMNGSILRMSAPDLTASPIDAPNIGVSTGNDNQG
PLIEEFKELVGFRKHDSSGLYAKEVSYEAAKSESAKQAPRILLNTPSQMQVQVYLEGAAR
LPFRTATCIRRRSNIDDLRRVSGMTWMLDEAAENAGRDLTCQKLSVIVHDRYTVYYALLK
TCGDAEIEIFTCTLKRLGVN
>Tip_1297
AQQHPARAAVIGEMELDICNPLRGHMEVQGDVLDFTSPHLYASPLNVVNFGVVTGTDYQA
ALEEEFQMTAGDRTFDSSELFVPQVNYSAKRDEVSSEGPRIVFNSPAELHVQVYIEALKH
LTFRTASIIKRRTSLNGLLRVRGLQAMLHRSVSNEAQNISSERLTNSINERDTRYYALMQ
SASEAEYGQVPCSLGRLGVE
>Tip_422
AKQQPARTTELGGMQIDTLAPDCGRLEARGEIQEYENPHLYALKRQLVHYGCVLGSETHA
RVKENFKLTRSDKVANSDKEFTTSLNYRITKNETITSDQHIIFQQPAQLQISVYLELLRN
ADFYAASLLKNRTALEDTIRVQPLRENIERATDKEIRNLLQKRLKALINDLTSPGSGKIV
ATKEASLGEVACTLGRIALD
>Tip_236
SKQVARKVAILGGMELEVVKNCRQGFEGSGESYEFAGPNLYPAKLCVAKAGMATGTDYST
HIEYQFQMGDHKKMYEESEVLVPASVYHPVRDLAYEELDKVVFPLPNIINVNIVVQALHH
LFFKNVALLAGRVSFTGLITESAVNQAVHKASCNRKKDYMTEGLITVMAQMAQEYYDSLE
SRNQGVFEDLTTTLGFLGFQ
>Tip_441
DKFIPQWTVFLLEVLLNEIDEHQYYYLGANNVWLTNAPFSNRQEIIWANLAIAIVGVYEA
AVDRKIKDGEDSKTYDNIATLHPDMAFVKPQGYPAQALDLVVLKMPGFMTKSFMIKSVEK
IEFFWHHTEAADKGYPGFEENAPEEHSGSRTADREPDKAVSNAIARLWRNGDLKIYACLD
SSGKSVFENKESTLGFIGIA
>Tip_442
KAMVPQWEVFLSDVALDVVGECRFFFNGSNNIWVFSAPHIRKKEMLAANLGVAIGGNYRA
CVEYKIKDGDDPKTYDNAETLKPELIFNRPRGFPARSLDITILAMPGLLSRDFLINAVEN
LEFHWYTTAKENLSYKGFERKAPLGHMMPRTANRERQQALSNALTKLWSEGDMRLYACLD
SHGQNVFDDRESHLGFIGIA
>Tip_356
EQLVPQRAVLLGGREIDIVQNCKMIIGMTGQMFTFDVPTIYKLKFLLAHINMATGPNYKK
CLEYASLVFSSQQTFATLEIFIPEEIFNGTRGYVAQFLERVLLPMPGLISLNATIRALKD
IENSLKDTAAGVLAFEALVKKADLALLLHQMAHRERQSTLPRSQIALKEERYTHTFNARD
SKGRKVFCDLEAELGFMGVK
>Tip_2471
QSAIAKKSASLDGADLDVMFNALMIFEQMVQIFNFKDITLIKADAVIGSPGNACGKDYEF
GIDWRYNLEDLTQLYERADKFLPSCIYNPVREYVCETIDHTLLPLPSLLKVGVSVAELSK
IDLRLKSGTAGRIFFMNIIGEGPIILLIHMTVEEEKHDVMSDYFLSLVMMEDKQFFSGIQ
ARQADINDDLTSQLGLVTLQ
>Tip_2482
KKGQPKTAALLEGLELSLLYDVKYAVEQLEILYNIQQDNIVNSEAAIGYNGGMAGNDDEF
GLHFGCTFSEYTPFLQEPVEFLEPVRFNPVKQYLKRGFDYANLAIEYLIDTGINASAQKD
LDFKLSTGRPGRLYFVVVAGNDGKPYHQYQSLKKAKVDDFFIYGFELFLDERTRPYLAVK
SWRVDAQENLSAQLGRLSVA
>Tip_2483
KEGIPKTAALLEGLELDLMQEISLVFEQLVVLYNIQPDSIVQAELFVGYNGGAFGSDDEA
SLDFRCSISQFTPLLERPAKFLRDCIFNPAREYLSKSFDFSNLPSPNLLDIGISEAQFKE
IEFHLSTGHAGKLYFMTIQGNSAKPHHLYQTIEKEKKDALVVYQFSLVLTENKRLYLGIQ
SWEGNVNDDLSSQLGIISIK
>Tip_2134
RKPVPNERAFLRGIDLDLMIDCRIIIGNLGQIFNLSDKVLNKAKLLVDHAGIAKNSSYEA
GLEYVIRAVDERSVFRRAHKLTPECCFNPVKEYIYEDADHSLLSSPDELELGVFVRHIKD
LHFHWLPGFSGNVFYTSRLTKDSYKVLLHEATTRDKQGSAANAYVPLLEKEDNRFSNAVQ
NRASVFPTEHEGHLGAQGVK
>Tip_1913
ATQVPKKGVVLDRLELGIVKNSNLFTESSGNLYDFESQHLYDITLDMANFGFIVGNDYKA
ALEEEFQMGNGKKTFDQSDLLIDECIYSPTRDYVKQELDHVLVGFAGFVSISVYAEAMKK
IDLHSIVYLKGRVSMNGVLHQEPLCNPIHNSNHKQSHDALSNRHVTMIADRDSRYFVSIE
SRLRGDFADLSSTLYFSALE
>Tip_1914
ATQVPKKSLVLDKLEVGIIKNSFCCTSSGGNLFDFEAPHAHDITLEIANFQLLTNHTSKS
CLEEQFLLGNGEKTFDQSDVLVDTCPYTPTREYVQNEHPHALVGFAKWVSVSPYAETLKK
IDLHSLYYLKSLVTCNGLLHQKALCNPVHNTNHKHAHDALSNRHVTLVADRDRRYFESIE
SRCRGDFAKLSATLHASGGE
>Tip_987
SESVPHKASVLAALRISLIRCLKMTKGTSRSFFHQDSLRAYDDQAQVENFISIYVSWRSA
ATDDKFELDPEKLPLSKFPLYLPDHLKNNTRDYAHKSLAALRLGFAVAMDLSMYLGCFSD
ADRFDVIIIRDVAYTNEQIHENTCCVEITAGVSKKLIGQCVKKVTLMLGTPNTRFLVALS
HEGIRNFMHIITDEIDGDTK
>Tip_988
SQVVPYNGGLFDVAVVMVVANVVVWLVTAARLFERQTIWVDNERLEADELVLCKSMCASS
TSNVRFVLDPGTIPIGKIPLWLPESVVNQLRSYSFKTVNAIILPFFGVMQLAMYPGTFAN
ASQFDALVIRDRAGLRKVIHGDPLVSIVGAGADRTHFGACMGQTAIILSETTTAYVVQLQ
LSAIYEFSHFITDIIEGDLE
>Tip_855
WRTVIQHASPLGTLPVHVTRQSRLAADMTGKLYETDMPHSYDFRLEITEFAVITGNYTRA
IVEEKKANSHGTKFFEIVALFIPEPMWVELRRYVYKELDCRILGLSSIQKVSIFVEMLPD
IKTSSVALVEGHLVINSALAQDHFVPVVNAGVQKQSGGKLMNAIALILAEENARYVTRVT
IKAKEEFKTLVLDVLEEKMD
>Tip_3790
WDMIVQARTALGTAAPHFEQQLRDYIEITDTFLKGAMPEAAGFNIIKFKFAFMVAIEHMP
SVQERTKTFALVNHYRVVFHFLAKIIFMQLADFVDKTLGIIFLDHVSIERIMFYPGKLPD
CKANTQHIFGLGQIMNAFVNPTQLVPMAQPGMRLQPAEKKSSQIGIALAVRDADPVNPVA
LQIHHKMTVITETVLTVGVA
>Tip_3791
WNNLLKANKIPGVAATHLPKEHNLYIELKATYYKDDMPNSSGVQLIVFNFCPIFTADTKP
TMQEKQGKWSDKNMWNTVIKFMPKDVYVDLHDFVFSPMGCSFLDPLATQSFTVSEQKIPS
VEAVSQAVAGGGSIQGNAVNPQKLVPLFQAYMRLDDGEKGTNAIALIMSEQNAAYLENMA
ISGRKKLVILTVKVLSHGFS
>Tip_2069
WDAKFGWAEILHTTKMHLPRESRLMVEVAATMFQGEMPNAVAYALGVFDFTFAICDSAMT
YMEEKQRHWAGTQYYKIVFLFMPESIWLDLHDFVYRPLSLSIISLVVVPEIKVLPDAIPT
VLAMNQAPMGGGQVFKALLNARLLCPLSKAGGEHGAGGKGNNAVEVVLSDRNAAYYHSIS
IKAKQKLALLSTQILAEGMD
>Tip_2500
WGTLIRAVSLLDIMERHVPKGSVIFAEIIGRRYENDLPSSNGIKANMEDFAVNDGRVEFS
FITSSDLGANGIYLFHLAPIWGPTTALISVAAYIGRGWDKAELGFNADKRCVCYLEAAPD
IDMLFVCLQGGEAILTFMRAQRYSIPSNLANVPRENGGRDEAKIILIRKEFQVSIITLIT
VYGNRGAEKLQLAIAPEKED
>Tip_2931
WTDQFRAVTQLSSLGRSIPYTSVPYFYLIGARIQSNKSNTGGLRTHLSSFVINPAWVAPN
LSNAEDCGRKGTALVTLQIYLQDLCRLVSKFNGIGNALTTSDVGSAGRRARSLHAEAVDD
VKLVLMGFTGGDAILARLSSLKIAAPAVLVGMEESNGGRNQLWVVIIKSDFDVGQYDAIT
IYIDKDAETLGEKIGDAKEH
>Tip_2932
WSHLVKIGGKLATLDGDLPDASVSYAYLPGARFETNKSGALGKRVPNIKFLVFNEKVAQH
ILSSENIGFRLTHLVLKELYVQEVCKQIPELNGVGNGITGVEIGLAGKRPHTFNADPSPD
TALVIGLLSGYDANLGSLEAPKLTAAAVISLIEAQVGMRPQIWVVLVRHDYNDEEVWAVT
LFLNEDEELLGSEITDEESR
>Tip_3905
WAELVLVSGILNIVEASVPNEDVVFCLVLGIRFQQDLPNINGAADALEDFAVFTGKVKAE
FVTSYEVGLLMKWLIHLARIWTPSCRRIALSEYIGSSFNPVNAGLTKNERETIYVLMSRS
AKLRAVCMMGADIIVAALLSPKFTIPLGRRGLDKSAGGRNQCKIMVIRSEFNAYVYQRVS
LMDQGDVDVLGLKFKEDRKD
>Tip_3906
WDDIVVASAILGMLEQGVPNEAMIFCLTLGIRFERDMPNINGLKSHLEDVAVFSGKVKAK
FVSSSDVALLMEWIFNLSPVWKPSCKWIALASYIGTSYDPVNAGLRRDERQTIYLLMSPT
IDLLKVALTGGDAVIAALHAPKYTVPIAQRGLDRTAGGMNKAKMMIVGSEFNAGVMQRVS
LLDQMGADILGLSIKEDRRD
>Tip_92
TETVKTKIAKRAGFEVQMTVRISFAMQDNGAEVFVLSLQQYSTQEIIMTKGICCDALMKA
RLKERLHTAGGAANEVASGVRVKKERTTNLRQWVYEGIDTPCVQAGGLADTIEFIKNLRS
VEFQKMAYKRHKLELSGYWRKLPTTHMLVDEPSEETVLPLCQVMKKEVLERPDQVMGTFI
SDIQNEIFRKGEIFDYEPLL
>Tip_829
EDGRRSKVYRKQGVAPKAGGYFTFAAIEDLADLFIKCVKELARRDYLITCAPTEGTLSDL
RYNIRLVVREVAGDAVTESVKIASAEGGDFAQYGHKDIHKPGSTESSLGNNIEFKEALLV
VEFTDRTHQEVKFELGGMYEYITIWWLELPDPGSETYLPALVIVRNKGYELPGSKRETME
EESKKAVFTKGYIFDNEPLS
>Tip_830
KAGASGKVPERGGLAATAGIFYSFVMLDEAADLFIKSLKEISRKEFIITAYRAYGTLSRL
RFQSRLYETGGFSNEVASSVRIKKKEASDFSRYEYAPVQTPGTQESGLGTTIEFMKTLRM
VEYSEFAYEQIRLEVQGFYGQITLQWLDVHNPSSEVHLPACSVLRIRSIKLPTSVLGNIA
SDLKSDIFTKSYIFDAEPLP
>Tip_1204
VRKAAVKLSKRGAFLLIQGMKAADAILIIGDHTCVYGVLSYCLQKFVRGSNVSEGFSVSR
SRSQAIPAVNAFAGMVTLFMMILKNETTDVLEWRNAGTSTPIAKAGLLEEDNDDPEKTKN
GDKLIKSLERFGVIFDAYYQLTPYPYLDGETERPQFNFPKLAPKAQYQKNMKSVIYLMPV
GRLQLENIAKGRLLVFELIL
>Tip_1205
VKEAAIKLINSHACLVMEGMRAADIIFLIGNTIFAYAVIATHLQRMVGGATGREKIEITQ
DACQMIPIIESFASMAKLYMHLLKRETPDCVEWRNSGASTPIARIGVLENGTEYPEQIKN
GDKLLMALETVSLALDAYYHRNNYPYIDGEGERPEFNRPRLAPQAQYKKNKNSFNYFMPA
GRLELDMLTKGRLIDVELIF
>Tip_2176
HGKPAIRSNGEMGKVFKVGLSASHILINCTQDVVKYTFFPFAARKPLIGGMATDGTGEAL
AYDRKLPTCDYPATLVKAAVFAQKNHNIARFGINKKAFSTPWIHVGLAEEGSYFVEKNSQ
PDVASGVYEKLILTLKAHNRRIPFPMLEGEVQRPEVNWPFFPSKSCGRRNEKYFLSQLAL
GEKRAPEIDKGRLTGFKPLI
>Tip_2177
KSKPAVRQNMEMGKVFKIGLRQSPVVINCTQDVVKYTFFPFASHKPLIGNWATDNFGVAL
AQDRKVPSCDFPQSLVKHAVFPQKKHNIQKLGINKKAFSTPWIHIGLATEGSYSVEKQTQ
PDVMSGVYDELVLTLPSHNRRIPFPMTEGDVHRPSVNWPIFPSKNCGRRNEKYFFQYLTM
GKKSAPEIDRGRLVGFKPLS
>Tip_1388
HKKPAIRQNGDMGKVFKIGLRAGHALISCTQDIVKFTYFPFAARKPLIGEDASDGTGAAL
VYEKKTPTSGFPATLVRAALVVQKNHDLERVGINAKCFSTPWIHAGLGEQGGYFIENNTQ
PGVASGVYDTLILTLKAQNRRIPFPMLEGEVKRPAVNWPFFPSGSCGRYNKKYFFTMIGL
GEQNATRVEEGRLVNFRRMS
>Tip_1365
HEKPAIGQTGESGKVFELGLRSDHVLINTIQDACTYTYLPYVFQNPLLSDAITEGNSIAL
NYDKRLPECGFPATLVKAARINSKRLSCDRFGLDDDGISTPWIFLGLIEQGDFYIANSSP
HDVSSDEYDHYVLVMGAHYRSLDLPTLEWGVKRPELNFPYFPSKSCSKKNRKTMYYSFPL
GELMKKQVKKGRLANFKPLS
>Tip_2756
HRKPDISITGQDGQVIKLGMRAGDIIVNCTEEACTYAYFPYGLKKPPIDRDVKHGTGVAI
HFLREIPVCGYAATVVKSAFFIMKTHNCDRFGYEDDGIAASGVQVGIVEEGSHFLENSAE
ADITSEPYDQLCLAGGYERLRIPFPVVKGSVRRPELNLPYVPSKSCNRKKYKTFYYSLPL
ADQRVKSLNKGRLIDFSRLT
>Tip_2757
HRKPAVRLNGEDGQVIKMGMRAGQILINCTQEACTYAYFPFGLQKPLIDRDVKNGTGLAI
HYSKSIPLCGYSATVVKGAFFIMKTHNLDRFGYEDEGIASSGVQVGLVEEGNYFIENSSQ
SDITSDPYDQLCMIGGYERLRIPFPVLEGGVRRPELNLPFVPSKSCNRKNYKTFYYSLPL
GDQKIKSLAKGRLVDFSRLT
>Tip_1677
ADRMAWASVKMSGHVMKDSIRVGSGLVHSGQKTCTAMYFPIDTQRFILNQGAAVGQLASL
RSNVSIPICAQFTLQLVVVVMLDARNLILVFQWSDEAGQQLSLEFNLICDTDTFVHSLHE
ASIHKRTLLAMKFTITGYYKDATVAQIERQAPLTLSTKVLLAQINLNYREKLVLSYSNGL
EVITTRKIDQAPRIPHNPMV
>Tip_1678
AERAAGACCTFAGHTLKQGIRVAGAMIRAGDQVCSIAYLPLGTQKWLINQGAARGQLMTL
RHETRLPVCGAVGMEFAVGIMLSRANVIEFFAWVDEGGSGPWTHTSLLCTTHELLKNLHE
ATFTVKSYEKLNLAIDGYFKGIDQQHYQKQGPQSKATRPTLSATNLKVKDIEIASYGNPI
DNQRTRKLDKGRMIRYQPQL
>Tip_347
GEAAKTSVDREGGWEVQQHVRAQVAIKATNAPVMAVSLTNYANHDLVMSSGIPTNANIKQ
RLAPRERSGHGAANERAAATRVAREWTTNLKEWPYASERPPCVYVGGLSKTAIFVKNAKS
QDFQEIAVRKHRLEQRGFFRQLLTTNLIEDRLREEIFLPLLQILRQEVLEEPDRIVLSFV
SDVIRNIFLTSNYFDYEPLI
>Tip_348
TNRFKITVDRTGSFDVQQTVRVSVSLQAHGAEVMVISLQNYAEQEIVFTTGLTCDAELKQ
RLKPREHSAHGAAGETAAGVRVEREWSKGLREWPYEGSDTPCLYVGGVADTVLFSKQARA
RELQRMQFRKHKLELPGFFRKLPTANMIKDRAREEIFLPIVQILRQDVLERPDQVVLAFV
SDLQAEIFLSGNIFGYEPLI
>Tip_3690
TKTVRSKIAKPGGLEVRVFNQLQLTREDHGASISVMTLQTFAVQLIVMGDGITPDVNFKM
RMLGKAQEGSGEGLEDEDQVEVRVQFATSLRQWSYLAIIRPLLHIVGMTDTAEFMKAFRA
IGFEKMSHLRNRVEIPSYQRIYAVKNVLKSKEWEHVYLQLAEVVEQGALKANDKTMLTYV
SVIRGLVLRIGETYAYEPML
>Tip_3691
SRTVNSRIAKKGGTRVPTVNRGTLAKEDDGEARSVVSLQQFPLQLIIMTAGIVCDADFKA
RIRDRAHVGGGSTNEEEDKIKVQSEWSTSLSNWAEERKDTPCLHIIGLAETVEFAKSYRS
IEFKRTSSIRQKISIPGFWRQFSSCNLLKDAKNEATRSTICQMVKKGAVQGDDEFLMTST
GVITGEPFTKGSVDGYTRLL
>Tip_1500
KDATELKQGERKGVWAGACGLFDLTCQDRDAAYAKTPSKGLTASVALRDQAITVGWEFQF
LLDTAAVSVVQTTGEIEPANEFAAAMIGSGSEWLASTGEAAFAHNSGLVGPTQFNAQVGL
LFMEMVRLVKPRIEIEGEWMGPVVDDIVEAEKNQAPYDAESNAEQTYLCQISKRWVLGWE
GEHRQSFILTGNWEHLILVE
>Tip_1501
AKFDALRLEDRQGVWAGLCGSKDISSEDQGTAFAQTQGPGLSQTAVMLMEWSKIEWQVTV
VLDNPFVSYAEDQNAMNTVAEVLYIYPLMLTKWVCGAGSIGLAQAPRLIGPALFKSEYGL
TVYHLTKLLRLRMQFTGNWLNPTRDGIIKVERKRLSRQGGDEGQEAYMAALDKKWIIGWD
SEQREAFLITGWLKQFAKII
>Tip_65
KKFMELAVSQREGLLVAVCGTHDAAADERGLARKIEQMSQLVESLMMHNEAAVIAEEVSV
VEDSTALSNSQTTTELEYAIEVSGIVSLTLREWLDDTGEIAFAQDAGLLGSADILEDLGL
LAFKLIDAIRSRLFVEDEWKTPTAEHVIKKERKHEAYECKKDCHKIALSRLDRTWIVGFE
NNTRARFVVVMNFENFIIIK
>Tip_74
KKLTSLAIEQREGFYVAICGKHGVRLDERGTVHKKTEIEQLVDSIILNNEGITIDMELAL
TGEAAAFSTGQSTTELKDLVDLEGVISLPLKEWLDDTGKPAVVQISGLEGPADFRENLGV
IAFQKNDLMRSRFSLEGNWKKYPAEELLKKKRGREAYKVKTSTVKILISENDRTWFLAFG
SQSRDEMYLVVEIDYFIFVE
>Tip_1901
LSVQGLGISDVPDSKVELVGNTGMQLNEENGLRKQQPLQKIEEPAILFIEAVEIEKDISL
CDREYAFNAANGLGSLKRVGHLAAIMRLHLKEQTEEAGKPFSMNLKAPEDSSEFEQGTGV
VAYELPEMVDEKIEVPRLWKRLPARPLMKAHQNTESYELGSPTVKLAITEFEKVWYARYG
FRARLTMHLSVRTNMHAVNN
>Tip_3379
KAIVTLTLAETPPSRIFVFSKTSLSTGEQRGLKKEEPLLLLNEPSVALKEGVQRNVNLTC
ANRPYVATCQQALGRWGRLSSMAKTEKLKLSENRMEFGKLYNIPLSAEAEGKCYLVGADT
IVYYLPSLLRNVLATRKVWQKSSAVPIVSDSGRAFKFKMGENMCMLDVKNSEKTSLSPFY
SRARMALKKSVRAVLDAPVN
>Tip_3380
QAIVALALAEDPEAKIAIFKKADKCTGEEFDKGRDQPLLLHKDVPLSLRPGSHRNLDISL
AKIPYLYQCRDRLARITQMSNLVDTFRMELQEKLAEFTKRFNLPLNGEIGGENYFKGGDN
TIYNVPYVTRNVEAIAKLWLQPRAVPFVSADYSKFEYKLHELKCSLEIAAVEEVAPTAFY
SKARYAIRILIRTLLGAMAN
>Tip_2577
RSVISLGLGEIPGCKALLVGDTDLTLDEEGGIRKNQPILKLEEPAIFLLEGAQLDTDISL
VEKPYAFRAANSLGSLAKLCDLAKTMRLSLKEQIEEAGKTFKIPMNAEEDGIGFLRGVDV
VAYALPYMLRNKLAVARIWQKAPAVPLVRDNQNSFDYKLGRPTCKLAATNAEKVAFARYR
SRTRFSMKVSVHATLDAKSN
>Tip_1504
FALRPLKTSNVPKTKILLLGSTGIKLDEQGGIRRNQPLKEMEEPFLQFLTGAKVEGDITG
SERDVAFDAGASVPELKKVCDVEDIIRLQLQKQLDEAGKPFMLHQTAPETRTKFVMNVGL
FAFELPELLKEKNANSKIWSRLPALEVVKNRQNMESFRVEAPTYKFAVVQIDRGWFAWYG
VRSKIQMYLGVEACLLLVAD
>Tip_449
ESLSVLPIKHREHYRVLGNGQESIRLDVKGEIYAGRQLSAFTTSIVLENENLPVAQDMSL
AQRKYAFAAAASFSQIRDVCEVEKIVGQELKERLSETGQPMLMNVNAAEAQLTFVHGLGI
VAYEKDELLRERMSTDKLWKRAPGEDLSTKYQGVECYKAKAPCPNNALHEIDKTNVLAHG
AGERLKIFLEIDVSVFIVKE
>Tip_2772
DVTSTILIYHKEGFKAMGCGNAGITYDNRGNGQKFEPLNDIAESIVVACMGFPIIEDHSI
MQKVRSFTTGESHRQIHSQADPDKLLTSELKGGVTDVGQPLTVHLTLAKDALDYIKGAKI
VQYLGSETLNYLILEDKLWKNLPGPSLYREHQAMNSFSARKSPNQISLAQVTKTWYVAKG
AGSRIQYCFSIIIATFIIVE
>Tip_2773
AATCSIGLNQKEGFETVNCKNHSLNYDAEGNEKKDFPYGDYAEQITHPATGLPVKDSLVF
LKKSQAYDQGETFSRVKINANPDKVLSIELKKQVPGFGEPLLTPWTLLEENTEYLDKDKL
LAFEGDTRLNYRVLKGYPWRDLRGQHTFEEKHGMTSLTKDEQKLYIALMRLKRTWHITTG
FESALKFIITPALTDQWFIQ
>Tip_2619
ATLQDIVVMHREGYKVIGVGKNGIKFENFGMLHKTRPFQENYRCIILSQGGLPLDEEQSY
TARTYPFARGARFRQHQDLLGLEKVVATGLRIDLNRTGQPFLLHVLAEEASLNLVDGLKT
LGFPKEELLEPRVGADKVWAELPGDEIEKKSWGMECFNYNAPKQYVRCLQVATLWTLTHG
AGGRVNEFFDMQAFAAIVTN
>Tip_2620
EALQDILIMHREGHKVIGVGNHGIKGENKANLYKNRPLNATSQCIILANEGLAIDEDMPF
TQRTYRFANGELLQTAKDLCGLEKIISTQLKVDLNNIGQPMMLHALAAEETLDFVNGLKT
LSFPKEELLEPRVSADKLWRELPGDEINKKREGMECYKYNAPVHYVRLAQIENVWRMAHG
GGGRVDVFFDVSAAGAIVLE
>Tip_351
FAWTNLKIFHGKSLPLALSCKIVLHLDGLRAAKKDGTLISLTRLVIAVIEGINVDREQTM
AEEGATLLKAHNASKVEHNTDLEAFVQESLKPKLAALGKPEITSLACPEFRVEHTDSTSV
EAAAGMEIAGSAQKIDRVIVSLPVTALLKKEMCTDPYRAESPRLILVTVTINREFWQARG
EQQKFQLLREISLGILVVTE
>Tip_1815
ITSAAVDLGFNDRIDIIAAGSHNSKIEKVTYVVADEPMCDFNAVLIDVLKAVKIENADLS
NNKDSTKDTGVGIYDVGETVCFRPVECDALREEISAVGRHTVGQAAHLSQAIELYEKTKS
QGLESSKELYTSDSVDLLKKNVPCKNVRRKQESSMNLLAVAYGYIYVVVEIDPIWFVQSK
AQAYKEVYYPVQNDKFVQAQ
>Tip_2948
VATGRFNVGIISRAAITLIGFGTPKTRSFDFKGDQALVCKFIKVLVDKIRSLKAGDEELY
FRKNECSASGKSVYRVDDTIIFNTIQSERIREPVVEIQKDSLTQGSSLNTGLELFGTGGA
ARIEATADVKAALGVEESEFETPLTDILIREEQDANLMSASSGYLTGIIELDPFFFLQSN
SESSHKAHFPLLQDRFLFLR
>Tip_2949
IASSKYEVGWGSREAIMQLGFGEPKCQSFRIKLEKALACKFVSVLVERIREIKVGDTDLY
FRTNQCQTSPREITQFVSTVIFYTVQADRIREDVVDTGMSGITQGANITTALEVFGTGGS
PMIEETADVAAAVNADEMNYESHLREAYVQEDFDANLKKRASRYLNAVIDPDPLFVVQSS
TEDSYKVNFPILQVRVLFLH
>Tip_1676
CAKGKLPVFYVERLPCLVCGRGSIALEKLMFSSADREVEKFAGSVINNVEAIRLKDEELL
ADQGEKPATGNPLGNINDPFGFRAVICESVRSRVESFGTPTVAMCAAISKTIEYIDPTGP
QGTDAPDLFSSRDSVDKVAQNIPCKNVQERQDCTTNFMSDSPGYIIVIIEIDPLYFMGSG
SQERKQVLEEVESELFLQNR
>Tip_1606
AALTKMPFFMAEHLAMLLCGKREIRLNRLAHSRKDNPTKTLNTMILISADGTRLDDERCL
SDHFLTFATGKEVTKIEDTVVTDIIAAEALRQRLDDFGRPTMTLSTRVKARMDYVNNTAI
QGFITFELTHSKESIEELAASLASKYVLKKKKGTFKYVQGAPTFILLVKEIEQHFFLAKG
GKRKPQMFLQIGIQIFVLLE
>Tip_149
SELCSLPMVQKEGFFGLLVNLKGISLDTRGTLMKNTPLNELADGIVLKNEGLTIPEEFAF
AIDGTRASTSQRQTQLQHIVDLEHLRRLPLKERLDAMGQEGFAVIGGPEGTLVMRERIEA
VAFQKHEIMGSKFTIDAFYRQLPVEQLLQKNGDLELERSKCATFKLNISENSREWYLIGG
GEIKEELYFQIDLSAFMLAD
>Tip_310
KKIFTLDLEDKRPLVNGAEPRKQMKFESDKSLAETASEIDAGQLLICNDKACRQGNKIEP
CYDKNMIWSSELKSVLTDIGEYDATLHVELSILNEDMGFPLFQKVDGFKPPAELKDICFA
IGAGIEDADGLHMSIEVNWLGREADIIINYHEDREAKLEKCPRWSLGEKKCRAWYDMAHH
AKFAEAYFIAFNESLPVALD
>Tip_724
QRVWTLKFEDRKAAAGRVYPISQAEFVQNQAIRETETVTQAPVIIICGKAVCDTNPTLRP
YYDTNVEWTAGVSTMLKDNGIYESSLMLSIQEVDNDHHLAIFSAIEPFHKRADLQDTNWG
RGTAQKNLDALNFAVELDKLKSDSEMTVPAIHEEPKILQDIIRWMAMLSQNNAAYDVIIH
MRFGSVFYNPIIDAPALILT
>Tip_725
HKIYEIRVRNHVAVMPNHYPKQMLNCTENRAIRELITKTQSSIMLICDRKVCPSGPRLRD
HYHNDLPQCVGIAGLLNDPHVYEGALLMAFQACENEQGLGVFQILESLKAPKDLSEKSYK
RSEEKADLEVMAFSMETERLKIDTETLAPAVHNESSILSEKISWVLQNTQTELAFSVAVY
MALTRGFFSASVDFVALILT
>Tip_1161
ERIMTIKLQESQTLELNVHDGHEIKFVKCKGMREAYSTIRSGMATVCTHSLGDQGPRLEP
YHNSDLVWTIAIESLLRDEGVYQGQLLLRADAIDNDQQLPCFEMGEAFKSPMDLPDVGWL
RNAALLKSEMTWFTLELDKEKKDSQLLMPAHDSETDSLQRAIKVNQGTTGGLATYDVGFY
EKFGTAYFSPFTNSLPIQLI
>Tip_1698
ERLWLYKVEDKKAVDKNNHPRLQIKLGEGKGMRDSTSELRERMIAVSDDASSPKRPTIEP
FYDEDLMWTLAISSMQTQLGIDEVDKILDVHMPDSDQGLPLFQKLESFNEPADLPDVAWS
KGFDLGSSEMFRKSIQFDKVSRESELLLPYQDDKTDTLQPVHTLAVGKRTNVGNVNLAFN
TKYSRAWYRPTLGSLAIALT
>Tip_1699
ERVWLYKEKEKKAANQNANSRVEIKVGKEKGMRDACTPLLQRMIAIADDASSPKRPTVEP
IYDDSLVYTLFIPTVYTQLGIEDISKVLDAHEADSDQGLPLLEKVESFDTAVDLPDIAWT
KGFDLAGSEMFRKSPTSIDLTREMEILLDYPDDEPDTLQPTHTLKYEKRVQMGDVNLGYR
TKYSQALYQVTLGSLVIFIL
>Tip_3606
RIFLSVQEQEEMNVFSPLVASKRLDFGDATSTTRAEERLNKVRVMNGNDAKLEEGTPIEV
LFDVIVKIVADNDGVEPRLSNLNKKCGIGYVLTHEETEVQKDQDIEALDLDSEYEHLSFL
AQLKLNQVDGMVIGFTSSYYEVCTLKKVGYYEDRLINISKMWEPRVKLGDKMQIVDGDYP
RKNGETLAILLNIDHATTMN
>Tip_3607
QLFLDLELRESMSVNTPVAAKEFVSFADSTSLREVAMKVNPSQALIGKDHSLEQQSPIEI
QFSLMIPLMEEIDSIEPRLENLENSCGFGLTSVHIELEVALSQSIQATKPNQDLKDLTFF
IATDLHSVDGVATHMDLKYYRMITLELAMFWQERILHLSKCWNPKHSFIAKMIKVDTGYP
SSWIDMLLVAIWLEHDIKME
>Tip_1561
KSCKKVEFLQEVLLEQTVSYWKVAECSAGDELRATILQLTFYSGLLPKPDNARVGMTISD
LSQAHCEVVSGLFAPESEYRHQTPSCERQMALLTLAAALKHLLAVEAFTPPGSMQDRCYI
LILQKPAVAAIIWKATMGLFGKAHLSGCPAQRGDVATLGRSFQPPLGKPFAITYADDDMP
VDQGKMLLVAFEPETKVALQ
>Tip_1562
KQCKKVELLQEMKFEQTVSHWELTELSAGDELRVSLLQLTFYSALLNNPENARGGMAIED
MTKTYVQLVSGLFGVENEIRHNSPKCERDMAVFTLQVKFKHVIEVEAFDPPGSMEDRCYI
MLLALPAVESIIWCATIGMYDRAHLSACPAQQGDVATLGRSWTPPLGKPFPIEYADDGFP
VDAGKMLVVAFQTETKIALT
>Tip_2160
RVILAVDLMANPAFVMGMTNSELHQCYEHTDNPVTMMERRDYKEMLGANESTRAASSLEA
LIDIHVQAKSGLEQLDPRLKWLCQRFHAGFIAVHEEIEFKLTVEVKAFKPPGDVTQFAYK
VVFEVPETSLIALLCLLSWFAHARLSSIPVTEDRLIILNRCWSPKISKTYPLMWATHAFP
ASYFSLHAISIRASLNLCMG
>Tip_2161
RLVLVIKLREEPAIFQFCKYVQLAQCGEQTTFKVEIFDFSAYKAIAGSPASIRAQSSHST
MSNAEVKSVSALKELDPQLKKLDNRCLSGFAAVQEEIEIRLHVRMRMFQPPGWSRDFGYM
VTAEVPITETIFYVLLIGLLAQARLGGVPTADARVVVISECWSPDIGRTHPMAWGEQAYP
SPYYELYLCVLRTQLDLVIG
>Tip_894
KYYLYLKSNRKVSVWPVVPEFETIGSAESDSSRAVAPGFDHCKELIGRPANLQQEIPLDI
LMVVEIAQIDVLEHVGAKVHELKEAVGENFKLTTEFVVYPVIVEVNLEDLPPELDAFCSN
ATLRENDNKGLPLCFGLENLVEDLNAIKHFLEAARIAATRYAYFKLGLPKRIKAKEAAYP
KSVSAQLEMYFCPEENVILT
>Tip_895
KLYLKITSQDRMAIWNAVADYESIASAENDSTRITSRECSQCKALLGKPDNIQQGMPVEI
TFEVKVTYVDSMDHVGAKVSDLKEESGEGFAVTDDQVELPILVEINSSDPPPELEAICVV
ATLDLDDNYGLPLCFGLETLVESFRSLVEFLDNARVAITRGNYAKFGLARRLSYHEAAYP
NKLSEQLYMYFRPENQIVVD
>Tip_1856
KKLMILDMDGPLNHFEAVTDLEAGKQCKSDTKREISRQLNGQVAVMAFADEMVPALPIHL
LLDLMVESAEAMDPVGAKRNEAQGKRGEAFVLASDKVGCPVCLRLNRADVAVQFNDPCFL
IHLSEDKQEEATLHFGMEHFEEPANGLVGVYETSADELCGFLYLSFALREGIYFTDEAYS
HIRSQQLHFFYRSETDVLME
>Tip_1857
RRVAKIKMWGQLIWYQAVADYEAVKFVENDTRRGTVRKLQTGVALLTRPEQLQQGLPVQF
LFDLMITSCEANDPVSSKGNEKVKDKMEGFALSMQQIECPVYKQLRNTSVPASLNGLCLL
ERLSADDQEQNTLCFAVSAYAEPANGFVPIYSVERAYLAGLFFISFSLAKLIYLADPIFA
HLAAQQSLMLFKTRPDVILP
>Tip_124
KQILTLELEEKIALFTAIAPYELLKYAENSNLRETAKELNTCRLILGNSEGCEEAPPIEV
LFDVMMTYKDELEAVATQLGDVDNECGLDFAVVDDQIGFPLYMKVQGFDPPEELKDVCFA
VGFELDGQEGLTLCLELDWYGDCANVLMRFFKDRKVRLDKCGSPSVGVKKRAAWYDAAYP
SRYAESMFMVLNNEHNIALE
>Tip_547
QILFTVNAEELIQFLAPISPKKEDKYSEDDSVEDEQKDIGGSELLLSGVESVEEEQAIDP
TAANSMLCRNEKDSIMHDQTDIDDTLSIDMTVIDGDLGLSLYLRVEGYHPTGSLIENVFA
LKFHFIEQEGLIALVEVRWFGKMLANINRGAKYPTARLPELGTLELAVGKQFAWFDLAFQ
PFFAGLWWLIFDDGSAVAMK
>Tip_1566
QKTCVLELDDMVTHIATIQPAVDGEYNEDNHLRDESGELQAFQHVFTGNQGIRELPRTDT
MYEKLALYKISMAEFMEEVGDIDKNFGLDLGPSDKEIGLTLFLDIDLRFTSDNMVNDKDQ
FGFRLKEADGLSQLLNIKWFDHIMATMSMRLKAKFSRLPSINQMGIPMGTRKAFLELSNH
PVYARQMFQTFMEGKQVAYE
>Tip_1567
KKHCVVDLVDLITFVAAIPPKVEEKFSEDNNLREEQGEIHTFEHATTGTEGLSGALMADP
LYETLPFYKSGMVSILREFGRVDNDMILNVTVRGAELRLRLFLNLNKRVPQGNIIDNKKR
FGLKFENIDDTSPEIEIHWLDAIIATHVCKLKCKSSRFPTMAQLRFGAGTRKAFLSFTYH
PIYEKQCFLQFLQQKITGYD
>Tip_2243
TAMFVLNSNIAIQALSPTPPKSEAYLSDNTDVRVEKIDLEELASIFVGSQGMRQKSRLNA
IYSAILFYRTQIKNIEQDLNSLDNMLEVELSAVGGLLALPVFLDMRDQVLTSIIWSMAYC
IGINFEDHDSLTVVIDLSLIDKVLGSLARKQSFWQSQITNLGTVGFQLTREYAVFGLMYR
FIYPRKWILILGEQKTLAFR
>Tip_2244
AAKSILRSDLAVVALTPIPVKIESYYTDETFVRTEKIDFSRAHVIFVGSQGVDEAKDIND
LFEVVTFYRSKMRPALQQSGYFDSSRNVEFPVLAAMLAMPAALIYGQKVPPNIVEPLAYR
VGINHDEAGSLAVVKDLEAINRILTTLQRSQQLWQAKLPQLGTMDFLLTQNYSVYGILIR
SMYARAYILLIVELRSLAFK
>Tip_2886
AAIESYELEVQLGIRAECNTLFLKQPIEENDLSNRAAVKEVMQNITRSPGPLKNYANFVQ
TLDNVRVTEGEGERSDKGIQKLVPVIVTNVEMSRLFSIFSSMEALEGYVPQPEVFSETYA
IEINPADYVEAPVNLNDHGNAMSTRLRKDTERFTSYSSAESGTHALDAEGRKHRLGFPLS
EETDEKFGQTRKYTTHLVNT
>Tip_2887
DAIDTYNLEVQAGIHAEMDSLFVRQVLEDDELKNRAAGTDIVQAVTRNPTEVKQYAQFAF
VKDLVHIFEGDGERGSEGVYELEPITVIKVGMALLFIVWNKFQALKGFVPPPEATAEHFA
QEHNQSGYIEDTTTLENVYNAQSISLKQEREKFTDMIEATTASPAMNKDTKQHRVTFPLE
AEDEEKKYLNAEYTTHLISQ
>Tip_3788
GCITAYDLKMKADVHSEMNKTPIKRVMENDDIKNRSAVRELIENVTRNPAPVRNFAAFLL
VVDDTHVYESQGARANAGVLELDSIIAMNMGVNRLFYVSQQMKCLEGYLPPPEAFEYTYA
IEYGAAGYIEQKIRIETKWHAQSPHLRQDKDEFQDTTDAKISSKSVDLQGKNHRFGFSLS
AESEDELVAVRKYSTRVVNQ
>Tip_3789
DIVTQYEQAAKADEYSEMAAIVIKHVMENEQITGIEAILELIERMERNEAPLKNFLDFLL
EIEDNTIYETNGARSNSGIIGFDRVLAMNIGVKRLLIIRKQLKCLEGYCPPPEAFEYALD
LEYGASASAEPRIRVRTRWKVEHPHLKSEKDEFEDETNAKVENVAFDLQGDNHRFGFDLD
AESTDKLVAVHKFNAHVTSQ
>Tip_1889
GAEAEHNIELALGVQAETLELWIAARMANDECRSFAKIRELIFTVTRTSSPQKDYVDYLL
MLEALRVYDGEGEEHSDGVLRIEFHVGTKIGTWNIFVIYANYEPAQGYVAPPERYDQPYS
MEYPPIGVIKAKIEEPDHWHAESPQLRRDQEQYGSAGNTVSGSRSSETKLKDHSFGFPAA
ALTEEKKPTPHKYDTYALAQ
>Tip_1049
KGNKGIELEYRAGFSALLFQAIIIELSRCDDLEKEAAVRQIINDAKKGPTGLESELEFLF
IENKIHIHSNEGDKSAYDFEKFHAFVCLTLKVKLLMKGTKRIDGRQSYQPPAQTMKDFYG
TEYDEAEYGESKVLFKANLPEQMSSIKLEKRKLSPVRRESNKPVYIGQQEEKKNVGLSID
FKTKAKYANVEAYAQKALHT
>Tip_2067
ANALGFKLDLRPGFVLDFALLLFIVLCKCDDCQDVSAQKKILRQKARSKEGAYVHVELLL
ISRNIDNRRRIEDNSIDPLERFGCMTNLSEGINQIKFNSAKIRKLESLKVPNNIKDNLAA
DEVSGPDIDRSPKYIENNYASAGTLFSFGKKRLAPTAKATLGEINLPADEPKKNIELPYG
TKIEAENADNQDFVKMIANS
>Tip_2068
ANALGFKLNLRPGFVLEFKLLLFIVLCEVSDCQDASSERLILRQQARANGSCYVHVEILM
LARKVENRRRKGDSSINPLEEFNCMANISKGIWQLKFNSEKVRELETLKVPNHLHPDLAR
NGVYGPDILRAPHYIENSYAGAGTLFSIGAKRLAPTSNATLGEINLQSDEVKKNIQLPNA
TKIETENADNQGFVKEIALS
>Tip_1442
VSAVGYDVKYRAGLSASFAIALILTLFSCDLIEDEAADRKIVDELSDSPEGIATTPDFIL
VQANIVNHATDGDRNVDDFARYDSIIDLTLSINDIVFGTEVMNQLKGLQPPNGVMDDLSA
EEKDHIEIDHVKGNIESNWPALADTLKFDKKEMSPVRNSTVGEISIATQDKKKDVKLPHA
ERSEVKNADIHGYKKELQNS
>Tip_265
KNLSKYETDKKVGWHTEKCAANLTRLAEHDDFQRQEPEAQLCDEMARVPKGSKDYLDFLL
IYENVSIYTSEGDMTATDFIEYETYTSLKAGLNKLNPGLPRFERLTGFRPPNEIIENLFA
RQYDNCNYMQTKIHMQDHWQARHSNLLSSRKKFQEIQERPVGAINLTTLPKNQSWGLPDA
SNTETKKAIVKAYSHEVIQS
>Tip_1319
MNDPKRELDKKSGWHAEMCNCSTTIAAQQDEFLEQKNSHPVCEQELIESQGESDYYDILV
RFQEFTIYTIESGKTLKDQLNLQVYDRFKLGLSDLTGGVPRYEALTGFRPPPRIVGAMFA
EKKEGAPPINLKISTEDRWQTYNSDLRVTRNQFIRALQEPVGAGTIHTVPRHNRWGVPDK
TKTECRKVLTRKTSHEWVSR
>Tip_2317
MTEHSRELDKKAGFHGELCNCSSTLAAQQDEQSEKRGSGSLCAEDLKESQGPSDFYDKLL
KFEEYRIYSIDSAKNVEDALSLQLFDKFKLKVSDIAEGLPQYDALTYFRPPPHVLGSKYA
ETSEGATPATIKISTEDRWSTFKNDLPIARDRFSRILEEPRDANALQTAARHERWGAPDK
TMTKGRKVLVRKTSHEWLSH
>Tip_2318
MAEHARELDKKAGFSGELCNCSTELAAQQDKESEKRGVGSIFAEVLKESQGPSDFYSKLL
KFEEYRVYSVRSSKTVEDSVTLQLFDKFKLKRSDIAEGKPHYDTITYMKPPPHVLGAKYA
ETSESATPAAIKVSTQDRWSTFKNDLPIARDRFSRILEEPREAHALQAAARHERWGGPDK
TMTEGRKVLVRKTSHEWISH
>Tip_1880
LDSAQFETDKEEHYYDANDKTTINIKEVTELMREKQAVFKLAKEFPDIPKDLPTAAEAQI
GIRNATAYAGKNPNEEKKILSIDSLLSMRQGLSPYHISSRIAAALRAWERDERLLQKILA
WRQFELSHIANTALIDQVGGAGLEDTKVDHQLFKADSFATQGGLTLGKLKAFRRAPIPSG
AMFSINKFAEFRMILASVTA
>Tip_1881
FNSGAFNIERNTNYHDAEAAERLSFRQLEELAKLNEDKGQTTNDLHSLPKDMAANGESHI
SFSTTKGFVNEKDSNFTAVINLDPVMNIREGLSQKRGSTPSSTELCALRKDNSIVNKYFA
WQYVDLDHFESKGILDEIWPARLENLRINEQPMRLCSAIMDEGISMGYTDSHEPTGIPNG
TELETEQFITFQTSLSLPTG
>Tip_2940
LDPAAYEIEQEIGGQTAVNEARTAHMEEHEALQQAETVGNLCGKVVDAAQIISDCVELVL
AYNNPSLPKEDEERSAKDVLEVESALAMERGLETLMCAIATLEELNSLEPSNALKNDIVA
LSYIQQDHLRLKKELDELWHLRISNLRLDKKQFEEGSQSESAGLMIGATGTTEKLGLPAD
DTPDVERYELVKTSNVVLTR
>Tip_2941
LDPADYEREEEIGFTAAICSAASSHMEEQEALQDSETVAHLCGKVTDAPMTLSNSVDLLL
VYSNSSSPSEDAERSTKDVLELDAVLNMQRGHSTLLVGIATYEQLNSLKPSNVATYKIVA
LEYINAENLRFKNELEELWHARLSNLKLDKQQFEEGRQGESGGAIIGASATNQAFGLPAG
NEPNAESHEAVQTNNAVLTM
>Tip_361
HNIDPFEFFEHLAWATDIEVLMGMFAQGIEEPVRDETSPIVSGVLYKRFKDWKVGVDIDK
PSYISMQMVGEFGTGLTSIEQVSTEVSLIQEALRDKGSALRTVIVCPGATVDDQRANNLA
AEFNTSRLEALNLEKDESLHLEGERQIEVGRDRMAPHVTTERELPEVSVITLVWFLTCCK
RQTFLELIMYVEIDSAQFVI
>Tip_431
NSSSAYQFTQHVSWGTDVELICLLLDERFDEPFRRLDRLLVDECSFKEIQDWRGPVEIRQ
EHHLCVYFVNEVEDNWTTIKDIQNPIAVQTNQLEKQQTPIEVIVEGPAILIEDAMAPNDV
GDFSKSCMEGLNLDLESILRVQTEFQLQVSQNGLAPALVPARDLPEGLILNAVWLLSASP
QNRFRHQSLFVERFSTSLLT
>Tip_3350
FTATQMTFAGFRQAINNARIFAKKLTDALLVVFSHVAFSVFYELVKFQFNEIQELIVDDA
GKTVNVLMVGKLGATYEIQRLVGHQCIILNSKLQVQNLAAPIMQGGQENLLASSLIGGEA
GNLSMAEIEWAHSEDGSISNVLDRTEPIDSANRPDGLLQFENADASGRIERKQLVGCCMD
FPNFGGMTFFAQFPGGTVYV
>Tip_3351
FTVTQMTFSGFREAINNAKIFIKKLADALVVAFNHLAFAVFYELVSFQFNEVQQLITDEA
GQTVNVLIVGKLHANYPIQKLAGHQCILLNSNLQVLSFAAPVMLAANENLLESGLIGGEA
GNLSMYELEWSHQEDGSISNVLDKKEPVDTAYRPKALLQFSNADASGRIERKELVGCHME
FSNFGGMTFFAQLTGGTVYV
>Tip_2916
IMVSTARYPVFHENVDTVNTAGTRLGDQAMKQYPENSKVQLYPFFKAQFKELRHIGFPEA
MRSHTLLIYGSLDDYLPQEVVRGELIVVSAKDLMASIFEIPMLLKQVSIIAQGTANDGKA
NDILNAQQDIHTLGGQKAVDGTDAPPHVGVSSPTLAKHRDEKENPERMLSHRKLQGLCRI
AVDYGDMKVPNRLEHRTIYL
>Tip_2917
VSAKQIQYSAFQDSLDNLSAMGARLGEETVSLYPQSTNPATYAYHRSEYKDIKELSFHEA
TKDPVFLTVGQLDEKWPEESVAGELLCVVAADLIAANFEVPLELKQVEIVANASENEGKS
NDILNAEVVLQTIERQAILDAVDRPEPASISNTTEIAVRVEQVDPERQINKKKLLGNGLA
SQNYGALKMSRQVSNSTLLL
>Tip_3202
FTGARNILKQFKVVNTAKRQGYWRLEPIMSKDFFDMWIPTYLEVAFLHYNQFRELMLFKK
NQTITELVSDNLGIDESEFKSLKELLDLARNKVEKSNSIMQIFADAMAKVLDTANYSSEK
PQLQTKKFSTSAVVISDEMYEITIIPPEGAGAGSCKQDCSNDSRFEGSFTFASLFIMCCL
AAELAQLVASDQIAFHAVIA
>Tip_3203
YTGAKNELVTFQILKSTKQTGFWKTDPVMTKNFFDLFAPTSLQAAFLQYIQFKEMMFLKV
NQTVTELVCANNLIDDADLKSLKEAIQLVRNLAQASNAFLNIYGEIAERILDMTKYDDEK
SCLETKKLRESTVVIKASIYDINVLTAEGAGWGSCKQDSRSEFRVEGAYTFSSVCNMCSL
YAELAHIVSQNEIQLRSVVN
>Tip_2403
YSGADSVIQETSRSQIETQRSCWGLEVIMTRAIFDLWIPVVWDTAYLKYPENRELQNVVI
SKLASEFIVGKCRMAFQEFVYVSGAATIVRKKTRKNKKESELISCTLSTVNNKAIQSQEA
SELQNCRFASAAVISNEHSRPMIIVDPEGSGVGPLANIKTNDSRLEGQIPSPGSVLMSAE
SADFGDLVAQNELALDAQLV
>Tip_1400
YAAVESRFREFKRTVGDEQTICHRIEPCLTKAFSEFTAPILFEIDYADFGDFYDDLNIKV
PRLLTVVLIGKISLTLAYLENVGGEITLLHEHAKRRNSQTDVIIESTGSRLDDAIANKEA
AELTDAALNTANVDRNTSMYLMTTIELTGLYQGKAAKIRNTQGEAEGQVSDSDLFLFCME
SEDFGGLTMVRDITNASVMV
>Tip_3580
YSALNFAWQQHRKFDHDIDVFLDELEDGLNEPDPDYIHSILSEIGFKNLRDWKQPIDAKE
PKDVMVALVGRIEEQWDALPHMAGIIDLLRENIKICEIGIKLMVDKPAAFLETHLVYKVG
IIAKTQILDEPNIDRVQGVFLMLAFEIGDNGRTLANRAPLTHDVKEAKLVTELLLLVGAE
GRQNGERVLTLQIVNGSPLV
>Tip_3581
YRALGFAQQETEYRDYEIYLFIEEVEDGMKEPDPDVLHAILTECGFEDANEWNSPMDARA
SKEVMIAIVGRAATPWKALPPMEGIVDLICEDIKIVDLGIHLMSEGPGTLLDSHLNYKMG
VIEKNGALEEAKLDLEEGPYLQMAIELRNDSEVLAGRATLPRNVGEGKVVTEVILLEPAA
CKQRGDGCLTLEISNGSPIV
>Tip_2698
FTTLNFARQEHLKFDHPLKIFTDELEDQLKEMMPNFVHAILSEISHQELSNWSAPSDVRQ
PRDVVMKTVGRIVLEWKALTHVAGIIDLVEANLKISSIGTQLMISGPAIFLDSDMTFNLG
VESKTGVIEDLNVDRDEQVLAMMAFEIGNASETWPGRMSPVRNVAEGRIVSKLFLLIGAE
PEKNGDRALRAEITTGSPFV
>Tip_318
HTVDEFDVTQFYPYSVKTNMLESSYQGNLEEKLADEAEFAIIDCAFTDIKEDNEDLLFDQ
PEDVLIRLYGCFGTGLSSIQINDSEIRIPHRVLEDKESALRYMILDPFRPIREREEKTHC
IEWHSGRKENLNLDRNQTLYLRTTRELKPRDDLKQPKVDRAKAFPKGPVIRQVWWLESRR
KLNYWELSVYLRLQSPGYLL
>Tip_157
HDVEEYDLLQYVAHKTNIKVIQSPFQGNANSPLTDEELFVVINGAFRDRHKFLETVQLAR
PEDVGSRLVACVGTGMSEITMSNKKSRIPQRALKNKGTALRRIILEPFRPVRDKLEDAHA
AKFNSGHKEDLKVQRKSTFYLRETKLLQVADELRKPEVSQKGAFPKGLAMHQIVWLSVCK
KQNFLEYLKYMRLQKTSFLV
>Tip_656
NYLADFYVRQHVILNFGINIFSTPKRGKLLGDTEGEECFIFVNGIIEKLTHETRFITTGE
VKEVTIALVNVLDIGVLQLPMGNETLAVPTGCINNRESGKGYIMVPKYHPIRENYKDRKL
IELERCLGINSAARRKEDLYLRKSLIVYMIKTLRSRETQKRNFAPKGICLEHTDELVQLN
TCDTGDSVLYLNFDESMLLI
>Tip_657
HHLMDFYCRQYVMLSLGIKIYSSPQAAKLDSDINEEECFILANGFFHKIMQAIRPITSGQ
VDAIVLSFVSVLEVETLRTILNDRKLGIPKKVLDDRESGKRYVVTQRYEPVRANYEEKKL
VAFEPCHKETSTARRKADFFLNAIALLYLPKSLKRPEFEKKTFLPKRLCVEHVDIFILFK
KSTVWKSAKFLNFETAALLF
>Tip_2741
HPAADLWLLHFLKINIGYDVEASPKSGKIMTKIEEDDAFILLNGYKDRSPPEQKRRQLWR
VEETVVALVSTKRYGAITLVFGKKKFQLKKRVIQDKEWGRRFVIQKAYYVIREHLEAQRA
IEFVACHRDISTALFKDDLYINAVAKLYLAKLKPTPDFEKNSFIPRSILVELINMFSAFT
AFNTYAHIAYLNFTNCNLLL
>Tip_2742
HPAAEFWLMHYIAIKIGYYIKLSPKQGKLLAKIEEVQCFILINGYLDQEPQEAKRVQLNR
VEDTTIAMASVLQIGMITVVFGNKKFMLERKVIDSREWGRKFVITEAYRRLRNNFEDKQV
VEFMPCHKDSSTARYKDDFFINATCKMYLAKAMPRPEFERQSFVPRALTVELIDLLAAMK
PFNTYESAAYLNFTSCDLTM
>Tip_2256
RDMAEFRFVLMTAEKTNIKEFKVTYNVAIEGPINQEELFVVIVDGFNEHAKKLEKVQLRR
MEDFALKMVAYYGVGMAQIVLAEEQLKIAQRIIEEKSSRAKDKFFSTYRFYNTTLEDPPM
VPFDQASNETQRVDREEIFLLDAQNMLAIRDQLSKAPIDRRDYLPKGMTINDGKGLVPNN
AQQFFELISEYRMSLSSLVM
>Tip_2257
SDIAEFNLLQYIARKMDIKLFKSPYQGNIETPLNDEELFVVINGAFQELSKRLEAAQLAV
MEEVILRMIGFYGVGMAEIVLADEKMTIPKRALENHGKAARYVLYERFTPYRDKIEDPPC
AEFDEGHKENERIDKNDTFFLRATSVLTIRSEIRRPEMDRKNFAPKGMTMNHVKVMAACK
DQDFWEYTTFLRFESPALIM
>Tip_2690
YIVERGGIYTFFEESITFIEKDSAYKLDVDMDLRDKSYKLALAQLLSQREGGPELHVIKV
VEGEVYGVGKRYERGTCKIEGQECEVEKAVKVLEDENDAPASILHEFAAPVRERAEGSEA
SEYNSANKVRVIVPKYGDWYMNLTTALNCLDDIRTQNSKDKGTFDTTFLQQQLWWALECK
QTKYWRYAQSERFSDPAVTL
>Tip_2691
YIIERGGIFSFFEKQITFIQLESAQGLELHMAIKIKDRQIAVTQFLTKRECGLEVQVLTV
VDADVEDVGRAYSRGVCKIEDMDDEFKKTVEVIDGVSENPAYVQFKGSSPVQEHTKGNEV
SENKSTNKVEIIVPKYGDWFMNLDKAYGYMDDMRLTLRKSKGLAVPKYLDHLLWYGKECK
QQKLLRESKSQNFSDSAVSM
>Tip_1474
YILRRLNLILFLEEKANFIELDSAMKTQVQMDMTDQSYTVVEAQLLEERGGASKLHVLTV
VEGDAHKVGRRYELGNADIQAKDTEDPQAAKAIESKREVNDYILCREAPPVREGAEGSEF
SDYNTKNRIKLIGAGNQDWYMELRKVKNCLDNIKVQTSSSSASFEQAFVKQQTWWLFKCK
QSRLERYFMKQNFSEPAVTF
>Tip_1372
YHVSVLTIYRFVDERVNLIESDTTFLSKVEQPITTRSHRLAVANLYSDIIGSKKILFFPW
RDDDVLRIIRKRTHILIDYIRAEPNIPEAPKYISGQKNIETYILFDPLEAARDAWEDAER
FVHDTGNHLDSVLSGNNAWFMRMTMVHSIVNKLKPAEHPTRAAFETQLIAKQEWWRLECP
GCAFFKFPKSQKYEEPTIMG
>Tip_1373
YQLDTLKIFEYVDEKAGLLLTENSLQADFETEQTDKSNTLEVAKVFGDKVGGSEPLILPN
LDEDVLQLLKRYARGLRDILQQQYEIGYSPKKIESQRNMPSWILVERAQPARARSENSGT
FVYEGANRMAKLLTRNGDWYNELSQIYAEWHGRKSPATNAKAGYETGFIADKSWGHLKCG
TTKFFKYSRKQKYENSSHTV
>Tip_3604
YRLELLGVWKMLKRRAKFVQFETGFRTTIEIWVADKNVTLIIAQLFADRAVGREALISPQ
VEDEVYHLLKKYEQAVAYVQNEDTKIARARQALLGGDAVAAYVFFEPNQPIRDRCDAEDA
ASYDAGNRLAIILSGNNKWIMKMTRVYSCLNELSVSKLRSKAAFEGGLLASTTWWELGQR
KASFWRYAKKNRDNDGSMMA
>Tip_3605
FQLELLDIYRWVKLRSSFNKFGTKRRSSDEMWYGDKNVTLIKAKLLTERAVLREALINPQ
IEEEIYILLKRYEQALSYISARDPEFPKAYQSLFRGDLLDSYIIFAPNQPLRENCDSSTT
GNYSTGCRMMIILAGNKGFVMKLKQWYQCLNELGIASLRSKQQFDGGVICTSVWWHLNAR
KDNFWNYARRKHHDDGSVTD
>Tip_3296
YKIEEPVLFKTLERRAKIVDLNMFFRGNVEAAVSDQSLTMIIGDRYEDRKGNKESLQAPP
LDDEVYVVCKRHVRATCQLPNQDSKLHKAVNSLDGQETIPAYIFYEEGVSLGERCESSSP
SEYTPGDEIDVVLSQADKWLNKLRKVLRCQTTITVGKTTMEALYEAGFLAQPTWKVVECR
ASTFFRWGKRIEFEEPATIK
>Tip_3297
YKIDLPNLFRMLDRRAKLIDLSLKFRATIDAQVSDTSLTLIIGDCFETRRGDKEALVAPP
MDDEIYKICKRYERTTCRLSDQDSEVPKSANALEGQETLPAYIFFEEGTNLAERVESSTP
AVYKPSDDVDVILNRANRALAKLQKVYSCLTTITVARTSAEAAYDAGLLASLTWRITNCR
ASSFFKYGRRIEFEEPALMN
>Tip_3045
FALYEITQMKLVSTGADFLAVEDVMTPSKEMDVAYDAFTLACMDLFDDKQSNKAAQIYPR
VEDQVYEAVEAVDNLIGFCEGIDIQASKGVFKIEGSDRAPVYLYFEPAQALSERSLEAGP
SIYSLHDRIDLVVTGSETWFLSIGDIWHCRQDVAVTVGFTNAAVALGLVCHAYYWSADSK
RSMRWTCIKAEEYETSSLMA
>Tip_4032
LKLAELAQIKLLTTGQDFAQAEDKMTTYFEMELSNAAFTLEVAELLGDKKKNRANTQCPN
LEERTFEAVEEYAKNVVFELKTEVPVPKQVAKLEGKDRIPAYLYKEPEELWGEGGTRAGP
FEYKLGSRQDVVLAESDVWFMTLVKVWDCLCQFTITTTCARAPVFLNLVCSCIHWRLDEQ
QNVYWRSIEKNEFETETMMK
>Tip_4033
LELTNLAQMKLMTKGQDFAEIEDVMTTEIEMDISNKAFTLAIADLFGDGQGSRTSMVYPR
LEEKAYEAVEEYQKGVAFEQEVETEIPKSVAKLEGKDRVQAYVYFEPAEAWTERAVRAAP
VEYNYGNRQDVVLSGSDVAFMSIVSVWDCLRDQSITSSCSKAATAINLACSCLYWQLDAR
RNAYWKSAENQDYETSTLMA
>Tip_1429
FLVSELTQIKFLQKNANFVQTEHALTTPVELPVSDKAFTLVTTEVFDDRQRGKGALVYPR
VEQEVYEAVRRYDRGVIFVMQQETEIPKATAALEGKSRTPAYIYFEPAQPLSERATQASP
SEYNLGNKLDMVLTGTETWFMKITKVYNCLQDLGIAQKCSRAAIGIGLVCSQIYWSIDCR
RNKFWRSADKTEYEKATIMK
>Tip_1164
KKIEEYNLFQYVGNRTGAPSAKAEYYGSVEETCKEESCSLVMDEVRRSSELSQEHTAMTK
VNETVHILEGIYELAVNESQQANTVYEEPVVALEPHAAGPKYIRIEQLRPRNDRHEEKQL
SEFESPEPEGLSISIDEHWYMRVTRLCKAKAKACNSRVKTEGPMPVGKAKRNEWWGLAAK
NTTFWKYYIFITFQEHTFLV
>Tip_1750
QRTDKFLIYPYIGNRITASPVEKKCHAPLMQFCDAKMCDQVIQDLLELEDTKKDITAQPM
VAEVLANHAPQYNASIFKLAEALSVVVDKVLDTKEVAGHVAYLRMESNYPDLKKIMNQEA
VSLDTSPPEGSDYYINPQTYFEFNNYNRRRATVDSPHARRKGALAPGTLPRPDNWGLQEK
NAAIFSSRILIITQEKVFVF
>Tip_1751
DRSSRYFIYDLVGDGIIASPSGCKFKSRVRGFCEAKLYSAAQIELLRIKQREDSASAFPD
ITQMLENRAPKYQLNVEFLSGASVDILDRLISTKPIATDTLHARVSPHTPDLPRMQDDST
AGLVTVSPKGAGYCLSKDWFLEDLRFKKKRASWHQPKERKEPAVATDLEQGVDRWGIVRA
NSELLSYAALIVLQKKAIML
>Tip_2252
TKMIEDYAGEQVYAYVGPLALKESKHGETSRMDEENNGAAECDNLMALLESTMKAASLPL
VADNVQFFATGSEGCMSELLHMPLLQQTPAQALNIHVDDPKYVRISFFRPPTSRKQAVHS
YRFDKSDPQAFDTSVVNNYILEVTKGVNTEAKIRDPRTLAQAIIPQGTSQEHVFYEAPKG
EASLVDSFIIINLKDHGAIR
>Tip_2253
TTIIEDYAGEQVYAYTVPQALKRSKHGETTRMDEENYGAQECDTLYAIIESSMKAESLPF
VGDNAQFFATGTEQCLSELVHMPLLPQTPASSLNRYKDDPEYVLIPFFSPPTSRKQGVKS
YRYDKCNPQAFDTHVVFHYIIKVTKGRMTEAKIRDPQTIAQAICPQGTSQEHLFYEAPLG
EDALVENFIVINLKDRKAIH
>Tip_2923
MQLVTDKAGDAVLAYECPTALKKAKDGTSNRLSDHDHGATESESLYAVIRSPFESSSISL
VSDNAPYFAHGDDGAFTDLIHVPLQPKGQSGGMNHKTADSKWIKVSFWQKPSSRAQAVQS
FRYDRVDENSVEASVVDDYMLDVNRESHTEAKLRDPKRLAQGIVPAPFSQHHVLLEEPNR
EANLALSFSIINLKNHQAIR
>Tip_2924
MQLVTDKAGEAVFAYECPTELKKALDGTSNRLSDHDHGAAESERTYCVIRSPFESSSLSL
VADNAPYFAHGDDGAFTDLVHVPLQPKGQSGGLNHHTADSKWIKVTFWQPPSSRAQAVHC
FRYDRVDENSVEASVVDDYLLDVNRGSHTELKIRDPRRLAQGIIPSPFSQHHVLLEEPNR
EANLALSFSIINLKNHQAIR
>Tip_2119
EGIMAHLIKREAKWEAQTVANNIEHFGEPEDIKNDEMEKSLVNCFVIVLKASENNFETKL
ITTKDQVWDYVNKQILGNCERLTLLTQLGSSYYDCHLEDDRLSLIKLFKPKGCKGLIKLK
PWYSQSYPEIYNGSVGLDWQLQLKYVVDKMAFVRPPFSARHGEQEYNALSKPPWLRTAEA
TNAFLAGFVLLEHKQAQHAQ
>Tip_2120
SSLHAHTIKRQAYIQIESVTTNVEHLGAPDSTENHNLVKSLINCFVIVFKGTENELNVKL
MTSRDRLASFVNRQVLGNCEEVSMLTQLPSHYYFCPTSDDHLVLVKLFQPKGCRSLVVLH
PYYNVTSPEQLCGSIGLQWQLKMKFVVTKMAFAQSPLQAKHGDEEHHAMSKPPWFLTSEA
ANAFLCGFVLLRHEEAQGLR
>Tip_574
QGFIKALIGQEIRWQLSPIPVNVEHYGEPEKLKGDHNESTFIDCFVYVLKGAESAFNLKL
IEVKEGIYATVGKFVLGEIVKLTILEEHGPSELECHIEDDSVALVEIYKPINCKAVIKYK
PRFTMAYPEAYKGSVHTSWKLKLSHVIDGIAHVRPPYQSRNKAQGLHASTPPDWWRGPAA
RSAFLDDIVLLEFKNADTDL
>Tip_474
KGMVDQHDSINIRYKILDIEIAIAKFGPSERLKGEYGVHAEVECLLFIMHSAENLNTVNL
LTGKHLASISRGEEVVIEPTQATAVNKEGPGAIEMHSENIHELVVNTYNPDSTRYQLLFS
PKFNLGGHEAAKQLCHTKCTLRITRWIDDVLDVNRPDKAHGKLMKVAAAHRPRWWRSSSS
LQHLVGGFLMIKLKNQSSMR
>Tip_45
KKLGDNYQSKEAGYHTGPVPIKESRFGETEKLSEESTMDQACDGLVWIIAEASEAANLPL
ISDKATVFTTQGEQQIVELLHMDTIPEQPPGAVELHVDDPKYVQIDVFRPPSSRKEVLHS
MNFNSADPQSLRGSLNDDWMLSISRSVRTKTKIREPRTTKQGAIALGIPQGGQWWRVSSA
TPALVDNFVLVNFKDHSAIR
>Tip_86
IRIDENYTSKDASYHMGKIPKGECKFGNTEKNDEETSMDQANDSLMWVHQVTQEAADIPL
VTDKNTVFSTQASERIMELLHMDTIPEEPPGVVELHVSDAKYAQVDVFRPPSSRKDILQI
MAFDMADPQALKRSLNGDKMISISPTTETKTKIREPRKNKQGALALGVSHQSQWWKVNSA
APCAVENYVLVNFKDETQIW
>Tip_2762
NEVPVPCRRKEMSHNTAKEPKHDRTTGHTEYSKGKLDVNVDGMKLIYCLAIKNESQNVLI
VADRSSLLTMIANESLTELIELSDTNDEEPATVEGDLAEVCLTLVDAVTTPYKRESVLVL
KAFVFPDKQLGKDSLVDTNMAKKLPSYIITDKIREPKMEESSVKPLSALLTPHWWEIDDS
ATLDIPDLILAHVPDGTDVY
>Tip_2763
NRVPAPCRRKGMSNNTADQPRKHKTVGKKEHSKGDVTENIKGFQVIYFLHVAKETKKLLI
HVDMYTRLELFANPAMVELLEQADPSDAEPKSLLGDVADLIQSQADAILDPYKLDGLFAI
RAFVGDNKQLGKDNLLQTKLVEDEPSYSVVDKTCSPQAEEATAMPMTACVTPHWFELHDG
AALKVSDLLKFHTAGGTDIK
>Tip_2600
QMTPPSLKAERDTILSSRIPEAGQQTGKKAYSKHKATVDEDQIQEIMCVLIAEEDRDLMI
VVDRNKFLKMSTTEHINTILTIDSTKQDQHATVNNKQANLCINVVDVATTPYARESLLAS
SGTLFNDKELGKPSIGDTYLLRFSPAYGIAQMLREPIYNEGGPTPLIRCPAERWQEVQDI
AEIIIPHYILVNISAGADFY
>Tip_2601
RSAPSAVRIKEVNHPFSRLPTSEEQSGHTKYSKTKAAIDAADLVELFCFLATDETNEVML
VIDKTKILSISTGENVCQLLTLGSSTKAEPSTTKMIRNSMCFYIYDIVSTPYGRKRNLPE
MGLLYSEKQLRLKSLGSSEMFHLSPSHDAAKKIRVPLLNEGGRIPLVQALTDRFSDVAQR
TALAQPDYILADTPEGANFP
>Tip_2022
KSTPAACRHKEVSTAFADLPKPVQETGHTKYSKDKAAVDADDMQRIYCMWIADESHDITL
VVDRSRVLSISARENMSPLVEVDSTPNEEPTAVELELADRCYSIINVIDTPYTRKSILTL
TGFFFPDKQLGRDSLGDSELLQLLPAFNIAKEVREPLQNEGGAVPLVECLENRWWEIEQT
TALALPDYIIANVKDGPDFY
>Tip_2037
KNTPSPPRYQELFWPVDRLNRPPREVGHIKNARTKALESGGDIREFSTFFVAGESSSLLI
LINENEALGVACANAINEVVENKSVNQVDPATDRCIYGSFTYSTANLSTTPNPKHELTQL
LGFIFVDKQLGQATLLDANLLQLLKSYDEAHEVSVATEEKGGHVPLASDHREEWWDISNP
GALNVPDYVLRNPKDGGDFK
>Tip_3445
KETPPALRHKLIFYVQERLDKPNKQLAYVNEDRETIAIDAESLVKIYRYYVEATPGDTLA
LTDKAKGLGLFVTNNVSFIVVERADEQAHPTVDNTKFGAACNSAITAVTAAGDHHRIASL
IGWLIPDTAVTITSLLDIDALRLLQMYDVVKSVIIPDAVSTGHIELQCAHEDKDFDANDK
SAIKISDYIVANAGNNARFN
>Tip_3448
MDDRSQLQNEVVFYSNLRLDKPKKRLRYTNDERYVITINFEFLAQYYTFFAEDLPNEIFA
ITDKVKGTRTFVPDNVAACIAEMDDEQSQPTVTKCRFKRTCNGAFSAIADPGDRHDIVAL
IGWIIEDAAVNVYSLYDVSILRILKQHGAITNLTIPSAVGTMDVSMQCRAHDSDWEAESR
AAVKIPDYILSTTARHLQFR
>Tip_3449
KHDPAPLDHQAEFFVTMRVEKEKKHFKYINSDGALITLDGQILSKISQFIVEDVKNEMIA
VHEKNQGTRILTVENTETTVVERVEETSAPAVTNCDLAQHDDTAITGLAEHGPRQQVTEL
IGLIMDDTSINQASLFDFYVVRIAKQAGRITALTIAETVGTENVPIKYSHDDADWQLNDV
DALEEKEYVLTKPANYERWR
>Tip_2141
TQIANVRTRKEACVGFTRLPKEDYSFFGSFEQEEKSDTNDHSKLLNYAVFIDEEIKERIL
LCQRHNIKLAQACERIFEVVLLDAEFRKVLENFILRASSHRYDMIITFSKPHVDDRVAQG
YGFEAVGKMSLRQSVTEKEFLEVEAATSISQVLWERVIKKRGRLPVAGRQNYQKWRLRSR
SPFTLAEIILSGESGRSDFA
>Tip_3768
RQMAGDRTFKSVTLYFEKLCQHYLTFHGPTEKEKNADRNAVNNFLGLWDLVMAEIKDSFV
IDKEQKIKDVELYDDLAESNLITYELRTVIQGRSTSSSSGALDVAMLFDAPRKKRRPANS
YCLNCILIIHLKKQLMENTLFLVEPDVGRTHIKIIEISRRDSIVPIQGEDNYTCVIRREF
IAAEVNLYLLEGLNQRRDLN
>Tip_3769
RQIGGNNSFKAVTLRFETIPKRDISFFGESEKEEKSSRNAFSNLVGYWHLLGEKLKDSFV
IDKDHKIKLARLYDKIAESLLLAFELHVVFAGWTLRSPNGAFDAIMIFDRPRRRRRSAHD
YGMETIFFIALEKNLADESLLLVESDLGRAEITITQVANRDTILPIAGKDEYTTYIRRAF
VGVSLDQYLLEGLPRHVQLD
>Tip_3236
DQVGGKNTSKAVVMQYKRIPKREMKFLGTSDKEEKSDRNTFSTIYGYWKLLDDELTDRLV
VTKKHKIKLAKLADKILELILMECEYTRVLSDFNLRGSSHAFDLVRIFTRPQVDRKPATD
MGFDSLTFLSMGQSLEDRRLLAAQSAADRAEITRQKVVKSQTLLPSAGRSNDAKFYLKAF
AGAILSRYILQGVTQRSAFN
>Tip_1051
KSLGRLSTDIEGETHVGRIPSDDRKFGGCLEVIDKADDDNANTSVDYVAIIEEEIGTYAL
LCHRLRSCTVQTQRRLQDVTLIDTLCREASSDSEADRCAHRQTMILTYKTPSLNDAVTSI
FPLEVLDKVAAQDNLKTKDLLERVPALQIGEKLFKTCIREDHAAPLVGRKGFRQWSVKDR
VPFAIGNFIDSDNDDGTQYW
>Tip_3839
ERVASIATAKEAETAAGRVQSDDQKYGGSLKADEKDKEIDDNASIKYAVFIPRPMCTKVL
ICTGQTLLKKQQTNRASDCLLVETSCPEAPDEITLRTVSERYHLLLAAICRGIDEAVMSL
FILMFLNRNGLQASMMERELTELPPASGLGLELLKFIIGKDGLHSEGGSKNFVALLIGNK
VPFLLINYVIMGDVDIAQFC
>Tip_3840
ERLASYTTSKEAESDIGTCQADEPRQGASLQARDGDKALDTPGQILYAHWLPQPLIGHFQ
ICSGQTIIKPHQSNRITDCLVLKKICPLATAELAQLVLAQRYYFLLQAYVKQINMALTNL
FLFMFFTQKCIQFGISEKELTSLSTATGLVLELFPFIIQEDQQHVSGPIMNLPSWSVGDY
SPFMLFNYLVMDDIYIPKLC
>Tip_3719
DRIARRASQKEDRANNGRSQTSQKKYAGSLQSSQKQKELADEAELSKAVFLPDNVFFRFL
VCRGEDPFDKQHINKVMEALLPEDIAKSSPMRLDVRVVRYRYYIRLEGKLAPLDEQVASM
LMFVFVPRIGLQPSVMEAKMTKIPPESGLGIEVYKFVVERQAEGSDGGATNYIGFKIGGG
VDVLMFHYVLIKDTDIDKLV
>Tip_3720
GRVSKVAFAKENRYNVDKRQEDDEKYGGSLKASTQQKELDDNASIDKVLILPPLIIFRFL
VCKGKNLFKKRHTDRITSALLVESVCRSTPTELSLKVIFQRYHFTLRERSQPLDERVMSL
MVFIFLSLVGLQISIMEREMAEMPPDASFGVEIYWFIEERQAAEANGKALNLVTLKLGGN
IELVTYRYVLMKDEDTDQFI
>Tip_590
SKIAESPDDNEWRHLRGQRPKPWMRVKKIEKIEPQNGVDLEDEITMYAFYIVETSLELPL
PSDKFSLLVTQKNDRIAELGQEEKLPPNAPGQVQCHCCELRLKELNSLTFPSARREIVEL
QGYEVAGTIAVKQSISDTTLMNAAPALEKINPMRDRKKDARVVLAISQVQYENHEKVDDV
AMCSLSNFIISNIGTDLDLW
>Tip_591
SSLDEAYPSNDATYFLSGLPRPNCEFGNIDKTSEATGIGLPKNALMYNMFLTETAASLPL
PVGKAVIISSNCVNRVMQLKHRHTLDNSAPTLAQLHCCDLKTQELNTLTPPGSKKSLLNV
HGFEIEDKIALKESVSDGEMLSLSPTTENKSDLRGGEQEKRVGLAIGVVHVRAWWRVKSR
VVCASSRYLLTQKSVENETW
>Tip_517
EEGRGAHGALATASFGSAMNDLEVRIPFKLYKYQTPAILDTSDPRTLMGDSMTMEFDIPK
YIIDRNKYNYVYDPKLTALYHFENFNVDKLGCFSAHGSQMNITKLNAGMTPEKPRLDVRK
TSKKSDEARTDDITEPENAVVEDAITGILAKKYQKIVSLMTSGYSHSSSGITKFLVGSFN
QQIPEDIAIILASDHAYIIK
>Tip_1449
DEARSSHGALGTAVFGTAMENMELELKFRLYRYVTETILDTADARTLLGNSHTMEFEVPK
PLIDSKKYNYAYDPDITSLLHFENYNVEKLRCLRAHGTEIYIARLNAAIAPSKTELDVWK
TSQKSKEARTDDLTENENACVETAVTGILARRYRAIIPILTAGHSLSMCAIAKFLLRAFM
QEIAEDSSIFLAKNQAYIPE
>Tip_3544
EEGRGEHFGICVAVFTTSANNHDIQLKFKLHSYAEEAIIPTSEPRILLGDATTLEAITPQ
PEVDKKEGNAVYRPMVQTMIVIRTFKVDKLACQTHNGEQLYVDGINHEFAPTQESLDITG
TSSKSTMAMNDNFTEMQGRVTLEALTALTARRVNKVCELMRTGWTLQMKAIEHLYFATLM
AIIQENVSLVLTQNVGYIIS
>Tip_3545
EEGKESNGGIALDVYVLSVQDCNLKLSFKVLKLQNETFLPDAEERALIDDSKTLEAVMPK
PSVDRTKHSNTVTPKITSYVSIEHAKADKLQTQTANGTELLITRLTTFWAPTDEEIAIRG
TTTKALEAMTNAIADKRARAIEEPVGGVLALKYQNIVGVMKTEWVLAIQVVSELLFSSFM
ATIPEQIAVLLCTNFATVVS
>Tip_82
PEGQGVQGAEQTSAYGGALTDLELRIPFDLVRWQTPSLQNSKDPKGLMGQNKSMGFEQLD
YVVNNCRYRYVLFATLLALYKLDKTDEEQMGCRTSYFGQINFSQANAAPYSHHAVKDLRN
VTNDSDATPQDDVAEDGNELAEHRVTGVMKSTWQKIVELVAEAHSISSGRNRKFHVESFH
EQMPETFIILLAKDKGYVIA
>Tip_3550
PKRQGAHPTYELGRARTLLNGADLKITILQSESERPPILKAFRVLNLRMEDSAIYLPLPL
VVLDKVNLLGEHRCRVMQWIELPFLIRIGMANFKTHISAAMLLRLDNPMPPSPTEDLFKP
SSTTGHTLEEQKTNCPDNEFYDDMSGQLMAVHFVGDATLFSGDVHPANELAEKLAFAEYD
PHYPEDVCSSSKLCGLYQGV
>Tip_3551
GVRQGAHPTHELGRARTLLNGADLKFKMNKTESERPTFQKKLAAARLRVEDGELYLPLPL
VVLDKVNLLGEHSCRLIEWIQLPTLIQYGMANFMTHISARLLLRLENPMDPDATEDLFKP
TSTTGSTFEEQKANCPENDFYQNMSGQLIVMHYMGDTTLFSNEIHPANEFQEKLAFAEYN
THYPEDVCMSVQLNTLYLGI
>Tip_1212
TKSKASQPEKDLGRPKSILDGADLRVTLDAKEYEMRAFKAACDSSNMAIDDSSIEVPMPH
IVLEEILLASDHEERVIAWVELTLLASYGIGNLAKHTSEMILIRLENPLRPDAVQELYGP
SNTELSQLSEAKFGLPDNERYDDTTGQVLADEYLAVITIYLGDLHRANEFVEKLLLPEFT
TSCPEEIWLSIRMNTLYQAF
>Tip_53
RSDKGTQADVKYGKAHGFLNDVTCKLTVGRHHYAHGPLSESCDPQQLALDEQAMELVMPA
FLLSKENAAYIHRARVTAIAEMGTLSTLAMGCMDVHISFLTLLKLHSGTLRVKASSNLGP
PAVEHHQLESDKYNLPDNVYFDDCNGILLAQDYLNVCNLFANTMYHTTNHAEALWFADFN
TKNDDDACVALQFNTSYTAK
>Tip_2260
EALAMMMTSDREILWRGLPEHSDIGIREITSWNADGYLRKGLDSVFVYGSGLTPHIVYHS
AQLAQAVFMRVHRNFWEKIHSMDTLLGLGLALLNKNTPEVLLPVVFKGTFAFGRKLHADY
MSFLSETTTDDELSLANEAILGSGMSVFMRASYAGVSSHMGGSKHYALAELKQRFPVLFK
VHAGGGLLIVIKVTFLMSLD
>Tip_4048
EEAGPIETDIKNAPFHGVEKNQDIGLNIAVNQDRDGRLRKEYECVFRYSSDLFASAIYNA
TVLSTTCMQFARGKAWEKLHDNETVLDLGTDFLDREPGQTIEVSYFKHSVQKGGKAQTGV
LPWVVEEEPEDVISFTDASIVGKQAANFVQKNYSDLGSRLGASRQLNLGQLKQFVMISFK
TKPTGSTMRVLRYNVEMCVP
>Tip_4049
EEAGPIETDIKNAPWHGIEKNQDIGLNIAINQDRDGNLRKEYECVFYYSSDLFAKAIYNT
SVLSTTCLQFTRGKAWEKLHDVETVLDLGTGFLDRNRGQAIQVTFFKNSVQKGGKAQTGA
LPWVVEEKPEDEMTFSDGSIVATQAVNFVQTNYQDLGSRLGGSRQLNLAELKQFLMICFQ
TKPTDSVARVLRYNIELCIP
>Tip_2930
EEPGPMEIDINNAPWHGMAKNQEIGLNVALNQDKHGYLRKEYDSVFFFGSDLTAEIIYHT
SCVSKTCLQYTHKNAWEKFHDVDTILNLGTGFLDRNRGQIIQVTFFKGSVQKGSKAHTGA
LPWLVEQETESEVTFSDGAVVGTGVANFVKTDKQGLGSRLGESKQLNLSELKQFFFICFK
TKPTDTVMVVLKYNFEMSVD
>Tip_1544
ESANPAESDMREMPWAGIPAYKDIGVHRMFNQNFQGYMRKNCENVFYAGQGITAQSVYHT
SSCCNTSSAYTFKNEIPKIRDVDLILNLGVGFLNIGGGQLILTTANHGQVQQASQAHIGV
LPFIHMNLTQDEIDFPESQIVSSGETTFIRTNIQDLEALMHGTTQINITDLRELFHVAFS
SKSAQKLYIQLRLQYRFKLD
>Tip_1598
EEVSEVLENVTVRFYSRLPFYKVLRLNKKMSYMQQYFFIKECDPGMFRADGLVEEIAKPV
VGMSAIGPTSAARKHVESHVDRSSSLNYKLSYFEKPGGSCVFEGFEGGTLPKNARQETGV
LPIVLGSDTKAQISMPEAVYNVAEKNTFSRARWDTSNMVKAGILSMGCSQESLFLFKGSS
AKTGEQMFLLLQMSTRNQID
>Tip_1599
DKTNDSAPRVKLHSHCKLPQNKDIRIDKKLHIKHKQECVRDCEPLMYGSDGFTVELAYPV
IGISAAAEGGSAKNHAEKVLILDRCAGYCAGFFELPSGSVIYVKNQGGWIPQDTAQHLGQ
MTGLHKKLRKEKVHFPESILATVNLAQTVGIRMDSMRTCAHGVLAMGVTREKLFLFIHFK
KKSMEPQFRILEVNTPQDID
>Tip_2627
NKVEDLDSRMVVQSWCPVPNRRNVRIEQPIRLDETTYYVKDCDPLSFRGDGLAVEMYYPI
VHQAPTSCSSDHKGRLKTIFETQNVIGYPCGTFDINGMSVVYEGFEGATIPSAQTEKLGA
LPMLHDKLYKEELYYTTRVLKRHAQKTVNAQAWDDLEIVVAGSVAMSVPHDKFLLFVVMN
TRTYQEFLKLPELAIRQRID
>Tip_2628
DKVEDVNSRIKITYWCPLPNERDVKIDQEVKFDEKKYYVKDCDPLMFRSDGLAVEMSYPN
VNIAPSACSSHHKQRIENIVDANSVINYAMGEFDIEGLSEVYEKFEGGTLPNDAKTKLGA
LPLLHDDLQRNELWYSDRVLAKACKQTVTRQKWDDFKMVISGALSMGVTHDKSFLFAVFN
TKTAEEFFLLPEIALRNEID
>Tip_2992
DKVNQYNWQKKKGVELSAYSTIKIYIIHNGDAFSLIGKSYFTLSFSSYIMSHRKEKKPYY
VGQQTKGYSKDRLPASQRGVKLDKQIVTDFRKYTRKRLKNHWVKVQWRLDRSSQYEDVVD
FGPRKLRLMQDSSNVQTDAKTQIVDLLLFPPRTCHQYHFLLEPPLVSSIKGDFELDVMLA
PHFKKKEVYDLSTQVRQAVI
>Tip_2993
HKLKMYWWKKKGEYEWNTFVGLQLWIRKDGEAYDLIGQIYGVLVFNVYKLLKAKERKPAY
IIQDVESYEKDRMPEAQKGVKLNKEIKSNMRKRIHSHQKSHWLKVTYREDKSTFYGQVGE
YGPRKGRMLKDEASVDQTDKAQIEDSVLTNPRTDHTYHFLTEPVLVSSVKGDFELEAALT
PLLKKRSVYELTDLFGKHVA
>Tip_845
RKALTFSWKKLTGSEKTVYSGLRLTINKNRDTFSLVGSVYNTLDFGLYAEFKANEYEPFI
IFQNTKSAGLYALPCGQEGSRITRAITLNYRAYYYYRDAKCYLNLIWQSDRSVRFGQVLT
FQPAKDRVLKNKTDVDFSQGMYSDESMAKNPKSRYDYHQQCGHVEVSAIDGELELKLAIQ
PIVKRKIVWDCRILTQIREA
>Tip_393
KRTSRYQFQARGDLEVTLMSGMRVELKPDNYEIKVFGPLYVTLRMTVADTEWFPDGHVWV
VIHGERAAGGNEIPDGKKGFRFKRHPALGQGEWINAETLGRQFSLIYAMNPVPVMRLVAT
LDTQTTFLTRQECESDEWVQLYLVNTMLGKGAAEIGYVILTLLLYVDSGQGDLHAAVPIT
NKSFEDIAYAGQVASYTGIN
>Tip_3707
ESEVKFTFKGKGASDVVYVAALRLDFQPPSYAINLSGGLRLALLTDAASTDMMKESYVWF
IIKTEKIAGGMESPEGQFAERYSKAPALRHGEWMGARTLGKKTELFYFINQDPMIKLVAS
FDSKVSMAGRSEADFDEWCRVYLIRPIISKDTLEVGYVLLAFVIYVKASLNDLEIEIPAT
EQAYSAFALGRQPIPYSGVL
>Tip_3708
EDECTYNFRAKGDVDVTFVSGMRLDMAPNSYAINVAIDLMLALYTSAASIDWFTKSYVWV
VISGEKIAGNAKVPEAKDAELYSEAPALGNGEWMTSRILGKNTELFYAIKPPPMIKMVAQ
FNTKISVMGSSQCEFEQWSRLYLIDPIIGRDALEVGYILFPFLIYVENSINSFELVIRYS
DLANVAFRFNKKTMPYSGGN
>Tip_1033
KRSSRYQFQARGSLDVTLLSGMRIELKPDGYEIKVLGPLYVTLRMTVADTEWFPDGHVWV
VIHGERSAGGNEIPNANKGFRFARHPALGQGEWISAKTLGRKFQLVYAMNPVPVMRLVAT
FDTQATFLTRQECEVDEWVQLYLVDSMLGKGAVEVGYVILTLLLYVESGQGDLQAAVPIT
NKTHEDIAFGGQVASYTGIS
>Tip_1812
RKSNKYEFQKKGGFEIRLLSALKIKTSASGSALKVLGGLYCTLKFVKVEQRWSPNKRIWL
MVQDERSVGGNQLPESRKGVRLTRAFALGTAEWVRAHNMAAWLRLFFAMEPVPVYRQTVA
FECQMGMLLREKFDVEEYLRLCLMEAILGRGQAEQAYTVLSAALWVVKHEGDNELETSTV
SKTRKDLGLAGQVASYTGIG
>Tip_1813
RKSKKYEFQKKGGYELEVLSGLRIKLSPNGFAIRTLGGLYVPLRLVKIAQKWPPDKQILL
MVQDERSVGGNHIPETKKGARSTRAFAMGTAEWVKARNLAALMQLVFAMDPIPVYRQVNT
FECQMAMLLREKCDLESYLRLCLLDTMLNRGQVEQSYIILTAALWVVRREGENELEVPLT
SKTRKDLGFAGQVATWTGIG
>Tip_444
IGRTTGEYALEKQEKKKLLLEIKHDLSEPHTGLFKQQNEWWGKQFSEYASQLSCTPWSVE
PYFTPDLKGGATLPAVPFRVYDKVDTLLEKGFYLVKSMGIPNIYQGAPVDPKANYEPARE
YLWAFPTMSPIGRLNEDKIEINRQKEVVQQFESNDDGSVIHKNPKLAGIDSVEVVLIALH
KVILLQFLVFKRTRSSCHSA
>Tip_445
VGNISNPFSLEAEFKCPLLLDLKHEVANPAQGLEKNAKIFWGRRFPILATSVSCYAFDMP
PYLQPEIKGGKILASLTLRAFNKVNMVKEQGYYMIYFAGIPALIYGAPIESASRYDPGMV
YIHTFPEVQPIGRFVDDKVECAMESYIFEQAESEEAGNITSKVPRMTGVTSAKILVMDSN
AITIPEYLTSKTIGTGCNPA
>Tip_2652
AAPLVYEYAYKMVFETEVNIDLLRNTKLEYTAAATGDRIWFMDGIRTLWNAVAYARYLSV
AWGVPLVSGRVFRALLIFGKKGNTNIKFPRWYVIAWAVAAKQYCFGSEFEPITRYEQMFD
HVWQLPMLLKLSNVVEQLSDGSRADGAFGDIEATYAGLKFLTTPKINGLADAYMRLMHIT
IISLPNFDVCDGFGGHPEDA
>Tip_2653
VGTLADREGQRLPYEKPVYIEYLTQIRMNEPGAEIDERKMFGKGYQALKSTKPCAQWELR
TWYSPEINAATWKAYLLFAAKNRRDAYVLDWFFMMWETGAKDYQLGTEWDPLESFDPLLD
YIWKMYMLESATNACEKLTDGTRSDGLMRDMEDNLAGLDFIDTKMILGILHSRISFMQVS
TLVLPKFAICDGYGGGSEDV
>Tip_956
IGQTPAKYALKKKLEAPTELDVPENLLGCNPIQEAYKDAWFRQKYEEPFNCVTCEKWAED
RWWAGQLGPITWRSLDDFGSQAKECSLEPFMYVYNKIYDAKSLSAGSTYEVAMDYAPLFE
HVWEMADLLQLARSTDQSNKRAIDMGQLQNIEMSSIAAPISKQKSTLTVGNTGTYLFSLS
PTQLPSYLVLETISYSTLDM
>Tip_957
LGPAEEKHELKRKLEAPAILDVRDNLSGQHPVTQKHEPTWFGQRYHTLWSCLTTEKWIEE
RWLSPQLGGIVWKALQSYGANAKECALEPSGYFLLHIVGSISLTMGTTFEVTIKYEPIYN
RIWEISDQLRLSLLSDRNNQSAITQGSLKNIEETASGADLVKHPVVMGPSNAEIYLLSIT
KTSIPRYLAAETLGSSAADI
>Tip_1087
RADIFDKYDLQQAVEKAVLLGIRVIMELPMPAVDKQCIIWFRAAFTVMAEEILDEVIQIR
RMGKPRMGGAEFVPPVKETAQQISKILMETDYWLPGDEHKPPLEKKDGAEDVLNFHSKRV
ELAKQPDEPEIGELMEDDARQSKNKRLAEQLAKNEAGVTLVQATELLGIVDGDLVHTPLL
KYYTPKFYSVDSSHLVMDKK
>Tip_1984
IGDTFQKYDLQHALQKAIILGLPAVVEHETPGIDKKTILWFYVGFTIYSAEAMTEAVRIR
RLLEPGKGGGKYIPPLKEAGQESAQISMENGYWIVGSEHSPPLEEAGKLEPSLPYYPARA
EVTRQPDLPKVGQVTEDDTRASFNKGNAQQLSADATQASLIQSPRVLGLPESELVFVAIT
NYFEPKFYLLDSTAFLLANG
>Tip_1985
LGDRYNKYDLQRLLEKSIILNLPATIEHEAPAIENSLFSWFKAGFSIFAAELMAECVMCT
KLIEPLKGDGKYVPPSVEKGQDRKKSNLEAGYWLVGSDHAYALGEAGGIEPCLSYFPARA
EGLRQSDIPITGSQMEDDEQSASNKRDCHTLTEGNAGCNTLQFPRVLTLPNAARLFADLR
EYYESKFCVADNNAFLLSAD
>Tip_769
GTEATQRYELSQGFMTAVGLNIPTGLAHAPEGIENESILWFTARLTLMLSGDLEELDDAN
KLLNAKTAPGPLAPPLKLNRRLKESVSLEVDNRVVSVKTQPPAADMYEVEVSSKYIPLST
PIFKDSGLSEAAQCAVDYVRPILAKNDLQKWEVEGTTPTLMPSIQTIGVNENPLTLLAVT
AYTAPKWYLANVISTFLNSE
>Tip_3266
SAEEEMHFNYLHDYMTAVFISLPAGLLFPSAGLVNEKLTWFSAPFSGVFGRECAELLDYN
QLFLASILPALYTFQMYIHQLLKKAKNPDLNYRVYLSSAKPPFYDLKSLTIRDALQPSNS
PLLKRGVFNVLDKTTVGFQKPILGQQNLTEGEVDGSTSTIDHAVFPAGLQDRRVSLIAIA
EYYGPLWMMTDLTRSYVHTG
>Tip_3267
TVEAIAQLEFYEGLISAVKIRCASALIAPPDAIEQERLLVYTFPLTLIIRQDLAQLQELR
DLTMHNFAPAAYTTQIQLPKSIKKSVDLHVAFRIFNNAAKPPVYDLKNESANDGFAPIRT
PLFRAAAINITFTVAIEFIQRVLGRTQVTVGDMDGVSPSLEHTALKTGESAKRLTILAIK
LYYEPRWYLVQAVSIFTPTK
>Tip_1830
IKEVSHQYELTHALRVGIMLKIPENMARPVQGVEKPALIGVIARTQVMKTQVMAELMEAS
RLTRTETRPGIFVVPLNVGLRAKEGLKIDVIIRLITTQDTPPLKDMTETEQTRRYTPVMF
ALFRDVALANNASFGLASLDKILAREDMNKWGLERSNPSIVPFRLVIGPVENDLTILFMN
HKLQGVWYLAKVHSSLLDVD
>Tip_1831
ILESSARYDLTHGIMANIMANVPENLARPLKGVEIPGVLGHMERETVVKTRILAELLELN
KFINQGTQPGLFVAPRNVALKTKEGLRVDVVFRIITNQKTPPLKDLSEVELNTQNDSLMF
PIFADVPVIDSDHMGLDYIRVLVEKNDLSRWDAENANSAKLARLLMLGVGENKLHVLGLA
HTLQGKVYVAKTWSSFISTG
>Tip_3799
ISEATYKYDITTGFMSALLVNFTLSVPDATDGVKQLNIMWFTAKVTVLASGGLTEYLKMD
RLATPLSAGGPYTPPLRHGQKIRSPVGADVSYRCISTEHTPPLDDCTQGEAQTKFNPYMS
PVYQDVVLVQRTQLEKGFARVILAKNPVQQLDANLNAAVIMHSIDVLAISGNKVTIIEIT
DQAGPKWYHANIIASMFNLG
>Tip_3800
IHEASYKYDLVTGFIAAILRNVPLSSADATELIKTRPVLWFMAKINIFGSGFFTEYIQID
RSLTPQEANGPYMPTMRNGQRLKESAGADISYRLVSVEHTPPLDDATQGEQKTKLNPYHL
PLMHDVLIIQASQLKPGFAKVIIAKRPVEEVDSQANASKVVYNIRVLVLSDPTVGYLELT
EQAAPKWYHARVIATLFNLE
>Tip_1613
QVPSCFTYKTVKAFLTSVVFAVPAKVEYEAPGLRRSDIVLWINPLVLVEHSKKTELAEIE
TFERNKAGRHPEEPALFDEVTLRNKDHYELGYHALATDRCLRLDAGGPMYLSDSWFKIYS
PAFKPNAMLEAQKALRDFCKTQLMRASILKVNINASQSTIYPFSSIIGILGQIIVLIGDV
HLMMPEVYLLHIIGSHIHVE
>Tip_3774
FASACHGYHMIKAYQTNVLLAVVAEVEYKAGGIPRNDVVIIVNELVLLEGNTVTDLMEAE
GYEREKSGRAQDDPPLDDDVKINSNEDREMGYYTVEVKRVNRLEESKSVKGDDKFYNVYT
PAFKQQEILASQRPLRNYCETLLGRVTLLYYNLHQSQTTVYHVPSIIGVSANHIEIAGEI
HTLIPKWFMLNLIGANVQVD
>Tip_3775
FASDCYGVPMIKAYLTNVVIVIRADVEYQAAGLPRDEVIILLSELILMEGSTITDLSNME
ARQRERSDKAPEDPPLEDNLKVKTKDHLDLGFYMVEAKRVNKLEEGKSLKGDDKWYNIYL
PAHKQNEMLEGQQPMRDYSRTLLGRSTLLKYNLQQSKSTTYNIPFIVGVVTSAIEFIAEI
HTLQKKWFLLNLLGLNLKVD
>Tip_1322
MSKLSYSLDLVKGYITDVIIALPPDAAYPAESIAQVRMIWFLGEAFLVECGHALELSELE
SHTRNVSAQGSYNPTLQASALVRSQSGLQLGYLCIATQRVPRIRENNFVELDERYYAVVT
PIFKRSTLLTTERLIRNYSKKLMAPGDTAEYNLNISSSSTRHLQWFKGIKAGFITLIGMD
TFALPLGFLLNVFQTKLTVR
>Tip_1870
ITDSTRSNQALAGMKTVIASQFSVDAEMPSSEINQQSHLWSRKTSTLTKVGFKVALTRQN
ALFMPMQGLEAHTQDVKSGSGVNEEMDLEVGIQSISHDFDPNMDEMDDLELEDRYIPPTL
CVYQDLIMSEITVITLAYGGACLTSQTVYKTSTDAVKSAGFCTLILMGLIGPILYLVELQ
HYAEIRVTYGNEMTATVSAN
>Tip_1871
VTDARHSNNMIIGQRVMLSLSAEIDPAAPSSGYEQYAILWYSSESTIIKTGFRLALPKQN
AMFNPKTGLGAYTPNLRSGAGVNEELGFEVGFRCITSDYDPPVEEGGDLEVEDKFWPVTT
CCFRDFMMCQVTAAARDYGGAIVSSQTVLRLSADSVEHSSAHTLILLGIHSPIYILAKFP
HYSEPKWHFTSILAATLTVN
>Tip_2165
VSVAGWVNGLAFGHTGVIGMEVPLEDTTPRMGLEQHALLWTGKKLTVVTLGYVNELPEFN
GFASVKPGPLPYQPPLRRGSSARDTINAQEGFACVVIEHSPPQGEGRDLQQDDQVWALLQ
PTMLDCPAIQVTNVDRAFARAILTPQDALDLKNEPIEGTLYYIIVILRVHEHIIMSSQLA
RNKDPRLYYVNVLAGRLTVN
>Tip_2166
VTIAAWVHGTAYGMMGVVAMEINLEDATPRMAIEQHAILWFSAKLTVKNVGHVTEVKKFN
SLNSAKPGPLPEDPPVRQGSSSRESFGAEKGIRCVIIDHGPPQEEGKDLQVDDQYWAVLK
PTMYDCGMVQKTVAARAFAGAILTTYDHLDLNSGSVENTLLHIIVMLAVHSSVLILVQLA
RYTEPRYYFMNVLNGRLTLN
>Tip_101
VTKTVGRWEQTTGFEASIILSIPMNIAHPTPAVEQQSILWFTDKQTPMESSVMTAAQQMN
DLVSPRYGNSPLLPAFRQGEPVKSQAGVDSGLFCVNGESTPPKRECGEIKPNKKFYTIMA
PIFRNTDIAKAPQVVEEDTKSFFSEQDVQKPQEEGTKATIMYSLRILGLSAAKEFLILWK
QYSRPKWYIVNVAESMMTTG
>Tip_1454
ISELAAKFGTKEKFKAATVGDIPVVIARPGPVVKFTSLLWIKHKFDSYIAGLSFGEVANN
RNGEPQIDNGLYRPDVRTGASVEFKSGLNFLAWIFDKKVTSLLEDSDPINDAHGRYSVLL
VRNRMPRSPQKSRTVQASFHRQLESTLTISPVEVELCVINRQNQSPVGPPARLHLATAND
SDDQPEIVLSEVILVLLCEA
>Tip_3115
ASRVALRIESGNEFTHARGGVTIILCAYDVPGVTYESALWMSHKYTATVSGLEYGSIVGN
TKYLPRIDGNLRNPDVRDLITLQLEAGLDFLQWVGENHLSIFLEDVDDVDGNAGTLTVLL
FKDRKKRTVRYNCVVRGSGKSEIEASRSLSPIEVKLFLIALEDQTPISSPAFMKIVEFMT
AKRRPNVLIRQAVQILFKEG
>Tip_3116
IAELACRLAEGRKFSRERAGDAVIIISHEAPGVAFEKLLWIKFGFTSQINGLTYGTIANN
VSNVPAIDGNLYGPDIPDKVALQLETGLNFLAWIAEQIAVKLLDNVDDLDDNHGKLHVLV
MKDRAETTIAYHKIVQGDFRRELEASQLYSPVETELFLIQFESQIPVSPPALLPITEVMN
SSKKPKVLYPEQVLVLMRDD
>Tip_2107
IKSFGQKYVFGRGYQFPLKNSVLLDLSSSGPLIAFIHSLFLEQKLVFFYAGAPIMKVSGN
ETNGPKDKKSISGTDLVSGKPIKVQCGLNWSFWAIQCHEPKALEDPETIEPAAKAYAVSI
LVVKSPDSSKAPRVPTSDVSRAYRKAQLVARQKAGVVPILLNKPSSVSKLAQLELPGARN
QFDQPQFCLSESTEVVNRVA
>Tip_2108
IRILVEKNTFGSAFQYPIKNTVMLDYAACGPMISFVEMIFLEAKLTLFYAGMPLGKVAGS
KKTSPQSKKALDSPDLVSGKPVKIKSGLNFGIWVTQCEEVKELEEQKPLEPGPRSYPIGL
LTYRDPDPSKAERVPESNIKRAHYKAKLVANQKAGLTVAVISKPSSVSKTQQLELPGAQN
SFDRPEIYLHNTFDIVARVA
>Tip_930
FYTLPNNHDLFKAVQNPLNPGLEAPGIRTEDQVEADGMVLYWSQSIILMYGLARGTNVGT
LVNAGEGQSTWLVPNCTRGQPMRAELAIYFAARVLTANHVTIIEESGEMGPAALSHVGRG
FHFSEPQLLGHKEFGEGKQKPIFKVLGCATVRVEHSTITLSFNLWDANPKGDVLLYLLTL
LFESKFVSLESTACLSYRLR
>Tip_931
GYTVANKWSALKKTAFPMSPGLKIAAAYPLDKIEADGFLFFKTETFVLLLGLMRGTTIRA
KANAGNSESSWIIPNCTRGQPYHQEEAVYIAAAVLNKKHLCLQEDSGGMSTDTLLNLGRG
IRYSEPQVIGHKRAEERKLQPIYKAGSIAAVRQEHATVTIAFSMWPSNPQSDAIVYLLTV
LFPLKLVSLAETSAFAYRMR
>Tip_201
FFEVAGKYDLLHACQNPFKPALEAAALRSGDHVEPDGMLAYKTKSLIFMTGLIEGTWVGS
LVNGGNAEGGRIVPNCTRGQSMRAELGMHYSVRMFTAEHINIIEESGTMGPSAYYHTGPP
FYFPQPELIRHTDASEGNMKEVYKAQGCATVRVEHLTIIITINEWVVNPKGDVVMYLLTL
LFPYKFVLLQATICLSMRLA
>Tip_13
LFKVAEKYPEVHLVQNAMMVGLEAIVIFPGDHMEWEGMLRFKPKSLIFYMGMTDGSASAN
EVNDGKAEGGKRVPGITNGQPVRAQIGMHMSLKMLGVEHVNILEDTGSMGPSARFHSPEV
FYFRRPEALRQKAAAENKVTPVFKTQEPVIVRLEHVAIIVAHNQWVVGPDGALLFFLLSY
AFPRKLVYLASSICMAMKLG
>Tip_2640
LMELSDKLSANMAAVNKICGKLTHTVSKPGVKLEFEPALWFNPRYLVTKLGNSKGESNGK
KGGTYRSEASKKFPGLVQAKPWRRLVHAFISVWSISCIKINRLPGQGAASEKSRFQPKQM
LLMTQPVVPGTRLGTQGHVKPGICDNHIDMITYTALVQVVVHNSLPVATVMHLIQYVTRR
ELVREELNTCPHLCLMVEWG
>Tip_3554
LMELSDKLSANMAAIDSICGVVTQTVSQAGVKLGFEPATFFNPRYTVTKLGDSKAESNSK
KAETYRAAGSKKMPGFVEAVPWRRMYHAFVVVWSVSVIKVNRIPGQSAVSAKTEFQPKKM
LLMTQPVVPGLRLGTRGHVTPGIVDNGIDLITYTALVLAVLHNSLPLYIVMHLIYIVTRA
EIVRQKLSTCSNLCLVVEWG
>Tip_3555
LMELSDALSPNMAAVNKIMGMITQTVSKPGLKLEFDQALWFNPRFLVTKLGNSKGEANGR
ETAAYGLEGSKKFPGLIAAKDWKRIYHAFISVWSVSTIKLDRIAGQGSVSAASQFQPRRM
MMPVQPVVPGTRLGDRRHVETAICNNKIDLLTYTALTLVVVHDNFPLYTVVRLIHFTTRR
EAVREKLKTCPHLSLVVEWS
>Tip_1077
FVEVFQKVSVQMSIINGLVISIKHQLPRADIQLDFDSAVWVNPNHVVVPSGSLQSEWMGK
KEGKLQAQGDPKTPKIIEETPIQSLVSAYIVVWLDTPESVDQRPNQGTATSNSAWNPKEI
FLFEQAVVPKARLGTNAKAHNGTCDKEVDAHSYAVLVSFLIYNQLELGAVALVVMFIARR
EVSRKNVLHNPRISLTTHFG
>Tip_1078
MVEYIEKISVAMAAGKRIVQNINNGITKPGLKLEFEGARWFNPTWVITALGLTQAEKNGK
LEGKYRANLSPTMGSLIETTPWPQYTHQFIEVFLTDQEEVEKLPNLGEQTAKSAYGPHKI
FLFSKPVVPRTRLATQAKSKLGICDKQTDSTTYNALVTFLFYTQLPLGGVAYLIMYVSDR
QFRKKNLEIAPHIGGTKEFG
>Tip_1931
MVAKKTYYTIRVYEVTKFPETVRLYTETSSRETQHGDALYSESLKLVAIRQIANAEGNAM
KLHNRKLVEAVNDQGLCITQDQRAAVDAPLVLWKVTKVSVNSIEGLRSVEPKTQERVAKF
KDQGEKEMPIMGKHLEGFQEPQLSEQNKCVLGAKQIMSVITKVGWEESAYERTRLYIERA
YVYKSQTDVGSWTVYFAREY
>Tip_1932
LLSPETYYTFRVYELIDFAETVQLYTDTSSREVQYGDGQYSESQPLVARNCIKNGEGCAI
KLHNRKMVDAANEQGIGIRAGQNSNVKAPLVLWKIARVSVNSVEALRSVETTYQERIAKF
KALVDSEMPLMDKHLVGFQETQMREQNKCVLDIKELMTCITKMGWESADYERTRIYIEEA
YIYQRQRDMGTWTGYFKREL
>Tip_3009
TQMIRGYFSQEIIILNKFTSRIAMAVRQPASTLKYGDAVVAANKRATRMSCVLSTKSGGD
KYVDKKNNGVEAKKWLCIARGLKGRPSPEIMKRTSAVIDVSNAKKSAAGEPKISVQSAVY
AELGAWEIEVSGAIMHAQNQPLFPAEHRAKMGAQFLVCVLAQAHWQAVAVGTVIVYAELA
DLLLYRITLVNYHAFSAERS
>Tip_3807
LTTMEAYFHLRPFKEDAVINQIDVEIRAAVETFYMGDNHMESTRRILTLRGAINPKKGGN
RTSDKSTGDIAVNYGISLVRGLQGGSSPPIMFADLMTVPIAYMLKHQTPDPMVDHASSET
FEFGEHDVAAIAKRLEGRNKSVFPSPQRTYQSVDFLLPCFIHEDWEELTLASTLMHVDQS
TIVKEKVAFNSYTAMFFKAT
>Tip_3808
LQTLQAYFQLQPYRKNDFVNRMQVEVRTESTTFRYGDSYVYSTKRAIVLRCLLARKKGGD
RMSDRAIGNIGVGKGLCLTQGLQDSTTPPILFWESTSVPVKYMFKHQTTEPKVEAMAAEY
FELGETEIKALGKRMEGKKQPIFPSPHRARLGYEFLVPCVAHEDWEEPTVGNVVLHVDKA
TFVKEKVSVCNYLAIFFKKT
>Tip_488
VCAIRIMLRLSLTTGAKFAPNVQLESAEAATIMNYGGSCWYSPRRLIVGSANACGESDAT
KLQDPEFGASAGSSGICLVQGIQGRFGAPMTLWLEACINLNRLDDGKDVQADARSVETRL
FNFDQQEMQRQGRCRKGRTQAQIVPEHLSGAGERQVTYFESQERWEEMIRGLVILYLDLR
QFIKTWIYLCVYICLIPRAG
>Tip_1865
MVAVESDVQGRLNIAARYVSALAIEESQPSSSWKQADKKWFTPKRGISLGAKQCNERIKA
QANHIRMDLFPNTEKRGLPQQITRQTGRSQLIWFNKCREINSEEKEADGSDDPQIVSNKL
RSFYQRELEEKGPAFEDDADFDILPQYYSNKAEKKAKTCITKVELSKRKDALKTLYIYNP
GFYLAVLLILGFISRILTSG
>Tip_1866
MVKVKSDLQGKLNIAARYISSLTIEESQPSSSWKQADKKWFTPKRGVSFGGRQCNERIKA
QANHIRADLFPNTEKRGIPQQVKGQTGRPQLIWLKKCYEVNSAEKEANGADDPEIVPNPL
KSFYGREFEEKGPAFEDDADFDIVPQFYSNKAEKRAKTCITKVELSKRKEAIKTLYIYNP
GFYLAVLLVLGLISRILTSG
>Tip_932
MVKFKIELKQRLRLAARFIPTLIAQMEEPCTSWACANTKWYSKKKSIAHGVRACQEKDGT
LSDHLPAETPPSASAVGQGAGVQAQVDSPLLLWLAICMKIEKKEERQDVSNDPSTTPSLV
INFYSAGFASQGPKFPATVDLNAAEDFLTFAGESDVLLAIAQRKWNPAGTIYLLLYLQDR
SFYHIEVVVTNFPCQLVDPD
>Tip_2457
LISFKVEVKLKWKKASKLIPAWNAEMEEACNAWANAHSKWQSQQSSVRFVVRTIDAKDGT
LNEHLRTDTEEHVAAVGQAEGICGEVGNQVILFLNICMNIRKAEERQDFGTDHSTQPAVT
FTFLTVHFAAKGEAFGAVPDLLSAEEYVTFAEDWDVITAVSNAKWDPLGTLLIVHYLRDH
PQYSAVVFVTEIICQIEQYR
>Tip_2458
MVKFKIEISASLSLGARFVPALITSMEEPCTGWACANTKWYAKKKSVAFGVQSCAEKDGT
LSDHIKANTPPHATAVAQGQGVQGQPGSPLMLWLNICMRIRKKKERKDFGKDPKSTPSLV
ITFYTESFASKGQTFPATSDLNAAPDFLTFADEKDVLTSISQRKWNPAGTIYIVLYRDER
TFYHIVVFVAHFVCQLADSN
>Tip_225
LCQVRESFQVHATIQNKIIPHFLIELEMPVTALQYWGTLFYNPSLISTVHCATSQERSGE
KINEATLGAARAASDLVLSQGLIGKEGTTLAIWVTTDHRTNRLEEQNDVEAREQNVPARF
LEFERFEVPKSGRPLVGRARAFIVSQHGISVGERSLVGCLTQLQWTDVSKGRICLFLHKR
EFVKTKVNVCAYICLLLRKG
>Tip_3138
VCELKENYDKALAASPTERSEFQLDVLGPIVGKWYGSATWLTDTWGILLAFASIKEERKR
SANYGKGYAGRNKPAEIARMTIGPSRPIIVTTWVNYDDDSKTMSSQTGVGRTEEHKSVAG
TGAPWPDTMMQNGVELGFEPPLLSANFLHSLQDRKEISDKEIASWCLIMLALISIIIADG
SLAKESLGTFAFVHVLLKFP
>Tip_3139
ICELKDNYSKTLHSSPKQVNTFELNVMGPTIGTEYGRASWLTSEWGLLLTFAALKEERKN
SANHGKGYAGKNKPNTILRMTVGPQRGIVVSTWVNYDDDAKTMSSQTGIGRSEAHKQVAG
VGAPRPNTLFQAGTALGIEPPMLCADHLQSMHNRKEITENNITSWCIVAVGLIAVLIQEG
SKDDESIGTISFVYCLLKHP
>Tip_3584
MSEYPAEFEFEWGAENENFGAQIELSPGPKGEVLFDPEFYIVEMYNLLFALETIERKHGT
QTSVIRILYESAAVETCLGFAAGEQMGLSDAVTLTFALAGSVQDEPTEQVTSHKCDETSK
ESISQIPSIPEPLEALEWDNAIVVPQYIPVTRDAKAASISGFVTWPVFSASLLGAELAAE
PVGARDVGLFEFFLQDFQLD
>Tip_3585
KINQPAEYHWEYGSGTEFFVLQIHLAPGPKVEVLFDPKFYISAIWELLLQFEMFPEKQGN
HVQIIVIFYEPSNVDVCVGFLKRKQMGIKTTSTWMVPAAGTITDEFHNNVALAVCDEDSE
EAIPEIKQLEEIQEALEIDGVVLVPQYLSGSAHSRASEVSGISVWPMFSAPLLTVELTPT
PVGAKEVHVFQFYFEDFKLD
>Tip_2208
VLDYDDFIAFEWSANEENYGISVATNKAPTLAAIYTAGFYLREIWSAVVTLELTQDEKEM
KKDVDRIIDELAKQQTCMMIAIGTEEGRGDAMKIKFIATSAVRDNEKALDVTSRNRKTGR
ESWPVIPALPEPLEAMEYYQCLITPEYIPKTRSAKVAVILYFIHWPTFTAPVLGVVLHNE
AVGSKFRGLFRFFVPSFSID
>Tip_2391
LADFPNYFCFEYTDSKDYYGLFPSTTLGPVCSSLFSPRFYLKEMWYRTFIAQLETEGKGT
HSDVNRVVEELRKVDLDLLLVLSVEEGGGNAVLFRAVFVSLVHEHEKELETLQKYHKSGN
QIVPKVAVIPGPVQGIGYAHAFVSISYVRKLEDSGIASVLKWVDWPSFIVTLVGCFVDRN
ELGAKFDGKVVFSAQSFCID
>Tip_2392
YADFPDYFCFEATTSKRYKTLFATTTFGAVCTSLFRPHLEILEIWHRVLIGQLEIEGDGT
HTNVNRTIEEVKQVDQDRLFVLTPAEGGSTTIQMRAIFIRLFHEDEKDLEALQKFTRSGN
QIVPKVAAISAQVQGVGYAHVFVTVSFVKKFEDVGIAALLKWIDWPAFIVAVRGCFVDRE
ELGAKYSGFLLFGARSFCID
>Tip_525
IGGFSEEVLLKWGICDGHVGFEVVNLGGAQCGVNYEQLMWIASMWGVVFALETIDEKPKT
RVEVGHVKESKSAPEICIKTALGADQGLGITIQLTYVITQASLDDKPELEALNKHERTGN
EGIPDVPSLPDNLAALGIERPVIQPEYLSTVHDKRYQTRLGFVGWPEVIAPLLGIILQEQ
AVGSGHIGLRKYFFVCFPIP
>Tip_3837
IANEVLLYSVDRGIVDRLKWEVSLEMNKPPLNVNQATCVYVNTLKAEVGVESQRAKIQGE
TVEEPKREITKAEVALKQKDELAPKAKSIVDSWLQTLSRTNIRWQVTELDVHTQYEHNTL
EGVDRPDRPRTDESVAALDDPVVERRILTTIGDDMIVKAVEAGRFPEEGKSQILLIFSKH
LLAKHVRGKLPQIVVLVDLE
>Tip_3838
MFDEAVGYSLRRDVLDRLKAEMALEESLPAANLMQGTVVWTASRKVEVATKSMRLELQGQ
IAEVPRGAADRVEHGLNMDKELAPKTRLSVGSWLTTCVRADTLSARAEMDVTKQHEHSDV
AAIEKADSPQRGQRILWVDDPVYADKFVGRLDDDQTVSAIIGSNWVSQGEQDMVLILSEA
SLSKDTLSELHRILTLLNLE
>Tip_3538
CDNILDPTSIKPAMCQRYGGNQYLKFADPGFTLKFATILASHPRRRALIVLESTAVHHAG
RFDLGREGTTLKNPELCLERPLKLEVFDNALVFLTEVVRVNHLNDPGRIASKETYVAVKL
YHYNVNQLPPKGSISTGSCRFVEYSAPISSIRAGPLTVVLTRGKWAEAVFGNLSLYEHQR
TFGVLKAGLISHLLVIFPLE
>Tip_3539
LDNVADPSSIKPAIHNRFGGNMYLKLGNPGLTIKFAGLVIFHPRRLAVLVLSAQAFRNAD
RFNMGRAGTTLRNPDLCLERPLKIEVFASLLVYLTEVVRRNKMNDPGRIESRETYVPVRL
YDYNVPEFPPKGTKSTGRTRFIVYGQPIAEIRAKPLTVVLTRARWHEAVLGNLMFYENRR
SFADVKMGLINHVCVLLPVE
>Tip_3699
IISASQLASVARAVRERYEQDELLNLGDVGATIRLLGALNYDYRIVYHLVLDSLLLKAIP
RAGTIPGSLALSVPGIFRDFLDLASEVRGVEISLADPRPFDGLNSSLNRDMIKVILKPED
IHLAAPDLLAKERVDISKASKAVTKKDLITIALLAEHVLLMNNQWYISSVGVEVLYLDSK
FMNGYPHVASNFKHVEIPEE
>Tip_3700
IVCASEPASKSPPIREKYEEDWLLSLGDTGSNLRILGIMNYDYRQIYQVVLASLMLKSVF
RLDVTPGSAAFTFPGSFRDYMKRASMLRGLTLCLSDPMPWEGVETPLNNDAIKAIAKVED
FDFSGPDFLAKDHKSIGKGGSAVAQQDLVTIALRSRWLLLIGGKWYIASIGVNVLYITHK
MYEGYPLAATDFVHVEIPKE
>Tip_1887
LCKASEPVGTTPTINEQYEEDKLVSLGETGSDLRLLGAINYDERRVYMVFFSGIQLRSLY
NLDVTPGSGAYSLPGQVRDKMKQRALFRAITVFLTNPIPWEGVDTSLNRVAIEQPVRVEA
FDFHGPRFVVSSKRANGKGGNNTANARLASTALNIRHRVLIGGGWYIACVGITLLYIGTK
QFKGYKLSGTDFVYAGKSKE
>Tip_360
LECGATPAALKSSVAERITSRRLIDRGDPATVERIAGMLKLEPRRLFSIALLGIAIRTVR
SVAINFGRTWILYPGSASEKVTKAKIFRDLMLNLCAASPWDTAGRPVRGDCEEREIKIAL
YEFTGRDYPDTVLKSLGAPGSAVGGNRFASIISRVRSPVNLGANFHLTTFKNIMLFSDHR
NFQKIILGLLAHVYVVTSDD
>Tip_170
MDSAAEPSSLKPAISDRFGSNMKLSLGNPGMVIQYAGLLIFNPRRLQTLVINGVAFRNAN
RINTGRADTSLRCPGLSIARVLKAQVFASLTVYLTEVTKMNQTNEGGRIESRDRYVPAKL
YDYTNPEIPPKGQKATGRTRSVVFGQRFAAIRARPVNVVLTGANWHEATLGNLMLYANRR
SFAKLKMGMINHVFVLLPVD
>Tip_10
SDSNTDVCTIRAGVITSTIDTVLTGIYAIGANMLISGKVYLKVRFNVLASGILGNRLLGQ
RLKETKKGGGPTAPNLANGAPMAAERLIEYGAWVYGNTDAADGDKCGQVASLSVYLHADS
FTFKRWQMSSECRNVGNVVRSYVRAPVVNKIEIAASSCILAQEFQESKLLGWLVVFLTAR
KLSAERLIIIVHILRIIAIG
>Tip_2648
QQTDQEQKLKSEGLSATSTTVLRMEPTTDANVFLFAGKFYMQSALEAIPGGWLTNEAAGQ
IFHETHQNGGHSVQEVEDGPPECTSRKAPVNQWNTFFRDVGALEGLIMFERIPLAWLFKP
FLLLKWKTPNKASPLANEDQEGLHAARKNLLEQATVSYYSIDKDKLPDSLRFVDMNYVIL
RYQPVFLPKLKEVYRSADVV
>Tip_2649
EKTEQENLIQNEAIRASAVTVLRVQARIEANVFLIAGKWYMHSALEAVNDGWLTDEAAGQ
IFHEVERNGGISIQKTEGGPPECGNRKAPLSKWNTMFRDSGPLEGLSVLDYMSISWFLEA
FILLRWKTPNQASEMSNQDKEILRAEVKNMLKAGTMIYYNIDKDRMPNSARFVLMFLIAS
RYQMKFLNYLKELLVSSDVP
>Tip_1905
SDAEKDSAMTLRATRNTDLPKVKVALSVDLEVFMVEGKYYVECSLKAEEAGFIKDVMVNQ
LYNEIRSNDGGDIARLQAGPPQMTDKNAKRKILNAAYRNVGPIPAFGTLDYLAIAWYERT
ILFLRWRSPSQKTDLQGQKKVMTKKSASQTMAGGQLGAHNLDKSQVNSAKNWLQCYITAS
RSQPRECAYLRSKLSVTAAP
>Tip_436
PEGERETPLRSKAIRENDLNKVQSDLNIDLETVVNEGRYHMRLRAEYIGPGWLKSKMIEQ
LYYELKAGGGGAAPKLDVRPPKMMEANAPLGVPNYAYKDKGPSQGFGTIDYLALAWVISK
YVFCRWRLPGETADVQSYRRSNLEHAVVSQLREGSYGKHHLERIWTPTPRNHVVALLAAS
RFRPTTLDYLTECMMVTEIP
>Tip_2416
VDGEQQSTLEAQMNADAQRDRFVREQISDLLVHAIQSFKSVALRFDAIRSGWIDRNLFTS
LFSMKKAGGASPLVQIDVGSPKKLKAKAPNNVLDFVTKQHQDSDNSKVRDNVLLGATAEQ
YAFCKWQMPAVYSTILCAGPTTLDEVLAIEETDARQGSSNSRKKFQLDPVNRVLTRISAN
KFKEIVLEYVAVVLAVYELV
>Tip_2417
SEGERQSALEAQMDTDQTRDRFSADLISDMVVHPINGYKTVSLRFEAVRAGWVDRQLFAS
VYCMTKAGGGGALVQVNLGTSKTLNKSASLDIEEFVCKQAKSSDGFKILDYIALGHATER
YVFCRWQMPGAFESSQHADPYPLLEVVAIQLSDGRQGTSQTEKQWQSEPANRVVVMISAS
PFEPKIIKFVAMVLAVTEIV
>Tip_2996
QEREANLPVRLLMGDDRVLQKYAAELIYDTQLISVVAYKNVTMAGESIANGWAHRKMYSF
IYSHGGEQGTGLLRHADDSPPKQITYEVRLVFESWACMEAKASAGLKTKEMTAIFVFAAK
TALNNEKMPGALATVPDHGPVDILQTIVFHFAIGALQETYREREWIESPVAYQIPLSALS
ALETRHILYSSNVKFVVKLN
>Tip_3404
MIREANLPTRLIMDSPKPLQKYESDLLYDIQLIPLIAYNKVTMKYESKTSNWVHRKMASF
FFIHGGKKGTVYIRHADDAPRKEAHYETRIAIEKWGSQAFNMALGLWTKEISGVALVKLK
NAMSNDKMPGVMADAPNHGPIDLLKSIVSHMSLGASDVLQRERELVPSGLAYEIPLTPLS
AFDLQRFLYTAHADWIIRSN
>Tip_3405
TFDSADQCRKIYMDSSQPMQRYETKLVRDIELLILIEHNQVVVRWQSNATNWVQRIMAPF
FHIHGEKAGKIYLRHAGCPPRNQAHPETRIILQKRGEAKFRIGFALWTNEFGGVALQNYK
NGSENKKMPGVSQSSPDYDPADLYSSIVVRVACRAAKIAQRVISYVPTGIIYEIPICPTQ
AFELRRFLYLASNEKTARAS
>Tip_2225
TEREARLQVRLLMGSDRPLAKYAAELLYEIQLISVVAYQNITLSFESITTGWIHKKVYTF
ILAHGAEQGTGLLHHADGAPPSEISYEARLVIEQWACMEAQGNAGLKTPEYAAIFVIREK
QAFDNEDMPAALATIPDHNPIDILQTVVFHLALAALSVTYQEREWVPTPRAYEIPLNALT
QLETRSLLYLNEVKLFIKLN
>Tip_1877
SAVAQRLAIELIIADDKSRRKYADQLQYDIELVAFVAWKKVILAFGSLHNKLVHKKVVSY
LFGHAGEGGLGVLQHLDLAPPKEIGRDARVGIEEAACLSKQSTVSFRSLEYLALTIVKTK
RALFRDKMPAGFSSVQEDNPIDCLRTDQFQLGGERYGVTYLERKWVPTPHTYSVAIMAVS
PLESRMVTYIDEIRFLDKVA
>Tip_3002
TQGRKDDVLANQELDYNTIAKFIVDVLMERRMFFTPGRCILNEKLQYITPDKREHHIFGK
LIPTIRSLDGMCEKLMDISPPNMTEGQGPIGLWDWSYNKGNPARVSASLNFLSTKLYLPA
FKFCGWRNQGQEQKVFGEIVNDVKHSVRISLTKDPFGTHEGMMMWVVGPRRWKGAMPVAR
FFICKAQKYVSASRLPAATP
>Tip_3003
RLGGKESVLLGRNKQQDSVPRVVINLGANPALWFSPGCATGGARTVYLTQDEVGKEIFGQ
LVPDLRAVPNACHPKLDTSPPRELEDQPPLAVWNWGYNAVVTVRAEKVLRYVASDWVLET
YKFAESSMKGKETKGVFDRKSQIKKTTIEAVTKDEFGKNELDKLWAKSPYKWRGMVVLRS
LFNNKAINYVESVRLRAAIS
>Tip_1444
NRTEYCAAMKSNALDENEVGSIKTQLMLDLDVFLFPGNHDLTVTFEPVSPGHLKNMFLGQ
IMQELKVDHGGETPIINLEPPFLLEKTMAIGVWEYALKQTNPTSNIGSFNYLAVQWVMRF
FLHCRWKYSGDKEDPTGTRRTSLADEVANELAAVKYGQPKLEGLWVPTPHRWLNSYVAAD
KYKPRATNYVKEVKALVQVP
>Tip_4007
AEVETAAGQAAHHSSNGNIRQVAISVELEYKCFAEPGRYPLKVRFKTLAQGWLKTDCFES
LCGPAKPRGGFTKPEADVGNAQESCKQVDFGFWEWAYRDRGPIQAFSAISSMLVELRMKS
LVFRLAAMITGEADAELFTKGHLQKVSISNVNIGIAATQPLTRMLKDELRGWISIFLARQ
TYPQETASLIDRLIKITRLG
>Tip_4008
GEGVSNSSKASKEEVEGTINRVATSIEVEVEELVAPGKIALHVTFKLLANGYIRNSLFGT
IGAPSKEDGGGTKPDVATESDKDGMKEIDFGFYEWGYQHAGPDRGFGVISQMLIDPRANS
YAFHSWNMTHFNTDISGHVKKYLSKGILSDVRTGHMSSGPLQRSRHPDLHDWLDVILGKQ
DFPKTKSSLVNKLMKVTQLG
>Tip_1780
ASDTHESPRSNVNMARAGMETMEAEISAELKHLVQPGTYFLKAELNVLEIAWIKNAHLGT
CVSKITNAGGGTTPNIEEQAETVAQVHVDNPFYEEPYRDAEPEQGYPILEYAAWYLYVES
SEFCSSSMHSDNDDVNGHQQPRIISDIRVNRNLGVIEGRPVAKIRSETMRGWLSLLLKQS
RYPLQKEGMMARMLKIDAQG
>Tip_1781
ADDETEASRSSVNMARAGIDTVESSLALDFEHFVQPGKYFLVAEFNILEIAWVKDAQLGI
CVSKIQSAGGGVTPALDSQSPNEAQVRISYNYWEDPYRDAGPGQGYPILKWASVNKYIEK
YEFCSWSPFKDNDDIKGHHKPVILSDVVVSKNLSILEGRPVAKLRNDTMKGWLQKFPEQS
RYPLQKAVCLARILKVESNG
>Tip_249
AESNTDASKANLSLKKGTMEVIDTSMDLEIEAFTEPGPYYLEESFSLLKQGRLKNSQLGS
FVHRARSDGGGETPSLDAGGPKEEQVDLDFAFWEDPYRDQGPNQGFVILAYLSLHFYLES
FAWCSWSMAEENSEVYGRIEDSIRSAVLSNVNVGVSENASIEKLLPPSMRGWIAIFLKQS
RDAAQKVALFNNLLRESVLG
>Tip_87
ISAQAHPAGVRSGIVDNVFDQVLIEHTGNGVPFDTRNQPFVKQKSEIMTSGPGREYKYVS
LFDKANKKGERCMPEWPTGAEINPEAPICFTPRVVRTEELGARRISVTFIVRACYFLSLS
MSFDNSNNGRNAEESEGFYSPFIFEWAKVNVKRFRLWKMAVRSLRRALEIGVIILYPTGG
PLGYPEQLIIHNYVLYLALC
>Tip_108
NTVQADKTAIRQSFSRTLLNSDLVECTREAAPIETRCQDWIKAKSVVAAAGPGKDYLYLA
IYLEVNTKGDVSKPDYEQASEIMGQQPVCSAPEKAPHKTALIWSITAEIVLATAFLMADA
LSFGMPRAGRILEDEEGYVCPPLAGFGELNVKRFRFWTGAFTVLRRLNEAVFQTISSVRD
DHPWRQQVVALPYVVFLRLE
>Tip_1620
KGAQADRLPIVTAFIRHLFEGVIDKTTRQAAPIQIRAQDWIKVHSVLGAVDPNSSYLFAA
LLADINANGQVSEMKFDMANKHMGQAGVCVVPEQEVHTTQSLLSITNTYIVRVAFLKLDE
LTYGLPNYGRVIKDDIGFLAPEISESSKMSVKQNRWWAGCYKILKMLATAAFVIVASVPG
NMPLQCGKIVLAYIRFRQLS
>Tip_3189
KKVSDDNMSVTNPVRDTILDATIKQMETKTSSVAVRNQEVPKLKTIVAAAGPGQDYLEAA
IMLESASKSDVAPIDLDMGKKTVGQFPICIKPDKRILETTLLWPANSAVLVSTAFYAINT
LALMAKNRGKITDEQIGFVIPPVYRYSNHELRQHKWWRGCFMELEQLGEAGFVLFETTPE
QQSYRQGKIVLPYVRLMQLV
>Tip_3190
YKVSDDKMSVTKPIRDTILDAILRQLETKTASVAIRNQEVPKAKTWIVAAGPGQDYIEGA
IILESASKSDVAPIDFDMGKKRVGQFPICIKPDKRILATSVLWPANSMLLVSSAFYAINT
LALMAKNRARITDEQIGFLIPPVYRYNKHELRQHKWWRGCFYALDQYPEAGFVLFVTTPE
QQSYRQGKIVLPYVRFLQLV
>Tip_2319
TDEFSERVGQISGWLETLLGGQHQHSTEAYIRLPSKSQGYAIMKILGKRFGVLGSCELSV
MLSELEETGCRMHGDIDSSGRASFQVALARTPVKYIVKQKGLFSDQSQKSLDLYFDLIES
VTFTGPRLGSQVEDAAGLFEPYLTTAPSAALNKNHAWPMSTKLLTVGGVKNVLFVYRVPS
KVYYSKRKSLRSIILMLEMF
>Tip_2320
TAELKERVDEIGAFMDTLLGGKRAHRSDTAIRLPSKHREFLILKILLKRLGVIGSSELTT
NLSERKKTGCKMWGDVDSAGRATLEIRVSQAPTKYIVKEKGLWAEQAELALDLFFNLFQS
ITFTGLRMGCRAEDSEGLYEPFLTEAPQVNLTKNNLWPISNKILTVAGVKGALFLFLVPG
KYPYSKRKSIEEVLIFLRMF
>Tip_2227
FDQEHERYEKMTAALNERVEGRRSESSGSDCRLLTRKIVYFLVTILICQLTLSGIKQFAI
GNEDSKRGMRMRDGDIESSGRLRIREKLTTVPGKFAKSFKGPTPGAAFFTQKQVLLTDKA
VEYCTPELGLRAEDTEGFYSSWMDRWQDVDVVRAGIWCVARKSKNYSNRKEVLLLLIYCG
RVPVSERRRKHASLVFLNVT
>Tip_2228
SSTQKQRITSIRAEMGAILRGRRVQRHGATTRLMERNIMYFKRTLIVARVDLSGIRKFTF
NLEDLQPGSSKTWGDIETNGRITVAIRITAFTAKYTGSMTGPWNGAAYFHESTALLLFKK
TAFCTSSIGTKAEESQGFYEAFMTRPQSANIQHHGLWCIAKKTIRFQNSRAELMLIICAG
KLPMVLRKSARAVLINLNIV
>Tip_287
NSGQVDQVQVKPAFMGTVLNSPKFEKSETHSPVNNFNKEFLKIKFTMRMSEGQKDEKVGV
ALDSTRLGGKRKLNEYQVAGKFSAEVLVQCPGAKYTAEQVTALQEMAKVDLSVNYLLVRS
VAAQDPQIAQHAEDEAGYQPPFLMQAPFIVTQSFQIHCLLDYALGAFSTTNLLLLFFSPS
SLPYSSQNKETDVIIFVKIE
>Tip_288
ASAQADQVVVRSAMIGTVLNAKTTEQSYVLSSMNSMGKDFVSVKCTMKLTEGKRDYKVDQ
SLEDTKLGGKAKLPDQQSAMKLISEVMIGCYAPLFTMEEAGALKNSESVEQKLCYLIIRC
IGSKRPKAGRRTIDESGFYSPFLSRTSFVNIRSFQLSSVVDNRLLVFDSIQVLIIFPTPG
GLPYSGTKKISDMIVFKGLS
>Tip_3062
KGRQPGKAQFKGGVKVELIMRLRTGYKQMTVMKEYAKRTFLDVMWLGLSKAVPAYRPIGE
EFQIVLNISGGPDIEPRQGRRTIKEISQDYRNPVWTNFNRSLTQVLEMKSAKIMLRNERV
YLDREVLVLGKELMLSADILDEADERMLVIVARISSYLALSVVNAVDTYMEDAKIVDVPC
QMSHYAFYVQGRYVKILPTT
>Tip_3063
KGRQPGKAQYKGGVKTKAIMRLRTGYPPMTIMAEYAKKTFMDVTYLGLSRGIPAQRPIGA
EFQMIINVSGGGDIEPKQAARTIKELSQEYRGPVWSNFKRSLTEVLDLHSPKIMFRNERQ
YLEREFLVLGKETALSANILDEADERLLAITAKIGSYLALSVVNAVDSYMESARIVDYPC
QMSHYEFYVAGRYIEILPTN
>Tip_2245
KEGFVKKTTLMGGVILELFLRIEMLYPRLGKDGEIPKEIFPKIILIGVALGLIAQRPTDA
EVSMPVNLGALVKPDSRRTTHILKALPHRFMGPGWSILGVIVSKLACLRNSFVFYEEETT
HVIRHILEVAKRADICVYIASAPDNLALFADDYEDSALELLIKLQIDETEDDLKVANTPS
NIDIWQNYLFMAACETIPSD
>Tip_2246
KEGFVRQDVIAHGVVLEVLLRVELLEPRKIRGGEILGKIFPNVSMTGTALGILAQVPSDA
DVTLPVNRQGLLLPDNKYTTNFIVSIPHKFKGPGWSSMPIIEKKLRNLRNPFLFYKKENE
RVVVHVFKVAKEAEICIFVAGAPTNLALFADDYEPTALEMVLKLTVNSCADDLSCSTTPG
HVDVWQCFLFMCQAETIPSD
>Tip_580
KRIIVRMIDLIGGYIIEVRLHVEVEAPKLTLTGDILKKEFFEVVFIGLAVSLAALKPLGG
TGSMPVQSGDLVLPGSREGPELVQTLTHNFKGAPWDNFGLAVSKFINLPTPFIFFDEHSS
YIIRDIHHIARNVDSAIAINWRDNDLVMFLDEPDERALVWSEILTASVLADEAKVQMAPA
HLDNIEAYMFACSAELLPDN
>Tip_1609
GATQEARRGIDDAGLVAVLSQDSHELFREFPQWKIGMSQVDDMNIITGVLTKPERLKFGA
TSTRPTKSAFNRSESDVDAGIMLRAFEVSQDNPVFVEYDEGIVETPYILMTDVKQGAEKL
GADNGDEYNCDQNPPDIEKKQLVAATFFEIDKRNNVCERSIHEIGVEKYNDYPTRDFPDH
LKRDGRFIYGKGYVNMSVVD
>Tip_1610
YRLQESARGVEIQGLIAVLFQDSSDFVKELPKWNIGLGPVNDVGIPEAILSVPDKLKFGA
DMTRPPENAYRKSENDEDPGCMVKEYESTQDDPVFLELDHGILETPIVFVDEEKQGADKV
AGDNEDQYSTDEGPQDVEVKQLFASTQFTENRRQKTLYRRIQELGIEKLHDHVTRAFPTY
IHQDNRFVYYKGYVNLSIID
>Tip_1912
VRLPENSKENASEFKLKVIFQEKLDLVRPITELPIGAGPLAAVGAMEQMATVPGQVKMGL
DMNTPACNTHCVSTTRPSEPQRVLDLELKIEDPEYLEFDHGVADSPEIHVVNEKWGKAQV
DSDARRYYLKDEGSKEFAIKGLKKDIAYRLPKEERSLDNHRDLHTVRPSNFFKVKALPPL
WLGEFRFFFQAGLLKIQVVE
>Tip_3260
VNLPQAAKVETALYFLQLIFQEKLDLDRSVSELEFGQGPMASVEQTDQLGTVPGEVKVGS
DTNQEAMCSAAVSPNVQRDPTSIVRISIKKADPEFKQFEHGTAGVPIMHLQEEKWNRRQV
DGDARAYFLKEEGSKDFRVEGLRQDPEMRTPKEDASMSNAKHIDNITPLEHFAVALFLEI
LLKQYQYALQFSLFTSEVAD
>Tip_3261
VRLQDTSAEQSKEYFLQLKFQEKLDLAKPVSELPFGAGPMAAVGHTEQEGTVPGEVKMGT
DMNQPSCCSHCISENRKSEPLRLIDLEVKIEDPEYIEYDHGIAGSPVFHVAGEKWGKQQV
DGEARRYFMKDEGAKEFKVKNLQQDVAFRLPKEEKNLGNDNDVSNIHPSGHFSVKMFPEI
LLKEYRYVFRYSLFKMQVVE
>Tip_3194
MKIDQNDREVEKDALFEIMLRMKVDIIKRVPKWRYYGGDSARINAPADFHVMPYKAVLAI
ELRAESKVYYSVFEADQEQYCLTKDIQVKIEDPHYAEYELGITTYPTNYSPDKEWGAKQL
TGDEEKSVTKDEGAGDMRVRRLLDDAQLEASHNEKNIEHSDEVLTLKAVKVYLVLALRPP
AVSDFNYQYLNGTCNLAVLD
>Tip_3195
LKIDRNDREVEKEYIFEIMIKPKYDLLKRIPKWRYLGGEAAAINAICELHIVPCKAVSGI
ELKAETRAYHAVFEASQEDHCLTKDLDIKVADPEYIEYELGITNYPCPFRPDQEWGVKQI
EGDEEKTATKEESAGDLILRQLLKHSTIEAPYQEKDIHTSRELLTLRAVRIMTVLALRPP
LLRDFNYRYFNQIYNIRVRA
>Tip_2456
MKIDQNDREIAREYLFTVLYEDKADIVKKLPKWTFQSGPMAEIGVIEELHSMPGKAKLGV
ELKEPTRVSYEVSESDQDASRMLKNFEVKIEDPEYVDYDLAITKYPTLYVPERRWGAKQM
KGDEEVSFIKDEGAYDVEVRFLQDDAKLRAPHETKDLHCNGELLSSQTVSTFANKGLPPA
LIKEFRNSYFKGYYNFSILD
>Tip_4078
QRTTQTVRELQHRYTLDALNKRRANHIRSSPQWKYSGGPTLELGILESPRGLPSDARIPI
HIREPPQRKDNLRAVTPDTLCILDELDLEVRDKVQVKLHAGLSNIPAMFIGEKNFSLEDH
KGKPKKQYISGEVYKSSILRDLQSENCYTVERKQKSYYNNIGKVKIDKWFGIGSVSVPFQ
ILKGNGYICLDSIYNFQLAF
>Tip_4079
QKTTTTLRKFQKKFNLSLAYRRKSDQVREPPRWTYGGGPTVDLGVIAAPRGMPADCRIAV
HIKEPPHRANGQRQGSQDTVCHLDRLDLKIRDKVQVNLYAVLSNIPALWMGEKSLNAEGY
KGEAEKSYVSGLTFKSSIMKELQSEKIWRVERRKQNFMNQYPKVKVAAWYGVGTILIPPR
MLKGNGQICLDDLYNFSLLA
>Tip_509
LVLKQILKEIQHKFDQALLYEEHLELVRLLPQVVYLGGPFIDVGVIKSPKTLPDDGGLPL
NIKEPPARIHSITVWTYQTGCLMDELDIDVEDPIYITLDAGLAVIPSLFIGEENHAHRDI
KDAQKESFLSDEAVDQEFVRDLQEDKIFTVERRERVYFNNASKVKLNKWHNFGTVAVPAR
ITRGNGYMAINNFLNICILG
>Tip_1228
QRNIETKRSGQLGFAMKVLFRLKLGLVNEISAYTYPGTLIIDMGIAHTTEGLPSNEKAGV
DKKKPENHGIGFKCESSDTADMYPEMFAKHENVLYCNLNIHWTQQLGAVSWARFYTNNEI
AGKKQITLVLREVKDFPELRDQINRKLWKVSKRERMFIAIPHKIKVDAYAGWGNVVLPES
HLTRKDFYLLHKLYAFLSIS
>Tip_3989
QRSAETERTFSSGYIKKVLWRIKFGLVEEISRYKYPSALIVDLGVAETTSGLETERKMNV
DIQRPEAHGLKLKNEGNDITDMFKQMFVKTEDLLYCNVSVQVARRQGAIGAARFFSHNQI
TGKHKLVVAVIDSNCFKELPDQINLRMWKVRRRERTFIAIPRRVTFGKYSGSSSSIIPKT
NLQQKQFLCLEQLYELLITG
>Tip_3990
EKNAENKRRTALGYVRRILLKIRLGLVDSMSMYTYRRTIILKLAVTESSSGLSNENTVGV
GVKRPKAHGLGSRDEGAEQKNMLKQTNVKNADVLCCNMNAQFLRKLGHVQAARYYTRTQV
LGEERVTVMVKEADNFPNLRDQVNKRKWSAKRRKKSFIAVPKVAKVNKYGGTGSPTEPQN
NLERNQWYFITKPYELMVIG
>Tip_1434
GNNDDRRPQVSNDYLFRLRFQIKGDFLSERIEIYQLRLFALPIQIANAKKDLPVQRMLGV
NLTENPSLGQGLKAVPSTSPNSLQELLAEIEANLFGQFTRTMSSLPALANEQWYYAHKQM
AGNIGQSVEAEHVSEEDILRSIIDLRMWILYMRDLQFKESCAKTRRDRETAEDNLYVHPD
RIVDQDFFLMSRLFEIKIVA
>Tip_3491
KKITDRRGQVQDDYFFRMRFKLNSSFIEARIKLKRLALFLLPIRIVKTNKGLPQQRQFGA
DLKENPRLGPGLKAISSEATALLKELLSEIQAGLCGKFTATLSSLLQLGSGAWAYAHREL
AGNTDQSVDIEHETEEDILRSILQMRLFVLYLRNVQFSANCAKTRREREDYEDTVNVHPD
RVMDEHFLLPSKVFELKIVA
>Tip_3492
QSADDYRPAAQDDNFFRIKPQMRNSFVHERYRLNHLAIFALSVRTQKNKNNVAAHRQVGV
NLKENPRLGPGLKAIPSEATNLLEQLLEEIQADLFGKISAIVGSTLQLGFGTWYYSHKEL
AGNTNQEVDIEHVKEESVLKSLLNMRMFILYLRTVAFPGDCAKTKNEQEEYRDHTMIHPD
QIIAEPFALPAQIYEIAIVA
>Tip_233
RKTNQRRLQVIDQSKYGGWASIKTTTIPETIKYKDFDSYVIHYRMANARKEKPAEVKVAV
SVELVPGMGPGLPQVEAFAAPFTEQIDCQIEEELAGRFSTEIFNIIFMIHGTWYHKKGNA
SGAGEKVIELAKITEEDLHRTSIDVRFWSLRVQRAFEKTSCEDATQDVQGSSDILGLQAS
IVQSDNFLLPARIAKIAIAT
>Tip_342
TKFSSQRPKVKDFSFLKPLYSYGLNLAGEYIKFRRVVEILLPDKADFAHAVSPDELRIFL
NMAILDGKVPSIERIIANEGALSHAIILETQEDIQRDSNKNKTLTLFKTRGNYYGDDFIV
QGTSLSAIVYIELADDDVLGAEIFVKYWQACQKRALPEEPAADESRGIDKNVEIGYLRAA
ALMVDKYLIERQLIRAFTKP
>Tip_518
DNAKNEAQLIRSLLFIRILLITFLAADTQITKPDALIVAVTPSQPPIALPLDPVEIKLIG
KLDLIEFDGVSYVEIVRTEGDLESGMFTFTFFEIAGEPIGETLAQVHEIIREAHRLNPAA
NRDERLMLQTVVLMDNEPYSLEHVMTFSLFFQVFSSPLQKHNPSTKALDKAEEVEADYVT
LVLVDQELLAHNMVNILLGR
>Tip_519
DDHKDQTAVIDGLFFIQPTMILSVEANDKYTRSKALVRIITSTASPSAHPLEPASLSLFT
KLKVKEGDGVDYQDTISTEGELASNQLLYRYFKAVRDMSNQDIATVQAVKREYHMLTPGL
NQEEIVSAKAIVLFDADGMALNLQLKFWVLLQKYSRPQDEHNEATRGLDEGNQMNAAILP
LVILDHWIIRHRLVDFFLGR
>Tip_433
NKVQRRRPEVHNLSYLRPVMSKTLGAQARYINAQGLIAIQLPANKEAAHKYKPKDLSIFI
RLKMKQGDGNHHCEMLSAEGKLADAQVFYTDLEQLGEVAPEDIERQYDYKKKHHLQSQGL
QGYELASLCLIELDDAHGFGINLVLEFWVIFQRQKVPDDDASNGAHNLDKSEEVVYLRAK
VALVDHMLLPRRLPKIFVGP
>Tip_1191
NTCAARITKKPDQNWGLPKYPIRQAVLEAKVCNSEYRVYTAPIRFGNVSQALRDDNYGRY
SIPEHPGRRIALKPVQGGTAHRLADCIANGYDQKGDHLPAVEATIRKVAVGSWYFGRQRV
ANEWRSEWQVDHLIETNPVRADSEVEVWFIAFKKILYEEACGRFAAEKEGVTNGIGVSQD
LLQDEEFHLPTVIRDLQVLG
>Tip_1192
ASFRARLVKLAEEGWHTPRYVMRRIVLKKKICNWKFRIYTYELRFGKLSNNLPDDTYGGL
SLNETAGRRLQVKKSCGGAGAHLQDFVSDSHDRMGSHIQGKETAIHKVASGSESFGRERF
YGELQHEIDVDAISDTRLMRIQSNWEATYFVLEKILFEEACGRRRFNKAGLTNELGIKLD
FLQDEILNLPQIRYDLQILG
>Tip_576
KACSARRVKVLDQNFAKPRYPMRVGVVERRICLSKFRPFTLPIRFGNVVDDLPDTNYGDI
SLPENPGRRPGVQKISGGAGDFLQDFVAELQEHIGDNVPAKEETINKISADNWYFSKKHF
AGELRQELDIDHIVETHLMRLEADMRLRVVVLENIMYEEACETYRTEVEGVDDAIGVKKE
LLYSEEFEAPTVARDLQSID
>Tip_259
KKANDRRPKVADQSYFRPRFEMRESVINEAVRLKKFRPFSLPIRISNAEKDLPEDRHLAI
NLKENPGRGPGLKAISSSAGNFLQDLITEMERNAAGKIPSQLSSVLQIQGGSWDFGNTKF
DGNTNQSVDIEHVSEEDVLKTNVDMRVWVVALQKVLFKETCENAKREKEGIQDAVGVKPD
MVIDDDFEIPNRVVDEQIVA
>Tip_44
KRAEDVDPRMAGETLFRTMFKLKNSFVREKNRWKELALLCLKVRIVPQKKKLPNTAQLPV
ATNGDPNLGDALKLTASDSSKLLEEIIVELEAPMFNTLDAVLESLMQVAEGARYNFAHQI
VGNIAETIDLASSTEEDLLRSILNTRMKIVNIKGLRYFASCAQAAVARHNADGHVDITPD
RVVEDEFMLLAQYFELRVCS
>Tip_457
PLEEKAAVTLLIIFIAAVLVKLKVSSIQTMDRKKAWSFFYRGIGMTGDAKYMARKTKLAI
NIDDDPSVGLNVNPRTNELENIPERVPMDFNSEQEVPKNLMLTCMSEATTGVQKYIHQWL
VGNMRDNLILEETSPVAITRDLFNNAVQFFEKYVGTQRGIVKAIKVRPYSATGQILIKDG
TLGHKEYLSFEQMIDTITFA
>Tip_633
PIGEKSDITRVQIFIPQILLKIRMQSIQTAARIKVFGFYKAFVGTIGESKFLRSKQRLQV
ELKADSDLGASIAPHENEFDEVLERLAMRFNNAMEVPRNLRLTMVLEIDIGARNYAHHWF
TGRMRENLILEECTGEAAIKQLFSDCVKFFEKYEIANRTAVEAMRARQYFTTGQIMIKPA
CIAHKDLWFFEQMLDSINVG
>Tip_915
PVGGAEDLSNVQILMPKLLIQTGLGNLKGGNYEYLWGFFEAYTGPSFDTCFLVGGKKLAI
VLLPKPMVGVGLGDATNDLTELLECVAWFYDMLFDIPQNLRLTEILQINVGAKDSSDIWY
MSTVDDNLIWSNCIQEYLLEDIFKRQVLLFRKYPDNPEAAVHAMKSRNIYTAAQIMLQPM
SVVQKALFFFQLIVQPVTVS
>Tip_2080
PANNEMDLDHITLIIPDVPITTGLNDLEPGGFAHVEDFITAYSPRAGDTSHVKGKELFAI
VFWSKPNLQAGLARLDKSSDALLDLIAWLIKVHFEAPDTFHVAELVNYTVGSKIHAQLYN
LGPIKHEYVWANNISELIMKDLKTGTLPMLHQFEPRSKELAIALELKAAYKRADIQTYAL
VIIEFHLFYLHAILEPVAIG
>Tip_2081
PVDDDADVNNISLIVPQLNLANGMNTMQNGGYDYIREYMFSYTLREGDLSFLKGRDCFAA
ILTPKENVGLGLGKLSQKSVTLLEIFAWQLELAHDAPDKFDIARLQDHTIGLKVIAKYWH
LGPFRDDLLWERCASKQITRDIYRGSLPMIHQFEKTSKEQALELDVKHVYTHDDLTSQHM
ILVELPIFYLSTAMESAMTG
>Tip_1977
DLNFDDDLSNIALPFQALVLKAGYNELKKGGIAYTTGYLDCYTGKSTDMELPSGKSDYPL
VLSPKPNLGAGLVRLRLPIEKFADLVAWMYKASYTLPDEFEISILPNYTAGSYMHSRHWY
LGPLHSDFIWDFCFNKGIPRDLWRATIPLIQQFEEQAKQAIQVFSIETVYTRSSEESQSM
IVIECNRLYLSTVAEPTILG
>Tip_1978
GADLDDDLTNITPLVQALVLRAGFNQLNEGGYEYLTGFIDCYSGKRGDTEYPKNREDYAV
VLSPKPSLAAVLARLSLPTETLAELIAWLYQIAIEALAKYEVSELMSYTVGNYMHGRYWY
LGPLHDGFLWSQCLGKRVVKDVERGTVPIIHSFEERSKQALAALRINQVYTPSDAQSQLL
IVVECALFHLTSITEPVVLA
>Tip_2117
EVNVDRGQIKITLCVKALPIEEGYHLMNEGGFDMVGAFIDSATGKADNTTHLGGRAGYLV
IIAPKHPPGAGLAISALPTERLYDIFAWVFTLTYEQPETFDTNELFDQEPPQYNHVRYWY
SGPLADEFFWDQNLMKKIVRNFYVGTAPLIRQGEAYIKQGAQKVRYDAAYAKEEAQSDEM
TVIECSLYYVAPATEPVLIF
>Tip_2118
SVGLPTAHSKITFCLQALVIEVGYAFASDGGLDIVTSFFDRFSSKGKNLTSIYRRAKYFA
LISPEPTPGAGLAFESLPMQKLLDLFSWVFSLVYDQQDRFDARVLLNHDPPQFIHVTFRY
HGPIAEEFIYNQVILQEIALFWVLQTSPIFTQGERYVKQDARVVRQCDLYKAKNSERDEV
TLVECRLYVLDPQSEELIIV
>Tip_697
PANERTDEPMTQTYISKISVEFSFSNLTGLNARKFFGSFFDRAAIIESSKALPWQGKFEL
RIEQEIAAGAGLGPECEVLTDLLIQAAIEYQSALVSAHNVKLSIAIGIEAHLRDFEHYQL
LGDRRENLLEEHTAPETLDSEQVSVGPWLWDKTETRGKHALLGIMVDKYHGSGGLLLSAD
TLNRADVLLLSSVLSHIVIR
>Tip_2812
PQAERTDNPMKQAYITKVCVDIKLKNLEQQTGHRYFGNFTDRVAVMHSLEVLPWKKKFNL
GIDADMVPDGGMDDEETVVSDFLLRIIRTYSMAVISAPEIMLALPNDIMEERQQICDNEL
LGDQPQQIYDEQEGGESSDLDIVDVGMGLFDEAAAPKNHILLSSDIDTYHGSFAILHDAP
SLVATDIDAIASEGDYVTLR
>Tip_2813
VAKERTDDPVRRTYLRKLTCDFLLSNADKLNAKEFFGGFFDRVAMIESAKSMPSQQKFEL
TIEQEVQAGAGKNPPISVITRLLIMASIDFKSAVQSSQNHAMAMANDIEANARDFEHNQL
SGDRKANLIDEQTRATTLENDQVDLGAWYFDKTESQGQHALLSKTVDKFHGGATLLLSAD
TLSKSDVIYLSSVTKRTMIR
>Tip_2508
ERPKVAGSTVNIAFEQKLVYVTQWINFEIHQFARWLGKITLTIATLKDLKGLVMAHVSII
ATDEGEPNLDGSHADDSSLHKHGHPLVQKKRPSLILVTANPSIWFIEAILTKSRGGTTSG
LGRHIEMEYVAELKIVRTDDSYVKVPAFTKAQEKRQYTTFETVKQPVKLKEIRRASKFFN
SAKGVDLNYLGLQLKQEVQE
>Tip_2509
ARPKVAKSKVNIAFERKLPSVTQWLNYEMNQFARWLGKVMLSIKTFKDLKGLVLARATIL
FVNTGAVQLDGSQADDSALYKHGHPLLQKTRPAVILVNANPNIWFVGFILSQTKGGADSG
IGRHIALQYVSKLQLVQTATSQIKVPAFTKAEEKRQYTRFESVKQKVRSRDMRRASKFFS
AARGVDLDYLGLQLKQEHQN
>Tip_2452
QRPKTTSCRLDVAFVMKVLFTVKWVQLRLNHSAAVLGEITVEAGNAEGIQGLYLTRTTSL
SVDEGEPDLAGSHGDESSTDKIGKPLIRQRKHEVVTMNAEHSLFFIDVILGKSSAELLSG
LGETIASSYPENKGVIRLLDVFILMTNYIEEKNQKAYFSLESVAAPAKLKDVRRSMTMEH
KSKRTDLNYAAKDLEQETPS
>Tip_2453
ERPKSQFLRLDVALAFKVAFTAKWVQMRINHSAHVIGEITIEVGNAEGIQGLYYTRSTSL
SYDEGEPDLAGPHGEDSSSDAYGKPLIRQRQTELVVTNAEYSQFYIDVILAKNIAEILSN
MGETVATSFPDNRNQIKIEDTFVIIANFIDEKNQRSLFSLESVKAPAKLKDVKRSTHMEH
KSKRTDLNYAAKSLEQDVPS
>Tip_889
RKLEQVEHVKANEVVINRQLATQIVQLHFSGSAKWVGDFRGRIGELRDETLCIQSRVANL
DVEEEQLVVTSATALETIEARSGKRVLEDAQDPFVGELMNGGAMLTRTFVSETGLAYLNG
VVDRRKMVWFEGKSYIYVMCVFIVPAQNIPDDPLNDYCIMSFVSKPTQKSDVVMPCPAAH
KAQRSAIYFFMCHLLPDATD
>Tip_3670
GRMRVVHLGEAALNLIYKRFLKKIHEIRRTGCPVVGGRADGESGQNSDNLILVHSRQGRL
EEPEPAAMVKNREITVDIGIGKQPKIALENQVRKIHEMDGMAVMLNGKWPDKARVGWEPK
QGHNERVEAYAGVDYIRLINGQVEAFVHYPGSVIAQSYLLVFQDQERMHGYYDHLFLKGC
WIRLGMAKWFGYEFQPDKAV
>Tip_3671
GKIQVVGFTDPAFTLIYMRFLKPAHKAQLQGGSVVGGRKKGGAGKNREVIIIVHPRSERL
DNGDPVRTLRGRELTADVSSNEADKVALQGNVRKVEDKEGMNPMLNREWPEAARQGAAPK
NGHRDKMDAYSGIHFVPLLQGQISGFAHYASRVAFQLHWEVANSPEKIHRYTDNIFIRAT
LLYNAVSLWFGFEFDPDRAI
>Tip_2439
ARIRLIHLLKSARHAACEDIVEKLHRIHVSGGITLQGRLVTVVGQTEINRLVAWFRTGKN
NETEFSTFSDHHQTYCELTTGDEPHIEHDYSQQCTREINGLASEVARHWRDREDYGFEPN
RGQWQRISAPQELNYILFIKGEVEAYLKYHNRCRNRYQVLTFAEDYLIKGYFKYTNNGGD
QARFGIASWYGHTFDADRPI
>Tip_2723
LALIVLRVILKTMKLFVRQYFQLRYDTRLQGFILEISRTCASQLPDAAQAARMAREFGTV
DGPEPINLEQEYDLKCNVGTAPHERMDVRGRLPALRELHALTRGIPVEFRKYGESPKVGG
KGRQRVTRNLRGGNDFILVPGGLEGFLSRLGFWATKYYVAEAGGDLVEHEHIGVNIASPG
RTRNGADAWVDICDKANCYV
>Tip_2724
HNQVIIRVIHKDVLVFSQSYCTVRYSAAVEGIVLHDSRGAGQEEAEGADINSIALEYEMA
HNPDPIRMEGVFDLFQNLKTISLKRNTLKGENPALVEVDMLDQANTKKMSQMGDVPTVGA
NGNQLINVNKSSGVGIVLSAGGLDGILAYIHFWIAKFYLLRLKSDFNPRGYLGNTITEPG
ETRSGEGAWVNMGFAPEAIV
>Tip_1811
DGIIVIRILRDAITLFDAGYFNISAQIKCLHDIVYVGRVEGGQEPDDADGNLIWRRFDRL
DNPEPAILVQDTDALANLGTSTLIYLTVRGVEPTLREVDAASAGLRRKLRNNGEQPRVGS
SIKVRVTLTLFAGDTILVVSNGLEGHLATVAYWVVKTQVLDLCGEFPAKPYVYENLTGTG
RIRQGQASSLGMTFEPDGYV
>Tip_3497
EGLIVTELVDRALKLINVKYEEILNSISFSGDVVLVGKCCGARARNRSEAHYIWRRNGKY
HEPDPAKLITDKDTPDTLTMTEMPRITYSAKDEVMYEVEGLDMAALEKFPFRAKVGSVGP
GGSQGRLTVFQGNASVNITNGYGEATMHYPARLIGKYFILHLHSEYGARGYFAQSLTGAA
FIKSGVGTWYGYSFEPEPTV
>Tip_3498
EGLLLIQLKDKALKFINVKYIDITYDIEVQGCCVYVGKISGVEARDDAEAYFMWRRVGRL
DEPKTAKLITDKDAVDTLGSSEMPRLTYSSWDEFIYETEGLDAGMAEKLPERGMVPTVST
NGSQGRITSLRGGASISKTNGFVEAFMHYPDRLQGVYYILQLNNDYGAKGYFGHTFSGQE
FTQSGVGAWRGYNFQPESHV
>Tip_1364
ERLKVIYHTDRATKMVTSKYATEVYEIRVKGSVLFLGEVKSSLGTKDADAGVLFAKVGEL
RLREPQSTITGRETVPTVGTRAVAYFVYDVKDPTLGEADGTNSKLTRKFLERGKMTHIPE
VSDRGRLMAQNGGHKVALVNAYVEPGRHYPDRLVDKWYYIRYSTEFQATGLVRRNASGAD
IVKFGLAYWIGRKIVPTTPV
>Tip_1292
TKLQFLYDVERQARVIAQNWIREFNNLGIKVESYWTITLRGVLGWAEDEKGMRLARVEEL
DVEEDQNAAKGTRTTTQVGPQSEANVKNDIQDPMLGELTSYKVKVIRVFLRKGNLTSISG
VKRTDRLMEYNGMTGVKLVRQFFDPGQHFPDAITRNYLVVQNETEFAEQSDVRKETPGAE
MLKIGIIYWVGVRLLAEGAD
>Tip_1112
RTSQTAFFIDKAIVGLSTIFVIEWVGLEVHKEAKWLGRLRVKLANVEDDTSILLSKIDQL
RRDDGYKVISGQRAVPGNVGKAAAEILEDSRDPLFESFPDGWAILNSLIISRSAYLYLDE
IGTCKLGMYLQEGQHVYMMRQYVASSNFIADAPAKQYRIVVKKIVTQFRFHVSMAASSGA
RLKKQEVHYSNKKLNPEAAD
>Tip_1113
KKSETVYYIEKSVIVLSTIFVVEWIQLEVRGKPRWLGKLRAKMGKAENNSGILLARIAEL
KVDEGHTVLGMAYAVPSNSDRSGAELLEDMRDPLFGTFGNGWKMLSSVFISKSAFVYING
VGNSKKTMHLESGSHIYLVRQYVTPADYLPDAPAKSYYIVEKSIKTAQRFHVKKACSSAS
RLKRNEVYYLGKKLDPESVN
>Tip_581
KKLEEIYYVEERAITLEIVKVIDWVHMPIRGPYRWTSRVRVEIGICANEAAIISTKIVQM
EMTQGHTTMGGNSTEPTHSLQASADWIEGVKESLGVNYSNGEKSLKWVFLERARIAFTKG
LASPKQELYFDYSHSIVLVRRHVVNTTFLPERPAQQHYILEVFLRKASRNSIKNTCTGIT
HLKRKSSFHFGKNNQQEMVS
>Tip_1003
KKLIMCYYYASKTAEFAFGHIISYIRSMSQGTFQWTLLALSQLGLLRTELVQLHARLSEE
NLLHGYTALGGTSGRPIQEQKGSGDRLDPMKEPVRMEVGFGEAIILFVVVEAVRMTFVKG
VEKRALEPFFKHPQTVVIRKSAIIKSVFEAGYNVEKEFVVVIFMRAEERSKIEPKYTNMD
RNKKATSFFVGKKQTVVIFD
>Tip_1004
QIVDSIYYLEGPEEELALARIIKYTTSDTQGPYNWVATIKVALSIVNNRPGLLSLRIEAL
NVLSGHSAVEGIALKPGTNQRASGDWIAPLKEPAGVIYAFGQRVALWVASVMTHLGVAKR
AANILLDQFFQHTQAVVLLKKQIVQANWLPAYGSQGQIVIEVSIKAAEKCFVMNIFYGST
GNRWENPLYFPKQDKVTLVN
>Tip_22
RKVASGATHISEAHVVDTVFVTFYGYLDLFNKYVFLGHLFFDLALVTATLNPPSAQIGEL
MLCQDETLGGSTLTDRSKAPRLFSELALDVKEPVICAFHLPFAKRVELKRKHSNYKTKKV
VGERKNGIYIQHCVNKMLVNKFLPPSGWSSNTKEKKQETVEDSLKISPYKSDNEIIRTRK
ASTRMDTTFVKRCGENIVVC
>Tip_1515
PSLTDHSAMIINYSDLKAVALPLYGWLSMLNFFEVFNNVYFNLSLFIIAVMLQKLEAAKF
EHRPDEKAKRSRSQTTKCTKNYIQKNLWDDREPRSPILNPELGAAEGVRTAHGKYFLYKL
LGAEFNGLQFFNFVTALYVTNYLIPMLELTLTARRIVSYGGDETKVDAYRTPAGLVAKQE
GKIREPAAFAGNAHDRETAR
>Tip_1516
PAMFDHSSTMMNYATLNAISNPVLGWLGRLPIFSVFDNIFEGVKLFVVVIIVQKTKAAKF
QAQIDDSCPGKQYRSQRCPQELVARNGWEDKRVQSPYFQFELPSIEVVRVPRYKYVLHKL
LGPALNGPVFLSHLDSVYLSNVLIPFLALTLTARYFIPYGHEQMETDDGQVPSGLLAKQI
APMREPSELAGDAVDHRISK
>Tip_1312
PQYAQPVALALGYASGKAILLSIYGWVYNLSFFRLETNIYFGLRMFVSVTTLENYNAARF
EPRIEEDMRNSQVIAQKCTAKTSTTNGWDSRQPRATTFQPEFDRAMSLAERRGMYVLSTI
IQDKGNGLGTLGAWSSFTIINFQRPVILLTPALRRSLSYGKDEKRCEEYDSPRGYLAGVG
ARVRPPSSLDGNAHRLPLAE
>Tip_3452
DKLEEGIWKLPKLANRKVMAFVFMGDVLSINYYNLVFDIYWNIGLIISGKIVKQRTVPRI
RGVGSKMVRASEYSKRSLRRMLIAVRTWEGEAPRQTALFPPFTSNSNLRAYKGRYVYVQL
HGIRITEIEMLNHCNEIFLDHYLLSTMLLNLRTKKKLHKLRDAIPVEDLRVTNQLLGCHE
SNAKPSTPFGGAAKELLARA
>Tip_3930
RKKEELLWALQRVANLETMTIKFLGFLIAMDYYKLTFTIFWSIGIIATGRVISHPRIRRI
RGITGKLPKRSDFDERTLRRLAITARTFESDCPNRTLAAPQFSANEFWRAFKNIYVFIQI
HGVGLNKIQLITQWGEVLLTNHMLLAKLLNLKFNKSVRELADACPIEDVRITSQLIGNRL
VNADPSTPKAGASAEMLAKQ
>Tip_3931
KKKEEGVWKLPQAANLETMALQFLGFILAVDYYKMVFTIFWNIGLIASGKVIKLPRVHRL
RGVTSKVARRAEYDKRSLRRMIMTARNYEAECPNNTLMYPQFSAASVSRAFKSCFVFIQI
HRVALTPIQLLTHCNEIKLENYMLANRLMNLRTRRKLRRLGDAIPIEDLRVTSQLIGSNA
LTSEPRSPKAGAAAETLAKA
>Tip_1898
KPLSDFIWAETKITYLKVLTFIYLSYCLMVDQYDVVMRFVWSVGVVLGGRLVKARNTARL
LLVVSKIVNRGSYDPLAFRRDLLTIPSWDGEAPHQWAVLLPFASGTNWKTIKARYFWMKF
NEILLKEIELLNLCNEVFFDAYLFMDLQFNKKSRRKARHINEYIEIEPARPGNALLAPAE
TPAKEGTPMGGNEAEIKVNA
>Tip_1899
KELEDFIWALEKIRNLEVLPIIYLGFCLLKDYYDIVMRIVWYVGIVLSGKLFKTRNTAQL
LLVVGKILKRGKYNPLAFRRTLLTLRSWEGEAPHTCALLPPFASGTNWTTVKTRYFWMQF
NEIRLKAIQLLKQCNEIFFDNYLFADLQFNLKHRRKAHRLRDAVELEDARPTNALLAASE
TPAKEGTPMGSREAHVAVNA
>Tip_1058
AYFQDGIWLIRALEDRQLFNVVLVMFLLFILYFRVQVTVHYFVSLGLAGKLLKQQCMRRL
KVVTGQPIRVATYEERVLAATMATIKNWPGSAPKQSAECPPFFAERHFEEFRSKYLFQDL
PGVGLKAMQIRNSGYKVYFPSSLMASLIVNTKDRTGLLVFREHIDIQEIRTLNMLLGHYE
GGVKKELPLGGACEELPVPC
>Tip_3363
PYTRSDVYQHQEITDTAVFEIALILFIQIIIFQVIQVTLHWFVMYMLQGRFLKINIIYQL
RMISGDPLRRGAHDQRAIGPEIRTVQGWPDPEIQQNALGPVFTGDGNMEDFKSKFVFESF
PGVVLQEAEVNIKRQSKYLSGNHLSAPLLALKPRTGLLLFKTLIDGQEIRSNRVIILYTA
GSIQNELDFSARGKETPIPI
>Tip_3364
PFQRSDNYQHDELTESDQFEIALILFLLLIIFLLIQLRLHWFVAFLFQGRLLKTNLIFQF
RMIYGDPLRRGAYDKRAVGPEIKTKMGWPEPAILQNSFGPPYTADGDMEDYKTKFVFEAF
PGVVIEEAEVNISRSSKFLSGKHLSGPLLDLKGHTGLLLFKVHVDNREIRHNKVLILYTA
GSLEKELPFFARGKKTTVPL
>Tip_1949
DATQDGLWQIQMVSDKLAFNLALCVYLLYLLNFRVQIALHWFVVLMLAGRVLNHNAINQS
KIVAGEPYRRMTTMHATLAKTMQVIRGWPGTETKQVALSASLIAQASWEDFKTKHIFLEL
PGIALEEILVRDSKQHFFFLSNALSAQELMFKTRPGMMEFRKVVRVEDIRSANLMQKHVE
NTVELEIPLTAACEELQVPV
>Tip_178
PTRTVPAYLIFRTDSPDKLYKGTYGYYLRLHAYKPRVSARFHLNLLAAEKFLEGTPTGKV
FLSTEACLRVADASERKSTAAKVSRPHFETKNCRVTRYFHECITNVEFRPYRNPFLHMKV
LAAAKNELQRIRCCTKIYLTSLLLPALFAEQANKRRNPPPKEVLAMTDSQLNHHASPGTD
IEFGGELLYAGACVVYFVEL
>Tip_3228
SAKFQANYTFAKMITPDGLYVGAYDAYMKFSKYQESSDVKFNMSIVICEKYFTPTAAEKT
YLETNAAVRVVDAREHARNALVATRSHFASRNKKVAHHAEEFFTRSELKPYKNAFLDIGV
LAEIHSAHQCFKYLTRLYTSALLMPQKYVEAANKDYEVPDREVLALSETRLNSRLSPTTD
FDFGAQIAYYKASITYFAEI
>Tip_3229
SRRIVNGYTLIDTVTPDGIYEGAYEAYFEVSTLKPRAYVKFNLTMIACELYQTPACSEKT
YLSTNAAFSVVDVKDEGGTTEIATTSTFATRNPKVTHHFEEFMTQADLRPWRQAFLHVGL
IEEFHNAHRCFTFCKRIWLTALYMPQLFAEAAKRDYETPDRDIIAISAVNIDDRLSPGAD
LDYGGEVVYQGACLCYVKEI
>Tip_940
KNRILEKYTLVNAATEDALFAGAYGYYLLIISFAPRAFAKPNLNLIAAEKYADPQATEKV
FLARNSSFRDVQFAQYAKAAEVQARPKFASRNEKIMYHFENLITSAEKQAYRNCMLNLEA
AREVKSTLIWFSCHNQVYLTSLLLSLLYIKAANKEDEIEPLEVMAINTCRINGHLDFGTK
FEYGGEIAYNGANVHYFTNV
>Tip_1013
PSKDCSGLTLITRSKACRMYLAAYAIFFKLNAFVVKIYLRYYLSSVSSDKYTKPSESGKL
FLARDAIMQIEDDAQRSKQSAVAAAKHFKSEAPRVFQIFNQFIKRVECKPSQNDCLMLKT
ISQIVNTVRCIGCAPRKYATHLYIPKMFIPINHEANSIKPRTRLPMNDIKAEYHLTSKTA
IEFGMEVLYEGGVLTRFVEI
>Tip_2371
SAQGFQGTTVITIDSSRQAILATRRLFSKLDSHTPKFYFRYYLISNGQDRHTQESQAEEI
FFQKNLIFQIDSDMVRGIAISRSAGNHFKNESPKVMMHGGQLTTLLVAKNDVNVHIKLKP
MNQACHTIKALGCKVKVHHLYLYFPVAYLPLETNGKVVPPMIKLPVSDARKTARLVQKTA
VEFGMESIYDGGLIIWFVEF
>Tip_2372
DSSDTDGTTPVNIDSSTELYSAALRYLYKVNSHQPKVWFAYYLSSVGQDVHTGHKDVEQI
FEKQDIIWGIDIDLILELAVARAAGHYFKNRCPKVFLHVNQLTNLAETRKTATEHLQLDP
MNRTARTIEALASKPKVHHVHLYFPIKYLPLEEKGRAIEPMIKLGSNSALKEARLVAGIV
VEFGNEELFQGSIVLVIVEI
>Tip_2414
SQKDCGGFANFAFDHSQAVILAIFKYLFGLDAFVPDIYLKYYDEEQDSDEYIKSSTLGEA
FLLEDILIRAEDKLENGKETPTSAARAFAKGPVQVFHYSHRKLKRLDSKPTVVTCLQLQP
VKETYGKVGCVGCLPGIYSTNLYQKQSFVPVNFSGDALSTRIDQRNEYVDRVFNVSAFAV
ALVSMFRLTDGGALVKYIAI
>Tip_3150
PDRESGGMARFVLSIAQVVILALLTFFFLHDAYKPIINIKYYKVAETKEKFIKSSKMGQT
FLRKPLLAALQQRTESNRQIPMVDVNQLKQASLRTFRWNHTQVKVMDTSASLTTCLAQVP
AKKELAITRQSPVAMKLYALDMAEPKNIGPANVQGDALAELVRLRHEEVPRMLKMASRLR
LDVVIRAVYTSATLVKFTNL
>Tip_3151
PEKDSGGFANFALDKAQTVIMLLLDFFFLHDSYIPRIHIRYYKVAEDSKKFIKPSNMGES
LLREDILISSHQKVENNRQVPYADVNELKSATLKTFRSNYTKVKIMDCNAEVASCLAQVA
VRKELASARRTGVKKKLYALSMYTPKNFGPINVRGEALTTLVRLRHEEVPRFIDMASFLR
LDNVIYSVYTTGTLVKYTNL
>Tip_743
PSKDCFGLCFFNKSETAQIYLSIYTYFFNVNAYQGRMYLKYHLQDVTDEKYTPKASTGTL
LLNRDTTLRIDDPAQRSQQDAVANATYRTDEPPRMFRYQNDFVKRFQCKPAHAESVHLKT
ISQIANTLRAVGTSPQLYRSSLHVPQMFIEVLAYGRPVPPLQLMAMNDIKKLHNVVTMMP
VEFGTEVLKGGGFLLYFFEL
>Tip_892
AKTRSPGHYLASTSAPDCVWILGSNYYDNVAEYRVRSYLLLTLSAITAQKYLLPKRKGEV
GLMTSKALRKAPAQEKLKAPKVTVQGAWRSNGPTLAKFYKLFPAHVELRDYNNAFIYLQI
IGDEIKQIAILGCFIRVYARECVLQPFYTPLPRRKASISPREVLKLTDTKLAHSFATGRE
TRLHAEIPFSNNKFNICVES
>Tip_4019
TYVAKKSYVVGAREAFIFKFMLQERHFGVIAEFRLDLTSYIFLAALCEEKYMLNKHNPLN
VVLFMRGLQKAPNNDIMRNPAVGVLSTVSINSKMAGKYIRIHPEPTRLVNYEDRVVILAA
VTEEDTEAACISAFPHVKYDACTFEAFFSPRRKMNAAFILDKLMNHSDSELSMAGANGFS
IRLNVPVLFEQDGKRQGIEA
>Tip_4042
GNIARHNFRLGPQDTIIFTFLLSDRHFGRFSDSRLNVHTYPFWVCVGDGVSMLNESSYVA
VSVFMWDIKKEPYDVLVKGPPEGKTTKALIGSPVAGLYISMGALPVSFHNFNEKIVISGL
LNAVNTEATTIEAFQHTKYDANRHDAYANASRQNASQAVIDKITNFGETELTIITEEGYN
AGISFSALEELDTKFKSIQL
>Tip_4043
GSIALKSYKVGSQEAIIFTFLLNDRHFGRFSDYRLDIHTYQYYICIGDGVVMMNKQTFIA
VVVFLWDLKKEPHEYCIRGPPTGQTRSAPVNTPLAGLYIGHGASVVSRAHYGERVVIQGL
LNAENTEASAIEAFHHSEYDANAINAFANPNRKNQSQEIVDKVTNFGQTQLQIVTEEGFD
IKLSFGALEELDNKLEAIYL
>Tip_3742
TEVRSKGYFISKRSVKGVIFLIQENHYGNISEYRMNLALLLFLTGLAGQNYLLTKKKDIN
EIVAAKGLQRCPKNDKVRGPRVTITGALQPNGPVAVKYVNLFPAPTRLGNHQDELFGLRA
IADEVEQAAAMGAFTRLQYNCCVLHPFYTPLPRGKATFTLDELIKYGGTKLAVVIIHGFK
TRLQVGVLFKNNIFNECIRS
>Tip_2618
AKVRNDGHYVAKSSSPDVIWLLGEGYYGDVAEYRMNMRLLIILTGVSGQDYLLSKRKDVN
GTVAAKGLRDCPADDRVRGPRVVITGSLQTDGPKLAAYYKLFPAHVEIRNYNDEFFEFQI
IGDNIKQAVKLGAFIRMAYKCTVLHPFYTSLPVAKATFSPRELIKLAGEKLINALIHGFK
TRLNVGVPYENNLFAVCIES
>Tip_764
PEATEPQHHVQASVKTDIVFLYNATFFDRAPKYRVRANARFLLSTLTVRKYEPPRRNGEL
QLAEQATLRVVSAIMRLRSAQIVTQSPWEGKTRRTARMFPIFAFDAKLRNWEYEVIDMNI
LGADIAGVQVFASYSRLYRTTFVLPPLFIDLINKKRQIAPWAILKITDPGLGHIFLSGPE
VRFHVKVPYTGHCLTIFFEG
>Tip_390
PRMARGLKEVPITAKDHLLFSMIWAYIGLAPNFKWTLYVWFATYMIAIAKKLPAENEGRS
PIPVNNVVQASVVGQRDRTAQFITDHDCDVQEPSLKKLVPVFMILFETRKYRTDYLFLRI
LGDALHGVYFLGEFASLLMTQFLMPQNLLQLGYEERKMPIAELITSSNDKIAHVVIDGSH
IRLQPDGGIIRNVIAVFVGG
>Tip_391
PNIAQGMRNIPIAAKDHLLFILVYAWIELEQDFRATLYVWFSMYLIAVDERLPPKSSGRV
EIPPDEAVTAAAAAETGKTEKLITDHDCDPSEPKLRKLVPMFIVFLEVKQYKSDYLFMHI
LGENLAGVYFLGVFGSAAITRFLIPDMLIPLGYKERQLLYKELIKVSDHKIAHVIFDGSQ
IRIQPSVGLQHNCLPLFIGS
>Tip_12
GEDSEVKILACSDYVLGCLLEVKLPGLLTLDRASIAQMLYLQLTITMVEDSLHYHEKLTV
SLYQKPTINKKKVVDANDANRIAEHPTKAPNEQMPNEEVVPYSGAPRISFGEGEYTFKFA
ACDKRPIVVTTGTTENAITRNQLSNSVTLLNQWSDDFGGENITMDNEGLSFIGPFFLPSG
RVFDKDLRLVRAVFEFSELK
>Tip_774
VVTPGFAKPVASELAIGYICATAYDYICIHEKGNSDLIKYYKAEILSITEIKGLNPNEPM
KIYGNPPPTEHIIGTAQTIYKLTKGVSRYQKIQLNKARVSPVIGTPVLYYKGHEAHIQYN
GFDDGEVNDMETLEDEADAGYSKEPTFRHVEKWQDELWEAPVVANNQGLIMLAPAGAPYF
RFYDERAKEVRAINPGRDCK
>Tip_3242
RTKPEYQDLTNCDVSLGFLNDCVSARFLFFDLPDLTFTEYLEDSYLDPSAILEVVLEKPL
TLFRSPAPSLILAKRWSDVYWFTRRNPSLPAIRCLNCGFVPLLMTELIHIGGDAAVIKRV
AAAELQTISYGSLQVPKDSKFRGAKSFGFPERVKDNMMKPTIADELAGIECISREASDLQ
EFLNKSLRIKILADDQAPLY
>Tip_3243
ITKPEYENPTNCEKDLGFMGNSTYAHFLVFDKPDANLTNYLASIYLDMTAVLECVVEKPL
TFFRNPPPSIMVAGRAQSVYWFTRSVPALPSVRCFKCGFTPVVGTKLIHLGGGAFVLKYI
GVAELQVINFAVMQTDKDTKFRRAQAFGVLERCDEELMQPSVADRVEGLKFVAMEAEKLA
ELFEKTMRIQIMAEDFRAVK
>Tip_1508
IAKPEYQNPSNSERNLGFLGNSTYAYMLVIEKPDANLNNFLQALMLAMSAVVECLVAKPF
TVFQNPPPTKVVAGSAQSAYWLTRSVPAFETIRIHKAGTTPVVGTKLVPLGAAASILRYI
GVEEIQAIDFSVMQTDDDTKFTRARAFKVVERCEDDLMRPSVADRDEGLRFVAMEGDKYT
EIFEKQFRLQVTIEDFRAAK
>Tip_2537
LNRPASINWVFIEWTMGIINTTKFELSLQPNELYPLLFKSMSVTIILATEEVGYNVKSCL
ISDKAPLFQRPLNAAICNIREIVQGVPKAPHQKEYKKDIVPDPRNRGLRFGKDTDIVRNT
KLAKVVTYQNASLEGNSFCRGASKHLIVVLDRKGEPVAEEPSADLEVGKFHIDAVAIATT
HNYSKANQVRKHLLRFEQVL
>Tip_2538
AYRPPSINWIVTKWTIGLINKTHFKISLQGDRPHELMFKSLSLSILLATEEAGYRIKQAF
VSEKAPLYQKPVDAHIANLRTIVQRVPKAPHQPQYKKEVLQDPHSRTIRFGKDTDIVRQT
KVAKIVSHCKASQEGHAFCRGARDHLMCYLDREGEPLAAEASASKEAGNWHIDQIPIAST
HSYSHSDKVRRRVLRFEKVS
>Tip_2604
APSPLVGRDQYVAVTLALVLIHGFQFKGEYDALGVHVFAFLVRQTMTLADLVSTIGKRAW
CVYRSPLFDCATPVATANHRTTIRFKPQGSVHHPYKRDMVPYLRSPLLSFPPIGPFIRSF
VLEKVNSFKKSGPRETHTDVEVAQYALAVIGFYGEAFSEAAMTENGVLDCLIGDLGTRVL
RRYAQVITYGTRILPYEEVG
>Tip_2605
GPKPLKGSNRFVWYTLGMRLSYCIRLMPEYHELVMRQYEFIALTTFILVEVVTFIGFKGY
SNYKAPLFECPVACNVGTTRQTVIITPRLMAMRPCQKDMIPYLNSALLNYPVAEQYLKSF
TLQAINSYMNKGPKASSEDAEVADILLGIVAHNKDPYPKATPKNKDVSDYFLDEVGVKPA
KRFAAIVPVGERVCEYDQVG
>Tip_1851
SWRPSVDKDLLMDWITGLFVSYACQLIVEYPEPGVTVFEFVTNTMVLSVEVAVYATTRQY
ADIKTVVLDKPLAVDLAAARQLVRNHPRAQASKQLQPDILPNPSLPILDFGSFGEYETLG
RLCKIEFYSSQGSEGKELEHGYTEVVLAIVEHNDKALSQQPATDSKVDDWYVSKIGLNRA
RRSTEAVKVGKRILEFSSPA
>Tip_1852
GWRPITEKDMVMDWTTGIFVTYASQWIVQYDEPGAKVFELVTEVIVLSAEIARFTESKQW
DDVKSAVLMAPIILELAASRLLIRKGPKEKASRKYKKDVIKNPNFPILDFGKHGDFAKLG
KLSRIEKYNKTGSEGKQQDHGHPKCIVGTFQHQGKALPQQPVTDQETADWYVGQVGLPSA
KRNTDEVPVGRRVMQFDTSG
>Tip_3043
AKVIRLAYSSLCDWFAGKVRSIRYDVLLSFDRHEWAASDYFYIETVLISEMAFRRKKRPD
KASLAPTWNKESSLGVCSIREITRLLPRHRKTKKYSRKIGPDIHTATVCFDIEYNVVESY
ETDKVGKSQDVDQENETYYHCSPDQLVPILQNWATLLPGKDGNLANLAIGMVSVGGLWSA
GLYDELFTSEREILHLELIN
>Tip_3044
GEPIKIAYSSLCEWLAVKAKEARVEVILGFARHEFSEISYFYVETLIVEDMAERREERPE
HSSLAQVWTRESKSGACCVWEVVRIIPSHSKLKQFASKIGPDLGTASVSFQIDYTPVEGL
ETNRAGKFVDMEHEGETYYQCRPERMVVIFQVWGVVLPGKDSDLARIEIGHISTAGLWAA
KLYDERIKFKKYVQELEMVT
>Tip_3246
SKQPTYAYQALHNYVLMNIILQREDTIIAYHQSHLENFDYKVVTWMGLTEDHWYNVLKPI
AGMINSVASRARTFGVCHECDKLPEIPRQSAPTKYANELTPAQGVGKPNLGKNHELVEVL
DVDEIATYTDNNSEAESRCKSAPEHVLGWVARWSSGVRGRKLPDNDMHFHYLGPEGIQVA
STYSCIIRRQKYGFRYEAVQ
>Tip_3247
GHCPRMGYLNIYKFLLGRLLMQENDNLLTYHQQKLENSNYLYVTWLAITESSWRQIPKPI
AGLAAPVSNEPTTLVATSLKEVVDQVPQGQSNKQYANELPPECGSLTPNLGRSYDVVEML
ELDKIATFGDHDCEGEAHVQLAPEQILNWVEKWETGLPGKAINVAQFFLDYIGAGSSWPP
RIYSEKLAIDKFLLHYGEFS
>Tip_85
GQMTKTSVILAMEFGTNGLYEVQLDYLITCDKNSIALCNDIRVDMLAINEGLQYETGLPI
GIYDSGSDNQNLLRNINDSEAAMDRIPRAKKTSQFNENILPYECSTYLELSEKYMAFRFS
KIDEISVVINNGHTHRAQTRDMHHLALQILFQWIDDFRIGEVSMNETGVLHVGPSGAPAS
RIYDKKLRIVRTTATFREFD
>Tip_3323
GRQTHIRILLTIEFGINCLMKIQLEYLIDYDKNSVALCNYLHISATLITEALHYNDSLPF
TLYETVSQNQRLLENVSESQHSIKRIQRTRKAQMFNEKIVPYQGNPVIEFSDKYMVYKFA
RVDDATIDKDMGAECQGHSRHSNNHSMQMIEQWEDEFQRGDITMNDDGLSYIQHTGVRTS
QIYEKQLRILRTIVQSREFN
>Tip_3324
KKQPQVKAGLALEFGISCMLEIQFENLLHYFKGATALCNFLHCRATVYSKALTYNQSMPL
SIYDFLSQANDYKDNFTQSQRTIKKMQREKQIQTYEETIVPYEGNPLLEFGEKYMVWRIS
AADNARIIMKDGADSQSHSPSAHNNSEQMIEQWEDKYERGSISVNESGVIFACPAGAAKS
RIYSKQLGTERTIVEFRHFD
>Tip_3356
MGLTDVIVIINANLTIQCLSKDRLDFLMQAPKNDEGVSIVIDELHGEFRLLLQFQEKKIV
INLIGPNSDMQTEKKASGMSPFLAVKEIHVELSSMNKKLAAAVGQDQAQYADRWIAWTIT
SESEVLVHESKDENVQGTNRNVTKILKIVKTFYNYEFYQFSTDLKAYAVPAIEDLTLPYP
RVYMKDATFMHGVFTYNLVA
>Tip_3357
IAMTNIIIRVQANFSVYALEGANLDVLAAVPRNDIGFAQVVTNHLNEFRENLKFRKRIIV
INHKAPRNDVKDPDQGSGFEQALLRPEMNVENSDLTPELISATAADLGEFQERFCAWILC
KKNMLIIKEEKGYTIEGLEREAMISVKMIPDLWEMGNYEFYVNNNSLGLPYFDPLATQFE
TTFTKDIMFEQDFYLVHRVI
>Tip_1237
GDLKDVIIIIRADIKAYVLKNRDLEFVRSTPRSEYGGGIHMDMLLDNLLQKLDFTNSLVV
LQYRSPHADIETSVNTTGFCKALPRMRSSIKTPSFKPILVGAAGAPVAQFYSGYMDYGTC
RLAVKSLTSRKSNTHQLFGQEIILRAGVFCQLLDSDYYSLNFTLTQDGFVMLIPLNNPQD
KIARREVETVDGMFAITTLA
>Tip_561
DIITEVQQTSGDNQEVYCLITARQAHLFDVEEAALVLDLYIEVFHITVDAPLEYNYLMTV
VVYEKKFFAPKVSKDLANNPEILVEMVAADKVTIIAGQVITYTGHPRMEFNDKYHGYKYP
RLKEKNLYLVYGLAEEANPRYLERFDIDTLVFFFTRFLAITLSVVSEAKVYLGTVNAGSS
RSYTEHLVLRKSIFRLQHIA
>Tip_2212
NFVRHTKKTDAMDKNVYFKLASNPAELIGMGKKVVHTDMYAQYFTLCVSNPYEYNILKGL
IVLQRRLAKTAMHEKLEESPNVLVQILAADRIYLVNNDLNKYIADPSWNHSTLFFGYNIP
SIRQRTSSIAWGQGKETIARFRARAKLLEVEFWTLRLETIRMSAASEAVMFVGRLRAKNK
NTHTSYINDKRHVFRLHRIA
>Tip_3268
DAKSRVRDPAASNKSIYEVLNHAIVLSFEISPAALEADDFLDVFSLLVSVPLRFDNIKAL
IHVEEQYIRVCAQDKLADVPDVIINGVPVKSLDDSMIGTPPYVSHPRVEWSGMCLFWKVG
QTNFRSLNIFTSIPMNGFGTIPNVFDVELLFMIPTKFTSLSVTICILDLLALALLGVEEK
KKSSKSLISSKNINDYQRTS
>Tip_3269
DSVTKIRAPKNGNKNVYAVVVCTESMIYDVAETALYLEIYIDIFRMSVSRPVEFENLRQI
VLLEEDLVGSNAAAVTKADPDTLLNAVRGDDINKVHMGIIGYVGSPRMQWDGIKFYWKLG
PLPLKFLLLVSGLEVDNYARIKKISDIALLFFFPIKMAAAAIRMTEEDLVYIYKIGTKQK
INLAHNRCTQEPFTRLQKVD
>Tip_3004
DAINQVQSPASTKKALYVLFTHTQNVAWDLNETLLYQDIYVKVFKMTVSKPLELDNIKAI
TLLEEQLIRGYLQNGAADKEEIMLDGVVGDNIGENLRGLINITSFDRVTWNARYFGFKFG
PCELRYIIAVGGLSENAWFRMQKMPALAVLELAPKRFAEIAVRVYSEDLLHLKKEASRHG
EDHVVTLCIQRHTAREKQSA
>Tip_435
DILASTKRTNGDDYFILCLITARLSGTFDADKLSVASEYFIEVILLFLGGPMQYNDLRAV
GTYEKDFINTNISDAFAETERVLADVKNLDKVALIYAAVVVIDGTPFMEFNDKYYGYKWA
KVDGKSLILVLGFSERPNPRNLDGYALEDLPFFPVQFISVTLSSAEEKLIFLSTLNSNFI
KSIEDQVTGKKAVIRLHTIS
>Tip_54
VAIKELVLFVASKYKLEGVIKIQVNILLAEERGLLLGDDLLKTIRINAPDTINQRALYAI
PLLEQSSYDLLPKAGINDMSALLARVQERLDLHAFEESVVQNTPAPRHERPNKSIAMRNQ
TRDDQQVLTITGVSGYRNQIENIQTVGKYKDEFADDFSKKDVKMKVIVLVRVTPQHIAET
KIYEFLLKGFRRAFELQEIS
>Tip_2209
GPPKEIEVVLENSFARQGKLRIKIKRMMKIPTALFMGNNYVKALRLRNPKNLKNSHFMAL
HKIEHPVLFYVPEQAIGALALVESRTQEFHDMFLLIESKLQFSIYPWISKPNAKYGRGGE
RVEDRQILQVEGLTQVHLQDNLMVNKIKYVDSFLGDPPGSDAKPTEIRLLKQKAIRLPVY
KHFESIMLVFNSLWAFKDMI
>Tip_2210
GPIKEVKVIIVDDFTMKGLLKIRIKAPMTVPKGLLVGDNFFEVLVIKNPENIKHRAFWAI
HKLEHPKLSYPPEQGIGDLSLLETRVQKFSDLHLLMEAALEYISWPRISKNNAQYARGGQ
RLEDRQILQLEGITDKNRQTDLIQKTARLVDKWLNDFTGLDIKAEEVRLLRANSAQMPEA
KAYDSILRMFKALYNFRDMI
>Tip_2262
GVEEDVRVLTTADYTLVGPLLVQLKGYMVAPRELNDGEDFLELVVIAGPELIALHSVKRV
YAIAARLLSWMSGQGIVEADSLMLQGQGPHELRLLDEAVLDFNQHPTLNDPDPQYAWKGG
DMEEEVVFSICGPNDRARRMDTVQDGARQRPEWTDEPALLNLNLDEVQRLRMGENELAEI
HRLESIMQIFKTFYEVWDLE
>Tip_2263
GALEELRVFTAADYSLIGPLLIQLRGYIAAPRELMYGDEFIRIVVISSAKAIAWHAIALI
YAIAARKLQWYSGQGIGKASTVMYAGYRQNELQFLDQAIIDFRQHPTLGNPHAQYAWKGG
NMDDEVVFSLCGVEDRSKHVGLVEDGERANPDLTDEPAMFEINLKDVECLRIGEGELAQV
HRLESQQKLRRTFREIWDLD
>Tip_3396
GWMKNIRVITINSFSLQPLLNIRLRSLIMLPEGTKMGNFFLKKALVADPETMTLKTIWLI
FIYEALNLQWVPDHGVGSNANLIVSTQKPANILIYKQPVLEHYQDPRCDSAKKAYDWKAG
HFEDSLIIKLVGVQTRARQDKLIKDALVGTPIWTASFVGLNRDIKQAQTLQLGEQEFIAS
RVLAPLLKLRLEVYRSRNAD
>Tip_3397
SAREDVKVVLFGDYNLQGLVTVRLTGFAIIPTGFKFNHYWRSLAVISDIKNITLRNIWII
FILAGLALKWLPDRGAGEAANLAYKVHTPKVLWLSTEGVPRYLNDPHATNAREVYVRKAG
KHDHSLIIKVMGVQERSKQKKLQKDSARDSVLFTEQFAGLVCRLKRAQTIRKGDLKYPES
RVFDSIVPLFICVCHAKYMS
>Tip_229
GNYYSTQFALPLGWILRALWTRKLGYLIELNRTKPSSDTGLEVRVFVASVAFVYRNHVKI
AIFYGPTLVDRLLVNFVNKSRARGKIQKRIREPIADNEIRQYTRTPNVSLEQKFFVHKEI
IAPKRATIVNINCEHKKKKRDHLGEGKRLGSQWEEGGINFLITLMGEGQWYNTDLDVNPS
QLYARHMMMLERLCKAPDRD
>Tip_230
GNYFSTTFQLALGWFLRALYKRRRGYLIELAKAGSSTDSYLEIHVFQASVAFVYRKRVKA
GVFAGPTLTERLEVDFVNRTKACGKVQKRIKEPLYDNEILQHNRTPKFQLEQKFFLYKEI
IVEKKSAVLNLNAENKPKNRDHIGDTRKLGTQCNESGLGAQTTLKGEGEGYHADMAVAPT
QLHMKHMKFMARQCEFNERD
>Tip_843
GHQSPAQISVESGFVKRCEFRKKLGMVLSFSRLTLRSDLILERSTLSAYKNTKAKDEIKI
GIYQEPILEQQITINFADADEVVGALIRQIKDPLRNEDVIPWSQLPRSKIEEKFFEFPRS
LLEKRYTLKASKRAGCSRPRDITGHMLKIKQLFSTEALNEPIKYKGGGMGLAGFLAAVST
MVLARQLVKFPRVRECKELN
>Tip_844
GHQRPKQINVFNGFIARCEHRKKLGALLKFSQIELRSPLIIERHTLSAHKNTKRQDRVRI
GVFQEPSLEQQIFIKLAYAEEVVGAIVRQTRDPMRNEDILPWQQLPPEKLEDKVFDFPRN
LLEQKYSLKSSKGAGASRPRDCNGHLLKVRESFNLQALNEPLNMRRGGMGLAGFVSTIST
KILARQLVTFPRVREHKDLH
>Tip_886
GHDNPVRQNVVSGYLRKKEFEKEIGQSYKFDQLVFAADTTLDCKILISFKFPQYKATLPV
NAFESPATMQQVILETCNSDEIKAALLKKADDALFNEELLPVRRFQNEELQKILAKFPRG
IIVQVFSMTAGKGLCMGKAADEEYMKPLGQGLYGIEVAAGPIKNDASGTGFGELMCTVSA
NVIARQLPTFPHLREKQEVG
>Tip_1590
GNSPSVHANVWTTYSRDDFWVEGLGQELKINRIMWGIQKILKALYVFTHAPQQFKRGIGA
DAIESQLNVQDVVLAVAQNKEVIKGRKAAKNYDVEKKVQVPIRKVMESDKARVIVKLPRG
LFIVCFTQMEGSKIALVPWQYAEALAPYAEGEYEIEVAGHPVLNNETPRGYPRYLTTLVR
GIDLKNLLGTPSYRVTKHLG
>Tip_1591
GNQATHRVNIVTRYNQDNYFIRGLGQELPLNRVLWGIQKILDARYVVTHCCSQFKRGLGS
DAVETRINLQDAVLTVAENQDVMNGRKIAKEYDIETIDPVPLRRIIFTDMAQVVSKFPRG
ILIACFAFLDGEKLCAILWDMSESRGPYGEGQYRINIVGHPKTNHNTPRGYAKYLSTIAK
GQSIKHFLSTPDIRVTKILG
>Tip_1213
GKGKQEWLQLVTPYVRDNYSTQDVRDIYKLSRIIWALEFIRNKQLVETLRWSMIATKISE
GILEDPTALTQIVYEWNVDDAFINGLLITAMGPLFKAQDITVRKSREDDNIGVVLAFSQA
LLLHDITTLEKTDIAVHLWSSAEYIYRTNEGGLQLEASIKLARAKSAAQSFGLFLSMIEK
ASNAALPSIISTLIRDSSLG
>Tip_1214
GNGSPEFLQIVTPYARDDTMKQDVGEVSNLNKMVWVLDLIRNAKYLITLQYPQAATNVNA
NIMEYPVTVQQMTLEMTADDDVIDGLLIAAGLPLFKAQKIILRKVQKEVNDGVITSFPHG
LLMQTLSTLESSNIITLLWKVSEHRYRRGEGGMQIDGTVKLMRSKSAPQKFSLFLARIAK
ARNAALVKVFPTLRMDTDFA
>Tip_1417
GRQRAKEIDVASGHLRRPHLDKHLGEVLDFAELVFATDGTLKCQVLFSGGSALYAIGFVP
STIQGPSVSKKIIMYYASTVAQVGGKLKKTRAPLRREDILPFGHPRLAELIKNLCLIPIG
MAAQSSHAISPPGTCKGKFDNYNDFEEQERGLFNVEVHAEPVKFKADGEIFGSVCCDVST
SAVSRRLAKFPQLKESKENG
>Tip_2840
CSNKAQNVDCDLACTKRSKLRFILQKVFEFRDFIGRDKATLKCDVVLTGANELYVVGLPH
RLEGSPDLCKRIIMYYNRTVIQIAGRLSSGHNARKQDEQMPFNAPRLAEIASNLGDVPIG
LLIEDIFTCSPPGMCRAFFKSSSDVRQEKKAVLNIELKSMALKVRAQGEIFKIIGSSFDS
QAQRQQVNEHLEVSLSEDNG
>Tip_2841
CQTKAEKLACDEVCIRRTPLHKVVGRVLDFGDLMAKEKASLHCDVIFTEDTDTYIIGFIA
NLKRGPELAKRLLMYLARLVINLEGKLREGHSALKDEELMPFDHPQLAEIGNKINNVPIA
LIVHNINTATPPFSCRAHTKNMTDAEKEKEAVLNVRYHKGALRIFAQDDIFKLIEANIDH
QALRRPFDNMLEVKLDRDNG
>Tip_1547
GRRKGRFLAGTSTSINKPNLEKELGCLIKFKTSLFAPAGALNGVIFLQVKDSKWNVGCAP
KSVEGEHGAKTTSIILAGGIAKIAKKMPQGRHPFVNENIIQFGRQMLTEQLRRELILDLA
LRAHDRNATSPPGGSKGHESKTWHYDEDDQGVYAVEQHANPIVYVPDGKVFGAGLMSVEA
SAVAKYIVQFPTLRESETNG
>Tip_1548
GHYTGKAIDKDKAVSSTPSFEKKLGEVFKHRKSTVGPDGSIDCQILLAVKGARYSVPCVN
KSLPGENGAKAIEVVLAGTIAKLQQKLKIARQPFETENVVLFAEKRVFQLFKQLCLIPFA
LFVDYASALAPPGLCRGREREHGQVSDEDKAGLSIEQHSDPVLYAADNELLGSVTCEPTT
PALANKVVQFPAVRESETEG
>Tip_3319
IEYVQHHLTLAGAYVLEGLLQGKIGLMLKFGRLDLENDPSVNCCLLYPNELQQYVDRIPI
LLLQNPGLSNEIDFLYTNVDEGMGGALTQVRCPLRSETIRRFADVPQFKLKDRNVQWEMR
LAAVRLALQKGASPDSPAGRDMEGHQKSIEQQWYEDASGLIVAFRDTGMNMVQTIESWPL
KLYAVDVMVLSDILAFHEIA
>Tip_3320
IHYTFNQLSLAGAFVLRGLLELKLGLMLKFGRLEIEQDPSVDCDLLFPNEATNYVNRVPM
CFLKDESVSHRVDSSFASVDDGLGGALTYVRCPVKSVTIVWFRNIPQLKLDDRNVQWEMY
LASVRMAFQPAASPDRTAGRDMKMYDKSIVAQWYEDATGMIVAFRATSVAYVNALEGWPL
VLYAIEVLVLHKLLAFHQIG
>Tip_203
LCSELAKAAQKSDLADNRLTRRDYDLYISGHAFGFRVLGGLEKLLLKFSGGFRKIAHQGI
MTFRDVLLAEPVTEDFKTNGLSADRAEPDAETSFPDDQIFKKEKIPVLDLPCNMYDFPYP
LEHMRVHLLNADLSEYENARDVESTLQYLLQTFDFEEGGRSLHSNTDTIGGSDHVLFNRK
QYLTPDIVLEAAAPHATAKD
>Tip_379
SNSNAGKKHKDAGFQQNKFIKKHIEFFITIGVFGARIYGDLDVVKVTMSADIRKSERLRI
AIYKDHTLDKLITDDFDTRAKKLDKVEPDVEQAMKCGQVLEGETIPALTVRATEFNWPLK
LKSSLIEMLEIGCTEAEEITESPGAFKYALEYWDYEAKGARIMQVIACRSGAGQVLLKRS
RYLAPDVLLKAVIANFVIVK
>Tip_380
SGAEAGQVTQQSGFKKSKLAKKHLQFFLTIGVLGARIYSQIDVTKITMSSSLKRSAKTNL
SVFRDSTLDKVVSQDFNAKGSKIDKAEPDIKAAMNCGHIIEGTEMPALKIKANRFDWPLG
LKHTQLEVMEAGCTDPIEARDSEGAFKHVLEYWDYEIRGRNVLQKIACMGRLNQILLKRS
RYLAPDLALRKVIADCAIVD
>Tip_301
TNSNPGQIAQQSGFKKKKFVKKHVEFYITIGVLGARVVGDIDVVKLTMSGSIRKTERLNI
GMFRDATLDKAVTQDFNTSGKAMDKAQPDIKAAMHCDQVIEAEKILVLNIKANQFDWPMK
LKHTQLEMLGAGCTDPEEARDSEGTLKYILESWDYEAKGRKVLTKVESMGGAGQVLLKRS
RYLTPDLLLKAVIADCVIID
>Tip_798
LPSMPSIVSRTTGVKGTSEIKNHFEFYFRQGVVAVYLRGELGLVKLSVPGTAEKKERLNL
GALADSVIDRALYREIKVVAHVLQKIQPDIAAAAAVDLIVQAQKIPVLKIKAHQIKWTGK
LKLNDITMVQAGCFTGEEACASDPELDYILDTIDMDAEGSETNILTEGFGIAGECILGKS
KYTSPQLIFKSVVSGCQIAN
>Tip_1383
INKTPAVSKVKAILHYLDVIRYELEFYFRPGVVGSQFRGEINVLELTAPRTSEKKERLTL
EGVPGFKMNTLPLVLITIVGRALQVDQPHIKCMVQFDLIMHSDGVTLLTVELQIIKWNAT
AYFHAASMYQGAWLKGNLSCASRTEVDYVLQTFDINLAHKEINILQVVFGEQGDCILGKG
RFVAPRLLIIKLITGCEVLY
>Tip_2408
SVEQQSTIVRYPRCIFETVSGRKLKHYFRPALVGAKLETEVQVLRRSAISNGEKKANAIL
EQIPGLDLLEVAYRNQDLGGKAFARDELRAKQGINLDVIYETENSSLLPSDGEITKWPET
GNLGMSHQTEGAEFGGDDALANHSRLEFMLRRFSISIVELENNLLTDTAAECSDCEDGEG
KIVQPHLILIALEAKSKAHE
>Tip_2409
VVKQTFCLLKYPRFRIETVTGRKLEDNFRPSLTGAKLETAIRVLRRSAVGNGQKKSKAIL
EAVPGFDLSEASYRTKDIGGKSIAHEELKARCRIQLDMVYETEDLSLLPPDGEISEWPQP
SDLGMSHQMQGAEFGGDDALANHSRLQLMLKTFSIDIVELVRDLLTDTAMDCSPCALGLG
KLVQPHLILLALDSASEDLH
>Tip_260
NNTAPGELWQSSTCRKDRLFPEQVEIYIKIGLVRGHRKGNLECQKLDLCMSILQTDQLNT
NIYKTAALRKRINQDHYRGNPMMTKIPPDLKASMFSDQILAASKISALRDPKDQFDGPIP
LRYRQLIQVAGGTTDGYKFRDQDGDLKETRQNWDYDAQNDRLLVQVSSAGKAERLVFESS
RYYTPDLMYIVVPLDFEVVE
>Tip_693
NSRNTGTIAESSSYRRAKLFRESLEPYLKHGIAGGQCEDDAEGPKLTTCLTMIKTDTLNL
GVYRKCTFRKRLDKDHCVSEPRNAKVSADIKSRLFGSEIPAESKVDALQDPEEQGEWPLL
ITIRLLNEMTNGNPDGYKFLGGDGDLKPALENWDYDAQGALIALKKENSGKATRIFVDAH
RKFTADLMAVVVAFYLAVIE
>Tip_1437
NATVPRVIAENCQLFLSELARFSLEPGTKHQAVISQCDTGTNAPKVKRVISVVCSFNYSM
SDGCSITLRKKVQKDYSIFDMKEGSLPAGIDLNELGVETPERVKCNALDDPIEWGLFMVT
VKISRINHLRNGTPEGYYYGVSDSEIQVMIEHSHYTATRDLTAIQTRKSGESTRIFVESS
RKYTTGFVVILTPFYACQFQ
>Tip_1438
NDTVPRTVAESCAFRLAELMREALDPYLKDDAVLARTDTRSQAPKLKTCLTRITADGLTL
GGQCKVTLRKRLQRDYCMADASENDVPSDIKVAAFGLETPARVKADALKDPTDWGDFPLV
LKLKRINQLSNGPNEGYHYLDSDGDVKVVIEHWESEAQGDLTAIKKEKASQSNKIFLDAH
RKYTADLIVILSPFYACMVE
>Tip_1328
IPQAKQKLYATPHLILFCTPRDVVPFFLSIGTSTQSGKVHSKFSHFNQADGFTGAAEVAA
GFAVSPILKDCGEMDCLSYADSEDAMLKKILQPLVEQYMNDNGKLERIKPVGTENQITNY
MDETGVSSTLYQVSNRLLKKIVYEPKEKLYDYSPEALYTRNINPPQEKMEDLNAASSAQA
ELNDELALRRERTNPILMLA
>Tip_1329
VPQARLLYYTAPHIVISVTPNNNVEFVIFFGTARQAGQGYDKITHYQRAEGYNGTTEVVA
MFSVSPIIKTVAEMDCLATIAARYSMIKMVAQPLQEQNTYDQGNLDRVRQVGTPKQCSDH
YDDVGVDTAVWKVATCLYKNLIYKPHEKICDYSPSALYTNNVNPPQQNMEDSNASPEVAS
EAHEEMALKQLRVLPVLYLG
>Tip_1497
MRESANPIYVLHKKGIFLAPKPKQAFYLNAGAATQEGCMVTVFANFQPREGFTAANPMKA
GQSATPTLGQCLEKDVLEFYDAAEAWLLNIKWRIATQYIRDFGKFERIKPLADNAMIRNT
YTELGMQVKCNGVANKIFKKFASQPSGQLLQFQADARYQPNIDPADSELTNIALMSINIE
TNKEREMLARQKILDILILG
>Tip_3672
VKHSAKALYVINHKAVYVSVKARLAFYMNAGLAGRAAAMEPIFCNFPPKNAFNQAKPMKP
AQQEIPDIGECVEMDCIDFFEGAAAWLIELKFGLAAGFIRNFGRFERLRWVLDNAVLENV
YSEHGIQVPNKGIANRTLKKFASEPGAELYILDAGGKYRANLDPVKSEITKIAFMTISAT
TGDGQRVMVQGKVLPQFIIG
>Tip_3673
LKHKALAMYEINKKGTYICVCTRLPFYINAGVAGRCTCVEQMFCSFSPKSVFTAASPMKP
QQKEIHNVGECTEADLSEFFDGAPMWIIELAFDLSAGFARTFGKQEGDKRAIDDMAIGNV
YSEYGIQVPDKDMGNRTIKKFAGQPGAELYGINVGGKHRAKVDPIQAPVTHLAFITFNAA
VRDGTRELAQGIVLPQFIVG
>Tip_1008
IQSTDHKVWMGDAQFDASKLTSTIVYLVSCAKANRRPDLIMEQTILGKILEYIHAASVIV
NVFVLPLICELLESESLGKTEGNWQAVVKTRHPLLTEQIYRFVEVKEKYAVAVTMLLRPF
WEQHSIEVVYKSISGKAVQRLSSKPKHKMAKFYEYKFGQTESKDTPRGNHGLTNLNPEPQ
ESYDMTILCLCHIFEIYIRG
>Tip_1009
VQSKDHHIWQGDTRFDDTPMSKLVLYTVSPARGDRLTDMVMSDALLGRVLTHTRAASQIP
SIFSLVVVTRALDSRGLSKSLTKTQGVIESKAPLMPAHLYEIIEFKEKTGQASPKLSSLM
YKQHSVDIEQKSLHGKAVQRLAKAPNHEMGKYWDYQYAATEYTEELDGKHGLSNLAPGPQ
RSYHCTVLAMSQIYTMYLWG
>Tip_1799
MYDLMGALLMAQPQLRRNVLKPYFSFYARKLKLNRKKNRGLDLNIQGRVIVTFQVMAFPI
VLLELPFFVKVLKSNKKNKQERSFGVTALARTTLFGQKLYAFLSTVQLKELGIPTLINEF
YMPSRIECIVTDRTIPSIRSSVPKSRKLFLRYYSLGAPGVAAREATQGRHQINDIQRKDQ
FDVDTTVIICAYTTETYFFS
>Tip_1800
VHQLHGLVVMADPKYRKNVLEPYYSFFIAKLKPHRRTNSGVSLRIDGRNVMRLHIIAIPI
NIFRLPWFAENQKNNEHDWQEKSFRLLSQANTIMFGKSLSLYLAILKLADLGIPLLLSPF
FMPNKIECMLTDNVKTALRNLISSPRKLWIRYYSCGAPGVTAEETSAGRQQLNNIESQDQ
LGADATIIICSQVLKTFVFN
>Tip_1596
THASDSKVWAEDPGLTWDVLEAGKSLLVAVLKENRKTESLIDLQVRGKLAENIHSAIHAV
DLYKVPWIWEILESGELTRKEEAHQVLSKDRTIIYSEHLHHFAFVNKLRSTGVEVFLRSY
SMPNGVECLVTEICKRGVRELSSANKRDLTKHWELAIDGFAAKETQEKKYLFTNMNGEPQ
DKFAATFEIIGHLFEFYLWF
>Tip_1731
TFSENDSPWANDTDIIIEKMDWKTLYCVKIASNFKHSSRVIEIKLRSKLITNLKQPSISA
IFYDVPFKQKFLKASEMPGNEEHAVLMCMSSAGSFPEGLHRVTKACRITEIRIPVLLRSS
YKQNSIPVPTSDFDKRELKDSSEFDKVNLMKAYILTFDGFGDQYHELATLDGENIGLRQA
EAQMISLLILARKIDTFATS
>Tip_1732
RFSEHDKPTTNDTGIVIEKTDWETLYCIKLGKSSRNASRVIDVKLQSSLITDLKEKSISA
IFYKIPFMSEALRASETPGDEEHTVLMCQTFKSTLSEGLHRLTKACKLTEIRIPMLVRAM
YRQNRVPVPTADLDKRTLEETSEFEKVNLMKAYMLSFSGIGDTHHELATLDGENFGCRQA
ESKLISLLILSRKFDVYATS
>Tip_3279
KHSIEDKLWTKDVALALAEMEMDSVYCFAIGKLNRTEQKLVNANLASRIIETLEKETLPP
RLYRVPFMGQFVAQSETPGDEAPALLMFHASKPIFTKGVRRPTALERLAKIKMPLLIAPL
YERQRAEVPVSDPEKQIVEDIAETDKRKLMFTYVLGMEAVSDGESETGRVNGTKLGAEKK
DDDEISIILLANVFTLFGAT
>Tip_3280
TDSIEDKLWTKDVALMFEDMNLGTFFCYGVGKNHRTLQKLVNAKFKSKIVEPLENEVIKP
RFYSVPFLGQFVATSESPGDEAPAALMLQSRSPISTRGINKITLLSRLTKIKIPLLISVL
YKANRAEVPTSDPEKRQVDDIHESDKRRLLYSYVLGMEGICDGSTETARVNGEKFGAEKA
DDDSISIIMLGKVLKLYSAS
>Tip_753
TTTTACYVWIGDTALTPDTVNATIIFFQATGRDHRECCTVLEMTTVKPILNDVKEGRASP
REYRAPWVCELLQDQEVSAAEAAIVQVSQSRFPLFSKMIYVLINVWQVRELTAPLLVRPQ
PVEPEIEIPTCSVMESTIQEFGDTSRRKVVTVKALDMNGTCDGASKKLRFNYENLASDAR
RESMISVLILEKIFDMFKWQ
>Tip_787
KCWTVKAGWIFDVSFDFDSIAEIDISFNSIGKNHVRKCSIMEQAVKSALAQELAESAFNP
TFYTAPYLCAFAETNETGKAQAQVQVLVQNAMAIFNKHLTVVVPISNEQAVNARVLARPV
TMEDEIDIPSADRTKRSVRCVSRNDRRQLVAIACMSLKGTNDKEGRREDYHNNNHGAEGT
EEAVSVVMVVASVFELAPWA
>Tip_1184
KKAFADKTWSGDTSLIADAVNAVSVSIGSMGTDNRSSTELLDKATEATAMKEIAEAQVAP
LINDSPWFCDFTEKDACEDFEATVGILTEEPTPYAAKMLYVSALVANVELVDIPLLFRIL
YVDNDTEIPKVSIIKRAAKDFLEADETRIAAIYEVSFKGSCDGAINRYRYEDEIIGAEMP
DQETANMLDMGKVLDVIVFL
>Tip_1826
AKMGADKTWTGESVQTSDAVQAAGMTFGSMKEDFRSSPAIIDKNTEAKLLPEQADTTVKS
LIYRSPWVCEFIEANPCADFDTTAVVLSAEETHYTTKQMYVRTAVANVQHVNVPLFLTIL
YIENDVELAKIVLIERTAKKFRDVDERRLVKVYKIGFDGTSDNARTRYKFENEVFGKESA
ESQSLAIMTMPDVYKIIPHL
>Tip_1827
EKTSVASTWYGDASITADAIPVESLNFGAVSEDFRGASAILDKATEARVAQSIDVQTILP
MVYRSPQTCQFIDNKENADIAASQVAFQNKESPFDSRRLFVNSIVANVRSVKISLLISVL
ELENSVEVPKVSVIRRTAERFHATDQNQMLKVFEVALQGTCDGAGTRYKFEDEAIRAQSQ
SGKAAKILTLSECVDLIPWI
>Tip_1957
AQLSTSRLVTGATNMTHYGMEGIIHLFLKMSASGMNKKAKMGRRIKSQSVDKVKKGLAKW
AEYEFSYETEALESKQWGTDISHFAMWDQVPAGYASEYLYSPEILSTLTKLALPLLVRPA
FLVVDVEKLCHAAEYRHLAWYTPLDKFIRITVWAAANNDAAEEYAKSSYRGVSQMGTETE
EDLEISLLKFIFVFKFNDYS
>Tip_3963
EVSGKGRLIQGAGHISNFSIEGMLMLFIRLEANAAEDKAKLGTKIRARFIKALAKGLAKW
NEMEFAYPARAVQSKLFGNERSHYAMLEKPRSDFSHPYSGCPKMVAPMVPFPIPTLTTEE
NIPLELEFLQHTTEHKHVIWIAPIDKDLRLEVWAVKQNRMKSNNEKKNCVGITQASEMSQ
NEPEIGSLIHVLVYNLNDRE
>Tip_3964
SQAGTSRLVPGSDHMRHFVMEAVALVFLKLSGGGSKPTQKAGRRIRVGLIEKVNKGSDKL
SEWELSYTAEALRAKLFGTDRSKFVALDRIHTEYASPYTATPEIVNSLVKLPFPVLLREA
FVAVEIEYLHHTGEHKHVFWFSPTDKGLKLDLWAAKHKGLREKGQKSAATAVAKAGTERS
SDLEVAIFRMVFVFKFTESS
>Tip_1279
ARAARTQILMFTDGLIYQGMDSINVVFVQIPKDEQKPRAEVSLRVRAQILEGIRDALTEF
EEWLFAWSAEALDSKSWGFEESSYQISDSARVPLTEEPIFSPELMNSMRKLDIPYLIRPY
FLAVEVWSMTKMQKKRQLIYFSTMDKETLMKYWAAAYNVVTGAGERVPCYGVSQLGEEAE
EEMETCLLFFVFVFDFHVWL
>Tip_2549
IRDNRNKIDMASHVLAHAEIKGKSALILPIDQERLRGSSFVNLGKFPSTMGVLYTELTGV
EKRYDFIFASGLEDQIVRPASLNALETEELRPPVFARVQQGYTKVIRARQHSLVILVKRP
NTLETYAITCEGGSARQVERVDLEEEASLARYFEQGDNWKFIGESNNRLPPITIEDAALP
EEYYAHLLVVRYVYDLLKLQ
>Tip_2550
VKDNRPKIDMASHAFAFSEIKGKTKVYVDVDQETLRGARFVNFNRLPSIMGVLYSEVIAV
AKRYDFIFLTGLLNEILRPASINALEGQKLRHPVFGRVHKYYTKVKRAKTHTNVILVKRP
NAIEVSELLCEGSTNRHVQKADMEDRAKMAKYYEQCDTWRFVFESNNSLGPLAIEGSLFP
EEYFLHLLIVRYLYDLVKMS
>Tip_2290
IEPSRETVDTPNHVLAWTKMDGLSGLIMLVTQESAQVDCFVKIGQYPKTMSAFYPDVMFI
QTQLEFKHEETLDDSILRPESLASLSVNRITFSALKRMQRLFTRVFQAKKHSSLCIVKRL
NQLETFLLNCAGGSRPRKKKADTERETILVSHVASQGEWFFAPSGKDIIGPVEDHDGNEP
KFDIKEILVIQYNFDLLSIS
>Tip_2291
IRPRRETVESPGHIFAHNQGNDLSGLIVPIKREDAQVESHQQIGMYPLGLSMAYPDLSFV
KCLFEFRHEETLKCKMRKPAALNHVPLNRIAFGVLKRFQKLFSIPFEGRRHNSIGIVRRI
NALETYIINCADSEDPRIRKGDLERRKLTTRNFAEAGHWFFMPTGKQFIGPWADHEGKSP
KLNVREVLFIKYNFNLQAIS
>Tip_1712
MKPGRNARDSANQVLHYRELAALSALLVPTGHEVSQPETYMELGYLGTKMGNFHPDIFDV
KKRLEFTYASGLNISLLQPLSLGVLDVKGFEHPILGKVERHWAKVCKCRRHSVIALLKRA
NGHTTWTMKCERGAARRLKLSELEEQSSFQDYFEEGVQWRFARDEKNAIGPIVLEDFALP
EEYAQQFSLLRLPRVLLSTD
>Tip_3665
MLERIDHADVADDIVTFLKITADASVFKEADHLLMHQDVVQELDRLPSSPGIFITQLKQV
SHNMRFNIPNGLDTELLQPTSFSILDLALTFFPLPKRTRKYHKTIVKGKKHEVVGFIHGA
KILDVYAFESAGGSPTATPKIDLSDDKSLTKFMAEGYGWDFISQEETAIGPIVIEEAIVD
DAVHGVWMVCGNHRGLIEVD
>Tip_3666
VNERLDHVDVAENIVTFLEIAGNASIFVATDELLARTDIIQEMDKMPSSPGLFITELRQA
SKNVQFNFPTGLDSQLLRPGCFSTLDLKQTRFPLPNRMRKYHAKVIKGKKHEVVAFIHNA
QVLEVYAIESRGGAPVSVPKVDVNDDRPLTRYMSQGQGWDFISQEETAIGPIVIENAILD
DAFSKLWMLCAQSRGLIEVD
>Tip_1394
ISEDKDSGVIVNNILSLNEKAGTSVLYEPAAHETAETDVFVKLGEYPAEAGILMTVMMSV
ETRLKVRFRMGFGNARLSADSFSALDIEQTENPIITRFSLYLPKVLSSRKQDALSLIERA
NSIDVYQLEAEGGGARRCIRVEVNDDAPLIKHFKAGENWHFASEKKNSLGPVKVENEILP
EQTAEQLTVQQYDYTVLEIQ
>Tip_901
ALPYHEVLQLERNTLNLCRVEGKMFFLITVGHDGATRDRFNGLGQYPYAMMLFFKNSIPI
NLAKNEIALDSITEEVLESTPEEIVETEELRIPSYVFPLQIYTKAKRAVSVGVTVVMLEF
HTITEIDEACQLGADSDLKNFGISQTESSVDYWWTRATWDADHETDKRLGAMEAKGSTNQ
EDEASRLMLVDKPARLLKDS
>Tip_902
VLPFQESITVEKKNMVFCKVEGRVKYFITIGHNTAKQDSFLGLGQYSFAIALIFNSEVQI
YLRQNECLQEGIEEDILLNTSDAPDEATEITIPAYVYEVTVLTKVKRAVCMGLIVILPQF
YVFEGFEAACKTGANRDLKKLSFSQKSPLLDYWSERADWMADSQTDKGLVELKVRDGAAK
QDEQLRMMLVGAISRMLREG
>Tip_3643
NQEFEHGITASERFVIFSWIEIKQIHFIASGENAAGGEAYIELTMQPPASPYIEMKKLVA
NIMETLTLSELIKKHSLLNLNCKVSLYGRLRHQLFLETLHQQNSTSRKKCLGLTFYLKIQ
LVAEGLSLCEEAGVDRAVKKISCRAFAERLPWFKDGYITSPAAQDTRGFNELAHEGDDPR
EENKSKLLIMEKIYNFIKME
>Tip_3644
NQEFEEGTTESEKVVIFRWLQIKQVYFIATGENAAGGEAYMELVVIPPVSPYMEMEAFVA
NIDRNLFMSELIDNNTLLNIHCKVSIYGKLRHHIFIETLHQHNSTPRKKCLGLTIILKTL
LIIEGLVLRRSAGPDRALRKISSRTFSDKMQWFKNGYASKPKGQSIRGFNELAYEGNDPR
EESKSRLLVLERIYNFIKME
>Tip_2513
VKHLDEQITKDDQVVLNHWIAVHNLFTMTPGGVPTSGQPFLRLAVKPQTDKWLDGKQFHV
DQSGHAPYADILRISRLVNRDKRIPVHTDLCIPISIDIVTHEDEYNRQKTFGLEPYLLAA
VVIEGATDAEPASDQKAIRKIKQFASAQQLEFWRDNGQSKPEGEAEKEFQRIAHSSSVPR
QAAEKKSRGSESFFKFFAVE
>Tip_2514
QKNLDQCFADNEHGMFAPWIQLKTVFFIEPGATKSAGKNFIELKIRSQCESWFETMRFQE
QESKLPDCRSMIEVAKLVTEDRPLSVYPNIKIPMYEESLQVRDVIESEKSFGRRFFVLLV
LVVDGLTYEETGEEDERLRKLKIFIALDESEFWKNQYMDKDEGEVEQQLEALVPNSAEAR
DQVERKVLRVEKFFRFYAVA
>Tip_480
VHQLENGISAEDRVLVFNWVRIKSVLFVATGAHAASGSEFIKLTMLAALTPYLDKPKLLV
KVDRDPFITYIVQEEDLAASNQNAPVHEHLRRPIFVEILHHNLRMQQKRCFGVALTSKEA
IYIEHLVVTKMPGENKLLEKVSVYVLTSGIDFWGNQFSNRPKGPSNKGFRDMSRETLDPE
GKIERAYSFSQRYYKKHRIE
>Tip_1810
GPRFEAMRPFANMMVIHNFNQRDFNLFESLGQVKYSGDIFLDHREMPPSSSTHYAVKDTK
NNTHDKLVTMVIKISVELTLRTHRVATDRLLKPADASLLFISGLKAHYLQYTIGTILEQY
EKMTSYWETQEDGSVVLFRTSCVEQHMQASGWKDDIFDTRQIAHTGQSANAISATNSDSN
DKPERRVLRVSQLYLVAQCV
>Tip_3308
IKSFQALIPLAEVLIMGASDHSNAEFSIAMGKIVVRDELFLDWRSICTLKPNNYAAKASR
SCAEERWLASVTKMGVDYTGQSTILILDDFSTPDDSISIYYQSSRVLLFNMPIRKIVGKL
NQDSGVWQMDAVAALVENGDTLTGETVKISGVFENSMVSKEIKYQLNGEGTYKLPGKSSA
EQPEQLIINSPRAVLTISSN
>Tip_3309
AKDFITLLPLAEILVIGAIDKASTNFFMHLGPIIAQNERLLNWRTLRAGGPVEYSTKTAR
NCERDRWLAALTKLTIDYNAETRVYLLEKFRTPKEEIPIFSKAIKTLVVTVPILSVIGTL
IAVAGMWQRDAAKVVAQARTPLTNQLVKINGYYQDAHVAKEIKWQCQHLYDLDHSGKSTA
TYPEQLILDTDRILLMVANN
>Tip_1025
ARLLEAMSTISDQEGICTFGDRMVIVYGALIHEPSENDGYLPYKMLPPDQPVMRTTKDTV
QQSRQSHVAMFLRGEPYMDQSARFDLVEKLQNKAQDQLFFPHGRRSVHSRFSVALMLTKS
EMKSGLKESSRENDVAKLNEPLIQCDLAAHDYYEEAVDGETLQYSAHHCDILRYKDSNLK
HDPGDKLLKREHLVLIKKLE
>Tip_1026
AQMFTSMVTVSDQEGIWTFGQKMMIIYTALIHEAPVTDGYLAYKMMPPSTPVMRTTKDTI
QISRFSWVSMLLRGEPYYNRRQRFQLAEKISAPTQDELFWAIGRKATITRSAVSLLLAQS
EMTDGLSERSKKNDVHRSNEPCIESKMAMHHYYYEAVDAQELQYSALNCDVLKFKDANPK
SAPGDRLIRREQLVLMKKLE
>Tip_2381
RDDIETGVQFHEEVCHHAYQEGGELIYQFVFEILRLGPDSLEVVLIAKGHTTAWMGRLKG
AMSIRPLKTHTLASHVGISDLPHLVLVQKGNHVMPNSLVYIYRHRFWIRGYSHGINTSPT
IPLSTISLQNQNGLGEAGPCVVLNLYTNIPCYVDSTLAEEKESLGRLVFEKFDERDLRSA
REGGAGPGMAEKIYVLTQLE
>Tip_2382
RGNVDAGVKINDEIKSFPRKDGAELIYRLMLKDFGIGPDAQEVVLLPKIKTIVWIGLFRD
RVGASPIQDHEMAAHAELSKLPDVLIGRTSVHIFASRLVRTYWKKTKLRGYHKTFKTNEI
LELFFVPLTSHNKVAEHSECYKLRLYKNAPCIFTGVIGKQKQTLGRKSYKAFIIKDNRQA
REGSGQQGMAERVYIATSLY
>Tip_3046
AGQLDKGIRVADKILEFLVVSGQRVYFAMIGDAWAISPTYEDAQLLSKTDPAIWLGKYRT
ALERLPLQIPCIEVLINLDLNIQLWLSDTEQFTVKAQVSIIYAQKTWMRAYRTGLISESG
APLEGLSLNEDSGVGHNFAVTGIQAYTAVPVYYENALDEQVQGKGNEAFHEAEDKGGANE
NNGYDRIALAERLAEMVSIG
>Tip_3047
SHQIDRGLRVAGKVLLFLVIIGQRVRLALIGDSWALPPVFEDAIMLSKNQPIVYLAAYRT
ALERLPVQIPCVASLVEVDLTLSLWLSQNEQFTVREEIALIYAQKLWACAYRTGLVTQSG
ALLVGLSLNEDAGVDHNYAVTGIKVCTAVPVYHEPELDEAVQGKGNEAFHEGDDREGQDE
NNGADQMAVADPLAEMISIA
>Tip_3230
LHNLEVGADAGAFKFERFIPERHMFPFTLLAIAVDWDGSVKNFADQRPKTPVLRNAKDID
VADVHPYLDEGFGPILVFKPRPKLMWKSPAQRCKFLELAKMYDEDQLLGYLIGIIALKPR
VTHKVAHLRNEAEIGQIDLATGAEGVASCSRLVENVLKEMIPVEEYPGLKEVEEAAGLNY
HDSVNSVAQIPNIHALNKVD
>Tip_3231
IHGMEQDASAGEIKFEKHIVERHLFPFTYLELAVFWDTRLQDMKGQPPETPAYFVGKNAS
IYDIHPFLAQGYGPVVTFESPPVKLYKSPARGCKYMYLKSAYDEEELFGGFIGVVNLNPK
ITYAAAHLRVVPGIAELDNLCGTEGQATFNILHESDLKRAVQASELPGFRVLEEGNGRNY
HEPNENIVQIEDIASLHGVK
>Tip_2079
SHTFESWTDCQATLFGYFIVERRMIKFDFISQAVSFETRYVQLAALPPETPAIFTGQYVN
WIIHHPFQTICRTPIVSLGHYPKLVWKDPMKRALHVETLKTYSDQAFIKSYLIQLMKNKH
VILQALHVEQEVGTMWIGNCCGAESHVSDRKLYENGLRQHTGAQADEGGKDLEQRLGYKT
NDDEHQVALRENAYALKRAN
>Tip_1162
AHALESGVRISDKLLHYVLVEGQLIFLILVEEAAQLESNFEDIIFLPPESPSTWIGKHIN
TIEKHPFQSTCLEAYLTLDQNPRLQMEDPARRVLYCEVIHTYAQEAFLRCYVGGMVNHKH
FVFDGMTVKRKAGVAAIFPCIGAETHASVPKFYEDGLSKKTPGDGGEGFNQIDEKGGRKQ
DDPAHRVTIAEHVYEVERLN
>Tip_1163
ALALDSGVRTSDKLARYIIVEGQLVLFTMVGEATHLSSNYEDIVALPDEEAHIYVGKHVN
TIQNHSFQSICLNAYIAIDSNPRLEMEDPARNALICEVIHTYAQEAYWKAYIAGMCMNKH
VVFDGMAFKKEVTSAYIFECCGAQKHASFPKFYEEGLSKNTPGHGDEGFNELDEKGSHKT
YDPAHRVVLTENVYVIKRLN
>Tip_144
AKGFEWNLTISEQMLIFCFGQARIIFLMTTGNTANQGDSYMDITKLPPASPFLYAKRYTI
YINQDPWLKLTIQDDRLLSARTKMQVFDNKRRPLYNEALHVYGSAPQVNCLGLSIVMKKY
LVLAGVALKEDGGDARRFKCYSAEQTANLIRFWEEGFTGSNAGEADRGYDELTKKGGDSR
DSDSRRTIVINKIYKFLKLG
>Tip_145
AKASECHITVTDSMLTFVLVTVSMVKGLACDATASKGNQYMDVTKLPPPVPFLYTQVFLV
NLEQDVWYSIAAQDMILLYNQSKKQVYTNLKRPLYFEYMNHYSSIPRVFVLALHLVMGKH
LILSGLTNREDNGEARKIKCMTGEQHNRFVHLVDDGITSQRAGDGDKSFHGYQRKRGNCK
KENEKRVKVLEKVYKFMKLG
>Tip_605
LDPGGEEILKCCPLVIVRGCQGSLVWYRALAESNANSTAYIENAHVTPVFAAIWGQRLCV
VFDNKALVHSDVEHDYLATAVSSFVLQATVQDPAIADKIFVSARCPRIWSTGYQYIPRTY
YESELPKVVRGVATSVLNINVNKQNERFQLEYWDQGYHKKATMKITRDVNILKTYQSAVK
SVFERRYLVIDRLFDRFILP
>Tip_606
MDPAEEEILKCSPLVIIKGCQALMVWFRDLGESGAASTAYVENQHVKPVMHYLWNMRLAV
LFNNKAHVDQEVPQKYIATACSAFLLQAPVQEPGVANRTYVDSNVETVWATGYAIMPEAY
YESELGFLLRGHLNSVVDISLSERSKRYSLEVWDEGYTYNAAFHTSRDVSCLKTQRSEVN
PVFERKFLLIDKLLDHILLP
>Tip_869
LGPGDEEVIKCCPVEVIRHCRTVIMIFKAFGLSTARRSQFITQDQREPLFQFIWHKKLAV
QFGTTCIVYQDIKGNVMEATVSVLVLLKALNEPAIERQIVISSSEPTVWATKYAYISHFY
FAHPPVITVNGACNVVLNITKQARDRNVIAEYWIELFRRNWAWRIPKQMQVLETYDLAGQ
DKLQTTFLILNSVLLYIILP
>Tip_3682
MNGGETEVLKSARAVIIRDSQKQILFFKATGPSQMLTDAYMTRTGVKPVFNWVVFKPTTL
NFSNMSFKEADFENMQIGQAQTIFSLLDGIQLPRAPEELLVSSRVLNVWVPGYQALPRHY
FVEVPTFAAMGICNECVSIALRANAKTYAMNYWFEGWYKTATMATTDDVGLACVRQFRGQ
GKYHKSSLILDSIIRHHVIR
>Tip_3683
LDGGETEALKSARVVIIRDSQTYIMFFKALGPSQNLSDAYMTRTGVRPVFNHVFFKDVTI
SFSNLSFSEADFENMQIGDATSLFNLMDGIQLPRVAEKVFVSCRVLNIWVPGYQEIPRHY
YAEVPIFAAQGICNTCISIPLRANSKTYMMDYWLEGWYKTATMPISDDVGPTCVRQFRGQ
GKYHKASLIMKSIIRHHVIK
>Tip_1625
LLTCELETLAGSLMVVIQSARARLTYLAQQGPSKHPNVIWIAQLALHPMSKYAWGSQVTI
KYHSLATQDYGFDRADIHCAASVFLFSSPATRSSMAEALDLLLEYERVWAVTYGYAGKCY
CPSRQFFQLKGTCNKCQNMPYLAKLNKVFMERWFTGFYYDSHDQTIIEIALVKSRTNQAA
VKYSKKFLLFKDFYRYFCRP
>Tip_1626
TYLGEHEMLVAYLLVLVQDCRAKLIYLDQLGPAKYLNVLLIGNLEVHPLAGYAWADQIEI
DYNNIALQDQGLNRRNLNIASATFLVSSRARLESIAESLHICAQHKRIWAAGVGFADRCY
NDVKNWFAVRNTCQEALTIPALARISRLVMPKWLTGFYSDSNERTLVVASLLSTKTRRAS
VKRVKKFLVVNTLHNHYSPP
>Tip_4070
KSPSAKPELVAHFFLLTRECRGEFVFISMLKPTESNIRFIVTSHAEQPKRGFTWSKPHIF
NYAKIAWRNQGILDVRYSSNVALYLLTKDANKAATAGSFSFIRRLVEIWMRGMPAPRKTA
CPRRQILLVEKAGHDAAKSQSQDYQDYILTHHELTGKYDVVLNMTMIAVSELMTRAQEGM
AVFVHRLEVSNVSIIDYESP
>Tip_4071
NYPGARPAAMAYFFLLVRNCRTQFFYLSMVGGTESETRMFIQALQEQPEHGFTWAKPYLL
DYAELALRGQGILEIRFSSHAALYLLERDLSKTATEERIGFIDKLLDVWLVGFEALATSY
APTRAILIIKNACHLSIHTTHQGASGTWLTDHYQEGCFDGVVNHRMGTIKELMSLQKQGQ
APYERRMQIFNQVILDYESP
>Tip_2806
SYPAEYEAISGRLLIALKACNLRLLKIDMLGESESDNVTFLFNLQVQPIQGYTWSDQYGL
DYSDVAVEREGLDVTQHASSSAIFLLQTPVEKDATAESVGYIALLFNIWLVGYNFLETKY
CPSQIRFIIKGSCQRSINIPGAATTDFYMLNYWVTRFHKEVLEHTAGEVNVVNSRQERAK
LTYERKLTIYDAILKQYSSP
>Tip_1144
LDPHDAPLLNPCPLLILRNCQTNMTYFQELGQTAAEKGVSFENNRAKPAYGKIMDTRKTL
PCFKVKPQRQNLETDQMADSGKVLVLKVGIQEPAAVETAFVSSKVPKVWVTPVAWLGRHY
LATKPGFVAEIQATVSINLPVSLRSKCFLLDYWFENFYANAMQLIIRASCLLTINCSTIQ
EELESRLKPFEGPYKQVVVS
>Tip_2085
VNPKANILISFAEVEKNADMRDAIPFVRKRAPCNDKCPNYLPPSHVPSNTQGMLNRCIPI
NCKQQEPITPSVELQGSTPFPAHLFIFAAITVPLLGWEKILAAKVERTYNMTLKYLGELY
HAKGTGYLFDNDSIDFISLPLHIAVRQVSYTFWSKMYQNDAEKETSRPIINTMGQRAPIA
NEKDKRWQVLILYYWIAAQP
>Tip_2086
KNEKANMLMNFAQVQDTGDLRDAAVYVRKRRPAFMECTTYMQAAHVPRNVSGVLSLSAVM
QVRAGHPISLGLEHHAAVPYPTHLFIFAMSTVPYITFQDVVAAKVPRKYQMTYEYIKEHY
LAKDAGYLMGNECIRFITLPLKVVRIELTFTYYARSYFLDAHKEHAHPIIHQMSPKAPIR
KEKDKRWQIVTFYYWIATTP
>Tip_1713
RDAKANTYIEFAQAQSSSGLRDAIVYIRERVSANPAKTNYLQVNCVPRTAGGCMGRCSVL
[truncated: 475,456 more chars]
