# Supplementary material for: Phylograd: fast column-specific calculation of substitution model gradients
Source: BMC Bioinformatics. 2025 Dec 23;27:20. doi: 10.1186/s12859-025-06353-4 (PMC12836810; doi:10.1186/s12859-025-06353-4)
Supplement: Supplementary file 1 — (zip 4800 KB) [file 12859_2025_6353_MOESM1_ESM.zip › alignment_4096_20_1.single_iqtree.log]

IQ-TREE version 3.0.1 for Linux x86 64-bit built Nov  7 2025
Developed by Bui Quang Minh, Thomas Wong, Nhan Ly-Trong, Huaiyan Ren
Contributed by Lam-Tung Nguyen, Dominik Schrempf, Chris Bielow,
Olga Chernomor, Michael Woodhams, Diep Thi Hoang, Heiko Schmidt

Host:    soe004 (AVX2, FMA3, 1007 GB RAM)
Command: ./iqtree3 -s data/sim/alignment_4096_20.fasta -nt 1 -q data/partition_20_iqtree.txt --redo -te data/random/tree_4096.nwk -blfix -pre data/sim/alignment_4096_20_1.single_iqtree.log
Seed:    919165 (Using SPRNG - Scalable Parallel Random Number Generator)
Time:    Tue Nov 11 10:27:30 2025
Kernel:  AVX+FMA - 1 threads (2 CPU cores detected)

HINT: Use -nt option to specify number of threads because your CPU has 2 cores!
HINT: -nt AUTO will automatically determine the best number of threads to use.

Reading partition model file data/partition_20_iqtree.txt ...
Reading alignment file data/sim/alignment_4096_20.fasta ... Fasta format detected
Reading fasta file: done in 0.0070829 secs using 59.9% CPU
Alignment most likely contains protein sequences
Constructing alignment: done in 0.000697742 secs using 24.08% CPU
Alignment has 4096 sequences with 20 columns, 20 distinct patterns
20 parsimony-informative, 0 singleton sites, 0 constant sites
          Gap/Ambiguity  Composition  p-value
Analyzing sequences: done in 0.000168425 secs using 28.5% CPU
   1  Tip_135     0.00%    passed     82.51%
   2  Tip_136     0.00%    passed     98.91%
   3  Tip_1680    0.00%    passed     76.00%
   4  Tip_2977    0.00%    passed     55.79%
   5  Tip_2978    0.00%    passed     69.79%
   6  Tip_2050    0.00%    passed     62.55%
   7  Tip_2051    0.00%    passed     56.18%
   8  Tip_1614    0.00%    passed     91.18%
   9  Tip_2094    0.00%    passed     88.18%
  10  Tip_2095    0.00%    passed     91.01%
  11  Tip_2332    0.00%    passed     89.53%
  12  Tip_2333    0.00%    passed     71.86%
  13  Tip_3619    0.00%    passed     26.27%
  14  Tip_3620    0.00%    passed     37.77%
  15  Tip_962     0.00%    passed     28.85%
  16  Tip_2863    0.00%    passed     51.94%
  17  Tip_2864    0.00%    passed     69.38%
  18  Tip_1571    0.00%    failed      3.16%
  19  Tip_1572    0.00%    passed     37.44%
  20  Tip_2706    0.00%    passed     76.79%
  21  Tip_2707    0.00%    failed      3.90%
  22  Tip_1280    0.00%    passed     54.95%
  23  Tip_3232    0.00%    passed     72.23%
  24  Tip_3233    0.00%    passed     51.97%
  25  Tip_1039    0.00%    passed     65.01%
  26  Tip_1756    0.00%    passed     94.07%
  27  Tip_1757    0.00%    passed     95.79%
  28  Tip_2282    0.00%    failed      0.82%
  29  Tip_2283    0.00%    passed     53.93%
  30  Tip_3891    0.00%    passed     70.15%
  31  Tip_3892    0.00%    passed     62.29%
  32  Tip_2215    0.00%    failed      1.00%
  33  Tip_2216    0.00%    passed     74.67%
  34  Tip_1098    0.00%    passed     43.89%
  35  Tip_341     0.00%    failed      0.00%
  36  Tip_765     0.00%    failed      4.76%
  37  Tip_1467    0.00%    passed     51.46%
  38  Tip_1468    0.00%    passed      6.59%
  39  Tip_1129    0.00%    passed      5.34%
  40  Tip_1130    0.00%    failed      0.13%
  41  Tip_248     0.00%    passed     76.97%
  42  Tip_3076    0.00%    passed      9.08%
  43  Tip_3077    0.00%    failed      4.91%
  44  Tip_1330    0.00%    failed      2.69%
  45  Tip_1737    0.00%    passed     39.44%
  46  Tip_1738    0.00%    passed     23.84%
  47  Tip_1182    0.00%    passed     84.75%
  48  Tip_172     0.00%    passed     96.69%
  49  Tip_772     0.00%    passed     18.12%
  50  Tip_1022    0.00%    passed     46.94%
  51  Tip_1023    0.00%    failed      0.83%
  52  Tip_1942    0.00%    passed     60.17%
  53  Tip_1943    0.00%    passed     62.13%
  54  Tip_1818    0.00%    passed     93.23%
  55  Tip_1819    0.00%    passed     17.46%
  56  Tip_3924    0.00%    passed     86.09%
  57  Tip_3925    0.00%    passed     73.81%
  58  Tip_1652    0.00%    passed     86.49%
  59  Tip_1169    0.00%    passed     80.84%
  60  Tip_2905    0.00%    passed     88.52%
  61  Tip_2906    0.00%    passed     98.97%
  62  Tip_1456    0.00%    passed     33.07%
  63  Tip_3166    0.00%    passed     19.38%
  64  Tip_3167    0.00%    passed     12.55%
  65  Tip_1390    0.00%    passed     90.80%
  66  Tip_1391    0.00%    passed     84.04%
  67  Tip_696     0.00%    passed     66.40%
  68  Tip_793     0.00%    passed     71.27%
  69  Tip_4092    0.00%    passed     78.65%
  70  Tip_4093    0.00%    passed     14.76%
  71  Tip_1421    0.00%    passed     97.18%
  72  Tip_2229    0.00%    passed     92.74%
  73  Tip_2230    0.00%    passed     15.57%
  74  Tip_3995    0.00%    passed     86.43%
  75  Tip_3996    0.00%    passed     25.82%
  76  Tip_3903    0.00%    passed     27.39%
  77  Tip_3904    0.00%    passed     38.39%
  78  Tip_1339    0.00%    passed     69.99%
  79  Tip_1340    0.00%    passed     95.40%
  80  Tip_961     0.00%    passed     11.40%
  81  Tip_2556    0.00%    passed     38.30%
  82  Tip_2557    0.00%    failed      0.11%
  83  Tip_262     0.00%    passed     44.29%
  84  Tip_1143    0.00%    passed     23.85%
  85  Tip_3072    0.00%    failed      4.37%
  86  Tip_3073    0.00%    passed     94.16%
  87  Tip_1271    0.00%    passed     70.21%
  88  Tip_1349    0.00%    passed     66.77%
  89  Tip_1350    0.00%    passed     47.83%
  90  Tip_922     0.00%    passed     44.68%
  91  Tip_3946    0.00%    passed     54.14%
  92  Tip_3947    0.00%    passed     85.40%
  93  Tip_2467    0.00%    passed     86.89%
  94  Tip_2468    0.00%    passed     10.33%
  95  Tip_3612    0.00%    passed     30.78%
  96  Tip_3613    0.00%    passed     14.10%
  97  Tip_1480    0.00%    passed     78.98%
  98  Tip_2533    0.00%    passed     82.12%
  99  Tip_4050    0.00%    passed     81.21%
 100  Tip_4051    0.00%    passed     75.28%
 101  Tip_3220    0.00%    passed     97.40%
 102  Tip_3221    0.00%    passed     24.10%
 103  Tip_3087    0.00%    passed     61.91%
 104  Tip_2478    0.00%    passed     73.80%
 105  Tip_2479    0.00%    passed     35.20%
 106  Tip_3185    0.00%    passed     79.63%
 107  Tip_3186    0.00%    passed     20.82%
 108  Tip_2563    0.00%    passed     78.16%
 109  Tip_2564    0.00%    failed      2.88%
 110  Tip_3865    0.00%    passed     63.47%
 111  Tip_3866    0.00%    passed     65.80%
 112  Tip_1206    0.00%    passed     68.77%
 113  Tip_2789    0.00%    passed     46.49%
 114  Tip_2790    0.00%    passed     55.49%
 115  Tip_2407    0.00%    passed     96.75%
 116  Tip_982     0.00%    passed     38.89%
 117  Tip_2393    0.00%    failed      1.78%
 118  Tip_2394    0.00%    passed     64.71%
 119  Tip_2065    0.00%    passed     80.94%
 120  Tip_2066    0.00%    passed     64.89%
 121  Tip_381     0.00%    passed     26.94%
 122  Tip_114     0.00%    passed     15.08%
 123  Tip_3780    0.00%    passed     76.32%
 124  Tip_3781    0.00%    passed     42.41%
 125  Tip_1287    0.00%    passed     96.53%
 126  Tip_2003    0.00%    passed     63.34%
 127  Tip_3598    0.00%    passed     61.90%
 128  Tip_3599    0.00%    passed     95.12%
 129  Tip_3486    0.00%    passed     33.59%
 130  Tip_3511    0.00%    passed     70.58%
 131  Tip_3512    0.00%    passed     71.31%
 132  Tip_3272    0.00%    passed     77.21%
 133  Tip_821     0.00%    passed     84.35%
 134  Tip_3809    0.00%    passed     44.32%
 135  Tip_3810    0.00%    passed     17.99%
 136  Tip_3141    0.00%    passed     40.65%
 137  Tip_3142    0.00%    passed     93.36%
 138  Tip_683     0.00%    passed     75.44%
 139  Tip_3300    0.00%    passed     68.64%
 140  Tip_3301    0.00%    failed      3.38%
 141  Tip_3387    0.00%    passed     99.64%
 142  Tip_3388    0.00%    passed     30.38%
 143  Tip_3440    0.00%    passed     79.94%
 144  Tip_3441    0.00%    passed     86.40%
 145  Tip_271     0.00%    passed     69.48%
 146  Tip_3819    0.00%    passed     58.25%
 147  Tip_3820    0.00%    passed     27.14%
 148  Tip_3181    0.00%    passed     58.80%
 149  Tip_3182    0.00%    passed     11.51%
 150  Tip_1067    0.00%    passed     25.74%
 151  Tip_1068    0.00%    passed     67.28%
 152  Tip_385     0.00%    failed      1.51%
 153  Tip_1774    0.00%    passed     93.81%
 154  Tip_2109    0.00%    passed     33.91%
 155  Tip_2110    0.00%    passed     95.09%
 156  Tip_2103    0.00%    passed     76.89%
 157  Tip_2104    0.00%    passed      9.11%
 158  Tip_502     0.00%    passed     19.70%
 159  Tip_1721    0.00%    passed     79.14%
 160  Tip_1722    0.00%    passed     79.14%
 161  Tip_1633    0.00%    failed      2.47%
 162  Tip_73      0.00%    passed     18.98%
 163  Tip_243     0.00%    passed      7.94%
 164  Tip_244     0.00%    passed     28.73%
 165  Tip_2630    0.00%    passed     40.71%
 166  Tip_2631    0.00%    passed     99.32%
 167  Tip_2337    0.00%    passed     99.59%
 168  Tip_2338    0.00%    passed     60.07%
 169  Tip_1320    0.00%    passed     45.38%
 170  Tip_1321    0.00%    passed     71.89%
 171  Tip_1268    0.00%    passed     63.37%
 172  Tip_1418    0.00%    passed     56.73%
 173  Tip_1419    0.00%    passed     75.18%
 174  Tip_754     0.00%    passed     59.11%
 175  Tip_654     0.00%    passed     88.03%
 176  Tip_1335    0.00%    passed     98.87%
 177  Tip_2191    0.00%    passed     94.43%
 178  Tip_2192    0.00%    passed     89.31%
 179  Tip_553     0.00%    passed     97.02%
 180  Tip_1227    0.00%    passed     91.90%
 181  Tip_4036    0.00%    passed     97.32%
 182  Tip_4037    0.00%    passed     18.12%
 183  Tip_1814    0.00%    passed     68.20%
 184  Tip_2795    0.00%    passed     23.90%
 185  Tip_2796    0.00%    passed     55.05%
 186  Tip_1028    0.00%    passed     30.54%
 187  Tip_2369    0.00%    passed     95.71%
 188  Tip_2370    0.00%    passed     73.52%
 189  Tip_3755    0.00%    passed     39.89%
 190  Tip_3756    0.00%    passed     56.44%
 191  Tip_3743    0.00%    passed     31.81%
 192  Tip_2224    0.00%    passed     57.76%
 193  Tip_3532    0.00%    passed     38.30%
 194  Tip_3533    0.00%    passed     41.83%
 195  Tip_2722    0.00%    passed     84.55%
 196  Tip_1465    0.00%    passed     66.89%
 197  Tip_1466    0.00%    passed     22.99%
 198  Tip_1846    0.00%    passed     89.74%
 199  Tip_1847    0.00%    passed     91.42%
 200  Tip_1356    0.00%    passed     76.56%
 201  Tip_1332    0.00%    passed     56.81%
 202  Tip_2850    0.00%    passed     87.19%
 203  Tip_3126    0.00%    passed     67.21%
 204  Tip_3127    0.00%    passed     17.61%
 205  Tip_884     0.00%    passed     57.78%
 206  Tip_299     0.00%    passed     13.24%
 207  Tip_300     0.00%    failed      3.50%
 208  Tip_717     0.00%    passed     87.25%
 209  Tip_718     0.00%    passed     37.23%
 210  Tip_3416    0.00%    passed     96.94%
 211  Tip_3417    0.00%    passed     83.82%
 212  Tip_1674    0.00%    passed     71.02%
 213  Tip_1044    0.00%    passed     30.49%
 214  Tip_3981    0.00%    passed     64.43%
 215  Tip_3982    0.00%    passed     27.52%
 216  Tip_795     0.00%    passed     72.00%
 217  Tip_253     0.00%    passed     48.69%
 218  Tip_3928    0.00%    passed     86.78%
 219  Tip_3929    0.00%    passed     78.96%
 220  Tip_856     0.00%    passed     48.13%
 221  Tip_30      0.00%    passed     67.92%
 222  Tip_2778    0.00%    passed     87.61%
 223  Tip_3887    0.00%    passed     16.23%
 224  Tip_3888    0.00%    passed     40.85%
 225  Tip_3648    0.00%    passed     21.81%
 226  Tip_1314    0.00%    passed     48.55%
 227  Tip_1315    0.00%    passed     47.80%
 228  Tip_790     0.00%    passed     60.61%
 229  Tip_791     0.00%    passed     62.07%
 230  Tip_1909    0.00%    failed      2.24%
 231  Tip_3883    0.00%    passed      7.55%
 232  Tip_3884    0.00%    passed     25.52%
 233  Tip_3113    0.00%    passed      8.54%
 234  Tip_3772    0.00%    failed      0.22%
 235  Tip_3773    0.00%    passed     35.09%
 236  Tip_1118    0.00%    passed     61.78%
 237  Tip_1119    0.00%    passed     10.88%
 238  Tip_1351    0.00%    passed     40.48%
 239  Tip_1352    0.00%    passed      8.32%
 240  Tip_841     0.00%    passed     43.43%
 241  Tip_842     0.00%    passed     43.91%
 242  Tip_3965    0.00%    failed      2.10%
 243  Tip_3966    0.00%    passed      9.01%
 244  Tip_1956    0.00%    failed      4.28%
 245  Tip_76      0.00%    passed     15.09%
 246  Tip_39      0.00%    passed     87.61%
 247  Tip_2305    0.00%    passed     52.79%
 248  Tip_2306    0.00%    passed     29.04%
 249  Tip_1600    0.00%    passed     86.20%
 250  Tip_870     0.00%    passed     65.00%
 251  Tip_1368    0.00%    passed     86.89%
 252  Tip_1369    0.00%    passed     64.49%
 253  Tip_410     0.00%    passed     44.37%
 254  Tip_293     0.00%    passed     24.48%
 255  Tip_190     0.00%    passed      6.75%
 256  Tip_2844    0.00%    passed     45.59%
 257  Tip_2845    0.00%    passed     99.47%
 258  Tip_665     0.00%    passed     81.85%
 259  Tip_127     0.00%    passed     37.04%
 260  Tip_47      0.00%    passed     88.24%
 261  Tip_251     0.00%    passed     64.79%
 262  Tip_1269    0.00%    passed     72.31%
 263  Tip_3954    0.00%    passed     34.94%
 264  Tip_3971    0.00%    passed     99.60%
 265  Tip_3972    0.00%    passed     95.75%
 266  Tip_2635    0.00%    passed     89.74%
 267  Tip_2714    0.00%    passed     87.04%
 268  Tip_2715    0.00%    passed     16.75%
 269  Tip_3327    0.00%    passed     35.39%
 270  Tip_3426    0.00%    passed     92.95%
 271  Tip_3427    0.00%    passed     89.49%
 272  Tip_794     0.00%    passed     54.22%
 273  Tip_2639    0.00%    passed     19.07%
 274  Tip_4090    0.00%    passed     52.03%
 275  Tip_4091    0.00%    passed     24.68%
 276  Tip_2226    0.00%    passed     50.33%
 277  Tip_2396    0.00%    passed     74.70%
 278  Tip_2397    0.00%    passed     98.40%
 279  Tip_1186    0.00%    passed     17.56%
 280  Tip_1187    0.00%    passed     28.17%
 281  Tip_3513    0.00%    passed      6.29%
 282  Tip_3514    0.00%    failed      0.33%
 283  Tip_432     0.00%    passed     61.56%
 284  Tip_1506    0.00%    passed     49.54%
 285  Tip_1507    0.00%    passed     60.37%
 286  Tip_331     0.00%    passed      9.08%
 287  Tip_3018    0.00%    passed     91.63%
 288  Tip_3019    0.00%    passed     47.56%
 289  Tip_857     0.00%    passed     81.58%
 290  Tip_1790    0.00%    passed     54.66%
 291  Tip_2076    0.00%    passed     71.28%
 292  Tip_2077    0.00%    passed      9.50%
 293  Tip_75      0.00%    passed     88.14%
 294  Tip_3066    0.00%    passed     88.90%
 295  Tip_3067    0.00%    passed     50.09%
 296  Tip_2979    0.00%    passed     71.07%
 297  Tip_2980    0.00%    passed     26.08%
 298  Tip_192     0.00%    passed     84.83%
 299  Tip_3487    0.00%    passed     58.25%
 300  Tip_3488    0.00%    passed     56.15%
 301  Tip_1771    0.00%    passed     82.58%
 302  Tip_1658    0.00%    passed     70.29%
 303  Tip_1659    0.00%    passed     87.62%
 304  Tip_846     0.00%    passed     91.83%
 305  Tip_1607    0.00%    passed     21.53%
 306  Tip_3703    0.00%    passed     21.46%
 307  Tip_3704    0.00%    passed     79.53%
 308  Tip_1594    0.00%    passed     45.90%
 309  Tip_667     0.00%    passed     28.40%
 310  Tip_1413    0.00%    passed     95.25%
 311  Tip_1414    0.00%    passed     74.67%
 312  Tip_1055    0.00%    passed     82.47%
 313  Tip_1084    0.00%    passed     57.85%
 314  Tip_1085    0.00%    passed     80.94%
 315  Tip_938     0.00%    passed     15.57%
 316  Tip_345     0.00%    passed     83.55%
 317  Tip_326     0.00%    passed     70.07%
 318  Tip_52      0.00%    passed     27.81%
 319  Tip_615     0.00%    passed     52.52%
 320  Tip_616     0.00%    passed     58.66%
 321  Tip_3909    0.00%    passed     89.25%
 322  Tip_3910    0.00%    passed     56.35%
 323  Tip_1475    0.00%    passed     60.18%
 324  Tip_1476    0.00%    passed     36.75%
 325  Tip_2681    0.00%    passed     81.14%
 326  Tip_2682    0.00%    passed     85.33%
 327  Tip_1927    0.00%    passed     38.74%
 328  Tip_1928    0.00%    passed     18.98%
 329  Tip_2205    0.00%    passed     73.76%
 330  Tip_2206    0.00%    passed     56.13%
 331  Tip_1573    0.00%    passed     99.21%
 332  Tip_2506    0.00%    passed     94.50%
 333  Tip_3873    0.00%    passed     36.23%
 334  Tip_3874    0.00%    passed     43.89%
 335  Tip_3709    0.00%    passed     83.59%
 336  Tip_3710    0.00%    passed     32.22%
 337  Tip_2321    0.00%    failed      0.77%
 338  Tip_2322    0.00%    failed      1.78%
 339  Tip_805     0.00%    passed     37.41%
 340  Tip_207     0.00%    passed     40.75%
 341  Tip_208     0.00%    passed     90.38%
 342  Tip_223     0.00%    passed     67.35%
 343  Tip_3645    0.00%    passed     95.67%
 344  Tip_3646    0.00%    passed     63.72%
 345  Tip_2779    0.00%    passed     78.96%
 346  Tip_194     0.00%    passed     59.23%
 347  Tip_2944    0.00%    passed     26.64%
 348  Tip_2945    0.00%    passed     11.00%
 349  Tip_742     0.00%    passed     80.23%
 350  Tip_1783    0.00%    passed     40.46%
 351  Tip_1784    0.00%    passed     21.25%
 352  Tip_1666    0.00%    passed     37.88%
 353  Tip_1667    0.00%    passed     67.74%
 354  Tip_614     0.00%    passed     97.95%
 355  Tip_3375    0.00%    passed     42.81%
 356  Tip_3376    0.00%    passed     44.43%
 357  Tip_3168    0.00%    passed     84.66%
 358  Tip_1265    0.00%    passed     53.05%
 359  Tip_3676    0.00%    passed     60.69%
 360  Tip_3677    0.00%    passed     13.42%
 361  Tip_800     0.00%    passed     93.46%
 362  Tip_3024    0.00%    failed      3.68%
 363  Tip_3025    0.00%    failed      1.16%
 364  Tip_1747    0.00%    passed     67.46%
 365  Tip_1950    0.00%    passed     95.56%
 366  Tip_2925    0.00%    passed     34.17%
 367  Tip_3281    0.00%    passed     57.86%
 368  Tip_3282    0.00%    passed     52.15%
 369  Tip_2364    0.00%    passed     39.49%
 370  Tip_3081    0.00%    passed     45.91%
 371  Tip_3082    0.00%    passed     56.44%
 372  Tip_392     0.00%    passed     15.96%
 373  Tip_377     0.00%    passed     80.85%
 374  Tip_232     0.00%    passed     37.09%
 375  Tip_269     0.00%    passed     38.88%
 376  Tip_325     0.00%    passed     58.48%
 377  Tip_1344    0.00%    failed      4.16%
 378  Tip_3766    0.00%    passed     63.36%
 379  Tip_3767    0.00%    passed     92.53%
 380  Tip_62      0.00%    passed     64.52%
 381  Tip_267     0.00%    passed     94.28%
 382  Tip_600     0.00%    passed     25.86%
 383  Tip_3135    0.00%    passed     63.92%
 384  Tip_3136    0.00%    passed     88.41%
 385  Tip_306     0.00%    passed     53.01%
 386  Tip_307     0.00%    passed     55.50%
 387  Tip_1685    0.00%    passed     56.39%
 388  Tip_1686    0.00%    passed      8.77%
 389  Tip_1998    0.00%    passed     41.66%
 390  Tip_1999    0.00%    passed     46.09%
 391  Tip_1578    0.00%    passed     36.83%
 392  Tip_2009    0.00%    passed      7.72%
 393  Tip_2010    0.00%    passed     29.19%
 394  Tip_1354    0.00%    passed     88.25%
 395  Tip_974     0.00%    passed     58.11%
 396  Tip_975     0.00%    passed     82.65%
 397  Tip_2020    0.00%    passed     36.96%
 398  Tip_2021    0.00%    passed     25.41%
 399  Tip_1193    0.00%    passed     78.14%
 400  Tip_1534    0.00%    passed     74.06%
 401  Tip_1535    0.00%    passed     82.71%
 402  Tip_1341    0.00%    passed     84.44%
 403  Tip_1342    0.00%    passed     46.70%
 404  Tip_1579    0.00%    passed     27.70%
 405  Tip_3653    0.00%    passed     53.64%
 406  Tip_3654    0.00%    passed     56.57%
 407  Tip_1687    0.00%    passed     23.03%
 408  Tip_1688    0.00%    passed     73.67%
 409  Tip_1146    0.00%    passed     83.64%
 410  Tip_3568    0.00%    passed     83.75%
 411  Tip_3569    0.00%    passed     63.39%
 412  Tip_1710    0.00%    passed     83.02%
 413  Tip_1711    0.00%    passed     82.56%
 414  Tip_256     0.00%    passed     99.86%
 415  Tip_1074    0.00%    passed     87.79%
 416  Tip_2156    0.00%    passed     95.66%
 417  Tip_2157    0.00%    passed     69.20%
 418  Tip_1358    0.00%    passed     90.52%
 419  Tip_63      0.00%    passed     80.11%
 420  Tip_64      0.00%    passed     70.23%
 421  Tip_182     0.00%    passed     50.04%
 422  Tip_1568    0.00%    passed     34.03%
 423  Tip_1569    0.00%    passed     52.71%
 424  Tip_155     0.00%    passed     78.66%
 425  Tip_608     0.00%    passed     35.06%
 426  Tip_609     0.00%    passed     52.38%
 427  Tip_604     0.00%    passed     96.39%
 428  Tip_2270    0.00%    passed     65.32%
 429  Tip_2271    0.00%    passed     40.01%
 430  Tip_850     0.00%    passed     51.30%
 431  Tip_879     0.00%    passed     54.29%
 432  Tip_1160    0.00%    passed     90.88%
 433  Tip_1217    0.00%    passed     71.67%
 434  Tip_2237    0.00%    passed     27.63%
 435  Tip_2928    0.00%    passed     15.58%
 436  Tip_2929    0.00%    passed     23.67%
 437  Tip_2839    0.00%    passed     62.28%
 438  Tip_1989    0.00%    passed     72.70%
 439  Tip_1511    0.00%    passed     81.30%
 440  Tip_1512    0.00%    passed     79.02%
 441  Tip_282     0.00%    passed     28.34%
 442  Tip_688     0.00%    passed     76.43%
 443  Tip_689     0.00%    passed      9.64%
 444  Tip_3684    0.00%    failed      0.07%
 445  Tip_3685    0.00%    failed      0.05%
 446  Tip_42      0.00%    passed     63.32%
 447  Tip_421     0.00%    passed     59.36%
 448  Tip_4030    0.00%    passed     52.37%
 449  Tip_4031    0.00%    passed     69.34%
 450  Tip_3509    0.00%    passed     10.99%
 451  Tip_3510    0.00%    passed     64.41%
 452  Tip_1993    0.00%    passed     46.39%
 453  Tip_781     0.00%    passed     81.94%
 454  Tip_782     0.00%    passed     74.73%
 455  Tip_242     0.00%    failed      2.11%
 456  Tip_2451    0.00%    passed     67.65%
 457  Tip_3057    0.00%    passed     92.42%
 458  Tip_3058    0.00%    passed     81.78%
 459  Tip_2602    0.00%    passed     61.43%
 460  Tip_2603    0.00%    passed     66.41%
 461  Tip_1549    0.00%    passed     41.05%
 462  Tip_2303    0.00%    passed     25.85%
 463  Tip_2304    0.00%    passed     75.02%
 464  Tip_2542    0.00%    passed     71.31%
 465  Tip_2543    0.00%    passed     49.38%
 466  Tip_2598    0.00%    passed     12.81%
 467  Tip_2599    0.00%    passed     30.59%
 468  Tip_1766    0.00%    passed     29.75%
 469  Tip_252     0.00%    passed     71.68%
 470  Tip_1091    0.00%    passed     21.62%
 471  Tip_2783    0.00%    passed     61.48%
 472  Tip_3270    0.00%    passed     11.48%
 473  Tip_3271    0.00%    passed     28.79%
 474  Tip_2770    0.00%    passed     68.95%
 475  Tip_2638    0.00%    passed     52.55%
 476  Tip_3361    0.00%    passed     12.80%
 477  Tip_3362    0.00%    passed     81.51%
 478  Tip_2526    0.00%    passed     91.26%
 479  Tip_2466    0.00%    passed     37.39%
 480  Tip_354     0.00%    passed     40.97%
 481  Tip_355     0.00%    passed     35.30%
 482  Tip_257     0.00%    passed     75.57%
 483  Tip_3560    0.00%    passed     87.55%
 484  Tip_3561    0.00%    passed     13.10%
 485  Tip_487     0.00%    passed     59.69%
 486  Tip_473     0.00%    passed     82.31%
 487  Tip_2400    0.00%    failed      0.52%
 488  Tip_2401    0.00%    passed     11.95%
 489  Tip_1188    0.00%    passed     20.30%
 490  Tip_557     0.00%    passed     87.04%
 491  Tip_2361    0.00%    passed     74.60%
 492  Tip_2476    0.00%    passed     56.84%
 493  Tip_2477    0.00%    failed      3.56%
 494  Tip_2687    0.00%    passed     38.72%
 495  Tip_2688    0.00%    passed     77.67%
 496  Tip_1918    0.00%    passed     71.02%
 497  Tip_119     0.00%    passed     86.65%
 498  Tip_585     0.00%    passed     90.73%
 499  Tip_586     0.00%    passed     18.49%
 500  Tip_424     0.00%    passed     92.50%
 501  Tip_425     0.00%    passed     40.28%
 502  Tip_3124    0.00%    passed     16.71%
 503  Tip_3125    0.00%    passed     39.21%
 504  Tip_3434    0.00%    passed     78.38%
 505  Tip_3435    0.00%    passed     98.25%
 506  Tip_338     0.00%    passed     81.98%
 507  Tip_339     0.00%    passed     17.14%
 508  Tip_2515    0.00%    passed     64.56%
 509  Tip_2516    0.00%    passed     80.86%
 510  Tip_2385    0.00%    passed     17.65%
 511  Tip_618     0.00%    passed     40.27%
 512  Tip_726     0.00%    passed     56.49%
 513  Tip_727     0.00%    passed     81.55%
 514  Tip_2437    0.00%    passed     12.38%
 515  Tip_2438    0.00%    passed     50.58%
 516  Tip_811     0.00%    failed      0.02%
 517  Tip_193     0.00%    passed     12.12%
 518  Tip_2323    0.00%    passed     66.65%
 519  Tip_2324    0.00%    passed     87.79%
 520  Tip_2093    0.00%    passed     37.55%
 521  Tip_3244    0.00%    passed     20.46%
 522  Tip_3245    0.00%    passed     54.04%
 523  Tip_41      0.00%    passed     85.83%
 524  Tip_1246    0.00%    passed     63.20%
 525  Tip_1603    0.00%    passed     16.25%
 526  Tip_3893    0.00%    passed     26.09%
 527  Tip_3894    0.00%    passed     39.08%
 528  Tip_1560    0.00%    passed     48.29%
 529  Tip_3252    0.00%    passed     69.52%
 530  Tip_3253    0.00%    passed     58.68%
 531  Tip_1488    0.00%    passed     54.42%
 532  Tip_121     0.00%    passed     15.00%
 533  Tip_897     0.00%    failed      2.56%
 534  Tip_898     0.00%    failed      2.95%
 535  Tip_3999    0.00%    passed     97.67%
 536  Tip_4000    0.00%    passed     77.46%
 537  Tip_3732    0.00%    failed      0.09%
 538  Tip_3733    0.00%    passed     88.35%
 539  Tip_313     0.00%    passed     18.50%
 540  Tip_1910    0.00%    passed     31.94%
 541  Tip_1911    0.00%    passed     73.04%
 542  Tip_3757    0.00%    passed     63.36%
 543  Tip_3758    0.00%    passed     56.87%
 544  Tip_1207    0.00%    passed     79.87%
 545  Tip_2142    0.00%    passed     81.20%
 546  Tip_3143    0.00%    passed     88.38%
 547  Tip_3144    0.00%    passed     96.61%
 548  Tip_778     0.00%    passed     37.76%
 549  Tip_3623    0.00%    passed     34.97%
 550  Tip_3624    0.00%    passed     75.01%
 551  Tip_2390    0.00%    passed     54.68%
 552  Tip_2959    0.00%    passed     48.07%
 553  Tip_2960    0.00%    passed     71.91%
 554  Tip_404     0.00%    passed     46.52%
 555  Tip_405     0.00%    passed     19.91%
 556  Tip_453     0.00%    passed     55.03%
 557  Tip_454     0.00%    passed     93.47%
 558  Tip_701     0.00%    passed     40.47%
 559  Tip_702     0.00%    passed      6.59%
 560  Tip_373     0.00%    passed      9.88%
 561  Tip_199     0.00%    passed     75.88%
 562  Tip_3210    0.00%    passed     10.06%
 563  Tip_3211    0.00%    passed     77.04%
 564  Tip_2461    0.00%    passed     86.50%
 565  Tip_3169    0.00%    passed     80.97%
 566  Tip_3170    0.00%    passed     47.19%
 567  Tip_2561    0.00%    passed     15.50%
 568  Tip_2562    0.00%    passed     23.43%
 569  Tip_1513    0.00%    passed     27.34%
 570  Tip_160     0.00%    passed     85.87%
 571  Tip_204     0.00%    passed     79.96%
 572  Tip_205     0.00%    passed     86.90%
 573  Tip_873     0.00%    passed     12.71%
 574  Tip_874     0.00%    passed     49.68%
 575  Tip_2911    0.00%    passed     68.75%
 576  Tip_2912    0.00%    passed     61.24%
 577  Tip_2869    0.00%    failed      1.30%
 578  Tip_1727    0.00%    passed     85.66%
 579  Tip_1463    0.00%    passed     90.31%
 580  Tip_1464    0.00%    passed     42.95%
 581  Tip_1653    0.00%    passed     57.76%
 582  Tip_2016    0.00%    passed     80.43%
 583  Tip_2017    0.00%    passed     60.63%
 584  Tip_255     0.00%    passed     84.19%
 585  Tip_2115    0.00%    passed      5.68%
 586  Tip_2433    0.00%    passed     55.81%
 587  Tip_2434    0.00%    passed     98.12%
 588  Tip_2593    0.00%    passed     93.09%
 589  Tip_2594    0.00%    passed     37.29%
 590  Tip_2001    0.00%    passed     56.41%
 591  Tip_3443    0.00%    passed     32.83%
 592  Tip_3444    0.00%    passed     54.17%
 593  Tip_3412    0.00%    passed     66.77%
 594  Tip_3413    0.00%    passed     70.32%
 595  Tip_3366    0.00%    passed     84.97%
 596  Tip_3367    0.00%    passed     55.37%
 597  Tip_2327    0.00%    passed     76.57%
 598  Tip_2328    0.00%    passed     49.81%
 599  Tip_1863    0.00%    passed     86.07%
 600  Tip_995     0.00%    passed     77.58%
 601  Tip_2132    0.00%    passed     11.57%
 602  Tip_2133    0.00%    failed      0.48%
 603  Tip_1492    0.00%    passed     14.86%
 604  Tip_3061    0.00%    passed     59.52%
 605  Tip_3145    0.00%    passed     42.99%
 606  Tip_3438    0.00%    passed     19.81%
 607  Tip_3439    0.00%    passed     24.16%
 608  Tip_440     0.00%    passed     35.26%
 609  Tip_3389    0.00%    passed     79.44%
 610  Tip_3390    0.00%    passed     37.25%
 611  Tip_1635    0.00%    passed     25.64%
 612  Tip_1552    0.00%    passed     62.74%
 613  Tip_1553    0.00%    passed     16.56%
 614  Tip_2926    0.00%    passed     68.36%
 615  Tip_2927    0.00%    passed     51.07%
 616  Tip_2112    0.00%    passed     11.48%
 617  Tip_2586    0.00%    passed     36.65%
 618  Tip_2587    0.00%    passed     44.08%
 619  Tip_2987    0.00%    passed     79.13%
 620  Tip_2988    0.00%    passed     64.88%
 621  Tip_504     0.00%    passed     88.14%
 622  Tip_2189    0.00%    passed     66.93%
 623  Tip_2190    0.00%    passed     11.42%
 624  Tip_1359    0.00%    passed     51.31%
 625  Tip_3111    0.00%    passed     59.60%
 626  Tip_3112    0.00%    passed     49.71%
 627  Tip_1278    0.00%    passed     54.84%
 628  Tip_534     0.00%    passed     79.46%
 629  Tip_852     0.00%    passed     66.79%
 630  Tip_2250    0.00%    passed     54.27%
 631  Tip_3674    0.00%    passed     63.60%
 632  Tip_3675    0.00%    passed     33.77%
 633  Tip_14      0.00%    passed     81.75%
 634  Tip_1149    0.00%    passed     63.97%
 635  Tip_1150    0.00%    passed     86.42%
 636  Tip_773     0.00%    passed     83.49%
 637  Tip_1241    0.00%    passed     79.85%
 638  Tip_2981    0.00%    passed      7.20%
 639  Tip_2982    0.00%    passed     84.69%
 640  Tip_2360    0.00%    passed     26.12%
 641  Tip_33      0.00%    passed     55.16%
 642  Tip_2158    0.00%    passed     33.38%
 643  Tip_2159    0.00%    failed      4.87%
 644  Tip_1325    0.00%    passed     70.36%
 645  Tip_1778    0.00%    passed     99.42%
 646  Tip_1779    0.00%    passed     39.92%
 647  Tip_2178    0.00%    passed     98.67%
 648  Tip_3987    0.00%    passed     96.38%
 649  Tip_3988    0.00%    passed     83.27%
 650  Tip_1643    0.00%    passed     73.14%
 651  Tip_941     0.00%    passed     18.60%
 652  Tip_1797    0.00%    passed      9.84%
 653  Tip_1798    0.00%    passed     58.53%
 654  Tip_3030    0.00%    passed      6.50%
 655  Tip_3031    0.00%    passed     19.49%
 656  Tip_625     0.00%    passed      6.27%
 657  Tip_535     0.00%    passed     89.28%
 658  Tip_372     0.00%    passed     28.99%
 659  Tip_2314    0.00%    passed     12.62%
 660  Tip_3530    0.00%    passed     46.90%
 661  Tip_3531    0.00%    passed     10.85%
 662  Tip_2475    0.00%    passed     15.14%
 663  Tip_1131    0.00%    passed      5.47%
 664  Tip_1090    0.00%    passed     69.73%
 665  Tip_766     0.00%    failed      0.59%
 666  Tip_3285    0.00%    failed      1.27%
 667  Tip_3286    0.00%    passed     41.27%
 668  Tip_3495    0.00%    passed     43.80%
 669  Tip_3496    0.00%    passed     60.77%
 670  Tip_1679    0.00%    passed     24.75%
 671  Tip_2807    0.00%    passed     27.90%
 672  Tip_2808    0.00%    passed      6.05%
 673  Tip_3348    0.00%    passed     24.00%
 674  Tip_3349    0.00%    passed      8.89%
 675  Tip_1782    0.00%    passed     15.36%
 676  Tip_2961    0.00%    passed     71.14%
 677  Tip_2962    0.00%    passed     65.87%
 678  Tip_1062    0.00%    passed     38.18%
 679  Tip_387     0.00%    passed     50.67%
 680  Tip_1424    0.00%    passed      5.06%
 681  Tip_1425    0.00%    passed     67.48%
 682  Tip_1670    0.00%    passed     87.78%
 683  Tip_1671    0.00%    passed     65.67%
 684  Tip_15      0.00%    passed     86.53%
 685  Tip_899     0.00%    failed      1.91%
 686  Tip_900     0.00%    passed     52.39%
 687  Tip_95      0.00%    passed     21.15%
 688  Tip_2167    0.00%    passed     52.90%
 689  Tip_2168    0.00%    passed     90.55%
 690  Tip_1616    0.00%    passed     96.12%
 691  Tip_1619    0.00%    passed     16.53%
 692  Tip_2985    0.00%    passed     46.22%
 693  Tip_2986    0.00%    passed     87.50%
 694  Tip_3137    0.00%    passed     76.44%
 695  Tip_3489    0.00%    passed     32.47%
 696  Tip_3490    0.00%    passed     21.95%
 697  Tip_1224    0.00%    passed     49.52%
 698  Tip_1225    0.00%    passed     64.03%
 699  Tip_3394    0.00%    passed      7.22%
 700  Tip_3395    0.00%    passed     85.65%
 701  Tip_1979    0.00%    passed     71.23%
 702  Tip_2052    0.00%    passed      7.12%
 703  Tip_3608    0.00%    passed     11.55%
 704  Tip_3609    0.00%    passed     12.67%
 705  Tip_3493    0.00%    passed     33.82%
 706  Tip_3494    0.00%    passed     66.10%
 707  Tip_497     0.00%    passed     74.25%
 708  Tip_2828    0.00%    passed     51.86%
 709  Tip_2829    0.00%    passed     59.03%
 710  Tip_565     0.00%    passed     12.99%
 711  Tip_566     0.00%    passed     11.23%
 712  Tip_154     0.00%    passed     13.17%
 713  Tip_104     0.00%    passed     70.98%
 714  Tip_72      0.00%    passed     64.42%
 715  Tip_626     0.00%    passed     66.69%
 716  Tip_627     0.00%    passed     67.91%
 717  Tip_1300    0.00%    passed     76.12%
 718  Tip_1301    0.00%    passed     92.40%
 719  Tip_3450    0.00%    passed     12.97%
 720  Tip_3451    0.00%    passed     78.09%
 721  Tip_2356    0.00%    passed     72.87%
 722  Tip_2357    0.00%    passed     32.32%
 723  Tip_776     0.00%    failed      2.14%
 724  Tip_1255    0.00%    passed     11.16%
 725  Tip_3680    0.00%    passed     44.45%
 726  Tip_3681    0.00%    failed      4.13%
 727  Tip_1834    0.00%    passed     10.61%
 728  Tip_1835    0.00%    passed     33.89%
 729  Tip_946     0.00%    failed      0.43%
 730  Tip_880     0.00%    passed     71.23%
 731  Tip_1650    0.00%    passed     59.56%
 732  Tip_1651    0.00%    passed     16.04%
 733  Tip_1450    0.00%    passed     94.53%
 734  Tip_1451    0.00%    passed     33.07%
 735  Tip_1486    0.00%    passed      8.24%
 736  Tip_1487    0.00%    passed     61.42%
 737  Tip_1563    0.00%    passed      6.79%
 738  Tip_1564    0.00%    passed     98.63%
 739  Tip_919     0.00%    passed     36.28%
 740  Tip_2968    0.00%    passed     18.96%
 741  Tip_2969    0.00%    passed      8.81%
 742  Tip_3590    0.00%    passed     63.92%
 743  Tip_3591    0.00%    passed     58.67%
 744  Tip_2527    0.00%    passed     34.79%
 745  Tip_2528    0.00%    passed     25.13%
 746  Tip_2462    0.00%    passed     69.21%
 747  Tip_2463    0.00%    passed     75.57%
 748  Tip_2997    0.00%    passed     29.94%
 749  Tip_2998    0.00%    passed     80.64%
 750  Tip_3570    0.00%    passed     15.10%
 751  Tip_3571    0.00%    passed     95.01%
 752  Tip_839     0.00%    passed     75.12%
 753  Tip_1031    0.00%    passed      9.30%
 754  Tip_1032    0.00%    passed     38.90%
 755  Tip_1045    0.00%    passed     46.35%
 756  Tip_1046    0.00%    passed     37.15%
 757  Tip_479     0.00%    passed     74.78%
 758  Tip_522     0.00%    passed     85.82%
 759  Tip_853     0.00%    passed     93.14%
 760  Tip_3287    0.00%    passed     55.47%
 761  Tip_3288    0.00%    passed     43.07%
 762  Tip_389     0.00%    passed     75.18%
 763  Tip_1767    0.00%    passed     44.15%
 764  Tip_1768    0.00%    passed     10.14%
 765  Tip_222     0.00%    passed     71.01%
 766  Tip_1529    0.00%    passed     97.12%
 767  Tip_1530    0.00%    passed     21.04%
 768  Tip_1452    0.00%    passed     90.16%
 769  Tip_2365    0.00%    passed     52.40%
 770  Tip_2366    0.00%    passed     86.88%
 771  Tip_1357    0.00%    passed     52.61%
 772  Tip_2970    0.00%    passed     74.59%
 773  Tip_2971    0.00%    passed     74.89%
 774  Tip_1261    0.00%    passed     24.24%
 775  Tip_1262    0.00%    passed     49.49%
 776  Tip_1137    0.00%    passed     78.00%
 777  Tip_1263    0.00%    passed     88.26%
 778  Tip_2851    0.00%    passed     61.12%
 779  Tip_2852    0.00%    passed     50.16%
 780  Tip_4054    0.00%    passed     59.04%
 781  Tip_4055    0.00%    passed     58.81%
 782  Tip_1145    0.00%    passed     86.13%
 783  Tip_464     0.00%    passed     92.54%
 784  Tip_760     0.00%    passed     39.20%
 785  Tip_761     0.00%    passed     61.65%
 786  Tip_183     0.00%    passed     16.62%
 787  Tip_3637    0.00%    passed     33.01%
 788  Tip_3638    0.00%    passed     95.26%
 789  Tip_3723    0.00%    passed     49.69%
 790  Tip_3861    0.00%    passed     24.67%
 791  Tip_3862    0.00%    passed      9.11%
 792  Tip_2027    0.00%    passed     43.79%
 793  Tip_630     0.00%    passed     75.98%
 794  Tip_558     0.00%    passed      8.42%
 795  Tip_419     0.00%    passed     40.93%
 796  Tip_3975    0.00%    passed     48.66%
 797  Tip_3976    0.00%    passed     86.72%
 798  Tip_1102    0.00%    passed     38.37%
 799  Tip_1103    0.00%    passed     22.54%
 800  Tip_77      0.00%    passed     13.87%
 801  Tip_3102    0.00%    passed     31.26%
 802  Tip_3103    0.00%    passed     34.51%
 803  Tip_4001    0.00%    passed     48.15%
 804  Tip_4002    0.00%    passed     54.68%
 805  Tip_1878    0.00%    passed     69.78%
 806  Tip_2569    0.00%    passed     69.57%
 807  Tip_2570    0.00%    passed     54.45%
 808  Tip_1264    0.00%    passed     14.63%
 809  Tip_1088    0.00%    passed     13.63%
 810  Tip_1089    0.00%    passed     48.15%
 811  Tip_552     0.00%    passed     72.98%
 812  Tip_1714    0.00%    passed     91.38%
 813  Tip_2956    0.00%    passed     92.40%
 814  Tip_2957    0.00%    passed     73.38%
 815  Tip_2873    0.00%    passed     96.92%
 816  Tip_3459    0.00%    passed     32.05%
 817  Tip_3460    0.00%    passed     53.39%
 818  Tip_486     0.00%    passed     37.87%
 819  Tip_3334    0.00%    passed     72.41%
 820  Tip_4052    0.00%    passed     57.55%
 821  Tip_4053    0.00%    passed     29.29%
 822  Tip_3889    0.00%    passed     97.68%
 823  Tip_3890    0.00%    passed     57.90%
 824  Tip_1211    0.00%    passed     93.80%
 825  Tip_673     0.00%    passed     64.99%
 826  Tip_674     0.00%    passed     72.04%
 827  Tip_1739    0.00%    passed     66.37%
 828  Tip_1740    0.00%    passed     78.35%
 829  Tip_3052    0.00%    passed     72.04%
 830  Tip_3053    0.00%    passed     72.72%
 831  Tip_881     0.00%    passed     35.06%
 832  Tip_1668    0.00%    passed     72.00%
 833  Tip_1669    0.00%    passed     59.73%
 834  Tip_3198    0.00%    passed     63.37%
 835  Tip_3199    0.00%    passed     83.49%
 836  Tip_2504    0.00%    passed     25.71%
 837  Tip_827     0.00%    failed      0.62%
 838  Tip_2524    0.00%    passed     82.98%
 839  Tip_2525    0.00%    passed     58.68%
 840  Tip_2145    0.00%    passed     50.47%
 841  Tip_2146    0.00%    passed     72.79%
 842  Tip_303     0.00%    passed     72.16%
 843  Tip_1523    0.00%    passed     91.32%
 844  Tip_1524    0.00%    passed     42.85%
 845  Tip_3083    0.00%    passed     54.95%
 846  Tip_3084    0.00%    passed     58.52%
 847  Tip_2597    0.00%    passed     86.77%
 848  Tip_1242    0.00%    passed     36.62%
 849  Tip_443     0.00%    passed      5.74%
 850  Tip_583     0.00%    passed     45.69%
 851  Tip_2865    0.00%    passed     33.47%
 852  Tip_2866    0.00%    passed     16.12%
 853  Tip_1639    0.00%    passed     71.81%
 854  Tip_1640    0.00%    passed     15.60%
 855  Tip_993     0.00%    passed     75.98%
 856  Tip_3934    0.00%    passed     98.31%
 857  Tip_3935    0.00%    passed     61.76%
 858  Tip_2950    0.00%    passed     23.67%
 859  Tip_2951    0.00%    failed      3.36%
 860  Tip_3969    0.00%    passed     70.67%
 861  Tip_3970    0.00%    passed     43.04%
 862  Tip_2449    0.00%    passed     94.39%
 863  Tip_2450    0.00%    passed     16.55%
 864  Tip_1183    0.00%    passed     24.29%
 865  Tip_418     0.00%    passed     96.19%
 866  Tip_1715    0.00%    passed     70.96%
 867  Tip_1716    0.00%    passed     20.69%
 868  Tip_582     0.00%    passed     22.63%
 869  Tip_483     0.00%    passed     74.68%
 870  Tip_455     0.00%    passed     80.55%
 871  Tip_456     0.00%    passed     83.92%
 872  Tip_3942    0.00%    passed     51.25%
 873  Tip_3943    0.00%    passed     30.18%
 874  Tip_281     0.00%    failed      1.91%
 875  Tip_2539    0.00%    passed     88.07%
 876  Tip_2540    0.00%    passed     36.96%
 877  Tip_3048    0.00%    passed     99.17%
 878  Tip_3049    0.00%    passed     72.72%
 879  Tip_2643    0.00%    passed     76.44%
 880  Tip_2644    0.00%    passed     57.40%
 881  Tip_2186    0.00%    passed     99.05%
 882  Tip_3121    0.00%    passed     70.19%
 883  Tip_3625    0.00%    passed     86.19%
 884  Tip_3626    0.00%    passed     82.66%
 885  Tip_2164    0.00%    passed     48.55%
 886  Tip_2531    0.00%    passed     83.40%
 887  Tip_2532    0.00%    passed     43.68%
 888  Tip_823     0.00%    passed     27.50%
 889  Tip_3078    0.00%    passed     69.88%
 890  Tip_3079    0.00%    passed     82.04%
 891  Tip_1054    0.00%    passed     26.16%
 892  Tip_664     0.00%    passed     35.06%
 893  Tip_3843    0.00%    passed     65.65%
 894  Tip_3844    0.00%    passed     78.03%
 895  Tip_577     0.00%    passed     17.61%
 896  Tip_4084    0.00%    passed     84.71%
 897  Tip_4085    0.00%    passed     62.73%
 898  Tip_3398    0.00%    passed     84.67%
 899  Tip_3399    0.00%    passed     39.96%
 900  Tip_330     0.00%    passed     47.64%
 901  Tip_750     0.00%    passed     12.68%
 902  Tip_3469    0.00%    passed     58.52%
 903  Tip_3470    0.00%    passed     76.72%
 904  Tip_3383    0.00%    passed     87.60%
 905  Tip_3384    0.00%    passed     78.95%
 906  Tip_4066    0.00%    passed     82.82%
 907  Tip_4067    0.00%    passed     98.12%
 908  Tip_1376    0.00%    passed     26.53%
 909  Tip_1377    0.00%    passed     33.89%
 910  Tip_2782    0.00%    passed     39.08%
 911  Tip_3744    0.00%    passed     22.21%
 912  Tip_4056    0.00%    passed     74.77%
 913  Tip_4057    0.00%    passed     71.35%
 914  Tip_3442    0.00%    passed     73.40%
 915  Tip_3805    0.00%    passed     29.44%
 916  Tip_3806    0.00%    passed     21.31%
 917  Tip_2822    0.00%    passed     72.07%
 918  Tip_2823    0.00%    passed     43.34%
 919  Tip_2379    0.00%    passed     75.20%
 920  Tip_3098    0.00%    passed     51.38%
 921  Tip_3099    0.00%    passed     21.93%
 922  Tip_4064    0.00%    passed     46.37%
 923  Tip_4065    0.00%    passed     74.33%
 924  Tip_1366    0.00%    passed     85.75%
 925  Tip_1367    0.00%    passed     82.35%
 926  Tip_1460    0.00%    passed     22.94%
 927  Tip_1461    0.00%    passed     15.75%
 928  Tip_1010    0.00%    passed     60.72%
 929  Tip_2217    0.00%    passed     16.59%
 930  Tip_2218    0.00%    passed     18.85%
 931  Tip_1379    0.00%    passed     84.04%
 932  Tip_4086    0.00%    passed     58.93%
 933  Tip_4087    0.00%    passed     34.53%
 934  Tip_1627    0.00%    passed      7.45%
 935  Tip_1628    0.00%    passed     22.45%
 936  Tip_2684    0.00%    passed     80.49%
 937  Tip_2989    0.00%    passed     28.13%
 938  Tip_2990    0.00%    passed     86.84%
 939  Tip_1907    0.00%    passed      6.88%
 940  Tip_1908    0.00%    passed     72.92%
 941  Tip_1406    0.00%    passed     34.12%
 942  Tip_1608    0.00%    passed      8.73%
 943  Tip_2901    0.00%    passed     81.45%
 944  Tip_2902    0.00%    passed     45.40%
 945  Tip_1693    0.00%    passed     35.01%
 946  Tip_298     0.00%    passed     72.61%
 947  Tip_2042    0.00%    passed     58.40%
 948  Tip_2043    0.00%    passed     61.37%
 949  Tip_711     0.00%    passed     22.19%
 950  Tip_712     0.00%    passed     67.58%
 951  Tip_687     0.00%    passed     26.13%
 952  Tip_1178    0.00%    passed     54.04%
 953  Tip_1179    0.00%    passed     97.69%
 954  Tip_16      0.00%    passed     47.47%
 955  Tip_333     0.00%    passed     88.35%
 956  Tip_367     0.00%    failed      1.87%
 957  Tip_1195    0.00%    passed     52.31%
 958  Tip_1196    0.00%    passed      6.14%
 959  Tip_792     0.00%    passed     31.50%
 960  Tip_775     0.00%    passed     32.11%
 961  Tip_970     0.00%    passed     86.97%
 962  Tip_971     0.00%    passed     13.18%
 963  Tip_132     0.00%    passed     82.44%
 964  Tip_588     0.00%    passed     88.30%
 965  Tip_3248    0.00%    passed     54.21%
 966  Tip_3249    0.00%    passed     85.82%
 967  Tip_510     0.00%    passed     74.85%
 968  Tip_3385    0.00%    passed     66.13%
 969  Tip_3386    0.00%    passed     81.54%
 970  Tip_551     0.00%    passed     54.51%
 971  Tip_3208    0.00%    passed     64.74%
 972  Tip_3209    0.00%    passed     43.65%
 973  Tip_3158    0.00%    passed     87.40%
 974  Tip_809     0.00%    passed     93.89%
 975  Tip_980     0.00%    passed     59.95%
 976  Tip_981     0.00%    passed     44.56%
 977  Tip_1232    0.00%    passed     88.91%
 978  Tip_2935    0.00%    failed      0.71%
 979  Tip_2936    0.00%    passed     27.36%
 980  Tip_1270    0.00%    passed     54.24%
 981  Tip_1641    0.00%    passed     54.98%
 982  Tip_1642    0.00%    passed     75.09%
 983  Tip_2135    0.00%    passed     64.18%
 984  Tip_2136    0.00%    passed     81.34%
 985  Tip_1435    0.00%    passed     76.73%
 986  Tip_2258    0.00%    passed     42.69%
 987  Tip_2259    0.00%    passed     53.44%
 988  Tip_2254    0.00%    passed     50.33%
 989  Tip_2255    0.00%    passed     51.23%
 990  Tip_612     0.00%    passed     73.25%
 991  Tip_613     0.00%    passed     95.51%
 992  Tip_79      0.00%    passed     41.71%
 993  Tip_80      0.00%    passed      6.33%
 994  Tip_603     0.00%    passed     26.28%
 995  Tip_2700    0.00%    failed      1.42%
 996  Tip_3369    0.00%    failed      2.68%
 997  Tip_3370    0.00%    passed     11.15%
 998  Tip_1617    0.00%    passed     13.69%
 999  Tip_1618    0.00%    passed     10.32%
1000  Tip_2035    0.00%    passed     32.32%
1001  Tip_2036    0.00%    passed     77.96%
1002  Tip_2295    0.00%    passed     55.85%
1003  Tip_2296    0.00%    passed     41.37%
1004  Tip_695     0.00%    passed     96.05%
1005  Tip_302     0.00%    passed     89.19%
1006  Tip_156     0.00%    passed     27.75%
1007  Tip_353     0.00%    passed      7.35%
1008  Tip_2760    0.00%    passed     61.70%
1009  Tip_2761    0.00%    passed     91.70%
1010  Tip_1346    0.00%    passed     36.08%
1011  Tip_1347    0.00%    passed     26.38%
1012  Tip_340     0.00%    passed     52.77%
1013  Tip_3922    0.00%    passed     90.80%
1014  Tip_3923    0.00%    failed      3.75%
1015  Tip_1215    0.00%    passed     59.62%
1016  Tip_1216    0.00%    passed     62.46%
1017  Tip_820     0.00%    passed     33.72%
1018  Tip_3016    0.00%    passed     27.36%
1019  Tip_3017    0.00%    failed      3.30%
1020  Tip_1455    0.00%    passed     77.92%
1021  Tip_888     0.00%    passed     15.72%
1022  Tip_109     0.00%    passed     79.25%
1023  Tip_17      0.00%    passed     86.55%
1024  Tip_1681    0.00%    passed     48.25%
1025  Tip_3588    0.00%    passed     41.33%
1026  Tip_3589    0.00%    passed     86.63%
1027  Tip_428     0.00%    passed     57.35%
1028  Tip_484     0.00%    passed     86.89%
1029  Tip_1097    0.00%    passed     57.97%
1030  Tip_2705    0.00%    passed     61.97%
1031  Tip_4074    0.00%    passed     35.17%
1032  Tip_4075    0.00%    passed     38.30%
1033  Tip_1582    0.00%    passed     57.00%
1034  Tip_1583    0.00%    passed     86.72%
1035  Tip_2492    0.00%    passed     73.62%
1036  Tip_2493    0.00%    passed     34.32%
1037  Tip_704     0.00%    passed     90.88%
1038  Tip_705     0.00%    passed     65.82%
1039  Tip_1226    0.00%    passed     44.28%
1040  Tip_3068    0.00%    passed     48.19%
1041  Tip_3069    0.00%    passed     84.22%
1042  Tip_1281    0.00%    passed     67.40%
1043  Tip_740     0.00%    passed     23.27%
1044  Tip_3520    0.00%    passed     59.75%
1045  Tip_3521    0.00%    passed     73.29%
1046  Tip_817     0.00%    passed     64.42%
1047  Tip_1427    0.00%    failed      4.73%
1048  Tip_1428    0.00%    passed     49.65%
1049  Tip_2075    0.00%    passed     21.26%
1050  Tip_2797    0.00%    passed     33.02%
1051  Tip_3276    0.00%    passed     40.64%
1052  Tip_3406    0.00%    passed     66.58%
1053  Tip_3407    0.00%    passed     81.34%
1054  Tip_1167    0.00%    passed     69.57%
1055  Tip_1168    0.00%    passed     47.35%
1056  Tip_796     0.00%    passed     14.16%
1057  Tip_129     0.00%    passed     29.64%
1058  Tip_948     0.00%    passed     33.23%
1059  Tip_949     0.00%    passed     96.58%
1060  Tip_3801    0.00%    passed     64.56%
1061  Tip_3802    0.00%    passed     50.94%
1062  Tip_532     0.00%    passed     49.45%
1063  Tip_533     0.00%    passed     42.66%
1064  Tip_3730    0.00%    passed     84.54%
1065  Tip_3731    0.00%    failed      1.58%
1066  Tip_3359    0.00%    passed     83.03%
1067  Tip_3040    0.00%    passed     87.74%
1068  Tip_3944    0.00%    failed      2.41%
1069  Tip_3945    0.00%    passed     14.77%
1070  Tip_2041    0.00%    passed      9.94%
1071  Tip_1403    0.00%    passed     36.72%
1072  Tip_2758    0.00%    passed     87.55%
1073  Tip_2759    0.00%    passed     56.52%
1074  Tip_943     0.00%    passed     17.37%
1075  Tip_1323    0.00%    passed     23.19%
1076  Tip_1324    0.00%    passed     15.55%
1077  Tip_305     0.00%    passed     67.02%
1078  Tip_56      0.00%    passed     24.24%
1079  Tip_1100    0.00%    passed     28.22%
1080  Tip_1694    0.00%    passed     66.97%
1081  Tip_1695    0.00%    passed     78.46%
1082  Tip_1220    0.00%    passed     43.31%
1083  Tip_1221    0.00%    passed     71.62%
1084  Tip_851     0.00%    passed     51.20%
1085  Tip_3477    0.00%    passed     14.64%
1086  Tip_3478    0.00%    passed     25.79%
1087  Tip_1498    0.00%    passed     21.33%
1088  Tip_159     0.00%    passed     15.87%
1089  Tip_2857    0.00%    passed     65.62%
1090  Tip_2858    0.00%    passed     61.74%
1091  Tip_1723    0.00%    passed     30.32%
1092  Tip_2701    0.00%    passed     79.91%
1093  Tip_2702    0.00%    passed     57.08%
1094  Tip_2266    0.00%    passed     63.36%
1095  Tip_273     0.00%    passed     92.29%
1096  Tip_1592    0.00%    passed     21.12%
1097  Tip_1593    0.00%    passed     40.39%
1098  Tip_1096    0.00%    passed     96.37%
1099  Tip_681     0.00%    passed     94.07%
1100  Tip_682     0.00%    passed     70.21%
1101  Tip_1244    0.00%    passed     19.39%
1102  Tip_1245    0.00%    passed     51.65%
1103  Tip_423     0.00%    passed     92.75%
1104  Tip_270     0.00%    passed     83.46%
1105  Tip_767     0.00%    passed     13.25%
1106  Tip_768     0.00%    passed     74.08%
1107  Tip_346     0.00%    passed     81.09%
1108  Tip_2629    0.00%    failed      0.34%
1109  Tip_3825    0.00%    failed      2.35%
1110  Tip_3826    0.00%    passed     23.86%
1111  Tip_2284    0.00%    passed     77.10%
1112  Tip_2285    0.00%    passed     20.04%
1113  Tip_2280    0.00%    passed     23.22%
1114  Tip_2281    0.00%    passed     80.11%
1115  Tip_1554    0.00%    passed     74.49%
1116  Tip_668     0.00%    failed      4.06%
1117  Tip_2096    0.00%    passed     82.30%
1118  Tip_2793    0.00%    passed     64.42%
1119  Tip_2794    0.00%    passed     79.30%
1120  Tip_1660    0.00%    passed      9.28%
1121  Tip_530     0.00%    passed     64.83%
1122  Tip_1445    0.00%    passed     93.01%
1123  Tip_3778    0.00%    passed     72.26%
1124  Tip_3779    0.00%    passed     83.33%
1125  Tip_3200    0.00%    passed     96.60%
1126  Tip_1746    0.00%    passed     93.44%
1127  Tip_749     0.00%    passed     78.12%
1128  Tip_2529    0.00%    passed     30.87%
1129  Tip_2530    0.00%    passed     42.03%
1130  Tip_1965    0.00%    passed     78.79%
1131  Tip_167     0.00%    passed     87.35%
1132  Tip_1490    0.00%    passed     55.30%
1133  Tip_2490    0.00%    passed     71.38%
1134  Tip_2491    0.00%    passed     32.66%
1135  Tip_291     0.00%    passed     63.77%
1136  Tip_2073    0.00%    failed      0.28%
1137  Tip_2074    0.00%    passed     42.98%
1138  Tip_1411    0.00%    passed     78.16%
1139  Tip_1065    0.00%    passed     40.13%
1140  Tip_1066    0.00%    passed     53.06%
1141  Tip_756     0.00%    passed     51.72%
1142  Tip_757     0.00%    passed     44.74%
1143  Tip_2903    0.00%    passed      9.79%
1144  Tip_2904    0.00%    passed     76.98%
1145  Tip_3979    0.00%    passed     50.16%
1146  Tip_3980    0.00%    passed     35.93%
1147  Tip_3726    0.00%    passed     32.44%
1148  Tip_3727    0.00%    passed     12.79%
1149  Tip_3895    0.00%    passed     22.89%
1150  Tip_3896    0.00%    passed     27.46%
1151  Tip_3457    0.00%    passed     56.45%
1152  Tip_3458    0.00%    passed     27.12%
1153  Tip_731     0.00%    passed     54.33%
1154  Tip_541     0.00%    passed     40.09%
1155  Tip_568     0.00%    passed     22.62%
1156  Tip_569     0.00%    failed      3.96%
1157  Tip_579     0.00%    passed     33.30%
1158  Tip_1436    0.00%    passed     58.14%
1159  Tip_2268    0.00%    passed     51.05%
1160  Tip_2269    0.00%    passed     32.70%
1161  Tip_2128    0.00%    passed     93.82%
1162  Tip_1267    0.00%    passed     93.85%
1163  Tip_200     0.00%    passed     23.97%
1164  Tip_3877    0.00%    passed     73.39%
1165  Tip_3878    0.00%    passed     50.60%
1166  Tip_1020    0.00%    passed     47.45%
1167  Tip_758     0.00%    passed     53.74%
1168  Tip_759     0.00%    passed      5.67%
1169  Tip_371     0.00%    passed     57.12%
1170  Tip_5       0.00%    passed     60.30%
1171  Tip_3936    0.00%    passed     60.05%
1172  Tip_3937    0.00%    passed     63.89%
1173  Tip_238     0.00%    passed     35.81%
1174  Tip_485     0.00%    passed     44.06%
1175  Tip_1274    0.00%    failed      1.56%
1176  Tip_3256    0.00%    failed      0.37%
1177  Tip_3257    0.00%    passed     68.54%
1178  Tip_1584    0.00%    passed     32.81%
1179  Tip_3088    0.00%    passed     69.07%
1180  Tip_3089    0.00%    passed     33.27%
1181  Tip_2130    0.00%    passed     65.87%
1182  Tip_3926    0.00%    passed     60.22%
1183  Tip_3927    0.00%    passed      8.35%
1184  Tip_2719    0.00%    passed     60.18%
1185  Tip_70      0.00%    passed     79.51%
1186  Tip_3104    0.00%    passed     82.36%
1187  Tip_3983    0.00%    passed     17.17%
1188  Tip_3984    0.00%    passed     50.54%
1189  Tip_1946    0.00%    passed     42.69%
1190  Tip_1947    0.00%    passed     50.85%
1191  Tip_246     0.00%    passed     83.53%
1192  Tip_247     0.00%    passed     85.54%
1193  Tip_840     0.00%    passed     24.37%
1194  Tip_4080    0.00%    passed     85.39%
1195  Tip_4081    0.00%    passed     56.56%
1196  Tip_2236    0.00%    passed     98.12%
1197  Tip_1970    0.00%    passed     62.60%
1198  Tip_1034    0.00%    passed     71.10%
1199  Tip_954     0.00%    passed     33.07%
1200  Tip_2766    0.00%    passed     93.74%
1201  Tip_2767    0.00%    passed     40.78%
1202  Tip_1138    0.00%    failed      2.98%
1203  Tip_3621    0.00%    passed     60.69%
1204  Tip_3622    0.00%    passed     41.52%
1205  Tip_3455    0.00%    passed     92.96%
1206  Tip_3456    0.00%    passed     36.77%
1207  Tip_3187    0.00%    passed     73.02%
1208  Tip_3188    0.00%    passed     19.27%
1209  Tip_610     0.00%    passed     40.68%
1210  Tip_3014    0.00%    passed     13.88%
1211  Tip_3015    0.00%    passed     38.84%
1212  Tip_593     0.00%    passed     39.11%
1213  Tip_2202    0.00%    passed      7.28%
1214  Tip_2203    0.00%    passed     44.17%
1215  Tip_1331    0.00%    passed     60.58%
1216  Tip_2374    0.00%    passed     83.44%
1217  Tip_2679    0.00%    passed     67.63%
1218  Tip_2680    0.00%    passed     90.61%
1219  Tip_113     0.00%    passed     97.37%
1220  Tip_1360    0.00%    passed      9.84%
1221  Tip_1361    0.00%    passed     94.96%
1222  Tip_343     0.00%    passed      6.29%
1223  Tip_344     0.00%    passed     44.13%
1224  Tip_97      0.00%    passed     11.13%
1225  Tip_1890    0.00%    passed     63.12%
1226  Tip_1891    0.00%    passed     99.78%
1227  Tip_2038    0.00%    passed     33.52%
1228  Tip_2039    0.00%    passed     47.26%
1229  Tip_2894    0.00%    passed     98.19%
1230  Tip_2895    0.00%    passed     70.52%
1231  Tip_3096    0.00%    passed     75.53%
1232  Tip_3097    0.00%    passed     78.01%
1233  Tip_378     0.00%    passed     92.39%
1234  Tip_2425    0.00%    passed     78.23%
1235  Tip_2426    0.00%    passed     13.38%
1236  Tip_698     0.00%    passed     78.32%
1237  Tip_3881    0.00%    passed     71.76%
1238  Tip_3882    0.00%    passed     91.20%
1239  Tip_1895    0.00%    passed     58.77%
1240  Tip_220     0.00%    passed     54.14%
1241  Tip_2398    0.00%    passed     79.97%
1242  Tip_2399    0.00%    failed      0.62%
1243  Tip_1151    0.00%    passed     60.86%
1244  Tip_1152    0.00%    passed     93.66%
1245  Tip_1057    0.00%    passed     36.45%
1246  Tip_2343    0.00%    passed     37.59%
1247  Tip_2344    0.00%    passed     40.27%
1248  Tip_215     0.00%    passed     67.12%
1249  Tip_216     0.00%    passed     84.30%
1250  Tip_66      0.00%    passed     46.78%
1251  Tip_35      0.00%    failed      1.22%
1252  Tip_1000    0.00%    passed     39.55%
1253  Tip_1697    0.00%    passed     85.61%
1254  Tip_3957    0.00%    passed     61.00%
1255  Tip_3958    0.00%    passed     81.25%
1256  Tip_3761    0.00%    passed     93.90%
1257  Tip_3762    0.00%    passed     26.86%
1258  Tip_2609    0.00%    passed     28.34%
1259  Tip_3131    0.00%    passed     77.50%
1260  Tip_3132    0.00%    passed     57.51%
1261  Tip_314     0.00%    passed     89.07%
1262  Tip_786     0.00%    passed     11.18%
1263  Tip_822     0.00%    passed     40.61%
1264  Tip_3467    0.00%    passed     74.09%
1265  Tip_3468    0.00%    passed     50.62%
1266  Tip_0       0.00%    passed     91.48%
1267  Tip_106     0.00%    passed     31.24%
1268  Tip_3715    0.00%    passed     90.45%
1269  Tip_3716    0.00%    passed      9.72%
1270  Tip_2100    0.00%    passed     85.08%
1271  Tip_1238    0.00%    passed     69.31%
1272  Tip_914     0.00%    passed     63.51%
1273  Tip_818     0.00%    passed     55.94%
1274  Tip_511     0.00%    passed     80.16%
1275  Tip_2621    0.00%    passed     41.20%
1276  Tip_2622    0.00%    passed     39.81%
1277  Tip_2129    0.00%    passed     39.71%
1278  Tip_3020    0.00%    passed     73.93%
1279  Tip_3021    0.00%    passed     96.92%
1280  Tip_1868    0.00%    passed     12.60%
1281  Tip_1892    0.00%    passed     53.41%
1282  Tip_1893    0.00%    passed     18.07%
1283  Tip_2848    0.00%    passed     89.56%
1284  Tip_2849    0.00%    passed     70.55%
1285  Tip_3234    0.00%    passed     86.64%
1286  Tip_3235    0.00%    passed     79.75%
1287  Tip_478     0.00%    passed     43.23%
1288  Tip_2666    0.00%    passed     20.60%
1289  Tip_2667    0.00%    passed      8.35%
1290  Tip_3635    0.00%    passed     98.28%
1291  Tip_3636    0.00%    passed     98.07%
1292  Tip_3273    0.00%    passed     68.06%
1293  Tip_2054    0.00%    passed     85.18%
1294  Tip_1945    0.00%    passed      9.21%
1295  Tip_951     0.00%    passed     88.46%
1296  Tip_952     0.00%    passed     28.10%
1297  Tip_584     0.00%    passed     79.58%
1298  Tip_2211    0.00%    passed     54.25%
1299  Tip_2708    0.00%    passed     44.57%
1300  Tip_2709    0.00%    passed     22.11%
1301  Tip_58      0.00%    passed     38.43%
1302  Tip_3985    0.00%    passed     85.10%
1303  Tip_3986    0.00%    passed     54.20%
1304  Tip_2415    0.00%    passed     82.32%
1305  Tip_2435    0.00%    passed     54.58%
1306  Tip_3831    0.00%    passed     91.09%
1307  Tip_3832    0.00%    passed     17.68%
1308  Tip_2824    0.00%    passed     20.41%
1309  Tip_2825    0.00%    passed     40.24%
1310  Tip_2502    0.00%    passed     37.55%
1311  Tip_2503    0.00%    passed     33.82%
1312  Tip_1785    0.00%    passed     94.14%
1313  Tip_221     0.00%    passed     73.36%
1314  Tip_1557    0.00%    passed     22.58%
1315  Tip_3482    0.00%    passed     41.60%
1316  Tip_3483    0.00%    passed     29.60%
1317  Tip_2315    0.00%    passed     21.19%
1318  Tip_2316    0.00%    passed     23.71%
1319  Tip_550     0.00%    passed     73.64%
1320  Tip_1741    0.00%    passed     78.62%
1321  Tip_1742    0.00%    passed     59.82%
1322  Tip_736     0.00%    passed     30.04%
1323  Tip_69      0.00%    passed     63.53%
1324  Tip_202     0.00%    passed     85.92%
1325  Tip_2888    0.00%    passed     39.26%
1326  Tip_2889    0.00%    passed     13.70%
1327  Tip_1306    0.00%    passed     77.57%
1328  Tip_2692    0.00%    passed      5.04%
1329  Tip_2693    0.00%    passed      9.86%
1330  Tip_2162    0.00%    passed     36.17%
1331  Tip_3562    0.00%    passed     62.47%
1332  Tip_3563    0.00%    passed     77.41%
1333  Tip_2267    0.00%    passed     13.55%
1334  Tip_1316    0.00%    passed     85.27%
1335  Tip_3847    0.00%    passed     68.02%
1336  Tip_3848    0.00%    passed     98.45%
1337  Tip_2098    0.00%    failed      4.92%
1338  Tip_1725    0.00%    passed     96.32%
1339  Tip_1726    0.00%    passed     68.14%
1340  Tip_2892    0.00%    passed     62.47%
1341  Tip_2893    0.00%    passed     60.67%
1342  Tip_2914    0.00%    passed     53.98%
1343  Tip_2915    0.00%    passed     87.72%
1344  Tip_3196    0.00%    passed     68.78%
1345  Tip_3197    0.00%    passed     59.52%
1346  Tip_2507    0.00%    passed     35.19%
1347  Tip_290     0.00%    passed     10.20%
1348  Tip_125     0.00%    passed     45.76%
1349  Tip_3596    0.00%    passed     46.64%
1350  Tip_3597    0.00%    passed     49.50%
1351  Tip_1021    0.00%    passed     89.72%
1352  Tip_1296    0.00%    failed      4.87%
1353  Tip_1297    0.00%    passed     83.00%
1354  Tip_422     0.00%    passed     48.09%
1355  Tip_236     0.00%    passed     11.01%
1356  Tip_441     0.00%    passed     68.47%
1357  Tip_442     0.00%    passed     61.44%
1358  Tip_356     0.00%    passed      8.73%
1359  Tip_2471    0.00%    passed     96.59%
1360  Tip_2482    0.00%    passed     91.98%
1361  Tip_2483    0.00%    passed     74.23%
1362  Tip_2134    0.00%    passed     33.65%
1363  Tip_1913    0.00%    passed     55.27%
1364  Tip_1914    0.00%    passed     50.65%
1365  Tip_987     0.00%    passed     33.74%
1366  Tip_988     0.00%    passed      7.22%
1367  Tip_855     0.00%    passed     82.46%
1368  Tip_3790    0.00%    passed     90.72%
1369  Tip_3791    0.00%    passed     44.27%
1370  Tip_2069    0.00%    passed     29.16%
1371  Tip_2500    0.00%    passed     44.17%
1372  Tip_2931    0.00%    passed     31.74%
1373  Tip_2932    0.00%    passed     79.55%
1374  Tip_3905    0.00%    passed     27.14%
1375  Tip_3906    0.00%    passed     69.58%
1376  Tip_92      0.00%    passed     40.01%
1377  Tip_829     0.00%    passed     52.22%
1378  Tip_830     0.00%    passed     60.82%
1379  Tip_1204    0.00%    failed      2.41%
1380  Tip_1205    0.00%    passed     21.89%
1381  Tip_2176    0.00%    passed     65.14%
1382  Tip_2177    0.00%    passed     88.96%
1383  Tip_1388    0.00%    passed     82.80%
1384  Tip_1365    0.00%    passed     10.95%
1385  Tip_2756    0.00%    passed     72.09%
1386  Tip_2757    0.00%    passed     79.32%
1387  Tip_1677    0.00%    passed     13.21%
1388  Tip_1678    0.00%    passed     13.11%
1389  Tip_347     0.00%    passed     33.27%
1390  Tip_348     0.00%    passed     42.27%
1391  Tip_3690    0.00%    passed     68.22%
1392  Tip_3691    0.00%    passed     87.60%
1393  Tip_1500    0.00%    passed     73.87%
1394  Tip_1501    0.00%    passed     10.76%
1395  Tip_65      0.00%    passed     14.47%
1396  Tip_74      0.00%    passed     32.97%
1397  Tip_1901    0.00%    passed     42.32%
1398  Tip_3379    0.00%    passed     10.32%
1399  Tip_3380    0.00%    passed     55.01%
1400  Tip_2577    0.00%    passed     39.23%
1401  Tip_1504    0.00%    passed     16.80%
1402  Tip_449     0.00%    passed     98.99%
1403  Tip_2772    0.00%    passed     35.70%
1404  Tip_2773    0.00%    passed     46.72%
1405  Tip_2619    0.00%    passed     10.27%
1406  Tip_2620    0.00%    passed     72.95%
1407  Tip_351     0.00%    passed     37.21%
1408  Tip_1815    0.00%    passed     52.01%
1409  Tip_2948    0.00%    passed     36.70%
1410  Tip_2949    0.00%    passed     94.24%
1411  Tip_1676    0.00%    passed     12.84%
1412  Tip_1606    0.00%    failed      4.86%
1413  Tip_149     0.00%    passed     38.21%
1414  Tip_310     0.00%    passed     31.11%
1415  Tip_724     0.00%    passed     79.45%
1416  Tip_725     0.00%    passed     67.63%
1417  Tip_1161    0.00%    passed     39.09%
1418  Tip_1698    0.00%    failed      4.06%
1419  Tip_1699    0.00%    passed     15.97%
1420  Tip_3606    0.00%    passed     48.20%
1421  Tip_3607    0.00%    passed     12.86%
1422  Tip_1561    0.00%    passed     29.03%
1423  Tip_1562    0.00%    passed     10.22%
1424  Tip_2160    0.00%    passed     31.22%
1425  Tip_2161    0.00%    passed     29.90%
1426  Tip_894     0.00%    passed     49.27%
1427  Tip_895     0.00%    passed     76.91%
1428  Tip_1856    0.00%    passed     28.41%
1429  Tip_1857    0.00%    passed     31.83%
1430  Tip_124     0.00%    passed     56.76%
1431  Tip_547     0.00%    failed      3.79%
1432  Tip_1566    0.00%    passed     65.74%
1433  Tip_1567    0.00%    passed      9.52%
1434  Tip_2243    0.00%    failed      3.29%
1435  Tip_2244    0.00%    passed     23.85%
1436  Tip_2886    0.00%    passed     84.19%
1437  Tip_2887    0.00%    passed     69.79%
1438  Tip_3788    0.00%    passed     60.40%
1439  Tip_3789    0.00%    passed     35.91%
1440  Tip_1889    0.00%    passed     21.27%
1441  Tip_1049    0.00%    passed      7.71%
1442  Tip_2067    0.00%    passed     79.90%
1443  Tip_2068    0.00%    passed      6.26%
1444  Tip_1442    0.00%    failed      3.14%
1445  Tip_265     0.00%    passed     10.94%
1446  Tip_1319    0.00%    passed     42.87%
1447  Tip_2317    0.00%    passed     33.05%
1448  Tip_2318    0.00%    passed     48.46%
1449  Tip_1880    0.00%    failed      0.00%
1450  Tip_1881    0.00%    passed     29.30%
1451  Tip_2940    0.00%    failed      0.63%
1452  Tip_2941    0.00%    failed      3.49%
1453  Tip_361     0.00%    passed     57.99%
1454  Tip_431     0.00%    passed     22.07%
1455  Tip_3350    0.00%    passed     24.84%
1456  Tip_3351    0.00%    passed     56.89%
1457  Tip_2916    0.00%    failed      1.03%
1458  Tip_2917    0.00%    failed      2.46%
1459  Tip_3202    0.00%    passed     58.17%
1460  Tip_3203    0.00%    passed     27.74%
1461  Tip_2403    0.00%    passed     37.90%
1462  Tip_1400    0.00%    passed     30.29%
1463  Tip_3580    0.00%    passed     64.48%
1464  Tip_3581    0.00%    passed     64.64%
1465  Tip_2698    0.00%    passed     11.36%
1466  Tip_318     0.00%    passed     45.62%
1467  Tip_157     0.00%    passed     19.94%
1468  Tip_656     0.00%    passed     62.53%
1469  Tip_657     0.00%    passed     18.04%
1470  Tip_2741    0.00%    passed     22.07%
1471  Tip_2742    0.00%    passed     24.86%
1472  Tip_2256    0.00%    passed     94.06%
1473  Tip_2257    0.00%    passed     81.79%
1474  Tip_2690    0.00%    passed     33.85%
1475  Tip_2691    0.00%    passed     66.34%
1476  Tip_1474    0.00%    passed     27.97%
1477  Tip_1372    0.00%    passed     51.34%
1478  Tip_1373    0.00%    passed     15.68%
1479  Tip_3604    0.00%    passed     29.69%
1480  Tip_3605    0.00%    passed      9.91%
1481  Tip_3296    0.00%    passed     21.03%
1482  Tip_3297    0.00%    passed     15.40%
1483  Tip_3045    0.00%    failed      1.29%
1484  Tip_4032    0.00%    passed     10.84%
1485  Tip_4033    0.00%    passed     47.45%
1486  Tip_1429    0.00%    passed     84.22%
1487  Tip_1164    0.00%    passed     70.97%
1488  Tip_1750    0.00%    passed     98.07%
1489  Tip_1751    0.00%    passed     79.20%
1490  Tip_2252    0.00%    passed     95.61%
1491  Tip_2253    0.00%    passed     29.49%
1492  Tip_2923    0.00%    passed     79.28%
1493  Tip_2924    0.00%    passed     83.69%
1494  Tip_2119    0.00%    failed      1.18%
1495  Tip_2120    0.00%    passed     65.70%
1496  Tip_574     0.00%    passed     73.19%
1497  Tip_474     0.00%    passed     61.33%
1498  Tip_45      0.00%    passed     34.51%
1499  Tip_86      0.00%    failed      3.35%
1500  Tip_2762    0.00%    passed     49.05%
1501  Tip_2763    0.00%    passed     31.00%
1502  Tip_2600    0.00%    passed     23.47%
1503  Tip_2601    0.00%    failed      1.53%
1504  Tip_2022    0.00%    failed      0.00%
1505  Tip_2037    0.00%    failed      0.88%
1506  Tip_3445    0.00%    passed     63.80%
1507  Tip_3448    0.00%    passed     47.09%
1508  Tip_3449    0.00%    passed      5.84%
1509  Tip_2141    0.00%    passed     58.07%
1510  Tip_3768    0.00%    passed     13.85%
1511  Tip_3769    0.00%    passed     23.13%
1512  Tip_3236    0.00%    passed     12.65%
1513  Tip_1051    0.00%    passed      9.62%
1514  Tip_3839    0.00%    passed     88.42%
1515  Tip_3840    0.00%    failed      2.04%
1516  Tip_3719    0.00%    passed     88.83%
1517  Tip_3720    0.00%    passed     47.00%
1518  Tip_590     0.00%    passed     97.31%
1519  Tip_591     0.00%    passed     19.67%
1520  Tip_517     0.00%    failed      4.01%
1521  Tip_1449    0.00%    passed     63.26%
1522  Tip_3544    0.00%    passed     11.78%
1523  Tip_3545    0.00%    passed     22.00%
1524  Tip_82      0.00%    passed     67.46%
1525  Tip_3550    0.00%    passed     20.98%
1526  Tip_3551    0.00%    passed      6.12%
1527  Tip_1212    0.00%    passed     66.65%
1528  Tip_53      0.00%    passed     69.86%
1529  Tip_2260    0.00%    passed     39.25%
1530  Tip_4048    0.00%    passed     17.43%
1531  Tip_4049    0.00%    passed     72.40%
1532  Tip_2930    0.00%    passed     11.92%
1533  Tip_1544    0.00%    passed     65.37%
1534  Tip_1598    0.00%    passed     74.01%
1535  Tip_1599    0.00%    passed     14.73%
1536  Tip_2627    0.00%    passed     71.81%
1537  Tip_2628    0.00%    passed     99.70%
1538  Tip_2992    0.00%    passed     29.38%
1539  Tip_2993    0.00%    passed     21.67%
1540  Tip_845     0.00%    failed      4.29%
1541  Tip_393     0.00%    passed     21.37%
1542  Tip_3707    0.00%    passed     14.05%
1543  Tip_3708    0.00%    passed     78.69%
1544  Tip_1033    0.00%    passed      5.63%
1545  Tip_1812    0.00%    passed     50.05%
1546  Tip_1813    0.00%    passed     65.81%
1547  Tip_444     0.00%    passed     39.90%
1548  Tip_445     0.00%    passed     13.57%
1549  Tip_2652    0.00%    passed     70.02%
1550  Tip_2653    0.00%    passed     68.60%
1551  Tip_956     0.00%    passed     74.88%
1552  Tip_957     0.00%    passed     26.90%
1553  Tip_1087    0.00%    passed     83.52%
1554  Tip_1984    0.00%    passed     18.96%
1555  Tip_1985    0.00%    passed     67.30%
1556  Tip_769     0.00%    failed      1.55%
1557  Tip_3266    0.00%    passed     15.68%
1558  Tip_3267    0.00%    passed     10.15%
1559  Tip_1830    0.00%    passed     89.57%
1560  Tip_1831    0.00%    passed     19.34%
1561  Tip_3799    0.00%    passed     25.11%
1562  Tip_3800    0.00%    passed     19.59%
1563  Tip_1613    0.00%    passed     31.40%
1564  Tip_3774    0.00%    passed     87.35%
1565  Tip_3775    0.00%    failed      4.74%
1566  Tip_1322    0.00%    passed     41.89%
1567  Tip_1870    0.00%    passed     45.51%
1568  Tip_1871    0.00%    passed     99.59%
1569  Tip_2165    0.00%    passed     34.92%
1570  Tip_2166    0.00%    passed     38.29%
1571  Tip_101     0.00%    passed     70.77%
1572  Tip_1454    0.00%    passed     65.53%
1573  Tip_3115    0.00%    passed     95.63%
1574  Tip_3116    0.00%    passed     21.02%
1575  Tip_2107    0.00%    passed     37.41%
1576  Tip_2108    0.00%    passed     60.23%
1577  Tip_930     0.00%    passed     68.71%
1578  Tip_931     0.00%    passed     16.41%
1579  Tip_201     0.00%    passed     68.33%
1580  Tip_13      0.00%    passed     15.42%
1581  Tip_2640    0.00%    passed     26.51%
1582  Tip_3554    0.00%    passed     29.20%
1583  Tip_3555    0.00%    passed     14.83%
1584  Tip_1077    0.00%    passed     52.93%
1585  Tip_1078    0.00%    passed      7.99%
1586  Tip_1931    0.00%    passed     34.27%
1587  Tip_1932    0.00%    passed     36.51%
1588  Tip_3009    0.00%    failed      0.00%
1589  Tip_3807    0.00%    passed     33.33%
1590  Tip_3808    0.00%    passed      5.18%
1591  Tip_488     0.00%    passed     95.48%
1592  Tip_1865    0.00%    passed     56.20%
1593  Tip_1866    0.00%    passed     31.86%
1594  Tip_932     0.00%    passed     34.88%
1595  Tip_2457    0.00%    passed     64.28%
1596  Tip_2458    0.00%    passed     58.33%
1597  Tip_225     0.00%    passed     17.31%
1598  Tip_3138    0.00%    passed     50.94%
1599  Tip_3139    0.00%    passed     45.74%
1600  Tip_3584    0.00%    passed     80.72%
1601  Tip_3585    0.00%    passed     96.19%
1602  Tip_2208    0.00%    passed     60.96%
1603  Tip_2391    0.00%    passed     31.48%
1604  Tip_2392    0.00%    passed     93.36%
1605  Tip_525     0.00%    passed     47.65%
1606  Tip_3837    0.00%    passed     44.07%
1607  Tip_3838    0.00%    passed     28.17%
1608  Tip_3538    0.00%    passed     64.72%
1609  Tip_3539    0.00%    passed     77.01%
1610  Tip_3699    0.00%    passed     98.14%
1611  Tip_3700    0.00%    passed     36.57%
1612  Tip_1887    0.00%    passed     42.26%
1613  Tip_360     0.00%    passed     98.28%
1614  Tip_170     0.00%    passed     95.40%
1615  Tip_10      0.00%    passed     80.69%
1616  Tip_2648    0.00%    failed      1.27%
1617  Tip_2649    0.00%    failed      0.57%
1618  Tip_1905    0.00%    passed     78.60%
1619  Tip_436     0.00%    failed      2.08%
1620  Tip_2416    0.00%    passed     76.01%
1621  Tip_2417    0.00%    passed     60.85%
1622  Tip_2996    0.00%    passed     96.10%
1623  Tip_3404    0.00%    passed     67.13%
1624  Tip_3405    0.00%    passed     19.29%
1625  Tip_2225    0.00%    passed     96.48%
1626  Tip_1877    0.00%    passed     79.73%
1627  Tip_3002    0.00%    passed     30.42%
1628  Tip_3003    0.00%    passed     83.52%
1629  Tip_1444    0.00%    passed     55.70%
1630  Tip_4007    0.00%    passed     64.50%
1631  Tip_4008    0.00%    passed     18.08%
1632  Tip_1780    0.00%    passed     52.22%
1633  Tip_1781    0.00%    passed     23.22%
1634  Tip_249     0.00%    passed     52.04%
1635  Tip_87      0.00%    passed     59.50%
1636  Tip_108     0.00%    passed     53.12%
1637  Tip_1620    0.00%    passed     36.18%
1638  Tip_3189    0.00%    passed     97.40%
1639  Tip_3190    0.00%    passed     63.85%
1640  Tip_2319    0.00%    passed     28.67%
1641  Tip_2320    0.00%    passed     85.73%
1642  Tip_2227    0.00%    passed      9.20%
1643  Tip_2228    0.00%    passed     26.58%
1644  Tip_287     0.00%    passed     63.26%
1645  Tip_288     0.00%    passed     40.80%
1646  Tip_3062    0.00%    passed     61.45%
1647  Tip_3063    0.00%    passed     32.37%
1648  Tip_2245    0.00%    passed     39.85%
1649  Tip_2246    0.00%    passed     27.22%
1650  Tip_580     0.00%    passed     59.06%
1651  Tip_1609    0.00%    passed     27.00%
1652  Tip_1610    0.00%    passed     27.68%
1653  Tip_1912    0.00%    passed     10.62%
1654  Tip_3260    0.00%    passed     81.55%
1655  Tip_3261    0.00%    passed     85.06%
1656  Tip_3194    0.00%    passed     63.33%
1657  Tip_3195    0.00%    passed     21.92%
1658  Tip_2456    0.00%    failed      1.06%
1659  Tip_4078    0.00%    passed     77.27%
1660  Tip_4079    0.00%    passed     59.27%
1661  Tip_509     0.00%    passed     41.40%
1662  Tip_1228    0.00%    passed     72.12%
1663  Tip_3989    0.00%    passed     70.21%
1664  Tip_3990    0.00%    passed     24.64%
1665  Tip_1434    0.00%    failed      4.55%
1666  Tip_3491    0.00%    passed     46.12%
1667  Tip_3492    0.00%    passed     80.46%
1668  Tip_233     0.00%    failed      0.08%
1669  Tip_342     0.00%    failed      0.49%
1670  Tip_518     0.00%    passed     47.33%
1671  Tip_519     0.00%    passed     68.06%
1672  Tip_433     0.00%    failed      0.70%
1673  Tip_1191    0.00%    passed     56.18%
1674  Tip_1192    0.00%    passed     71.49%
1675  Tip_576     0.00%    passed     22.55%
1676  Tip_259     0.00%    passed     58.13%
1677  Tip_44      0.00%    passed     46.42%
1678  Tip_457     0.00%    passed     60.54%
1679  Tip_633     0.00%    passed     95.38%
1680  Tip_915     0.00%    passed     24.49%
1681  Tip_2080    0.00%    passed     85.74%
1682  Tip_2081    0.00%    passed     41.79%
1683  Tip_1977    0.00%    passed     91.03%
1684  Tip_1978    0.00%    passed     47.45%
1685  Tip_2117    0.00%    passed     65.43%
1686  Tip_2118    0.00%    passed     51.89%
1687  Tip_697     0.00%    passed     36.46%
1688  Tip_2812    0.00%    passed     90.71%
1689  Tip_2813    0.00%    passed     76.66%
1690  Tip_2508    0.00%    passed      5.72%
1691  Tip_2509    0.00%    passed     15.07%
1692  Tip_2452    0.00%    passed     59.87%
1693  Tip_2453    0.00%    passed     27.26%
1694  Tip_889     0.00%    passed     52.70%
1695  Tip_3670    0.00%    passed     35.57%
1696  Tip_3671    0.00%    passed     58.31%
1697  Tip_2439    0.00%    passed     23.80%
1698  Tip_2723    0.00%    passed     88.24%
1699  Tip_2724    0.00%    passed     85.79%
1700  Tip_1811    0.00%    passed     31.12%
1701  Tip_3497    0.00%    passed     64.21%
1702  Tip_3498    0.00%    passed     60.26%
1703  Tip_1364    0.00%    passed     18.79%
1704  Tip_1292    0.00%    passed      8.00%
1705  Tip_1112    0.00%    passed     90.10%
1706  Tip_1113    0.00%    passed     91.78%
1707  Tip_581     0.00%    passed     36.50%
1708  Tip_1003    0.00%    passed     12.26%
1709  Tip_1004    0.00%    failed      3.09%
1710  Tip_22      0.00%    passed     91.92%
1711  Tip_1515    0.00%    passed     91.17%
1712  Tip_1516    0.00%    passed     37.03%
1713  Tip_1312    0.00%    passed     82.72%
1714  Tip_3452    0.00%    passed     83.38%
1715  Tip_3930    0.00%    passed     85.96%
1716  Tip_3931    0.00%    passed     70.43%
1717  Tip_1898    0.00%    passed     64.08%
1718  Tip_1899    0.00%    passed     43.58%
1719  Tip_1058    0.00%    passed     30.65%
1720  Tip_3363    0.00%    passed     63.51%
1721  Tip_3364    0.00%    passed     79.90%
1722  Tip_1949    0.00%    passed     22.33%
1723  Tip_178     0.00%    passed     82.24%
1724  Tip_3228    0.00%    passed     91.99%
1725  Tip_3229    0.00%    passed     93.85%
1726  Tip_940     0.00%    failed      2.55%
1727  Tip_1013    0.00%    passed     77.06%
1728  Tip_2371    0.00%    passed     66.47%
1729  Tip_2372    0.00%    passed     11.29%
1730  Tip_2414    0.00%    passed     75.76%
1731  Tip_3150    0.00%    passed     50.94%
1732  Tip_3151    0.00%    passed     25.76%
1733  Tip_743     0.00%    passed     37.44%
1734  Tip_892     0.00%    passed     22.30%
1735  Tip_4019    0.00%    passed     53.32%
1736  Tip_4042    0.00%    passed      7.79%
1737  Tip_4043    0.00%    passed     18.82%
1738  Tip_3742    0.00%    passed     34.17%
1739  Tip_2618    0.00%    passed     15.98%
1740  Tip_764     0.00%    passed     23.07%
1741  Tip_390     0.00%    passed     10.42%
1742  Tip_391     0.00%    passed      8.71%
1743  Tip_12      0.00%    passed     55.65%
1744  Tip_774     0.00%    passed     80.75%
1745  Tip_3242    0.00%    passed     10.25%
1746  Tip_3243    0.00%    passed     69.96%
1747  Tip_1508    0.00%    passed     24.40%
1748  Tip_2537    0.00%    passed      7.29%
1749  Tip_2538    0.00%    failed      2.89%
1750  Tip_2604    0.00%    passed     17.89%
1751  Tip_2605    0.00%    failed      3.41%
1752  Tip_1851    0.00%    passed     89.12%
1753  Tip_1852    0.00%    passed     47.69%
1754  Tip_3043    0.00%    passed     42.44%
1755  Tip_3044    0.00%    passed      8.47%
1756  Tip_3246    0.00%    passed     77.95%
1757  Tip_3247    0.00%    failed      3.90%
1758  Tip_85      0.00%    failed      3.25%
1759  Tip_3323    0.00%    passed     10.24%
1760  Tip_3324    0.00%    passed     16.52%
1761  Tip_3356    0.00%    passed     79.45%
1762  Tip_3357    0.00%    passed     45.70%
1763  Tip_1237    0.00%    passed     58.37%
1764  Tip_561     0.00%    passed     33.67%
1765  Tip_2212    0.00%    passed     42.45%
1766  Tip_3268    0.00%    passed     98.54%
1767  Tip_3269    0.00%    passed     46.34%
1768  Tip_3004    0.00%    passed     47.60%
1769  Tip_435     0.00%    failed      3.81%
1770  Tip_54      0.00%    passed     84.05%
1771  Tip_2209    0.00%    passed     93.46%
1772  Tip_2210    0.00%    passed     34.50%
1773  Tip_2262    0.00%    passed     61.37%
1774  Tip_2263    0.00%    passed     77.34%
1775  Tip_3396    0.00%    passed     24.44%
1776  Tip_3397    0.00%    passed     82.69%
1777  Tip_229     0.00%    passed     18.84%
1778  Tip_230     0.00%    passed     71.54%
1779  Tip_843     0.00%    passed     59.71%
1780  Tip_844     0.00%    passed     37.81%
1781  Tip_886     0.00%    passed     18.35%
1782  Tip_1590    0.00%    passed     72.21%
1783  Tip_1591    0.00%    passed     59.82%
1784  Tip_1213    0.00%    passed     90.82%
1785  Tip_1214    0.00%    passed     99.08%
1786  Tip_1417    0.00%    passed     73.16%
1787  Tip_2840    0.00%    passed     66.05%
1788  Tip_2841    0.00%    passed     68.50%
1789  Tip_1547    0.00%    passed     77.58%
1790  Tip_1548    0.00%    passed     61.92%
1791  Tip_3319    0.00%    passed     99.01%
1792  Tip_3320    0.00%    passed     93.63%
1793  Tip_203     0.00%    passed      7.31%
1794  Tip_379     0.00%    passed     75.22%
1795  Tip_380     0.00%    passed     80.41%
1796  Tip_301     0.00%    passed     73.14%
1797  Tip_798     0.00%    passed     86.83%
1798  Tip_1383    0.00%    passed     92.70%
1799  Tip_2408    0.00%    passed     85.55%
1800  Tip_2409    0.00%    passed     66.03%
1801  Tip_260     0.00%    passed     31.97%
1802  Tip_693     0.00%    passed     66.16%
1803  Tip_1437    0.00%    passed     14.25%
1804  Tip_1438    0.00%    passed     25.84%
1805  Tip_1328    0.00%    passed      5.62%
1806  Tip_1329    0.00%    passed     29.77%
1807  Tip_1497    0.00%    failed      0.58%
1808  Tip_3672    0.00%    passed     94.42%
1809  Tip_3673    0.00%    passed     88.91%
1810  Tip_1008    0.00%    passed     48.19%
1811  Tip_1009    0.00%    passed     25.55%
1812  Tip_1799    0.00%    passed     29.76%
1813  Tip_1800    0.00%    passed     19.91%
1814  Tip_1596    0.00%    passed     90.44%
1815  Tip_1731    0.00%    passed     19.80%
1816  Tip_1732    0.00%    passed     35.48%
1817  Tip_3279    0.00%    passed     81.29%
1818  Tip_3280    0.00%    passed     68.80%
1819  Tip_753     0.00%    passed     28.77%
1820  Tip_787     0.00%    passed     36.10%
1821  Tip_1184    0.00%    passed     50.40%
1822  Tip_1826    0.00%    failed      2.23%
1823  Tip_1827    0.00%    passed     12.26%
1824  Tip_1957    0.00%    passed      6.74%
1825  Tip_3963    0.00%    passed     29.43%
1826  Tip_3964    0.00%    passed     77.36%
1827  Tip_1279    0.00%    passed     20.15%
1828  Tip_2549    0.00%    passed     72.99%
1829  Tip_2550    0.00%    passed     85.38%
1830  Tip_2290    0.00%    passed     64.44%
1831  Tip_2291    0.00%    passed     32.26%
1832  Tip_1712    0.00%    passed     75.08%
1833  Tip_3665    0.00%    passed     31.29%
1834  Tip_3666    0.00%    passed     19.58%
1835  Tip_1394    0.00%    passed     20.89%
1836  Tip_901     0.00%    passed     90.79%
1837  Tip_902     0.00%    passed     89.15%
1838  Tip_3643    0.00%    passed     12.56%
1839  Tip_3644    0.00%    passed     41.63%
1840  Tip_2513    0.00%    passed     41.71%
1841  Tip_2514    0.00%    passed     22.72%
1842  Tip_480     0.00%    passed     36.35%
1843  Tip_1810    0.00%    passed     46.63%
1844  Tip_3308    0.00%    passed     24.88%
1845  Tip_3309    0.00%    passed     18.14%
1846  Tip_1025    0.00%    passed     42.58%
1847  Tip_1026    0.00%    passed     98.40%
1848  Tip_2381    0.00%    passed     71.77%
1849  Tip_2382    0.00%    passed     93.18%
1850  Tip_3046    0.00%    passed     10.69%
1851  Tip_3047    0.00%    passed     38.12%
1852  Tip_3230    0.00%    passed     53.07%
1853  Tip_3231    0.00%    passed     60.22%
1854  Tip_2079    0.00%    passed     40.37%
1855  Tip_1162    0.00%    passed     84.21%
1856  Tip_1163    0.00%    passed     40.34%
1857  Tip_144     0.00%    passed     59.67%
1858  Tip_145     0.00%    passed     37.26%
1859  Tip_605     0.00%    passed     18.53%
1860  Tip_606     0.00%    passed     30.03%
1861  Tip_869     0.00%    passed     11.62%
1862  Tip_3682    0.00%    passed      9.25%
1863  Tip_3683    0.00%    passed     28.02%
1864  Tip_1625    0.00%    passed     16.69%
1865  Tip_1626    0.00%    passed     19.30%
1866  Tip_4070    0.00%    passed     30.55%
1867  Tip_4071    0.00%    passed     35.47%
1868  Tip_2806    0.00%    passed     40.03%
1869  Tip_1144    0.00%    passed     35.95%
1870  Tip_2085    0.00%    passed     60.78%
1871  Tip_2086    0.00%    passed     84.95%
1872  Tip_1713    0.00%    failed      2.09%
1873  Tip_2749    0.00%    passed     77.14%
1874  Tip_2750    0.00%    passed     75.51%
1875  Tip_1906    0.00%    passed     49.94%
1876  Tip_3420    0.00%    passed     92.89%
1877  Tip_3421    0.00%    passed     55.18%
1878  Tip_3162    0.00%    passed     78.51%
1879  Tip_3163    0.00%    passed     50.73%
1880  Tip_554     0.00%    failed      4.56%
1881  Tip_463     0.00%    passed     35.04%
1882  Tip_2837    0.00%    passed     74.33%
1883  Tip_2838    0.00%    passed     31.60%
1884  Tip_1704    0.00%    passed     97.70%
1885  Tip_1705    0.00%    passed     22.84%
1886  Tip_3711    0.00%    passed     93.10%
1887  Tip_3712    0.00%    passed     95.50%
1888  Tip_1888    0.00%    passed     93.87%
1889  Tip_2275    0.00%    passed     55.68%
1890  Tip_2276    0.00%    passed     61.90%
1891  Tip_599     0.00%    passed     99.69%
1892  Tip_920     0.00%    passed     79.96%
1893  Tip_2402    0.00%    passed     89.16%
1894  Tip_2780    0.00%    failed      3.04%
1895  Tip_2781    0.00%    passed     84.31%
1896  Tip_49      0.00%    passed     55.28%
1897  Tip_352     0.00%    passed     34.75%
1898  Tip_3114    0.00%    passed     11.41%
1899  Tip_3313    0.00%    passed     69.36%
1900  Tip_3314    0.00%    passed     93.89%
1901  Tip_289     0.00%    passed     68.27%
1902  Tip_814     0.00%    passed     77.99%
1903  Tip_815     0.00%    passed     77.99%
1904  Tip_671     0.00%    passed     59.89%
1905  Tip_126     0.00%    passed     79.51%
1906  Tip_498     0.00%    passed     92.79%
1907  Tip_1141    0.00%    passed     76.52%
1908  Tip_1142    0.00%    passed     97.58%
1909  Tip_2874    0.00%    passed     51.09%
1910  Tip_2875    0.00%    passed     89.72%
1911  Tip_1858    0.00%    passed     50.46%
1912  Tip_1859    0.00%    passed     70.09%
1913  Tip_816     0.00%    passed     89.93%
1914  Tip_3829    0.00%    passed     42.51%
1915  Tip_3830    0.00%    passed     88.54%
1916  Tip_2991    0.00%    passed     98.43%
1917  Tip_2181    0.00%    passed     53.14%
1918  Tip_94      0.00%    passed     56.73%
1919  Tip_3436    0.00%    passed      9.87%
1920  Tip_3437    0.00%    failed      1.34%
1921  Tip_918     0.00%    passed     94.75%
1922  Tip_2753    0.00%    passed     44.55%
1923  Tip_2754    0.00%    passed     26.78%
1924  Tip_1083    0.00%    passed     46.69%
1925  Tip_784     0.00%    passed     36.48%
1926  Tip_3558    0.00%    passed     63.27%
1927  Tip_3559    0.00%    passed     16.47%
1928  Tip_686     0.00%    passed     20.30%
1929  Tip_1682    0.00%    passed     82.05%
1930  Tip_1706    0.00%    passed     96.18%
1931  Tip_1707    0.00%    passed     92.34%
1932  Tip_173     0.00%    passed     55.05%
1933  Tip_174     0.00%    passed     43.09%
1934  Tip_89      0.00%    passed      5.71%
1935  Tip_1298    0.00%    failed      3.28%
1936  Tip_2897    0.00%    passed     68.70%
1937  Tip_2898    0.00%    passed     95.69%
1938  Tip_526     0.00%    passed     87.86%
1939  Tip_1801    0.00%    passed     34.15%
1940  Tip_1802    0.00%    passed     56.58%
1941  Tip_3216    0.00%    passed     51.39%
1942  Tip_3217    0.00%    passed     59.12%
1943  Tip_1840    0.00%    passed      7.89%
1944  Tip_2367    0.00%    passed     36.46%
1945  Tip_2368    0.00%    passed     23.46%
1946  Tip_1499    0.00%    failed      2.63%
1947  Tip_3402    0.00%    passed     54.00%
1948  Tip_3403    0.00%    passed      8.71%
1949  Tip_646     0.00%    passed     67.23%
1950  Tip_1348    0.00%    passed     87.12%
1951  Tip_2725    0.00%    passed     83.10%
1952  Tip_2726    0.00%    passed     76.08%
1953  Tip_2418    0.00%    passed     42.38%
1954  Tip_2419    0.00%    passed     47.76%
1955  Tip_1154    0.00%    passed     50.04%
1956  Tip_1777    0.00%    failed      1.19%
1957  Tip_3705    0.00%    passed     67.72%
1958  Tip_3706    0.00%    passed     90.85%
1959  Tip_1121    0.00%    passed     81.75%
1960  Tip_2830    0.00%    passed     47.94%
1961  Tip_2831    0.00%    passed     42.66%
1962  Tip_559     0.00%    passed     72.63%
1963  Tip_700     0.00%    passed     78.14%
1964  Tip_719     0.00%    passed     96.30%
1965  Tip_1996    0.00%    passed     90.72%
1966  Tip_1997    0.00%    passed     51.04%
1967  Tip_2272    0.00%    passed      9.25%
1968  Tip_2520    0.00%    passed     78.64%
1969  Tip_2521    0.00%    passed      9.26%
1970  Tip_1050    0.00%    passed     25.26%
1971  Tip_1611    0.00%    passed     48.56%
1972  Tip_1612    0.00%    passed     11.04%
1973  Tip_1601    0.00%    passed     10.66%
1974  Tip_1602    0.00%    passed     18.48%
1975  Tip_1469    0.00%    passed     29.86%
1976  Tip_986     0.00%    passed     69.36%
1977  Tip_1762    0.00%    passed     23.33%
1978  Tip_1763    0.00%    passed     32.69%
1979  Tip_1439    0.00%    passed     35.66%
1980  Tip_1440    0.00%    passed     20.61%
1981  Tip_2662    0.00%    passed     74.39%
1982  Tip_3035    0.00%    passed     92.98%
1983  Tip_3036    0.00%    passed     97.78%
1984  Tip_542     0.00%    passed     98.14%
1985  Tip_122     0.00%    passed     93.95%
1986  Tip_6       0.00%    passed     47.04%
1987  Tip_1378    0.00%    passed     30.84%
1988  Tip_3627    0.00%    passed     60.45%
1989  Tip_3628    0.00%    passed     54.17%
1990  Tip_3341    0.00%    passed     29.87%
1991  Tip_3342    0.00%    passed     59.31%
1992  Tip_2018    0.00%    passed     83.21%
1993  Tip_2019    0.00%    passed     74.23%
1994  Tip_644     0.00%    passed     66.29%
1995  Tip_1808    0.00%    passed     62.06%
1996  Tip_2423    0.00%    passed     86.02%
1997  Tip_2424    0.00%    passed     63.92%
1998  Tip_470     0.00%    passed     60.60%
1999  Tip_3651    0.00%    failed      1.74%
2000  Tip_3652    0.00%    passed      7.89%
2001  Tip_2287    0.00%    failed      0.01%
2002  Tip_3475    0.00%    failed      3.58%
2003  Tip_3476    0.00%    failed      0.05%
2004  Tip_1994    0.00%    passed     84.63%
2005  Tip_1995    0.00%    passed      5.09%
2006  Tip_100     0.00%    passed     58.52%
2007  Tip_2958    0.00%    passed     89.01%
2008  Tip_3815    0.00%    passed     78.20%
2009  Tip_3816    0.00%    passed     55.48%
2010  Tip_1471    0.00%    passed     88.38%
2011  Tip_1472    0.00%    passed     59.92%
2012  Tip_1412    0.00%    passed     18.27%
2013  Tip_1295    0.00%    passed     28.95%
2014  Tip_685     0.00%    passed     98.04%
2015  Tip_71      0.00%    passed     55.09%
2016  Tip_24      0.00%    passed     35.92%
2017  Tip_1299    0.00%    passed     42.21%
2018  Tip_3770    0.00%    passed     54.84%
2019  Tip_3771    0.00%    passed     32.57%
2020  Tip_189     0.00%    passed     29.61%
2021  Tip_1841    0.00%    failed      0.13%
2022  Tip_1842    0.00%    passed     22.89%
2023  Tip_1919    0.00%    passed     59.22%
2024  Tip_1920    0.00%    failed      0.00%
2025  Tip_21      0.00%    failed      0.45%
2026  Tip_401     0.00%    passed     96.45%
2027  Tip_706     0.00%    passed     72.20%
2028  Tip_4022    0.00%    passed     62.88%
2029  Tip_4023    0.00%    passed     86.43%
2030  Tip_3919    0.00%    passed     21.10%
2031  Tip_2325    0.00%    passed     59.69%
2032  Tip_2326    0.00%    passed     59.38%
2033  Tip_675     0.00%    passed     83.79%
2034  Tip_531     0.00%    passed     44.19%
2035  Tip_2352    0.00%    passed     65.10%
2036  Tip_2480    0.00%    passed     19.80%
2037  Tip_2481    0.00%    passed     24.99%
2038  Tip_963     0.00%    passed     27.72%
2039  Tip_964     0.00%    passed     81.80%
2040  Tip_241     0.00%    passed     92.80%
2041  Tip_709     0.00%    failed      3.02%
2042  Tip_1222    0.00%    passed     34.06%
2043  Tip_2791    0.00%    passed     77.34%
2044  Tip_2792    0.00%    passed     87.00%
2045  Tip_3955    0.00%    passed     92.85%
2046  Tip_3956    0.00%    passed     86.83%
2047  Tip_2014    0.00%    passed     48.62%
2048  Tip_2015    0.00%    passed     49.77%
2049  Tip_679     0.00%    passed     81.40%
2050  Tip_680     0.00%    passed     63.26%
2051  Tip_496     0.00%    passed     68.70%
2052  Tip_2264    0.00%    passed     66.26%
2053  Tip_2265    0.00%    passed     95.68%
2054  Tip_1453    0.00%    passed     17.04%
2055  Tip_1398    0.00%    passed     21.89%
2056  Tip_908     0.00%    passed     56.46%
2057  Tip_31      0.00%    passed     31.71%
2058  Tip_25      0.00%    passed     47.02%
2059  Tip_500     0.00%    passed     28.60%
2060  Tip_501     0.00%    passed     66.40%
2061  Tip_37      0.00%    passed      9.55%
2062  Tip_1042    0.00%    failed      3.88%
2063  Tip_1043    0.00%    passed      9.67%
2064  Tip_788     0.00%    passed     79.23%
2065  Tip_1975    0.00%    failed      2.38%
2066  Tip_2175    0.00%    failed      3.18%
2067  Tip_4009    0.00%    failed      3.29%
2068  Tip_4010    0.00%    failed      0.97%
2069  Tip_2862    0.00%    passed     16.33%
2070  Tip_2551    0.00%    passed     43.73%
2071  Tip_2544    0.00%    passed      6.30%
2072  Tip_1291    0.00%    passed     72.14%
2073  Tip_907     0.00%    passed     82.80%
2074  Tip_105     0.00%    passed     33.24%
2075  Tip_4060    0.00%    passed     57.36%
2076  Tip_4061    0.00%    passed     37.15%
2077  Tip_1110    0.00%    passed     81.94%
2078  Tip_1111    0.00%    passed     68.20%
2079  Tip_103     0.00%    passed     52.34%
2080  Tip_1829    0.00%    passed     23.64%
2081  Tip_2582    0.00%    passed     51.11%
2082  Tip_2583    0.00%    passed     18.27%
2083  Tip_824     0.00%    passed     33.67%
2084  Tip_3289    0.00%    passed     34.99%
2085  Tip_3948    0.00%    passed     50.55%
2086  Tip_3949    0.00%    passed     81.10%
2087  Tip_2859    0.00%    passed     37.08%
2088  Tip_2860    0.00%    passed     75.76%
2089  Tip_770     0.00%    passed     57.88%
2090  Tip_771     0.00%    passed     43.85%
2091  Tip_2059    0.00%    passed     53.84%
2092  Tip_2060    0.00%    passed     90.16%
2093  Tip_224     0.00%    passed     87.61%
2094  Tip_3967    0.00%    passed     68.07%
2095  Tip_3968    0.00%    passed     22.41%
2096  Tip_2273    0.00%    passed     80.85%
2097  Tip_2274    0.00%    passed     21.81%
2098  Tip_2517    0.00%    passed     91.51%
2099  Tip_2518    0.00%    passed     49.75%
2100  Tip_708     0.00%    passed     98.97%
2101  Tip_801     0.00%    passed     97.88%
2102  Tip_806     0.00%    failed      4.28%
2103  Tip_807     0.00%    passed     25.46%
2104  Tip_1409    0.00%    passed     77.61%
2105  Tip_1410    0.00%    passed     48.52%
2106  Tip_2671    0.00%    passed     20.01%
2107  Tip_2672    0.00%    passed     16.84%
2108  Tip_2436    0.00%    passed     22.43%
2109  Tip_1966    0.00%    passed     19.65%
2110  Tip_1967    0.00%    passed     33.12%
2111  Tip_950     0.00%    passed     25.49%
2112  Tip_1156    0.00%    passed     13.56%
2113  Tip_1157    0.00%    passed     29.66%
2114  Tip_1825    0.00%    passed     67.71%
2115  Tip_1944    0.00%    passed     75.54%
2116  Tip_4062    0.00%    passed     23.97%
2117  Tip_4063    0.00%    passed     66.64%
2118  Tip_2121    0.00%    passed     60.38%
2119  Tip_1505    0.00%    passed     61.82%
2120  Tip_78      0.00%    passed     67.49%
2121  Tip_191     0.00%    passed     68.36%
2122  Tip_2731    0.00%    passed     81.39%
2123  Tip_2732    0.00%    passed     18.74%
2124  Tip_403     0.00%    passed     82.21%
2125  Tip_2646    0.00%    passed     25.25%
2126  Tip_2647    0.00%    passed     82.77%
2127  Tip_3811    0.00%    passed     26.45%
2128  Tip_3812    0.00%    passed     15.89%
2129  Tip_2111    0.00%    passed     39.42%
2130  Tip_960     0.00%    passed     17.81%
2131  Tip_2004    0.00%    passed     88.88%
2132  Tip_3214    0.00%    failed      4.96%
2133  Tip_3215    0.00%    passed     93.31%
2134  Tip_3940    0.00%    passed     63.97%
2135  Tip_3941    0.00%    passed     56.63%
2136  Tip_1775    0.00%    passed     50.87%
2137  Tip_1776    0.00%    passed     80.19%
2138  Tip_2799    0.00%    passed     66.94%
2139  Tip_2800    0.00%    passed     62.01%
2140  Tip_1136    0.00%    passed     61.67%
2141  Tip_903     0.00%    failed      2.82%
2142  Tip_3311    0.00%    passed     48.22%
2143  Tip_3312    0.00%    passed     92.12%
2144  Tip_1063    0.00%    passed     54.60%
2145  Tip_3499    0.00%    passed      6.44%
2146  Tip_3500    0.00%    passed     53.41%
2147  Tip_3821    0.00%    passed     50.86%
2148  Tip_3822    0.00%    passed     61.51%
2149  Tip_3740    0.00%    passed     23.56%
2150  Tip_3741    0.00%    passed     74.96%
2151  Tip_2668    0.00%    passed     69.18%
2152  Tip_2163    0.00%    failed      2.33%
2153  Tip_3724    0.00%    passed     59.71%
2154  Tip_3725    0.00%    passed     76.59%
2155  Tip_2292    0.00%    passed     52.77%
2156  Tip_133     0.00%    passed     25.55%
2157  Tip_134     0.00%    passed     50.47%
2158  Tip_316     0.00%    passed     85.03%
2159  Tip_317     0.00%    passed     74.42%
2160  Tip_658     0.00%    passed     83.79%
2161  Tip_3430    0.00%    passed     16.22%
2162  Tip_3431    0.00%    passed     18.67%
2163  Tip_634     0.00%    passed     66.73%
2164  Tip_2097    0.00%    passed      7.08%
2165  Tip_2153    0.00%    passed     90.90%
2166  Tip_2975    0.00%    passed     42.03%
2167  Tip_2976    0.00%    passed     24.59%
2168  Tip_2057    0.00%    passed     69.93%
2169  Tip_2058    0.00%    passed     33.17%
2170  Tip_710     0.00%    passed     94.20%
2171  Tip_2427    0.00%    passed     73.43%
2172  Tip_2428    0.00%    passed     14.21%
2173  Tip_3853    0.00%    passed     10.69%
2174  Tip_3854    0.00%    passed     97.51%
2175  Tip_3602    0.00%    passed     68.06%
2176  Tip_3603    0.00%    passed     84.52%
2177  Tip_394     0.00%    passed     11.40%
2178  Tip_2591    0.00%    passed     64.02%
2179  Tip_2592    0.00%    passed     96.40%
2180  Tip_1986    0.00%    passed     42.77%
2181  Tip_1987    0.00%    passed     32.28%
2182  Tip_1838    0.00%    passed     88.76%
2183  Tip_1839    0.00%    passed     61.03%
2184  Tip_751     0.00%    passed     77.42%
2185  Tip_752     0.00%    passed     73.30%
2186  Tip_1443    0.00%    passed     14.09%
2187  Tip_2650    0.00%    passed     38.18%
2188  Tip_2651    0.00%    passed     63.37%
2189  Tip_735     0.00%    passed     18.18%
2190  Tip_2072    0.00%    passed     76.82%
2191  Tip_2286    0.00%    passed     72.72%
2192  Tip_3258    0.00%    passed     43.23%
2193  Tip_3259    0.00%    passed     25.33%
2194  Tip_2388    0.00%    passed     58.32%
2195  Tip_2389    0.00%    passed     86.04%
2196  Tip_1353    0.00%    passed     95.14%
2197  Tip_3224    0.00%    passed     55.84%
2198  Tip_3225    0.00%    passed     54.38%
2199  Tip_3582    0.00%    passed      7.86%
2200  Tip_3583    0.00%    passed     52.90%
2201  Tip_937     0.00%    passed     86.50%
2202  Tip_1285    0.00%    passed     77.24%
2203  Tip_1286    0.00%    passed     69.50%
2204  Tip_2519    0.00%    passed     30.59%
2205  Tip_2730    0.00%    passed     11.52%
2206  Tip_3481    0.00%    passed     65.79%
2207  Tip_3515    0.00%    passed     82.51%
2208  Tip_3524    0.00%    passed     56.09%
2209  Tip_3525    0.00%    passed     60.71%
2210  Tip_51      0.00%    passed     34.02%
2211  Tip_168     0.00%    passed     83.39%
2212  Tip_1370    0.00%    passed     50.48%
2213  Tip_1371    0.00%    passed     70.26%
2214  Tip_382     0.00%    passed     71.97%
2215  Tip_383     0.00%    failed      3.23%
2216  Tip_2743    0.00%    passed     38.13%
2217  Tip_2744    0.00%    passed     39.37%
2218  Tip_2299    0.00%    passed     23.66%
2219  Tip_2300    0.00%    passed     10.22%
2220  Tip_1229    0.00%    passed     44.77%
2221  Tip_1304    0.00%    passed     84.29%
2222  Tip_1305    0.00%    passed     85.60%
2223  Tip_3564    0.00%    passed     89.08%
2224  Tip_3565    0.00%    passed     20.25%
2225  Tip_2505    0.00%    failed      3.12%
2226  Tip_161     0.00%    passed     31.09%
2227  Tip_162     0.00%    passed     90.32%
2228  Tip_3204    0.00%    failed      0.06%
2229  Tip_3205    0.00%    passed     40.33%
2230  Tip_2922    0.00%    passed     52.26%
2231  Tip_3618    0.00%    passed     12.69%
2232  Tip_3663    0.00%    passed     57.90%
2233  Tip_3664    0.00%    passed     66.97%
2234  Tip_3631    0.00%    passed     91.37%
2235  Tip_3632    0.00%    passed     22.71%
2236  Tip_728     0.00%    passed     61.09%
2237  Tip_3745    0.00%    passed     82.39%
2238  Tip_3746    0.00%    passed     50.08%
2239  Tip_1496    0.00%    passed     59.96%
2240  Tip_1064    0.00%    passed     41.35%
2241  Tip_858     0.00%    passed     14.41%
2242  Tip_524     0.00%    passed     62.33%
2243  Tip_3146    0.00%    passed     75.09%
2244  Tip_3147    0.00%    passed     41.68%
2245  Tip_3594    0.00%    passed     15.12%
2246  Tip_3595    0.00%    passed     62.35%
2247  Tip_598     0.00%    passed     17.70%
2248  Tip_2277    0.00%    passed     75.75%
2249  Tip_2278    0.00%    passed     59.97%
2250  Tip_1990    0.00%    passed     46.70%
2251  Tip_2347    0.00%    passed     74.46%
2252  Tip_2348    0.00%    passed     88.14%
2253  Tip_2184    0.00%    passed     65.00%
2254  Tip_2185    0.00%    passed     55.02%
2255  Tip_3432    0.00%    passed     41.68%
2256  Tip_3433    0.00%    passed     12.59%
2257  Tip_1396    0.00%    passed     56.70%
2258  Tip_334     0.00%    passed     55.40%
2259  Tip_237     0.00%    passed     43.94%
2260  Tip_1576    0.00%    passed     59.41%
2261  Tip_1577    0.00%    passed     28.77%
2262  Tip_3695    0.00%    passed     96.69%
2263  Tip_3696    0.00%    passed     96.96%
2264  Tip_663     0.00%    passed      7.86%
2265  Tip_1929    0.00%    passed     26.60%
2266  Tip_1930    0.00%    passed     30.46%
2267  Tip_399     0.00%    passed     64.03%
2268  Tip_495     0.00%    passed     64.58%
2269  Tip_910     0.00%    passed     39.39%
2270  Tip_911     0.00%    passed     42.56%
2271  Tip_560     0.00%    passed     98.77%
2272  Tip_555     0.00%    passed     58.60%
2273  Tip_556     0.00%    passed     54.97%
2274  Tip_747     0.00%    passed     77.61%
2275  Tip_748     0.00%    passed     83.25%
2276  Tip_275     0.00%    passed     53.54%
2277  Tip_276     0.00%    passed     56.45%
2278  Tip_3352    0.00%    passed     75.84%
2279  Tip_3353    0.00%    passed     89.97%
2280  Tip_406     0.00%    passed     72.46%
2281  Tip_690     0.00%    passed     10.88%
2282  Tip_828     0.00%    passed     39.76%
2283  Tip_1275    0.00%    passed     20.51%
2284  Tip_1276    0.00%    passed     63.98%
2285  Tip_3192    0.00%    passed     71.23%
2286  Tip_3193    0.00%    passed     90.12%
2287  Tip_594     0.00%    passed     77.97%
2288  Tip_1903    0.00%    passed     48.99%
2289  Tip_1904    0.00%    passed     87.95%
2290  Tip_1558    0.00%    passed     99.05%
2291  Tip_1559    0.00%    passed     98.74%
2292  Tip_741     0.00%    passed     40.16%
2293  Tip_2442    0.00%    passed     88.05%
2294  Tip_2443    0.00%    passed     23.57%
2295  Tip_503     0.00%    passed     36.84%
2296  Tip_2187    0.00%    passed     77.23%
2297  Tip_2188    0.00%    passed     69.38%
2298  Tip_1921    0.00%    failed      1.59%
2299  Tip_1922    0.00%    passed     40.88%
2300  Tip_1458    0.00%    passed     51.32%
2301  Tip_3254    0.00%    passed     72.64%
2302  Tip_3255    0.00%    passed     76.21%
2303  Tip_3250    0.00%    passed     77.47%
2304  Tip_3251    0.00%    passed     25.67%
2305  Tip_2311    0.00%    passed     31.66%
2306  Tip_3315    0.00%    passed      7.94%
2307  Tip_3316    0.00%    passed     40.55%
2308  Tip_991     0.00%    passed     59.65%
2309  Tip_91      0.00%    passed     94.69%
2310  Tip_976     0.00%    passed     23.92%
2311  Tip_977     0.00%    passed     58.38%
2312  Tip_50      0.00%    passed     15.48%
2313  Tip_362     0.00%    passed     62.14%
2314  Tip_363     0.00%    passed     40.11%
2315  Tip_143     0.00%    passed     50.50%
2316  Tip_2012    0.00%    passed     44.54%
2317  Tip_2013    0.00%    passed     41.11%
2318  Tip_2535    0.00%    passed     25.94%
2319  Tip_2536    0.00%    passed     54.03%
2320  Tip_3161    0.00%    passed     62.77%
2321  Tip_3343    0.00%    passed     97.45%
2322  Tip_3344    0.00%    passed     66.49%
2323  Tip_2870    0.00%    passed     50.04%
2324  Tip_1132    0.00%    passed     49.06%
2325  Tip_1133    0.00%    passed      7.42%
2326  Tip_312     0.00%    passed     29.62%
2327  Tip_408     0.00%    passed     74.10%
2328  Tip_1189    0.00%    passed     82.45%
2329  Tip_1190    0.00%    passed     23.22%
2330  Tip_2026    0.00%    passed     31.12%
2331  Tip_2124    0.00%    passed     41.60%
2332  Tip_2125    0.00%    passed     99.36%
2333  Tip_297     0.00%    passed     71.72%
2334  Tip_2279    0.00%    passed     41.95%
2335  Tip_3461    0.00%    passed     76.03%
2336  Tip_3462    0.00%    passed     82.71%
2337  Tip_835     0.00%    passed     62.79%
2338  Tip_1233    0.00%    passed     48.89%
2339  Tip_1234    0.00%    passed     63.03%
2340  Tip_211     0.00%    passed     52.73%
2341  Tip_3201    0.00%    passed     62.88%
2342  Tip_3863    0.00%    passed     18.82%
2343  Tip_3864    0.00%    passed     77.58%
2344  Tip_812     0.00%    passed     22.72%
2345  Tip_813     0.00%    passed      5.34%
2346  Tip_148     0.00%    passed     45.53%
2347  Tip_2641    0.00%    passed     43.56%
2348  Tip_3222    0.00%    passed     70.22%
2349  Tip_3223    0.00%    failed      3.33%
2350  Tip_2689    0.00%    passed     34.59%
2351  Tip_2049    0.00%    failed      4.68%
2352  Tip_2207    0.00%    passed     11.83%
2353  Tip_2240    0.00%    passed     36.43%
2354  Tip_2241    0.00%    passed     86.25%
2355  Tip_1495    0.00%    passed     76.65%
2356  Tip_2126    0.00%    passed     14.60%
2357  Tip_2127    0.00%    passed     31.66%
2358  Tip_209     0.00%    passed     30.65%
2359  Tip_1538    0.00%    passed     54.28%
2360  Tip_4046    0.00%    passed     40.01%
2361  Tip_4047    0.00%    passed     49.43%
2362  Tip_2861    0.00%    passed     69.63%
2363  Tip_1637    0.00%    passed     64.20%
2364  Tip_1638    0.00%    passed     43.01%
2365  Tip_1803    0.00%    passed     68.96%
2366  Tip_1804    0.00%    passed     89.93%
2367  Tip_624     0.00%    passed     90.35%
2368  Tip_506     0.00%    passed     89.18%
2369  Tip_36      0.00%    failed      0.06%
2370  Tip_3237    0.00%    passed     33.14%
2371  Tip_3238    0.00%    passed     89.59%
2372  Tip_934     0.00%    passed     67.82%
2373  Tip_2522    0.00%    passed     64.31%
2374  Tip_2523    0.00%    passed     63.81%
2375  Tip_138     0.00%    failed      2.68%
2376  Tip_123     0.00%    passed     97.08%
2377  Tip_38      0.00%    passed     16.55%
2378  Tip_358     0.00%    passed     32.41%
2379  Tip_359     0.00%    passed     27.31%
2380  Tip_1282    0.00%    passed     64.80%
2381  Tip_1283    0.00%    passed     53.81%
2382  Tip_1345    0.00%    passed     43.95%
2383  Tip_3302    0.00%    passed     83.07%
2384  Tip_3303    0.00%    passed     59.71%
2385  Tip_450     0.00%    passed     13.40%
2386  Tip_973     0.00%    passed     51.28%
2387  Tip_2876    0.00%    passed     66.42%
2388  Tip_2877    0.00%    passed     42.24%
2389  Tip_933     0.00%    passed     13.42%
2390  Tip_923     0.00%    passed     39.11%
2391  Tip_1663    0.00%    passed     16.83%
2392  Tip_1664    0.00%    passed     55.43%
2393  Tip_3686    0.00%    passed     69.59%
2394  Tip_3687    0.00%    passed     14.57%
2395  Tip_3678    0.00%    passed     46.90%
2396  Tip_3393    0.00%    passed     53.21%
2397  Tip_2716    0.00%    passed     81.74%
2398  Tip_9       0.00%    passed     97.43%
2399  Tip_19      0.00%    passed     41.81%
2400  Tip_364     0.00%    failed      1.45%
2401  Tip_365     0.00%    passed     64.85%
2402  Tip_81      0.00%    passed     71.60%
2403  Tip_3507    0.00%    passed     86.37%
2404  Tip_3508    0.00%    passed     68.89%
2405  Tip_499     0.00%    passed     78.90%
2406  Tip_3424    0.00%    passed     50.67%
2407  Tip_3425    0.00%    passed     50.15%
2408  Tip_2099    0.00%    passed     63.73%
2409  Tip_3692    0.00%    passed     55.32%
2410  Tip_3747    0.00%    passed     92.03%
2411  Tip_3748    0.00%    passed     96.63%
2412  Tip_2677    0.00%    passed     58.45%
2413  Tip_2678    0.00%    passed     31.02%
2414  Tip_1973    0.00%    passed      6.54%
2415  Tip_1974    0.00%    passed     42.13%
2416  Tip_684     0.00%    passed     18.89%
2417  Tip_61      0.00%    passed     79.57%
2418  Tip_867     0.00%    passed     43.29%
2419  Tip_868     0.00%    passed     66.70%
2420  Tip_3950    0.00%    passed     68.79%
2421  Tip_3951    0.00%    passed     37.13%
2422  Tip_1772    0.00%    failed      4.28%
2423  Tip_1773    0.00%    failed      3.14%
2424  Tip_1805    0.00%    passed     55.77%
2425  Tip_2087    0.00%    passed     17.31%
2426  Tip_2088    0.00%    passed     40.28%
2427  Tip_755     0.00%    passed     58.77%
2428  Tip_3679    0.00%    passed     36.65%
2429  Tip_3845    0.00%    passed     64.12%
2430  Tip_3846    0.00%    passed     61.50%
2431  Tip_1724    0.00%    passed     10.99%
2432  Tip_1470    0.00%    passed      9.17%
2433  Tip_2737    0.00%    failed      4.46%
2434  Tip_2738    0.00%    passed     72.79%
2435  Tip_1809    0.00%    passed     57.52%
2436  Tip_137     0.00%    passed     60.49%
2437  Tip_935     0.00%    passed     98.46%
2438  Tip_936     0.00%    passed     11.98%
2439  Tip_1106    0.00%    failed      3.57%
2440  Tip_1107    0.00%    passed     36.97%
2441  Tip_567     0.00%    failed      1.95%
2442  Tip_3428    0.00%    passed     63.62%
2443  Tip_3429    0.00%    passed     36.45%
2444  Tip_2710    0.00%    passed     17.93%
2445  Tip_1570    0.00%    passed     13.52%
2446  Tip_1257    0.00%    passed     14.72%
2447  Tip_2942    0.00%    passed     18.60%
2448  Tip_2943    0.00%    passed     12.04%
2449  Tip_2000    0.00%    passed     27.90%
2450  Tip_2899    0.00%    passed     46.83%
2451  Tip_2900    0.00%    passed     23.92%
2452  Tip_1389    0.00%    passed     81.00%
2453  Tip_648     0.00%    passed     74.51%
2454  Tip_649     0.00%    passed     88.08%
2455  Tip_2933    0.00%    passed     30.74%
2456  Tip_2934    0.00%    failed      4.82%
2457  Tip_2046    0.00%    passed     31.00%
2458  Tip_4028    0.00%    passed     39.72%
2459  Tip_4029    0.00%    passed     54.98%
2460  Tip_1683    0.00%    passed     30.00%
2461  Tip_1684    0.00%    passed     55.01%
2462  Tip_639     0.00%    passed     30.48%
2463  Tip_640     0.00%    passed     47.42%
2464  Tip_578     0.00%    passed     76.37%
2465  Tip_111     0.00%    passed     25.97%
2466  Tip_925     0.00%    passed     54.87%
2467  Tip_926     0.00%    passed     62.92%
2468  Tip_1748    0.00%    passed     11.57%
2469  Tip_1749    0.00%    passed     54.73%
2470  Tip_1272    0.00%    passed     15.88%
2471  Tip_1273    0.00%    failed      3.24%
2472  Tip_461     0.00%    passed     84.64%
2473  Tip_462     0.00%    passed     57.65%
2474  Tip_1293    0.00%    passed     89.86%
2475  Tip_1294    0.00%    passed     51.24%
2476  Tip_621     0.00%    passed     16.33%
2477  Tip_622     0.00%    passed     65.33%
2478  Tip_2784    0.00%    passed     79.90%
2479  Tip_2785    0.00%    passed     19.77%
2480  Tip_196     0.00%    passed     46.98%
2481  Tip_274     0.00%    passed     59.36%
2482  Tip_863     0.00%    passed     87.74%
2483  Tip_864     0.00%    passed      6.65%
2484  Tip_186     0.00%    passed     34.29%
2485  Tip_187     0.00%    passed     31.46%
2486  Tip_414     0.00%    passed     97.43%
2487  Tip_2341    0.00%    passed     92.93%
2488  Tip_2342    0.00%    passed     60.07%
2489  Tip_3823    0.00%    passed     59.22%
2490  Tip_3824    0.00%    failed      4.58%
2491  Tip_512     0.00%    passed     67.87%
2492  Tip_513     0.00%    passed     98.56%
2493  Tip_3522    0.00%    passed     62.14%
2494  Tip_3523    0.00%    passed     82.61%
2495  Tip_411     0.00%    passed     33.41%
2496  Tip_1708    0.00%    passed     46.79%
2497  Tip_1709    0.00%    passed     44.74%
2498  Tip_3107    0.00%    passed     43.17%
2499  Tip_3108    0.00%    passed      7.26%
2500  Tip_1595    0.00%    passed     25.14%
2501  Tip_1864    0.00%    passed     96.89%
2502  Tip_1935    0.00%    passed     67.23%
2503  Tip_1936    0.00%    passed     79.85%
2504  Tip_489     0.00%    passed     65.38%
2505  Tip_2028    0.00%    passed     60.60%
2506  Tip_2029    0.00%    passed     85.78%
2507  Tip_329     0.00%    passed     65.35%
2508  Tip_1104    0.00%    passed     36.14%
2509  Tip_1105    0.00%    passed     74.12%
2510  Tip_492     0.00%    passed     27.00%
2511  Tip_493     0.00%    passed     64.68%
2512  Tip_3701    0.00%    passed     48.28%
2513  Tip_3702    0.00%    passed     76.29%
2514  Tip_2222    0.00%    passed     45.23%
2515  Tip_2223    0.00%    passed     69.87%
2516  Tip_327     0.00%    passed     23.01%
2517  Tip_328     0.00%    passed     44.17%
2518  Tip_146     0.00%    passed     56.72%
2519  Tip_3414    0.00%    passed     78.33%
2520  Tip_3415    0.00%    passed     54.31%
2521  Tip_3347    0.00%    passed     84.24%
2522  Tip_1937    0.00%    passed     53.54%
2523  Tip_1665    0.00%    passed     36.54%
2524  Tip_2011    0.00%    passed     67.58%
2525  Tip_2412    0.00%    passed     58.94%
2526  Tip_2413    0.00%    passed     70.11%
2527  Tip_2994    0.00%    passed      8.71%
2528  Tip_2995    0.00%    passed     31.91%
2529  Tip_1382    0.00%    passed     89.61%
2530  Tip_2501    0.00%    passed     73.18%
2531  Tip_3871    0.00%    passed     59.90%
2532  Tip_3872    0.00%    passed     40.97%
2533  Tip_2809    0.00%    passed     82.05%
2534  Tip_471     0.00%    passed     63.66%
2535  Tip_3867    0.00%    passed     62.20%
2536  Tip_3868    0.00%    passed     48.02%
2537  Tip_638     0.00%    passed     44.07%
2538  Tip_2143    0.00%    passed     67.14%
2539  Tip_2144    0.00%    passed     83.75%
2540  Tip_332     0.00%    passed     59.09%
2541  Tip_2116    0.00%    passed     81.90%
2542  Tip_2498    0.00%    failed      1.92%
2543  Tip_2499    0.00%    passed     45.54%
2544  Tip_3325    0.00%    passed     87.93%
2545  Tip_3326    0.00%    passed     56.36%
2546  Tip_1855    0.00%    passed     46.17%
2547  Tip_1631    0.00%    passed      5.75%
2548  Tip_1632    0.00%    passed     69.22%
2549  Tip_3751    0.00%    passed     74.72%
2550  Tip_3752    0.00%    passed     61.90%
2551  Tip_2553    0.00%    passed     64.33%
2552  Tip_2023    0.00%    passed     62.31%
2553  Tip_1791    0.00%    passed     82.75%
2554  Tip_1792    0.00%    passed     91.98%
2555  Tip_1024    0.00%    passed      5.75%
2556  Tip_20      0.00%    failed      1.01%
2557  Tip_18      0.00%    passed     68.22%
2558  Tip_876     0.00%    passed     31.47%
2559  Tip_877     0.00%    passed     59.03%
2560  Tip_916     0.00%    passed     74.48%
2561  Tip_917     0.00%    passed     77.71%
2562  Tip_426     0.00%    failed      0.20%
2563  Tip_2404    0.00%    failed      4.51%
2564  Tip_3465    0.00%    passed     43.46%
2565  Tip_3466    0.00%    passed     48.96%
2566  Tip_4024    0.00%    passed     35.29%
2567  Tip_4025    0.00%    passed     19.82%
2568  Tip_2064    0.00%    passed     43.81%
2569  Tip_396     0.00%    passed     91.33%
2570  Tip_3736    0.00%    passed     87.32%
2571  Tip_3737    0.00%    passed     82.51%
2572  Tip_3074    0.00%    passed     98.24%
2573  Tip_3075    0.00%    passed     90.51%
2574  Tip_3277    0.00%    passed     20.39%
2575  Tip_3278    0.00%    passed     61.94%
2576  Tip_2122    0.00%    passed     49.85%
2577  Tip_2123    0.00%    passed     28.07%
2578  Tip_3813    0.00%    passed     51.98%
2579  Tip_3814    0.00%    passed     17.41%
2580  Tip_3418    0.00%    passed     46.24%
2581  Tip_3419    0.00%    passed     78.47%
2582  Tip_544     0.00%    passed     69.44%
2583  Tip_1982    0.00%    passed     51.92%
2584  Tip_1983    0.00%    passed     22.12%
2585  Tip_7       0.00%    passed     11.89%
2586  Tip_1581    0.00%    passed     33.17%
2587  Tip_2675    0.00%    passed     83.56%
2588  Tip_2676    0.00%    failed      1.94%
2589  Tip_3218    0.00%    passed     44.14%
2590  Tip_3219    0.00%    passed     30.42%
2591  Tip_732     0.00%    passed     11.51%
2592  Tip_1690    0.00%    passed     89.91%
2593  Tip_1828    0.00%    passed     67.61%
2594  Tip_3641    0.00%    passed     77.86%
2595  Tip_3642    0.00%    passed     83.03%
2596  Tip_3901    0.00%    passed     86.59%
2597  Tip_3902    0.00%    passed     35.33%
2598  Tip_1101    0.00%    passed     54.39%
2599  Tip_2444    0.00%    passed     55.27%
2600  Tip_2445    0.00%    passed     89.69%
2601  Tip_1037    0.00%    passed     18.36%
2602  Tip_1038    0.00%    passed     47.60%
2603  Tip_1531    0.00%    passed     96.77%
2604  Tip_3100    0.00%    passed     34.01%
2605  Tip_3101    0.00%    passed     89.99%
2606  Tip_3037    0.00%    passed     73.66%
2607  Tip_2642    0.00%    passed      7.80%
2608  Tip_1533    0.00%    passed     47.14%
2609  Tip_1380    0.00%    failed      0.87%
2610  Tip_921     0.00%    passed     21.95%
2611  Tip_1832    0.00%    passed     70.01%
2612  Tip_1833    0.00%    passed     86.52%
2613  Tip_1108    0.00%    passed     58.02%
2614  Tip_1202    0.00%    passed     43.30%
2615  Tip_1203    0.00%    passed     35.83%
2616  Tip_460     0.00%    passed     42.84%
2617  Tip_1459    0.00%    passed     47.90%
2618  Tip_1760    0.00%    passed     91.09%
2619  Tip_1761    0.00%    passed     50.46%
2620  Tip_543     0.00%    passed     60.43%
2621  Tip_1536    0.00%    passed     17.14%
2622  Tip_1537    0.00%    passed     60.93%
2623  Tip_386     0.00%    passed     82.68%
2624  Tip_226     0.00%    passed     88.71%
2625  Tip_8       0.00%    passed     74.02%
2626  Tip_2469    0.00%    passed     18.24%
2627  Tip_2470    0.00%    passed     38.22%
2628  Tip_3119    0.00%    passed     53.88%
2629  Tip_3120    0.00%    passed     93.81%
2630  Tip_2242    0.00%    passed      6.84%
2631  Tip_3629    0.00%    passed     97.81%
2632  Tip_3630    0.00%    passed     43.05%
2633  Tip_2137    0.00%    passed     18.03%
2634  Tip_2138    0.00%    passed     54.46%
2635  Tip_1483    0.00%    passed     37.92%
2636  Tip_1484    0.00%    passed     89.09%
2637  Tip_4026    0.00%    passed      6.40%
2638  Tip_4027    0.00%    passed     81.75%
2639  Tip_1094    0.00%    passed      5.02%
2640  Tip_1095    0.00%    passed     57.09%
2641  Tip_1041    0.00%    passed     39.27%
2642  Tip_3734    0.00%    passed     79.58%
2643  Tip_3735    0.00%    passed     69.19%
2644  Tip_3274    0.00%    passed     34.15%
2645  Tip_3275    0.00%    passed     14.70%
2646  Tip_3148    0.00%    passed     14.89%
2647  Tip_1147    0.00%    passed     50.40%
2648  Tip_1148    0.00%    passed     73.31%
2649  Tip_992     0.00%    passed     59.39%
2650  Tip_1124    0.00%    failed      0.12%
2651  Tip_1125    0.00%    passed     67.75%
2652  Tip_887     0.00%    passed     94.73%
2653  Tip_2534    0.00%    passed     72.01%
2654  Tip_3959    0.00%    passed     52.87%
2655  Tip_3960    0.00%    passed     84.01%
2656  Tip_1052    0.00%    passed     20.25%
2657  Tip_1053    0.00%    failed      1.22%
2658  Tip_1717    0.00%    passed     58.14%
2659  Tip_1718    0.00%    passed     20.46%
2660  Tip_959     0.00%    passed     25.77%
2661  Tip_214     0.00%    passed     88.54%
2662  Tip_2139    0.00%    passed     23.54%
2663  Tip_2140    0.00%    passed     77.00%
2664  Tip_819     0.00%    passed     32.64%
2665  Tip_1230    0.00%    passed     94.30%
2666  Tip_1231    0.00%    passed     76.55%
2667  Tip_1462    0.00%    passed     70.99%
2668  Tip_1849    0.00%    passed     60.28%
2669  Tip_1850    0.00%    passed     61.56%
2670  Tip_2964    0.00%    passed     25.75%
2671  Tip_2965    0.00%    passed     66.18%
2672  Tip_1963    0.00%    passed      8.19%
2673  Tip_1848    0.00%    passed     74.39%
2674  Tip_110     0.00%    passed     21.44%
2675  Tip_539     0.00%    passed     97.67%
2676  Tip_1728    0.00%    failed      0.07%
2677  Tip_2589    0.00%    passed     83.78%
2678  Tip_2696    0.00%    passed     62.61%
2679  Tip_2697    0.00%    passed     54.84%
2680  Tip_384     0.00%    passed     63.45%
2681  Tip_1585    0.00%    passed     16.95%
2682  Tip_1896    0.00%    passed     41.08%
2683  Tip_1897    0.00%    passed      6.36%
2684  Tip_1082    0.00%    passed     94.39%
2685  Tip_3885    0.00%    passed     85.87%
2686  Tip_3886    0.00%    failed      3.68%
2687  Tip_1415    0.00%    passed     33.90%
2688  Tip_1288    0.00%    passed     70.35%
2689  Tip_1289    0.00%    passed     73.18%
2690  Tip_1180    0.00%    passed     95.89%
2691  Tip_1181    0.00%    passed     91.92%
2692  Tip_669     0.00%    passed     10.76%
2693  Tip_1752    0.00%    passed     20.77%
2694  Tip_1753    0.00%    passed     89.02%
2695  Tip_2213    0.00%    passed     84.62%
2696  Tip_2214    0.00%    passed     87.29%
2697  Tip_1883    0.00%    passed     10.65%
2698  Tip_1884    0.00%    passed     42.86%
2699  Tip_945     0.00%    failed      1.65%
2700  Tip_2154    0.00%    passed     55.16%
2701  Tip_4088    0.00%    passed     42.75%
2702  Tip_4089    0.00%    passed     25.72%
2703  Tip_2155    0.00%    passed     64.14%
2704  Tip_3012    0.00%    passed     57.18%
2705  Tip_3013    0.00%    passed     46.15%
2706  Tip_1969    0.00%    passed     40.17%
2707  Tip_1988    0.00%    passed     79.87%
2708  Tip_2238    0.00%    passed     60.21%
2709  Tip_2239    0.00%    passed     52.35%
2710  Tip_3792    0.00%    passed     24.98%
2711  Tip_3793    0.00%    passed     88.39%
2712  Tip_1277    0.00%    passed     70.82%
2713  Tip_564     0.00%    passed     16.12%
2714  Tip_2552    0.00%    passed     58.30%
2715  Tip_3070    0.00%    passed     89.68%
2716  Tip_3071    0.00%    passed     82.58%
2717  Tip_2616    0.00%    passed     89.69%
2718  Tip_2617    0.00%    passed     96.45%
2719  Tip_1363    0.00%    passed     53.53%
2720  Tip_2105    0.00%    passed     23.09%
2721  Tip_2106    0.00%    passed     66.50%
2722  Tip_452     0.00%    passed     50.61%
2723  Tip_2683    0.00%    passed     24.77%
2724  Tip_3484    0.00%    passed     51.03%
2725  Tip_3485    0.00%    passed      5.71%
2726  Tip_1675    0.00%    passed     72.87%
2727  Tip_1307    0.00%    passed     71.96%
2728  Tip_2946    0.00%    passed      9.48%
2729  Tip_2947    0.00%    passed     83.91%
2730  Tip_3408    0.00%    passed     73.15%
2731  Tip_3409    0.00%    passed     57.81%
2732  Tip_1061    0.00%    passed     84.01%
2733  Tip_1844    0.00%    passed     11.26%
2734  Tip_1845    0.00%    passed     62.66%
2735  Tip_2748    0.00%    passed     11.61%
2736  Tip_3463    0.00%    passed     44.19%
2737  Tip_3464    0.00%    passed     93.78%
2738  Tip_2512    0.00%    passed     72.69%
2739  Tip_1546    0.00%    passed     59.33%
2740  Tip_3728    0.00%    passed     50.91%
2741  Tip_3729    0.00%    passed     61.08%
2742  Tip_4034    0.00%    passed     97.85%
2743  Tip_4035    0.00%    passed     99.24%
2744  Tip_2645    0.00%    passed     98.81%
2745  Tip_415     0.00%    passed     70.96%
2746  Tip_416     0.00%    passed     86.92%
2747  Tip_212     0.00%    passed     47.56%
2748  Tip_213     0.00%    passed     62.01%
2749  Tip_46      0.00%    passed     60.73%
2750  Tip_55      0.00%    passed     46.76%
2751  Tip_2082    0.00%    passed     65.32%
2752  Tip_2083    0.00%    passed     69.02%
2753  Tip_3154    0.00%    passed     76.88%
2754  Tip_3155    0.00%    passed     76.88%
2755  Tip_596     0.00%    passed     32.57%
2756  Tip_597     0.00%    passed     18.64%
2757  Tip_523     0.00%    passed     78.96%
2758  Tip_1528    0.00%    passed     31.75%
2759  Tip_2816    0.00%    passed     54.45%
2760  Tip_2817    0.00%    passed     80.40%
2761  Tip_2699    0.00%    passed     32.12%
2762  Tip_2654    0.00%    passed     29.08%
2763  Tip_1597    0.00%    passed     80.74%
2764  Tip_2855    0.00%    passed     63.80%
2765  Tip_2856    0.00%    passed     50.41%
2766  Tip_2386    0.00%    passed     32.93%
2767  Tip_2387    0.00%    passed     65.16%
2768  Tip_570     0.00%    passed     17.84%
2769  Tip_2805    0.00%    passed     73.67%
2770  Tip_3422    0.00%    passed     78.98%
2771  Tip_3423    0.00%    passed     19.43%
2772  Tip_2833    0.00%    passed     64.48%
2773  Tip_1433    0.00%    passed     34.79%
2774  Tip_1588    0.00%    passed     79.28%
2775  Tip_1589    0.00%    passed     71.41%
2776  Tip_1099    0.00%    passed     55.47%
2777  Tip_1047    0.00%    passed      7.47%
2778  Tip_1048    0.00%    passed     64.30%
2779  Tip_1159    0.00%    passed     22.91%
2780  Tip_2983    0.00%    passed     15.47%
2781  Tip_2984    0.00%    passed     61.67%
2782  Tip_3552    0.00%    passed     61.22%
2783  Tip_3553    0.00%    passed     93.73%
2784  Tip_1736    0.00%    passed     33.61%
2785  Tip_1917    0.00%    passed     10.65%
2786  Tip_1933    0.00%    passed     13.30%
2787  Tip_1934    0.00%    passed     33.73%
2788  Tip_1139    0.00%    passed     26.18%
2789  Tip_1140    0.00%    passed     62.76%
2790  Tip_2200    0.00%    passed     85.21%
2791  Tip_2201    0.00%    passed     92.88%
2792  Tip_2663    0.00%    passed     17.18%
2793  Tip_2664    0.00%    passed      6.97%
2794  Tip_847     0.00%    passed     49.93%
2795  Tip_3294    0.00%    passed     52.45%
2796  Tip_3295    0.00%    passed     44.91%
2797  Tip_1806    0.00%    passed     23.27%
2798  Tip_3574    0.00%    passed     55.27%
2799  Tip_3575    0.00%    passed     60.05%
2800  Tip_866     0.00%    passed     42.60%
2801  Tip_3175    0.00%    passed     26.92%
2802  Tip_3176    0.00%    passed     15.54%
2803  Tip_650     0.00%    passed     87.68%
2804  Tip_651     0.00%    passed     49.67%
2805  Tip_1807    0.00%    passed     27.85%
2806  Tip_1980    0.00%    passed     79.50%
2807  Tip_3713    0.00%    passed     85.44%
2808  Tip_3714    0.00%    passed     31.69%
2809  Tip_875     0.00%    passed     87.20%
2810  Tip_1754    0.00%    passed     83.17%
2811  Tip_1755    0.00%    passed     82.10%
2812  Tip_2669    0.00%    passed     15.48%
2813  Tip_2670    0.00%    failed      0.68%
2814  Tip_2231    0.00%    passed     35.72%
2815  Tip_2232    0.00%    passed     45.02%
2816  Tip_883     0.00%    failed      0.05%
2817  Tip_3869    0.00%    passed     46.99%
2818  Tip_3870    0.00%    passed     32.58%
2819  Tip_3032    0.00%    passed     68.90%
2820  Tip_3038    0.00%    passed     44.90%
2821  Tip_3039    0.00%    passed     72.02%
2822  Tip_459     0.00%    passed     78.81%
2823  Tip_1925    0.00%    passed     94.45%
2824  Tip_1926    0.00%    passed     96.41%
2825  Tip_217     0.00%    passed     74.81%
2826  Tip_218     0.00%    passed     81.31%
2827  Tip_1735    0.00%    failed      0.18%
2828  Tip_3064    0.00%    passed      6.81%
2829  Tip_3065    0.00%    passed     90.46%
2830  Tip_3659    0.00%    passed     12.66%
2831  Tip_3660    0.00%    failed      3.96%
2832  Tip_3310    0.00%    passed     36.83%
2833  Tip_206     0.00%    passed     82.04%
2834  Tip_4068    0.00%    passed     61.84%
2835  Tip_4069    0.00%    failed      4.03%
2836  Tip_2952    0.00%    passed     51.48%
2837  Tip_2953    0.00%    passed     45.86%
2838  Tip_1481    0.00%    passed     94.01%
2839  Tip_1482    0.00%    passed     38.44%
2840  Tip_2673    0.00%    passed     46.27%
2841  Tip_2674    0.00%    passed     41.13%
2842  Tip_2261    0.00%    passed     50.38%
2843  Tip_3033    0.00%    passed     56.13%
2844  Tip_3034    0.00%    passed     91.74%
2845  Tip_2558    0.00%    passed     20.11%
2846  Tip_1853    0.00%    passed     84.72%
2847  Tip_1854    0.00%    passed     53.39%
2848  Tip_88      0.00%    passed     93.94%
2849  Tip_1971    0.00%    passed     93.54%
2850  Tip_1972    0.00%    passed     89.56%
2851  Tip_1259    0.00%    passed     80.38%
2852  Tip_1260    0.00%    passed     74.51%
2853  Tip_540     0.00%    passed     84.90%
2854  Tip_181     0.00%    passed     40.04%
2855  Tip_1017    0.00%    passed     75.77%
2856  Tip_2024    0.00%    passed     77.51%
2857  Tip_2025    0.00%    passed     98.70%
2858  Tip_1672    0.00%    passed     77.57%
2859  Tip_197     0.00%    passed     42.10%
2860  Tip_1120    0.00%    passed     30.42%
2861  Tip_2032    0.00%    passed      6.63%
2862  Tip_2033    0.00%    passed     66.48%
2863  Tip_1655    0.00%    passed     27.67%
2864  Tip_2151    0.00%    passed     10.01%
2865  Tip_2152    0.00%    passed     44.64%
2866  Tip_1290    0.00%    passed     54.62%
2867  Tip_2720    0.00%    passed     75.86%
2868  Tip_2721    0.00%    passed     87.25%
2869  Tip_862     0.00%    passed     93.01%
2870  Tip_412     0.00%    passed     60.35%
2871  Tip_3177    0.00%    passed     79.39%
2872  Tip_3178    0.00%    passed     67.83%
2873  Tip_294     0.00%    passed     96.87%
2874  Tip_96      0.00%    passed     54.53%
2875  Tip_2655    0.00%    passed     77.72%
2876  Tip_2656    0.00%    passed     36.66%
2877  Tip_3633    0.00%    passed     99.65%
2878  Tip_3634    0.00%    passed     85.40%
2879  Tip_2606    0.00%    passed     62.72%
2880  Tip_1894    0.00%    passed     13.54%
2881  Tip_1795    0.00%    passed     24.61%
2882  Tip_1796    0.00%    passed     25.90%
2883  Tip_1692    0.00%    passed     20.10%
2884  Tip_1733    0.00%    passed     10.84%
2885  Tip_2939    0.00%    passed     82.66%
2886  Tip_3786    0.00%    passed     56.15%
2887  Tip_3787    0.00%    passed     52.94%
2888  Tip_623     0.00%    failed      3.26%
2889  Tip_2846    0.00%    passed     61.96%
2890  Tip_2847    0.00%    passed     72.80%
2891  Tip_2826    0.00%    passed     56.33%
2892  Tip_2827    0.00%    passed     95.62%
2893  Tip_1691    0.00%    passed     66.48%
2894  Tip_3152    0.00%    passed     85.89%
2895  Tip_3153    0.00%    passed     85.89%
2896  Tip_3122    0.00%    passed     24.88%
2897  Tip_3123    0.00%    passed     72.19%
2898  Tip_660     0.00%    passed      9.31%
2899  Tip_1011    0.00%    passed     47.37%
2900  Tip_2567    0.00%    passed      7.22%
2901  Tip_2568    0.00%    passed      6.61%
2902  Tip_93      0.00%    failed      3.63%
2903  Tip_2053    0.00%    passed      9.78%
2904  Tip_2921    0.00%    passed     90.91%
2905  Tip_2954    0.00%    passed     76.35%
2906  Tip_2955    0.00%    passed     80.64%
2907  Tip_2204    0.00%    passed      6.33%
2908  Tip_311     0.00%    passed      5.73%
2909  Tip_720     0.00%    failed      2.22%
2910  Tip_721     0.00%    passed      8.15%
2911  Tip_643     0.00%    passed     46.05%
2912  Tip_1006    0.00%    failed      3.04%
2913  Tip_1007    0.00%    passed     71.56%
2914  Tip_2578    0.00%    passed     77.07%
2915  Tip_2579    0.00%    passed     99.70%
2916  Tip_1940    0.00%    passed     69.06%
2917  Tip_1941    0.00%    passed     26.39%
2918  Tip_2234    0.00%    passed     46.81%
2919  Tip_2235    0.00%    passed     90.68%
2920  Tip_3501    0.00%    passed     23.12%
2921  Tip_3502    0.00%    passed     59.85%
2922  Tip_967     0.00%    passed     32.97%
2923  Tip_672     0.00%    passed     53.81%
2924  Tip_738     0.00%    passed     36.21%
2925  Tip_3001    0.00%    passed     64.66%
2926  Tip_3283    0.00%    passed     47.13%
2927  Tip_3284    0.00%    passed     39.61%
2928  Tip_2002    0.00%    failed      1.05%
2929  Tip_1422    0.00%    passed     87.45%
2930  Tip_1423    0.00%    passed     85.14%
2931  Tip_1521    0.00%    passed     13.38%
2932  Tip_1522    0.00%    passed     65.48%
2933  Tip_272     0.00%    passed     71.33%
2934  Tip_1174    0.00%    passed     60.63%
2935  Tip_1175    0.00%    passed     95.61%
2936  Tip_468     0.00%    passed     98.93%
2937  Tip_469     0.00%    passed     32.54%
2938  Tip_2405    0.00%    passed     63.51%
2939  Tip_2406    0.00%    passed     30.14%
2940  Tip_1153    0.00%    passed     28.26%
2941  Tip_2005    0.00%    passed     10.43%
2942  Tip_2197    0.00%    passed     43.64%
2943  Tip_2198    0.00%    passed     83.28%
2944  Tip_1885    0.00%    passed     43.21%
2945  Tip_2307    0.00%    passed     63.64%
2946  Tip_2308    0.00%    passed     43.96%
2947  Tip_832     0.00%    passed     15.27%
2948  Tip_117     0.00%    passed     21.01%
2949  Tip_871     0.00%    passed     10.22%
2950  Tip_4072    0.00%    passed     17.14%
2951  Tip_4073    0.00%    failed      1.62%
2952  Tip_2078    0.00%    passed     13.19%
2953  Tip_3400    0.00%    passed     96.68%
2954  Tip_3401    0.00%    passed     64.25%
2955  Tip_1689    0.00%    passed     61.28%
2956  Tip_1317    0.00%    passed     70.77%
2957  Tip_1318    0.00%    passed     38.44%
2958  Tip_3879    0.00%    passed     51.05%
2959  Tip_3880    0.00%    passed     56.90%
2960  Tip_713     0.00%    passed     76.12%
2961  Tip_3991    0.00%    failed      0.98%
2962  Tip_3992    0.00%    passed     43.82%
2963  Tip_2755    0.00%    passed     60.33%
2964  Tip_4011    0.00%    passed     36.85%
2965  Tip_4012    0.00%    passed     81.70%
2966  Tip_1122    0.00%    passed     64.46%
2967  Tip_1123    0.00%    passed     77.25%
2968  Tip_2660    0.00%    passed     89.56%
2969  Tip_2661    0.00%    passed     84.40%
2970  Tip_677     0.00%    passed     79.43%
2971  Tip_678     0.00%    passed     20.22%
2972  Tip_2383    0.00%    passed     59.75%
2973  Tip_3026    0.00%    passed     95.05%
2974  Tip_3027    0.00%    passed     80.22%
2975  Tip_2884    0.00%    passed     53.45%
2976  Tip_2885    0.00%    passed     78.60%
2977  Tip_783     0.00%    passed     36.98%
2978  Tip_1173    0.00%    passed     58.44%
2979  Tip_1882    0.00%    passed     87.92%
2980  Tip_3354    0.00%    passed     22.63%
2981  Tip_3355    0.00%    passed     84.06%
2982  Tip_1251    0.00%    passed     89.89%
2983  Tip_1252    0.00%    passed     65.42%
2984  Tip_691     0.00%    passed     93.81%
2985  Tip_3339    0.00%    passed     29.28%
2986  Tip_3542    0.00%    passed     89.19%
2987  Tip_3543    0.00%    passed     74.43%
2988  Tip_2820    0.00%    failed      1.74%
2989  Tip_958     0.00%    passed     50.34%
2990  Tip_3298    0.00%    passed     86.83%
2991  Tip_3299    0.00%    passed      5.21%
2992  Tip_1172    0.00%    passed     31.57%
2993  Tip_1446    0.00%    passed     19.66%
2994  Tip_1447    0.00%    failed      0.00%
2995  Tip_482     0.00%    passed     37.53%
2996  Tip_890     0.00%    passed     85.62%
2997  Tip_891     0.00%    passed     62.99%
2998  Tip_2195    0.00%    passed     42.91%
2999  Tip_2196    0.00%    passed     42.10%
3000  Tip_2309    0.00%    passed     91.89%
3001  Tip_2310    0.00%    passed     78.01%
3002  Tip_490     0.00%    passed     87.51%
3003  Tip_4017    0.00%    passed     79.24%
3004  Tip_4018    0.00%    passed     62.02%
3005  Tip_2380    0.00%    passed     91.23%
3006  Tip_587     0.00%    passed     93.35%
3007  Tip_2695    0.00%    passed     18.88%
3008  Tip_3833    0.00%    passed     27.09%
3009  Tip_3834    0.00%    passed     75.13%
3010  Tip_1029    0.00%    passed     61.01%
3011  Tip_494     0.00%    passed     89.65%
3012  Tip_3479    0.00%    passed     12.66%
3013  Tip_3480    0.00%    passed     49.04%
3014  Tip_1485    0.00%    passed     79.15%
3015  Tip_477     0.00%    passed     47.87%
3016  Tip_722     0.00%    passed     53.00%
3017  Tip_739     0.00%    passed      8.05%
3018  Tip_3782    0.00%    passed     31.32%
3019  Tip_3783    0.00%    passed     59.73%
3020  Tip_607     0.00%    passed     74.22%
3021  Tip_40      0.00%    passed     62.96%
3022  Tip_885     0.00%    passed     44.61%
3023  Tip_2878    0.00%    passed     66.88%
3024  Tip_2879    0.00%    passed     81.22%
3025  Tip_2101    0.00%    passed     99.64%
3026  Tip_2102    0.00%    passed     21.54%
3027  Tip_3738    0.00%    passed     30.12%
3028  Tip_3739    0.00%    passed     84.90%
3029  Tip_1430    0.00%    passed     33.93%
3030  Tip_2607    0.00%    passed     10.35%
3031  Tip_2608    0.00%    passed     74.73%
3032  Tip_3453    0.00%    failed      1.91%
3033  Tip_3454    0.00%    passed     40.15%
3034  Tip_4013    0.00%    passed     32.15%
3035  Tip_4014    0.00%    passed     22.21%
3036  Tip_2494    0.00%    passed     76.49%
3037  Tip_2495    0.00%    passed     49.24%
3038  Tip_2909    0.00%    passed     70.91%
3039  Tip_2910    0.00%    passed     71.95%
3040  Tip_1109    0.00%    passed     37.50%
3041  Tip_994     0.00%    passed     88.45%
3042  Tip_3600    0.00%    passed     57.69%
3043  Tip_3601    0.00%    passed     54.62%
3044  Tip_59      0.00%    passed     42.05%
3045  Tip_1719    0.00%    passed     43.44%
3046  Tip_1720    0.00%    passed     38.96%
3047  Tip_2871    0.00%    passed     83.98%
3048  Tip_2872    0.00%    passed     81.58%
3049  Tip_2694    0.00%    passed     30.03%
3050  Tip_595     0.00%    passed     87.18%
3051  Tip_451     0.00%    passed     29.22%
3052  Tip_2712    0.00%    passed     12.39%
3053  Tip_2713    0.00%    passed     26.63%
3054  Tip_231     0.00%    passed     12.69%
3055  Tip_284     0.00%    passed     66.77%
3056  Tip_2835    0.00%    passed     29.00%
3057  Tip_2836    0.00%    passed     86.56%
3058  Tip_562     0.00%    passed     55.46%
3059  Tip_563     0.00%    passed     56.70%
3060  Tip_142     0.00%    passed     32.77%
3061  Tip_865     0.00%    passed     48.92%
3062  Tip_2061    0.00%    passed     23.56%
3063  Tip_2062    0.00%    passed     46.67%
3064  Tip_323     0.00%    passed     96.27%
3065  Tip_2484    0.00%    passed      6.29%
3066  Tip_2485    0.00%    failed      0.77%
3067  Tip_1953    0.00%    passed     56.14%
3068  Tip_1519    0.00%    failed      0.03%
3069  Tip_1520    0.00%    passed     19.01%
3070  Tip_3899    0.00%    passed     38.64%
3071  Tip_3900    0.00%    passed     56.18%
3072  Tip_1362    0.00%    passed     47.51%
3073  Tip_2810    0.00%    passed     12.16%
3074  Tip_2811    0.00%    passed     15.83%
3075  Tip_1253    0.00%    passed     75.85%
3076  Tip_1254    0.00%    passed     14.65%
3077  Tip_2541    0.00%    passed     15.23%
3078  Tip_3649    0.00%    passed     60.84%
3079  Tip_3650    0.00%    passed     18.39%
3080  Tip_1702    0.00%    failed      0.85%
3081  Tip_1060    0.00%    passed     70.97%
3082  Tip_1862    0.00%    passed     71.54%
3083  Tip_2776    0.00%    passed     78.13%
3084  Tip_2777    0.00%    passed     68.58%
3085  Tip_2584    0.00%    passed     94.23%
3086  Tip_107     0.00%    passed     19.60%
3087  Tip_116     0.00%    passed     68.71%
3088  Tip_375     0.00%    passed     40.83%
3089  Tip_376     0.00%    passed     25.56%
3090  Tip_548     0.00%    failed      4.56%
3091  Tip_549     0.00%    passed      8.18%
3092  Tip_153     0.00%    passed     31.19%
3093  Tip_1386    0.00%    passed     15.88%
3094  Tip_1387    0.00%    passed     85.30%
3095  Tip_349     0.00%    passed     73.76%
3096  Tip_350     0.00%    passed     51.88%
3097  Tip_2890    0.00%    passed     57.50%
3098  Tip_2891    0.00%    passed      5.48%
3099  Tip_2657    0.00%    passed     80.24%
3100  Tip_1355    0.00%    passed     62.57%
3101  Tip_1092    0.00%    passed     50.88%
3102  Tip_1093    0.00%    passed     14.35%
3103  Tip_854     0.00%    passed     90.01%
3104  Tip_286     0.00%    passed     69.87%
3105  Tip_3109    0.00%    passed      9.62%
3106  Tip_3110    0.00%    passed     61.84%
3107  Tip_3528    0.00%    passed     28.73%
3108  Tip_3529    0.00%    passed     53.83%
3109  Tip_3546    0.00%    passed     50.78%
3110  Tip_3547    0.00%    passed     89.83%
3111  Tip_592     0.00%    passed     18.50%
3112  Tip_3410    0.00%    passed      5.28%
3113  Tip_3411    0.00%    passed     73.04%
3114  Tip_1574    0.00%    passed      9.65%
3115  Tip_1575    0.00%    passed      7.60%
3116  Tip_2440    0.00%    passed     18.94%
3117  Tip_2441    0.00%    passed     54.02%
3118  Tip_2251    0.00%    passed     56.55%
3119  Tip_1647    0.00%    passed     49.27%
3120  Tip_1648    0.00%    passed     64.98%
3121  Tip_893     0.00%    passed     28.73%
3122  Tip_2070    0.00%    passed     93.16%
3123  Tip_2071    0.00%    passed     99.87%
3124  Tip_3340    0.00%    failed      0.00%
3125  Tip_3540    0.00%    passed     19.05%
3126  Tip_3541    0.00%    passed     27.11%
3127  Tip_2034    0.00%    passed     38.84%
3128  Tip_2573    0.00%    passed     72.89%
3129  Tip_2574    0.00%    passed     40.91%
3130  Tip_3164    0.00%    passed     91.65%
3131  Tip_3165    0.00%    passed     66.63%
3132  Tip_263     0.00%    passed     59.62%
3133  Tip_264     0.00%    passed      9.28%
3134  Tip_2329    0.00%    passed     85.51%
3135  Tip_4003    0.00%    passed     13.10%
3136  Tip_4004    0.00%    passed     42.77%
3137  Tip_3306    0.00%    passed     29.77%
3138  Tip_3307    0.00%    passed     43.21%
3139  Tip_3191    0.00%    passed     46.19%
3140  Tip_3085    0.00%    passed     90.87%
3141  Tip_2727    0.00%    passed     68.61%
3142  Tip_3915    0.00%    passed     39.11%
3143  Tip_3916    0.00%    passed     41.69%
3144  Tip_1860    0.00%    passed     53.17%
3145  Tip_1861    0.00%    passed     56.66%
3146  Tip_1743    0.00%    passed     51.48%
3147  Tip_1744    0.00%    passed     22.88%
3148  Tip_2834    0.00%    passed     83.98%
3149  Tip_3784    0.00%    passed     84.46%
3150  Tip_3785    0.00%    passed     64.54%
3151  Tip_102     0.00%    passed     55.07%
3152  Tip_3317    0.00%    passed     33.52%
3153  Tip_3318    0.00%    passed     16.01%
3154  Tip_1081    0.00%    passed     58.35%
3155  Tip_3503    0.00%    passed     68.48%
3156  Tip_3504    0.00%    passed     58.17%
3157  Tip_90      0.00%    passed     57.89%
3158  Tip_3092    0.00%    passed     58.73%
3159  Tip_3093    0.00%    passed     90.99%
3160  Tip_1968    0.00%    failed      4.83%
3161  Tip_3183    0.00%    passed     71.08%
3162  Tip_3184    0.00%    passed     69.51%
3163  Tip_296     0.00%    passed     38.06%
3164  Tip_1431    0.00%    passed     61.43%
3165  Tip_1432    0.00%    passed     94.22%
3166  Tip_906     0.00%    passed     68.58%
3167  Tip_2818    0.00%    passed     18.63%
3168  Tip_2819    0.00%    passed     12.52%
3169  Tip_1734    0.00%    passed     28.45%
3170  Tip_3753    0.00%    passed     13.35%
3171  Tip_3754    0.00%    passed     87.54%
3172  Tip_472     0.00%    passed     98.73%
3173  Tip_836     0.00%    passed     87.67%
3174  Tip_837     0.00%    passed     78.47%
3175  Tip_3373    0.00%    passed     39.12%
3176  Tip_3374    0.00%    passed     78.11%
3177  Tip_3688    0.00%    passed     30.80%
3178  Tip_3689    0.00%    passed     76.32%
3179  Tip_2092    0.00%    passed     52.40%
3180  Tip_3817    0.00%    passed     91.93%
3181  Tip_3818    0.00%    passed     91.12%
3182  Tip_1793    0.00%    passed     60.86%
3183  Tip_3518    0.00%    passed     78.55%
3184  Tip_3519    0.00%    passed     90.12%
3185  Tip_185     0.00%    passed     20.91%
3186  Tip_1457    0.00%    passed     49.12%
3187  Tip_2658    0.00%    passed     36.19%
3188  Tip_2659    0.00%    passed     93.46%
3189  Tip_250     0.00%    passed     29.53%
3190  Tip_692     0.00%    passed     89.13%
3191  Tip_989     0.00%    passed     66.05%
3192  Tip_990     0.00%    passed     53.01%
3193  Tip_184     0.00%    passed     89.43%
3194  Tip_1634    0.00%    passed     87.36%
3195  Tip_3055    0.00%    failed      1.16%
3196  Tip_3056    0.00%    passed     50.04%
3197  Tip_1441    0.00%    passed     94.36%
3198  Tip_714     0.00%    passed     40.05%
3199  Tip_2918    0.00%    passed      7.64%
3200  Tip_2919    0.00%    failed      0.03%
3201  Tip_2384    0.00%    passed     62.31%
3202  Tip_617     0.00%    passed     80.20%
3203  Tip_666     0.00%    passed     73.88%
3204  Tip_1333    0.00%    passed     11.86%
3205  Tip_1334    0.00%    passed     14.42%
3206  Tip_1071    0.00%    passed     53.00%
3207  Tip_1072    0.00%    passed     35.84%
3208  Tip_996     0.00%    passed     64.73%
3209  Tip_997     0.00%    passed     26.12%
3210  Tip_942     0.00%    passed     79.69%
3211  Tip_3763    0.00%    passed     79.54%
3212  Tip_3764    0.00%    passed     26.73%
3213  Tip_571     0.00%    passed     98.77%
3214  Tip_3371    0.00%    passed     84.63%
3215  Tip_3372    0.00%    passed     80.16%
3216  Tip_3239    0.00%    passed     86.85%
3217  Tip_3961    0.00%    passed     51.79%
3218  Tip_3962    0.00%    passed     42.15%
3219  Tip_1745    0.00%    passed     62.05%
3220  Tip_1426    0.00%    passed     69.97%
3221  Tip_1404    0.00%    passed      8.38%
3222  Tip_1405    0.00%    failed      0.26%
3223  Tip_1374    0.00%    passed     47.23%
3224  Tip_1375    0.00%    passed     32.49%
3225  Tip_1005    0.00%    passed     16.79%
3226  Tip_2193    0.00%    passed     96.35%
3227  Tip_2194    0.00%    passed     45.24%
3228  Tip_283     0.00%    failed      4.05%
3229  Tip_67      0.00%    passed      8.58%
3230  Tip_825     0.00%    passed     42.73%
3231  Tip_826     0.00%    passed     34.78%
3232  Tip_295     0.00%    failed      3.15%
3233  Tip_240     0.00%    passed     41.30%
3234  Tip_397     0.00%    passed     27.11%
3235  Tip_398     0.00%    passed     37.57%
3236  Tip_2091    0.00%    failed      3.48%
3237  Tip_4005    0.00%    failed      3.04%
3238  Tip_4006    0.00%    failed      0.34%
3239  Tip_1126    0.00%    passed     59.62%
3240  Tip_3721    0.00%    passed     35.93%
3241  Tip_3722    0.00%    passed     48.76%
3242  Tip_1580    0.00%    passed     50.03%
3243  Tip_1166    0.00%    passed     86.16%
3244  Tip_1200    0.00%    passed     70.19%
3245  Tip_1201    0.00%    passed     53.50%
3246  Tip_746     0.00%    passed     52.95%
3247  Tip_2999    0.00%    passed     43.17%
3248  Tip_3000    0.00%    passed     51.12%
3249  Tip_3332    0.00%    passed     39.61%
3250  Tip_3333    0.00%    passed     26.50%
3251  Tip_545     0.00%    passed     27.82%
3252  Tip_546     0.00%    passed     10.19%
3253  Tip_2030    0.00%    passed     91.59%
3254  Tip_2031    0.00%    passed     80.19%
3255  Tip_1478    0.00%    passed     15.27%
3256  Tip_1479    0.00%    passed     22.07%
3257  Tip_611     0.00%    passed      6.69%
3258  Tip_2768    0.00%    passed     52.94%
3259  Tip_2769    0.00%    passed     90.67%
3260  Tip_3572    0.00%    passed      5.35%
3261  Tip_3573    0.00%    passed     21.95%
3262  Tip_1019    0.00%    passed     38.34%
3263  Tip_2623    0.00%    passed     83.06%
3264  Tip_2624    0.00%    passed     29.87%
3265  Tip_520     0.00%    passed     60.61%
3266  Tip_1879    0.00%    passed     66.22%
3267  Tip_2063    0.00%    passed     26.49%
3268  Tip_2632    0.00%    passed     20.25%
3269  Tip_3857    0.00%    passed     63.48%
3270  Tip_3858    0.00%    passed     32.50%
3271  Tip_3669    0.00%    passed     37.35%
3272  Tip_659     0.00%    passed      8.74%
3273  Tip_2545    0.00%    passed     68.12%
3274  Tip_2546    0.00%    passed     57.66%
3275  Tip_152     0.00%    passed     41.01%
3276  Tip_279     0.00%    passed     82.60%
3277  Tip_1284    0.00%    passed     15.48%
3278  Tip_3133    0.00%    failed      1.78%
3279  Tip_3134    0.00%    passed     23.57%
3280  Tip_2221    0.00%    passed     13.19%
3281  Tip_395     0.00%    passed     79.58%
3282  Tip_34      0.00%    passed     10.20%
3283  Tip_3993    0.00%    passed     51.49%
3284  Tip_3994    0.00%    passed     36.04%
3285  Tip_1069    0.00%    passed     21.64%
3286  Tip_1070    0.00%    passed     55.72%
3287  Tip_780     0.00%    passed     36.69%
3288  Tip_1824    0.00%    passed     28.70%
3289  Tip_2786    0.00%    passed     65.28%
3290  Tip_2787    0.00%    passed     43.75%
3291  Tip_1509    0.00%    passed     45.30%
3292  Tip_1510    0.00%    passed     75.97%
3293  Tip_779     0.00%    passed     54.90%
3294  Tip_536     0.00%    passed     68.74%
3295  Tip_777     0.00%    passed     52.22%
3296  Tip_1170    0.00%    passed     46.51%
3297  Tip_1171    0.00%    failed      4.85%
3298  Tip_1012    0.00%    passed     81.02%
3299  Tip_637     0.00%    passed     53.63%
3300  Tip_1199    0.00%    passed     23.19%
3301  Tip_1951    0.00%    passed     33.66%
3302  Tip_1952    0.00%    passed     47.36%
3303  Tip_1073    0.00%    passed     18.64%
3304  Tip_642     0.00%    passed     59.16%
3305  Tip_2739    0.00%    passed     28.68%
3306  Tip_2740    0.00%    passed     31.76%
3307  Tip_652     0.00%    passed     61.02%
3308  Tip_653     0.00%    passed     34.32%
3309  Tip_3381    0.00%    passed     92.04%
3310  Tip_3382    0.00%    passed     61.28%
3311  Tip_3526    0.00%    passed     39.48%
3312  Tip_3527    0.00%    passed     63.14%
3313  Tip_1185    0.00%    passed     90.96%
3314  Tip_1477    0.00%    passed     42.80%
3315  Tip_1948    0.00%    failed      0.36%
3316  Tip_3335    0.00%    passed      8.28%
3317  Tip_3336    0.00%    passed      8.28%
3318  Tip_2301    0.00%    passed     31.83%
3319  Tip_2302    0.00%    passed     70.54%
3320  Tip_43      0.00%    passed     45.95%
3321  Tip_1514    0.00%    passed     89.06%
3322  Tip_2883    0.00%    passed     67.72%
3323  Tip_3911    0.00%    passed     34.86%
3324  Tip_3912    0.00%    passed     81.45%
3325  Tip_3647    0.00%    passed     48.26%
3326  Tip_1056    0.00%    passed     45.53%
3327  Tip_3851    0.00%    passed     41.93%
3328  Tip_3852    0.00%    passed     82.99%
3329  Tip_1938    0.00%    passed     79.82%
3330  Tip_1939    0.00%    passed     53.76%
3331  Tip_1076    0.00%    passed     42.72%
3332  Tip_115     0.00%    passed     73.86%
3333  Tip_2345    0.00%    passed     69.50%
3334  Tip_2346    0.00%    passed     87.47%
3335  Tip_1086    0.00%    passed     54.49%
3336  Tip_448     0.00%    passed     79.06%
3337  Tip_1502    0.00%    passed     74.66%
3338  Tip_1503    0.00%    passed     66.58%
3339  Tip_2728    0.00%    passed     92.83%
3340  Tip_2729    0.00%    passed     65.79%
3341  Tip_268     0.00%    failed      0.41%
3342  Tip_628     0.00%    passed     39.52%
3343  Tip_629     0.00%    failed      0.09%
3344  Tip_1311    0.00%    passed     72.71%
3345  Tip_1541    0.00%    passed     89.13%
3346  Tip_3616    0.00%    passed     16.41%
3347  Tip_3617    0.00%    passed     22.35%
3348  Tip_1623    0.00%    passed     93.39%
3349  Tip_1624    0.00%    passed     78.90%
3350  Tip_2745    0.00%    passed     86.68%
3351  Tip_2746    0.00%    passed     57.50%
3352  Tip_1586    0.00%    passed     65.41%
3353  Tip_1587    0.00%    passed     21.07%
3354  Tip_439     0.00%    passed     15.04%
3355  Tip_26      0.00%    passed     30.71%
3356  Tip_3932    0.00%    passed     18.01%
3357  Tip_3933    0.00%    passed     61.09%
3358  Tip_3304    0.00%    passed     84.24%
3359  Tip_3305    0.00%    passed     32.15%
3360  Tip_1976    0.00%    passed     72.32%
3361  Tip_3997    0.00%    passed     36.95%
3362  Tip_3998    0.00%    passed     51.27%
3363  Tip_2474    0.00%    passed     67.11%
3364  Tip_1395    0.00%    failed      4.01%
3365  Tip_1604    0.00%    passed     98.35%
3366  Tip_1605    0.00%    passed     54.41%
3367  Tip_3054    0.00%    passed     17.16%
3368  Tip_3835    0.00%    failed      0.71%
3369  Tip_3836    0.00%    passed     30.20%
3370  Tip_3796    0.00%    passed     36.78%
3371  Tip_4038    0.00%    passed     11.32%
3372  Tip_4039    0.00%    passed     15.77%
3373  Tip_762     0.00%    passed     69.33%
3374  Tip_763     0.00%    passed     69.97%
3375  Tip_882     0.00%    passed     64.41%
3376  Tip_2735    0.00%    passed     18.13%
3377  Tip_2736    0.00%    passed     37.31%
3378  Tip_3697    0.00%    passed     52.26%
3379  Tip_3698    0.00%    passed     35.69%
3380  Tip_1621    0.00%    passed     67.99%
3381  Tip_1622    0.00%    passed      7.09%
3382  Tip_929     0.00%    passed     45.21%
3383  Tip_2717    0.00%    passed     88.92%
3384  Tip_2718    0.00%    passed     75.29%
3385  Tip_2339    0.00%    passed     84.15%
3386  Tip_2340    0.00%    passed     27.00%
3387  Tip_1035    0.00%    passed     46.46%
3388  Tip_1869    0.00%    passed     95.92%
3389  Tip_3130    0.00%    passed     51.03%
3390  Tip_3534    0.00%    passed     22.84%
3391  Tip_3535    0.00%    passed      6.87%
3392  Tip_3292    0.00%    passed     87.89%
3393  Tip_3293    0.00%    passed      7.57%
3394  Tip_2585    0.00%    passed     87.70%
3395  Tip_227     0.00%    passed     96.14%
3396  Tip_1001    0.00%    passed     84.15%
3397  Tip_1002    0.00%    passed     92.24%
3398  Tip_60      0.00%    passed     47.03%
3399  Tip_3446    0.00%    passed     61.78%
3400  Tip_3447    0.00%    passed     77.74%
3401  Tip_254     0.00%    passed     65.15%
3402  Tip_1991    0.00%    passed     62.77%
3403  Tip_1992    0.00%    passed     74.54%
3404  Tip_1393    0.00%    passed     60.03%
3405  Tip_1040    0.00%    passed     92.93%
3406  Tip_1       0.00%    passed      9.94%
3407  Tip_2       0.00%    passed     96.92%
3408  Tip_163     0.00%    passed     19.87%
3409  Tip_164     0.00%    passed     34.07%
3410  Tip_2554    0.00%    passed     81.64%
3411  Tip_2555    0.00%    passed     51.88%
3412  Tip_1542    0.00%    passed     99.19%
3413  Tip_1543    0.00%    passed     22.38%
3414  Tip_84      0.00%    passed     14.95%
3415  Tip_308     0.00%    failed      1.31%
3416  Tip_309     0.00%    passed     89.15%
3417  Tip_128     0.00%    passed     38.83%
3418  Tip_176     0.00%    passed     99.14%
3419  Tip_177     0.00%    passed     24.56%
3420  Tip_2625    0.00%    passed     84.52%
3421  Tip_2626    0.00%    passed     79.23%
3422  Tip_195     0.00%    passed     33.28%
3423  Tip_789     0.00%    passed     86.90%
3424  Tip_2373    0.00%    passed     99.30%
3425  Tip_3536    0.00%    passed     81.46%
3426  Tip_3537    0.00%    passed     24.59%
3427  Tip_620     0.00%    passed     36.85%
3428  Tip_1661    0.00%    passed     58.24%
3429  Tip_2464    0.00%    passed     61.70%
3430  Tip_2465    0.00%    passed     31.51%
3431  Tip_169     0.00%    passed     36.36%
3432  Tip_1789    0.00%    passed      8.33%
3433  Tip_4044    0.00%    passed     71.32%
3434  Tip_4045    0.00%    passed     71.41%
3435  Tip_2798    0.00%    passed     72.74%
3436  Tip_2966    0.00%    passed     42.13%
3437  Tip_2967    0.00%    passed     32.05%
3438  Tip_2788    0.00%    passed     52.50%
3439  Tip_939     0.00%    passed     44.04%
3440  Tip_370     0.00%    failed      3.34%
3441  Tip_2972    0.00%    passed     26.45%
3442  Tip_3977    0.00%    passed      5.90%
3443  Tip_3978    0.00%    passed      6.67%
3444  Tip_3330    0.00%    passed     93.65%
3445  Tip_3331    0.00%    passed     67.85%
3446  Tip_2913    0.00%    passed     85.96%
3447  Tip_3849    0.00%    passed     97.96%
3448  Tip_3850    0.00%    passed     80.28%
3449  Tip_3179    0.00%    passed     73.46%
3450  Tip_3180    0.00%    passed     59.90%
3451  Tip_3149    0.00%    passed     32.22%
3452  Tip_983     0.00%    passed     10.45%
3453  Tip_984     0.00%    passed     76.62%
3454  Tip_2288    0.00%    passed     89.92%
3455  Tip_2289    0.00%    passed     96.48%
3456  Tip_1381    0.00%    passed     49.40%
3457  Tip_179     0.00%    passed     79.75%
3458  Tip_180     0.00%    passed     92.32%
3459  Tip_2963    0.00%    passed     26.91%
3460  Tip_3556    0.00%    passed     31.59%
3461  Tip_3557    0.00%    failed      2.36%
3462  Tip_1256    0.00%    passed      8.48%
3463  Tip_529     0.00%    passed     10.38%
3464  Tip_1223    0.00%    passed     44.82%
3465  Tip_2703    0.00%    passed     22.15%
3466  Tip_2704    0.00%    failed      1.59%
3467  Tip_3592    0.00%    failed      0.02%
3468  Tip_3593    0.00%    failed      0.04%
3469  Tip_2882    0.00%    passed     48.11%
3470  Tip_785     0.00%    passed     41.51%
3471  Tip_3080    0.00%    passed     67.07%
3472  Tip_3610    0.00%    passed     23.16%
3473  Tip_3611    0.00%    passed     75.94%
3474  Tip_998     0.00%    failed      1.08%
3475  Tip_999     0.00%    passed     41.78%
3476  Tip_694     0.00%    passed     11.67%
3477  Tip_2575    0.00%    passed      9.80%
3478  Tip_2576    0.00%    passed      9.10%
3479  Tip_1313    0.00%    passed     21.53%
3480  Tip_1014    0.00%    passed      6.40%
3481  Tip_729     0.00%    passed     91.98%
3482  Tip_730     0.00%    passed     87.17%
3483  Tip_1954    0.00%    passed     88.13%
3484  Tip_1955    0.00%    passed     37.74%
3485  Tip_572     0.00%    passed      5.22%
3486  Tip_573     0.00%    passed     23.55%
3487  Tip_120     0.00%    passed     90.42%
3488  Tip_437     0.00%    passed     85.08%
3489  Tip_438     0.00%    passed     93.54%
3490  Tip_2084    0.00%    passed     83.71%
3491  Tip_4076    0.00%    passed     23.49%
3492  Tip_4077    0.00%    passed     89.79%
3493  Tip_2747    0.00%    passed     67.44%
3494  Tip_1116    0.00%    passed     45.82%
3495  Tip_1117    0.00%    passed     49.47%
3496  Tip_3226    0.00%    passed     56.56%
3497  Tip_3227    0.00%    passed     94.19%
3498  Tip_1218    0.00%    passed     36.46%
3499  Tip_1219    0.00%    passed     41.38%
3500  Tip_2832    0.00%    passed     79.11%
3501  Tip_3566    0.00%    passed     69.76%
3502  Tip_3567    0.00%    passed     91.00%
3503  Tip_834     0.00%    failed      3.13%
3504  Tip_140     0.00%    passed     14.22%
3505  Tip_141     0.00%    failed      0.87%
3506  Tip_803     0.00%    passed     43.04%
3507  Tip_804     0.00%    passed     75.46%
3508  Tip_2182    0.00%    passed     27.36%
3509  Tip_2183    0.00%    passed     64.78%
3510  Tip_3290    0.00%    passed     83.08%
3511  Tip_3291    0.00%    passed     35.52%
3512  Tip_744     0.00%    passed     71.13%
3513  Tip_745     0.00%    passed     55.98%
3514  Tip_2362    0.00%    passed     11.41%
3515  Tip_2363    0.00%    passed     39.69%
3516  Tip_1886    0.00%    failed      3.76%
3517  Tip_3841    0.00%    passed     98.75%
3518  Tip_3842    0.00%    passed     39.44%
3519  Tip_27      0.00%    passed     47.42%
3520  Tip_28      0.00%    passed     23.35%
3521  Tip_366     0.00%    passed     28.79%
3522  Tip_537     0.00%    failed      2.18%
3523  Tip_538     0.00%    passed     79.34%
3524  Tip_1489    0.00%    passed     85.04%
3525  Tip_3693    0.00%    passed     65.30%
3526  Tip_3694    0.00%    passed     98.12%
3527  Tip_235     0.00%    passed     90.95%
3528  Tip_514     0.00%    passed     60.78%
3529  Tip_515     0.00%    passed     85.66%
3530  Tip_2853    0.00%    passed     81.63%
3531  Tip_2854    0.00%    passed     93.52%
3532  Tip_1036    0.00%    passed     65.33%
3533  Tip_2842    0.00%    passed     98.92%
3534  Tip_2843    0.00%    passed     96.13%
3535  Tip_2169    0.00%    passed     40.83%
3536  Tip_2170    0.00%    passed     51.99%
3537  Tip_505     0.00%    passed     22.19%
3538  Tip_285     0.00%    passed     87.62%
3539  Tip_304     0.00%    passed     26.47%
3540  Tip_1249    0.00%    passed     60.62%
3541  Tip_1250    0.00%    passed     72.85%
3542  Tip_589     0.00%    passed     51.83%
3543  Tip_266     0.00%    passed     76.05%
3544  Tip_3086    0.00%    passed     44.15%
3545  Tip_3913    0.00%    passed     38.32%
3546  Tip_3914    0.00%    passed     66.79%
3547  Tip_2510    0.00%    passed     84.95%
3548  Tip_2511    0.00%    failed      0.15%
3549  Tip_670     0.00%    passed     97.55%
3550  Tip_261     0.00%    passed     39.41%
3551  Tip_2047    0.00%    passed     66.16%
3552  Tip_2048    0.00%    passed     84.83%
3553  Tip_1923    0.00%    passed     26.66%
3554  Tip_3128    0.00%    passed     37.82%
3555  Tip_3129    0.00%    passed     14.57%
3556  Tip_198     0.00%    passed     69.54%
3557  Tip_527     0.00%    passed     74.98%
3558  Tip_528     0.00%    passed     57.46%
3559  Tip_434     0.00%    passed     74.77%
3560  Tip_277     0.00%    passed     55.43%
3561  Tip_3206    0.00%    failed      0.08%
3562  Tip_3207    0.00%    failed      4.39%
3563  Tip_2090    0.00%    failed      0.02%
3564  Tip_2173    0.00%    passed     34.80%
3565  Tip_2174    0.00%    passed     44.39%
3566  Tip_1875    0.00%    passed     60.71%
3567  Tip_1876    0.00%    passed     80.65%
3568  Tip_1836    0.00%    passed     38.82%
3569  Tip_1837    0.00%    passed     51.28%
3570  Tip_407     0.00%    passed     13.39%
3571  Tip_1309    0.00%    passed     73.76%
3572  Tip_1310    0.00%    passed     64.52%
3573  Tip_1645    0.00%    passed     70.52%
3574  Tip_1646    0.00%    passed     64.84%
3575  Tip_2454    0.00%    passed     28.18%
3576  Tip_2455    0.00%    passed     71.30%
3577  Tip_2179    0.00%    failed      3.96%
3578  Tip_2180    0.00%    failed      2.30%
3579  Tip_1843    0.00%    passed     16.81%
3580  Tip_1208    0.00%    passed     64.06%
3581  Tip_1493    0.00%    passed     27.58%
3582  Tip_1494    0.00%    passed     15.45%
3583  Tip_1416    0.00%    passed     24.55%
3584  Tip_1517    0.00%    passed     60.79%
3585  Tip_1518    0.00%    passed     93.63%
3586  Tip_1176    0.00%    passed     72.73%
3587  Tip_1177    0.00%    passed     98.35%
3588  Tip_521     0.00%    passed      6.21%
3589  Tip_165     0.00%    passed     81.41%
3590  Tip_575     0.00%    passed     25.91%
3591  Tip_2590    0.00%    passed     21.97%
3592  Tip_4082    0.00%    passed     59.88%
3593  Tip_4083    0.00%    passed     36.48%
3594  Tip_2686    0.00%    passed     90.71%
3595  Tip_1384    0.00%    passed     38.54%
3596  Tip_1385    0.00%    passed     30.01%
3597  Tip_2595    0.00%    passed     52.64%
3598  Tip_2596    0.00%    passed     15.47%
3599  Tip_3105    0.00%    passed     57.70%
3600  Tip_3106    0.00%    passed     36.63%
3601  Tip_1527    0.00%    passed     97.21%
3602  Tip_3337    0.00%    passed     13.40%
3603  Tip_3338    0.00%    passed      6.47%
3604  Tip_1235    0.00%    passed     41.50%
3605  Tip_1236    0.00%    passed     90.92%
3606  Tip_2764    0.00%    passed     80.42%
3607  Tip_2765    0.00%    passed     91.75%
3608  Tip_1030    0.00%    passed     87.18%
3609  Tip_1794    0.00%    passed     69.74%
3610  Tip_2420    0.00%    passed     79.79%
3611  Tip_2421    0.00%    failed      0.32%
3612  Tip_2149    0.00%    passed     20.77%
3613  Tip_2150    0.00%    passed     42.79%
3614  Tip_1786    0.00%    passed     38.42%
3615  Tip_1565    0.00%    passed     63.65%
3616  Tip_2633    0.00%    passed     89.99%
3617  Tip_2634    0.00%    passed     94.78%
3618  Tip_2867    0.00%    passed     84.74%
3619  Tip_2868    0.00%    passed     45.09%
3620  Tip_357     0.00%    passed     65.13%
3621  Tip_3749    0.00%    passed     55.12%
3622  Tip_3750    0.00%    passed     94.47%
3623  Tip_374     0.00%    passed     99.52%
3624  Tip_2293    0.00%    passed     18.86%
3625  Tip_2294    0.00%    passed     73.52%
3626  Tip_2219    0.00%    passed     30.43%
3627  Tip_2220    0.00%    passed     79.13%
3628  Tip_1399    0.00%    passed     20.61%
3629  Tip_11      0.00%    passed     60.36%
3630  Tip_1155    0.00%    passed     58.14%
3631  Tip_2297    0.00%    passed     74.12%
3632  Tip_2298    0.00%    passed     48.92%
3633  Tip_475     0.00%    passed     77.63%
3634  Tip_476     0.00%    passed     14.20%
3635  Tip_947     0.00%    passed     21.01%
3636  Tip_1059    0.00%    passed     61.82%
3637  Tip_3952    0.00%    failed      0.91%
3638  Tip_3953    0.00%    passed     58.03%
3639  Tip_2008    0.00%    failed      3.65%
3640  Tip_860     0.00%    passed     98.81%
3641  Tip_861     0.00%    passed     60.91%
3642  Tip_369     0.00%    passed     56.82%
3643  Tip_3797    0.00%    passed     36.40%
3644  Tip_3798    0.00%    passed     24.05%
3645  Tip_2771    0.00%    passed     43.51%
3646  Tip_48      0.00%    passed     46.35%
3647  Tip_1764    0.00%    passed     69.79%
3648  Tip_1765    0.00%    passed     79.09%
3649  Tip_3028    0.00%    passed     30.01%
3650  Tip_3029    0.00%    passed     65.36%
3651  Tip_1701    0.00%    passed     76.79%
3652  Tip_2486    0.00%    passed     96.55%
3653  Tip_2487    0.00%    passed     65.51%
3654  Tip_2377    0.00%    passed     88.61%
3655  Tip_2378    0.00%    passed     98.20%
3656  Tip_1703    0.00%    passed     59.00%
3657  Tip_1491    0.00%    passed     19.69%
3658  Tip_158     0.00%    passed     99.35%
3659  Tip_388     0.00%    passed     31.32%
3660  Tip_1539    0.00%    passed     94.11%
3661  Tip_1540    0.00%    passed     35.00%
3662  Tip_2335    0.00%    passed     97.21%
3663  Tip_2336    0.00%    passed      8.04%
3664  Tip_1654    0.00%    passed     57.18%
3665  Tip_2880    0.00%    passed     55.48%
3666  Tip_2881    0.00%    passed     92.14%
3667  Tip_655     0.00%    passed     93.29%
3668  Tip_3717    0.00%    passed     26.04%
3669  Tip_3718    0.00%    failed      0.04%
3670  Tip_912     0.00%    passed     93.00%
3671  Tip_913     0.00%    passed     90.15%
3672  Tip_3094    0.00%    passed     64.70%
3673  Tip_3095    0.00%    passed     76.10%
3674  Tip_1243    0.00%    passed     32.29%
3675  Tip_2055    0.00%    passed     98.29%
3676  Tip_2056    0.00%    passed     20.68%
3677  Tip_2353    0.00%    passed     96.41%
3678  Tip_3759    0.00%    passed     64.85%
3679  Tip_3760    0.00%    passed     56.75%
3680  Tip_3345    0.00%    passed     53.66%
3681  Tip_3346    0.00%    passed     14.67%
3682  Tip_1673    0.00%    passed     37.85%
3683  Tip_139     0.00%    passed     84.13%
3684  Tip_3041    0.00%    passed     88.95%
3685  Tip_3042    0.00%    passed     90.97%
3686  Tip_1027    0.00%    passed     49.88%
3687  Tip_1114    0.00%    failed      0.00%
3688  Tip_1115    0.00%    passed     11.07%
3689  Tip_737     0.00%    passed     51.70%
3690  Tip_1550    0.00%    passed     54.81%
3691  Tip_1551    0.00%    passed     25.01%
3692  Tip_447     0.00%    passed     69.92%
3693  Tip_3212    0.00%    passed     31.99%
3694  Tip_3213    0.00%    passed     36.58%
3695  Tip_413     0.00%    passed     57.99%
3696  Tip_3973    0.00%    passed     29.26%
3697  Tip_3974    0.00%    passed     91.47%
3698  Tip_955     0.00%    passed     59.53%
3699  Tip_645     0.00%    failed      4.94%
3700  Tip_1915    0.00%    passed     96.43%
3701  Tip_1916    0.00%    passed     79.91%
3702  Tip_3920    0.00%    passed     31.85%
3703  Tip_3921    0.00%    passed     51.55%
3704  Tip_2774    0.00%    passed     88.93%
3705  Tip_2775    0.00%    passed     52.92%
3706  Tip_3321    0.00%    passed     69.14%
3707  Tip_3322    0.00%    passed     54.19%
3708  Tip_641     0.00%    passed     22.02%
3709  Tip_1964    0.00%    passed     32.99%
3710  Tip_3010    0.00%    failed      0.74%
3711  Tip_3011    0.00%    passed     73.88%
3712  Tip_3667    0.00%    passed     46.14%
3713  Tip_3668    0.00%    passed      8.90%
3714  Tip_3117    0.00%    passed     94.22%
3715  Tip_3118    0.00%    passed     92.06%
3716  Tip_3005    0.00%    passed     13.55%
3717  Tip_3006    0.00%    passed     39.71%
3718  Tip_2559    0.00%    passed     38.49%
3719  Tip_2560    0.00%    passed     39.64%
3720  Tip_2496    0.00%    passed     64.99%
3721  Tip_2497    0.00%    passed     22.85%
3722  Tip_909     0.00%    passed     65.77%
3723  Tip_131     0.00%    passed     32.59%
3724  Tip_1079    0.00%    passed     82.57%
3725  Tip_1080    0.00%    passed     46.15%
3726  Tip_321     0.00%    passed     96.80%
3727  Tip_1158    0.00%    passed     64.37%
3728  Tip_2588    0.00%    passed     69.93%
3729  Tip_3007    0.00%    passed     57.02%
3730  Tip_3008    0.00%    failed      1.02%
3731  Tip_23      0.00%    failed      3.17%
3732  Tip_848     0.00%    passed     54.38%
3733  Tip_849     0.00%    passed     43.94%
3734  Tip_335     0.00%    passed     12.98%
3735  Tip_831     0.00%    passed     67.07%
3736  Tip_1197    0.00%    passed     67.55%
3737  Tip_1198    0.00%    passed     98.11%
3738  Tip_188     0.00%    passed     60.95%
3739  Tip_68      0.00%    passed     64.53%
3740  Tip_3       0.00%    passed     88.77%
3741  Tip_1545    0.00%    passed     99.48%
3742  Tip_2044    0.00%    passed     67.00%
3743  Tip_2045    0.00%    passed     39.33%
3744  Tip_619     0.00%    passed     78.93%
3745  Tip_2351    0.00%    passed     73.58%
3746  Tip_3661    0.00%    passed     25.72%
3747  Tip_3662    0.00%    passed     53.34%
3748  Tip_1696    0.00%    passed     46.26%
3749  Tip_3855    0.00%    passed     45.47%
3750  Tip_3856    0.00%    passed     92.37%
3751  Tip_3358    0.00%    passed     98.30%
3752  Tip_1397    0.00%    passed     94.65%
3753  Tip_2247    0.00%    passed      7.05%
3754  Tip_2248    0.00%    passed     23.12%
3755  Tip_1900    0.00%    passed     62.77%
3756  Tip_1075    0.00%    passed     76.22%
3757  Tip_3657    0.00%    passed     20.32%
3758  Tip_3658    0.00%    passed      7.11%
3759  Tip_2920    0.00%    passed     91.52%
3760  Tip_924     0.00%    passed     78.89%
3761  Tip_715     0.00%    passed     10.11%
3762  Tip_716     0.00%    passed     34.34%
3763  Tip_171     0.00%    passed     88.31%
3764  Tip_322     0.00%    passed     72.33%
3765  Tip_2571    0.00%    passed     91.10%
3766  Tip_2572    0.00%    passed     55.42%
3767  Tip_2131    0.00%    passed     43.20%
3768  Tip_400     0.00%    passed     57.09%
3769  Tip_676     0.00%    passed     67.62%
3770  Tip_838     0.00%    passed     25.00%
3771  Tip_1822    0.00%    passed     57.50%
3772  Tip_1823    0.00%    passed     75.83%
3773  Tip_1209    0.00%    passed     66.36%
3774  Tip_1210    0.00%    passed     55.84%
3775  Tip_647     0.00%    passed      8.03%
3776  Tip_147     0.00%    passed      8.83%
3777  Tip_324     0.00%    failed      0.00%
3778  Tip_972     0.00%    passed     10.55%
3779  Tip_4015    0.00%    passed     53.59%
3780  Tip_4016    0.00%    passed     49.26%
3781  Tip_631     0.00%    passed     76.96%
3782  Tip_632     0.00%    passed     53.61%
3783  Tip_2089    0.00%    passed      7.72%
3784  Tip_2907    0.00%    passed     48.65%
3785  Tip_2908    0.00%    passed     62.90%
3786  Tip_57      0.00%    passed     32.44%
3787  Tip_1959    0.00%    passed     73.15%
3788  Tip_1960    0.00%    passed     47.30%
3789  Tip_968     0.00%    passed     91.41%
3790  Tip_969     0.00%    passed     58.16%
3791  Tip_1662    0.00%    passed     22.44%
3792  Tip_2446    0.00%    passed     71.42%
3793  Tip_2447    0.00%    passed      8.93%
3794  Tip_3548    0.00%    passed     53.78%
3795  Tip_3549    0.00%    passed     82.37%
3796  Tip_1127    0.00%    passed     19.50%
3797  Tip_1128    0.00%    passed     27.69%
3798  Tip_166     0.00%    passed     88.23%
3799  Tip_467     0.00%    passed     89.76%
3800  Tip_3059    0.00%    passed     73.29%
3801  Tip_3060    0.00%    passed     91.88%
3802  Tip_3859    0.00%    passed     71.71%
3803  Tip_3860    0.00%    passed     85.17%
3804  Tip_234     0.00%    passed     23.71%
3805  Tip_3173    0.00%    passed     92.19%
3806  Tip_3174    0.00%    passed     68.59%
3807  Tip_2354    0.00%    passed     32.20%
3808  Tip_2355    0.00%    passed     66.87%
3809  Tip_2429    0.00%    passed     95.90%
3810  Tip_2430    0.00%    passed     25.88%
3811  Tip_808     0.00%    passed     68.49%
3812  Tip_985     0.00%    passed     87.23%
3813  Tip_3794    0.00%    passed     27.88%
3814  Tip_3795    0.00%    passed     69.26%
3815  Tip_130     0.00%    passed     81.44%
3816  Tip_2565    0.00%    passed     85.33%
3817  Tip_2566    0.00%    passed     49.79%
3818  Tip_896     0.00%    passed     83.16%
3819  Tip_3377    0.00%    passed      7.11%
3820  Tip_3378    0.00%    passed     44.18%
3821  Tip_2199    0.00%    passed      9.45%
3822  Tip_150     0.00%    passed     48.06%
3823  Tip_1266    0.00%    passed     31.92%
3824  Tip_3391    0.00%    passed     54.35%
3825  Tip_3392    0.00%    passed     95.27%
3826  Tip_3240    0.00%    passed     52.63%
3827  Tip_3241    0.00%    passed     81.13%
3828  Tip_733     0.00%    passed     65.08%
3829  Tip_734     0.00%    passed     53.80%
3830  Tip_2431    0.00%    passed     46.88%
3831  Tip_2432    0.00%    passed     92.18%
3832  Tip_2448    0.00%    passed     83.61%
3833  Tip_3264    0.00%    passed     81.65%
3834  Tip_3265    0.00%    passed     18.78%
3835  Tip_2547    0.00%    passed     87.58%
3836  Tip_2548    0.00%    passed     14.01%
3837  Tip_2472    0.00%    passed     72.58%
3838  Tip_2473    0.00%    passed     69.66%
3839  Tip_1555    0.00%    passed     97.20%
3840  Tip_1556    0.00%    passed     17.85%
3841  Tip_1392    0.00%    passed     95.96%
3842  Tip_2349    0.00%    failed      3.80%
3843  Tip_2350    0.00%    passed     92.33%
3844  Tip_3090    0.00%    passed     21.82%
3845  Tip_3091    0.00%    passed     28.41%
3846  Tip_2312    0.00%    passed     93.87%
3847  Tip_2313    0.00%    passed     44.10%
3848  Tip_83      0.00%    passed     56.83%
3849  Tip_446     0.00%    passed     79.67%
3850  Tip_2610    0.00%    passed     87.88%
3851  Tip_2611    0.00%    passed      6.07%
3852  Tip_1018    0.00%    passed     35.93%
3853  Tip_1769    0.00%    passed     48.59%
3854  Tip_1770    0.00%    failed      2.04%
3855  Tip_3897    0.00%    passed     16.20%
3856  Tip_3898    0.00%    passed     45.03%
3857  Tip_1874    0.00%    passed     29.84%
3858  Tip_1407    0.00%    passed     66.20%
3859  Tip_1408    0.00%    failed      4.39%
3860  Tip_1615    0.00%    passed      7.46%
3861  Tip_2580    0.00%    passed     30.78%
3862  Tip_2581    0.00%    passed     14.15%
3863  Tip_507     0.00%    passed     57.06%
3864  Tip_508     0.00%    passed     14.34%
3865  Tip_402     0.00%    passed     49.08%
3866  Tip_1924    0.00%    passed     97.36%
3867  Tip_2330    0.00%    passed     78.58%
3868  Tip_2331    0.00%    passed     99.51%
3869  Tip_1302    0.00%    passed     44.91%
3870  Tip_1303    0.00%    passed     85.43%
3871  Tip_3803    0.00%    passed      7.62%
3872  Tip_3804    0.00%    passed     42.60%
3873  Tip_3365    0.00%    passed     48.83%
3874  Tip_368     0.00%    passed     29.10%
3875  Tip_239     0.00%    passed     29.01%
3876  Tip_707     0.00%    passed     87.29%
3877  Tip_1636    0.00%    passed     60.14%
3878  Tip_3328    0.00%    passed     98.90%
3879  Tip_3329    0.00%    passed     78.83%
3880  Tip_458     0.00%    passed     75.06%
3881  Tip_151     0.00%    passed     15.99%
3882  Tip_2733    0.00%    passed     18.15%
3883  Tip_2734    0.00%    passed     93.56%
3884  Tip_465     0.00%    passed     19.90%
3885  Tip_466     0.00%    passed     70.13%
3886  Tip_3156    0.00%    passed     87.27%
3887  Tip_3157    0.00%    passed     49.99%
3888  Tip_3576    0.00%    passed     70.17%
3889  Tip_3577    0.00%    passed     92.63%
3890  Tip_833     0.00%    passed     64.76%
3891  Tip_1656    0.00%    passed     56.32%
3892  Tip_1657    0.00%    passed     90.15%
3893  Tip_3578    0.00%    failed      4.42%
3894  Tip_3579    0.00%    passed     48.63%
3895  Tip_2410    0.00%    passed     78.78%
3896  Tip_2411    0.00%    passed     91.24%
3897  Tip_292     0.00%    passed     90.04%
3898  Tip_3917    0.00%    passed     10.51%
3899  Tip_3918    0.00%    passed      8.92%
3900  Tip_336     0.00%    passed     90.44%
3901  Tip_337     0.00%    passed     39.67%
3902  Tip_219     0.00%    passed     99.00%
3903  Tip_3639    0.00%    passed     82.62%
3904  Tip_3640    0.00%    passed     68.00%
3905  Tip_2821    0.00%    passed     40.93%
3906  Tip_315     0.00%    passed     69.33%
3907  Tip_32      0.00%    passed     17.76%
3908  Tip_1525    0.00%    passed     45.91%
3909  Tip_1526    0.00%    passed     33.45%
3910  Tip_245     0.00%    passed      7.88%
3911  Tip_1336    0.00%    passed     57.59%
3912  Tip_1337    0.00%    passed     64.41%
3913  Tip_3614    0.00%    passed     17.46%
3914  Tip_3615    0.00%    passed     59.42%
3915  Tip_4       0.00%    passed     45.06%
3916  Tip_2937    0.00%    passed     60.91%
3917  Tip_2938    0.00%    passed     43.32%
3918  Tip_2147    0.00%    passed     34.12%
3919  Tip_2148    0.00%    failed      3.08%
3920  Tip_2358    0.00%    passed     14.06%
3921  Tip_2359    0.00%    passed      9.24%
3922  Tip_1326    0.00%    passed     22.96%
3923  Tip_1327    0.00%    passed     12.86%
3924  Tip_1448    0.00%    passed     76.68%
3925  Tip_2006    0.00%    passed     37.33%
3926  Tip_2007    0.00%    passed     32.43%
3927  Tip_3022    0.00%    passed      8.95%
3928  Tip_3023    0.00%    passed     96.82%
3929  Tip_859     0.00%    passed     30.63%
3930  Tip_965     0.00%    passed     14.16%
3931  Tip_966     0.00%    passed     83.28%
3932  Tip_1015    0.00%    passed     81.87%
3933  Tip_1016    0.00%    passed     81.62%
3934  Tip_635     0.00%    passed     23.13%
3935  Tip_636     0.00%    passed     10.08%
3936  Tip_29      0.00%    passed     11.09%
3937  Tip_2488    0.00%    passed     59.49%
3938  Tip_2489    0.00%    passed     24.40%
3939  Tip_2665    0.00%    failed      0.00%
3940  Tip_2685    0.00%    failed      1.22%
3941  Tip_2801    0.00%    passed      7.20%
3942  Tip_2802    0.00%    failed      3.50%
3943  Tip_802     0.00%    failed      0.49%
3944  Tip_4058    0.00%    passed     92.99%
3945  Tip_4059    0.00%    passed     70.61%
3946  Tip_661     0.00%    passed     66.55%
3947  Tip_662     0.00%    passed     61.56%
3948  Tip_118     0.00%    failed      2.86%
3949  Tip_1239    0.00%    passed     66.52%
3950  Tip_1240    0.00%    passed     18.75%
3951  Tip_3471    0.00%    passed     84.66%
3952  Tip_3472    0.00%    passed     74.84%
3953  Tip_1649    0.00%    passed     50.33%
3954  Tip_978     0.00%    passed     69.46%
3955  Tip_979     0.00%    passed     53.48%
3956  Tip_3050    0.00%    passed     61.31%
3957  Tip_3051    0.00%    passed     46.25%
3958  Tip_810     0.00%    passed     22.99%
3959  Tip_2040    0.00%    passed     77.46%
3960  Tip_2395    0.00%    passed     57.09%
3961  Tip_2459    0.00%    passed     40.40%
3962  Tip_2460    0.00%    passed     71.39%
3963  Tip_4020    0.00%    passed     56.41%
3964  Tip_4021    0.00%    passed     91.53%
3965  Tip_175     0.00%    passed     14.03%
3966  Tip_1258    0.00%    passed     50.46%
3967  Tip_2814    0.00%    passed     57.25%
3968  Tip_2815    0.00%    passed     32.81%
3969  Tip_1902    0.00%    passed     61.18%
3970  Tip_723     0.00%    passed     16.01%
3971  Tip_278     0.00%    passed     33.59%
3972  Tip_516     0.00%    passed     26.24%
3973  Tip_2751    0.00%    passed     80.63%
3974  Tip_2752    0.00%    failed      0.20%
3975  Tip_872     0.00%    passed     48.89%
3976  Tip_1532    0.00%    passed     42.68%
3977  Tip_1820    0.00%    passed     93.87%
3978  Tip_1821    0.00%    passed     67.54%
3979  Tip_98      0.00%    passed     95.54%
3980  Tip_99      0.00%    passed     97.74%
3981  Tip_319     0.00%    passed     96.95%
3982  Tip_320     0.00%    passed     87.45%
3983  Tip_3938    0.00%    passed     52.07%
3984  Tip_3939    0.00%    passed     72.53%
3985  Tip_2233    0.00%    passed     96.26%
3986  Tip_1867    0.00%    passed     55.54%
3987  Tip_2422    0.00%    passed     83.96%
3988  Tip_3827    0.00%    passed     74.08%
3989  Tip_3828    0.00%    passed     95.73%
3990  Tip_1961    0.00%    passed     39.24%
3991  Tip_1962    0.00%    passed     19.61%
3992  Tip_699     0.00%    passed     30.14%
3993  Tip_799     0.00%    passed     71.41%
3994  Tip_2614    0.00%    passed     78.75%
3995  Tip_2615    0.00%    passed     53.38%
3996  Tip_1644    0.00%    passed     80.07%
3997  Tip_481     0.00%    passed     50.91%
3998  Tip_2637    0.00%    passed     46.37%
3999  Tip_3368    0.00%    passed     87.15%
4000  Tip_3505    0.00%    passed     72.36%
4001  Tip_3506    0.00%    passed     72.85%
4002  Tip_3159    0.00%    passed     60.34%
4003  Tip_3160    0.00%    passed     42.12%
4004  Tip_3171    0.00%    passed      7.12%
4005  Tip_3172    0.00%    passed     27.78%
4006  Tip_2711    0.00%    failed      0.60%
4007  Tip_420     0.00%    failed      1.91%
4008  Tip_258     0.00%    passed     96.79%
4009  Tip_1420    0.00%    passed     79.54%
4010  Tip_1872    0.00%    passed     52.40%
4011  Tip_1873    0.00%    passed     22.08%
4012  Tip_491     0.00%    passed     85.34%
4013  Tip_280     0.00%    passed     97.56%
4014  Tip_703     0.00%    passed     17.01%
4015  Tip_2973    0.00%    passed     45.35%
4016  Tip_2974    0.00%    passed     75.70%
4017  Tip_2334    0.00%    passed     92.29%
4018  Tip_2113    0.00%    passed     83.42%
4019  Tip_2114    0.00%    passed     47.33%
4020  Tip_1958    0.00%    failed      2.36%
4021  Tip_3655    0.00%    passed     95.75%
4022  Tip_3656    0.00%    passed     75.48%
4023  Tip_112     0.00%    passed     17.24%
4024  Tip_427     0.00%    passed     79.02%
4025  Tip_1194    0.00%    failed      3.59%
4026  Tip_2803    0.00%    passed     99.26%
4027  Tip_2804    0.00%    passed     10.20%
4028  Tip_1629    0.00%    passed     89.47%
4029  Tip_1630    0.00%    passed     37.06%
4030  Tip_2375    0.00%    passed     66.34%
4031  Tip_2376    0.00%    passed     88.49%
4032  Tip_2249    0.00%    passed     23.98%
4033  Tip_2896    0.00%    passed     51.17%
4034  Tip_3473    0.00%    failed      2.35%
4035  Tip_3474    0.00%    passed     79.39%
4036  Tip_429     0.00%    passed     76.55%
4037  Tip_430     0.00%    passed     75.45%
4038  Tip_1165    0.00%    passed     10.68%
4039  Tip_3875    0.00%    passed      7.48%
4040  Tip_3876    0.00%    failed      1.84%
4041  Tip_3765    0.00%    passed      9.19%
4042  Tip_3360    0.00%    passed      7.65%
4043  Tip_1981    0.00%    failed      0.02%
4044  Tip_2612    0.00%    passed     53.24%
4045  Tip_2613    0.00%    passed     89.51%
4046  Tip_1308    0.00%    passed     37.85%
4047  Tip_1401    0.00%    passed     97.07%
4048  Tip_1402    0.00%    passed     63.80%
4049  Tip_878     0.00%    passed     73.96%
4050  Tip_1729    0.00%    passed     94.98%
4051  Tip_1730    0.00%    passed     80.01%
4052  Tip_1787    0.00%    passed     90.42%
4053  Tip_1788    0.00%    passed     28.04%
4054  Tip_3262    0.00%    passed     51.06%
4055  Tip_3263    0.00%    passed     65.63%
4056  Tip_953     0.00%    passed     25.87%
4057  Tip_417     0.00%    passed     35.49%
4058  Tip_1134    0.00%    passed     60.09%
4059  Tip_1135    0.00%    passed     44.86%
4060  Tip_4094    0.00%    passed     34.17%
4061  Tip_4095    0.00%    passed     32.15%
4062  Tip_927     0.00%    passed     34.61%
4063  Tip_928     0.00%    passed     15.03%
4064  Tip_210     0.00%    passed     25.78%
4065  Tip_1247    0.00%    passed     66.03%
4066  Tip_1248    0.00%    passed     51.01%
4067  Tip_3516    0.00%    passed     92.14%
4068  Tip_3517    0.00%    passed     73.37%
4069  Tip_3140    0.00%    passed     62.83%
4070  Tip_2636    0.00%    passed     84.62%
4071  Tip_944     0.00%    passed     64.87%
4072  Tip_409     0.00%    failed      1.58%
4073  Tip_4040    0.00%    passed     12.57%
4074  Tip_4041    0.00%    passed     67.72%
4075  Tip_1473    0.00%    failed      2.98%
4076  Tip_797     0.00%    passed     81.28%
4077  Tip_904     0.00%    passed     67.08%
4078  Tip_905     0.00%    passed     94.04%
4079  Tip_228     0.00%    failed      2.89%
4080  Tip_1758    0.00%    passed     13.68%
4081  Tip_1759    0.00%    passed     39.42%
4082  Tip_1338    0.00%    passed     15.04%
4083  Tip_2171    0.00%    passed     86.92%
4084  Tip_2172    0.00%    passed     30.97%
4085  Tip_3776    0.00%    passed     53.05%
4086  Tip_3777    0.00%    passed     75.77%
4087  Tip_1700    0.00%    passed     74.84%
4088  Tip_1343    0.00%    passed     51.83%
4089  Tip_601     0.00%    passed     73.34%
4090  Tip_602     0.00%    passed     81.87%
4091  Tip_3586    0.00%    passed     75.16%
4092  Tip_3587    0.00%    passed     36.55%
4093  Tip_3907    0.00%    passed     96.38%
4094  Tip_3908    0.00%    passed     85.67%
4095  Tip_1816    0.00%    passed     71.55%
4096  Tip_1817    0.00%    passed     90.84%
****  TOTAL       0.00%  246 sequences failed composition chi2 test (p-value<5%; df=19)

Partition file is not in NEXUS format, assuming RAxML-style partition file...
Subset	Type	Seqs	Sites	Infor	Invar	Model	Name
1	AA	4096	1	1	0	GTR20+FO	col1
2	AA	4096	1	1	0	GTR20+FO	col2
3	AA	4096	1	1	0	GTR20+FO	col3
4	AA	4096	1	1	0	GTR20+FO	col4
5	AA	4096	1	1	0	GTR20+FO	col5
6	AA	4096	1	1	0	GTR20+FO	col6
7	AA	4096	1	1	0	GTR20+FO	col7
8	AA	4096	1	1	0	GTR20+FO	col8
9	AA	4096	1	1	0	GTR20+FO	col9
10	AA	4096	1	1	0	GTR20+FO	col10
11	AA	4096	1	1	0	GTR20+FO	col11
12	AA	4096	1	1	0	GTR20+FO	col12
13	AA	4096	1	1	0	GTR20+FO	col13
14	AA	4096	1	1	0	GTR20+FO	col14
15	AA	4096	1	1	0	GTR20+FO	col15
16	AA	4096	1	1	0	GTR20+FO	col16
17	AA	4096	1	1	0	GTR20+FO	col17
18	AA	4096	1	1	0	GTR20+FO	col18
19	AA	4096	1	1	0	GTR20+FO	col19
20	AA	4096	1	1	0	GTR20+FO	col20
Degree of missing data: 0.000

NOTE: Tip_1722 is identical to Tip_1721 but kept for subsequent analysis
NOTE: Tip_815 is identical to Tip_814 but kept for subsequent analysis
NOTE: Tip_3155 is identical to Tip_3154 but kept for subsequent analysis
NOTE: Tip_3153 is identical to Tip_3152 but kept for subsequent analysis
NOTE: Tip_3336 is identical to Tip_3335 but kept for subsequent analysis
Reading input tree file data/random/tree_4096.nwk ...
WARNING: GTR20 model will estimate 189 substitution rates that might be overfitting!
WARNING: Please only use GTR20 with very large data and always test for model fit!
WARNING: GTR20 model will estimate 189 substitution rates that might be overfitting!
WARNING: Please only use GTR20 with very large data and always test for model fit!
WARNING: GTR20 model will estimate 189 substitution rates that might be overfitting!
WARNING: Please only use GTR20 with very large data and always test for model fit!
WARNING: GTR20 model will estimate 189 substitution rates that might be overfitting!
WARNING: Please only use GTR20 with very large data and always test for model fit!
WARNING: GTR20 model will estimate 189 substitution rates that might be overfitting!
WARNING: Please only use GTR20 with very large data and always test for model fit!
WARNING: GTR20 model will estimate 189 substitution rates that might be overfitting!
WARNING: Please only use GTR20 with very large data and always test for model fit!
WARNING: GTR20 model will estimate 189 substitution rates that might be overfitting!
WARNING: Please only use GTR20 with very large data and always test for model fit!
WARNING: GTR20 model will estimate 189 substitution rates that might be overfitting!
WARNING: Please only use GTR20 with very large data and always test for model fit!
WARNING: GTR20 model will estimate 189 substitution rates that might be overfitting!
WARNING: Please only use GTR20 with very large data and always test for model fit!
WARNING: GTR20 model will estimate 189 substitution rates that might be overfitting!
WARNING: Please only use GTR20 with very large data and always test for model fit!
WARNING: GTR20 model will estimate 189 substitution rates that might be overfitting!
WARNING: Please only use GTR20 with very large data and always test for model fit!
WARNING: GTR20 model will estimate 189 substitution rates that might be overfitting!
WARNING: Please only use GTR20 with very large data and always test for model fit!
WARNING: GTR20 model will estimate 189 substitution rates that might be overfitting!
WARNING: Please only use GTR20 with very large data and always test for model fit!
WARNING: GTR20 model will estimate 189 substitution rates that might be overfitting!
WARNING: Please only use GTR20 with very large data and always test for model fit!
WARNING: GTR20 model will estimate 189 substitution rates that might be overfitting!
WARNING: Please only use GTR20 with very large data and always test for model fit!
WARNING: GTR20 model will estimate 189 substitution rates that might be overfitting!
WARNING: Please only use GTR20 with very large data and always test for model fit!
WARNING: GTR20 model will estimate 189 substitution rates that might be overfitting!
WARNING: Please only use GTR20 with very large data and always test for model fit!
WARNING: GTR20 model will estimate 189 substitution rates that might be overfitting!
WARNING: Please only use GTR20 with very large data and always test for model fit!
WARNING: GTR20 model will estimate 189 substitution rates that might be overfitting!
WARNING: Please only use GTR20 with very large data and always test for model fit!
WARNING: GTR20 model will estimate 189 substitution rates that might be overfitting!
WARNING: Please only use GTR20 with very large data and always test for model fit!

NOTE: 304 MB RAM (0 GB) is required!
Estimate model parameters (epsilon = 0.010)
Initial log-likelihood: -194206.151
Current log-likelihood at step 1: -177690.339
Current log-likelihood at step 2: -176400.809
Current log-likelihood at step 3: -175791.859
Current log-likelihood at step 4: -175470.593
Current log-likelihood at step 5: -175392.195
Current log-likelihood at step 6: -175362.801
Current log-likelihood at step 7: -175357.257
Current log-likelihood at step 8: -175355.519
Current log-likelihood at step 9: -175355.019
Current log-likelihood at step 10: -175354.753
Current log-likelihood at step 11: -175354.481
Current log-likelihood at step 12: -175354.382
Current log-likelihood at step 13: -175354.289
Current log-likelihood at step 14: -175354.226
Current log-likelihood at step 15: -175354.154
Current log-likelihood at step 16: -175354.103
Current log-likelihood at step 17: -175354.064
Current log-likelihood at step 18: -175354.003
Current log-likelihood at step 19: -175353.946
Current log-likelihood at step 20: -175353.892
Current log-likelihood at step 21: -175353.846
Current log-likelihood at step 22: -175353.812
Current log-likelihood at step 23: -175353.763
Current log-likelihood at step 24: -175353.717
Current log-likelihood at step 25: -175353.673
Current log-likelihood at step 26: -175353.631
Current log-likelihood at step 27: -175353.598
Current log-likelihood at step 28: -175353.570
Current log-likelihood at step 29: -175353.542
Current log-likelihood at step 30: -175353.513
Current log-likelihood at step 31: -175353.493
Current log-likelihood at step 32: -175353.463
Current log-likelihood at step 33: -175353.432
Current log-likelihood at step 34: -175353.411
Current log-likelihood at step 35: -175353.386
Current log-likelihood at step 36: -175353.352
Current log-likelihood at step 37: -175353.319
Current log-likelihood at step 38: -175353.296
Current log-likelihood at step 39: -175353.278
Current log-likelihood at step 40: -175353.261
Current log-likelihood at step 41: -175353.230
Current log-likelihood at step 42: -175353.197
Current log-likelihood at step 43: -175353.168
Current log-likelihood at step 44: -175353.155
Current log-likelihood at step 45: -175353.134
Current log-likelihood at step 46: -175353.122
Current log-likelihood at step 47: -175353.108
Current log-likelihood at step 48: -175353.088
Current log-likelihood at step 49: -175353.066
Current log-likelihood at step 50: -175353.039
Current log-likelihood at step 51: -175353.022
Current log-likelihood at step 52: -175353.008
Current log-likelihood at step 53: -175352.989
Current log-likelihood at step 54: -175352.974
Current log-likelihood at step 55: -175352.963
Current log-likelihood at step 56: -175352.952
Current log-likelihood at step 57: -175352.943
Parameters optimization took 56 rounds (72026.656 sec)


WARNING: Estimated model parameters are at boundary that can cause numerical instability!

Wrote distance file to... 
Partition information was printed to data/sim/alignment_4096_20_1.single_iqtree.log.best_model.nex
BEST SCORE FOUND : -175352.943
Total tree length: 4095.850

Total number of iterations: 0
CPU time used for tree search: 0.000 sec (0h:0m:0s)
Wall-clock time used for tree search: 0.000 sec (0h:0m:0s)
Total CPU time used: 71532.896 sec (19h:52m:12s)
Total wall-clock time used: 72028.259 sec (20h:0m:28s)

Analysis results written to: 
  IQ-TREE report:                data/sim/alignment_4096_20_1.single_iqtree.log.iqtree
  Maximum-likelihood tree:       data/sim/alignment_4096_20_1.single_iqtree.log.treefile
  Screen log file:               data/sim/alignment_4096_20_1.single_iqtree.log.log

Date and Time: Wed Nov 12 06:28:25 2025
	Command being timed: "./iqtree3 -s data/sim/alignment_4096_20.fasta -nt 1 -q data/partition_20_iqtree.txt --redo -te data/random/tree_4096.nwk -blfix -pre data/sim/alignment_4096_20_1.single_iqtree.log"
	User time (seconds): 71557.11
	System time (seconds): 55.78
	Percent of CPU this job got: 99%
	Elapsed (wall clock) time (h:mm:ss or m:ss): 20:00:54
	Average shared text size (kbytes): 0
	Average unshared data size (kbytes): 0
	Average stack size (kbytes): 0
	Average total size (kbytes): 0
	Maximum resident set size (kbytes): 1351092
	Average resident set size (kbytes): 0
	Major (requiring I/O) page faults: 118
	Minor (reclaiming a frame) page faults: 551397
	Voluntary context switches: 370
	Involuntary context switches: 27280213
	Swaps: 0
	File system inputs: 0
	File system outputs: 4496
	Socket messages sent: 0
	Socket messages received: 0
	Signals delivered: 0
	Page size (bytes): 4096
	Exit status: 0
