# Supplementary material for: Phylograd: fast column-specific calculation of substitution model gradients
Source: BMC Bioinformatics. 2025 Dec 23;27:20. doi: 10.1186/s12859-025-06353-4 (PMC12836810; doi:10.1186/s12859-025-06353-4)
Supplement: Supplementary file 1 — (zip 4800 KB) [file 12859_2025_6353_MOESM1_ESM.zip › alignment_4096_20_5.single_phylograd.log]

Likelihood=-9771.123053756788
Iteration 0: 9771.123053756788
Iteration 1: 9771.123053756788
Likelihood=-10078.724705719875
Iteration 0: 10078.724705719875
Iteration 1: 10078.724705719875
Likelihood=-10049.538398447497
Iteration 0: 10049.538398447497
Iteration 1: 10049.538398447497
Likelihood=-10057.716649232589
Iteration 0: 10057.716649232589
Iteration 1: 10057.716649232589
Likelihood=-9949.062150705835
Iteration 0: 9949.062150705835
Iteration 1: 9949.062150705835
Likelihood=-9547.649469893664
Iteration 2: 9547.649469893664
Likelihood=-9705.422760977146
Iteration 2: 9705.422760977146
Likelihood=-9826.284123491101
Iteration 2: 9826.284123491101
Likelihood=-9851.009620272534
Iteration 2: 9851.009620272534
Likelihood=-9825.948512611536
Iteration 2: 9825.948512611536
Likelihood=-9392.84177104469
Iteration 3: 9392.84177104469
Likelihood=-9543.348395918734
Iteration 3: 9543.348395918734
Likelihood=-9666.34224374395
Iteration 3: 9666.34224374395
Likelihood=-9695.111754525093
Iteration 3: 9695.111754525093
Likelihood=-9673.848425401648
Iteration 3: 9673.848425401648
Likelihood=-9422.338234076644
Iteration 4: 9422.338234076644
Likelihood=-9269.452690640896
Iteration 4: 9269.452690640896
Likelihood=-9540.967421437406
Iteration 4: 9540.967421437406
Likelihood=-9319.685260933356
Iteration 5: 9319.685260933356
Likelihood=-9572.103308417669
Iteration 4: 9572.103308417669
Likelihood=-9555.00830957792
Iteration 4: 9555.00830957792
Likelihood=-9159.868617569773
Iteration 5: 9159.868617569773
Likelihood=-9229.009085944066
Iteration 6: 9229.009085944066
Likelihood=-9432.274588781012
Iteration 5: 9432.274588781012
Likelihood=-9463.5858836803
Iteration 5: 9463.5858836803
Likelihood=-9450.267644921014
Iteration 5: 9450.267644921014
Likelihood=-9059.94215194629
Iteration 6: 9059.94215194629
Likelihood=-9149.864452051293
Iteration 7: 9149.864452051293
Likelihood=-9335.264733886197
Iteration 6: 9335.264733886197
Likelihood=-9365.073311362597
Iteration 6: 9365.073311362597
Likelihood=-9354.651824284676
Iteration 6: 9354.651824284676
Likelihood=-9082.000605784257
Iteration 8: 9082.000605784257
Likelihood=-8972.878029201258
Iteration 7: 8972.878029201258
Likelihood=-9026.185255811199
Iteration 9: 9026.185255811199
Likelihood=-9249.95814147396
Iteration 7: 9249.95814147396
Likelihood=-9278.144926637906
Iteration 7: 9278.144926637906
Likelihood=-9269.14895872539
Iteration 7: 9269.14895872539
Likelihood=-8893.264872133313
Iteration 8: 8893.264872133313
Likelihood=-8980.632968441509
Iteration 10: 8980.632968441509
Likelihood=-9174.230682380829
Iteration 8: 9174.230682380829
Likelihood=-9200.779932148143
Iteration 8: 9200.779932148143
Likelihood=-9193.035110512255
Iteration 8: 9193.035110512255
Likelihood=-8941.899532032656
Iteration 11: 8941.899532032656
Likelihood=-8828.734498882166
Iteration 9: 8828.734498882166
Likelihood=-9108.90983876457
Iteration 9: 9108.90983876457
Likelihood=-8910.460675299299
Iteration 12: 8910.460675299299
Likelihood=-9135.527712788851
Iteration 9: 9135.527712788851
Likelihood=-9128.534932036053
Iteration 9: 9128.534932036053
Likelihood=-8775.857595659694
Iteration 10: 8775.857595659694
Likelihood=-8885.349747814244
Iteration 13: 8885.349747814244
Likelihood=-9052.9738474592
Iteration 10: 9052.9738474592
Likelihood=-9083.991375752976
Iteration 10: 9083.991375752976
Likelihood=-9075.063482351343
Iteration 10: 9075.063482351343
Likelihood=-8732.476794264932
Iteration 11: 8732.476794264932
Likelihood=-8863.61076285515
Iteration 14: 8863.61076285515
Likelihood=-9008.02236774827
Iteration 11: 9008.02236774827
Likelihood=-9039.933532243274
Iteration 11: 9039.933532243274
Likelihood=-9032.863313036092
Iteration 11: 9032.863313036092
Likelihood=-8846.154367667288
Iteration 15: 8846.154367667288
Likelihood=-8700.978647468528
Iteration 12: 8700.978647468528
Likelihood=-8968.657394898357
Iteration 12: 8968.657394898357
Likelihood=-8831.591150614304
Iteration 16: 8831.591150614304
Likelihood=-9007.120499778957
Iteration 12: 9007.120499778957
Likelihood=-8998.05196216626
Iteration 12: 8998.05196216626
Likelihood=-8678.051047399937
Iteration 13: 8678.051047399937
Likelihood=-8819.391481390048
Iteration 17: 8819.391481390048
Likelihood=-8939.644280460707
Iteration 13: 8939.644280460707
Likelihood=-8982.739901166813
Iteration 13: 8982.739901166813
Likelihood=-8970.83769405511
Iteration 13: 8970.83769405511
Likelihood=-8658.376746438116
Iteration 14: 8658.376746438116
Likelihood=-8810.147749281665
Iteration 18: 8810.147749281665
Likelihood=-8915.013274753812
Iteration 14: 8915.013274753812
Likelihood=-8801.435370981353
Iteration 19: 8801.435370981353
Likelihood=-8961.808795274394
Iteration 14: 8961.808795274394
Likelihood=-8949.15814848198
Iteration 14: 8949.15814848198
Likelihood=-8643.643523595547
Iteration 15: 8643.643523595547
Likelihood=-8896.224013717705
Iteration 15: 8896.224013717705
Likelihood=-8794.083424786328
Iteration 20: 8794.083424786328
Likelihood=-8946.765305589173
Iteration 15: 8946.765305589173
Likelihood=-8932.719589412289
Iteration 15: 8932.719589412289
Likelihood=-8630.316887454434
Iteration 16: 8630.316887454434
Likelihood=-8787.67103687461
Iteration 21: 8787.67103687461
Likelihood=-8881.871549940737
Iteration 16: 8881.871549940737
Likelihood=-8934.762629020908
Iteration 16: 8934.762629020908
Likelihood=-8919.933147126103
Iteration 16: 8919.933147126103
Likelihood=-8782.028508383468
Iteration 22: 8782.028508383468
Likelihood=-8619.334825203
Iteration 17: 8619.334825203
Likelihood=-8869.372459769
Iteration 17: 8869.372459769
Likelihood=-8778.227554093166
Iteration 23: 8778.227554093166
Likelihood=-8924.626108937946
Iteration 17: 8924.626108937946
Likelihood=-8909.002937745463
Iteration 17: 8909.002937745463
Likelihood=-8611.55507468482
Iteration 18: 8611.55507468482
Likelihood=-8774.234082659344
Iteration 24: 8774.234082659344
Likelihood=-8859.023914678426
Iteration 18: 8859.023914678426
Likelihood=-8917.21191856222
Iteration 18: 8917.21191856222
Likelihood=-8899.95149295695
Iteration 18: 8899.95149295695
Likelihood=-8603.747774860827
Iteration 19: 8603.747774860827
Likelihood=-8771.528424156071
Iteration 25: 8771.528424156071
Likelihood=-8849.648931661986
Iteration 19: 8849.648931661986
Likelihood=-8910.05611884153
Iteration 19: 8910.05611884153
Likelihood=-8767.72885651265
Iteration 26: 8767.72885651265
Likelihood=-8891.57653125735
Iteration 19: 8891.57653125735
Likelihood=-8597.341225016256
Iteration 20: 8597.341225016256
Likelihood=-8841.4975466116
Iteration 20: 8841.4975466116
Likelihood=-8768.228123775074
Likelihood=-8903.443207504477
Iteration 20: 8903.443207504477
Likelihood=-8884.455747122054
Iteration 20: 8884.455747122054
Likelihood=-8592.773383789612
Iteration 21: 8592.773383789612
Likelihood=-8766.306237209761
Iteration 27: 8766.306237209761
Likelihood=-8835.072016190708
Iteration 21: 8835.072016190708
Likelihood=-8898.003142578245
Iteration 21: 8898.003142578245
Likelihood=-8878.13690749165
Iteration 21: 8878.13690749165
Likelihood=-8588.652275760836
Iteration 22: 8588.652275760836
Likelihood=-8764.723904227758
Iteration 28: 8764.723904227758
Likelihood=-8829.490957311931
Iteration 22: 8829.490957311931
Likelihood=-8761.39151172337
Iteration 29: 8761.39151172337
Likelihood=-8892.394191676061
Iteration 22: 8892.394191676061
Likelihood=-8873.826519197484
Iteration 22: 8873.826519197484
Likelihood=-8585.201170376527
Iteration 23: 8585.201170376527
Likelihood=-8825.23825989221
Iteration 23: 8825.23825989221
Likelihood=-8759.647625389367
Iteration 30: 8759.647625389367
Likelihood=-8888.419821141693
Iteration 23: 8888.419821141693
Likelihood=-8871.067016042598
Iteration 23: 8871.067016042598
Likelihood=-8582.509937341043
Iteration 24: 8582.509937341043
Likelihood=-8757.929545153082
Iteration 31: 8757.929545153082
Likelihood=-8821.238409792693
Iteration 24: 8821.238409792693
Likelihood=-8884.318057876084
Iteration 24: 8884.318057876084
Likelihood=-8868.726177418423
Iteration 24: 8868.726177418423
Likelihood=-8580.49540303284
Iteration 25: 8580.49540303284
Likelihood=-8755.87816035965
Iteration 32: 8755.87816035965
Likelihood=-8818.291269874358
Iteration 25: 8818.291269874358
Likelihood=-8754.489624134041
Iteration 33: 8754.489624134041
Likelihood=-8882.046892752805
Iteration 25: 8882.046892752805
Likelihood=-8577.600705662604
Iteration 26: 8577.600705662604
Likelihood=-8866.207416969979
Iteration 25: 8866.207416969979
Likelihood=-8816.219151582804
Iteration 26: 8816.219151582804
Likelihood=-8753.975470933217
Iteration 34: 8753.975470933217
Likelihood=-8880.021335793273
Iteration 26: 8880.021335793273
Likelihood=-8575.97811129916
Iteration 27: 8575.97811129916
Likelihood=-8864.916115453003
Iteration 26: 8864.916115453003
Likelihood=-8753.221709124426
Iteration 35: 8753.221709124426
Likelihood=-8814.667857784154
Iteration 27: 8814.667857784154
Likelihood=-8877.476634258013
Iteration 27: 8877.476634258013
Likelihood=-8752.842889976082
Iteration 36: 8752.842889976082
Likelihood=-8574.254978409597
Iteration 28: 8574.254978409597
Likelihood=-8863.246647493555
Iteration 27: 8863.246647493555
Likelihood=-8812.934293026581
Iteration 28: 8812.934293026581
Likelihood=-8752.245939891325
Iteration 37: 8752.245939891325
Likelihood=-8875.913474124156
Iteration 28: 8875.913474124156
Likelihood=-8573.399328319265
Iteration 29: 8573.399328319265
Likelihood=-8860.946937683671
Iteration 28: 8860.946937683671
Likelihood=-8810.130922416276
Iteration 29: 8810.130922416276
Likelihood=-8751.223750008752
Iteration 38: 8751.223750008752
Likelihood=-8874.518200045237
Iteration 29: 8874.518200045237
Likelihood=-8572.059811490348
Iteration 30: 8572.059811490348
Likelihood=-8859.039544726373
Iteration 29: 8859.039544726373
Likelihood=-8750.394824593643
Iteration 39: 8750.394824593643
Likelihood=-8808.480348879795
Iteration 30: 8808.480348879795
Likelihood=-8873.584432515678
Iteration 30: 8873.584432515678
Likelihood=-8749.740080154494
Iteration 40: 8749.740080154494
Likelihood=-8571.779679452626
Iteration 31: 8571.779679452626
Likelihood=-8857.532136111673
Iteration 30: 8857.532136111673
Likelihood=-8806.775906479077
Iteration 31: 8806.775906479077
Likelihood=-8749.244710189283
Iteration 41: 8749.244710189283
Likelihood=-8872.114795304606
Iteration 31: 8872.114795304606
Likelihood=-8570.807599170303
Iteration 32: 8570.807599170303
Likelihood=-8855.857723587558
Iteration 31: 8855.857723587558
Likelihood=-8748.690328530718
Iteration 42: 8748.690328530718
Likelihood=-8805.904804223743
Iteration 32: 8805.904804223743
Likelihood=-8871.102591014585
Iteration 32: 8871.102591014585
Likelihood=-8570.361036196857
Iteration 33: 8570.361036196857
Likelihood=-8748.381105176846
Iteration 43: 8748.381105176846
Likelihood=-8854.93657223435
Iteration 32: 8854.93657223435
Likelihood=-8805.11542157558
Iteration 33: 8805.11542157558
Likelihood=-8870.07235250462
Iteration 33: 8870.07235250462
Likelihood=-8747.458424167256
Iteration 44: 8747.458424167256
Likelihood=-8569.84088823024
Iteration 34: 8569.84088823024
Likelihood=-8853.919827264748
Iteration 33: 8853.919827264748
Likelihood=-8804.259766056328
Iteration 34: 8804.259766056328
Likelihood=-8747.218416035872
Iteration 45: 8747.218416035872
Likelihood=-8869.308034882957
Iteration 34: 8869.308034882957
Likelihood=-8569.036081023856
Iteration 35: 8569.036081023856
Likelihood=-8852.76598187253
Iteration 34: 8852.76598187253
Likelihood=-8746.866270654209
Iteration 46: 8746.866270654209
Likelihood=-8803.527604184645
Iteration 35: 8803.527604184645
Likelihood=-8868.477659859569
Iteration 35: 8868.477659859569
Likelihood=-8568.815640286019
Iteration 36: 8568.815640286019
Likelihood=-8746.888123744295
Likelihood=-8851.641591894206
Iteration 35: 8851.641591894206
Likelihood=-8802.67671000984
Iteration 36: 8802.67671000984
Likelihood=-8746.612579568198
Iteration 47: 8746.612579568198
Likelihood=-8867.840432407247
Iteration 36: 8867.840432407247
Likelihood=-8567.757837893527
Iteration 37: 8567.757837893527
Likelihood=-8850.775037796751
Iteration 36: 8850.775037796751
Likelihood=-8802.298071701682
Iteration 37: 8802.298071701682
Likelihood=-8746.245892637118
Iteration 48: 8746.245892637118
Likelihood=-8866.865196869105
Iteration 37: 8866.865196869105
Likelihood=-8567.37790242048
Iteration 38: 8567.37790242048
Likelihood=-8850.252325573625
Iteration 37: 8850.252325573625
Likelihood=-8745.850547107124
Iteration 49: 8745.850547107124
Likelihood=-8801.840844255781
Iteration 38: 8801.840844255781
Likelihood=-8866.34997103952
Iteration 38: 8866.34997103952
Likelihood=-8566.871809352737
Iteration 39: 8566.871809352737
Likelihood=-8745.456343426116
Iteration 50: 8745.456343426116
Likelihood=-8849.774708305802
Iteration 38: 8849.774708305802
Likelihood=-8801.429649729367
Iteration 39: 8801.429649729367
Likelihood=-8745.258144679585
Iteration 51: 8745.258144679585
Likelihood=-8865.709292234525
Iteration 39: 8865.709292234525
Likelihood=-8566.20645661122
Iteration 40: 8566.20645661122
Likelihood=-8849.309124256442
Iteration 39: 8849.309124256442
Likelihood=-8800.971599162616
Iteration 40: 8800.971599162616
Likelihood=-8744.851158246352
Iteration 52: 8744.851158246352
Likelihood=-8865.260350885641
Iteration 40: 8865.260350885641
Likelihood=-8565.566266703025
Iteration 41: 8565.566266703025
Likelihood=-8744.64661612189
Iteration 53: 8744.64661612189
Likelihood=-8848.765105790128
Iteration 40: 8848.765105790128
Likelihood=-8800.442737711008
Iteration 41: 8800.442737711008
Likelihood=-8864.612219501485
Iteration 41: 8864.612219501485
Likelihood=-8564.92257641224
Iteration 42: 8564.92257641224
Likelihood=-8744.380466059141
Iteration 54: 8744.380466059141
Likelihood=-8848.23920978378
Iteration 41: 8848.23920978378
Likelihood=-8800.093612525468
Iteration 42: 8800.093612525468
Likelihood=-8744.155888714226
Iteration 55: 8744.155888714226
Likelihood=-8864.306771268852
Iteration 42: 8864.306771268852
Likelihood=-8564.35990954198
Iteration 43: 8564.35990954198
Likelihood=-8847.745626528153
Iteration 42: 8847.745626528153
Likelihood=-8799.450035334421
Iteration 43: 8799.450035334421
Likelihood=-8743.876011916718
Iteration 56: 8743.876011916718
Likelihood=-8863.966843884024
Iteration 43: 8863.966843884024
Likelihood=-8563.962786895985
Iteration 44: 8563.962786895985
Likelihood=-8743.693597725902
Iteration 57: 8743.693597725902
Likelihood=-8847.386165479
Iteration 43: 8847.386165479
Likelihood=-8798.999033013524
Iteration 44: 8798.999033013524
Likelihood=-8863.435801619195
Iteration 44: 8863.435801619195
Likelihood=-8743.536176826561
Iteration 58: 8743.536176826561
Likelihood=-8563.812838948339
Iteration 45: 8563.812838948339
Likelihood=-8847.144150291957
Iteration 44: 8847.144150291957
Likelihood=-8798.508997189261
Iteration 45: 8798.508997189261
Likelihood=-8743.463780018725
Iteration 59: 8743.463780018725
Likelihood=-8863.37546323213
Likelihood=-8563.371870712455
Iteration 46: 8563.371870712455
Likelihood=-8846.895680336098
Iteration 45: 8846.895680336098
Likelihood=-8798.154067057525
Iteration 46: 8798.154067057525
Likelihood=-8743.24368815086
Iteration 60: 8743.24368815086
Likelihood=-8863.081326984497
Iteration 45: 8863.081326984497
Likelihood=-8563.222748702921
Iteration 47: 8563.222748702921
Likelihood=-8743.121183130937
Iteration 61: 8743.121183130937
Likelihood=-8797.765269192916
Iteration 47: 8797.765269192916
Likelihood=-8846.598755513414
Iteration 46: 8846.598755513414
Likelihood=-8862.691805716753
Iteration 46: 8862.691805716753
Likelihood=-8742.994565542662
Iteration 62: 8742.994565542662
Likelihood=-8562.867243224793
Iteration 48: 8562.867243224793
Likelihood=-8797.329993947695
Iteration 48: 8797.329993947695
Likelihood=-8846.443035076894
Iteration 47: 8846.443035076894
Likelihood=-8742.879292440404
Iteration 63: 8742.879292440404
Likelihood=-8862.38051964904
Iteration 47: 8862.38051964904
Likelihood=-8562.626015570166
Iteration 49: 8562.626015570166
Likelihood=-8796.958942962003
Iteration 49: 8796.958942962003
Likelihood=-8742.74205285536
Iteration 64: 8742.74205285536
Likelihood=-8846.184726445963
Iteration 48: 8846.184726445963
Likelihood=-8862.042917299339
Iteration 48: 8862.042917299339
Likelihood=-8562.283850244421
Iteration 50: 8562.283850244421
Likelihood=-8742.657831227456
Iteration 65: 8742.657831227456
Likelihood=-8796.74935726964
Iteration 50: 8796.74935726964
Likelihood=-8846.064964005633
Iteration 49: 8846.064964005633
Likelihood=-8861.847009247651
Iteration 49: 8861.847009247651
Likelihood=-8742.553600864372
Iteration 66: 8742.553600864372
Likelihood=-8562.092652338008
Iteration 51: 8562.092652338008
Likelihood=-8796.525368537827
Iteration 51: 8796.525368537827
Likelihood=-8845.890909307233
Iteration 50: 8845.890909307233
Likelihood=-8742.421699636487
Iteration 67: 8742.421699636487
Likelihood=-8861.49621637509
Iteration 50: 8861.49621637509
Likelihood=-8561.906988286664
Iteration 52: 8561.906988286664
Likelihood=-8742.265313826623
Iteration 68: 8742.265313826623
Likelihood=-8796.267085991665
Iteration 52: 8796.267085991665
Likelihood=-8845.88394065438
Likelihood=-8861.334860282202
Iteration 51: 8861.334860282202
Likelihood=-8561.739051988732
Iteration 53: 8561.739051988732
Likelihood=-8742.129002778871
Iteration 69: 8742.129002778871
Likelihood=-8795.986564955327
Iteration 53: 8795.986564955327
Likelihood=-8845.775005314414
Iteration 51: 8845.775005314414
Likelihood=-8741.92464658945
Iteration 70: 8741.92464658945
Likelihood=-8861.12854940618
Iteration 52: 8861.12854940618
Likelihood=-8561.508729738802
Iteration 54: 8561.508729738802
Likelihood=-8795.800463957812
Iteration 54: 8795.800463957812
Likelihood=-8845.620327160079
Iteration 52: 8845.620327160079
Likelihood=-8741.905731379373
Iteration 71: 8741.905731379373
Likelihood=-8861.002636206165
Iteration 53: 8861.002636206165
Likelihood=-8561.29181749392
Iteration 55: 8561.29181749392
Likelihood=-8741.753165598519
Iteration 72: 8741.753165598519
Likelihood=-8795.646400813835
Iteration 55: 8795.646400813835
Likelihood=-8845.476386719332
Iteration 53: 8845.476386719332
Likelihood=-8860.660909317648
Iteration 54: 8860.660909317648
Likelihood=-8561.103398801764
Iteration 56: 8561.103398801764
Likelihood=-8741.687055634487
Iteration 73: 8741.687055634487
Likelihood=-8795.465705779972
Iteration 56: 8795.465705779972
Likelihood=-8845.346198585783
Iteration 54: 8845.346198585783
Likelihood=-8741.588323109143
Iteration 74: 8741.588323109143
Likelihood=-8860.539702734157
Iteration 55: 8860.539702734157
Likelihood=-8561.10584815358
Likelihood=-8795.316777775384
Iteration 57: 8795.316777775384
Likelihood=-8845.203983267145
Iteration 55: 8845.203983267145
Likelihood=-8741.444081159909
Iteration 75: 8741.444081159909
Likelihood=-8860.429173258937
Iteration 56: 8860.429173258937
Likelihood=-8560.978247298737
Iteration 57: 8560.978247298737
Likelihood=-8795.191404988884
Iteration 58: 8795.191404988884
Likelihood=-8845.071295132764
Iteration 56: 8845.071295132764
Likelihood=-8741.31407002951
Iteration 76: 8741.31407002951
Likelihood=-8860.252955288537
Iteration 57: 8860.252955288537
Likelihood=-8795.087018541035
Iteration 59: 8795.087018541035
Likelihood=-8560.81282112556
Iteration 58: 8560.81282112556
Likelihood=-8741.167115711174
Iteration 77: 8741.167115711174
Likelihood=-8844.933096467405
Iteration 57: 8844.933096467405
Likelihood=-8794.91175586044
Iteration 60: 8794.91175586044
Likelihood=-8860.111977547102
Iteration 58: 8860.111977547102
Likelihood=-8560.662142128183
Iteration 59: 8560.662142128183
Likelihood=-8794.97643871267
Likelihood=-8741.088499226527
Iteration 78: 8741.088499226527
Likelihood=-8844.810878245378
Iteration 58: 8844.810878245378
Likelihood=-8859.902268275966
Iteration 59: 8859.902268275966
Likelihood=-8560.540014075794
Iteration 60: 8560.540014075794
Likelihood=-8794.797593338331
Iteration 61: 8794.797593338331
Likelihood=-8740.96683608941
Iteration 79: 8740.96683608941
Likelihood=-8844.700920045943
Iteration 59: 8844.700920045943
Likelihood=-8794.641300991405
Iteration 62: 8794.641300991405
Likelihood=-8859.816162407755
Iteration 60: 8859.816162407755
Likelihood=-8560.482538091463
Iteration 61: 8560.482538091463
Likelihood=-8741.093924743413
Likelihood=-8844.620712974822
Iteration 60: 8844.620712974822
Likelihood=-8794.57095942127
Iteration 63: 8794.57095942127
Likelihood=-8859.65231152111
Iteration 61: 8859.65231152111
Likelihood=-8560.391533943908
Iteration 62: 8560.391533943908
Likelihood=-8794.493020378353
Iteration 64: 8794.493020378353
Likelihood=-8740.895860399974
Iteration 80: 8740.895860399974
Likelihood=-8844.546450516824
Iteration 61: 8844.546450516824
Likelihood=-8859.550855418802
Iteration 62: 8859.550855418802
Likelihood=-8560.332493571366
Iteration 63: 8560.332493571366
Likelihood=-8794.422695344623
Iteration 65: 8794.422695344623
Likelihood=-8740.784524073199
Iteration 81: 8740.784524073199
Likelihood=-8844.487005819617
Iteration 62: 8844.487005819617
Likelihood=-8794.342009995242
Iteration 66: 8794.342009995242
Likelihood=-8859.390605946415
Iteration 63: 8859.390605946415
Likelihood=-8560.247431447422
Iteration 64: 8560.247431447422
Likelihood=-8740.699871640014
Iteration 82: 8740.699871640014
Likelihood=-8794.278576630566
Iteration 67: 8794.278576630566
Likelihood=-8844.424381008785
Iteration 63: 8844.424381008785
Likelihood=-8859.310688919588
Iteration 64: 8859.310688919588
Likelihood=-8560.115448571652
Iteration 65: 8560.115448571652
Likelihood=-8794.228782262977
Iteration 68: 8794.228782262977
Likelihood=-8740.622615049417
Iteration 83: 8740.622615049417
Likelihood=-8844.372474241422
Iteration 64: 8844.372474241422
Likelihood=-8859.223789005411
Iteration 65: 8859.223789005411
Likelihood=-8794.163440544842
Iteration 69: 8794.163440544842
Likelihood=-8560.08512175305
Iteration 66: 8560.08512175305
Likelihood=-8740.556334357707
Iteration 84: 8740.556334357707
Likelihood=-8844.332389512681
Iteration 65: 8844.332389512681
Likelihood=-8794.11844472443
Iteration 70: 8794.11844472443
Likelihood=-8859.175267280965
Iteration 66: 8859.175267280965
Likelihood=-8559.944895913477
Iteration 67: 8559.944895913477
Likelihood=-8794.073859830109
Iteration 71: 8794.073859830109
Likelihood=-8740.494745673705
Iteration 85: 8740.494745673705
Likelihood=-8844.281179800844
Iteration 66: 8844.281179800844
Likelihood=-8859.013160019613
Iteration 67: 8859.013160019613
Likelihood=-8559.898044126792
Iteration 68: 8559.898044126792
Likelihood=-8793.998235310188
Iteration 72: 8793.998235310188
Likelihood=-8740.407575399702
Iteration 86: 8740.407575399702
Likelihood=-8844.194910996182
Iteration 67: 8844.194910996182
Likelihood=-8858.956432047687
Iteration 68: 8858.956432047687
Likelihood=-8793.92338674551
Iteration 73: 8793.92338674551
Likelihood=-8559.830001686734
Iteration 69: 8559.830001686734
Likelihood=-8740.369223673712
Iteration 87: 8740.369223673712
Likelihood=-8844.160272094743
Iteration 68: 8844.160272094743
Likelihood=-8793.887973558547
Iteration 74: 8793.887973558547
Likelihood=-8858.895535225834
Iteration 69: 8858.895535225834
Likelihood=-8559.728434469847
Iteration 70: 8559.728434469847
Likelihood=-8793.800588162734
Iteration 75: 8793.800588162734
Likelihood=-8740.308190129972
Iteration 88: 8740.308190129972
Likelihood=-8844.118532907949
Iteration 69: 8844.118532907949
Likelihood=-8858.796151697736
Iteration 70: 8858.796151697736
Likelihood=-8559.871431785063
Likelihood=-8793.714360360427
Iteration 76: 8793.714360360427
Likelihood=-8740.275636632454
Iteration 89: 8740.275636632454
Likelihood=-8844.049381568868
Iteration 70: 8844.049381568868
Likelihood=-8793.656277562002
Iteration 77: 8793.656277562002
Likelihood=-8858.804894035535
Likelihood=-8559.679172376924
Iteration 71: 8559.679172376924
Likelihood=-8740.2493318258
Iteration 90: 8740.2493318258
Likelihood=-8793.564697515785
Iteration 78: 8793.564697515785
Likelihood=-8843.972366802702
Iteration 71: 8843.972366802702
Likelihood=-8858.725808741186
Iteration 71: 8858.725808741186
Likelihood=-8559.581064605532
Iteration 72: 8559.581064605532
Likelihood=-8793.504623716393
Iteration 79: 8793.504623716393
Likelihood=-8740.189327930673
Iteration 91: 8740.189327930673
Likelihood=-8843.913260291327
Iteration 72: 8843.913260291327
Likelihood=-8858.640669638413
Iteration 72: 8858.640669638413
Likelihood=-8559.507845472972
Iteration 73: 8559.507845472972
Likelihood=-8793.448192430722
Iteration 80: 8793.448192430722
Likelihood=-8740.21022380355
Likelihood=-8843.855053067296
Iteration 73: 8843.855053067296
Likelihood=-8793.399017150818
Iteration 81: 8793.399017150818
Likelihood=-8858.581263592658
Iteration 73: 8858.581263592658
Likelihood=-8559.438417872987
Iteration 74: 8559.438417872987
Likelihood=-8740.144844740182
Iteration 92: 8740.144844740182
Likelihood=-8793.337547777675
Iteration 82: 8793.337547777675
Likelihood=-8843.813369773407
Iteration 74: 8843.813369773407
Likelihood=-8858.469428336526
Iteration 74: 8858.469428336526
Likelihood=-8559.388386308434
Iteration 75: 8559.388386308434
Likelihood=-8793.292926098682
Iteration 83: 8793.292926098682
Likelihood=-8740.073798054318
Iteration 93: 8740.073798054318
Likelihood=-8843.75224632766
Iteration 75: 8843.75224632766
Likelihood=-8858.463499370275
Likelihood=-8793.209959389114
Iteration 84: 8793.209959389114
Likelihood=-8559.351316500954
Iteration 76: 8559.351316500954
Likelihood=-8740.010380157815
Iteration 94: 8740.010380157815
Likelihood=-8793.441373372068
Likelihood=-8843.717761472779
Iteration 76: 8843.717761472779
Likelihood=-8858.409882714024
Iteration 75: 8858.409882714024
Likelihood=-8559.25977155836
Iteration 77: 8559.25977155836
Likelihood=-8739.956233135379
Iteration 95: 8739.956233135379
Likelihood=-8793.186245410572
Iteration 85: 8793.186245410572
Likelihood=-8843.645990740311
Iteration 77: 8843.645990740311
Likelihood=-8858.340892525317
Iteration 76: 8858.340892525317
Likelihood=-8559.205223805553
Iteration 78: 8559.205223805553
Likelihood=-8793.153587482071
Iteration 86: 8793.153587482071
Likelihood=-8739.910056832525
Iteration 96: 8739.910056832525
Likelihood=-8843.60257192243
Iteration 78: 8843.60257192243
Likelihood=-8793.124691073037
Iteration 87: 8793.124691073037
Likelihood=-8858.248568817466
Iteration 77: 8858.248568817466
Likelihood=-8559.139200629706
Iteration 79: 8559.139200629706
Likelihood=-8739.882996343465
Iteration 97: 8739.882996343465
Likelihood=-8793.096359613804
Iteration 88: 8793.096359613804
Likelihood=-8843.557787107578
Iteration 79: 8843.557787107578
Likelihood=-8858.206423631047
Iteration 78: 8858.206423631047
Likelihood=-8559.044831135046
Iteration 80: 8559.044831135046
Likelihood=-8793.063088808667
Iteration 89: 8793.063088808667
Likelihood=-8739.85100883316
Iteration 98: 8739.85100883316
Likelihood=-8843.506911721099
Iteration 80: 8843.506911721099
Likelihood=-8858.160896919579
Iteration 79: 8858.160896919579
Likelihood=-8558.995015887327
Iteration 81: 8558.995015887327
Likelihood=-8793.017349689859
Iteration 90: 8793.017349689859
Likelihood=-8739.823454245095
Iteration 99: 8739.823454245095
Likelihood=-8843.45128471374
Iteration 81: 8843.45128471374
Likelihood=-8793.011139829605
Likelihood=-8858.135978321738
Iteration 80: 8858.135978321738
Likelihood=-8558.90444218902
Iteration 82: 8558.90444218902
Likelihood=-8739.796055174802
Iteration 100: 8739.796055174802
Likelihood=-8792.98535343691
Iteration 91: 8792.98535343691
Likelihood=-8843.413575664532
Iteration 82: 8843.413575664532
Likelihood=-8858.101570761526
Iteration 81: 8858.101570761526
Likelihood=-8558.870228295651
Iteration 83: 8558.870228295651
Likelihood=-8792.944175165017
Iteration 92: 8792.944175165017
Likelihood=-8739.763326079148
Iteration 101: 8739.763326079148
Likelihood=-8843.366089071387
Iteration 83: 8843.366089071387
Likelihood=-8858.054392374406
Iteration 82: 8858.054392374406
Likelihood=-8558.79430165473
Iteration 84: 8558.79430165473
Likelihood=-8792.926256812189
Iteration 93: 8792.926256812189
Likelihood=-8739.7386469729
Iteration 102: 8739.7386469729
Likelihood=-8792.8945325808
Iteration 94: 8792.8945325808
Likelihood=-8843.340495029724
Iteration 84: 8843.340495029724
Likelihood=-8858.00299708569
Iteration 83: 8858.00299708569
Likelihood=-8558.760793576996
Iteration 85: 8558.760793576996
Likelihood=-8739.698034710971
Iteration 103: 8739.698034710971
Likelihood=-8792.878126329973
Iteration 95: 8792.878126329973
Likelihood=-8843.310743780094
Iteration 85: 8843.310743780094
Likelihood=-8857.957097601971
Iteration 84: 8857.957097601971
Likelihood=-8558.716789197313
Iteration 86: 8558.716789197313
Likelihood=-8792.856235683344
Iteration 96: 8792.856235683344
Likelihood=-8739.67590561385
Iteration 104: 8739.67590561385
Likelihood=-8843.262932028232
Iteration 86: 8843.262932028232
Likelihood=-8792.832696933472
Iteration 97: 8792.832696933472
Likelihood=-8558.65471836348
Iteration 87: 8558.65471836348
Likelihood=-8857.913352328356
Iteration 85: 8857.913352328356
Likelihood=-8739.657631322441
Iteration 105: 8739.657631322441
Likelihood=-8792.814444616462
Iteration 98: 8792.814444616462
Likelihood=-8843.233736349508
Iteration 87: 8843.233736349508
Likelihood=-8558.599160691094
Iteration 88: 8558.599160691094
Likelihood=-8857.875604226787
Iteration 86: 8857.875604226787
Likelihood=-8739.636466718368
Iteration 106: 8739.636466718368
Likelihood=-8792.800602456458
Iteration 99: 8792.800602456458
Likelihood=-8843.171913326716
Iteration 88: 8843.171913326716
Likelihood=-8558.556460939788
Iteration 89: 8558.556460939788
Likelihood=-8857.844388793783
Iteration 87: 8857.844388793783
Likelihood=-8792.768713344278
Iteration 100: 8792.768713344278
Likelihood=-8739.610278309496
Iteration 107: 8739.610278309496
Likelihood=-8792.752325963085
Iteration 101: 8792.752325963085
Likelihood=-8843.137701839521
Iteration 89: 8843.137701839521
Likelihood=-8558.510681611015
Iteration 90: 8558.510681611015
Likelihood=-8857.799898115903
Iteration 88: 8857.799898115903
Likelihood=-8739.56976050602
Iteration 108: 8739.56976050602
Likelihood=-8792.726190632231
Iteration 102: 8792.726190632231
Likelihood=-8843.097446006323
Iteration 90: 8843.097446006323
Likelihood=-8558.469551474836
Iteration 91: 8558.469551474836
Likelihood=-8857.761399739435
Iteration 89: 8857.761399739435
Likelihood=-8792.689935338025
Iteration 103: 8792.689935338025
Likelihood=-8739.547765181223
Iteration 109: 8739.547765181223
Likelihood=-8558.422455027083
Iteration 92: 8558.422455027083
Likelihood=-8843.063701474375
Iteration 91: 8843.063701474375
Likelihood=-8857.727738308593
Iteration 90: 8857.727738308593
Likelihood=-8792.743648459622
Likelihood=-8739.516379856665
Iteration 110: 8739.516379856665
Likelihood=-8792.672461842114
Iteration 104: 8792.672461842114
Likelihood=-8558.36579432446
Iteration 93: 8558.36579432446
Likelihood=-8843.035824431936
Iteration 92: 8843.035824431936
Likelihood=-8857.659921671619
Iteration 91: 8857.659921671619
Likelihood=-8739.500140011294
Iteration 111: 8739.500140011294
Likelihood=-8792.64368542113
Iteration 105: 8792.64368542113
Likelihood=-8558.337138819674
Iteration 94: 8558.337138819674
Likelihood=-8843.019455544327
Iteration 93: 8843.019455544327
Likelihood=-8857.633823046419
Iteration 92: 8857.633823046419
Likelihood=-8792.623159276236
Iteration 106: 8792.623159276236
Likelihood=-8739.481197311097
Iteration 112: 8739.481197311097
Likelihood=-8558.292711325299
Iteration 95: 8558.292711325299
Likelihood=-8842.977509927085
Iteration 94: 8842.977509927085
Likelihood=-8792.598130789454
Iteration 107: 8792.598130789454
Likelihood=-8857.597065671887
Iteration 93: 8857.597065671887
Likelihood=-8739.446436879358
Iteration 113: 8739.446436879358
Likelihood=-8792.580231066093
Iteration 108: 8792.580231066093
Likelihood=-8558.267636862356
Iteration 96: 8558.267636862356
Likelihood=-8842.963085838726
Iteration 95: 8842.963085838726
Likelihood=-8857.553557403047
Iteration 94: 8857.553557403047
Likelihood=-8739.45621510586
Likelihood=-8792.560720690155
Iteration 109: 8792.560720690155
Likelihood=-8558.216979649287
Iteration 97: 8558.216979649287
Likelihood=-8842.943424138644
Iteration 96: 8842.943424138644
Likelihood=-8857.524273331492
Iteration 95: 8857.524273331492
Likelihood=-8792.539892308216
Iteration 110: 8792.539892308216
Likelihood=-8739.420888581495
Iteration 114: 8739.420888581495
Likelihood=-8558.190997626043
Iteration 98: 8558.190997626043
Likelihood=-8792.527438692796
Iteration 111: 8792.527438692796
Likelihood=-8842.918794871808
Iteration 97: 8842.918794871808
Likelihood=-8857.47595238658
Iteration 96: 8857.47595238658
Likelihood=-8739.390295723728
Iteration 115: 8739.390295723728
Likelihood=-8792.530471426979
Likelihood=-8558.16425735062
Iteration 99: 8558.16425735062
Likelihood=-8857.412079010262
Iteration 97: 8857.412079010262
Likelihood=-8842.890962132136
Iteration 98: 8842.890962132136
Likelihood=-8739.371129893441
Iteration 116: 8739.371129893441
Likelihood=-8792.51727755367
Iteration 112: 8792.51727755367
Likelihood=-8558.122837124407
Iteration 100: 8558.122837124407
Likelihood=-8857.383173403601
Iteration 98: 8857.383173403601
Likelihood=-8792.505168074142
Iteration 113: 8792.505168074142
Likelihood=-8842.869906454049
Iteration 99: 8842.869906454049
Likelihood=-8739.354333288695
Iteration 117: 8739.354333288695
Likelihood=-8792.497983842808
Iteration 114: 8792.497983842808
Likelihood=-8558.073544052662
Iteration 101: 8558.073544052662
Likelihood=-8857.350435159808
Iteration 99: 8857.350435159808
Likelihood=-8842.8493742536
Iteration 100: 8842.8493742536
Likelihood=-8739.33182490791
Iteration 118: 8739.33182490791
Likelihood=-9756.42099021228
Iteration 0: 9756.42099021228
Iteration 1: 9756.42099021228
Likelihood=-8558.032340100872
Iteration 102: 8558.032340100872
Likelihood=-9533.102088840378
Iteration 2: 9533.102088840378
Likelihood=-8857.313310853357
Iteration 100: 8857.313310853357
Likelihood=-8842.835092108931
Iteration 101: 8842.835092108931
Likelihood=-8739.303598263818
Iteration 119: 8739.303598263818
Likelihood=-9374.696726965636
Iteration 3: 9374.696726965636
Likelihood=-8557.988976076287
Iteration 103: 8557.988976076287
Likelihood=-8857.26939593724
Iteration 101: 8857.26939593724
Likelihood=-8842.820827522302
Iteration 102: 8842.820827522302
Likelihood=-8739.272742011519
Iteration 120: 8739.272742011519
Likelihood=-9244.894637966798
Iteration 4: 9244.894637966798
Likelihood=-8557.940218589269
Iteration 104: 8557.940218589269
Likelihood=-8857.23777467334
Iteration 102: 8857.23777467334
Likelihood=-9126.901097204742
Likelihood=-8842.804682605525
Iteration 103: 8842.804682605525
Likelihood=-8739.24769740514
Iteration 121: 8739.24769740514
Likelihood=-8557.905156963603
Iteration 105: 8557.905156963603
Likelihood=-8841.274801750937
Iteration 5: 8841.274801750937
Likelihood=-8857.2139013877
Iteration 103: 8857.2139013877
Likelihood=-8842.792248798321
Iteration 104: 8842.792248798321
Likelihood=-8739.223960397201
Iteration 122: 8739.223960397201
Likelihood=-8776.500117490665
Iteration 6: 8776.500117490665
Likelihood=-8557.85660879748
Iteration 106: 8557.85660879748
Likelihood=-8857.196941601542
Iteration 104: 8857.196941601542
Likelihood=-8739.198429416729
Iteration 123: 8739.198429416729
Likelihood=-8842.771778572505
Iteration 105: 8842.771778572505
Likelihood=-8729.545496444884
Iteration 7: 8729.545496444884
Likelihood=-8557.827572237135
Iteration 107: 8557.827572237135
Likelihood=-8668.99921990564
Iteration 8: 8668.99921990564
Likelihood=-8857.174063275737
Iteration 105: 8857.174063275737
Likelihood=-8739.180526411896
Iteration 124: 8739.180526411896
Likelihood=-8842.74851375981
Iteration 106: 8842.74851375981
Likelihood=-8613.126573352105
Iteration 9: 8613.126573352105
Likelihood=-8557.801398734613
Iteration 108: 8557.801398734613
Likelihood=-8857.154886885304
Iteration 106: 8857.154886885304
Likelihood=-8739.152810355996
Iteration 125: 8739.152810355996
Likelihood=-8842.73561311011
Iteration 107: 8842.73561311011
Likelihood=-8571.143181945821
Iteration 10: 8571.143181945821
Likelihood=-8557.75168301064
Iteration 109: 8557.75168301064
Likelihood=-8842.712544579823
Iteration 108: 8842.712544579823
Likelihood=-8857.117700043527
Iteration 107: 8857.117700043527
Likelihood=-8739.151209259551
Likelihood=-8530.831624725168
Iteration 11: 8530.831624725168
Likelihood=-8842.696751129244
Iteration 109: 8842.696751129244
Likelihood=-8557.708552126627
Iteration 110: 8557.708552126627
Likelihood=-8857.091033270446
Iteration 108: 8857.091033270446
Likelihood=-8739.135822429284
Iteration 126: 8739.135822429284
Likelihood=-8842.682930743309
Iteration 110: 8842.682930743309
Likelihood=-8502.32119780085
Iteration 12: 8502.32119780085
Likelihood=-8557.684862673952
Iteration 111: 8557.684862673952
Likelihood=-8857.06161392867
Iteration 109: 8857.06161392867
Likelihood=-8842.664455299288
Iteration 111: 8842.664455299288
Likelihood=-8739.112391314386
Iteration 127: 8739.112391314386
Likelihood=-8476.883381551981
Iteration 13: 8476.883381551981
Likelihood=-8557.656649811644
Iteration 112: 8557.656649811644
Likelihood=-8842.651222859426
Iteration 112: 8842.651222859426
Likelihood=-8857.018604024319
Iteration 110: 8857.018604024319
Likelihood=-8739.082158516117
Iteration 128: 8739.082158516117
Likelihood=-8458.510183083976
Iteration 14: 8458.510183083976
Likelihood=-8842.62499475761
Iteration 113: 8842.62499475761
Likelihood=-8557.64077926732
Iteration 113: 8557.64077926732
Likelihood=-8856.98660327227
Iteration 111: 8856.98660327227
Likelihood=-8739.063054644172
Iteration 129: 8739.063054644172
Likelihood=-8842.6087461205
Iteration 114: 8842.6087461205
Likelihood=-8445.854698174277
Iteration 15: 8445.854698174277
Likelihood=-8557.619225925015
Iteration 114: 8557.619225925015
Likelihood=-8856.963522668824
Iteration 112: 8856.963522668824
Likelihood=-8842.594731190522
Iteration 115: 8842.594731190522
Likelihood=-8739.042422545823
Iteration 130: 8739.042422545823
Likelihood=-8437.528060211078
Iteration 16: 8437.528060211078
Likelihood=-8557.598132342519
Iteration 115: 8557.598132342519
Likelihood=-8842.576917290029
Iteration 116: 8842.576917290029
Likelihood=-8856.936639749296
Iteration 113: 8856.936639749296
Likelihood=-8739.021004042712
Iteration 131: 8739.021004042712
Likelihood=-8431.947606784803
Iteration 17: 8431.947606784803
Likelihood=-8842.561895578647
Iteration 117: 8842.561895578647
Likelihood=-8557.582521515666
Iteration 116: 8557.582521515666
Likelihood=-8856.907228117367
Iteration 114: 8856.907228117367
Likelihood=-8739.007895895236
Iteration 132: 8739.007895895236
Likelihood=-8842.547758210387
Iteration 118: 8842.547758210387
Likelihood=-8425.419009171215
Iteration 18: 8425.419009171215
Likelihood=-8557.56953236135
Iteration 117: 8557.56953236135
Likelihood=-8856.875646917486
Iteration 115: 8856.875646917486
Likelihood=-8842.531521662131
Iteration 119: 8842.531521662131
Likelihood=-8738.991273368563
Iteration 133: 8738.991273368563
Likelihood=-8417.010344532799
Iteration 19: 8417.010344532799
Likelihood=-8557.534623946189
Iteration 118: 8557.534623946189
Likelihood=-8842.523045531389
Iteration 120: 8842.523045531389
Likelihood=-8856.848016516395
Iteration 116: 8856.848016516395
Likelihood=-8738.979011104046
Iteration 134: 8738.979011104046
Likelihood=-10065.82356398928
Iteration 0: 10065.82356398928
Iteration 1: 10065.82356398928
Likelihood=-8411.902390355152
Iteration 20: 8411.902390355152
Likelihood=-8557.521343458184
Iteration 119: 8557.521343458184
Likelihood=-8856.82853931254
Iteration 117: 8856.82853931254
Likelihood=-9833.157222640035
Iteration 2: 9833.157222640035
Likelihood=-8738.96803394181
Iteration 135: 8738.96803394181
Likelihood=-8406.697235902508
Iteration 21: 8406.697235902508
Likelihood=-8557.506624721784
Iteration 120: 8557.506624721784
Likelihood=-9674.1836858267
Iteration 3: 9674.1836858267
Likelihood=-8856.809653707307
Iteration 118: 8856.809653707307
Likelihood=-8738.948407153812
Iteration 136: 8738.948407153812
Likelihood=-8403.224961775732
Iteration 22: 8403.224961775732
Likelihood=-9551.498199093874
Iteration 4: 9551.498199093874
Likelihood=-8557.49170157617
Iteration 121: 8557.49170157617
Likelihood=-8856.790739646955
Iteration 119: 8856.790739646955
Likelihood=-9445.977027626914
Iteration 5: 9445.977027626914
Likelihood=-8738.94149645725
Iteration 137: 8738.94149645725
Likelihood=-8400.110036212205
Iteration 23: 8400.110036212205
Likelihood=-8557.473575770642
Iteration 122: 8557.473575770642
Likelihood=-9351.92933311555
Iteration 6: 9351.92933311555
Likelihood=-10100.119395211628
Iteration 0: 10100.119395211628
Iteration 1: 10100.119395211628
Likelihood=-8856.767215085827
Iteration 120: 8856.767215085827
Likelihood=-8397.675118281633
Iteration 24: 8397.675118281633
Likelihood=-9270.467994877199
Iteration 7: 9270.467994877199
Likelihood=-8557.462051590086
Iteration 123: 8557.462051590086
Likelihood=-9870.0204605724
Iteration 2: 9870.0204605724
Likelihood=-8856.75370717984
Iteration 121: 8856.75370717984
Likelihood=-9196.63241565926
Iteration 8: 9196.63241565926
Likelihood=-8395.201451232422
Iteration 25: 8395.201451232422
Likelihood=-8557.452188294166
Iteration 124: 8557.452188294166
Likelihood=-9717.484517845625
Iteration 3: 9717.484517845625
Likelihood=-8856.73855206811
Iteration 122: 8856.73855206811
Likelihood=-9135.199714339798
Iteration 9: 9135.199714339798
Likelihood=-8392.482773384458
Iteration 26: 8392.482773384458
Likelihood=-8557.444962224263
Iteration 125: 8557.444962224263
Likelihood=-9085.231222105165
Iteration 10: 9085.231222105165
Likelihood=-9601.861400801541
Iteration 4: 9601.861400801541
Likelihood=-8856.730605785964
Iteration 123: 8856.730605785964
Likelihood=-8390.754802334412
Iteration 27: 8390.754802334412
Likelihood=-9042.222693716596
Iteration 11: 9042.222693716596
Likelihood=-10000.800728377602
Iteration 0: 10000.800728377602
Iteration 1: 10000.800728377602
Likelihood=-10015.685225543233
Iteration 0: 10015.685225543233
Iteration 1: 10015.685225543233
Likelihood=-9501.918729170697
Iteration 5: 9501.918729170697
Likelihood=-9007.559834512436
Iteration 12: 9007.559834512436
Likelihood=-8389.115642525094
Iteration 28: 8389.115642525094
Likelihood=-9784.07195502174
Iteration 2: 9784.07195502174
Likelihood=-9744.572080484717
Iteration 2: 9744.572080484717
Likelihood=-9412.460398702757
Iteration 6: 9412.460398702757
Likelihood=-8982.038303461642
Iteration 13: 8982.038303461642
Likelihood=-8387.817585543125
Iteration 29: 8387.817585543125
Likelihood=-9640.490816565909
Iteration 3: 9640.490816565909
Likelihood=-9564.01901468856
Iteration 3: 9564.01901468856
Likelihood=-8962.438056365812
Iteration 14: 8962.438056365812
Likelihood=-9334.968699497942
Iteration 7: 9334.968699497942
Likelihood=-8386.635625455094
Iteration 30: 8386.635625455094
Likelihood=-8947.2854725878
Iteration 15: 8947.2854725878
Likelihood=-9529.414518075364
Iteration 4: 9529.414518075364
Likelihood=-9435.74891007447
Iteration 4: 9435.74891007447
Likelihood=-9267.05915586545
Iteration 8: 9267.05915586545
Likelihood=-8934.88190436243
Iteration 16: 8934.88190436243
Likelihood=-8384.58162991141
Iteration 31: 8384.58162991141
Likelihood=-9432.089072460016
Iteration 5: 9432.089072460016
Likelihood=-9330.619526482935
Iteration 5: 9330.619526482935
Likelihood=-8925.096549399379
Iteration 17: 8925.096549399379
Likelihood=-9211.308262115943
Iteration 9: 9211.308262115943
Likelihood=-8383.471081348926
Iteration 32: 8383.471081348926
Likelihood=-9344.424289035258
Iteration 6: 9344.424289035258
Likelihood=-8917.878751358829
Iteration 18: 8917.878751358829
Likelihood=-9239.048190597297
Iteration 6: 9239.048190597297
Likelihood=-9166.445680856776
Iteration 10: 9166.445680856776
Likelihood=-8382.416704893929
Iteration 33: 8382.416704893929
Likelihood=-8911.185843585215
Iteration 19: 8911.185843585215
Likelihood=-9269.285571257911
Iteration 7: 9269.285571257911
Likelihood=-9159.489616232648
Iteration 7: 9159.489616232648
Likelihood=-9127.485418980843
Iteration 11: 9127.485418980843
Likelihood=-8904.833002394256
Iteration 20: 8904.833002394256
Likelihood=-8381.581130391778
Iteration 34: 8381.581130391778
Likelihood=-9201.087361189633
Iteration 8: 9201.087361189633
Likelihood=-9090.457717473051
Iteration 8: 9090.457717473051
Likelihood=-8899.164987933205
Iteration 21: 8899.164987933205
Likelihood=-9096.84781542191
Iteration 12: 9096.84781542191
Likelihood=-8380.66305014242
Iteration 35: 8380.66305014242
Likelihood=-9146.158389269849
Iteration 9: 9146.158389269849
Likelihood=-8894.97710836828
Iteration 22: 8894.97710836828
Likelihood=-9033.658177109432
Iteration 9: 9033.658177109432
Likelihood=-9072.99639490257
Iteration 13: 9072.99639490257
Likelihood=-8381.011934084621
Likelihood=-8893.15957786256
Iteration 23: 8893.15957786256
Likelihood=-9101.51535965021
Iteration 10: 9101.51535965021
Likelihood=-8983.180662003697
Iteration 10: 8983.180662003697
Likelihood=-9051.852395044549
Iteration 14: 9051.852395044549
Likelihood=-8891.150671718451
Iteration 24: 8891.150671718451
Likelihood=-8380.259364638232
Iteration 36: 8380.259364638232
Likelihood=-9063.467232809544
Iteration 11: 9063.467232809544
Likelihood=-8941.250649359785
Iteration 11: 8941.250649359785
Likelihood=-8889.175567568705
Iteration 25: 8889.175567568705
Likelihood=-9036.896296361238
Iteration 15: 9036.896296361238
Likelihood=-8379.566443166294
Iteration 37: 8379.566443166294
Likelihood=-9031.982491977467
Iteration 12: 9031.982491977467
Likelihood=-8886.648633836341
Iteration 26: 8886.648633836341
Likelihood=-8903.347458167402
Iteration 12: 8903.347458167402
Likelihood=-9025.667166938296
Iteration 16: 9025.667166938296
Likelihood=-8378.911332388
Iteration 38: 8378.911332388
Likelihood=-9006.697855290451
Iteration 13: 9006.697855290451
Likelihood=-8884.609864763479
Iteration 27: 8884.609864763479
Likelihood=-9016.302387853084
Iteration 17: 9016.302387853084
Likelihood=-8872.714193305226
Iteration 13: 8872.714193305226
Likelihood=-8378.266412341745
Iteration 39: 8378.266412341745
Likelihood=-9009.21822743255
Iteration 18: 9009.21822743255
Likelihood=-8984.729338644567
Iteration 14: 8984.729338644567
Likelihood=-8882.81525211225
Iteration 28: 8882.81525211225
Likelihood=-8847.44585639696
Iteration 14: 8847.44585639696
Likelihood=-9002.18764556591
Iteration 19: 9002.18764556591
Likelihood=-8377.855364205501
Iteration 40: 8377.855364205501
Likelihood=-8968.759357394438
Iteration 15: 8968.759357394438
Likelihood=-8881.74751622075
Iteration 29: 8881.74751622075
Likelihood=-8827.461421014954
Iteration 15: 8827.461421014954
Likelihood=-8995.708150424713
Iteration 20: 8995.708150424713
Likelihood=-8377.272102739571
Iteration 41: 8377.272102739571
Likelihood=-8989.91996772751
Iteration 21: 8989.91996772751
Likelihood=-8954.951895345148
Iteration 16: 8954.951895345148
Likelihood=-8880.883757017593
Iteration 30: 8880.883757017593
Likelihood=-8812.012768103321
Iteration 16: 8812.012768103321
Likelihood=-8376.930570549826
Iteration 42: 8376.930570549826
Likelihood=-8984.938226356615
Iteration 22: 8984.938226356615
Likelihood=-8944.886254904428
Iteration 17: 8944.886254904428
Likelihood=-8800.155864130196
Iteration 17: 8800.155864130196
Likelihood=-8879.350694889565
Iteration 31: 8879.350694889565
Likelihood=-8982.777246566122
Iteration 23: 8982.777246566122
Likelihood=-8376.589374700654
Iteration 43: 8376.589374700654
Likelihood=-8938.54571118555
Iteration 18: 8938.54571118555
Likelihood=-8791.70840362913
Iteration 18: 8791.70840362913
Likelihood=-8877.663565974579
Iteration 32: 8877.663565974579
Likelihood=-8978.983541778525
Iteration 24: 8978.983541778525
Likelihood=-8376.212476022223
Iteration 44: 8376.212476022223
Likelihood=-8977.195480170825
Iteration 25: 8977.195480170825
Likelihood=-8932.417315857827
Iteration 19: 8932.417315857827
Likelihood=-8785.50295788956
Iteration 19: 8785.50295788956
Likelihood=-8876.197809255102
Iteration 33: 8876.197809255102
Likelihood=-8375.905862332083
Iteration 45: 8375.905862332083
Likelihood=-8974.888390632444
Iteration 26: 8974.888390632444
Likelihood=-8926.19422026336
Iteration 20: 8926.19422026336
Likelihood=-8779.51806352832
Iteration 20: 8779.51806352832
Likelihood=-8874.957248728368
Iteration 34: 8874.957248728368
Likelihood=-8375.702967963065
Iteration 46: 8375.702967963065
Likelihood=-8972.346002270388
Iteration 27: 8972.346002270388
Likelihood=-8375.466821327167
Iteration 47: 8375.466821327167
Likelihood=-8920.777492275553
Iteration 21: 8920.777492275553
Likelihood=-8770.613509770401
Iteration 21: 8770.613509770401
Likelihood=-8874.547034068235
Iteration 35: 8874.547034068235
Likelihood=-8375.269314066572
Iteration 48: 8375.269314066572
Likelihood=-8969.81543909261
Iteration 28: 8969.81543909261
Likelihood=-8916.93047041257
Iteration 22: 8916.93047041257
Likelihood=-8764.430353212265
Iteration 22: 8764.430353212265
Likelihood=-8873.774883278425
Iteration 36: 8873.774883278425
Likelihood=-8374.793281120204
Iteration 49: 8374.793281120204
Likelihood=-8968.283375506095
Iteration 29: 8968.283375506095
Likelihood=-8914.633189810183
Iteration 23: 8914.633189810183
Likelihood=-8374.984518805604
Likelihood=-8759.698665773569
Iteration 23: 8759.698665773569
Likelihood=-8873.292859434856
Iteration 37: 8873.292859434856
Likelihood=-8374.575324332132
Iteration 50: 8374.575324332132
Likelihood=-8966.424844316978
Iteration 30: 8966.424844316978
Likelihood=-8912.039095188211
Iteration 24: 8912.039095188211
Likelihood=-8756.356490689674
Iteration 24: 8756.356490689674
Likelihood=-8872.790186497734
Iteration 38: 8872.790186497734
Likelihood=-8374.307623979132
Iteration 51: 8374.307623979132
Likelihood=-8965.692610590919
Iteration 31: 8965.692610590919
Likelihood=-8909.054736807278
Iteration 25: 8909.054736807278
Likelihood=-8754.132281206192
Iteration 25: 8754.132281206192
Likelihood=-8872.376691268106
Iteration 39: 8872.376691268106
Likelihood=-8374.053325296518
Iteration 52: 8374.053325296518
Likelihood=-8964.600319112333
Iteration 32: 8964.600319112333
Likelihood=-8907.008652608945
Iteration 26: 8907.008652608945
Likelihood=-8373.845548246898
Iteration 53: 8373.845548246898
Likelihood=-8751.575811451128
Iteration 26: 8751.575811451128
Likelihood=-8871.713882530154
Iteration 40: 8871.713882530154
Likelihood=-8373.613286666026
Iteration 54: 8373.613286666026
Likelihood=-8963.781329988948
Iteration 33: 8963.781329988948
Likelihood=-8905.183181648237
Iteration 27: 8905.183181648237
Likelihood=-8749.436437534963
Iteration 27: 8749.436437534963
Likelihood=-8871.28692280358
Iteration 41: 8871.28692280358
Likelihood=-8373.382031496456
Iteration 55: 8373.382031496456
Likelihood=-8963.179261230081
Iteration 34: 8963.179261230081
Likelihood=-8903.340414336984
Iteration 28: 8903.340414336984
Likelihood=-8747.273988915429
Iteration 28: 8747.273988915429
Likelihood=-8373.180562526974
Iteration 56: 8373.180562526974
Likelihood=-8870.90689325076
Iteration 42: 8870.90689325076
Likelihood=-8962.260573243191
Iteration 35: 8962.260573243191
Likelihood=-8373.012944508324
Iteration 57: 8373.012944508324
Likelihood=-8902.064241355793
Iteration 29: 8902.064241355793
Likelihood=-8745.719106137603
Iteration 29: 8745.719106137603
Likelihood=-8870.521811985378
Iteration 43: 8870.521811985378
Likelihood=-8372.827846805061
Iteration 58: 8372.827846805061
Likelihood=-8961.46322067016
Iteration 36: 8961.46322067016
Likelihood=-8900.612707469027
Iteration 30: 8900.612707469027
Likelihood=-8744.026827416137
Iteration 30: 8744.026827416137
Likelihood=-8869.881608533342
Iteration 44: 8869.881608533342
Likelihood=-8372.688778823518
Iteration 59: 8372.688778823518
Likelihood=-8960.8866607063
Iteration 37: 8960.8866607063
Likelihood=-8898.598421018834
Iteration 31: 8898.598421018834
Likelihood=-8372.537994323602
Iteration 60: 8372.537994323602
Likelihood=-8742.280886512492
Iteration 31: 8742.280886512492
Likelihood=-8869.618775708492
Iteration 45: 8869.618775708492
Likelihood=-8372.387255060748
Iteration 61: 8372.387255060748
Likelihood=-8960.108005887136
Iteration 38: 8960.108005887136
Likelihood=-8897.753663879215
Iteration 32: 8897.753663879215
Likelihood=-8741.39791994561
Iteration 32: 8741.39791994561
Likelihood=-8869.274514922183
Iteration 46: 8869.274514922183
Likelihood=-8372.245236400024
Iteration 62: 8372.245236400024
Likelihood=-8959.323292638781
Iteration 39: 8959.323292638781
Likelihood=-8896.709836099019
Iteration 33: 8896.709836099019
Likelihood=-8740.31317477909
Iteration 33: 8740.31317477909
Likelihood=-8372.110622430824
Iteration 63: 8372.110622430824
Likelihood=-8868.920080585833
Iteration 47: 8868.920080585833
Likelihood=-8958.5674739203
Iteration 40: 8958.5674739203
Likelihood=-8895.89117164398
Iteration 34: 8895.89117164398
Likelihood=-8372.052446628091
Iteration 64: 8372.052446628091
Likelihood=-8739.637653016864
Iteration 34: 8739.637653016864
Likelihood=-8868.534490379447
Iteration 48: 8868.534490379447
Likelihood=-8371.95480576858
Iteration 65: 8371.95480576858
Likelihood=-8957.98614086952
Iteration 41: 8957.98614086952
Likelihood=-8894.937043521497
Iteration 35: 8894.937043521497
Likelihood=-8738.449196486097
Iteration 35: 8738.449196486097
Likelihood=-8868.286781037585
Iteration 49: 8868.286781037585
Likelihood=-8371.822948652174
Iteration 66: 8371.822948652174
Likelihood=-8957.504558968525
Iteration 42: 8957.504558968525
Likelihood=-8894.670571542463
Iteration 36: 8894.670571542463
Likelihood=-8737.870907874669
Iteration 36: 8737.870907874669
Likelihood=-8371.739421892911
Iteration 67: 8371.739421892911
Likelihood=-8868.043253297394
Iteration 50: 8868.043253297394
Likelihood=-8957.068339344632
Iteration 43: 8957.068339344632
Likelihood=-8894.081720443832
Iteration 37: 8894.081720443832
Likelihood=-8371.555809403824
Iteration 68: 8371.555809403824
Likelihood=-8737.18580217245
Iteration 37: 8737.18580217245
Likelihood=-8867.845342466011
Iteration 51: 8867.845342466011
Likelihood=-8371.736007736425
Likelihood=-8893.482712889778
Iteration 38: 8893.482712889778
Likelihood=-8956.57439112553
Iteration 44: 8956.57439112553
Likelihood=-8736.763301929417
Iteration 38: 8736.763301929417
Likelihood=-8867.697854828642
Iteration 52: 8867.697854828642
Likelihood=-8371.475036381318
Iteration 69: 8371.475036381318
Likelihood=-8892.760774689159
Iteration 39: 8892.760774689159
Likelihood=-8956.19681914385
Iteration 45: 8956.19681914385
Likelihood=-8371.38438301452
Iteration 70: 8371.38438301452
Likelihood=-8736.23565529652
Iteration 39: 8736.23565529652
Likelihood=-8867.514028960213
Iteration 53: 8867.514028960213
Likelihood=-8371.321332488618
Iteration 71: 8371.321332488618
Likelihood=-8892.332607453973
Iteration 40: 8892.332607453973
Likelihood=-8955.767611738727
Iteration 46: 8955.767611738727
Likelihood=-8735.358093893223
Iteration 40: 8735.358093893223
Likelihood=-8867.415819025322
Iteration 54: 8867.415819025322
Likelihood=-8371.224543119259
Iteration 72: 8371.224543119259
Likelihood=-8891.949288992955
Iteration 41: 8891.949288992955
Likelihood=-8955.377782634056
Iteration 47: 8955.377782634056
Likelihood=-8735.300871817888
Likelihood=-8371.131868235172
Iteration 73: 8371.131868235172
Likelihood=-8867.28485434253
Iteration 55: 8867.28485434253
Likelihood=-8891.761817321225
Iteration 42: 8891.761817321225
Likelihood=-8955.06115427104
Iteration 48: 8955.06115427104
Likelihood=-8371.057800570103
Iteration 74: 8371.057800570103
Likelihood=-8734.827248155698
Iteration 41: 8734.827248155698
Likelihood=-8867.135356185883
Iteration 56: 8867.135356185883
Likelihood=-8370.991353635687
Iteration 75: 8370.991353635687
Likelihood=-8891.17682747907
Iteration 43: 8891.17682747907
Likelihood=-8954.908323313179
Iteration 49: 8954.908323313179
Likelihood=-8734.277481601506
Iteration 42: 8734.277481601506
Likelihood=-8867.05513160016
Iteration 57: 8867.05513160016
Likelihood=-8370.950236536499
Iteration 76: 8370.950236536499
Likelihood=-8890.87966700344
Iteration 44: 8890.87966700344
Likelihood=-8954.782153027638
Iteration 50: 8954.782153027638
Likelihood=-8733.775509139195
Iteration 43: 8733.775509139195
Likelihood=-8370.90857367224
Iteration 77: 8370.90857367224
Likelihood=-8866.957800232229
Iteration 58: 8866.957800232229
Likelihood=-8890.607572665715
Iteration 45: 8890.607572665715
Likelihood=-8370.852662105935
Iteration 78: 8370.852662105935
Likelihood=-8954.640442658058
Iteration 51: 8954.640442658058
Likelihood=-8733.5735764918
Iteration 44: 8733.5735764918
Likelihood=-8866.780445858367
Iteration 59: 8866.780445858367
Likelihood=-8370.815688921612
Iteration 79: 8370.815688921612
Likelihood=-8890.134899166602
Iteration 46: 8890.134899166602
Likelihood=-8954.513046939026
Iteration 52: 8954.513046939026
Likelihood=-8733.116976569612
Iteration 45: 8733.116976569612
Likelihood=-8866.734160989152
Iteration 60: 8866.734160989152
Likelihood=-8370.78388875353
Iteration 80: 8370.78388875353
Likelihood=-8890.499873576307
Likelihood=-8954.372118498692
Iteration 53: 8954.372118498692
Likelihood=-8370.738200115284
Iteration 81: 8370.738200115284
Likelihood=-8732.875596159925
Iteration 46: 8732.875596159925
Likelihood=-8866.64823001591
Iteration 61: 8866.64823001591
Likelihood=-8889.94281319633
Iteration 47: 8889.94281319633
Likelihood=-8370.713456317199
Iteration 82: 8370.713456317199
Likelihood=-8954.247369779503
Iteration 54: 8954.247369779503
Likelihood=-8732.550368206903
Iteration 47: 8732.550368206903
Likelihood=-8866.529011376693
Iteration 62: 8866.529011376693
Likelihood=-8370.671704471235
Iteration 83: 8370.671704471235
Likelihood=-8889.699674543455
Iteration 48: 8889.699674543455
Likelihood=-8954.06607891154
Iteration 55: 8954.06607891154
Likelihood=-8732.29434059498
Iteration 48: 8732.29434059498
Likelihood=-8370.637963490239
Iteration 84: 8370.637963490239
Likelihood=-8866.38182683944
Iteration 63: 8866.38182683944
Likelihood=-8889.534967843854
Iteration 49: 8889.534967843854
Likelihood=-8953.988016245039
Iteration 56: 8953.988016245039
Likelihood=-8370.608753969911
Iteration 85: 8370.608753969911
Likelihood=-8732.010412137573
Iteration 49: 8732.010412137573
Likelihood=-8866.249158609871
Iteration 64: 8866.249158609871
Likelihood=-8370.542564505637
Iteration 86: 8370.542564505637
Likelihood=-8889.233363884641
Iteration 50: 8889.233363884641
Likelihood=-8953.892072590883
Iteration 57: 8953.892072590883
Likelihood=-8731.868481385742
Iteration 50: 8731.868481385742
Likelihood=-8866.159166483734
Iteration 65: 8866.159166483734
Likelihood=-8370.508669232842
Iteration 87: 8370.508669232842
Likelihood=-8889.07678836247
Iteration 51: 8889.07678836247
Likelihood=-8953.78897644802
Iteration 58: 8953.78897644802
Likelihood=-8731.6712442063
Iteration 51: 8731.6712442063
Likelihood=-8370.476948687343
Iteration 88: 8370.476948687343
Likelihood=-8866.079540068611
Iteration 66: 8866.079540068611
Likelihood=-8888.89197875401
Iteration 52: 8888.89197875401
Likelihood=-8370.44599150234
Iteration 89: 8370.44599150234
Likelihood=-8953.696235595511
Iteration 59: 8953.696235595511
Likelihood=-8731.43366126215
Iteration 52: 8731.43366126215
Likelihood=-8866.017871828766
Iteration 67: 8866.017871828766
Likelihood=-8370.423456933164
Iteration 90: 8370.423456933164
Likelihood=-8888.76993491878
Iteration 53: 8888.76993491878
Likelihood=-8953.534917354662
Iteration 60: 8953.534917354662
Likelihood=-8731.457062222347
Likelihood=-8865.947401775004
Iteration 68: 8865.947401775004
Likelihood=-8370.388727303092
Iteration 91: 8370.388727303092
Likelihood=-8888.657850656418
Iteration 54: 8888.657850656418
Likelihood=-8953.348877273129
Iteration 61: 8953.348877273129
Likelihood=-8370.346807890055
Iteration 92: 8370.346807890055
Likelihood=-8731.26841106702
Iteration 53: 8731.26841106702
Likelihood=-8865.97268631557
Likelihood=-8888.448754566252
Iteration 55: 8888.448754566252
Likelihood=-8370.325123734981
Iteration 93: 8370.325123734981
Likelihood=-8953.239535271052
Iteration 62: 8953.239535271052
Likelihood=-8731.038680728387
Iteration 54: 8731.038680728387
Likelihood=-8865.911544445433
Iteration 69: 8865.911544445433
Likelihood=-8370.28849927382
Iteration 94: 8370.28849927382
Likelihood=-8888.208565433119
Iteration 56: 8888.208565433119
Likelihood=-8953.092663765157
Iteration 63: 8953.092663765157
Likelihood=-8730.856064628448
Iteration 55: 8730.856064628448
Likelihood=-8370.282651415784
Iteration 95: 8370.282651415784
Likelihood=-8865.860937231048
Iteration 70: 8865.860937231048
Likelihood=-8888.024868568667
Iteration 57: 8888.024868568667
Likelihood=-10039.098194615051
Iteration 0: 10039.098194615051
Iteration 1: 10039.098194615051
Likelihood=-8952.978914380625
Iteration 64: 8952.978914380625
Likelihood=-8730.619687838524
Iteration 56: 8730.619687838524
Likelihood=-8865.802802666109
Iteration 71: 8865.802802666109
Likelihood=-9805.457413435997
Iteration 2: 9805.457413435997
Likelihood=-8887.85552248074
Iteration 58: 8887.85552248074
Likelihood=-8952.839944444113
Iteration 65: 8952.839944444113
Likelihood=-8730.246180530485
Iteration 57: 8730.246180530485
Likelihood=-9647.230553575011
Iteration 3: 9647.230553575011
Likelihood=-8865.761477735537
Iteration 72: 8865.761477735537
Likelihood=-8887.75629498534
Iteration 59: 8887.75629498534
Likelihood=-9525.141663385757
Iteration 4: 9525.141663385757
Likelihood=-8952.664170437729
Iteration 66: 8952.664170437729
Likelihood=-8730.792802013928
Likelihood=-8865.719881046462
Iteration 73: 8865.719881046462
Likelihood=-9419.182899664067
Iteration 5: 9419.182899664067
Likelihood=-8887.689363110147
Iteration 60: 8887.689363110147
Likelihood=-8952.566289767068
Iteration 67: 8952.566289767068
Likelihood=-8730.111791228697
Iteration 58: 8730.111791228697
Likelihood=-8865.687742526507
Iteration 74: 8865.687742526507
Likelihood=-9324.276271380213
Iteration 6: 9324.276271380213
Likelihood=-8887.539828520694
Iteration 61: 8887.539828520694
Likelihood=-8952.44686173609
Iteration 68: 8952.44686173609
Likelihood=-9241.93114005598
Iteration 7: 9241.93114005598
Likelihood=-8729.827232801194
Iteration 59: 8729.827232801194
Likelihood=-8865.651026954565
Iteration 75: 8865.651026954565
Likelihood=-8887.461530700142
Iteration 62: 8887.461530700142
Likelihood=-9169.028947794286
Iteration 8: 9169.028947794286
Likelihood=-8952.37616171723
Iteration 69: 8952.37616171723
Likelihood=-8729.635154364034
Iteration 60: 8729.635154364034
Likelihood=-8865.577531225106
Iteration 76: 8865.577531225106
Likelihood=-9110.075943600415
Iteration 9: 9110.075943600415
Likelihood=-8887.338561980956
Iteration 63: 8887.338561980956
Likelihood=-8952.313977763037
Iteration 70: 8952.313977763037
Likelihood=-8729.40069296031
Iteration 61: 8729.40069296031
Likelihood=-9062.475626361214
Iteration 10: 9062.475626361214
Likelihood=-8865.525316595478
Iteration 77: 8865.525316595478
Likelihood=-8887.256399378713
Iteration 64: 8887.256399378713
Likelihood=-9022.21069516208
Iteration 11: 9022.21069516208
Likelihood=-8952.18759011694
Iteration 71: 8952.18759011694
Likelihood=-8729.376521493201
Likelihood=-8865.45050836924
Iteration 78: 8865.45050836924
Likelihood=-8990.387037774515
Iteration 12: 8990.387037774515
Likelihood=-8887.130333620667
Iteration 65: 8887.130333620667
Likelihood=-8952.250409430146
Likelihood=-8729.275962948057
Iteration 62: 8729.275962948057
Likelihood=-8865.409658384515
Iteration 79: 8865.409658384515
Likelihood=-8966.058935394201
Iteration 13: 8966.058935394201
Likelihood=-8887.074674190488
Iteration 66: 8887.074674190488
Likelihood=-8952.106941843675
Iteration 72: 8952.106941843675
Likelihood=-8943.954468460177
Iteration 14: 8943.954468460177
Likelihood=-8729.073210316266
Iteration 63: 8729.073210316266
Likelihood=-8865.371011537412
Iteration 80: 8865.371011537412
Likelihood=-8886.991930964668
Iteration 67: 8886.991930964668
Likelihood=-8927.49638128847
Iteration 15: 8927.49638128847
Likelihood=-8952.005189759666
Iteration 73: 8952.005189759666
Likelihood=-8728.86670372761
Iteration 64: 8728.86670372761
Likelihood=-8865.32605496153
Iteration 81: 8865.32605496153
Likelihood=-8912.970028781387
Iteration 16: 8912.970028781387
Likelihood=-8886.956618963843
Iteration 68: 8886.956618963843
Likelihood=-8951.931659977796
Iteration 74: 8951.931659977796
Likelihood=-8728.69029835826
Iteration 65: 8728.69029835826
Likelihood=-8865.270477465172
Iteration 82: 8865.270477465172
Likelihood=-8902.197553363569
Iteration 17: 8902.197553363569
Likelihood=-8886.835448029695
Iteration 69: 8886.835448029695
Likelihood=-8894.196814261511
Iteration 18: 8894.196814261511
Likelihood=-8951.88273985536
Iteration 75: 8951.88273985536
Likelihood=-8728.538085819093
Iteration 66: 8728.538085819093
Likelihood=-8865.246232397762
Iteration 83: 8865.246232397762
Likelihood=-8886.761362778503
Iteration 70: 8886.761362778503
Likelihood=-8886.120866441948
Iteration 19: 8886.120866441948
Likelihood=-8951.83981886689
Iteration 76: 8951.83981886689
Likelihood=-8728.388936150248
Iteration 67: 8728.388936150248
Likelihood=-8865.202005533949
Iteration 84: 8865.202005533949
Likelihood=-8879.122665570343
Iteration 20: 8879.122665570343
Likelihood=-8886.699506214807
Iteration 71: 8886.699506214807
Likelihood=-8951.796807648652
Iteration 77: 8951.796807648652
Likelihood=-8873.465661995851
Iteration 21: 8873.465661995851
Likelihood=-8728.286586041497
Iteration 68: 8728.286586041497
Likelihood=-8865.189980976651
Iteration 85: 8865.189980976651
Likelihood=-8886.636304065227
Iteration 72: 8886.636304065227
Likelihood=-8868.15232973833
Iteration 22: 8868.15232973833
Likelihood=-8951.72584863268
Iteration 78: 8951.72584863268
Likelihood=-8865.146578459167
Iteration 86: 8865.146578459167
Likelihood=-8728.180254045155
Iteration 69: 8728.180254045155
Likelihood=-8886.557027636802
Iteration 73: 8886.557027636802
Likelihood=-8865.33738136262
Iteration 23: 8865.33738136262
Likelihood=-8951.672128006434
Iteration 79: 8951.672128006434
Likelihood=-8865.124116209116
Iteration 87: 8865.124116209116
Likelihood=-8728.080916773642
Iteration 70: 8728.080916773642
Likelihood=-8861.739617188125
Iteration 24: 8861.739617188125
Likelihood=-8886.496227532007
Iteration 74: 8886.496227532007
Likelihood=-8951.622412582838
Iteration 80: 8951.622412582838
Likelihood=-8859.107530166164
Iteration 25: 8859.107530166164
Likelihood=-8865.096250445406
Iteration 88: 8865.096250445406
Likelihood=-8727.945992878067
Iteration 71: 8727.945992878067
Likelihood=-8886.43362445805
Iteration 75: 8886.43362445805
Likelihood=-8856.729862852588
Iteration 26: 8856.729862852588
Likelihood=-8951.562661135717
Iteration 81: 8951.562661135717
Likelihood=-8865.071987908539
Iteration 89: 8865.071987908539
Likelihood=-8727.790363145437
Iteration 72: 8727.790363145437
Likelihood=-8853.789470175087
Iteration 27: 8853.789470175087
Likelihood=-8886.372461749686
Iteration 76: 8886.372461749686
Likelihood=-8951.547852868685
Iteration 82: 8951.547852868685
Likelihood=-8865.035208659096
Iteration 90: 8865.035208659096
Likelihood=-8727.75140657
Iteration 73: 8727.75140657
Likelihood=-8851.551549651615
Iteration 28: 8851.551549651615
Likelihood=-8886.315749304276
Iteration 77: 8886.315749304276
Likelihood=-8849.76971032501
Iteration 29: 8849.76971032501
Likelihood=-8951.507039754062
Iteration 83: 8951.507039754062
Likelihood=-8865.016258083386
Iteration 91: 8865.016258083386
Likelihood=-8727.607613047729
Iteration 74: 8727.607613047729
Likelihood=-8886.244501389741
Iteration 78: 8886.244501389741
Likelihood=-8848.008636744304
Iteration 30: 8848.008636744304
Likelihood=-8951.48267403423
Iteration 84: 8951.48267403423
Likelihood=-8864.996901978751
Iteration 92: 8864.996901978751
Likelihood=-8727.563094311867
Iteration 75: 8727.563094311867
Likelihood=-8846.214774015682
Iteration 31: 8846.214774015682
Likelihood=-8886.197104903116
Iteration 79: 8886.197104903116
Likelihood=-8951.458597881689
Iteration 85: 8951.458597881689
Likelihood=-8864.965894761726
Iteration 93: 8864.965894761726
Likelihood=-8844.535747122622
Iteration 32: 8844.535747122622
Likelihood=-8727.480348425037
Iteration 76: 8727.480348425037
Likelihood=-8886.150454086677
Iteration 80: 8886.150454086677
Likelihood=-8843.61625150755
Iteration 33: 8843.61625150755
Likelihood=-8951.418408865507
Iteration 86: 8951.418408865507
Likelihood=-8864.945506030475
Iteration 94: 8864.945506030475
Likelihood=-8727.422887155102
Iteration 77: 8727.422887155102
Likelihood=-8886.076372663527
Iteration 81: 8886.076372663527
Likelihood=-8842.69847640421
Iteration 34: 8842.69847640421
Likelihood=-8951.475171380374
Likelihood=-8864.913744994985
Iteration 95: 8864.913744994985
Likelihood=-8727.342820962427
Iteration 78: 8727.342820962427
Likelihood=-8841.746621639308
Iteration 35: 8841.746621639308
Likelihood=-8886.03475892908
Iteration 82: 8886.03475892908
Likelihood=-8951.395465838708
Iteration 87: 8951.395465838708
Likelihood=-8864.892306788284
Iteration 96: 8864.892306788284
Likelihood=-8840.971170017872
Iteration 36: 8840.971170017872
Likelihood=-8727.295362758934
Iteration 79: 8727.295362758934
Likelihood=-8885.99098857239
Iteration 83: 8885.99098857239
Likelihood=-8840.563733560773
Iteration 37: 8840.563733560773
Likelihood=-8951.358540786028
Iteration 88: 8951.358540786028
Likelihood=-8864.86448302281
Iteration 97: 8864.86448302281
Likelihood=-8727.257914667594
Iteration 80: 8727.257914667594
Likelihood=-8885.926799106877
Iteration 84: 8885.926799106877
Likelihood=-8840.078918049285
Iteration 38: 8840.078918049285
Likelihood=-8951.333960623846
Iteration 89: 8951.333960623846
Likelihood=-8864.82534375246
Iteration 98: 8864.82534375246
Likelihood=-8727.180922013438
Iteration 81: 8727.180922013438
Likelihood=-8839.223298839117
Iteration 39: 8839.223298839117
Likelihood=-8885.906997835333
Iteration 85: 8885.906997835333
Likelihood=-8838.751913074522
Iteration 40: 8838.751913074522
Likelihood=-8951.290761062366
Iteration 90: 8951.290761062366
Likelihood=-8864.798797667645
Iteration 99: 8864.798797667645
Likelihood=-8727.143966115264
Iteration 82: 8727.143966115264
Likelihood=-8885.859632000933
Iteration 86: 8885.859632000933
Likelihood=-8838.238126842378
Iteration 41: 8838.238126842378
Likelihood=-8951.28813745101
Likelihood=-8864.777967080367
Iteration 100: 8864.777967080367
Likelihood=-8727.061517396933
Iteration 83: 8727.061517396933
Likelihood=-8885.818308930353
Iteration 87: 8885.818308930353
Likelihood=-8837.848641406652
Iteration 42: 8837.848641406652
Likelihood=-8864.760853726299
Iteration 101: 8864.760853726299
Likelihood=-8951.273883487873
Iteration 91: 8951.273883487873
Likelihood=-8727.029135197181
Iteration 84: 8727.029135197181
Likelihood=-8837.46888527295
Iteration 43: 8837.46888527295
Likelihood=-8885.774595980556
Iteration 88: 8885.774595980556
Likelihood=-8837.170719093328
Iteration 44: 8837.170719093328
Likelihood=-8864.744019268497
Iteration 102: 8864.744019268497
Likelihood=-8951.250111777978
Iteration 92: 8951.250111777978
Likelihood=-8726.981271382996
Iteration 85: 8726.981271382996
Likelihood=-8885.732847204685
Iteration 89: 8885.732847204685
Likelihood=-8836.844293784565
Iteration 45: 8836.844293784565
Likelihood=-8864.71172172363
Iteration 103: 8864.71172172363
Likelihood=-8951.229701411743
Iteration 93: 8951.229701411743
Likelihood=-8726.901989267131
Iteration 86: 8726.901989267131
Likelihood=-8885.704944343572
Iteration 90: 8885.704944343572
Likelihood=-8836.530761161825
Iteration 46: 8836.530761161825
Likelihood=-8864.682351796146
Iteration 104: 8864.682351796146
Likelihood=-8951.214841450912
Iteration 94: 8951.214841450912
Likelihood=-8836.25014893119
Iteration 47: 8836.25014893119
Likelihood=-8726.949456614657
Likelihood=-8885.675116153652
Iteration 91: 8885.675116153652
Likelihood=-8836.035641770122
Iteration 48: 8836.035641770122
Likelihood=-8864.660072876706
Iteration 105: 8864.660072876706
Likelihood=-8951.20201699985
Iteration 95: 8951.20201699985
Likelihood=-8726.86057428864
Iteration 87: 8726.86057428864
Likelihood=-8885.615446229624
Iteration 92: 8885.615446229624
Likelihood=-8835.85183078536
Iteration 49: 8835.85183078536
Likelihood=-8864.631486790957
Iteration 106: 8864.631486790957
Likelihood=-8951.192335667738
Iteration 96: 8951.192335667738
Likelihood=-8726.821150023547
Iteration 88: 8726.821150023547
Likelihood=-8835.701108606201
Iteration 50: 8835.701108606201
Likelihood=-8885.58574029272
Iteration 93: 8885.58574029272
Likelihood=-8864.61702323363
Iteration 107: 8864.61702323363
Likelihood=-8951.17710274267
Iteration 97: 8951.17710274267
Likelihood=-8835.446969108189
Iteration 51: 8835.446969108189
Likelihood=-8726.788171258855
Iteration 89: 8726.788171258855
Likelihood=-8885.552667078617
Iteration 94: 8885.552667078617
Likelihood=-8835.260522426159
Iteration 52: 8835.260522426159
Likelihood=-8864.600944498006
Iteration 108: 8864.600944498006
Likelihood=-8951.15376318531
Iteration 98: 8951.15376318531
Likelihood=-8726.742480413492
Iteration 90: 8726.742480413492
Likelihood=-8885.520221867431
Iteration 95: 8885.520221867431
Likelihood=-8835.11269764768
Iteration 53: 8835.11269764768
Likelihood=-8864.58827916399
Iteration 109: 8864.58827916399
Likelihood=-8951.123515380958
Iteration 99: 8951.123515380958
Likelihood=-8726.719245425867
Iteration 91: 8726.719245425867
Likelihood=-8834.950623051283
Iteration 54: 8834.950623051283
Likelihood=-8885.4806944042
Iteration 96: 8885.4806944042
Likelihood=-8864.56907100877
Iteration 110: 8864.56907100877
Likelihood=-8834.789504251074
Iteration 55: 8834.789504251074
Likelihood=-8951.101899110454
Iteration 100: 8951.101899110454
Likelihood=-8726.664950587758
Iteration 92: 8726.664950587758
Likelihood=-8885.462440693951
Iteration 97: 8885.462440693951
Likelihood=-8834.619470000373
Iteration 56: 8834.619470000373
Likelihood=-8864.551684975042
Iteration 111: 8864.551684975042
Likelihood=-8951.086636726057
Iteration 101: 8951.086636726057
Likelihood=-8726.640788091767
Iteration 93: 8726.640788091767
Likelihood=-8885.437503057128
Iteration 98: 8885.437503057128
Likelihood=-8834.454784817137
Iteration 57: 8834.454784817137
Likelihood=-8864.533174257565
Iteration 112: 8864.533174257565
Likelihood=-8951.071123346823
Iteration 102: 8951.071123346823
Likelihood=-8834.300302979063
Iteration 58: 8834.300302979063
Likelihood=-8726.610639665225
Iteration 94: 8726.610639665225
Likelihood=-8885.42096913903
Iteration 99: 8885.42096913903
Likelihood=-8864.519756535401
Iteration 113: 8864.519756535401
Likelihood=-8834.145168510671
Iteration 59: 8834.145168510671
Likelihood=-8951.050996984284
Iteration 103: 8951.050996984284
Likelihood=-8726.558889865824
Iteration 95: 8726.558889865824
Likelihood=-8885.39838647973
Iteration 100: 8885.39838647973
Likelihood=-8834.065743949803
Iteration 60: 8834.065743949803
Likelihood=-8864.508307517106
Iteration 114: 8864.508307517106
Likelihood=-8951.030766617967
Iteration 104: 8951.030766617967
Likelihood=-8726.52904251497
Iteration 96: 8726.52904251497
Likelihood=-8885.385056520832
Iteration 101: 8885.385056520832
Likelihood=-8833.860253821691
Iteration 61: 8833.860253821691
Likelihood=-8864.495394813388
Iteration 115: 8864.495394813388
Likelihood=-8951.014308905495
Iteration 105: 8951.014308905495
Likelihood=-8833.786211051474
Iteration 62: 8833.786211051474
Likelihood=-8726.482001030263
Iteration 97: 8726.482001030263
Likelihood=-8885.372756659748
Iteration 102: 8885.372756659748
Likelihood=-8833.693972058498
Iteration 63: 8833.693972058498
Likelihood=-8864.487089694812
Iteration 116: 8864.487089694812
Likelihood=-8950.996033452566
Iteration 106: 8950.996033452566
Likelihood=-8726.458142886207
Iteration 98: 8726.458142886207
Likelihood=-8885.358584773281
Iteration 103: 8885.358584773281
Likelihood=-8833.578254847082
Iteration 64: 8833.578254847082
Likelihood=-9882.990093364884
Iteration 0: 9882.990093364884
Iteration 1: 9882.990093364884
Likelihood=-8950.977251978022
Iteration 107: 8950.977251978022
Likelihood=-8726.43034019518
Iteration 99: 8726.43034019518
Likelihood=-8885.34057211243
Iteration 104: 8885.34057211243
Likelihood=-8833.437609635692
Iteration 65: 8833.437609635692
Likelihood=-9629.542201392058
Iteration 2: 9629.542201392058
Likelihood=-8950.951879041288
Iteration 108: 8950.951879041288
Likelihood=-8833.331025921385
Iteration 66: 8833.331025921385
Likelihood=-8726.373668888647
Iteration 100: 8726.373668888647
Likelihood=-8885.328636423428
Iteration 105: 8885.328636423428
Likelihood=-9456.668143555004
Iteration 3: 9456.668143555004
Likelihood=-8833.208878241297
Iteration 67: 8833.208878241297
Likelihood=-8950.92796643928
Iteration 109: 8950.92796643928
Likelihood=-8726.46864049894
Likelihood=-8885.317449350316
Iteration 106: 8885.317449350316
Likelihood=-8833.146381695293
Iteration 68: 8833.146381695293
Likelihood=-9326.16553350193
Iteration 4: 9326.16553350193
Likelihood=-8950.903292885601
Iteration 110: 8950.903292885601
Likelihood=-8726.354165430193
Iteration 101: 8726.354165430193
Likelihood=-8885.30561585843
Iteration 107: 8885.30561585843
Likelihood=-8833.02042564948
Iteration 69: 8833.02042564948
Likelihood=-9214.645072349052
Iteration 5: 9214.645072349052
Likelihood=-8832.944685623212
Iteration 70: 8832.944685623212
Likelihood=-8950.878495081179
Iteration 111: 8950.878495081179
Likelihood=-8726.32497110153
Iteration 102: 8726.32497110153
Likelihood=-8885.289086595674
Iteration 108: 8885.289086595674
Likelihood=-9115.082989131188
Iteration 6: 9115.082989131188
Likelihood=-8832.87450915936
Iteration 71: 8832.87450915936
Likelihood=-8950.85428334489
Iteration 112: 8950.85428334489
Likelihood=-8726.295863824538
Iteration 103: 8726.295863824538
Likelihood=-8885.279332139575
Iteration 109: 8885.279332139575
Likelihood=-8832.783559199312
Iteration 72: 8832.783559199312
Likelihood=-9027.448142804216
Iteration 7: 9027.448142804216
Likelihood=-8950.83305269518
Iteration 113: 8950.83305269518
Likelihood=-8832.689369354785
Iteration 73: 8832.689369354785
Likelihood=-8726.257060706597
Iteration 104: 8726.257060706597
Likelihood=-8885.268711923418
Iteration 110: 8885.268711923418
Likelihood=-8949.039493003902
Iteration 8: 8949.039493003902
Likelihood=-8832.64513063913
Iteration 74: 8832.64513063913
Likelihood=-8950.819296534093
Iteration 114: 8950.819296534093
Likelihood=-8726.265962532529
Likelihood=-8885.260752923454
Iteration 111: 8885.260752923454
Likelihood=-8886.412358508038
Iteration 9: 8886.412358508038
Likelihood=-8832.568188573394
Iteration 75: 8832.568188573394
Likelihood=-10032.438532626096
Iteration 0: 10032.438532626096
Iteration 1: 10032.438532626096
Likelihood=-8950.801061757096
Iteration 115: 8950.801061757096
Likelihood=-8726.23962495067
Iteration 105: 8726.23962495067
Likelihood=-8832.521610998294
Iteration 76: 8832.521610998294
Likelihood=-8832.374542218555
Iteration 10: 8832.374542218555
Likelihood=-9768.044486527684
Iteration 2: 9768.044486527684
Likelihood=-8950.785163105764
Iteration 116: 8950.785163105764
Likelihood=-8832.47039022856
Iteration 77: 8832.47039022856
Likelihood=-8726.21872591428
Iteration 106: 8726.21872591428
Likelihood=-8789.295176025096
Iteration 11: 8789.295176025096
Likelihood=-8832.411670614802
Iteration 78: 8832.411670614802
Likelihood=-9589.020808794927
Iteration 3: 9589.020808794927
Likelihood=-8950.769677013224
Iteration 117: 8950.769677013224
Likelihood=-8726.195905911436
Iteration 107: 8726.195905911436
Likelihood=-8755.725006944376
Iteration 12: 8755.725006944376
Likelihood=-8832.362131772019
Iteration 79: 8832.362131772019
Likelihood=-9458.314420562896
Iteration 4: 9458.314420562896
Likelihood=-8950.753883038355
Iteration 118: 8950.753883038355
Likelihood=-8726.171389952578
Iteration 108: 8726.171389952578
Likelihood=-8832.302918166099
Iteration 80: 8832.302918166099
Likelihood=-8727.244329498371
Iteration 13: 8727.244329498371
Likelihood=-9349.531833362193
Iteration 5: 9349.531833362193
Likelihood=-8950.74173281028
Iteration 119: 8950.74173281028
Likelihood=-8832.223669097644
Iteration 81: 8832.223669097644
Likelihood=-8726.131915659578
Iteration 109: 8726.131915659578
Likelihood=-8705.911495339476
Iteration 14: 8705.911495339476
Likelihood=-8832.197453326935
Iteration 82: 8832.197453326935
Likelihood=-9254.905656254747
Iteration 6: 9254.905656254747
Likelihood=-8950.71432960268
Iteration 120: 8950.71432960268
Likelihood=-8726.081844950813
Iteration 110: 8726.081844950813
Likelihood=-8689.818554577085
Iteration 15: 8689.818554577085
Likelihood=-8832.167008958526
Iteration 83: 8832.167008958526
Likelihood=-9171.994748868765
Iteration 7: 9171.994748868765
Likelihood=-8950.688192497133
Iteration 121: 8950.688192497133
Likelihood=-8726.046742472887
Iteration 111: 8726.046742472887
Likelihood=-8832.118326887528
Iteration 84: 8832.118326887528
Likelihood=-8674.341901784896
Iteration 16: 8674.341901784896
Likelihood=-9100.299516365572
Iteration 8: 9100.299516365572
Likelihood=-8832.054329108616
Iteration 85: 8832.054329108616
Likelihood=-8950.659351017626
Iteration 122: 8950.659351017626
Likelihood=-8726.014576514744
Iteration 112: 8726.014576514744
Likelihood=-8662.675873890626
Iteration 17: 8662.675873890626
Likelihood=-8832.00700345126
Iteration 86: 8832.00700345126
Likelihood=-9042.53458836493
Iteration 9: 9042.53458836493
Likelihood=-8950.638362397061
Iteration 123: 8950.638362397061
Likelihood=-8725.99134033914
Iteration 113: 8725.99134033914
Likelihood=-8653.133143328183
Iteration 18: 8653.133143328183
Likelihood=-8831.97019175774
Iteration 87: 8831.97019175774
Likelihood=-8991.041063911953
Iteration 10: 8991.041063911953
Likelihood=-8950.624394799552
Iteration 124: 8950.624394799552
Likelihood=-8725.957672652825
Iteration 114: 8725.957672652825
Likelihood=-8831.953537964966
Iteration 88: 8831.953537964966
Likelihood=-8645.734293261976
Iteration 19: 8645.734293261976
Likelihood=-8948.148187846296
Iteration 11: 8948.148187846296
Likelihood=-8831.927428605217
Iteration 89: 8831.927428605217
Likelihood=-8950.615266945872
Iteration 125: 8950.615266945872
Likelihood=-8725.92830440046
Iteration 115: 8725.92830440046
Likelihood=-8639.996500074
Iteration 20: 8639.996500074
Likelihood=-8831.876511231667
Iteration 90: 8831.876511231667
Likelihood=-8907.309101551791
Iteration 12: 8907.309101551791
Likelihood=-8950.60346870156
Iteration 126: 8950.60346870156
Likelihood=-8725.907337680557
Iteration 116: 8725.907337680557
Likelihood=-8633.449008080544
Iteration 21: 8633.449008080544
Likelihood=-8831.819241301551
Iteration 91: 8831.819241301551
Likelihood=-8875.975022329665
Iteration 13: 8875.975022329665
Likelihood=-8950.588267940298
Iteration 127: 8950.588267940298
Likelihood=-8831.776411313222
Iteration 92: 8831.776411313222
Likelihood=-8725.878242025929
Iteration 117: 8725.878242025929
Likelihood=-8627.44673679143
Iteration 22: 8627.44673679143
Likelihood=-8849.60005269781
Iteration 14: 8849.60005269781
Likelihood=-8831.759838605321
Iteration 93: 8831.759838605321
Likelihood=-8950.568615247528
Iteration 128: 8950.568615247528
Likelihood=-8725.863652553146
Iteration 118: 8725.863652553146
Likelihood=-8624.048603058653
Iteration 23: 8624.048603058653
Likelihood=-8831.731021638132
Iteration 94: 8831.731021638132
Likelihood=-8828.700149698794
Iteration 15: 8828.700149698794
Likelihood=-8950.546895654556
Iteration 129: 8950.546895654556
Likelihood=-8725.83875959737
Iteration 119: 8725.83875959737
Likelihood=-8620.16608934706
Iteration 24: 8620.16608934706
Likelihood=-8831.718303347523
Iteration 95: 8831.718303347523
Likelihood=-8813.908904638447
Iteration 16: 8813.908904638447
Likelihood=-8831.687886673364
Iteration 96: 8831.687886673364
Likelihood=-8950.529159210379
Iteration 130: 8950.529159210379
Likelihood=-8725.820812838223
Iteration 120: 8725.820812838223
Likelihood=-8617.83330315417
Iteration 25: 8617.83330315417
Likelihood=-8801.582273642103
Iteration 17: 8801.582273642103
Likelihood=-8831.659076619144
Iteration 97: 8831.659076619144
Likelihood=-8950.515565725998
Iteration 131: 8950.515565725998
Likelihood=-8725.810510332894
Iteration 121: 8725.810510332894
Likelihood=-8614.149648045606
Iteration 26: 8614.149648045606
Likelihood=-8831.703671456728
Likelihood=-8793.235902165865
Iteration 18: 8793.235902165865
Likelihood=-8950.50198692173
Iteration 132: 8950.50198692173
Likelihood=-8725.806900194844
Iteration 122: 8725.806900194844
Likelihood=-8611.647355672623
Iteration 27: 8611.647355672623
Likelihood=-8831.63898449528
Iteration 98: 8831.63898449528
Likelihood=-8787.005699745972
Iteration 19: 8787.005699745972
Likelihood=-8831.601513684298
Iteration 99: 8831.601513684298
Likelihood=-10049.346706136652
Iteration 0: 10049.346706136652
Iteration 1: 10049.346706136652
Likelihood=-8950.492364065003
Iteration 133: 8950.492364065003
Likelihood=-8609.693178964766
Iteration 28: 8609.693178964766
Likelihood=-8782.014694305191
Iteration 20: 8782.014694305191
Likelihood=-8831.574699623861
Iteration 100: 8831.574699623861
Likelihood=-9778.682598409428
Iteration 2: 9778.682598409428
Likelihood=-8950.481689196808
Iteration 134: 8950.481689196808
Likelihood=-8608.508687299367
Iteration 29: 8608.508687299367
Likelihood=-8831.549737966916
Iteration 101: 8831.549737966916
Likelihood=-8775.316324189469
Iteration 21: 8775.316324189469
Likelihood=-9594.332328001676
Iteration 3: 9594.332328001676
Likelihood=-8950.48107179281
Likelihood=-8607.546446869856
Iteration 30: 8607.546446869856
Likelihood=-8831.52241431596
Iteration 102: 8831.52241431596
Likelihood=-8772.427429819885
Iteration 22: 8772.427429819885
Likelihood=-9459.76453338799
Iteration 4: 9459.76453338799
Likelihood=-8831.485807559317
Iteration 103: 8831.485807559317
Likelihood=-8950.471718597493
Iteration 135: 8950.471718597493
Likelihood=-8606.448847296348
Iteration 31: 8606.448847296348
Likelihood=-8767.544850758608
Iteration 23: 8767.544850758608
Likelihood=-8831.443936772046
Iteration 104: 8831.443936772046
Likelihood=-9348.579327911513
Iteration 5: 9348.579327911513
Likelihood=-8950.45692915566
Iteration 136: 8950.45692915566
Likelihood=-8605.346780655478
Iteration 32: 8605.346780655478
Likelihood=-8831.359329261826
Iteration 105: 8831.359329261826
Likelihood=-8765.769458397606
Iteration 24: 8765.769458397606
Likelihood=-9251.95929438548
Iteration 6: 9251.95929438548
Likelihood=-8604.771194060684
Iteration 33: 8604.771194060684
Likelihood=-8950.444659062437
Iteration 137: 8950.444659062437
Likelihood=-8831.333792078709
Iteration 106: 8831.333792078709
Likelihood=-8762.925612640656
Iteration 25: 8762.925612640656
Likelihood=-8831.282875722958
Iteration 107: 8831.282875722958
Likelihood=-9167.020263508006
Iteration 7: 9167.020263508006
Likelihood=-8603.679964491088
Iteration 34: 8603.679964491088
Likelihood=-8950.432464963362
Iteration 138: 8950.432464963362
Likelihood=-8760.861648887076
Iteration 26: 8760.861648887076
Likelihood=-8831.235459524969
Iteration 108: 8831.235459524969
Likelihood=-9092.78981831882
Iteration 8: 9092.78981831882
Likelihood=-8602.938744544053
Iteration 35: 8602.938744544053
Likelihood=-8950.42260236543
Iteration 139: 8950.42260236543
Likelihood=-8831.18381470884
Iteration 109: 8831.18381470884
Likelihood=-8758.945281380531
Iteration 27: 8758.945281380531
Likelihood=-9032.946071743183
Iteration 9: 9032.946071743183
Likelihood=-8601.716975414256
Iteration 36: 8601.716975414256
Likelihood=-8831.144171967377
Iteration 110: 8831.144171967377
Likelihood=-8950.415278828785
Iteration 140: 8950.415278828785
Likelihood=-8757.40921066525
Iteration 28: 8757.40921066525
Likelihood=-8831.11608218745
Iteration 111: 8831.11608218745
Likelihood=-8980.030389338443
Iteration 10: 8980.030389338443
Likelihood=-10074.87219442694
Iteration 0: 10074.87219442694
Iteration 1: 10074.87219442694
Likelihood=-8600.965596315908
Iteration 37: 8600.965596315908
Likelihood=-8755.710188644836
Iteration 29: 8755.710188644836
Likelihood=-8831.081273145453
Iteration 112: 8831.081273145453
Likelihood=-8936.66827188924
Iteration 11: 8936.66827188924
Likelihood=-9841.731187874548
Iteration 2: 9841.731187874548
Likelihood=-8600.316695757689
Iteration 38: 8600.316695757689
Likelihood=-8831.040601596307
Iteration 113: 8831.040601596307
Likelihood=-8754.339203564858
Iteration 30: 8754.339203564858
Likelihood=-8899.91753830673
Iteration 12: 8899.91753830673
Likelihood=-9682.832499338867
Iteration 3: 9682.832499338867
Likelihood=-8600.425449617785
Likelihood=-8830.989935597592
Iteration 114: 8830.989935597592
Likelihood=-8752.656051210224
Iteration 31: 8752.656051210224
Likelihood=-8830.963498946756
Iteration 115: 8830.963498946756
Likelihood=-9558.272898588324
Iteration 4: 9558.272898588324
Likelihood=-8869.330493359112
Iteration 13: 8869.330493359112
Likelihood=-8599.951431816042
Iteration 39: 8599.951431816042
Likelihood=-8830.910262601352
Iteration 116: 8830.910262601352
Likelihood=-8751.869108011351
Iteration 32: 8751.869108011351
Likelihood=-9448.625931672117
Iteration 5: 9448.625931672117
Likelihood=-8846.268252837697
Iteration 14: 8846.268252837697
Likelihood=-8599.523574845012
Iteration 40: 8599.523574845012
Likelihood=-8830.8946255781
Iteration 117: 8830.8946255781
Likelihood=-8750.551195025446
Iteration 33: 8750.551195025446
Likelihood=-9348.956573796182
Iteration 6: 9348.956573796182
Likelihood=-8829.657984756352
Iteration 15: 8829.657984756352
Likelihood=-8598.71404228867
Iteration 41: 8598.71404228867
Likelihood=-8830.835767524342
Iteration 118: 8830.835767524342
Likelihood=-8750.817775997724
Likelihood=-8830.806209091788
Iteration 119: 8830.806209091788
Likelihood=-9261.142805488662
Iteration 7: 9261.142805488662
Likelihood=-8597.969420400841
Iteration 42: 8597.969420400841
Likelihood=-8817.52310648485
Iteration 16: 8817.52310648485
Likelihood=-8830.775806793597
Iteration 120: 8830.775806793597
Likelihood=-8749.881033690508
Iteration 34: 8749.881033690508
Likelihood=-8597.230876508016
Iteration 43: 8597.230876508016
Likelihood=-9181.76169417701
Iteration 8: 9181.76169417701
Likelihood=-8809.179093281955
Iteration 17: 8809.179093281955
Likelihood=-8830.761011783226
Iteration 121: 8830.761011783226
Likelihood=-8749.057770879042
Iteration 35: 8749.057770879042
Likelihood=-8596.617437615743
Iteration 44: 8596.617437615743
Likelihood=-8830.726288512129
Iteration 122: 8830.726288512129
Likelihood=-9115.292412880339
Iteration 9: 9115.292412880339
Likelihood=-8801.584360718702
Iteration 18: 8801.584360718702
Likelihood=-8748.401922686806
Iteration 36: 8748.401922686806
Likelihood=-8830.70900274264
Iteration 123: 8830.70900274264
Likelihood=-8596.234250445255
Iteration 45: 8596.234250445255
Likelihood=-9058.011535049298
Iteration 10: 9058.011535049298
Likelihood=-8793.34087221527
Iteration 19: 8793.34087221527
Likelihood=-8830.69056007706
Iteration 124: 8830.69056007706
Likelihood=-8747.861153426347
Iteration 37: 8747.861153426347
Likelihood=-8595.689539138331
Iteration 46: 8595.689539138331
Likelihood=-9010.234136163097
Iteration 11: 9010.234136163097
Likelihood=-8784.718208946606
Iteration 20: 8784.718208946606
Likelihood=-8830.66118222665
Iteration 125: 8830.66118222665
Likelihood=-8747.391692751571
Iteration 38: 8747.391692751571
Likelihood=-8830.666275963462
Likelihood=-8595.525561228902
Iteration 47: 8595.525561228902
Likelihood=-8971.822201185008
Iteration 12: 8971.822201185008
Likelihood=-8777.54161351077
Iteration 21: 8777.54161351077
Likelihood=-8746.792316858124
Iteration 39: 8746.792316858124
Likelihood=-8830.642971131374
Iteration 126: 8830.642971131374
Likelihood=-8594.919738465074
Iteration 48: 8594.919738465074
Likelihood=-8939.925994395851
Iteration 13: 8939.925994395851
Likelihood=-8772.519521784858
Iteration 22: 8772.519521784858
Likelihood=-8830.61639455141
Iteration 127: 8830.61639455141
Likelihood=-8746.191723648186
Iteration 40: 8746.191723648186
Likelihood=-8594.718069528277
Iteration 49: 8594.718069528277
Likelihood=-8913.45062262286
Iteration 14: 8913.45062262286
Likelihood=-8768.712078206125
Iteration 23: 8768.712078206125
Likelihood=-8830.596838257994
Iteration 128: 8830.596838257994
Likelihood=-8745.951286517608
Iteration 41: 8745.951286517608
Likelihood=-8830.57459607213
Iteration 129: 8830.57459607213
Likelihood=-8594.396720863188
Iteration 50: 8594.396720863188
Likelihood=-8892.172055503144
Iteration 15: 8892.172055503144
Likelihood=-8765.64794727034
Iteration 24: 8765.64794727034
Likelihood=-8745.444919833146
Iteration 42: 8745.444919833146
Likelihood=-8830.564215914304
Iteration 130: 8830.564215914304
Likelihood=-8593.929090875605
Iteration 51: 8593.929090875605
Likelihood=-8873.568215270714
Iteration 16: 8873.568215270714
Likelihood=-8761.531472384771
Iteration 25: 8761.531472384771
Likelihood=-8830.549034993383
Iteration 131: 8830.549034993383
Likelihood=-8745.31609605906
Iteration 43: 8745.31609605906
Likelihood=-8593.886473771006
Iteration 52: 8593.886473771006
Likelihood=-8858.427399110038
Iteration 17: 8858.427399110038
Likelihood=-8758.881460182509
Iteration 26: 8758.881460182509
Likelihood=-8830.535159570301
Iteration 132: 8830.535159570301
Likelihood=-8744.827070880385
Iteration 44: 8744.827070880385
Likelihood=-8593.387990494959
Iteration 53: 8593.387990494959
Likelihood=-8846.677054876767
Iteration 18: 8846.677054876767
Likelihood=-8756.349763439932
Iteration 27: 8756.349763439932
Likelihood=-8593.263570047917
Iteration 54: 8593.263570047917
Likelihood=-8830.518644487503
Iteration 133: 8830.518644487503
Likelihood=-8744.617990121082
Iteration 45: 8744.617990121082
Likelihood=-8593.082356771547
Iteration 55: 8593.082356771547
Likelihood=-8837.295412656877
Iteration 19: 8837.295412656877
Likelihood=-8754.297472557126
Iteration 28: 8754.297472557126
Likelihood=-8830.49729661423
Iteration 134: 8830.49729661423
Likelihood=-8744.350565127519
Iteration 46: 8744.350565127519
Likelihood=-8592.858387378159
Iteration 56: 8592.858387378159
Likelihood=-8830.61357817188
Iteration 20: 8830.61357817188
Likelihood=-8752.765514482066
Iteration 29: 8752.765514482066
Likelihood=-8830.483119383562
Iteration 135: 8830.483119383562
Likelihood=-8592.622193024321
Iteration 57: 8592.622193024321
Likelihood=-8743.987821592287
Iteration 47: 8743.987821592287
Likelihood=-8592.378119588788
Iteration 58: 8592.378119588788
Likelihood=-8825.516236186517
Iteration 21: 8825.516236186517
Likelihood=-8751.5736511358
Iteration 30: 8751.5736511358
Likelihood=-8830.474050193487
Iteration 136: 8830.474050193487
Likelihood=-8743.729483956862
Iteration 48: 8743.729483956862
Likelihood=-8592.067346862917
Iteration 59: 8592.067346862917
Likelihood=-8819.945630991762
Iteration 22: 8819.945630991762
Likelihood=-8750.170709304073
Iteration 31: 8750.170709304073
Likelihood=-8830.463116455749
Iteration 137: 8830.463116455749
Likelihood=-8743.525876421792
Iteration 49: 8743.525876421792
Likelihood=-8591.893322975347
Iteration 60: 8591.893322975347
Likelihood=-8814.932872724889
Iteration 23: 8814.932872724889
Likelihood=-8830.45379307307
Iteration 138: 8830.45379307307
Likelihood=-8749.319225200232
Iteration 32: 8749.319225200232
Likelihood=-8591.663536172524
Iteration 61: 8591.663536172524
Likelihood=-8743.373080208992
Iteration 50: 8743.373080208992
Likelihood=-8591.562760387635
Iteration 62: 8591.562760387635
Likelihood=-8811.679613051978
Iteration 24: 8811.679613051978
Likelihood=-8830.445344664498
Iteration 139: 8830.445344664498
Likelihood=-8748.50967634745
Iteration 33: 8748.50967634745
Likelihood=-8743.233868787298
Iteration 51: 8743.233868787298
Likelihood=-8591.456629398292
Iteration 63: 8591.456629398292
Likelihood=-10108.995088970714
Iteration 0: 10108.995088970714
Iteration 1: 10108.995088970714
Likelihood=-8809.97784068607
Iteration 25: 8809.97784068607
Likelihood=-8748.36563161973
Iteration 34: 8748.36563161973
Likelihood=-8591.396723318603
Iteration 64: 8591.396723318603
Likelihood=-8743.058097071975
Iteration 52: 8743.058097071975
Likelihood=-9858.484605991243
Iteration 2: 9858.484605991243
Likelihood=-8806.396274534938
Iteration 26: 8806.396274534938
Likelihood=-8591.297963869963
Iteration 65: 8591.297963869963
Likelihood=-8746.579122446716
Iteration 35: 8746.579122446716
Likelihood=-8742.830222925126
Iteration 53: 8742.830222925126
Likelihood=-9691.172688609391
Iteration 3: 9691.172688609391
Likelihood=-8591.197774613247
Iteration 66: 8591.197774613247
Likelihood=-8803.725959671197
Iteration 27: 8803.725959671197
Likelihood=-8746.018071864615
Iteration 36: 8746.018071864615
Likelihood=-8742.488335242997
Iteration 54: 8742.488335242997
Likelihood=-8591.09645299056
Iteration 67: 8591.09645299056
Likelihood=-9566.16248976194
Iteration 4: 9566.16248976194
Likelihood=-8801.197175494393
Iteration 28: 8801.197175494393
Likelihood=-8745.41498745665
Iteration 37: 8745.41498745665
Likelihood=-8591.032325587072
Iteration 68: 8591.032325587072
Likelihood=-8742.573574399492
Likelihood=-9459.902069568872
Iteration 5: 9459.902069568872
Likelihood=-8590.948187014072
Iteration 69: 8590.948187014072
Likelihood=-8798.728715983307
Iteration 29: 8798.728715983307
Likelihood=-8744.628346115693
Iteration 38: 8744.628346115693
Likelihood=-8742.358642819274
Iteration 55: 8742.358642819274
Likelihood=-9365.939028837724
Iteration 6: 9365.939028837724
Likelihood=-8590.88843531161
Iteration 70: 8590.88843531161
Likelihood=-8797.46300104345
Iteration 30: 8797.46300104345
Likelihood=-8744.898074204204
Likelihood=-8742.202703216512
Iteration 56: 8742.202703216512
Likelihood=-8590.81445549354
Iteration 71: 8590.81445549354
Likelihood=-9285.567220148196
Iteration 7: 9285.567220148196
Likelihood=-8795.96916847705
Iteration 31: 8795.96916847705
Likelihood=-8590.773124953002
Iteration 72: 8590.773124953002
Likelihood=-8744.161007969236
Iteration 39: 8744.161007969236
Likelihood=-8742.056846290594
Iteration 57: 8742.056846290594
Likelihood=-9213.52386830197
Iteration 8: 9213.52386830197
Likelihood=-8590.738433497678
Iteration 73: 8590.738433497678
Likelihood=-8793.87078924593
Iteration 32: 8793.87078924593
Likelihood=-8743.565889725502
Iteration 40: 8743.565889725502
Likelihood=-8741.894968454913
Iteration 58: 8741.894968454913
Likelihood=-8590.710465236265
Iteration 74: 8590.710465236265
Likelihood=-9154.511654806316
Iteration 9: 9154.511654806316
Likelihood=-8792.656747360106
Iteration 33: 8792.656747360106
Likelihood=-8743.130586084018
Iteration 41: 8743.130586084018
Likelihood=-8741.753111564989
Iteration 59: 8741.753111564989
Likelihood=-8590.684952482292
Iteration 75: 8590.684952482292
Likelihood=-9106.677811162052
Iteration 10: 9106.677811162052
Likelihood=-8791.401592475544
Iteration 34: 8791.401592475544
Likelihood=-8590.645251151056
Iteration 76: 8590.645251151056
Likelihood=-8742.34423996313
Iteration 42: 8742.34423996313
Likelihood=-8741.615600365945
Iteration 60: 8741.615600365945
Likelihood=-9064.32850371345
Iteration 11: 9064.32850371345
Likelihood=-8590.59966248692
Iteration 77: 8590.59966248692
Likelihood=-8790.552012690649
Iteration 35: 8790.552012690649
Likelihood=-8742.00291642665
Iteration 43: 8742.00291642665
Likelihood=-8741.50655966623
Iteration 61: 8741.50655966623
Likelihood=-8590.549748304798
Iteration 78: 8590.549748304798
Likelihood=-9029.653291788445
Iteration 12: 9029.653291788445
Likelihood=-8790.148460674613
Iteration 36: 8790.148460674613
Likelihood=-8741.394121478319
Iteration 44: 8741.394121478319
Likelihood=-8590.494865012031
Iteration 79: 8590.494865012031
Likelihood=-8741.262863850914
Iteration 62: 8741.262863850914
Likelihood=-9002.655202913058
Iteration 13: 9002.655202913058
Likelihood=-8789.721478227273
Iteration 37: 8789.721478227273
Likelihood=-8590.471610007906
Iteration 80: 8590.471610007906
Likelihood=-8740.874821260966
Iteration 45: 8740.874821260966
Likelihood=-8741.072128997765
Iteration 63: 8741.072128997765
Likelihood=-8978.815778636219
Iteration 14: 8978.815778636219
Likelihood=-8590.422724256196
Iteration 81: 8590.422724256196
Likelihood=-8788.428915522614
Iteration 38: 8788.428915522614
Likelihood=-8740.4900991975
Iteration 46: 8740.4900991975
Likelihood=-8740.822392494103
Iteration 64: 8740.822392494103
Likelihood=-8590.387102888031
Iteration 82: 8590.387102888031
Likelihood=-8961.927060683849
Iteration 15: 8961.927060683849
Likelihood=-8788.305076585939
Iteration 39: 8788.305076585939
Likelihood=-8590.334577310314
Iteration 83: 8590.334577310314
Likelihood=-8740.544374749417
Likelihood=-8740.70213956033
Iteration 65: 8740.70213956033
Likelihood=-8947.998998893167
Iteration 16: 8947.998998893167
Likelihood=-8590.315114383777
Iteration 84: 8590.315114383777
Likelihood=-8787.56652820006
Iteration 40: 8787.56652820006
Likelihood=-8740.24550613595
Iteration 47: 8740.24550613595
Likelihood=-8740.518292205372
Iteration 66: 8740.518292205372
Likelihood=-8590.288077632618
Iteration 85: 8590.288077632618
Likelihood=-8937.978383288477
Iteration 17: 8937.978383288477
Likelihood=-8787.175171279801
Iteration 41: 8787.175171279801
Likelihood=-8739.935922489247
Iteration 48: 8739.935922489247
Likelihood=-8740.474314359526
Iteration 67: 8740.474314359526
Likelihood=-8590.241525662903
Iteration 86: 8590.241525662903
Likelihood=-8931.384478457743
Iteration 18: 8931.384478457743
Likelihood=-8786.49538237828
Iteration 42: 8786.49538237828
Likelihood=-8590.190403227189
Iteration 87: 8590.190403227189
Likelihood=-8739.535328725331
Iteration 49: 8739.535328725331
Likelihood=-8740.253975852824
Iteration 68: 8740.253975852824
Likelihood=-8924.671011155971
Iteration 19: 8924.671011155971
Likelihood=-8590.153472953269
Iteration 88: 8590.153472953269
Likelihood=-8785.814832033178
Iteration 43: 8785.814832033178
Likelihood=-8739.095977395726
Iteration 50: 8739.095977395726
Likelihood=-8740.174019713615
Iteration 69: 8740.174019713615
Likelihood=-8590.115425937247
Iteration 89: 8590.115425937247
Likelihood=-8918.678637192503
Iteration 20: 8918.678637192503
Likelihood=-8785.561882743305
Iteration 44: 8785.561882743305
Likelihood=-8739.077779876168
Likelihood=-8590.074709354694
Iteration 90: 8590.074709354694
Likelihood=-8740.077302050875
Iteration 70: 8740.077302050875
Likelihood=-8914.34425623485
Iteration 21: 8914.34425623485
Likelihood=-8784.71646141965
Iteration 45: 8784.71646141965
Likelihood=-8590.034190785647
Iteration 91: 8590.034190785647
Likelihood=-8738.871649434852
Iteration 51: 8738.871649434852
Likelihood=-8739.941205987425
Iteration 71: 8739.941205987425
Likelihood=-8909.293099007655
Iteration 22: 8909.293099007655
Likelihood=-8590.009931385843
Iteration 92: 8590.009931385843
Likelihood=-8784.33740656333
Iteration 46: 8784.33740656333
Likelihood=-8738.561989874437
Iteration 52: 8738.561989874437
Likelihood=-8739.95181385926
Likelihood=-8589.992989375498
Iteration 93: 8589.992989375498
Likelihood=-8905.960909630556
Iteration 23: 8905.960909630556
Likelihood=-8783.805919526401
Iteration 47: 8783.805919526401
Likelihood=-8589.94590955547
Iteration 94: 8589.94590955547
Likelihood=-8738.379556068856
Iteration 53: 8738.379556068856
Likelihood=-8739.83647489615
Iteration 72: 8739.83647489615
Likelihood=-8902.873080652698
Iteration 24: 8902.873080652698
Likelihood=-8783.971415278616
Likelihood=-8589.95279667336
Likelihood=-8738.146273729477
Iteration 54: 8738.146273729477
Likelihood=-8900.09734553184
Iteration 25: 8900.09734553184
Likelihood=-8739.695941116877
Iteration 73: 8739.695941116877
Likelihood=-8783.54770372881
Iteration 48: 8783.54770372881
Likelihood=-8897.158390889108
Iteration 26: 8897.158390889108
Likelihood=-8589.912984049417
Iteration 95: 8589.912984049417
Likelihood=-8738.026259449329
Iteration 55: 8738.026259449329
Likelihood=-8739.63132788479
Iteration 74: 8739.63132788479
Likelihood=-8895.068805478324
Iteration 27: 8895.068805478324
Likelihood=-8783.180772571353
Iteration 49: 8783.180772571353
Likelihood=-8589.872326374874
Iteration 96: 8589.872326374874
Likelihood=-8737.81406765196
Iteration 56: 8737.81406765196
Likelihood=-8739.512864923898
Iteration 75: 8739.512864923898
Likelihood=-8893.44099786519
Iteration 28: 8893.44099786519
Likelihood=-8782.962750017696
Iteration 50: 8782.962750017696
Likelihood=-8589.840936005101
Iteration 97: 8589.840936005101
Likelihood=-8892.095465142682
Iteration 29: 8892.095465142682
Likelihood=-8737.708400776697
Iteration 57: 8737.708400776697
Likelihood=-8739.460459707963
Iteration 76: 8739.460459707963
Likelihood=-8782.765175883123
Iteration 51: 8782.765175883123
Likelihood=-8891.092215698083
Iteration 30: 8891.092215698083
Likelihood=-8589.816028836345
Iteration 98: 8589.816028836345
Likelihood=-8737.544377630507
Iteration 58: 8737.544377630507
Likelihood=-8739.383394942715
Iteration 77: 8739.383394942715
Likelihood=-8889.475870955821
Iteration 31: 8889.475870955821
Likelihood=-8782.54740145866
Iteration 52: 8782.54740145866
Likelihood=-8589.78588389731
Iteration 99: 8589.78588389731
Likelihood=-8737.305761241458
Iteration 59: 8737.305761241458
Likelihood=-8888.716827680619
Iteration 32: 8888.716827680619
Likelihood=-8739.323087639317
Iteration 78: 8739.323087639317
Likelihood=-8782.267293058214
Iteration 53: 8782.267293058214
Likelihood=-8887.26193691748
Iteration 33: 8887.26193691748
Likelihood=-8589.76039568549
Iteration 100: 8589.76039568549
Likelihood=-8737.174622597813
Iteration 60: 8737.174622597813
Likelihood=-8739.282470996253
Iteration 79: 8739.282470996253
Likelihood=-8886.291870233219
Iteration 34: 8886.291870233219
Likelihood=-8782.112056758644
Iteration 54: 8782.112056758644
Likelihood=-8589.740236103687
Iteration 101: 8589.740236103687
Likelihood=-8736.921245065032
Iteration 61: 8736.921245065032
Likelihood=-8739.20320717816
Iteration 80: 8739.20320717816
Likelihood=-8885.410948441382
Iteration 35: 8885.410948441382
Likelihood=-8781.935491609398
Iteration 55: 8781.935491609398
Likelihood=-8589.729624810527
Iteration 102: 8589.729624810527
Likelihood=-8736.811313168622
Iteration 62: 8736.811313168622
Likelihood=-8884.712967160052
Iteration 36: 8884.712967160052
Likelihood=-8739.15819746947
Iteration 81: 8739.15819746947
Likelihood=-8781.75868452446
Iteration 56: 8781.75868452446
Likelihood=-8883.841281206589
Iteration 37: 8883.841281206589
Likelihood=-8589.706693344768
Iteration 103: 8589.706693344768
Likelihood=-8736.675510700892
Iteration 63: 8736.675510700892
Likelihood=-8739.094200737532
Iteration 82: 8739.094200737532
Likelihood=-8883.579828641752
Iteration 38: 8883.579828641752
Likelihood=-8781.5962814415
Iteration 57: 8781.5962814415
Likelihood=-8589.690230550355
Iteration 104: 8589.690230550355
Likelihood=-8736.492013030716
Iteration 64: 8736.492013030716
Likelihood=-8883.115646624317
Iteration 39: 8883.115646624317
Likelihood=-8739.06532567666
Iteration 83: 8739.06532567666
Likelihood=-8781.404733946687
Iteration 58: 8781.404733946687
Likelihood=-8589.669959293704
Iteration 105: 8589.669959293704
Likelihood=-8882.68802845528
Iteration 40: 8882.68802845528
Likelihood=-8736.272817348407
Iteration 65: 8736.272817348407
Likelihood=-8739.01976254615
Iteration 84: 8739.01976254615
Likelihood=-8781.208003918598
Iteration 59: 8781.208003918598
Likelihood=-8882.305171113412
Iteration 41: 8882.305171113412
Likelihood=-8589.657980099992
Iteration 106: 8589.657980099992
Likelihood=-8736.132779210828
Iteration 66: 8736.132779210828
Likelihood=-8738.954572335464
Iteration 85: 8738.954572335464
Likelihood=-8882.06989208505
Iteration 42: 8882.06989208505
Likelihood=-8781.045714212913
Iteration 60: 8781.045714212913
Likelihood=-8589.646919035024
Iteration 107: 8589.646919035024
Likelihood=-8735.94903352537
Iteration 67: 8735.94903352537
Likelihood=-8881.718685096712
Iteration 43: 8881.718685096712
Likelihood=-8738.894646989
Iteration 86: 8738.894646989
Likelihood=-8780.904230804394
Iteration 61: 8780.904230804394
Likelihood=-8589.625872717532
Iteration 108: 8589.625872717532
Likelihood=-8881.440887425517
Iteration 44: 8881.440887425517
Likelihood=-8735.781283084787
Iteration 68: 8735.781283084787
Likelihood=-8738.846345320937
Iteration 87: 8738.846345320937
Likelihood=-8780.813435840902
Iteration 62: 8780.813435840902
Likelihood=-8881.151857425019
Iteration 45: 8881.151857425019
Likelihood=-8589.611745055241
Iteration 109: 8589.611745055241
Likelihood=-8735.625042354479
Iteration 69: 8735.625042354479
Likelihood=-8738.814605567
Iteration 88: 8738.814605567
Likelihood=-8880.913616469386
Iteration 46: 8880.913616469386
Likelihood=-8780.584336410477
Iteration 63: 8780.584336410477
Likelihood=-8589.595021425781
Iteration 110: 8589.595021425781
Likelihood=-8735.494202271057
Iteration 70: 8735.494202271057
Likelihood=-8880.724336585597
Iteration 47: 8880.724336585597
Likelihood=-8738.763691524804
Iteration 89: 8738.763691524804
Likelihood=-8780.459554403622
Iteration 64: 8780.459554403622
Likelihood=-8589.582992552214
Iteration 111: 8589.582992552214
Likelihood=-8880.411888229717
Iteration 48: 8880.411888229717
Likelihood=-8735.385242496905
Iteration 71: 8735.385242496905
Likelihood=-8738.712059842142
Iteration 90: 8738.712059842142
Likelihood=-8780.299496613256
Iteration 65: 8780.299496613256
Likelihood=-8880.245383281532
Iteration 49: 8880.245383281532
Likelihood=-8589.571977117901
Iteration 112: 8589.571977117901
Likelihood=-8735.269876759108
Iteration 72: 8735.269876759108
Likelihood=-8879.901440612644
Iteration 50: 8879.901440612644
Likelihood=-8738.667826555791
Iteration 91: 8738.667826555791
Likelihood=-8780.036381595453
Iteration 66: 8780.036381595453
Likelihood=-8589.564689291039
Iteration 113: 8589.564689291039
Likelihood=-8735.210861367692
Iteration 73: 8735.210861367692
Likelihood=-8879.79572400908
Iteration 51: 8879.79572400908
Likelihood=-8738.62636194369
Iteration 92: 8738.62636194369
Likelihood=-8779.975694001645
Iteration 67: 8779.975694001645
Likelihood=-9977.40349262449
Iteration 0: 9977.40349262449
Iteration 1: 9977.40349262449
Likelihood=-8879.61479265424
Iteration 52: 8879.61479265424
Likelihood=-8735.017955296169
Iteration 74: 8735.017955296169
Likelihood=-8738.59726712047
Iteration 93: 8738.59726712047
Likelihood=-8779.72280890195
Iteration 68: 8779.72280890195
Likelihood=-8879.35729467792
Iteration 53: 8879.35729467792
Likelihood=-9747.72100898476
Iteration 2: 9747.72100898476
Likelihood=-8734.973813983139
Iteration 75: 8734.973813983139
Likelihood=-8879.119513743917
Iteration 54: 8879.119513743917
Likelihood=-8738.569087902295
Iteration 94: 8738.569087902295
Likelihood=-8779.653447303446
Iteration 69: 8779.653447303446
Likelihood=-9593.154821506832
Iteration 3: 9593.154821506832
Likelihood=-8878.979436685548
Iteration 55: 8878.979436685548
Likelihood=-8734.847713426305
Iteration 76: 8734.847713426305
Likelihood=-8738.536316424417
Iteration 95: 8738.536316424417
Likelihood=-8779.551778665596
Iteration 70: 8779.551778665596
Likelihood=-9473.85907715887
Iteration 4: 9473.85907715887
Likelihood=-8878.867884887815
Iteration 56: 8878.867884887815
Likelihood=-8734.715774153261
Iteration 77: 8734.715774153261
Likelihood=-8738.493225593671
Iteration 96: 8738.493225593671
Likelihood=-8878.771497126032
Iteration 57: 8878.771497126032
Likelihood=-8779.441527592837
Iteration 71: 8779.441527592837
Likelihood=-9370.297618909464
Iteration 5: 9370.297618909464
Likelihood=-8734.57589358026
Iteration 78: 8734.57589358026
Likelihood=-8878.596548260974
Iteration 58: 8878.596548260974
Likelihood=-8738.433099350705
Iteration 97: 8738.433099350705
Likelihood=-8779.323871718787
Iteration 72: 8779.323871718787
Likelihood=-9277.134737627934
Iteration 6: 9277.134737627934
Likelihood=-8878.458540065349
Iteration 59: 8878.458540065349
Likelihood=-8734.471534757491
Iteration 79: 8734.471534757491
Likelihood=-8738.368196034437
Iteration 98: 8738.368196034437
Likelihood=-8779.210846917635
Iteration 73: 8779.210846917635
Likelihood=-9195.921091844035
Iteration 7: 9195.921091844035
Likelihood=-8878.373879289933
Iteration 60: 8878.373879289933
Likelihood=-8734.377329295536
Iteration 80: 8734.377329295536
Likelihood=-8878.276496754645
Iteration 61: 8878.276496754645
Likelihood=-8738.341972164886
Iteration 99: 8738.341972164886
Likelihood=-8779.119789748836
Iteration 74: 8779.119789748836
Likelihood=-9122.132795720898
Iteration 8: 9122.132795720898
Likelihood=-8734.285783753508
Iteration 81: 8734.285783753508
Likelihood=-8878.199302958346
Iteration 62: 8878.199302958346
Likelihood=-8738.307871006213
Iteration 100: 8738.307871006213
Likelihood=-8779.061203725467
Iteration 75: 8779.061203725467
Likelihood=-9060.674292946158
Iteration 9: 9060.674292946158
Likelihood=-8878.116652653089
Iteration 63: 8878.116652653089
Likelihood=-8734.212892039775
Iteration 82: 8734.212892039775
Likelihood=-8738.27052348806
Iteration 101: 8738.27052348806
Likelihood=-8778.967660082264
Iteration 76: 8778.967660082264
Likelihood=-8878.046465571084
Iteration 64: 8878.046465571084
Likelihood=-9009.539975994629
Iteration 10: 9009.539975994629
Likelihood=-8734.150899432774
Iteration 83: 8734.150899432774
Likelihood=-8877.939811603883
Iteration 65: 8877.939811603883
Likelihood=-8738.23097049396
Iteration 102: 8738.23097049396
Likelihood=-8778.879435625551
Iteration 77: 8778.879435625551
Likelihood=-8965.076361250223
Iteration 11: 8965.076361250223
Likelihood=-8734.10892028533
Iteration 84: 8734.10892028533
Likelihood=-8877.87283602988
Iteration 66: 8877.87283602988
Likelihood=-8778.81217354334
Iteration 78: 8778.81217354334
Likelihood=-8738.16077532993
Iteration 103: 8738.16077532993
Likelihood=-8927.191128337385
Iteration 12: 8927.191128337385
Likelihood=-8877.788907910206
Iteration 67: 8877.788907910206
Likelihood=-8734.081459070812
Iteration 85: 8734.081459070812
Likelihood=-8778.68112870333
Iteration 79: 8778.68112870333
Likelihood=-8738.25803295233
Likelihood=-8877.735727578522
Iteration 68: 8877.735727578522
Likelihood=-8896.275863472101
Iteration 13: 8896.275863472101
Likelihood=-8734.028084120626
Iteration 86: 8734.028084120626
Likelihood=-8877.702446518686
Iteration 69: 8877.702446518686
Likelihood=-8778.767375607657
Likelihood=-8738.144438938878
Iteration 104: 8738.144438938878
Likelihood=-8871.716785298933
Iteration 14: 8871.716785298933
Likelihood=-8877.620369069928
Iteration 70: 8877.620369069928
Likelihood=-8733.99268307653
Iteration 87: 8733.99268307653
Likelihood=-8778.632587166237
Iteration 80: 8778.632587166237
Likelihood=-8738.130566160504
Iteration 105: 8738.130566160504
Likelihood=-8852.228376140625
Iteration 15: 8852.228376140625
Likelihood=-8877.624450999545
Likelihood=-8733.917845963028
Iteration 88: 8733.917845963028
Likelihood=-8778.586297863098
Iteration 81: 8778.586297863098
Likelihood=-8877.569781009177
Iteration 71: 8877.569781009177
Likelihood=-8738.114343070725
Iteration 106: 8738.114343070725
Likelihood=-8839.088232422837
Iteration 16: 8839.088232422837
Likelihood=-8733.944574521181
Likelihood=-8877.49560038379
Iteration 72: 8877.49560038379
Likelihood=-8778.534793876786
Iteration 82: 8778.534793876786
Likelihood=-8738.085700363546
Iteration 107: 8738.085700363546
Likelihood=-8828.097519112916
Iteration 17: 8828.097519112916
Likelihood=-8877.441152052726
Iteration 73: 8877.441152052726
Likelihood=-8733.879546379823
Iteration 89: 8733.879546379823
Likelihood=-8778.490391256491
Iteration 83: 8778.490391256491
Likelihood=-8738.046516865334
Iteration 108: 8738.046516865334
Likelihood=-8877.391742309248
Iteration 74: 8877.391742309248
Likelihood=-8821.647138840131
Iteration 18: 8821.647138840131
Likelihood=-8733.837080265348
Iteration 90: 8733.837080265348
Likelihood=-8877.345589731467
Iteration 75: 8877.345589731467
Likelihood=-8778.449735986682
Iteration 84: 8778.449735986682
Likelihood=-8737.99477205867
Iteration 109: 8737.99477205867
Likelihood=-8815.562802086839
Iteration 19: 8815.562802086839
Likelihood=-8733.792214515039
Iteration 91: 8733.792214515039
Likelihood=-8877.309248344673
Iteration 76: 8877.309248344673
Likelihood=-8778.407799533315
Iteration 85: 8778.407799533315
Likelihood=-8737.970735427292
Iteration 110: 8737.970735427292
Likelihood=-8808.580698662661
Iteration 20: 8808.580698662661
Likelihood=-8877.261408016539
Iteration 77: 8877.261408016539
Likelihood=-8733.75037219936
Iteration 92: 8733.75037219936
Likelihood=-8778.354374859855
Iteration 86: 8778.354374859855
Likelihood=-8737.93531914105
Iteration 111: 8737.93531914105
Likelihood=-8877.220789569328
Iteration 78: 8877.220789569328
Likelihood=-8802.247732236856
Iteration 21: 8802.247732236856
Likelihood=-8733.704132605106
Iteration 93: 8733.704132605106
Likelihood=-8877.16830481652
Iteration 79: 8877.16830481652
Likelihood=-8778.327356576092
Iteration 87: 8778.327356576092
Likelihood=-8737.904701049934
Iteration 112: 8737.904701049934
Likelihood=-8796.457227738994
Iteration 22: 8796.457227738994
Likelihood=-8733.66585183631
Iteration 94: 8733.66585183631
Likelihood=-8877.128550852167
Iteration 80: 8877.128550852167
Likelihood=-8778.3069249021
Iteration 88: 8778.3069249021
Likelihood=-8737.887773951636
Iteration 113: 8737.887773951636
Likelihood=-8793.73670231131
Iteration 23: 8793.73670231131
Likelihood=-8877.092351452213
Iteration 81: 8877.092351452213
Likelihood=-8733.644215041493
Iteration 95: 8733.644215041493
Likelihood=-8778.288190270601
Iteration 89: 8778.288190270601
Likelihood=-8877.043717576262
Iteration 82: 8877.043717576262
Likelihood=-8737.873392409225
Iteration 114: 8737.873392409225
Likelihood=-8790.776271517087
Iteration 24: 8790.776271517087
Likelihood=-8733.602289135288
Iteration 96: 8733.602289135288
Likelihood=-8876.984743188375
Iteration 83: 8876.984743188375
Likelihood=-8778.255001591313
Iteration 90: 8778.255001591313
Likelihood=-8737.852800154316
Iteration 115: 8737.852800154316
Likelihood=-8788.486421910005
Iteration 25: 8788.486421910005
Likelihood=-8733.561625130924
Iteration 97: 8733.561625130924
Likelihood=-8876.933774171508
Iteration 84: 8876.933774171508
Likelihood=-8778.246697907827
Iteration 91: 8778.246697907827
Likelihood=-8737.833149741999
Iteration 116: 8737.833149741999
Likelihood=-8876.872696053277
Iteration 85: 8876.872696053277
Likelihood=-8786.48430864767
Iteration 26: 8786.48430864767
Likelihood=-8733.505186303351
Iteration 98: 8733.505186303351
Likelihood=-9943.19913777235
Iteration 0: 9943.19913777235
Iteration 1: 9943.19913777235
Likelihood=-8876.87408534467
Likelihood=-8737.81545419666
Iteration 117: 8737.81545419666
Likelihood=-8784.797401237862
Iteration 27: 8784.797401237862
Likelihood=-8733.462608643915
Iteration 99: 8733.462608643915
Likelihood=-9696.482686666543
Iteration 2: 9696.482686666543
Likelihood=-8876.845440732595
Iteration 86: 8876.845440732595
Likelihood=-8737.803411969526
Iteration 118: 8737.803411969526
Likelihood=-8783.18685534401
Iteration 28: 8783.18685534401
Likelihood=-8876.81304134937
Iteration 87: 8876.81304134937
Likelihood=-8733.429424020922
Iteration 100: 8733.429424020922
Likelihood=-9527.817308636335
Iteration 3: 9527.817308636335
Likelihood=-8737.78243649972
Iteration 119: 8737.78243649972
Likelihood=-8876.766821824145
Iteration 88: 8876.766821824145
Likelihood=-8781.48141242765
Iteration 29: 8781.48141242765
Likelihood=-8733.432320664573
Likelihood=-9399.851167353885
Iteration 4: 9399.851167353885
Likelihood=-8876.705773616797
Iteration 89: 8876.705773616797
Likelihood=-8737.751960915646
Iteration 120: 8737.751960915646
Likelihood=-8780.361509017443
Iteration 30: 8780.361509017443
Likelihood=-8733.405925156894
Iteration 101: 8733.405925156894
Likelihood=-8876.701232587493
Likelihood=-9290.215735850443
Iteration 5: 9290.215735850443
Likelihood=-8737.724000283202
Iteration 121: 8737.724000283202
Likelihood=-8779.457257187934
Iteration 31: 8779.457257187934
Likelihood=-8876.664717579446
Iteration 90: 8876.664717579446
Likelihood=-8733.373405570692
Iteration 102: 8733.373405570692
Likelihood=-9192.117359895206
Iteration 6: 9192.117359895206
Likelihood=-8876.61292531088
Iteration 91: 8876.61292531088
Likelihood=-8737.707685623067
Iteration 122: 8737.707685623067
Likelihood=-8777.883027466922
Iteration 32: 8777.883027466922
Likelihood=-8733.348186495525
Iteration 103: 8733.348186495525
Likelihood=-9105.036384299765
Iteration 7: 9105.036384299765
Likelihood=-8876.564247529903
Iteration 92: 8876.564247529903
Likelihood=-8737.691754029709
Iteration 123: 8737.691754029709
Likelihood=-8776.927338888307
Iteration 33: 8776.927338888307
Likelihood=-8733.320029089122
Iteration 104: 8733.320029089122
Likelihood=-8876.51773924129
Iteration 93: 8876.51773924129
Likelihood=-9028.645475920459
Iteration 8: 9028.645475920459
Likelihood=-8737.668460345767
Iteration 124: 8737.668460345767
Likelihood=-8876.470266761466
Iteration 94: 8876.470266761466
Likelihood=-8775.896370072782
Iteration 34: 8775.896370072782
Likelihood=-8733.305019429223
Iteration 105: 8733.305019429223
Likelihood=-8964.606853538759
Iteration 9: 8964.606853538759
Likelihood=-8876.424786270318
Iteration 95: 8876.424786270318
Likelihood=-8737.6404357206
Iteration 125: 8737.6404357206
Likelihood=-8775.427637731886
Iteration 35: 8775.427637731886
Likelihood=-8733.277553602025
Iteration 106: 8733.277553602025
Likelihood=-8912.542004964866
Iteration 10: 8912.542004964866
Likelihood=-8876.381141173913
Iteration 96: 8876.381141173913
Likelihood=-8737.626524442483
Iteration 126: 8737.626524442483
Likelihood=-8774.911184732578
Iteration 36: 8774.911184732578
Likelihood=-8876.35512447481
Iteration 97: 8876.35512447481
Likelihood=-8733.257276741411
Iteration 107: 8733.257276741411
Likelihood=-8870.560439672952
Iteration 11: 8870.560439672952
Likelihood=-8737.613652569727
Iteration 127: 8737.613652569727
Likelihood=-8876.331127680724
Iteration 98: 8876.331127680724
Likelihood=-8774.249094000887
Iteration 37: 8774.249094000887
Likelihood=-8733.230289570854
Iteration 108: 8733.230289570854
Likelihood=-8837.807415244548
Iteration 12: 8837.807415244548
Likelihood=-8876.294202464978
Iteration 99: 8876.294202464978
Likelihood=-8737.607285610491
Iteration 128: 8737.607285610491
Likelihood=-8773.64737564334
Iteration 38: 8773.64737564334
Likelihood=-8733.198994435785
Iteration 109: 8733.198994435785
Likelihood=-8876.26768448295
Iteration 100: 8876.26768448295
Likelihood=-8810.22431840859
Iteration 13: 8810.22431840859
Likelihood=-10052.564194006745
Iteration 0: 10052.564194006745
Iteration 1: 10052.564194006745
Likelihood=-8876.24968206672
Iteration 101: 8876.24968206672
Likelihood=-8773.205678226946
Iteration 39: 8773.205678226946
Likelihood=-8733.167342214387
Iteration 110: 8733.167342214387
Likelihood=-8787.755938415941
Iteration 14: 8787.755938415941
Likelihood=-9847.092597655386
Iteration 2: 9847.092597655386
Likelihood=-8876.204659527886
Iteration 102: 8876.204659527886
Likelihood=-8772.614061921131
Iteration 40: 8772.614061921131
Likelihood=-8733.148916571727
Iteration 111: 8733.148916571727
Likelihood=-8769.793195418366
Iteration 15: 8769.793195418366
Likelihood=-9706.781412817321
Iteration 3: 9706.781412817321
Likelihood=-8876.184482363577
Iteration 103: 8876.184482363577
Likelihood=-8772.217381357066
Iteration 41: 8772.217381357066
Likelihood=-8733.12254454964
Iteration 112: 8733.12254454964
Likelihood=-8876.157602732195
Iteration 104: 8876.157602732195
Likelihood=-8754.548226618306
Iteration 16: 8754.548226618306
Likelihood=-9593.610637343212
Iteration 4: 9593.610637343212
Likelihood=-8876.11662031921
Iteration 105: 8876.11662031921
Likelihood=-8771.87317034964
Iteration 42: 8771.87317034964
Likelihood=-8733.102376532259
Iteration 113: 8733.102376532259
Likelihood=-8742.567195748605
Iteration 17: 8742.567195748605
Likelihood=-9491.562883521452
Iteration 5: 9491.562883521452
Likelihood=-8876.091229216505
Iteration 106: 8876.091229216505
Likelihood=-8771.577381915378
Iteration 43: 8771.577381915378
Likelihood=-8733.08027330267
Iteration 114: 8733.08027330267
Likelihood=-8731.814647772968
Iteration 18: 8731.814647772968
Likelihood=-8876.061117772013
Iteration 107: 8876.061117772013
Likelihood=-9397.030740414628
Likelihood=-8771.385976413494
Iteration 44: 8771.385976413494
Likelihood=-8733.052982662135
Iteration 115: 8733.052982662135
Likelihood=-8876.005810117424
Iteration 108: 8876.005810117424
Likelihood=-8722.531218724225
Iteration 19: 8722.531218724225
Likelihood=-9163.616742489812
Iteration 6: 9163.616742489812
Likelihood=-8875.970715389458
Iteration 109: 8875.970715389458
Likelihood=-8771.175751436767
Iteration 45: 8771.175751436767
Likelihood=-8733.04089850241
Iteration 116: 8733.04089850241
Likelihood=-8714.430483555832
Iteration 20: 8714.430483555832
Likelihood=-9120.45507857442
Iteration 7: 9120.45507857442
Likelihood=-8875.953214932526
Iteration 110: 8875.953214932526
Likelihood=-8770.749348659869
Iteration 46: 8770.749348659869
Likelihood=-8733.023365229687
Iteration 117: 8733.023365229687
Likelihood=-8706.788595659189
Iteration 21: 8706.788595659189
Likelihood=-8875.884940418098
Iteration 111: 8875.884940418098
Likelihood=-9083.182701628026
Iteration 8: 9083.182701628026
Likelihood=-8770.512835711015
Iteration 47: 8770.512835711015
Likelihood=-8733.007523163777
Iteration 118: 8733.007523163777
Likelihood=-8875.864820194258
Iteration 112: 8875.864820194258
Likelihood=-8699.549536190647
Iteration 22: 8699.549536190647
Likelihood=-9048.388705257237
Iteration 9: 9048.388705257237
Likelihood=-8875.834285202456
Iteration 113: 8875.834285202456
Likelihood=-8770.351730822937
Iteration 48: 8770.351730822937
Likelihood=-8732.9953017897
Iteration 119: 8732.9953017897
Likelihood=-8694.395812221599
Iteration 23: 8694.395812221599
Likelihood=-9015.296862107183
Iteration 10: 9015.296862107183
Likelihood=-8875.840174708916
Likelihood=-8770.018018877394
Iteration 49: 8770.018018877394
Likelihood=-8732.973408419153
Iteration 120: 8732.973408419153
Likelihood=-8875.811653586125
Iteration 114: 8875.811653586125
Likelihood=-8689.002463271749
Iteration 24: 8689.002463271749
Likelihood=-8988.763707918688
Iteration 11: 8988.763707918688
Likelihood=-8769.853149717208
Iteration 50: 8769.853149717208
Likelihood=-8875.780096537108
Iteration 115: 8875.780096537108
Likelihood=-8733.030981957305
Likelihood=-8686.956880788348
Iteration 25: 8686.956880788348
Likelihood=-8965.408169926834
Iteration 12: 8965.408169926834
Likelihood=-8875.742115396903
Iteration 116: 8875.742115396903
Likelihood=-8769.643406758047
Iteration 51: 8769.643406758047
Likelihood=-8732.960239712245
Iteration 121: 8732.960239712245
Likelihood=-8684.797557973794
Iteration 26: 8684.797557973794
Likelihood=-8944.073720489816
Iteration 13: 8944.073720489816
Likelihood=-8875.726147890844
Iteration 117: 8875.726147890844
Likelihood=-8769.406997865159
Iteration 52: 8769.406997865159
Likelihood=-8732.93725501802
Iteration 122: 8732.93725501802
Likelihood=-8875.70793553739
Iteration 118: 8875.70793553739
Likelihood=-8683.173555199754
Iteration 27: 8683.173555199754
Likelihood=-8927.96335567315
Iteration 14: 8927.96335567315
Likelihood=-8769.196469067321
Iteration 53: 8769.196469067321
Likelihood=-8875.67219115632
Iteration 119: 8875.67219115632
Likelihood=-8732.925846939173
Iteration 123: 8732.925846939173
Likelihood=-8681.80433843508
Iteration 28: 8681.80433843508
Likelihood=-8917.077040616927
Iteration 15: 8917.077040616927
Likelihood=-8875.65014145584
Iteration 120: 8875.65014145584
Likelihood=-8769.04129138059
Iteration 54: 8769.04129138059
Likelihood=-8732.907193181578
Iteration 124: 8732.907193181578
Likelihood=-8680.337888627762
Iteration 29: 8680.337888627762
Likelihood=-8908.47952645332
Iteration 16: 8908.47952645332
Likelihood=-8875.61541844633
Iteration 121: 8875.61541844633
Likelihood=-8768.925898383919
Iteration 55: 8768.925898383919
Likelihood=-8732.895413965927
Iteration 125: 8732.895413965927
Likelihood=-8875.601416966456
Iteration 122: 8875.601416966456
Likelihood=-8679.175417095425
Iteration 30: 8679.175417095425
Likelihood=-8902.742820525747
Iteration 17: 8902.742820525747
Likelihood=-8875.580527884162
Iteration 123: 8875.580527884162
Likelihood=-8768.761375214233
Iteration 56: 8768.761375214233
Likelihood=-8732.873113392196
Iteration 126: 8732.873113392196
Likelihood=-8677.69891617821
Iteration 31: 8677.69891617821
Likelihood=-8896.456019189689
Iteration 18: 8896.456019189689
Likelihood=-8875.569809854158
Iteration 124: 8875.569809854158
Likelihood=-8768.635162451545
Iteration 57: 8768.635162451545
Likelihood=-8732.862987882167
Iteration 127: 8732.862987882167
Likelihood=-8676.706254474093
Iteration 32: 8676.706254474093
Likelihood=-8889.665350777284
Iteration 19: 8889.665350777284
Likelihood=-8875.55037803765
Iteration 125: 8875.55037803765
Likelihood=-8768.501533383522
Iteration 58: 8768.501533383522
Likelihood=-8732.85556934158
Iteration 128: 8732.85556934158
Likelihood=-8875.527364460155
Iteration 126: 8875.527364460155
Likelihood=-8675.831312005603
Iteration 33: 8675.831312005603
Likelihood=-8886.178041389801
Iteration 20: 8886.178041389801
Likelihood=-10034.187342698293
Iteration 0: 10034.187342698293
Iteration 1: 10034.187342698293
Likelihood=-8875.499493489444
Iteration 127: 8875.499493489444
Likelihood=-8768.409049038033
Iteration 59: 8768.409049038033
Likelihood=-8674.857910356575
Iteration 34: 8674.857910356575
Likelihood=-8882.864757303632
Iteration 21: 8882.864757303632
Likelihood=-8875.475843282999
Iteration 128: 8875.475843282999
Likelihood=-9801.704560704131
Iteration 2: 9801.704560704131
Likelihood=-8768.311249865352
Iteration 60: 8768.311249865352
Likelihood=-8674.092286170917
Iteration 35: 8674.092286170917
Likelihood=-8880.089450469017
Iteration 22: 8880.089450469017
Likelihood=-8875.439388140794
Iteration 129: 8875.439388140794
Likelihood=-9650.405744995103
Iteration 3: 9650.405744995103
Likelihood=-8768.226208964405
Iteration 61: 8768.226208964405
Likelihood=-8875.469781413252
Likelihood=-8672.852804404472
Iteration 36: 8672.852804404472
Likelihood=-8877.649748269852
Iteration 23: 8877.649748269852
Likelihood=-9538.435146509042
Iteration 4: 9538.435146509042
Likelihood=-8875.427585362706
Iteration 130: 8875.427585362706
Likelihood=-8768.135633427082
Iteration 62: 8768.135633427082
Likelihood=-8672.409166034367
Iteration 37: 8672.409166034367
Likelihood=-8875.116249452223
Iteration 24: 8875.116249452223
Likelihood=-8875.413218957294
Iteration 131: 8875.413218957294
Likelihood=-9442.204966318408
Iteration 5: 9442.204966318408
Likelihood=-8768.046903042468
Iteration 63: 8768.046903042468
Likelihood=-8671.770386100958
Iteration 38: 8671.770386100958
Likelihood=-8872.917000388052
Iteration 25: 8872.917000388052
Likelihood=-8875.37833884755
Iteration 132: 8875.37833884755
Likelihood=-9355.43913953232
Iteration 6: 9355.43913953232
Likelihood=-8767.973712640123
Iteration 64: 8767.973712640123
Likelihood=-8875.348698126456
Iteration 133: 8875.348698126456
Likelihood=-8671.479241489722
Iteration 39: 8671.479241489722
Likelihood=-8871.637287355108
Iteration 26: 8871.637287355108
Likelihood=-9278.691798364303
Iteration 7: 9278.691798364303
Likelihood=-8875.31658771332
Iteration 134: 8875.31658771332
Likelihood=-8767.911140864288
Iteration 65: 8767.911140864288
Likelihood=-8670.882612868267
Iteration 40: 8670.882612868267
Likelihood=-8870.73816562189
Iteration 27: 8870.73816562189
Likelihood=-8875.291304700342
Iteration 135: 8875.291304700342
Likelihood=-9209.888745701921
Iteration 8: 9209.888745701921
Likelihood=-8767.835563433
Iteration 66: 8767.835563433
Likelihood=-8670.187124582897
Iteration 41: 8670.187124582897
Likelihood=-8875.272176455692
Iteration 136: 8875.272176455692
Likelihood=-8870.077888680897
Iteration 28: 8870.077888680897
Likelihood=-9151.133534227482
Iteration 9: 9151.133534227482
Likelihood=-8767.741773209518
Iteration 67: 8767.741773209518
Likelihood=-8875.257984951919
Iteration 137: 8875.257984951919
Likelihood=-8669.423449866195
Iteration 42: 8669.423449866195
Likelihood=-8868.622754082091
Iteration 29: 8868.622754082091
Likelihood=-9099.888837761853
Iteration 10: 9099.888837761853
Likelihood=-8875.241243846382
Iteration 138: 8875.241243846382
Likelihood=-8767.633776456983
Iteration 68: 8767.633776456983
Likelihood=-8668.685092759222
Iteration 43: 8668.685092759222
Likelihood=-8868.346857231285
Iteration 30: 8868.346857231285
Likelihood=-8875.22657135732
Iteration 139: 8875.22657135732
Likelihood=-9055.277307244383
Iteration 11: 9055.277307244383
Likelihood=-8767.528761967245
Iteration 69: 8767.528761967245
Likelihood=-8668.230501464644
Iteration 44: 8668.230501464644
Likelihood=-8875.21245446076
Iteration 140: 8875.21245446076
Likelihood=-8867.355972130557
Iteration 31: 8867.355972130557
Likelihood=-9019.028202420786
Iteration 12: 9019.028202420786
Likelihood=-8767.397835310898
Iteration 70: 8767.397835310898
Likelihood=-8875.191855077665
Iteration 141: 8875.191855077665
Likelihood=-8667.733244145982
Iteration 45: 8667.733244145982
Likelihood=-8866.823849929768
Iteration 32: 8866.823849929768
Likelihood=-8987.406633614324
Iteration 13: 8987.406633614324
Likelihood=-8875.17928875795
Iteration 142: 8875.17928875795
Likelihood=-8767.337659080173
Iteration 71: 8767.337659080173
Likelihood=-8667.277962284401
Iteration 46: 8667.277962284401
Likelihood=-8866.163934842347
Iteration 33: 8866.163934842347
Likelihood=-8875.167776850485
Iteration 143: 8875.167776850485
Likelihood=-8961.346228975723
Iteration 14: 8961.346228975723
Likelihood=-8767.273488548219
Iteration 72: 8767.273488548219
Likelihood=-8875.152844082171
Iteration 144: 8875.152844082171
Likelihood=-8666.924832735063
Iteration 47: 8666.924832735063
Likelihood=-8865.2704053685
Iteration 34: 8865.2704053685
Likelihood=-8941.622888086862
Iteration 15: 8941.622888086862
Likelihood=-8875.141507957142
Iteration 145: 8875.141507957142
Likelihood=-8767.207613816425
Iteration 73: 8767.207613816425
Likelihood=-8666.493574713992
Iteration 48: 8666.493574713992
Likelihood=-8864.266094226437
Iteration 35: 8864.266094226437
Likelihood=-8875.13330110444
Iteration 146: 8875.13330110444
Likelihood=-8923.694399948201
Iteration 16: 8923.694399948201
Likelihood=-8767.158724175046
Iteration 74: 8767.158724175046
Likelihood=-8666.343244598456
Iteration 49: 8666.343244598456
Likelihood=-8863.076644468294
Iteration 36: 8863.076644468294
Likelihood=-8910.181916212301
Iteration 17: 8910.181916212301
Likelihood=-8666.033538172169
Iteration 50: 8666.033538172169
Likelihood=-8767.060384691858
Iteration 75: 8767.060384691858
Likelihood=-8899.525861953867
Iteration 18: 8899.525861953867
Likelihood=-8862.156625265827
Iteration 37: 8862.156625265827
Likelihood=-8665.699241558234
Iteration 51: 8665.699241558234
Likelihood=-8891.016592631824
Iteration 19: 8891.016592631824
Likelihood=-8767.143237734752
Likelihood=-8861.713079498762
Iteration 38: 8861.713079498762
Likelihood=-8665.286608593571
Iteration 52: 8665.286608593571
Likelihood=-8884.778174452458
Iteration 20: 8884.778174452458
Likelihood=-8767.015117468758
Iteration 76: 8767.015117468758
Likelihood=-8664.877068953276
Iteration 53: 8664.877068953276
Likelihood=-8861.33944454465
Iteration 39: 8861.33944454465
Likelihood=-8878.831274196413
Iteration 21: 8878.831274196413
Likelihood=-8664.661960508167
Iteration 54: 8664.661960508167
Likelihood=-8766.93415382763
Iteration 77: 8766.93415382763
Likelihood=-8873.280838321185
Iteration 22: 8873.280838321185
Likelihood=-8861.009159819556
Iteration 40: 8861.009159819556
Likelihood=-8664.477090553508
Iteration 55: 8664.477090553508
Likelihood=-8868.93274119284
Iteration 23: 8868.93274119284
Likelihood=-8766.871228349779
Iteration 78: 8766.871228349779
Likelihood=-8664.25288544405
Iteration 56: 8664.25288544405
Likelihood=-8860.785440011481
Iteration 41: 8860.785440011481
Likelihood=-8864.86213671549
Iteration 24: 8864.86213671549
Likelihood=-8766.78247681814
Iteration 79: 8766.78247681814
Likelihood=-8664.06510745193
Iteration 57: 8664.06510745193
Likelihood=-8860.487123118442
Iteration 42: 8860.487123118442
Likelihood=-8862.383552659156
Iteration 25: 8862.383552659156
Likelihood=-8663.751236534019
Iteration 58: 8663.751236534019
Likelihood=-8766.723270958713
Iteration 80: 8766.723270958713
Likelihood=-8860.33450536651
Iteration 26: 8860.33450536651
Likelihood=-8860.238717313076
Iteration 43: 8860.238717313076
Likelihood=-8663.930120827077
Likelihood=-8858.295761293108
Iteration 27: 8858.295761293108
Likelihood=-8766.672546876329
Iteration 81: 8766.672546876329
Likelihood=-8663.622014817425
Iteration 59: 8663.622014817425
Likelihood=-8859.959994734172
Iteration 44: 8859.959994734172
Likelihood=-8855.676343833353
Iteration 28: 8855.676343833353
Likelihood=-8663.414140001218
Iteration 60: 8663.414140001218
Likelihood=-8766.62622483791
Iteration 82: 8766.62622483791
Likelihood=-8853.773004041801
Iteration 29: 8853.773004041801
Likelihood=-8859.74398897871
Iteration 45: 8859.74398897871
Likelihood=-8663.264185908489
Iteration 61: 8663.264185908489
Likelihood=-8852.389664015842
Iteration 30: 8852.389664015842
Likelihood=-8766.59575708949
Iteration 83: 8766.59575708949
Likelihood=-8859.432396381098
Iteration 46: 8859.432396381098
Likelihood=-8663.10418041045
Iteration 62: 8663.10418041045
Likelihood=-8850.414705576259
Iteration 31: 8850.414705576259
Likelihood=-8766.554993408547
Iteration 84: 8766.554993408547
Likelihood=-8662.942090359806
Iteration 63: 8662.942090359806
Likelihood=-8859.223380895042
Iteration 47: 8859.223380895042
Likelihood=-8848.986093066558
Iteration 32: 8848.986093066558
Likelihood=-8662.76330076345
Iteration 64: 8662.76330076345
Likelihood=-8766.520879245161
Iteration 85: 8766.520879245161
Likelihood=-8847.487937225655
Iteration 33: 8847.487937225655
Likelihood=-8858.912946694247
Iteration 48: 8858.912946694247
Likelihood=-8662.581425403176
Iteration 65: 8662.581425403176
Likelihood=-8846.255586112382
Iteration 34: 8846.255586112382
Likelihood=-8766.491825437492
Iteration 86: 8766.491825437492
Likelihood=-8858.756366405298
Iteration 49: 8858.756366405298
Likelihood=-8662.481855233871
Iteration 66: 8662.481855233871
Likelihood=-8845.379851009739
Iteration 35: 8845.379851009739
Likelihood=-8766.472120957287
Iteration 87: 8766.472120957287
Likelihood=-8662.365516053967
Iteration 67: 8662.365516053967
Likelihood=-8858.607564962434
Iteration 50: 8858.607564962434
Likelihood=-8844.460334687827
Iteration 36: 8844.460334687827
Likelihood=-8662.257513982562
Iteration 68: 8662.257513982562
Likelihood=-8766.442582011716
Iteration 88: 8766.442582011716
Likelihood=-8843.44326292785
Iteration 37: 8843.44326292785
Likelihood=-8858.406691028276
Iteration 51: 8858.406691028276
Likelihood=-8662.158650463933
Iteration 69: 8662.158650463933
Likelihood=-8842.463796595654
Iteration 38: 8842.463796595654
Likelihood=-8766.40772367755
Iteration 89: 8766.40772367755
Likelihood=-8661.99468753799
Iteration 70: 8661.99468753799
Likelihood=-8858.137990187564
Iteration 52: 8858.137990187564
Likelihood=-8842.102620518917
Iteration 39: 8842.102620518917
Likelihood=-8661.913312080313
Iteration 71: 8661.913312080313
Likelihood=-8766.366899571685
Iteration 90: 8766.366899571685
Likelihood=-8857.981804181993
Iteration 53: 8857.981804181993
Likelihood=-8841.668657233307
Iteration 40: 8841.668657233307
Likelihood=-8661.797201262725
Iteration 72: 8661.797201262725
Likelihood=-8766.333645385184
Iteration 91: 8766.333645385184
Likelihood=-8841.134420677416
Iteration 41: 8841.134420677416
Likelihood=-8857.825270355386
Iteration 54: 8857.825270355386
Likelihood=-8661.700318227591
Iteration 73: 8661.700318227591
Likelihood=-8840.498911781338
Iteration 42: 8840.498911781338
Likelihood=-8766.313947177874
Iteration 92: 8766.313947177874
Likelihood=-8661.615434277186
Iteration 74: 8661.615434277186
Likelihood=-8857.754469594958
Iteration 55: 8857.754469594958
Likelihood=-8840.013007087138
Iteration 43: 8840.013007087138
Likelihood=-8661.487460194287
Iteration 75: 8661.487460194287
Likelihood=-8766.289233111329
Iteration 93: 8766.289233111329
Likelihood=-8839.492149634012
Iteration 44: 8839.492149634012
Likelihood=-8857.589278588548
Iteration 56: 8857.589278588548
Likelihood=-8661.435990531658
Iteration 76: 8661.435990531658
Likelihood=-8766.268682782415
Iteration 94: 8766.268682782415
Likelihood=-8839.089214197622
Iteration 45: 8839.089214197622
Likelihood=-8857.51266774019
Iteration 57: 8857.51266774019
Likelihood=-8661.367027322209
Iteration 77: 8661.367027322209
Likelihood=-8838.70243581506
Iteration 46: 8838.70243581506
Likelihood=-8766.231120088172
Iteration 95: 8766.231120088172
Likelihood=-8661.298334404157
Iteration 78: 8661.298334404157
Likelihood=-8857.433147879367
Iteration 58: 8857.433147879367
Likelihood=-8838.344802482552
Iteration 47: 8838.344802482552
Likelihood=-8661.236933671269
Iteration 79: 8661.236933671269
Likelihood=-8766.184780171583
Iteration 96: 8766.184780171583
Likelihood=-8838.074910227519
Iteration 48: 8838.074910227519
Likelihood=-8857.292040236794
Iteration 59: 8857.292040236794
Likelihood=-8661.21116280542
Iteration 80: 8661.21116280542
Likelihood=-8837.765845347143
Iteration 49: 8837.765845347143
Likelihood=-8766.228213713195
Likelihood=-8857.210972356084
Iteration 60: 8857.210972356084
Likelihood=-8661.159394475024
Iteration 81: 8661.159394475024
Likelihood=-8837.557083045247
Iteration 50: 8837.557083045247
Likelihood=-8766.153092337683
Iteration 97: 8766.153092337683
Likelihood=-8661.134763209133
Iteration 82: 8661.134763209133
Likelihood=-8857.066797305173
Iteration 61: 8857.066797305173
Likelihood=-8837.295285542652
Iteration 51: 8837.295285542652
Likelihood=-8661.09427046369
Iteration 83: 8661.09427046369
Likelihood=-8766.105323665013
Iteration 98: 8766.105323665013
Likelihood=-8837.067094933827
Iteration 52: 8837.067094933827
Likelihood=-8857.014685075796
Iteration 62: 8857.014685075796
Likelihood=-8661.033224278966
Iteration 84: 8661.033224278966
Likelihood=-8836.870727941163
Iteration 53: 8836.870727941163
Likelihood=-8766.083261409216
Iteration 99: 8766.083261409216
Likelihood=-8661.15514760237
Likelihood=-8856.935949831028
Iteration 63: 8856.935949831028
Likelihood=-8836.660801516146
Iteration 54: 8836.660801516146
Likelihood=-8766.060387342815
Iteration 100: 8766.060387342815
Likelihood=-8661.007141258417
Iteration 85: 8661.007141258417
Likelihood=-8856.851732084651
Iteration 64: 8856.851732084651
Likelihood=-8836.300373070842
Iteration 55: 8836.300373070842
Likelihood=-8660.964505844058
Iteration 86: 8660.964505844058
Likelihood=-8766.029100376665
Iteration 101: 8766.029100376665
Likelihood=-8836.175794400733
Iteration 56: 8836.175794400733
Likelihood=-8856.754382879353
Iteration 65: 8856.754382879353
Likelihood=-8660.917777479177
Iteration 87: 8660.917777479177
Likelihood=-8835.99006980873
Iteration 57: 8835.99006980873
Likelihood=-8766.00744982938
Iteration 102: 8766.00744982938
Likelihood=-8660.854759387379
Iteration 88: 8660.854759387379
Likelihood=-8856.698888599323
Iteration 66: 8856.698888599323
Likelihood=-8836.017614609898
Likelihood=-8660.833039887519
Iteration 89: 8660.833039887519
Likelihood=-8765.970267564335
Iteration 103: 8765.970267564335
Likelihood=-8835.887973530596
Iteration 58: 8835.887973530596
Likelihood=-8856.616597358869
Iteration 67: 8856.616597358869
Likelihood=-8660.777981662657
Iteration 90: 8660.777981662657
Likelihood=-8765.94698519429
Iteration 104: 8765.94698519429
Likelihood=-8835.739538920254
Iteration 59: 8835.739538920254
Likelihood=-8856.57373853738
Iteration 68: 8856.57373853738
Likelihood=-8660.736966129245
Iteration 91: 8660.736966129245
Likelihood=-8835.612866351326
Iteration 60: 8835.612866351326
Likelihood=-8765.926782275737
Iteration 105: 8765.926782275737
Likelihood=-8660.693276723214
Iteration 92: 8660.693276723214
Likelihood=-8856.480015721803
Iteration 69: 8856.480015721803
Likelihood=-8835.49227014389
Iteration 61: 8835.49227014389
Likelihood=-8660.62982154896
Iteration 93: 8660.62982154896
Likelihood=-8765.910522250257
Iteration 106: 8765.910522250257
Likelihood=-8835.374578499821
Iteration 62: 8835.374578499821
Likelihood=-8856.413122440064
Iteration 70: 8856.413122440064
Likelihood=-8660.620402535875
Iteration 94: 8660.620402535875
Likelihood=-8835.272375382428
Iteration 63: 8835.272375382428
Likelihood=-8765.890093901879
Iteration 107: 8765.890093901879
Likelihood=-8856.354383650008
Iteration 71: 8856.354383650008
Likelihood=-8660.549940941963
Iteration 95: 8660.549940941963
Likelihood=-8835.183605638318
Iteration 64: 8835.183605638318
Likelihood=-8765.872002837828
Iteration 108: 8765.872002837828
Likelihood=-8660.526775894654
Iteration 96: 8660.526775894654
Likelihood=-8856.237705320276
Iteration 72: 8856.237705320276
Likelihood=-8835.092553972538
Iteration 65: 8835.092553972538
Likelihood=-8660.492425195256
Iteration 97: 8660.492425195256
Likelihood=-8765.859232582812
Iteration 109: 8765.859232582812
Likelihood=-8834.972016465712
Iteration 66: 8834.972016465712
Likelihood=-8856.223227731498
Likelihood=-8660.452012845693
Iteration 98: 8660.452012845693
Likelihood=-8834.87850544269
Iteration 67: 8834.87850544269
Likelihood=-8765.833120506471
Iteration 110: 8765.833120506471
Likelihood=-8660.410912077827
Iteration 99: 8660.410912077827
Likelihood=-8856.161443043075
Iteration 73: 8856.161443043075
Likelihood=-8834.761744961375
Iteration 68: 8834.761744961375
Likelihood=-8765.82208574448
Iteration 111: 8765.82208574448
Likelihood=-8660.389593361006
Iteration 100: 8660.389593361006
Likelihood=-8856.094508829978
Iteration 74: 8856.094508829978
Likelihood=-8834.694480265072
Iteration 69: 8834.694480265072
Likelihood=-8660.358430244212
Iteration 101: 8660.358430244212
Likelihood=-8765.804243046296
Iteration 112: 8765.804243046296
Likelihood=-8834.617476623307
Iteration 70: 8834.617476623307
Likelihood=-8856.049992018194
Iteration 75: 8856.049992018194
Likelihood=-8660.328104640897
Iteration 102: 8660.328104640897
Likelihood=-8834.549148482376
Iteration 71: 8834.549148482376
Likelihood=-8765.789714572626
Iteration 113: 8765.789714572626
Likelihood=-8660.292395625933
Iteration 103: 8660.292395625933
Likelihood=-8856.000747503442
Iteration 76: 8856.000747503442
Likelihood=-8834.480438594399
Iteration 72: 8834.480438594399
Likelihood=-8660.258008716903
Iteration 104: 8660.258008716903
Likelihood=-8765.773591791527
Iteration 114: 8765.773591791527
Likelihood=-8855.946512938552
Iteration 77: 8855.946512938552
Likelihood=-8834.40423123124
Iteration 73: 8834.40423123124
Likelihood=-8660.219328157295
Iteration 105: 8660.219328157295
Likelihood=-8765.764978588742
Iteration 115: 8765.764978588742
Likelihood=-8834.367593456034
Iteration 74: 8834.367593456034
Likelihood=-8855.899342550036
Iteration 78: 8855.899342550036
Likelihood=-8660.183615412398
Iteration 106: 8660.183615412398
Likelihood=-8834.321988928177
Iteration 75: 8834.321988928177
Likelihood=-8855.8661439312
Iteration 79: 8855.8661439312
Likelihood=-8660.153923907563
Iteration 107: 8660.153923907563
Likelihood=-8834.236410862595
Iteration 76: 8834.236410862595
Likelihood=-8855.836040150722
Iteration 80: 8855.836040150722
Likelihood=-8660.112089874843
Iteration 108: 8660.112089874843
Likelihood=-8834.192155182493
Iteration 77: 8834.192155182493
Likelihood=-8855.81528719895
Iteration 81: 8855.81528719895
Likelihood=-8660.087116733868
Iteration 109: 8660.087116733868
Likelihood=-8834.140851334047
Iteration 78: 8834.140851334047
Likelihood=-8855.789048660296
Iteration 82: 8855.789048660296
Likelihood=-8660.046040154606
Iteration 110: 8660.046040154606
Likelihood=-8834.069703775182
Iteration 79: 8834.069703775182
Likelihood=-8855.773290289073
Iteration 83: 8855.773290289073
Likelihood=-8660.043047831365
Likelihood=-8855.730793647977
Iteration 84: 8855.730793647977
Likelihood=-8834.030532329785
Iteration 80: 8834.030532329785
Likelihood=-8660.021736074681
Iteration 111: 8660.021736074681
Likelihood=-8855.698670486854
Iteration 85: 8855.698670486854
Likelihood=-8834.007583394929
Iteration 81: 8834.007583394929
Likelihood=-8659.991466397807
Iteration 112: 8659.991466397807
Likelihood=-8855.671184945684
Iteration 86: 8855.671184945684
Likelihood=-8833.9761884597
Iteration 82: 8833.9761884597
Likelihood=-8659.948370983899
Iteration 113: 8659.948370983899
Likelihood=-8855.637739594096
Iteration 87: 8855.637739594096
Likelihood=-8833.937486457922
Iteration 83: 8833.937486457922
Likelihood=-8659.924424628243
Iteration 114: 8659.924424628243
Likelihood=-8855.603938275535
Iteration 88: 8855.603938275535
Likelihood=-8833.879067397063
Iteration 84: 8833.879067397063
Likelihood=-8659.900257813548
Iteration 115: 8659.900257813548
Likelihood=-8855.562329104881
Iteration 89: 8855.562329104881
Likelihood=-8834.028245472256
Likelihood=-8659.883146134893
Iteration 116: 8659.883146134893
Likelihood=-8855.521835780004
Iteration 90: 8855.521835780004
Likelihood=-8833.849931340752
Iteration 85: 8833.849931340752
Likelihood=-8659.86596351004
Iteration 117: 8659.86596351004
Likelihood=-8855.477671932656
Iteration 91: 8855.477671932656
Likelihood=-8833.79427804068
Iteration 86: 8833.79427804068
Likelihood=-8659.839047417605
Iteration 118: 8659.839047417605
Likelihood=-8855.497753666088
Likelihood=-8833.749246272062
Iteration 87: 8833.749246272062
Likelihood=-8659.811938807137
Iteration 119: 8659.811938807137
Likelihood=-8855.457743222416
Iteration 92: 8855.457743222416
Likelihood=-8833.699770611873
Iteration 88: 8833.699770611873
Likelihood=-8659.795141051309
Iteration 120: 8659.795141051309
Likelihood=-8855.441291263867
Iteration 93: 8855.441291263867
Likelihood=-8833.656361941034
Iteration 89: 8833.656361941034
Likelihood=-8659.771097058747
Iteration 121: 8659.771097058747
Likelihood=-8855.429529752597
Iteration 94: 8855.429529752597
Likelihood=-8833.615609718347
Iteration 90: 8833.615609718347
Likelihood=-8659.759760813398
Iteration 122: 8659.759760813398
Likelihood=-8855.416290229872
Iteration 95: 8855.416290229872
Likelihood=-8833.533317887173
Iteration 91: 8833.533317887173
Likelihood=-8659.747160085088
Iteration 123: 8659.747160085088
Likelihood=-8855.405970498005
Iteration 96: 8855.405970498005
Likelihood=-8833.514697926295
Iteration 92: 8833.514697926295
Likelihood=-8659.727962463461
Iteration 124: 8659.727962463461
Likelihood=-8855.392926652086
Iteration 97: 8855.392926652086
Likelihood=-8833.475323069895
Iteration 93: 8833.475323069895
Likelihood=-8659.710360786281
Iteration 125: 8659.710360786281
Likelihood=-8855.381546535913
Iteration 98: 8855.381546535913
Likelihood=-8833.435638798304
Iteration 94: 8833.435638798304
Likelihood=-8659.706529507062
Iteration 126: 8659.706529507062
Likelihood=-8855.371052929675
Iteration 99: 8855.371052929675
Likelihood=-8833.385471012743
Iteration 95: 8833.385471012743
Likelihood=-8855.362454474955
Iteration 100: 8855.362454474955
Likelihood=-8833.337247862251
Iteration 96: 8833.337247862251
Likelihood=-8833.27374565225
Iteration 97: 8833.27374565225
Likelihood=-8833.24644644884
Iteration 98: 8833.24644644884
Likelihood=-8833.219636302267
Iteration 99: 8833.219636302267
Likelihood=-8833.185446418162
Iteration 100: 8833.185446418162
Likelihood=-8833.154950584678
Iteration 101: 8833.154950584678
Likelihood=-8833.129751684055
Iteration 102: 8833.129751684055
Likelihood=-8833.101854834254
Iteration 103: 8833.101854834254
Likelihood=-8833.073673504832
Iteration 104: 8833.073673504832
Likelihood=-8833.040448607224
Iteration 105: 8833.040448607224
Likelihood=-8833.013948221273
Iteration 106: 8833.013948221273
Likelihood=-8832.995282700918
Iteration 107: 8832.995282700918
Likelihood=-8832.9773630546
Iteration 108: 8832.9773630546
Likelihood=-8832.962580680287
Iteration 109: 8832.962580680287
Likelihood=-8832.948857857373
Iteration 110: 8832.948857857373
Likelihood=-8832.938819736695
Iteration 111: 8832.938819736695
Likelihood=-8832.924422388092
Iteration 112: 8832.924422388092
Likelihood=-8832.918837636249
Iteration 113: 8832.918837636249
BEST SCORE FOUND : -175241.99645502624
	Command being timed: "../target/release/gtr_optimize data/random/tree_4096.nwk data/sim/alignment_4096_20.fasta local"
	User time (seconds): 500.45
	System time (seconds): 16.33
	Percent of CPU this job got: 469%
	Elapsed (wall clock) time (h:mm:ss or m:ss): 1:50.09
	Average shared text size (kbytes): 0
	Average unshared data size (kbytes): 0
	Average stack size (kbytes): 0
	Average total size (kbytes): 0
	Maximum resident set size (kbytes): 431752
	Average resident set size (kbytes): 0
	Major (requiring I/O) page faults: 0
	Minor (reclaiming a frame) page faults: 1216624
	Voluntary context switches: 799
	Involuntary context switches: 197294
	Swaps: 0
	File system inputs: 0
	File system outputs: 320
	Socket messages sent: 0
	Socket messages received: 0
	Signals delivered: 0
	Page size (bytes): 4096
	Exit status: 0
