# Supplementary material for: Phylograd: fast column-specific calculation of substitution model gradients
Source: BMC Bioinformatics. 2025 Dec 23;27:20. doi: 10.1186/s12859-025-06353-4 (PMC12836810; doi:10.1186/s12859-025-06353-4)
Supplement: Supplementary file 1 — (zip 4800 KB) [file 12859_2025_6353_MOESM1_ESM.zip › alignment_4096_20.fasta]

>Tip_135
QVISRLGTYQLIVFVVESPD
>Tip_136
EVSNRFGRYKLLILIIMAPD
>Tip_1680
RVTDYYSLNHYLIKLLMEPA
>Tip_2977
RVTDDYQDNGYILQLIIEPG
>Tip_2978
RVTDHYGEHQYLLKLLMEPA
>Tip_2050
CSFKSSNQIRLMLLFITKAT
>Tip_2051
APLKTSYKVALLALFLKGTS
>Tip_1614
QLFEHSGRSKFLVIVMIEPE
>Tip_2094
KVFQQSAKTKLLAELLMGPN
>Tip_2095
TVGNQYAKVKLSRLMLMGPE
>Tip_2332
NLVDEFADSELEGYLIIGPN
>Tip_2333
TLVNQGQDDELKGYLILGPT
>Tip_3619
TATDRYPGEEIPPIFVLQPE
>Tip_3620
VQADGYAGTETPGIAVLAPT
>Tip_962
RIYGQIVKNQVITLMMVQPA
>Tip_2863
RIYGQVVKNKVLTLLVPQPG
>Tip_2864
SVYGQVVLGKVFTLMAAFPT
>Tip_1571
RIQSQALQKQVQGVLVLTPR
>Tip_1572
RVYTHIVKKKVQTLLVLKDA
>Tip_2706
RLYDEIIRSRSQTLLILAPV
>Tip_2707
RVHEHVVRSWAETCVVALPA
>Tip_1280
LVYDWIVAAAGQASLFLIHV
>Tip_3232
LAYDIVEAAITMTPLILCKV
>Tip_3233
LVYDWVEAAVGQTPLILCDV
>Tip_1039
TAYDHVFNTAARTLMLLCSV
>Tip_1756
DLIGTLEDFASTFQLVAKHL
>Tip_1757
SLIGTLEDYATSEQVIAKHI
>Tip_2282
LTVTKLDTLDTDLMVFVTNV
>Tip_2283
KMVKTLDRINITFFILHENT
>Tip_3891
ELLASSNEADTSVWAYPKTL
>Tip_3892
ELIGTLDEAEACIFIYATNL
>Tip_2215
ELMQTVLRFPSEMVILMMHL
>Tip_2216
ELMKTVLRFPTELIIRIVYL
>Tip_1098
ELLKCVMRFPGELIILVLHL
>Tip_341
PLIIIILKYPPIILITILHG
>Tip_765
EEITNLLKFLGELFLLRFNF
>Tip_1467
SALMFFLELMDQVVRLIFNA
>Tip_1468
EEMVLFLRVKDQVLMMVWNA
>Tip_1129
QEMADLLTTTERTGMMVLNV
>Tip_1130
QEMAYLLQLTEQVGMMVMSV
>Tip_248
IDFLLRGPMGFEVVSYLKFC
>Tip_3076
MPFMTRGPFGEKMYSVLRYE
>Tip_3077
MPFMTRGPFGEEMYSVLRYE
>Tip_1330
LPIRAMTWFENQIYWTFRPF
>Tip_1737
LPIRQLVPFGSQIYGQLNHI
>Tip_1738
FPVRQLSPFGTQVVWMIMYI
>Tip_1182
LPTLRVSKLGNEIYFLKNYF
>Tip_172
NLIHVLTVLGEDISTYKQSK
>Tip_772
VIIAALRQLANILLRQYLVL
>Tip_1022
VIMAAMRQIGKELLRQLAVL
>Tip_1023
VYLAAYRHLGSHLMRKHYVM
>Tip_1942
TILNALAVRGNEYHDDVRHV
>Tip_1943
KLMNTVGMVGDDFFTEVPRI
>Tip_1818
EIAQDFKSNLLHLIALLETR
>Tip_1819
ELVTEYMPYLREMLAVLELF
>Tip_3924
PALIAQNDYSQPTLALLRFE
>Tip_3925
SLLLALSNYTQPVFSLIKYE
>Tip_1652
LILSANAPFGQEPVAVLKFL
>Tip_1169
CLVDEVRTYVNEIQAYMRAF
>Tip_2905
VILEELRAFIDDIDAYVQKS
>Tip_2906
TLLDELRAFINDIQGYVQES
>Tip_1456
MLISETVAFVNNIQYYFKMN
>Tip_3166
TLLGDGKKHAKGQHAKSILA
>Tip_3167
THIGAGNEHAKGQGAYTTLI
>Tip_1390
SLITDARKHEMRQGALSMVL
>Tip_1391
LAMTDGREHSVGQGAYTLLL
>Tip_696
TLLTDCRQYVAEVEAFTMLF
>Tip_793
PLLLECRTYAAEENGFQRLF
>Tip_4092
PFKIEARVIVTDTEFLKAVI
>Tip_4093
PLLVECRCFGADAEFFRGIV
>Tip_1421
LLEAEGRLVINNPRTYKGIF
>Tip_2229
LQQLACVSIVGEPEKFNNAY
>Tip_2230
IEVFACLCIAEGPKSFKDAF
>Tip_3995
RKLADSLCNTAIFAAFQKYV
>Tip_3996
REVSDTVCQTVAVFVLRSFL
>Tip_3903
PKIKEVTTFGAVGYQFKNFF
>Tip_3904
KQIKVFTVWGGVLYSHKNHL
>Tip_1339
KRAGDMTSYKTVLCVFRSKF
>Tip_1340
KRRGDMTSIAGVLCVLNSKF
>Tip_961
ERISDVLSWGGILCYWQTMT
>Tip_2556
GQILDMMKYEAGFGFWNAKI
>Tip_2557
GSVPDIMSFPASAGMMHAMV
>Tip_262
KSIEDATSWGGELCYFRSFF
>Tip_1143
TAKTHLTTYCYEVLGKINVK
>Tip_3072
LIRGKICKCGAATILRIELK
>Tip_3073
TSDGSLIDHAGQLARQTEFK
>Tip_1271
TIHGNLAGDGGQIQRKVEPK
>Tip_1349
AIYDKLSEYIREALEQNDIQ
>Tip_1350
VIYDKLTEFIAETLEKEDIY
>Tip_922
ALNDKLTELIAETLERNDAE
>Tip_3946
AQAVKTTDLLSEKRDRDDVE
>Tip_3947
AVSQKLTELISEKKERNDVE
>Tip_2467
ATSEQMTELIDVALKRDEVD
>Tip_2468
AMNEQLTDLLDEALERDDID
>Tip_3612
EVMNRLNDNGPDLVKTLNSS
>Tip_3613
EAMQRLNDNDPDRIRTRKTN
>Tip_1480
EVLGRVDDETPDLLKQLKTS
>Tip_2533
ETMTQYTEDGPDLFNAIQVG
>Tip_4050
EGVDRVNEAGPDSMKALSVG
>Tip_4051
ESMDRVKEQGPNSKEAMTVG
>Tip_3220
AVMSGINFQTKRVCYALDIN
>Tip_3221
RILRAIVLQTKRMYYALQLQ
>Tip_3087
DVMKARIKTNREVRVACELE
>Tip_2478
RQYGEAIAPPSRVRKNIQVE
>Tip_2479
REVNASIPTESEVRKSLEVE
>Tip_3185
RAVRGQLESELDIANNIQIS
>Tip_3186
VAIKAELQSEEDIADNIQIQ
>Tip_2563
VVMHTTLNNSSEVRKALEIE
>Tip_2564
IIMHSNYMTKDNVHKMQSIE
>Tip_3865
DIVKPALWTSSKTQLLITLE
>Tip_3866
DIVTLALWLGGKTQLAPTIE
>Tip_1206
DLLAELLWIGRTVRLAASIN
>Tip_2789
ETIGDLFRVSSESKLEFEME
>Tip_2790
KTVGSLLRVDSEKKLGLEMK
>Tip_2407
DCIKALLRVGGETQFKLEIV
>Tip_982
DLLNSCLKADSETSQALELE
>Tip_2393
DVVFKVLSVNVLIKVAKRFV
>Tip_2394
TVLMAVLKICSEPKIKRKLE
>Tip_2065
RIVDCDTDFELKSILGFREQ
>Tip_2066
NVIESDVEFDVKLLVGFGEQ
>Tip_381
HIAEADVDFDFKVVVARKEI
>Tip_114
DLYSLNYDFHRDALRDRATL
>Tip_3780
NLYTFNVNFQRSAIKDRPQL
>Tip_3781
NSYIFNINYHRSAIKDRPQL
>Tip_1287
SYLLIAVITKRSNTFDGAGI
>Tip_2003
PFFLIQILTLKCMESQGEGL
>Tip_3598
PFFSIQIAFLRKADGQGEGM
>Tip_3599
PYFGVSILMFKGSEGTADNI
>Tip_3486
TFIFIIAQISASWDKKNSGL
>Tip_3511
YFFPKLAKVSKESTQYEQGV
>Tip_3512
TFFPKLAKLITSYDYYQAGV
>Tip_3272
NFLTFYMKTLKSIEKTQARI
>Tip_821
GFMIVKIRVKRGAVEDSAGL
>Tip_3809
GYLLVKEVVERGAVKKATGL
>Tip_3810
GYLAVQAKVERGAVKKAAKL
>Tip_3141
GFWLSHEFVKEVGEKERGAD
>Tip_3142
GFLLNDVFVKEVSDKERQSA
>Tip_683
PFYLNNIRIEKEAISQGANM
>Tip_3300
ELFILTVEMQARIMEGKEVA
>Tip_3301
ELLILIVEMERRLMEGKEII
>Tip_3387
EAYNMIVDLSEKFFQPKVTL
>Tip_3388
EIFQIIIELSEKFYQDKVVV
>Tip_3440
SVTTRDLHFENRNLGARDEV
>Tip_3441
SVTVKDLHFENRSLGGRVAV
>Tip_271
HILVKDIKCETRAIAGVAEV
>Tip_3819
HLTRKALEKEYYYLGGSQVL
>Tip_3820
HQLREQIKDDYYYLAGKQIF
>Tip_3181
RFLKGNVKYVFFCTGDRENS
>Tip_3182
RFLAAALQYSFMCAAAPQNK
>Tip_1067
GNLCDQLQYSFFFTGAQEST
>Tip_1068
GLLRENLQYTFYVAAALEEN
>Tip_385
ALEREAKRFQFFCCYAREPA
>Tip_1774
HFEPDPKQYSFLCTIVREAI
>Tip_2109
NFASDAKNYSFLDEIFPEDS
>Tip_2110
KFVPEAQEYAFLDSIFREGN
>Tip_2103
ELLDSSVRFVFYEIEMKHII
>Tip_2104
YLLNNTTALVYYETLRKLVV
>Tip_502
SNFHEYANVQKFALEPQPNP
>Tip_1721
AKYHEYTNIPQFALREEQDP
>Tip_1722
AKYHEYTNIPQFALREEQDP
>Tip_1633
AKYHENSNIPQYAIKPQQHP
>Tip_73
QAYHEFVECRYFRLEPRPED
>Tip_243
KGIAEFLNIQFFELEGRQQQ
>Tip_244
NGYDRYLNIAFYELEGEERQ
>Tip_2630
QMYYSSKAIKFVEFQLQVIE
>Tip_2631
TLFYEIKSPNFQDLGTRASD
>Tip_2337
SLNDELVIALKTLVDQRPGE
>Tip_2338
ELNEELATALLTYVEKRPGT
>Tip_1320
MMLDEVRSSLVTLVKKVPHQ
>Tip_1321
DMLDEIQLALLTMVKERPYQ
>Tip_1268
YEYHEHKTLKFTVLIERPSN
>Tip_1418
LQLNSHKAIKYNALAEKFTN
>Tip_1419
LECHEYNSLGYKFVAERAFG
>Tip_754
QQYSEHKTVQFPAVAERPAD
>Tip_654
GLNHDLIAEKAQRLKAIPRN
>Tip_1335
GLKSDRVFKANIKIEYAPES
>Tip_2191
GLDEEACVRKYASLEIIKPR
>Tip_2192
GLDSDASDLKLVEVEIIPKR
>Tip_553
GFYHDLVADQEVALPTSNFT
>Tip_1227
GFFDSILADTELTVASANYI
>Tip_4036
GHLTAVSVEQEIAYDMGKYL
>Tip_4037
NKCVGVCSEQKADFSQSDYI
>Tip_1814
GYCSGLVNSQKLSHDRAKYV
>Tip_2795
KAFTVASEIQFFGFNTQDTH
>Tip_2796
KDYSLIEEVDYFAFNEQDSQ
>Tip_1028
QTPELITQVENFGYRQAQAN
>Tip_2369
KYHAGLEDQARTILRANQLP
>Tip_2370
EFRAALKRHEKLILAANGLP
>Tip_3755
KFLNIIRNRPEHELRWSGFP
>Tip_3756
KFLYILREKHQQKLRWSDLP
>Tip_3743
KFTYIAKDRDKAEFYYNDLP
>Tip_2224
HARSMQSGREKLAFSANNLA
>Tip_3532
EPAYAKQQLNDLMIVQQERD
>Tip_3533
EFRSCYQQFDSLLAARQEID
>Tip_2722
TLRSCYQEFDILFMAQTEVD
>Tip_1465
DLQGTVNGAHAYVLTAAIVM
>Tip_1466
DIFGVASSAGRFVADAAIIQ
>Tip_1846
EFHGIRYAPTHKTVDAALQE
>Tip_1847
EFHGSRKASSNTIIDGRLKE
>Tip_1356
RYHNQHTDLERFVVEGADQK
>Tip_1332
YLNDSPSESQGIDQLGLDET
>Tip_2850
TLNQVPSDSREIDQVGRDEA
>Tip_3126
KTNEDPSDHLKFDTLGREEK
>Tip_3127
KTNTDPSTSAQTDKLGWPEC
>Tip_884
ILGEMPADSRESEFVASEET
>Tip_299
PIKSQSPHSGEWTLEGAHKS
>Tip_300
ALKRKKSNWGPWALTGANRT
>Tip_717
SLRHAPRDYESLFIEGQEGY
>Tip_718
TFRHAPRDSSSLFIDGREGS
>Tip_3416
LFVHEPRKAKTAYLAGMTDL
>Tip_3417
TLSMSSRKVKIAYLLGLDDI
>Tip_1674
GFVHAPRKYIPVYLGGATEA
>Tip_1044
PFQHHPLAYGTLWVEDRPGM
>Tip_3981
PALFTRRKYKGFSIPERSAS
>Tip_3982
PAQHSKRRYKGLWLPSRSAA
>Tip_795
TLEQLPRSLGALYLHGKPES
>Tip_253
EFQNEPKDFASAFMGGKEAS
>Tip_3928
TVMDSTAEFGDLYIEAKDAG
>Tip_3929
SLMENPPELRNLYIQEQDVA
>Tip_856
TMRHEPEELESLWIGRRKAG
>Tip_30
EFRYDPQSSGQVMSAGREAA
>Tip_2778
DFRIEGQVRENGADSKAENI
>Tip_3887
DFKVADQFREGGADCEEQDV
>Tip_3888
EFKVENQWKKAGSETREANA
>Tip_3648
DFEAEQSLNRDPLENNREDS
>Tip_1314
NANMRDAFPQTAVEDAVESA
>Tip_1315
NAQARSQFKENGVESTVENA
>Tip_790
FARIEGTINNCSVDNKRARQ
>Tip_791
FAKLDGTIGNLKLDNKRPKA
>Tip_1909
FSQITTTIKPCGFAAQFPRC
>Tip_3883
VSAIHTEVNPCTLEPRFPNC
>Tip_3884
VSAVHTAINPCNLKPRFPNI
>Tip_3113
LPAMQLEAYMNMLEPGRFNC
>Tip_3772
YYELGKTINICRVDANKCKC
>Tip_3773
KYELDKAPNFGKLNATKCKS
>Tip_1118
KAHPESVISLMSLKCYEIKA
>Tip_1119
SCEVEYIISMIAINNQNRYA
>Tip_1351
DYRVSDQANDQGFNGRRESE
>Tip_1352
DCQVYDQAQEQGFNGKNEPE
>Tip_841
DFRVKDHSMDTCAEGNRDTA
>Tip_842
EFMVDDHRMRTCAEGKRSSA
>Tip_3965
SVRVGGRRRGKSQSGTDHGI
>Tip_3966
DSKLGDKTRGKTQTNDDNGI
>Tip_1956
NVRIGNRTQGKSQTGDNNRI
>Tip_76
EFRGDEQSSQQGMSGGRLAT
>Tip_39
NVDIQYTNAKYPGGSSKQLR
>Tip_2305
DAQVEHTNDSYQGEDSRQLR
>Tip_2306
NSEATYNTSMYDDEEDRPLS
>Tip_1600
NVQLEYANSKYPGEDSRPLR
>Tip_870
STESHAAADEKAYLRWQLLK
>Tip_1368
KLEASATGDDASYIKWQIMV
>Tip_1369
KLEATALGEDSAFLRWQLFL
>Tip_410
ELRYSGSEKEQSLLKWQLIT
>Tip_293
DLECTVVEEDHPLVKSEILH
>Tip_190
DIECEMGEKNQPDVRAEMCH
>Tip_2844
GINLETTHKRYAHLCEEQLY
>Tip_2845
GSNIEEAHKRFTQIVGMELD
>Tip_665
GNNLATSHMKFSQVCETQLY
>Tip_127
GVSIETPEMKFCDACATQVA
>Tip_47
AVNVNLIDERYSGLDEQGLY
>Tip_251
DIDLNIAATAFKGVNTDEIY
>Tip_1269
DLVLNLIGTKYKGLDANTIH
>Tip_3954
NLSVNKFAKDCKYYSDADLP
>Tip_3971
GLNLGSFAHKYQAFEIVDLT
>Tip_3972
GSNVGAFQRDYHEFESADLP
>Tip_2635
DLEVNLFISKYKYLDTSELA
>Tip_2714
QLKLAYDVLNFDKCTTRENA
>Tip_2715
HLEFAEMFTRFHKCKTRDDA
>Tip_3327
NLMPREAAKNNHPARKKSDG
>Tip_3426
RFMSEEDAVRDHPLETKPLG
>Tip_3427
RLMPQEASTGNHPLENKRDD
>Tip_794
HIKVDGIKERLHKAKANSPG
>Tip_2639
QVSDIELIHFHRASVQHTLL
>Tip_4090
KVDDVELYHANEGVLKRNLH
>Tip_4091
KIEDLEIFNQNDCAFDKNLH
>Tip_2226
TIAELSLLNNKLDTLEKQLA
>Tip_2396
TVVHLAGLENKGFAFLSNLA
>Tip_2397
KVQHLAGLENKGYAFLRDLT
>Tip_1186
QVQKIDLVHGPQEVLRKDLQ
>Tip_1187
EVQQVDEASSPQSCFKKDLF
>Tip_3513
EVVKEEAVEKQYAGIKEEQS
>Tip_3514
QLVKEEVLKKKHSGLKKELK
>Tip_432
RVIQEEVLATMHAILRKELH
>Tip_1506
KSASVGNKEVECKTITHEDE
>Tip_1507
SATSIDAIQSNCRVLAEDEA
>Tip_331
ELYANEAEWECVVAVGNGKV
>Tip_3018
SLFQKRAELQLLLGITNGEV
>Tip_3019
NAYKGRSEAHLHLGSLNGTM
>Tip_857
LLYVRAAEYQCIVASSNGKV
>Tip_1790
ELYSETTKMISESRMGNGQL
>Tip_2076
EILQQYGEFKMIKWLSEGDN
>Tip_2077
EVCCRAAEFKQHKWIGEGPK
>Tip_75
MLYKGEAEVVVFDSTARGKV
>Tip_3066
EIYKKDERVILLIPASDSRV
>Tip_3067
EMRLDDDSGKVLVAAAEDVT
>Tip_2979
RLYKRDREIIMYLTVTEGKV
>Tip_2980
ELWLFDGELAMYLPVVEDMV
>Tip_192
TLRGDDIQFDSPVTVLRGNM
>Tip_3487
ELQGNDREFENMVTIIHERI
>Tip_3488
DLFFNKVDIENMVSRIHKKI
>Tip_1771
ELQGNDLEFETMVTVLHERI
>Tip_1658
KARQYTPVRPIFKVEDKQHD
>Tip_1659
QVALEVPKRKGFRLEDRQDS
>Tip_846
KVERFTHMYLVWPIAVGQEI
>Tip_1607
IIAIVGYTYLAWPALLHTTV
>Tip_3703
KQELMGYDYILWPAHIHITI
>Tip_3704
RIEMTGYDYKAWPTDLHLQI
>Tip_1594
GVDRIGRTYFAWPIAVGVSI
>Tip_667
KSDRIMPPLMLWTVDIEPFV
>Tip_1413
RSNKVTPESSIFALIHGNLV
>Tip_1414
RTNASDPAHPIFELLHGDLI
>Tip_1055
DKDKVLSAPKAYEFVVEEIL
>Tip_1084
PKSKMLSAPKAYLFPIEQVL
>Tip_1085
PRAKLLSGPRSYQFVVEQVL
>Tip_938
STDEVMTSVEAYDFVMESVI
>Tip_345
NASQILSAKAMFSFLTHRIV
>Tip_326
GSSKVIRSVEFRNLLKHDLS
>Tip_52
ESKEVFATTEVMSQLKKEVV
>Tip_615
RSRSQIILMDTINVFDKRPI
>Tip_616
RSRSQIVLMQTVDIFDKRPI
>Tip_3909
RADGSVVLPEWYPLFERKEI
>Tip_3910
LSEGRVIIREWLKLFKFKDI
>Tip_1475
LIETGVIMQEVRELFENMDL
>Tip_1476
LVDMQITMFELNEQFDIKEI
>Tip_2681
LVEAPIVLEQLLRYFDNVRL
>Tip_2682
IQEAELTVGEMLEFFDNSDL
>Tip_1927
FINRAIPAAQIAALFQVESL
>Tip_1928
QVEKGVPDVLILAVVQTAKV
>Tip_2205
PLSERADKYTADRMTDKVAS
>Tip_2206
TMNEPADSFTADRRTDKLAS
>Tip_1573
PLFGNAEIYTAQSLTDRESA
>Tip_2506
ELEQDGEILIAKNVVQRRTH
>Tip_3873
IGPQDTRIFTERVVIQQGVA
>Tip_3874
TVPKDTEVFTINVVIERSIM
>Tip_3709
PSNASLALVSFHRTLMLTDI
>Tip_3710
PPNANVAMVSFHRFLFVADL
>Tip_2321
DVPVLVVGVTLHPHLFLSNH
>Tip_2322
NIPVLVVGVTLHPHLFLSNH
>Tip_805
NIPVLVVGFTIYPHIFLSKH
>Tip_207
PLSSDTKVVYVRHSMDVGDF
>Tip_208
PLEGDSKAVYVRHRAAIGDV
>Tip_223
DVKKQVPVAELIFSDDGGEV
>Tip_3645
DIEDQAPVRKHLFCGSESRI
>Tip_3646
DVDDEGPVPKHLFCGSESRI
>Tip_2779
DLKDSVSLAEYIFCNDQALL
>Tip_194
DIQNAISVADYQLVNNAGEF
>Tip_2944
ENKSAKGICEGSLNAKSRKR
>Tip_2945
KKKAVKGLCEGAINSKERQK
>Tip_742
DSNTAKGVREYSFTAQCRSF
>Tip_1783
NMAYKPVQSLLQLTHSYQAL
>Tip_1784
TLAERSVASAFTVAHAYLAL
>Tip_1666
TLAEKTIASDFTVAYAYLAL
>Tip_1667
MLAEKVTAADITVAHGPLTL
>Tip_614
SLRDKKVRNNAETMQAYITL
>Tip_3375
KLEDQDKCHELDGQRALMAL
>Tip_3376
RLEDKSICYDRDEKHKLLAL
>Tip_3168
KLADKTVCYNQDEEEKIIGL
>Tip_1265
NESNQAIDKFYPLLNEFFAL
>Tip_3676
DEAHNAIDDYSFIIQTVIEL
>Tip_3677
SERNKMLERFFHTFREFVSV
>Tip_800
TGSAKSVCLHYSLTRQFIEM
>Tip_3024
DVMDNRAIIQIVNNKDAMKI
>Tip_3025
DVYDNKAIIQIINNRNVMKI
>Tip_1747
AVRAPQRILNFFSSRQESKM
>Tip_1950
EVGDRNLLLEFIGSKHTLVF
>Tip_2925
EQRDEDLIIEFIQAKRALIF
>Tip_3281
HLNDREFVLKFIVNKIALLF
>Tip_3282
TKTDREMAVNFIVTYIPHTF
>Tip_2364
QIADANQLIQRIRLLDTFEF
>Tip_3081
KDGEVILIIEYMFSPSIIVT
>Tip_3082
EFDENVIVVKFMLTGSMLEN
>Tip_392
DFDETVFVLEFILTGTLLEL
>Tip_377
NYDESVFVLELILTASMLEL
>Tip_232
DFDIHVSVYDFVLGSRSMKC
>Tip_269
ALDSSKLVWNFLLAKEVSKV
>Tip_325
LNDRKKLVWGGLHQQEFPKL
>Tip_1344
LEKKKKYTWGGVLAKEIPKY
>Tip_3766
LMEAKRLVWGGVFGTAFTKY
>Tip_3767
LKEAKRIVMGGVYGTEFASF
>Tip_62
ALEDKNLVEHYILAAEISEI
>Tip_267
ELKAYKLRFTIWTMEQEGDV
>Tip_600
ELEANNLHFTVWVMEEEGDL
>Tip_3135
EVKGNNLIFTVWIMEEEADA
>Tip_3136
SLRPNNELFTVWYMKEAADY
>Tip_306
RSAAANLALAFIFTGEVGNI
>Tip_307
EVSANSVSITFWPDEEVGDA
>Tip_1685
GPDGSDAYMRYTLLMQSLRV
>Tip_1686
GDKDRDTLVKMKFLTRFKKL
>Tip_1998
DPSFCTVLITYRYVLGRGSY
>Tip_1999
EPSKNVLFFSHHYLADRSAF
>Tip_1578
RVQGKTIGLVIRGMLGRAKL
>Tip_2009
RIRGNTAGFIFRWVFGKGNL
>Tip_2010
RLSGNTVDFIFRWLFGHGNL
>Tip_1354
RLVGFPLGLEIRQILTRDEA
>Tip_974
DFLAALDGLKIVVILISGAV
>Tip_975
DFIAAGDGVELAVILKNSIV
>Tip_2020
SLVDAQNVIDEYQFVVNQMR
>Tip_2021
DLTDAEDVIDEFKFFANQIQ
>Tip_1193
NICDGENVISVYPFMTTAWK
>Tip_1534
QLVDAQSTVDIHPFQTLRLK
>Tip_1535
KLCDSQDVIDIYPFLATSAK
>Tip_1341
PLCDNQDGINPYAVLTEGIR
>Tip_1342
TLREGQDEVTYYDVLGDGIR
>Tip_1579
DLLACGEAIAVLIVLNLGDL
>Tip_3653
DLLACGEAIAVLIVLNTGDL
>Tip_3654
DLLALFESICILKMLNTGDL
>Tip_1687
KLNLNNFDLDLKLTMQRGVL
>Tip_1688
DLSVNGVEMPYKLVLMRGAL
>Tip_1146
DLDINGTELDFKMVLQRGTL
>Tip_3568
EVKGNTWKLEFGLSIPHGTA
>Tip_3569
HPKGGMFKAEFALTIVKGTI
>Tip_1710
EPNTSTVILDFGLTVQKVQS
>Tip_1711
EQNRSTVLLDFGLTIQRIQA
>Tip_256
EPAGNSLKIDFSMVLKRGTL
>Tip_1074
QPAGTSLKLDFELALRRGCA
>Tip_2156
QPAGATLYLDFELILKRGDA
>Tip_2157
SPAGSARFANFEALIKRGDS
>Tip_1358
SPAGSTCKLDFELVLKKGNA
>Tip_63
SLMGSAVDLQYKLTLHRNSL
>Tip_64
SMMGNGVALEYKLTLQRGEL
>Tip_182
RVGGYGQPAMESVFVTDYPQ
>Tip_1568
RCGGSGQSAKECVLNVALPD
>Tip_1569
RLGGSGLSAKECVVAVSMEN
>Tip_155
TLLGSGREAIDIHLANSILR
>Tip_608
SLVGLQKQPATITTKKAHVT
>Tip_609
SVIGFKKHAAAAFENHTRLK
>Tip_604
AVFGAAKEQISTYLTEFRLE
>Tip_2270
MILGKGREQVQAYLSNQRVR
>Tip_2271
FVIGKKAEELSSFNTNNWVK
>Tip_850
TILGRGRETLATYLLNAQIR
>Tip_879
ELAGGGREQLECVLLTDTPR
>Tip_1160
DLAGGETEAFQVVFLVQSPK
>Tip_1217
ELAGGSRDRIKWISLQDIPK
>Tip_2237
SSSGGGAESRPCIFLRDLPE
>Tip_2928
SIKGGAARPKACFFFADLKK
>Tip_2929
SFKGGSGDPRIAFFIKDLFE
>Tip_2839
SLSGGGAESRACVFLRDLPE
>Tip_1989
SLSGGGAEAVACVFLRDLPE
>Tip_1511
NLAGHDRKAVKYIIRSSIPR
>Tip_1512
NFVGHERKLIKQVLRSGIRK
>Tip_282
EISSAEGRAVQLEAGEVVRE
>Tip_688
KTALAPKNSIYKEESSFLIF
>Tip_689
EAAIIDEKTMFKDGSKHMMF
>Tip_3684
DIAGNDREGCQLCLGQHCDK
>Tip_3685
NLAAGDRQGCQLCLGENCER
>Tip_42
ALAGHDRKAKEFVLNHEVPW
>Tip_421
DFIGGVIQITGETVSAPIEK
>Tip_4030
DFVGANFVTSASTVSRPGPQ
>Tip_4031
VIAPGMLANTVKSFGYPGPE
>Tip_3509
NVIGGGIKTTIQIVVGQLPR
>Tip_3510
NITGAGIEVTVQQCVGKLPR
>Tip_1993
NIIGGRIETAIQSVVGQFPR
>Tip_781
NVVAKGINTRFKTVLSPLPR
>Tip_782
NVIATGINTRFKTVLSPLPR
>Tip_242
TMIEGPMNGIGNMVVFPLPK
>Tip_2451
LLTAGHVNGLASLLVYKLPE
>Tip_3057
LGIAGDPNKCREVVSHTAPA
>Tip_3058
WDTAADINKCGEILVYELLK
>Tip_2602
IQLASIVGGLGGLIVYPFDK
>Tip_2603
LQLYETVGGFNGMLVYPTDD
>Tip_1549
LAIAGSVGMLGSCLLYPLDD
>Tip_2303
SLVGAGMYPTGRSCVYPLPE
>Tip_2304
HLVSGGLRPTDRNCIARLPQ
>Tip_2542
VLARGKLNPIEKLILHREPK
>Tip_2543
ILVCEEWNTLEKLVLQAKPK
>Tip_2598
MVAPEQYNNLRKMFAPNRPK
>Tip_2599
MIAPEEMNSLGKLFAHHKPK
>Tip_1766
EIPDNELNELDKALANTKPK
>Tip_252
VMATGHVQSMARDALNIIAK
>Tip_1091
LIATSFMKKMASDALAVLAK
>Tip_2783
RLKIPFMKVYARKALAVITK
>Tip_3270
KIRVPLVKEKLVKSIVVIAS
>Tip_3271
KIQSSVPKKTMLRSVVIISA
>Tip_2770
RIKLPFMKVYASKALAVIAR
>Tip_2638
RLKVPIIVYYASKALALVSK
>Tip_3361
LFAASNYNNTDKDDLKLADS
>Tip_3362
VLSAITFNTSQRDALDYYSV
>Tip_2526
ILAASVYQTMERDELRLAQH
>Tip_2466
VLAAGVYSSMRRDALSLVDR
>Tip_354
SIGASSVATVRRQALSLLPR
>Tip_355
ALTAGCVATTQRKSTVLLPR
>Tip_257
ALIAGSLQTLERRAVAMIPR
>Tip_3560
VIAANYLRDFEQEILKLIQE
>Tip_3561
ILAAEFLLALEKEILKMIEK
>Tip_487
LLAAAYLLVFERQVLTMIMK
>Tip_473
TYAEADLLPFKRQLIAAIPK
>Tip_2400
EKCGGKCTKMRRTSISRRPM
>Tip_2401
EICGGKCTKLGQTRIAKAPM
>Tip_1188
EKTGGKCSALSRVAMSKSPM
>Tip_557
EQCRGATSKLTKVSLSENPL
>Tip_2361
LKVDDRASSMNRVNLSQAGL
>Tip_2476
LEVKGDASSQNRITLSESSL
>Tip_2477
LQVKGSSGSQNQITITTTSL
>Tip_2687
EQKEGHVEKNSKQAFENSYM
>Tip_2688
EKRYGHVENSSRQALQRSTL
>Tip_1918
ERRNGKVEKMSRVSLFRATL
>Tip_119
TDVGGKIEKLSDASVTDAPL
>Tip_585
RDILDKLAVLTSNVPRAGPV
>Tip_586
RDMVDELAMMTSSIITSGPL
>Tip_424
NSLGMFTVKMAAGDLTELPI
>Tip_425
SGLGMACKVVLTASHTTAPV
>Tip_3124
QDVGESQVLVVNDEVCESPI
>Tip_3125
DDLGRSEALVVDGDIGETAV
>Tip_3434
APVGESTLLGADDYVLQAQV
>Tip_3435
LSVGELMLFFGDDAIVQTPR
>Tip_338
TEVGGKVEKISRASVHETPF
>Tip_339
TNLGGECQIVSSATTTEDPT
>Tip_2515
AWITGELKLEPHVCLQELMV
>Tip_2516
TRITGELKLEPHVCLQSLVV
>Tip_2385
SWIAGQIRIEPHVQLQKIKK
>Tip_618
KFIVDKRRLAPKLGLAKPPE
>Tip_726
TQWSFLKGAKSQLNGMEENF
>Tip_727
VHLSFDKGGKQRLSAMEQKF
>Tip_2437
PSYKWRELTRRRINTKDRGN
>Tip_2438
PHYKFRQATRAAINTKERKN
>Tip_811
PVYKFKKKTKVRINKKKPGN
>Tip_193
AQSSFKKKTDAKLRTKDESD
>Tip_2323
PRVVFTPAAESRITINGAAH
>Tip_2324
DHISFIPACESKVTLREIVD
>Tip_2093
SHFPFRPGVKTHVSLAGVAR
>Tip_3244
AHRIFRAQVQAEQALKDFAE
>Tip_3245
SALTFAPQIQPRIRVQDFED
>Tip_41
RFSGSRIKSQEKLDLATLFL
>Tip_1246
NNDGGVAKGQKAFELLKLPQ
>Tip_1603
KKEGGMEKGHLAYELLELPP
>Tip_3893
KPDAGNEEGDVVEEVFALPP
>Tip_3894
KKEDGHKDGHLIYDLMEFSP
>Tip_1560
RMNSGRIKATTAVALIKTTL
>Tip_3252
RSKAGKLKSYREGYFLEAAT
>Tip_3253
KFVAGKYTHFQANYIKSSAT
>Tip_1488
RFSGGKIKSTERYNIIKVPI
>Tip_121
QFADGSGKAIEKMRMCYHIC
>Tip_897
IWTTDTMKSKRKMSLCPTSL
>Tip_898
IWSGLTLKSMKRMTICDMSL
>Tip_3999
ENYDRAFLAHNERKLVEGTI
>Tip_4000
ENFDAVLDESNERALLEGPM
>Tip_3732
YKAKGAGKTCSEKCWKGGPA
>Tip_3733
FNPKGILATAEERCTQAGPV
>Tip_313
GNMNGGINSLTKSCLPLAPL
>Tip_1910
VLTGKKIRGAKKINIPNHPM
>Tip_1911
VLTGSKVRGAKKINIPNHPM
>Tip_3757
SFHQDRLKKQRKMEIPKLTL
>Tip_3758
TFTGDRLKGKRKLDVPSLPL
>Tip_1207
TLVGARIRGQKKLDIPTLPL
>Tip_2142
DMESGPSVKVKAKIICRQAG
>Tip_3143
DLPSGRQTYNEDAIISDVPG
>Tip_3144
DLPGDFKVYQRERVLAALPT
>Tip_778
ALPNGVVKNQKDNVICRMPG
>Tip_3623
GAGGGIDNSDPSTKVAHDPL
>Tip_3624
GLGGGLINAETSAKTSRDPK
>Tip_2390
DLGGGLINADTTAKTSRDPI
>Tip_2959
NFGGALLNTDEAALTERNQL
>Tip_2960
DVGGGLLQSSESTTVARDPL
>Tip_404
TFGIDGVDSKLTDPAARRDG
>Tip_405
ELHIQEVDTRQTETTARRDG
>Tip_453
KINIGGIGNSQLELFSEFDH
>Tip_454
KLRIGNMGKDQLDLVSRFEN
>Tip_701
PRKTPSVSDPVISQKAKMIL
>Tip_702
PEKVCSVSDVASSYRAKVVR
>Tip_373
RSKLSKVGNSPLSYPSRLVL
>Tip_199
SSSLAGTGNNLFVFAAKLEI
>Tip_3210
FALTWALQKTKTEWGAVLDS
>Tip_3211
VNFCVGAKKEAAFKSPLYTG
>Tip_2461
IAWDIAMRRNIKEFGPLLSG
>Tip_3169
VVWRLTVDSNKTEFGPFLSE
>Tip_3170
LVWALNVDGNYYRLGPVLIQ
>Tip_2561
FCNTVKLDLGVTDYGNVYTD
>Tip_2562
CCRSINLRTNVTDHGDLFSE
>Tip_1513
CCNSIKLRTNETDFGPMLPE
>Tip_160
SLNEIKLQTGEVTWGPFVKE
>Tip_204
EVRSVKVRDGQRPFIPLTKT
>Tip_205
QCREVEVQGGKKDYIPLAPT
>Tip_873
QFRVSSFNNKVNSIVIAKAF
>Tip_874
RYRLKSFQKQLAKAVLLREF
>Tip_2911
VYQSDTADMFSNALLIIEDD
>Tip_2912
EYRMGSAELYWNSLVVQDDD
>Tip_2869
FHRMALADMFFDCIQVEDDD
>Tip_1727
KYKTFARELVQDGEVVTSEE
>Tip_1463
KLKTSRFETILDGLVVRSQT
>Tip_1464
KMEYERLENILDGQMCQSDN
>Tip_1653
QYRVKSFNMNLTGMIVQRKT
>Tip_2016
EFFVRCLDLDLKKMVISQQT
>Tip_2017
TYQIKAHNYGIRDMVISKMA
>Tip_255
AFRIGCVQTAMYRHTSEPFS
>Tip_2115
AVHISGTHTKCYNHTAKPFA
>Tip_2433
AKTSSEPGRRIYSRTAFPFN
>Tip_2434
VVRAPESGTKVYAQIALPFD
>Tip_2593
LFRLCSATDQLFHEGKEPYL
>Tip_2594
LFALCCVTTQLYHKGREPYS
>Tip_2001
MLTLCALETQDYHKRRKPLT
>Tip_3443
KLLLEKFKVPLKKRSGQNYN
>Tip_3444
KLLLEKLKIPVQKRTGQNYN
>Tip_3412
KLIMTNLKRPLYFHCQQIYD
>Tip_3413
KLTGERLKRPVHSHGQQLYD
>Tip_3366
KSRQSRLELKLRNGIPTNFE
>Tip_3367
TLKNKRIRLKMKNGLLQSYE
>Tip_2327
GQALADFARDVGLANELSQM
>Tip_2328
GLAILAMNRQVGLLNTCNEI
>Tip_1863
GLAVVKKSDDVILLGTASQI
>Tip_995
GLAVCSIRKVEIVMNPSTHV
>Tip_2132
ALVIGTIRTRQIILNHMNRI
>Tip_2133
TIVIATVKTEQMVLTTTGQI
>Tip_1492
RLPLTAVKNKVLLVNPVTRT
>Tip_3061
GLPRTEIKKKLFKVEPDTTA
>Tip_3145
RQPYSQIKKKHYLLKPVTMA
>Tip_3438
KLPITQIKQSFFAVTPISIS
>Tip_3439
KLPITQFKQSFFAVSPISIA
>Tip_440
QVQLGQIDSSVTSLITEIDA
>Tip_3389
QVQLESADRNPSSIVADVET
>Tip_3390
EVQLENADKSPQPVVAEVET
>Tip_1635
QVDLEMVDRDPISVVAEIDS
>Tip_1552
QVQLCNIDDSVVSLIAPIET
>Tip_1553
QVQLAQLDADLSELVAEIDA
>Tip_2926
SLSEIADNCKKPVSAGQFSA
>Tip_2927
DITVIQELTRKLAQVRQLEI
>Tip_2112
EFTEGNLQEKEQTMLTKLEL
>Tip_2586
EMGGSTLKRPQQSSLMNCNV
>Tip_2587
DLGDADLKRQHQSSLTNLQI
>Tip_2987
DPNEQKLQARDLSEMKGLQI
>Tip_2988
DLNERQLQVREMATAKDLQV
>Tip_504
HLSAGEQKVRNTKQMTKVEY
>Tip_2189
EMPANRIQSRYKEPFKRIDI
>Tip_2190
ELTMEQLIVKWESAFKRMEM
>Tip_1359
ELAVSHLEAYPEGNFEKVEY
>Tip_3111
ELSVSQLDACPEGSHENVEY
>Tip_3112
EIAISQYDAIPEGSQDNNFY
>Tip_1278
ELAVAQLEARHRANFKRIEF
>Tip_534
DIPSGSRGKKYEEFTSYLEL
>Tip_852
KIPNAGTGKKHEQFTSHLDF
>Tip_2250
EIPNASSGKKHEQFTSHLEF
>Tip_3674
MLDDSDTGKKHEQIVNETDF
>Tip_3675
LLDGGDTGKHHEKITNEIEF
>Tip_14
QVETGEVDSRHSSFFARLEL
>Tip_1149
VSSGSANYKVFNEMYKQGER
>Tip_1150
LDANNPKQKVLSMLFEQGEK
>Tip_773
LDAGNTEVRTLDLLFKEGKK
>Tip_1241
LEAAPSNDKALDLLYRSGNK
>Tip_2981
PMRSPSVTKVVDLVMSGGSK
>Tip_2982
PRPSSAAGKIVDLLKSVGRE
>Tip_2360
RQQSPANNKILDLIQNSGKK
>Tip_33
RTGCNKPTNGISILYWYVAK
>Tip_2158
RSGDGAQLDGLDIMMWFVRK
>Tip_2159
RRGSGGPLGGLDLLMWYARK
>Tip_1325
KRGVGAPLDSLDILLWIVRK
>Tip_1778
SKGAEAKDNGILTFMQYLRQ
>Tip_1779
KSGLEGKQTGALALLQYRRQ
>Tip_2178
DDKKVTHVNAIALGLFYVER
>Tip_3987
DEKLVTFLSAAAFQIVYNDT
>Tip_3988
DEVTLHYVGAVAFGIFYKTS
>Tip_1643
ADKNLLLINIVGMGLYYAEH
>Tip_941
CDDKVERIKAIDIKILYAQY
>Tip_1797
RRANATLLTALNLKTYFENT
>Tip_1798
REATMEQNTSVQLKAYYADQ
>Tip_3030
KGKTLMKLQNVQLKQLYADQ
>Tip_3031
QGRTFEKFSKISIKSFYKIV
>Tip_625
NEPTINPTTELPLAPSSMKK
>Tip_535
DKASVPPIDGSVLALFYVQH
>Tip_372
DCGTKGPIHGIEILLWYVHA
>Tip_2314
LRESCCEQDLLLKEGWKADT
>Tip_3530
LQESNSAQCLLYKREWLPDS
>Tip_3531
LQETNCEQCLLYRRRWVADS
>Tip_2475
LLRAAIAMCIHFRKRWKAKT
>Tip_1131
ILDKKSATDSMKKETWTVDT
>Tip_1090
TRPRGSDNEGVEKATWNVHS
>Tip_766
RRQRVHTGDEVTVLMWWVKM
>Tip_3285
RRPSLHGIRAMAMGMFRVRE
>Tip_3286
SKDDPKLVKPVLEALFWTKE
>Tip_3495
DHLEGMNSTSEDYMNWFTAR
>Tip_3496
DTLAGGNSVSEDYIYYFTAV
>Tip_1679
AHINGGNSGGEDYTNWFVAR
>Tip_2807
AQVKGGKTSCEDFMQWFQLK
>Tip_2808
GQQNDGNDVTEDLVNWFGFT
>Tip_3348
QDARSWKNEARNYAAHAIIS
>Tip_3349
MNEDLWRNGHQDRDAKTYNN
>Tip_1782
KRLEAWDGHELAAFSWILIG
>Tip_2961
RRLEAQCSDTLESFVWVVID
>Tip_2962
EKMSALSQQEFEAFSYVVLN
>Tip_1062
EELNDGKAGGEDFMAWFVSE
>Tip_387
ADGYSGRAGGEGLITLFLKN
>Tip_1424
GGDKCGFYDHNKLRSFFSSF
>Tip_1425
ENDSCGSADNRELKTLMDAL
>Tip_1670
RGASCGSADSKQLTTFVRIN
>Tip_1671
VDTSNGNADEREIREFTSRA
>Tip_15
LDAGATTPTGNELIHEYSNK
>Tip_899
IEGTEECYEGFRIIWERGKI
>Tip_900
LEEKSECYDGFRLVYERGKM
>Tip_95
IEDGEDCYEGMKLIYEHGKV
>Tip_2167
FEEDTHGSKCAELIFIEGIP
>Tip_2168
FEEDTNPSKCASLVFIKGVP
>Tip_1616
FEEDTRRSNCATLFYMKGVP
>Tip_1619
ARLDFDRDSRDALFMEAGAK
>Tip_2985
LNFNDRNDSYATSLYDEGVR
>Tip_2986
VNFDVENDGRASLLYEESIV
>Tip_3137
LSDEVERDDWAGTQNNRGIK
>Tip_3489
GQTQIKEDDWKNRETLQNLL
>Tip_3490
GSEEINRDSWANAVRARNIM
>Tip_1224
NLETQAVPKNIVYWYKQIIR
>Tip_1225
RLETEAISKALTFWYIIFLS
>Tip_3394
ERGAEAEAMMVSVWPTEATP
>Tip_3395
NELSESDRQRVASWLIYAHT
>Tip_1979
ENESKTQAKALFVTYAEANP
>Tip_2052
EPQNKFQSKGGFMEYCECLP
>Tip_3608
ETNERFQDRGDLIEYCECQP
>Tip_3609
ETQERFQNKGDLVDYCECQP
>Tip_3493
SYYTENQTQLLCIWLGRTHP
>Tip_3494
PYATETQLNPICMWLSRAHI
>Tip_497
TRVAQSTLEMVSIRYVHVLP
>Tip_2828
DRKVIVSEAIQSRRFKHVVA
>Tip_2829
DRRAKAFEAVLNMQYKHVVH
>Tip_565
LPSLDNPLYLSSQLKKLALR
>Tip_566
LPKLTSPLSISKTRAKKGLP
>Tip_154
YPYMHSPLKLIAILHSRGLP
>Tip_104
LPANHAPLKFIAVRYGEGLP
>Tip_72
VSSTQDSLDAVAVFYAQGLP
>Tip_626
ISSNTAALDAVTIFESQAFP
>Tip_627
MSKSTEGISTVAVFYCAGFP
>Tip_1300
ADYRQKGCDYLSLFASMSIP
>Tip_1301
ADYRLRGCEYLSVFATKAVP
>Tip_3450
GDYALVGLDIGSVLASQSSS
>Tip_3451
GEYAVLNLDQSATLAVKEAA
>Tip_2356
AEFNDEGCDIRDVSATGTAP
>Tip_2357
GEFNDEGCDLSSVSASEAAP
>Tip_776
LSSSTQSFDFNTILFSKGSP
>Tip_1255
QVNEQNDLALEWYIWMASSP
>Tip_3680
DLEEMDRLRMAWYAFLATNP
>Tip_3681
EVNELNNLALDFYAWMAMNP
>Tip_1834
ELNRESKVKTRWRLSSTKNK
>Tip_1835
EINREDNVKTAWKFNTAKEP
>Tip_946
EINRHGRYMLDWWVHLISHS
>Tip_880
FVDTEDKLPITLFFYMGSHP
>Tip_1650
MIDEQHRYAMCLFFYIGSKA
>Tip_1651
VIDEHDYFEIGLYFYAGFEA
>Tip_1450
HRLATKGKMASYVLYPEDLA
>Tip_1451
QSLRTRGKTASYERYPEEYA
>Tip_1486
KGLKRKLKLFVMTRWDKRYL
>Tip_1487
QSLQRKAKLFTFMRYDKNYL
>Tip_1563
VSTMIMARLCCSISFEKRIL
>Tip_1564
ASTLMLLRLGDSINFKKVVY
>Tip_919
SLSTEQRTLAITLKRIKLLI
>Tip_2968
IDTINANALCILMKTERRMI
>Tip_2969
IDTIMANALCILMKTERRML
>Tip_3590
MGLIANLQFMLRVRVIVSLT
>Tip_3591
MWLISDVQFLLRIYVIALLT
>Tip_2527
LNDIKVAVLCLETCIKPQMT
>Tip_2528
LSEINVAALSIEARLNARIA
>Tip_2462
GTKIVEEEKVVSEQDNHGLT
>Tip_2463
AQKVSENSKPIAEESCHGLI
>Tip_2997
AELLKEAEQEVFRGGMFGEL
>Tip_2998
CKFLEMDEQDLISRTRFGLL
>Tip_3570
LDGGMLIINGLMVIYDRGKR
>Tip_3571
INAGTLVTDGLLFFVDEAQR
>Tip_839
MEDGSLMTAGLLLFYDRAEK
>Tip_1031
YTTNKKQLYGSKLLYERTST
>Tip_1032
YNTNTAKLDGLQVFWEETDT
>Tip_1045
FAIGANSVEGIVIFWMRAER
>Tip_1046
HAIGANTIKGIIVFWMRADR
>Tip_479
VNDDIVIIETVKQYHELTKR
>Tip_522
ITDGLVVIKKMKRYENVHRL
>Tip_853
IHDGIVNIKLAKAYKELVTR
>Tip_3287
VEAGIVIPKMKKAYKELIRR
>Tip_3288
AKLGIIVPRLKRDYKELIRR
>Tip_389
GERGFLVLRIMELFYEKAKK
>Tip_1767
FNNQDALSTSTTAIGSSGER
>Tip_1768
VNNPDALTTATNDLASAAEL
>Tip_222
VAAMDEAATSDTRVLKLTQP
>Tip_1529
FAGRDQGETLPMVVIRLAAL
>Tip_1530
YVGRDHGQTLGLVVLRLIGL
>Tip_1452
LTYSELEERIPKLSVGLGNT
>Tip_2365
VNFLEVDKNIKQFAFGRGGV
>Tip_2366
LDFFTVERHVPKFTIGLGEA
>Tip_1357
LKYRERRENVPAFYWSLVSV
>Tip_2970
MELVNDAATIRYLLLTVAEA
>Tip_2971
TELVKNATASPFALLGVAGP
>Tip_1261
SGTKPDTKHAGPHVSQLDLP
>Tip_1262
SGSKPEIKHAQPKVYQLALP
>Tip_1137
SGTKPNFRLAGPAVFEMDVP
>Tip_1263
SVQSDDDIPIANRALTRTEY
>Tip_2851
AVETLYELTLSSNVFTGSAL
>Tip_2852
TIENLKETGLRYKAFTGTFL
>Tip_4054
LVKARESAASLQRLFAEEGW
>Tip_4055
MYQMRDELAVIHECFARTDF
>Tip_1145
FIKSREDVAVLHKAYAGADF
>Tip_464
FTQTDKDVAILKRVHNGTEI
>Tip_760
TTQSNENVAILFRTLNQVEV
>Tip_761
TRQSTENVAILFRTLNQVEV
>Tip_183
GAATEEVVAAIYRIYEGSEE
>Tip_3637
LIPKRTEEGQLGHTCGREQP
>Tip_3638
VIDQADTKSEFGHSAGNEQP
>Tip_3723
LIEAKEMKNELPKGRKRQHP
>Tip_3861
SPTVKEIEGELPHGCARSHP
>Tip_3862
SPKVKEIENELPHGCKQQHP
>Tip_2027
VSAADEMKSGLSRNCSRHRP
>Tip_630
VPAVDNIKAGLQRKCSVARP
>Tip_558
AAAFDAMKASYSQNCARSRP
>Tip_419
VSSMDEVRMSIQRLCQLEKP
>Tip_3975
LAGEKDMKGEVQGIVGESAV
>Tip_3976
VRNEEEIAVEARGITAKFSL
>Tip_1102
LGKEEDLENENAGLIAHYHP
>Tip_1103
LAKEKDIKGDLSNGCNQYCP
>Tip_77
IPQDDDTRGDLQGVFGFYTP
>Tip_3102
LPGDDDKFLEIKGQIDMFRI
>Tip_3103
VPGDEDEFNDVKGALDFFRL
>Tip_4001
LFKLEDHDCDVSRLENKPDQ
>Tip_4002
LFLLEDDDGGVCRFEEKSSQ
>Tip_1878
VADAESLRIKIARFEDEKEM
>Tip_2569
VADVDDLRMKIGHMLNERET
>Tip_2570
IADNEDLRAKISHFHDTRET
>Tip_1264
LSSNEDMPPNISRLEQKPQS
>Tip_1088
FLQPNELSVNSQSLNSRPHT
>Tip_1089
LIEHKNLDVNFQGFHDQPKV
>Tip_552
LSEHHELDFNDKRLLQTPRV
>Tip_1714
LPELHEDDFSEKRVAQTPRV
>Tip_2956
LARLEDEDFPEHSLNMTPKI
>Tip_2957
LSNLVNGDYPEHSLSLKPRI
>Tip_2873
VLELHEKDFREQRLAMSPSI
>Tip_3459
IVKLHDEIYLDHLIGITAEL
>Tip_3460
RIEAWVDGLEEPRAQVRPKA
>Tip_486
ISEHGDLDLNGQRLLDDPRM
>Tip_3334
CGGAEDIGSEIKRLPSTVEP
>Tip_4052
CWNIPDFNVEYKKTPSTIEA
>Tip_4053
CYPLKDLNMEYKKLPSAIEP
>Tip_3889
FTGKQGVELQIKRLLTSAEP
>Tip_3890
FTGRRKVAYNIEWRLTTMNP
>Tip_1211
LTGHEDIELNIKRLLTSAEP
>Tip_673
LAKNKAVSSTIQIMYNRSAQ
>Tip_674
LINSKGIASTMEVMYNKEDE
>Tip_1739
LCNTSDFNTALEAIFAMAVK
>Tip_1740
ICETSDFNKAVEAIFARMAQ
>Tip_3052
LAGTKGFKSESDSIYNLSPK
>Tip_3053
IAGHKGYKAESAQIHNVPVR
>Tip_881
AGHQEHNRMELEDSYQYAGR
>Tip_1668
IEQAKSAKFNIEDFFQARTL
>Tip_1669
IGQVKYAKLAVGDNFQWCLK
>Tip_3198
LVGGQYNRFEYERLLFSQKN
>Tip_3199
LIGGQFNKYAYERLLFTEKN
>Tip_2504
LSHGKYHRKSLDRRSNPKEG
>Tip_827
IAHGEHHRYHLEQIFSDSGR
>Tip_2524
TDAGEEVGILLEPKVTDGMQ
>Tip_2525
VNYGDEMKFIFGPRYTAGMA
>Tip_2145
ADPRQELKLQFDLTLSRGWQ
>Tip_2146
IDPGGALNYQFDLSLSKGWK
>Tip_303
TSCGNSLKHTLDFALSETRQ
>Tip_1523
RTRGELIDVAKHVLATVEEQ
>Tip_1524
KTKGQIYKIARHILISAEEK
>Tip_3083
TNQGGMKEVEKNDPQEADSE
>Tip_3084
KNDGGLMKLAHKEPIDSDGE
>Tip_2597
KPYSHLVKLERQVVLKTMGE
>Tip_1242
KSAKDLIEIEREAIIKADVV
>Tip_443
TAAANLLELTLDLLMGICCK
>Tip_583
SGMDEFFGAKVGCVFTPDSR
>Tip_2865
TTIKTYYNGQIACNVARDAQ
>Tip_2866
ATVNDYYPGKVGCGMKKDYR
>Tip_1639
SNLALSFAGDIGSTIVWDTR
>Tip_1640
KKLSFDFTGDVNDTIIWDIG
>Tip_993
TNLDPYLQVKMGCNLERDQT
>Tip_3934
ISLDPYLAGTFGAKMPDNQR
>Tip_3935
VSLDPYISGTFGAQMPNDQQ
>Tip_2950
IGAGPAAHMEIEPSDANDED
>Tip_2951
TGRGKAAHIPIRIKTTHDHS
>Tip_3969
FGIGGAICLELATINKYDED
>Tip_3970
YGIGDPICLELNVIRNYGKD
>Tip_2449
TGPKADVCFVLVILANRAED
>Tip_2450
SALGGPLNLGWSIFSNFFEE
>Tip_1183
AGIGNPACLGLSVLANYAEG
>Tip_418
YRMGDATPLALGCIEQFAEN
>Tip_1715
ASYDMARHLRGKQDLTKLQR
>Tip_1716
EKMDMGRCLRANADLVRLKR
>Tip_582
GTFDFASCTRASPETTLLRR
>Tip_483
ATLEYVKCTNLSADIKKSRK
>Tip_455
ITLVNWVAMPMASKIQELGE
>Tip_456
ITLVAWLEMPGASKVKALGE
>Tip_3942
VSLETWACIPLAAEIEQMKE
>Tip_3943
MTVESWVCMPLASEIKAKAE
>Tip_281
DGLGGSDCTGLGFVCRKTKA
>Tip_2539
NRGERQVSAGAPRLHVETEI
>Tip_2540
IRSERQASAGAASLHIETEI
>Tip_3048
VRASTPSGKKFELMTVQLEY
>Tip_3049
TRSSRPSGSGFALMTVQIEY
>Tip_2643
PVAERPSGEGFAFLQIQIEY
>Tip_2644
TLAERVAAEGFAFLQVVINF
>Tip_2186
TPRDRSTGDAFALVHVQIEY
>Tip_3121
TNIIADQGYTKNVLVETVRY
>Tip_3625
TNFVARAGFGGYILLRKAKS
>Tip_3626
TNLVARSGFSGYLLLKHVKY
>Tip_2164
ANFFESSEYSTKVFLPEIIY
>Tip_2531
SPQLEEWGLTKKIVDAEIPS
>Tip_2532
SPNIKQWGISRKVLTKRLNK
>Tip_823
KNTFKSGGYNIGAIFIRASF
>Tip_3078
QSQSQEGALGANAVLVKREF
>Tip_3079
QSSSQEGALGANAVLVKREF
>Tip_1054
KSSSKEGALSASATLVRRGF
>Tip_664
KNGYNDGGLGRGAVIVRSEF
>Tip_3843
DDFYGSGGTSLGAICVRAKL
>Tip_3844
DDFYGSGGTSLHNLAIAPAI
>Tip_577
SDFYNGNDTSLGSILVASDD
>Tip_4084
RRLSNGGPAEVADVFETWTA
>Tip_4085
KQFHGGGSTALNEFFMTYPA
>Tip_3398
LDLAQADPCGLNRKITLYKA
>Tip_3399
RESGPPDPVELRARLGLFEA
>Tip_330
EDVGKPDPVSLGDGMALLKS
>Tip_750
DGLADKACHGYEFSCKRRRA
>Tip_3469
DGMSDSECLGLGYPILLINA
>Tip_3470
DGLESSECIGMGFSLRVIKA
>Tip_3383
RQKGPARCTEYVLNKIFFGG
>Tip_3384
REVGPARCADVLQNIVYHNG
>Tip_4066
READPMKNAEVLMSILRHDL
>Tip_4067
KELGPARNSDVLLSIIYHPA
>Tip_1376
PPTAPAKCLNILLNYIYHQD
>Tip_1377
PPTASAKCLHILMDYIYHQD
>Tip_2782
IQTAPDRCVHVVLNLLYLHN
>Tip_3744
ITHQSPEAAAILFMAVYMHP
>Tip_4056
VTRASPKITCLNLAMVLLHV
>Tip_4057
LIKISKGIVTLTLSMVFLHE
>Tip_3442
VQTQAPRATHVILNLLYLYK
>Tip_3805
KPLAPLPTLDQIMRELLHTQ
>Tip_3806
PPVGPLPTCEEIMSNGLHDK
>Tip_2822
CPKRAVWTLSDILKAHFNKP
>Tip_2823
CPKKDEFVFVQNADLDLHID
>Tip_2379
KFLQLVFATDPIFKRVSQID
>Tip_3098
NYLMTIFVLNPGLGRVGVFR
>Tip_3099
NYQMTTFLLNKIFNRVGRMR
>Tip_4064
QYLAHLLGLEFAYNLSYEVK
>Tip_4065
HYVLPILALEFIFKLSYEVK
>Tip_1366
AHTKPVYYLRIVVQILFETR
>Tip_1367
CHNKPVYILRVILQMLFELR
>Tip_1460
RNAGPLMGMPIGLNIRSYKR
>Tip_1461
RNSGPLMGMPIGLNIRSYKR
>Tip_1010
TNQGPVMALSIGANARATQH
>Tip_2217
SSQVRCKSFPLGLEIDSCER
>Tip_2218
THDGKCAAFPLGIRTAGCEK
>Tip_1379
TGKYPAMAFPLGLEIRSMQR
>Tip_4086
IRAEPSFSYAFAFDSETNHQ
>Tip_4087
IRPTPSFSYGFGFDLQKNQQ
>Tip_1627
SERDPSFMYMFDLSILDMQG
>Tip_1628
SRNDPSFMYQFDLSIIDMQG
>Tip_2684
QRKDPAYIFRHEIVLFDNYQ
>Tip_2989
PRKDPGFLFRFKLTIASSFT
>Tip_2990
KRRDPGLLFQFQLTVEDSHT
>Tip_1907
SRKGPGMRNGLGMNLYQKQR
>Tip_1908
YQMGPALRKGLNLDFHQSKQ
>Tip_1406
SKKGPKFKFGFGTNLERDQM
>Tip_1608
RRKGPPMLYNFRYDLQREQR
>Tip_2901
IKNTPAMLTGVVASTNRDRD
>Tip_2902
IQKGPSITQTDVVSKRRDRV
>Tip_1693
VARTPNMLQALKINCNRAKR
>Tip_298
VLQGPTLAYILLLELNHSMS
>Tip_2042
VIEGPTLALVLPLPQNISMT
>Tip_2043
QESGPTIHYLLPMANENAMG
>Tip_711
SKVGMDFKYKVVLGLKRQYM
>Tip_712
SQIGRRFKFVMLLGLEKQRV
>Tip_687
SEKGSSFSYLVPLDVEQKQS
>Tip_1178
SERGSTFFQLVVYASAHTRS
>Tip_1179
EERDSTFAYLVVLAIEHTKS
>Tip_16
ADLTPALSFSTGLTMRAPDR
>Tip_333
SDLNPGLKLRVGIQWRHADK
>Tip_367
SNYNPCLLYLISIRWQRSSS
>Tip_1195
KEITPVLLFRATFRWEKCFS
>Tip_1196
TEIDPTLITRTQFRWETCYS
>Tip_792
TTQRPALLYALALRFLSAFS
>Tip_775
QPYESSMLFIITVTWRRSFS
>Tip_970
LDLTWGMNFAVGITFRRKSK
>Tip_971
VNMTWGVSMAVGVTFNKASQ
>Tip_132
LDLTIGLNFAVGISFRRASR
>Tip_588
DKAGPVLLYQMRVKQKSGDI
>Tip_3248
EREAPSQMYQFMGVLRVGSE
>Tip_3249
EHEGPALVYSLMACLRATSV
>Tip_510
DKIGPVLLFRLRIKLFSGNI
>Tip_3385
ETCRDFMVWAKALLTANGAV
>Tip_3386
ETARVYLVWTKALLSANGAI
>Tip_551
DTASVYMLWAKALLSTNGSL
>Tip_3208
LEAGIYLVLTAAEINAKGCL
>Tip_3209
LESGMFAALTAAEISAKGCL
>Tip_3158
EDAGAYLAVNKTLVSTSGVL
>Tip_809
DDAGVFKPYATKLINLQAPL
>Tip_980
QESGLYAPYANKMINIQAPL
>Tip_981
QESGLYSPYENKMINLPAPL
>Tip_1232
KQRKFYEFYSHDLIRLITSA
>Tip_2935
KEKTIIKLVAKKIIVMVVLI
>Tip_2936
KEKGVIELYAKSLIILISFI
>Tip_1270
QDHSIIKVFSEKLVVVLTHA
>Tip_1641
RRQEDFRLYEANFPTQRGAL
>Tip_1642
RRTEDFRLYDASFPTQKAQL
>Tip_2135
KPGGNQIIFEAGRSRRDYNF
>Tip_2136
KPGDNAVNIQAGRSRRDYSF
>Tip_1435
KPPDNLRIFQAAASHKGYHL
>Tip_2258
IEPDHIKAMHEAETRNLMKL
>Tip_2259
VDPDNVQAKQETETRETLEL
>Tip_2254
ADPDHISVFEATENHRELDP
>Tip_2255
RNDHKIKVRQSTEGHKELKI
>Tip_612
EASNDLKSFKTQTGREKAKA
>Tip_613
RVPDDLRSFKTGMSRELNAL
>Tip_79
NSPDSLRLYQDSSGHEQLTL
>Tip_80
HAPEHLRLFEQGAGYEHLFL
>Tip_603
RMTSPVGLWKVSRPHIEPST
>Tip_2700
RICSAIGMWALQWPNMDPIH
>Tip_3369
RACRRLGVWSMQWPHLDPLS
>Tip_3370
KMRSRIGIVDIQWSRMDPIA
>Tip_1617
RLRKSVGLWEASWPHLDLAE
>Tip_1618
RMKSAIGLWDASWPHIEQSA
>Tip_2035
HLILNLKMLENGLPLMDQAF
>Tip_2036
NLIINMRDLEGGAPIRDSSF
>Tip_2295
ILTLNTKAIRDALPVVDVVI
>Tip_2296
LLIVNTRYLRDVLPVMDVTI
>Tip_695
KLVADIKLFEGALPVREKTF
>Tip_302
KLVVAIRMKEGALPVRERSF
>Tip_156
RIISPMNLLELMVPLSENAL
>Tip_353
PKEEPLKSPDWETPRRHIGT
>Tip_2760
RKLESFSKTVIEIVKCKNGG
>Tip_2761
AKLESYTKTLIEMVECNQGG
>Tip_1346
PQVRSVKPLAVDLVMKVATR
>Tip_1347
PQVRPLNARAVAVVEREATI
>Tip_340
KLLQPLRVIEYQIPSRQIGT
>Tip_3922
YAFEAKRILNTEASGKEAPH
>Tip_3923
AALMAKDTFNADADAREAPH
>Tip_1215
YKQKAVRVLTVGEAVVNLPR
>Tip_1216
HSYLASRTIIVSKVVIGLYQ
>Tip_820
YAYHVVRHFTASEAGADCPE
>Tip_3016
YVLVANRRYSSKCPPFDVPK
>Tip_3017
YKVIMNRKYATTCPTMTVPK
>Tip_1455
YVLEANRRYSAKIPGAEVPE
>Tip_888
FVLAAAQMHSAAAPGVEIPQ
>Tip_109
NQFEATSIYDTILPSRAASY
>Tip_17
RSVEAIRLFQFFLPTGKKLL
>Tip_1681
KTIGPIRVMLTAMESENPTI
>Tip_3588
ASIATLRLFAQDSELSSPWL
>Tip_3589
GAAASLRLFRRNVESQTPAI
>Tip_428
QPFGQGLCVRAKLTGDGNMA
>Tip_484
AVINEELLFRCKSNLEDAQL
>Tip_1097
SFIQEELLIRCMVTLEDGQM
>Tip_2705
ALYNKELILKCAISMEGNEL
>Tip_4074
AFINEQMLLRLRITMEEQTL
>Tip_4075
TFINQELLLRVRCTIQSNTL
>Tip_1582
QQIDPALLMRLNLEVTDGQL
>Tip_1583
QMIGPVVLTRIKLGVKPAEL
>Tip_2492
AQIGPALLVRLKITLTDGQL
>Tip_2493
AKVGQVLVIKLQLTFTDVQI
>Tip_704
QHAEGLVDYSIISQTEELVA
>Tip_705
QNGESHVDYSIISATEECTV
>Tip_1226
HEQRSRAQYTLVHYGEKCTL
>Tip_3068
YEQRSRAQYDLVHYGAMCIL
>Tip_3069
YESKSKAQFDLVHYGEFCPL
>Tip_1281
HEQQSKAQFTLVRYGEECTI
>Tip_740
EETEANFEWALVNYGEKCAI
>Tip_3520
HNYEAYAEFLRERALEKLSV
>Tip_3521
SKLKGFIEQFRDKCLEQLSA
>Tip_817
VEVENFIAYVRAKSVEDKSA
>Tip_1427
HMIKKPAKIDKGHGGGQVTP
>Tip_1428
GMTIVFVLDDQDHGVCELQP
>Tip_2075
HITKVFVKSSKGHGGCEVQP
>Tip_2797
FLVRWLLKSDDCYGTCEVQP
>Tip_3276
RKIKVLNGEEGGRKKLLVEA
>Tip_3406
YSVRVKLADDKGKKRLFQGS
>Tip_3407
NTIHMALADNDGRRRVYSEA
>Tip_1167
SALKSLIKADEANRECKAQP
>Tip_1168
HLTRVFLKSDRVHGMCEVQR
>Tip_796
YLSTYFLGTFRVFFLVQVSN
>Tip_129
YKISSYTGLAKEQCVEKSSE
>Tip_948
DEAVAHSKMIIAQVVDKSDA
>Tip_949
KRRLSHAKFILAQVIDEPEP
>Tip_3801
EDNLLKQKFIILKATNGGKH
>Tip_3802
ERGVLYAKFLLLRLTKGGKH
>Tip_532
EDGHADGQQITINDADKSPF
>Tip_533
DDGHTHGEEVPLNDADRSLI
>Tip_3730
PGADVNVEIWLFLASRPLIF
>Tip_3731
QMADVNVEVWIFIMARWLVF
>Tip_3359
DGNDANAMVWRVEGQKSIIF
>Tip_3040
KSTDVETEVYAVDGARLFAF
>Tip_3944
KEAELEMEILMAENCEAPLI
>Tip_3945
KETELELDMALAEACELPAI
>Tip_2041
QETELEIDLAQAEATEAPAV
>Tip_1403
QETELEIDIGAKNGTQEPTI
>Tip_2758
LLECVSIDNSVAEGFREPPI
>Tip_2759
RLECVEIELSLAEGAKKPPL
>Tip_943
ILSCLEVSSSASEGVEKPAI
>Tip_1323
EGNEIESEKNVVDGVDVTTI
>Tip_1324
DETEISIRRTITNGVDISTK
>Tip_305
KNAYVQIKKHVVDGADITSI
>Tip_56
QQGNSHQEYIVWKAAEEACI
>Tip_1100
GVGTTHREYMFVNRSERCTV
>Tip_1694
TDGSKATKYAAANSKERLSV
>Tip_1695
TDGSKATKYAVVNSKERLSV
>Tip_1220
IDPNKPLEYALVNANKKFCV
>Tip_1221
YNGTKEIRYVLVNLNEKFSI
>Tip_851
DILETRGDYTIILQVEKLTI
>Tip_3477
GQHEDNTDSHGIKDVDGFTI
>Tip_3478
ADHQDNSDSHGIKDIEGFKL
>Tip_1498
DMHEDNGDYTGVKDLDRITL
>Tip_159
EVVNDLALFLNGLRNNKGGE
>Tip_2857
HLSGELLKSNAREGTDRAHA
>Tip_2858
SICDDLENNEPQKGTDTAES
>Tip_1723
ELKEALQNLEGGLGSDEGVD
>Tip_2701
RLVSVYDDAKTGVRYEKTGQ
>Tip_2702
ELLAAFQENSIGLRREKRAR
>Tip_2266
EFVMDYTDIKKGIVYDSAEK
>Tip_273
ELLRDGGAFPSATRSQQENT
>Tip_1592
RLTQEGGLNTSTTQANEQDV
>Tip_1593
KMTLEGSKTPEKAPLCKEDF
>Tip_1096
ELLKDGGAFSSGVPLQREDI
>Tip_681
DFFGEVSTYPNAVEGSPAKL
>Tip_682
DTCNAFNSYSKPVAGRATKF
>Tip_1244
KNINDINQYGACIDGKLHQA
>Tip_1245
NLLTELRQYTSIMEGTIQQA
>Tip_423
ERFTEVRKYSINIEGQVKQA
>Tip_270
RLIECDSNYNTMHASKQYKP
>Tip_767
ATFQDKDQYDQFVLHLQKEP
>Tip_768
AMFHSKDQYSEFQTGLQNEP
>Tip_346
HYLAQEANFNGAVQAERSKL
>Tip_2629
YNLPIANNYNCKYRINRSEL
>Tip_3825
YHIPIENNYNCKYKANRTEM
>Tip_3826
TKVPVNNDWYCRYRLNKTGI
>Tip_2284
QYVAEQEDFEGSANNKHGRF
>Tip_2285
QYVFEQEEFKGSWKNKSGRF
>Tip_2280
NFLNEDQNFNGAVHREKGRK
>Tip_2281
HFVEAGSNAEGTVQAEKGKL
>Tip_1554
QCLEERANHKGAITANRYRV
>Tip_668
RFMIEHTVYTEMVTITMSDA
>Tip_2096
AFTIPQKTLEGGCATQSVDV
>Tip_2793
RVTVLQKFLERGCTTRSEDL
>Tip_2794
SYTVVDRLLTAQCALRSAEE
>Tip_1660
WYTSQHRLYTRRITRENQDM
>Tip_530
QFLAQETNFDDKVEADRARM
>Tip_1445
CYLVLQSDFEAAKQVERGRL
>Tip_3778
FYGPETEDYRQPKEVLKGGI
>Tip_3779
FFGLEAGVYTLLKQIKKGRV
>Tip_3200
CYMPELSNFHGLKKAQRGRV
>Tip_1746
CYLVQQAPFDARTTVEKGRL
>Tip_749
THISAETNFSEAVQGRATKQ
>Tip_2529
KYISGEINYSEGAQSYRDKK
>Tip_2530
KYLTGEADFYEGIQGYTDLI
>Tip_1965
NYITSEPNVSEAIEEMRDLH
>Tip_167
DIIAENKTYKAGVEGLADEV
>Tip_1490
EVVSARFDWYVTVDGTHAGL
>Tip_2490
EIFAANCDLAVGVEGIKSGV
>Tip_2491
EIISENCKWAAGLENLKSGI
>Tip_291
NTYVETSDCTLAFQNIEDAE
>Tip_2073
PSHLDHGAFYMTIEGSHNHM
>Tip_2074
KFHEDHSSYYIAVAGSQDGV
>Tip_1411
KTHLDHGNWYLSIEGAQDAV
>Tip_1065
RAPIVECLWVIHVKSVRDAA
>Tip_1066
KTVVQLTFWVMDLASVAEYY
>Tip_756
RLFTDLRRALAVQDTKKHQL
>Tip_757
LLLVRLRKARAIQDVTKHRI
>Tip_2903
KIYPAFKRTKSNEFKINNFP
>Tip_2904
RLFDGYRQQRASDSKIKPIA
>Tip_3979
ENQIGHKEVTSIDAQKETII
>Tip_3980
KNVVGHKRVKAIETQKENII
>Tip_3726
NLFKDSRKGHGIQEKQKYKR
>Tip_3727
NLHRDARKAHAIEEKKKLER
>Tip_3895
RLYTDFRRAKSLQDRKKKQI
>Tip_3896
RLFTEMKAAKSRQDRKRKQI
>Tip_3457
SLNEDISARRASMLFEQQRE
>Tip_3458
NLSENLNAGRAVIDLNDSRE
>Tip_731
GLNQVLNARRAELGLDQSRD
>Tip_541
GLNSELNERHASVNLDRSRK
>Tip_568
RFKERLIRRTAGQNAAKSRK
>Tip_569
ELSNEPKRKAGSNNEASNKE
>Tip_579
EYVSNISSLACAYSVERGVM
>Tip_1436
EYKGHFPAVYFAMLVEQDHK
>Tip_2268
HYKAHITAVTFSLTVERALV
>Tip_2269
RFKAHVSAIVFSIAVDRGFI
>Tip_2128
EFKSHIDILVENFTLGRGSN
>Tip_1267
EFNNSLPAKFSAMIIEVGTV
>Tip_200
EWVSHLPVLSCAYVVERGTV
>Tip_3877
IQAKNARQSNGEIDLEAGLA
>Tip_3878
LRAPNCGQQNGEIDLEAGLA
>Tip_1020
SWLEKVPEGIGLLQNNVNTV
>Tip_758
ALLDCKPDAKNQLSVDMGRM
>Tip_759
KWLDAPARCRDRLSLDAGRA
>Tip_371
KWADNDPKTRYNLALEKGKS
>Tip_5
DHEHDKGQYAPTKNEDRRAL
>Tip_3936
RDETDAKKGYPNQDEARGNA
>Tip_3937
RYESDQKDVEPHFERTTGEC
>Tip_238
RQESDSGGAEPPIHDEYGDI
>Tip_485
RRDSDSGGEEPAFQDEFNEV
>Tip_1274
KQPSPQAQEEGPFDDDYSQE
>Tip_3256
STRAGEAHDSPPHPTHWSVT
>Tip_3257
STRIGSAYDKEPHPVQWSVV
>Tip_1584
STQLPCAEDASPLPNQLSKY
>Tip_3088
KDEKRAGSAEPCTEEHLADV
>Tip_3089
KDESKAGKAEPAKDENIGDV
>Tip_2130
TDDDTSRNIISHIPAGVGEA
>Tip_3926
NSFAAAQLFIKGIPSAMGEG
>Tip_3927
NSFASAAAFCEGTGAGDKEG
>Tip_2719
NEFDAAKGSISALFSPAGQN
>Tip_70
KREHSARGVMPYLPDGGTEE
>Tip_3104
KKKEISRGIEQAPDAGNGDV
>Tip_3983
AAKRRARSVERKVSSGEADM
>Tip_3984
EKKQRQRGIEAKILAGFGEL
>Tip_1946
RTRIGKSLTIIHMRIEEGLV
>Tip_1947
RGRIAKRMHVPSIDLDDGAI
>Tip_246
RNSKYAAIYLTSLGHPAGRM
>Tip_247
RENAHARIYLPRLGDPTGKL
>Tip_840
NRQKSSSVYVPSIGNPGGKT
>Tip_4080
FEVPYHLIYALKDDVPGGKN
>Tip_4081
FSVKYNVIFRLRNEAAGGNR
>Tip_2236
KVASYHIPYELNDRVQAGKD
>Tip_1970
KEARFHSVFELNENQPGGKN
>Tip_1034
KEARYKSIHVPNLNNPGGRT
>Tip_954
DFMHQTTYYRLAKTYPAKAI
>Tip_2766
DFMHQWTAYILARVLPASNI
>Tip_2767
DLFKNWAADRLARKMPKTPL
>Tip_1138
NFLHLYGYYPPGFIELVGPF
>Tip_3621
GFEPAFRYWLAGVLTIVGPI
>Tip_3622
GFSNIFKTYIAGFLNLIGPA
>Tip_3455
EYTFDLEFYKRQLAVQLGIV
>Tip_3456
KWPLEVPFHERTLVYMLGVP
>Tip_3187
EFIRDYQWQFSMLIENIGPV
>Tip_3188
DFMTDFQRQIKQLIRPIGRT
>Tip_610
DFTHFCAFKLPARGYPAAQI
>Tip_3014
ALKKNRKHTAPHINKNYGGL
>Tip_3015
KLKNNRATDNPGVEKKYGGI
>Tip_593
DLRSPRRTLLSTTDGHKVGL
>Tip_2202
PAKHARETALPNVERKKHGH
>Tip_2203
PAKHKRSTALSSTVRNQQGH
>Tip_1331
STKNQRSTAAPDIDAAQKGI
>Tip_2374
DFRGIRSVVTGSIKENLEGI
>Tip_2679
DCANVHSVLSPALRYNVGYI
>Tip_2680
DFRGVRSVLSPAVTYNIGSL
>Tip_113
KLSEARSTTVPALDHNSGGI
>Tip_1360
QMKAAPEPSLPIGSAEPAGF
>Tip_1361
ELRDTPKNSRVLATAHPSGV
>Tip_343
RDHRNPATASPALDSDAKAA
>Tip_344
RSARGPSFFAPKINNSVIVA
>Tip_97
EHKQQPQKAVPKLRAAGLAA
>Tip_1890
EVSSNTYGHAILLQVVNVLL
>Tip_1891
EIRTRQFGHSVLLKVNTAMP
>Tip_2038
EVRKRHLEHAIVLEAEKANM
>Tip_2039
QVHDRHLDPAIVLEAEQAIL
>Tip_2894
AIKAEDQHQFLAIGVTRSSL
>Tip_2895
AVKSDERNHALAIGVSMASV
>Tip_3096
AFISDEKAYELLIHLGMSGM
>Tip_3097
AFASEEKAYKLYINLGVAGL
>Tip_378
VNRTARTKAKILLSLSQGAV
>Tip_2425
PATMNPSKGSHLVASGKEVL
>Tip_2426
PNHMEPEKPGHMLAIGKATL
>Tip_698
PEQIHETKGEVLLTNGQSVV
>Tip_3881
KIQTDELKYNVVVAVNRAAI
>Tip_3882
KIQTDELTYKVVIALSQASL
>Tip_1895
ARQQDETKYTIMLAVNKAAA
>Tip_220
EVRTKRFDYAVVMTVEREIL
>Tip_2398
EIRLKRFKYAIVLTVEKAIL
>Tip_2399
EVRIRRFRYVLVLTVERAVV
>Tip_1151
AERTREREYAEILSCGKFTL
>Tip_1152
AADSKEREYSYLITCGEPVL
>Tip_1057
VQSATSTEGKFMQLFAQSEA
>Tip_2343
VQAAVDTEATLLIDLARHDT
>Tip_2344
AQCATETEGALATDFARPNI
>Tip_215
RLKGLKIGYAIKLTTMSEIL
>Tip_216
AVRAYSTAHEQRIFTDLEST
>Tip_66
EIRTRRFDYAIVLTVERAIL
>Tip_35
QTRTKALGLTLVLMLELTTL
>Tip_1000
RAKVGGQEYRYIMSVKRMLC
>Tip_1697
RALAGSVNYKYLTSIPRRMI
>Tip_3957
KAVTTAQFYKYFTGISRSMI
>Tip_3958
KAITAGQLYKYFNGIPKALV
>Tip_3761
KTKIGDQYLRKVVGMEETLP
>Tip_3762
RIVCSNMRSFVKVSWNKEIT
>Tip_2609
NVRINGHGYRLLAMFNKCMV
>Tip_3131
TTDSKAQGPLILAYYHSCQF
>Tip_3132
PAKEKKRGPKLIGVFQSRQV
>Tip_314
RGKKDGQAYSVILTAGRAMV
>Tip_786
PVKKKGTGYQTIVTKGVSAV
>Tip_822
PTRRKGVGYAALFTTERTAI
>Tip_3467
VIKKKGTAYGALIATQRSAL
>Tip_3468
PIKAVETGCASGYYTESSPF
>Tip_0
PAILGQLLLRIKTAVKKGND
>Tip_106
NDIELILIHQIEEMLNKGKD
>Tip_3715
KSVIKDLLEEFGDLFNLSVA
>Tip_3716
RVMVKNCLYSVGDLYKCSRD
>Tip_2100
EAVSKDLLYMIGGTWKVCLE
>Tip_1238
SAIFTDILTVLGDQRQGSNQ
>Tip_914
ESMFLDIHYTLGDAYNSSRS
>Tip_818
QSIFMEVLLRLGEQYQSSRD
>Tip_511
TEAMIKLIRKIEDGFRKSAE
>Tip_2621
LELCINIFFRISALFNSGHK
>Tip_2622
FELVLNIFLSIEELFNDGCR
>Tip_2129
IILIVKIIYAVDKTLRRPAQ
>Tip_3020
ILLVMKIVYPVEDPIQKSST
>Tip_3021
ILLVLRFTYKIIEPVDQGSQ
>Tip_1868
IRMVLEIVVRIEEPYEKNWE
>Tip_1892
DTMNVILTAKLSQLYNNQWE
>Tip_1893
GHEKIVVFEFTQEKQDTTWE
>Tip_2848
THLSLTFVSRIYEVLDQGLQ
>Tip_2849
THLSLKFVSRVSEVFERGLQ
>Tip_3234
IELSFELVVRLDESYGDTDQ
>Tip_3235
IELALKVIYRLSDTYTKTVE
>Tip_478
SEKDTDIGHAIDDLLRKGEG
>Tip_2666
KRREARLLKDLDDVYQGDQK
>Tip_2667
KKKEAKQIQELEDIYSGDQK
>Tip_3635
FLASSRVITERENTHKGDAA
>Tip_3636
VRREIRLALDMETTPQKNGY
>Tip_3273
KRRDVALVHDLTNEHKGEAA
>Tip_2054
KRKEAAIIKPVSNTYKEGDR
>Tip_1945
KKKEVEVVHKLEDTYRKEQR
>Tip_951
KKSVLELAPKTTNAQRLDQR
>Tip_952
KKSSIRCGPKRKDAERMEQQ
>Tip_584
KKSVLELAPKTTNNQRLDQR
>Tip_2211
QKRELESIHKLTLSQHMGLN
>Tip_2708
QNNNLEPYHRLKWKLPMAIV
>Tip_2709
NNNDVETNHRLLWELSMAIA
>Tip_58
NQRELERYHRLKWLLKAGLA
>Tip_3985
NEFEVAAIDQLSTIKELDMM
>Tip_3986
NQLEKAKVMEISVIKEIDIL
>Tip_2415
SALQMPQLAHVKIIESSDYD
>Tip_2435
AGEDVPALGHVKIVKKSEKE
>Tip_3831
TGVFMPTVARIKVLNKSDKD
>Tip_3832
MGIEVPNMAHIKVVVKNDKD
>Tip_2824
AFIEIPKEPDVAVVVQIQFE
>Tip_2825
RYLHIPKVPNVQVCPEVTFS
>Tip_2502
KELVPQHLEEKEVILNKHSD
>Tip_2503
IDLSCQHINRREGLLRKNRD
>Tip_1785
DETALLKTFASSIVLRLERK
>Tip_221
EAIQVPLSKRLRLILEIDQE
>Tip_1557
RAIVVSVGRREKLVVQIDRN
>Tip_3482
RALVVTRGKRESTIVLSESS
>Tip_3483
HVKSITRSRRKGTLFSVDKS
>Tip_2315
RDVDVPIPHKLKVVLRMDKE
>Tip_2316
REVDNPLLHRLRVVVRIDKE
>Tip_550
SEVDNAVIHKLRVIVRLDKE
>Tip_1741
ASEHFERAYNVLFPINQIND
>Tip_1742
AQKNFEQLYHARIPISQRKK
>Tip_736
SEKNVETLYGLKIPLLKNKK
>Tip_69
SMKGVEPLYRLKIPLTQQKK
>Tip_202
VFKGIMPMYRSELPLTEDRK
>Tip_2888
LIRPITHMGRVVSILQIGTQ
>Tip_2889
LYRAACPTAYVGLALDIRAY
>Tip_1306
QFHPLSPLYRVFLPINADAE
>Tip_2692
AYHALQPFYQPGIAVPQNCA
>Tip_2693
CYSGLQQFFVAGLAMMQDAG
>Tip_2162
AYRGLEPLYRAALPLSEDPK
>Tip_3562
YVQLGHAVQNIHSLIVALED
>Tip_3563
RTVFANAIANLASIVKKIED
>Tip_2267
FEHLCEKCSNIRSFVAHPEG
>Tip_1316
SEQDTEIVEDFRATILRPDN
>Tip_3847
NEQRKHIMFNFRKGLIQPDD
>Tip_3848
TVSHVEIILDFRAGLLAPEE
>Tip_2098
TDQGTEVIHDFRTTTLHPDK
>Tip_1725
TELRLKLVADINCAVSKPAE
>Tip_1726
TELRIELLTAMDCATFKPKE
>Tip_2892
ADLRLRLVPEVVISVQSPDN
>Tip_2893
TDKRLTLVTELHCSIDDPNE
>Tip_2914
SHNSLEPIEEADKGEVKAKK
>Tip_2915
TDNGIEPVEDQDKGAARSKK
>Tip_3196
ASKEVDPAEELDRLNNKGKD
>Tip_3197
ASKTRDPAEEASRLNNTGKN
>Tip_2507
KESRLDPIDRTEKSAPRPQQ
>Tip_290
VEAKVEPVEKTEIGASVPKV
>Tip_125
LAIMRGLFLGARQFFLIEAP
>Tip_3596
HEVFPQALVAHREFAMLLED
>Tip_3597
EELFPQILVAHRNFFMLVEE
>Tip_1021
QDLMNGVFLAYRHSFLLIAQ
>Tip_1296
QELVRRFFLHRVRWDLVKRE
>Tip_1297
NKIMRQLVFSKRRLELVEYE
>Tip_422
NRVFEQLLFLKGRLEILEFP
>Tip_236
DRAFKLVRYSKKRYKFVDYE
>Tip_441
DEAYQVSSRDRQGSRLMILE
>Tip_442
EQTFRILSTEEQNIRLMALE
>Tip_356
PKTLRYLRPKKKKVKFLEID
>Tip_2471
ALAYESIRAGGEVFHFMQLD
>Tip_2482
SLPVEAFSANSKVQTCMEDY
>Tip_2483
TLPFEPFRAAKKVWQYMEAD
>Tip_2134
SSQFRIIESGKQRFKFADEE
>Tip_1913
ENSLSGLFWSEHRIRLLGYD
>Tip_1914
DNSFSGLLWNEQRMKLLCHD
>Tip_987
PRQKKTEYLPENKLYLIAQP
>Tip_988
NTAHSLVYFPSTHYYIIKYE
>Tip_855
DKAEQAHYWPRRKIGLIVYE
>Tip_3790
NDAITGSCEPAIKIALLDFQ
>Tip_3791
KKAEDGTYAPNSKVGLFCCQ
>Tip_2069
DQSKDGNYNPMIIIGFFSHI
>Tip_2500
RKEAHNKLWERMKVGHVAYI
>Tip_2931
TIGAKGHEREILAAHRQAYR
>Tip_2932
GAGSRVDFRETVQLYVIVYA
>Tip_3905
AHAYSNGFWQQILLGQLSFI
>Tip_3906
GNAAKNRFWERMLLGHISFI
>Tip_92
DHKLKGVVMLHSVFFRLQAV
>Tip_829
DDDQKNSLKLLSMTFEWKVE
>Tip_830
DPDQTNSFLLPNLLFRKKTV
>Tip_1204
ARISQRSARQLPIIQRMRYT
>Tip_1205
FRVSDITSRQIPTMQRMHLT
>Tip_2176
KRGLEVKYMAAQIVYKRRLL
>Tip_2177
KRALTIEYVAGQMVYKVELR
>Tip_1388
KRGADITYMALQVIYKIRLL
>Tip_1365
CKGLNIKYQVIQLVYKIKLL
>Tip_2756
CGGAEKDFLTVQILTKIKIL
>Tip_2757
SGGCEEKFLAVQIVTKIKIL
>Tip_1677
NNKYANAQYVAHPILKVKHT
>Tip_1678
DRQTRHQQLIAHPLTKVPDR
>Tip_347
EDVADGILVLHVIFLRLVAV
>Tip_348
EDILDGVVVLHRIFFQIQTV
>Tip_3690
DEVFEKSLLGSKVFMRVKSA
>Tip_3691
EEAPKDAVIERKLYLRLQQI
>Tip_1500
TIEEENVMIGYDAAQQKVAV
>Tip_1501
IIDDKNIVTLIDTQIGKLAT
>Tip_65
QQMVENVLMYLDCPVGKVFV
>Tip_74
QQIVENIVIAYDLAMGMVSV
>Tip_1901
QQGIIFLYLGFSLSARSCIE
>Tip_3379
PHSIFFLYLGYGGNAGNSIF
>Tip_3380
PHDLTAIFLEFSGGGGNLTI
>Tip_2577
KHSVWFLYLGFSLGAGSCIE
>Tip_1504
QEGIVFMAMGFLLSARSCME
>Tip_449
DHGTVSKVLRYQLPEALALK
>Tip_2772
IKAATNVILMLEAALAVLLR
>Tip_2773
IVASQNILIPLQIKVAFLVK
>Tip_2619
TTGATMVCLELGFGEGVVLE
>Tip_2620
LSGAVTICLRLGMSEGIVLK
>Tip_351
ESGLLTLELSANYEDMLIMN
>Tip_1815
EATLKKANMRLESTFSLMAE
>Tip_2948
EVACAKSELDLLSEYGLLAE
>Tip_2949
NVACRNSEVDMITEGGLIQP
>Tip_1676
EAQLAKLTMKLDMTFGLMAE
>Tip_1606
QRGLLTLSLKLDLRNGLLSQ
>Tip_149
VQNLALIIFSLELAFGLFAN
>Tip_310
SGVVRDVKVFYYLAAWFFTP
>Tip_724
ASLLKDIATSTFIVDSFLQP
>Tip_725
VAIMQDERIAYFVVSSIKQA
>Tip_1161
TGLFVMLKVKYFEIDWFLLK
>Tip_1698
SAIIWQVRLSYFLIHWFITP
>Tip_1699
SALMWRVYIMYFLHFAFIRP
>Tip_3606
EQIIAEASVIVFLMPYMARA
>Tip_3607
EGICSECGVVVMILSWLAKP
>Tip_1561
EGFTNEVATPALLYNWVVNP
>Tip_1562
EGFTNETGTPAFLLNWLANP
>Tip_2160
DDVLEFTTLDRLVTVWLAKP
>Tip_2161
QGEIEEYNIVAFITIWLIRP
>Tip_894
DGLLNETNPVARIAPWLLSP
>Tip_895
EGLVNETAAIAYVAPWFKRP
>Tip_1856
VGMVNGSAIILIRIPWYSRP
>Tip_1857
VGLINGTTNILLRVPWFIRP
>Tip_124
RGIVQEVRTLVFLMSWFTRP
>Tip_547
PGFNAIIKVFFFFLLVMIEP
>Tip_1566
IGFGQNLKVFFAIIGVSERP
>Tip_1567
VGFNNAVQLLYNVIGGFENI
>Tip_2243
TKFKKNLNFFDFMTGIYMYP
>Tip_2244
LKFTDGIECFGFMCHVYANP
>Tip_2886
KCILIETDETVLEFSRLYVD
>Tip_2887
TVILVETENFVLEYSRLVSK
>Tip_3788
KCVLVDAEAYMIAFGKLYAD
>Tip_3789
QCILVDTDHYMVAYGKLYPD
>Tip_1889
KCTMIEKRGLITTNNKAKID
>Tip_1049
EPMLIQAELYWYLYSKLYAN
>Tip_2067
NWRLMDGQVFRVTHSRLYII
>Tip_2068
NWQYLDGQVWQVTHSRLFIT
>Tip_1442
ASKLMEGRAYRYSYCKMYIE
>Tip_265
KKAVMENIIKIILFNKLYIS
>Tip_1319
RQIKLQHMITLTFFMKAVAA
>Tip_2317
RQIRLKHVVTVTYFQKGVVA
>Tip_2318
RQIKLKHVVTVTYLQKGIVA
>Tip_1880
RSMIAHIIQMLIVHPHYHIM
>Tip_1881
RSVHANSVQLFIMKLQQYIQ
>Tip_2940
RGVVFKGRSVVVARKCFFVA
>Tip_2941
RGVVYKERALVVVCKKFWVQ
>Tip_361
EQVFKTIVRYYMLFDLPVYE
>Tip_431
KQIHKAKVVIYMMDDISNFK
>Tip_3350
RKYNDGWIDDHLTFMCIKLH
>Tip_3351
RKYNDGWIDDHLTFMCIKLQ
>Tip_2916
KFHDTTWLDDEMGVMVVKLW
>Tip_2917
RLFSDLWLDDDMLLMVVTLE
>Tip_3202
ASHETSFLDIFWYIPDLILE
>Tip_3203
SAQEETFLEFFWYFPDVILD
>Tip_2403
GYFDLAFIHIVTFIPLILLE
>Tip_1400
KKFEARYLNTFLFVAIVVFK
>Tip_3580
PRVTDRRLDAQKVRGALCFE
>Tip_3581
QSLIDSHVAAYKLFGFLAFQ
>Tip_2698
RALMRTHASAYMVFGLRMFE
>Tip_318
VSLLEQEVRTNMVYEMLLFR
>Tip_157
QSVLDKYVRKYALYGQYIFS
>Tip_656
PGAASRLIRTILLYQDQRYD
>Tip_657
AGISDRYIRRLLMYGSNRYE
>Tip_2741
SDVSDRHIIKTLLDASHQYD
>Tip_2742
CGLGDRYIIRVTLYGSNRYE
>Tip_2256
APILDKFIKRLVMIASRLYQ
>Tip_2257
TPILDENVKKLILYGSNLYS
>Tip_2690
PPILEQLVSLFLYYSEVIVS
>Tip_2691
KPILEQALQMFLLLGEVIIY
>Tip_1474
PPIAEQAAVIALIYSDDIVS
>Tip_1372
PPILDLYVSIYLYHGKTVAG
>Tip_1373
PPVLEDYVTRYLYYGQAVES
>Tip_3604
PQILKEQSSVTLYYGQVVVG
>Tip_3605
PQIGEEHGGVTLYYGQAAAG
>Tip_3296
PQILAETYDVVIYYGKVVVA
>Tip_3297
PPIVGEAYDVLLYHGQVVVG
>Tip_3045
PPLKVAHPGLYYYYVKVLIG
>Tip_4032
GPVLAPNAGIYFYYSMVVMN
>Tip_4033
PPHLAKNAGIFFYYAKAVQG
>Tip_1429
PPILAEAASMFLYYSRTQIG
>Tip_1164
KATRRKVLAIFLYYADIFVT
>Tip_1750
QKVLRTSLAVFGGYAEHLYD
>Tip_1751
QRFVIDSLRLLGGYAEIFFD
>Tip_2252
KAAFKELIVFLTLYGNILVS
>Tip_2253
NAAIKAIIVHLTLWGKILVT
>Tip_2923
KSGFRELLVYFVNYGNIVMD
>Tip_2924
KSGFRELLVYFVSYGNIIVD
>Tip_2119
ELRMKGLVMFMATKVEELMQ
>Tip_2120
ELRMSDLVYFMATKVSALLL
>Tip_574
EIPLKGLTLFLVVKVTDLIN
>Tip_474
NPVIKGMYLFFCLMVSIEIR
>Tip_45
KAVVREIIVFFVLLAQVLCS
>Tip_86
KAIIHELIVFFILLCSVFCQ
>Tip_2762
QEFLHLLIVYIIKYSSVFWD
>Tip_2763
HDVIHLMLLLLYKYNSIFFE
>Tip_2600
QDVLHLLLLLIVYIRGVWTR
>Tip_2601
RDHLHILLNLLVFLGSLLWR
>Tip_2022
RDWLHLLLVFLIYLSSLWWR
>Tip_2037
HDILHLAIAFLIHETDAWFD
>Tip_3445
ENDLDVSLAFMFFVSRIWLG
>Tip_3448
STHTEVALACLLYVSRRWFS
>Tip_3449
ATNLQMNLMFILFFGKLWIN
>Tip_2141
TKSLWEYALHQLMLDTILED
>Tip_3768
IHSLWNYEIHSIMMDTLKKD
>Tip_3769
LHTFWDYALHRLLIDTFMRN
>Tip_3236
TRSMWDYALQHLMIATIMED
>Tip_1051
NKEIPRDTVMNMMLTRVIEP
>Tip_3839
REALSEWVILQTLFRKKIDK
>Tip_3840
REAFADFAIFQNFFAEKVDN
>Tip_3719
REVLVDISILQFLFRAKIEK
>Tip_3720
KEVLKELVILQFLFREQLSR
>Tip_590
AGVIQTVLKMLALSNIEIFH
>Tip_591
APLVYNLLTFYIWLARYIFN
>Tip_517
EEVHLEAVFEFQHSEELVPT
>Tip_1449
RDLTLNSIFNFEKQEEWIVE
>Tip_3544
KEDHLDAFFEFEKMEKLVAK
>Tip_3545
KELHVESIYDLAAIEELVEE
>Tip_82
KEINAKVVFEVNHSEDGELS
>Tip_3550
AKFYHYVDETCTRCGSAVAE
>Tip_3551
AKFFHMVDDTCTRCGRATAQ
>Tip_1212
AKYYNQITFSVNHKGDYLAS
>Tip_53
SKLYSDIKIRTRNADETEDE
>Tip_2260
IHTYLDIFASLIFLLTISAV
>Tip_4048
TWLYFDPFTGLLFSTTIEGK
>Tip_4049
AWLYLDPLAALMFDSTITGK
>Tip_2930
TWLNLDTLAVLMFSTTITGK
>Tip_1544
TQIYLEILAALEFATRGERE
>Tip_1598
VSEHPEIILGKLLPYMPVAR
>Tip_1599
GQEHIEFLITMSFPMKMTQR
>Tip_2627
AEEFKELLQGFTLESVTMVK
>Tip_2628
AQKHVEILAGFSFDNMTLAR
>Tip_2992
HRTVSDVLVRHLLFWLCANI
>Tip_2993
HKILKEIVVRYLILWLCLFF
>Tip_845
SSLMNDIIERFLMWFLILFI
>Tip_393
YRVVREHEFQFFKHVNLRSL
>Tip_3707
LNADRSKQYQFFEAAQLKQA
>Tip_3708
LNVDREMQYQFFETVELKEA
>Tip_1033
HRVTREHELEFFKHVNLRSL
>Tip_1812
HYIIPDLEVQGYFYVKLKCL
>Tip_1813
HRVVRDLEVQFFMYLQLKAL
>Tip_444
LTMRDTLLLEYLRYVLFSAS
>Tip_445
DSLHDNSALDPHKFLLALLE
>Tip_2652
EYKKMKDAINVDRYLIPRAA
>Tip_2653
EKEKAREGVDVERYILLSYV
>Tip_956
EAVENKDVASTQQHLVAALP
>Tip_957
DRTRDKEVTDAHRYYVTELA
>Tip_1087
LDLINDGLIEDRTPVMPATS
>Tip_1984
WNLVEDGLIEHHHTIMPAAS
>Tip_1985
VDLVENALIENAKTSWPADA
>Tip_769
WSLMVTAKQALSKMVVQMAA
>Tip_3266
WAAAESANICASDLIIRMTD
>Tip_3267
WAARWYATYGLKEFVDSMRC
>Tip_1830
WGLVEKILSALTRFMVESPS
>Tip_1831
WGLVQKALMALSEFWVQNPY
>Tip_3799
WMLVQTAQQALSKFIIGIAA
>Tip_3800
WALVETAQQTFTQFMIAVLS
>Tip_1613
LGPLSGPLMGLIDSRIFSIV
>Tip_3774
TGVMSQKLEGLVDVRILSVF
>Tip_3775
VGVLSQALSGLVDSKVLAVV
>Tip_1322
WSMAQIAVLGLHEFRVIVIH
>Tip_1870
SGGDDIPVMAMGVFRLIQRQ
>Tip_1871
TGIDEIALLSLNKFQKVMRQ
>Tip_2165
SSLEELALLAANKFAIMLHS
>Tip_2166
LSIDELAILAIEKLAVALHS
>Tip_101
WSLFKARILALQRAVIHTPA
>Tip_1454
CRLINVSLQDLDVMTNVRSA
>Tip_3115
SRLARVGLVDYDFPVEAEKS
>Tip_3116
GRLINVAVINFKIIITAKRA
>Tip_2107
FRLLAASITALNVIIVVYAA
>Tip_2108
FRLLSASISDLAVMVTVYAA
>Tip_930
SRALKVVLLRAEQMILKRIA
>Tip_931
SQSLEIVMLRAHEMIMAKIL
>Tip_201
FRATKVILLRAGQAIMSLAA
>Tip_13
FKLLNAVALRAEEMIMIMAQ
>Tip_2640
WKILASVSMGSLRLIMLRAH
>Tip_3554
WKILASVSMGALRLIMRRGH
>Tip_3555
WLIMASVSMNALRFVMQRGH
>Tip_1077
WNQLARLNLGALVVIMIRAD
>Tip_1078
WKIYAVYKMGALKVVMLKAN
>Tip_1931
WQLVKGSKFRVRTVLLLRVE
>Tip_1932
WKLVKARKYRVRTILLLEVE
>Tip_3009
WRLFQVATVYMQKFVLWWFQ
>Tip_3807
LKFFGTEALMKAKLLLFINT
>Tip_3808
LRLLKTEAMMQQKLILFMKE
>Tip_488
MRLLSTYAIFEREILLVKGF
>Tip_1865
LRLVLIVNEWKHENGVFSLF
>Tip_1866
LTLVLVLNKWKHENGVFSLF
>Tip_932
LVLVIGLGKWKHEKGVLDNF
>Tip_2457
LPIIMSLGRWRELTGALGNY
>Tip_2458
LVLIFSLSKWKHEEGCVDDF
>Tip_225
WGIIKCAIMYRQHIAIFNTE
>Tip_3138
FLMIKRIILKALKYFTFSAD
>Tip_3139
LNMIKALSLKILNYLSFSAD
>Tip_3584
IAVLTNWKAITEDELRVALK
>Tip_3585
ASIVTKYKACRNDDLEVGLK
>Tip_2208
LSVLYAIPILVVDTVESILR
>Tip_2391
IVVLYANHIIIVDTTGTFFQ
>Tip_2392
VVILQANYLVIVETTDSPFK
>Tip_525
VHLLQALSMQILADLTFALR
>Tip_3837
QQDYKKNKLKLSEMILKTGA
>Tip_3838
WHVVKKVCLTLSAIFLQTVQ
>Tip_3538
WDTVKRVIVHSKEVMLLAAD
>Tip_3539
WERVKAVAIQEKKILMLGAD
>Tip_3699
KNDVRVSATKLILMLFEATA
>Tip_3700
VHGVRVTGTCFALIIFAAVS
>Tip_1887
LRGVKLISTCVDLVVFAGVT
>Tip_360
VDNIKSIYTHQELILLRAAK
>Tip_170
WDSVRAVATHEKQILLLGAE
>Tip_10
YFTARGITAKFSHLKNVAGA
>Tip_2648
MLGVLSVTSAMYSTSVVSIW
>Tip_2649
MLGLLGVTSDWYSISVVSVW
>Tip_1905
LRGCVGTNDAFYSFALINKF
>Tip_436
LIGCVGCTDGFGSYTLLAGA
>Tip_2416
LIKFLQLYYRSSVNVHMVGF
>Tip_2417
ILAFLGLHNSSRITGHMVGY
>Tip_2996
VVAFIGTKDNSQQYAERAFH
>Tip_3404
IVAFVGPRDKSGQYAGVAYH
>Tip_3405
MSAFTSCEDSHGQYSNTATQ
>Tip_2225
LVVFIGTKDNSQQYAELAFY
>Tip_1877
IVVFINSEGASHQYDQVLAY
>Tip_3002
MLNGVGCFEGFKIYKLLRGY
>Tip_3003
IVDAAGCPDGFIVYKTLRGM
>Tip_1444
FVGLVGCTQPLKALVLFSGY
>Tip_4007
RFAVRGIWTIFLIYQEVCEN
>Tip_4008
PYGAGGVWATFLTYALVSGS
>Tip_1780
INACKGVTAELMIFEMIAGL
>Tip_1781
VNACKGVTAELAVYAMIAGV
>Tip_249
VFACTGVTAGFSLYDLIAGV
>Tip_87
LSIFHGILVRQSEHMQKPRF
>Tip_108
YSVLRGILLARGAPVYRERF
>Tip_1620
FAVWRGIYVARPTPICKHHL
>Tip_3189
LTIWRGIYEGKSDPLVRSNA
>Tip_3190
LSIWRGVYEGKSEPLVRSNC
>Tip_2319
LTSMLSLWARRREVIISEIT
>Tip_2320
LDTAKSLWGRRKDVIISEVT
>Tip_2227
LDLTRPMRFRRPGFLVDRVA
>Tip_2228
MHLVRKFWMVRADAILNRVA
>Tip_287
FMLFKGLLFGISDTAPQSII
>Tip_288
FVLFRNLIVKVTGTLIQILV
>Tip_3062
DKLEDNTILTLNEYFGTAEL
>Tip_3063
DKIEDNTLLELNEYIGTGNL
>Tip_2245
DRMEDDTILKWHMYVNTGCA
>Tip_2246
DRMEVDLMLSWLLYVTYPVG
>Tip_580
KLTKNNLMVAWVIFLTKQSS
>Tip_1609
TQLAKEGIEMEIVQITPTQH
>Tip_1610
VELKEESISEEWAPLTRSRH
>Tip_1912
AQLQEDDVLEFGDDGQGNNI
>Tip_3260
IGLQENDLYEFTQEDKGSNL
>Tip_3261
AQIQEDPLLESTEDGHGSKI
>Tip_3194
VTLETESLIDTAEDVHSLNI
>Tip_3195
ADYEEESLIDSAEEVHTLHV
>Tip_2456
ANLKQETFQEHHEEAHAVQT
>Tip_4078
SQIEDGYQTEQVEKLLHKAI
>Tip_4079
SSIEDEYQTEQTVNLIRKST
>Tip_509
SEVDDEYLNEEVLNTIHSSL
>Tip_1228
EEIDEESVTRLQVFVVAAKM
>Tip_3989
KEVDEESTAQIQLIVIAAKM
>Tip_3990
KEVDREVIGRIEIQVVAVPM
>Tip_1434
ENRDNEEVVKLGLWVLENNF
>Tip_3491
EHRDQQAIAKIPVWVLQRAF
>Tip_3492
EHRNQKAIIKLGVWALGGVF
>Tip_233
DQYRQSAQDSFGGWGMYSDW
>Tip_342
NERYDRSSSRFGGWGFGAKW
>Tip_518
HQAKDLRLSQYSGGQNIGEW
>Tip_519
YQLKDLKVGSILRGGIIEHY
>Tip_433
QEVAEYHCARYGFWGLCTNW
>Tip_1191
KEYPRRAKHLNALNDLTRRV
>Tip_1192
NDYERQARHLYCTLSLSKKL
>Tip_576
EDYNAQSRLQYSHYSLNRKL
>Tip_259
DHQEDQAMHVFSLLVLYNRF
>Tip_44
GDKDEMAVLRFTVWVFEGAF
>Tip_457
KRMNQPFLKHATNIFAGGGP
>Tip_633
EILASEIMERAGRAFLQKNP
>Tip_915
EDVSRDALSDASSIYLESGP
>Tip_2080
KVCGGEFLNNVKTRYTASES
>Tip_2081
KDCNGNLMENLKSFYLESGH
>Tip_1977
KRCHGRLADKLMTIYEEIGP
>Tip_1978
KQCNGRLLGKLRSVRVELGP
>Tip_2117
EDCNGELFQNLRTTFLKLGP
>Tip_2118
HDCNGDLFANIRTTFVNISP
>Tip_697
DRVRADLIGRASPYYLSGSD
>Tip_2812
NELRADLMLDSTEYFVTGMK
>Tip_2813
DMLRPDLIGRISTYYFSRQK
>Tip_2508
SRLCSNPVPDVSPWNYRASI
>Tip_2509
VRLCSNPVPDTSVWNIRASV
>Tip_2452
YRTCSNALPNIDRWALKAAV
>Tip_2453
YKSCQSVLPSISYWALKAEV
>Tip_889
TSVCHEENALIHKLAIIPSL
>Tip_3670
GGTDEESKIILERDSEPSSL
>Tip_3671
GRLENEAPLTLKFNGPPQSL
>Tip_2439
GGVEEESQVLVEQDFPKAEV
>Tip_2723
NLEAQEDYGVAHKGFNELLK
>Tip_2724
GCIKKDRFGLVETDSDNVIL
>Tip_1811
GGCGHEEFEILPKDFEDYLL
>Tip_3497
GGVAHTSYIVVDHDYKRAEL
>Tip_3498
NAVSHNDRIVVDKEYDRAEM
>Tip_1364
GNTCRENLVVLSRMNLMSDL
>Tip_1292
GRLVFASLCLLARVMLLSSL
>Tip_1112
LGKCEEEYHLVARVILLPTQ
>Tip_1113
QGLCNQDYEFVTRLSLIPTL
>Tip_581
SDVCDQEYDIIDRLSLLPFF
>Tip_1003
NDYCNQHLQLINLLKLAPTL
>Tip_1004
MKTCQFVNEVVNMINLIPNI
>Tip_22
HEIEDLVISRSAKMTLLAKI
>Tip_1515
EESRQLVNIAKVVFNHKDSI
>Tip_1516
EDNNDAWSVPKARLNPTDHI
>Tip_1312
AENKALQIVRKTQYEKKSFM
>Tip_3452
EEKIQIAVVKPSKFRYLREF
>Tip_3930
LEGINIAVVEPANFKELLQF
>Tip_3931
LEPVRVARVEPAGFKQLMEF
>Tip_1898
DEVVQIAVFQPNDFNHMLEY
>Tip_1899
DEIVQISVFEPHEFKHMLEY
>Tip_1058
EEEVEVNHFKPYEFRVLMSS
>Tip_3363
KEKIQAHMFEPLNLRFLFEI
>Tip_3364
DEKVELHMYDPLNLRFLFNI
>Tip_1949
EEEVQINEYDPFNLEFLFGL
>Tip_178
KKSTQVQLSEDIILGLVAKL
>Tip_3228
KGDSSVNLTTEVLFEVLLQI
>Tip_3229
KGETHVNLSDEVLYEIVQKI
>Tip_940
RGDAHIDLCDDVLHDVINQV
>Tip_1013
NKSAQIERFQEITIDASVQL
>Tip_2371
NSNTKLKQSQGLLVEAGYKL
>Tip_2372
NENTQVKQSQTLMIDVGYNQ
>Tip_2414
PKTTQVDKWEEIHLDFAIKL
>Tip_3150
AKIIRVGKCSKIYLDLELKL
>Tip_3151
AKIIRIERHSKIYIDLAVKM
>Tip_743
NNNVELELYTEVMIDVAERL
>Tip_892
CESHKIRMCQETDPRKLIKL
>Tip_4019
VEQETLKVCQSRNVKKLNGL
>Tip_4042
AEGLNVARGWNRNRKKLRLL
>Tip_4043
VEGKNIKKGWARNRKKLAYL
>Tip_3742
CEGDTIRICQSQDVKKLLNL
>Tip_2618
CDSDTVRVCQETDPKKALKL
>Tip_764
GETMKIQTDEDTAPQKLQNM
>Tip_390
DQNQAMEFAEDIAFLFLLNF
>Tip_391
EETTEMALMKEVLYMFILNL
>Tip_12
NPISCRLGAYLLMWAMERET
>Tip_774
TELKYSVLKNASILNCSPIG
>Tip_3242
GEYNVAVGGGMGMLNHIQKT
>Tip_3243
SEYDLALDRGMGMLNSIHKL
>Tip_1508
NELDMTLLRKTSMLNCVRKL
>Tip_2537
AVILAVFICVVAWINNRKNQ
>Tip_2538
SVLMAVIICVVVWVSNRGNQ
>Tip_2604
AQPTQLVLRVLLWVKEQNVR
>Tip_2605
AQGQAKLVKLLVWVTQQTTR
>Tip_1851
GPAREEIMTLVILLTAVGNE
>Tip_1852
GRASQAVMSMVIQLTDLGNQ
>Tip_3043
GAFEAIKLRTAFFWISIGNS
>Tip_3044
AIIEALKLLALIFWVCLADA
>Tip_3246
GLFASVVMRQGFNFYELEHS
>Tip_3247
TAVADPVARQGFWWFEVFHS
>Tip_85
ANIMYLMVTYAVLYKMTARL
>Tip_3323
GAVIYLMVTYAVMYKLTGQV
>Tip_3324
GGVAHFRISFPVRFRVIRAL
>Tip_3356
GTIGTSFVSLDAIQALLDTY
>Tip_3357
GAIGKELIAYDLLWGLRDLF
>Tip_1237
GSIDVEFLVHNLIWAMVGLV
>Tip_561
SMLGYEKLYQSLMWALEAKV
>Tip_2212
VELGREKILLNVIWILKAKV
>Tip_3268
TRDGKDELFSPAILLVEIGL
>Tip_3269
QVAGKDKLIRPLIWTIKTKM
>Tip_3004
TIADRDSIYRPLVWIIKTKL
>Tip_435
SLLGFDKLWASLLWALDVRI
>Tip_54
GIMKFPVLYYTVQSAVKVRL
>Tip_2209
VGVELTASSVMLQFALHGKP
>Tip_2210
GGIEFTAVGLTLQWALHGLP
>Tip_2262
SAIAFTMLQYSIRQKILSRL
>Tip_2263
SGIVFTLLEYHLRQSIMTTL
>Tip_3396
VVVGYKALHWALGYSLRGAL
>Tip_3397
PAVNYKVLGWVLGFSLREAL
>Tip_229
DAIRFVQCMVAIVVEIHDKM
>Tip_230
DAKEFIQSVFPIVVDIQNHL
>Tip_843
GVVRLINITLPSTRAMTVNL
>Tip_844
GVVARINLTLPPSRALRPSL
>Tip_886
RVMRIIQHSYHLVRSMPKEV
>Tip_1590
QLYKVHEPTVDTLATAPGEV
>Tip_1591
GMYKVFEEQIDTIYTGPGEV
>Tip_1213
RAQAIFSANLDPTSTLPEEI
>Tip_1214
RAQAIFSEDLDVVHNAPGEL
>Tip_1417
GVVEWLIQSLAVNTALAGDL
>Tip_2840
GTLKRLQETLAQNKAILKEE
>Tip_2841
GALEYLVNSFELNQAMSNEI
>Tip_1547
GVVRAMIQEITSDRTLAAQI
>Tip_1548
GDNKFMVNYCQFDGELPGTV
>Tip_3319
GLAAKAKISYTVTRLMNLEF
>Tip_3320
GLAGKVEITYTITRLMASKF
>Tip_203
KSIKWLLVINKIPFAKPFKM
>Tip_379
GAMKWILTILVRAFNTTSSL
>Tip_380
GALKWLFVILRVSFHATSRM
>Tip_301
GALKWILVILRIAFQTTSKL
>Tip_798
GFALTIVVIQAYGNETQPRG
>Tip_1383
GEVIPRAIINTMFRDPKGYS
>Tip_2408
GDIIRLGSLYALCQDTKPWN
>Tip_2409
GKVLRLGSLTALCQSRKPWN
>Tip_260
SPMLWLIVVLKIVYQISNNL
>Tip_693
DPLLRLMVILKVIYQKSIAI
>Tip_1437
EPLMRLLLTLQHLTSVFVTL
>Tip_1438
SPLLRLLVILRILTSVQIDV
>Tip_1328
LWLVVLGGRWAPYIMTPDVL
>Tip_1329
IWLIILAGKGAPYVMIADLL
>Tip_1497
VWMIQLGGRWVPYLRVRDMV
>Tip_3672
EWFMALSGKFVEYLKVRDAT
>Tip_3673
QWISSLAGKFITYLRVRDVS
>Tip_1008
YFMVGVSDAINAFYGLGSII
>Tip_1009
YYLIGVAKIVEEWYGVKPLL
>Tip_1799
YYILQLNTGVVAVTNIKTLV
>Tip_1800
YYILGLSSGVTSVMGMKKLI
>Tip_1596
FMLVGLPTKIAELFAIRALV
>Tip_1731
ELVACKLQKLTGALGLRCIV
>Tip_1732
ILVAGKMQKLTGVLGLRCVV
>Tip_3279
IFVIASLEKLSYVLTLKATV
>Tip_3280
IFLIGILEKYTFVLNLRTVV
>Tip_753
ALMLGVPPRFHGILGLRRVF
>Tip_787
VLISTQGKAFSSVLAMKSAM
>Tip_1184
APMIGISRSTAGVLGVACQA
>Tip_1826
AQMVGISRVVPSVLGVMSIV
>Tip_1827
QQMWAIRPRVGTVLKVMEVV
>Tip_1957
LFIIGPPNSASLIFFSSAIV
>Tip_3963
FLIDNPPNNAGFVFVHATLI
>Tip_3964
IIIVGAPNTASFVYLRTAKI
>Tip_1279
FYLMGPFNLVRLIFVFNAIV
>Tip_2549
RYACDINGRFMTGLNQRTEL
>Tip_2550
RYAADKNGKLKSGLRQRTEL
>Tip_2290
GVACEVASAMVIDQEHRTDQ
>Tip_2291
SLACKSQSALLIVLEQLTDL
>Tip_1712
GYADDIDGAMVTALENQTEI
>Tip_3665
GFSDGLNGWVVLPEEETGEI
>Tip_3666
GFSAGLNGWLILPEEEAGEI
>Tip_1394
GFAAALNAWMMTSHDQSIAL
>Tip_901
SLVEYLGDPMTNTFTLSFAI
>Tip_902
YHIEDIGDRIMNAFPLKFLL
>Tip_3643
REICHSAGHWAISSNLAMAL
>Tip_3644
RELCDAGGKWALSTALSAML
>Tip_2513
TGAQERDAIHLTGAIMMRLA
>Tip_2514
KASNDQGGKWIQQLALLAIG
>Tip_480
RVVADPGGVGVINTALSSMV
>Tip_1810
IYFCKLYSDYVLRLVLEIMP
>Tip_3308
KYHAIDYADPYGTFVIVGAW
>Tip_3309
RLNCRVYVEWYGTFVFPAGY
>Tip_1025
TWYSRLLTNATGAILTKMSF
>Tip_1026
VYFSELGNRATGAIVTKLSF
>Tip_2381
KYLSVLGARRTDTSFWKSLV
>Tip_2382
KFAASIGVTRMEQTVWKALL
>Tip_3046
RLYNMVLMKWKNSTIIFDFM
>Tip_3047
VLHNIILMKWANSEIILDFL
>Tip_3230
RYSTLPEIRWMRFRTLDVKI
>Tip_3231
QYYKTANVQWHTSKLIDVGV
>Tip_2079
KYMRIPTLPWLQRHQIETIF
>Tip_1162
DYYTILAIRFMQGRVLGTVL
>Tip_1163
KYYTGLSVRWVQSRVQNTLL
>Tip_144
KYACDLGPRWVAAFALKRIL
>Tip_145
RYMNDPDTRWVASFAMKSAF
>Tip_605
HHVCGRGGRTPVVFNIVEEL
>Tip_606
KQVHGLGGETPIIFTIVEEH
>Tip_869
MKVCSTGGHGSSKLPHVSRA
>Tip_3682
QHVCGEGGKAPACFPIFEKY
>Tip_3683
QHVFGQGGKAPACFPIYEIY
>Tip_1625
SRFAVVTPKVPKLAKFLPKL
>Tip_1626
KSYCILSGRIPKIFKFLPKL
>Tip_4070
RRRNGHNGVVRDVFPTIALP
>Tip_4071
EKYKGGNGNAPKIFPIVPRL
>Tip_2806
RNYCGAGGKAPEIVPLIPKV
>Tip_1144
QHYIKHGGRGPNLFLLVPRL
>Tip_2085
NVQQEEGTIYTRVLQFESLV
>Tip_2086
NLDKEEGTMYTRVNTFKSFI
>Tip_1713
GLVMEEGVVYTHVCTVQTLV
>Tip_2749
NLIRVDGTLYSQIRVYRLEL
>Tip_2750
NLIRVDGTLQSQVRVYRTEL
>Tip_1906
NLIVVEGVRYSQVRTYRTKI
>Tip_3420
NVATGDGSQITEFKVYQIGL
>Tip_3421
SANNGFGGLVSKYKIYQLKL
>Tip_3162
KIAPSARLRVIFYQGYQLAF
>Tip_3163
RIAVGQKGRLIVYQNYQFEF
>Tip_554
DLTLGAKGRIIEFGCFCWRF
>Tip_463
EVLTGIGGKDDIVIAHIRDM
>Tip_2837
KFVDGVSAKSPMTEAHIKKI
>Tip_2838
MFVTGLGSKKPMVAAHLRQM
>Tip_1704
KVSAGLEGKTPTFIADICQL
>Tip_1705
KVVVGLGGKAPTHVGNLAQA
>Tip_3711
GVLIGTYMESPHVIEFIRSA
>Tip_3712
GVLIGTYAEFPRVIEFIKSA
>Tip_1888
GVLIGTYAEFPHVAEFIRSA
>Tip_2275
SILVSRMAKWARVLELIQSQ
>Tip_2276
ELTISDEAVWPRLAEIIEGD
>Tip_599
ELLAAVYDKEPHKIQILRSG
>Tip_920
EKAAAVGERIPSAYLLELLV
>Tip_2402
DKAAKIGEQEPLAMIYTASS
>Tip_2780
DRASEFGSSESSDFVISCKV
>Tip_2781
EKAGEFSGRERTAFLIMCKV
>Tip_49
DNNSKIADKSPSTLVYKATA
>Tip_352
RFEERNNVMTFILSAYREEW
>Tip_3114
RIIERCSVETFILTIYRREN
>Tip_3313
EFMQRYSSELFVLIILRQEN
>Tip_3314
EISDQYSPELFLVTVLNQKN
>Tip_289
QYFADFDVEQLILLFAKHSS
>Tip_814
TFFSNYDVDAFILLAIKLHM
>Tip_815
TFFSNYDVDAFILLAIKLHM
>Tip_671
NYFGAYEIGSFILPAFELEV
>Tip_126
KIEVVLGLDAYTTLDFKTDR
>Tip_498
KSEAVMGIETYSTLNFTSDR
>Tip_1141
KSDMVMGIESYTELDFRNYR
>Tip_1142
KHMVILQVEAYSKLDLRDEA
>Tip_2874
SQEMIFELEFYRTFELKTDR
>Tip_2875
GSEVIFGLDLYYQMELKEDR
>Tip_1858
ANKSICPIDIYATIELRYEE
>Tip_1859
ANTSVYPLNVYAAVDLRLER
>Tip_816
KAEVILGIDLFYTLDLKADR
>Tip_3829
IRESLKGINTTTTLKLDLER
>Tip_3830
VRESIVGANTYETLRLIASR
>Tip_2991
KQEAIANMGAFSTVDLKTNR
>Tip_2181
RADAVLNIDSFSSDRLKTNR
>Tip_94
VAESVLGYELLCVLDYKRER
>Tip_3436
VATFVVGTDVFTPTFMKEHR
>Tip_3437
VGTFVVGTDVFTPTFMHEHR
>Tip_918
LRSNATGINLFAPVLFHEER
>Tip_2753
IILLVGAAHVFYWKLAIRLV
>Tip_2754
IILLTLAGEVVFWTLATQTE
>Tip_1083
LTILAGDTHVYYWEIVMETL
>Tip_784
AAYAFGHVHTRYWDMILERF
>Tip_3558
IAFIVGDVHTYYWELVMETL
>Tip_3559
TAFIVAEAYSYYWELVVEHT
>Tip_686
VESVGGDFGTVSMRVFAAEV
>Tip_1682
INAATADFGVNSLNLFRYEV
>Tip_1706
VNMVAGDKQTSTLGFITYEI
>Tip_1707
FIASAGDDGTCKLKFLSYEV
>Tip_173
IASVTNSDDSWTMEPYKDEQ
>Tip_174
VGSVVNNEDTWVMELFKDEQ
>Tip_89
RLNTKCGTNNYTIILLACEA
>Tip_1298
QYSQACRANDNIIIQIPAEI
>Tip_2897
EYDTMCRAGDNIIVLLAAEM
>Tip_2898
QYTGAGTANDNVVILFPARS
>Tip_526
LVSNKCPPDEAIMLLFDAEV
>Tip_1801
LFSDVVTVNHYLLVLLACTQ
>Tip_1802
LFEKACNHKNMVLLLLEVDG
>Tip_3216
KLEKQTDTNSYLCVLLTVEV
>Tip_3217
HLSNANDLTGYMCFLLALSE
>Tip_1840
GTKPDSPPRWPLSLTISNDV
>Tip_2367
QFTPDSSTHWTRSLAAKYDQ
>Tip_2368
RAKPDLSPRWTRDLTADHNA
>Tip_1499
KDKPDSAAKWPLSAFSGASA
>Tip_3402
KARPDAEAKWALFCRLGNTF
>Tip_3403
RGKCDCQAKWPMRFQSGNSA
>Tip_646
RTKPDGAAKWPLSFAIGKET
>Tip_1348
RNLPTLTARYPLDASMGKQL
>Tip_2725
NTVPDVTAEWGINYMSAQRA
>Tip_2726
STVPDVTAEWGLTYMNAQRV
>Tip_2418
RALNDCSGRWPYSMATGHRT
>Tip_2419
RTVNNVSGKVPLEFTRHHKS
>Tip_1154
AYKTLRRERNYVKQCAAAGL
>Tip_1777
CYHTIKKEETYIKTCRKAAM
>Tip_3705
TYAEIPAEETYIDQTRKAGL
>Tip_3706
VYHELKVESTYIRTFEKAGM
>Tip_1121
EWRQRKNDKFTVLDCYHEGL
>Tip_2830
DFRYGRGNKFTAIACFHEMY
>Tip_2831
DWRYTRGNKFSSLDCHNEGY
>Tip_559
AWRQRESDNYKILDIYPQGH
>Tip_700
RIREAPRNQFENKSLVGRAL
>Tip_719
RVKVAPRDTFYNKSLIGKAV
>Tip_1996
RVICEANDSFYHKKMVEKIL
>Tip_1997
RVRCEPNDSFYNRKMAERVL
>Tip_2272
KVKIARKDVVYVKSLVEKAL
>Tip_2520
KIKVARKEILYSKSLEDRAF
>Tip_2521
KLKIARKSIIFGKIWEDKGL
>Tip_1050
RVEKSPVSEYPHADPHGRSL
>Tip_1611
QDIGKPAQSYAQSDVNTPAI
>Tip_1612
QHLATTVEAYAHHEINGSAI
>Tip_1601
RAREHPIEELHHASAGGKKL
>Tip_1602
RTPARCTPELAWTGAGGKEI
>Tip_1469
RVRERPIEELKHAGVGGKEV
>Tip_986
RIRRKANAKFHVDKIMLQQS
>Tip_1762
RMKHEDSHQFPLRLLQVPQS
>Tip_1763
RVKNHAYQPFPLRFLQAPKA
>Tip_1439
QLRKRARSRYPIKKLGGDGI
>Tip_1440
RVRERARSRYGLKAVVGQEL
>Tip_2662
RIKLRATERYPMTNLSASSL
>Tip_3035
QVRQRMEDNFPVDSLTGESL
>Tip_3036
VLRQRKVSRYPIEALTGEAL
>Tip_542
QVQRHARSKLPIKDLVGENI
>Tip_122
RVEEDVKTRYPLEALIQESL
>Tip_6
RLMVNVINKFPLVMIFGATI
>Tip_1378
SLSAESAHSRLQFYAVWDYV
>Tip_3627
PLASEPRESTVCFQGVPDYV
>Tip_3628
HAAAEPRDSAVCFGGIANYI
>Tip_3341
SLVVEPNHHNLRYIACPDYV
>Tip_3342
TRVVEFRDSDIRFIALPDYV
>Tip_2018
VLPRKAINNRMKFHVLSKYI
>Tip_2019
VVPRKALQNKMKFYILSKHV
>Tip_644
AARAEMSLAQLKYFKVVEYE
>Tip_1808
KSVTKTGEQSTKSFLMHRVI
>Tip_2423
RGISSQSRFGLYVAKDYPMV
>Tip_2424
EGVASSLRDSLKVLRSYPAL
>Tip_470
KGFAASGQQATKNYKFYPVL
>Tip_3651
ERHLQSKWSGQSSFKMWPLL
>Tip_3652
DTEVQTHWRGQSSFKMWTLL
>Tip_2287
QEFVYSFWSGLWGIKLWKFL
>Tip_3475
ELCVFKMWSGIKQLELWNFM
>Tip_3476
NEVVVAIWSGLWRVKLWTFQ
>Tip_1994
KRFVSNPVAKTHNYQMWELF
>Tip_1995
KSYAETATSSTSSYPMWDLF
>Tip_100
RAFAGYANKITYDFKIANPV
>Tip_2958
KGVSECRLEFAARSVIANDV
>Tip_3815
KAVERLGFKFYKDLFVITAA
>Tip_3816
KAKDELGSKFFADLMISLAA
>Tip_1471
DLIRRRFASELVEYSETLTK
>Tip_1472
DQLRRRFVSELVEFDSTLTH
>Tip_1412
DRTIRKSASKSLDFDDTLAT
>Tip_1295
NNLVRRSMHHAQEYSKTTTR
>Tip_685
NPLIAKGVFNFLDYSVLTSR
>Tip_71
HKITKFGRHYITEYTVLASA
>Tip_24
EGLTEFAFDYYAELELLDAI
>Tip_1299
KGIKQFGFEYYAEFEVLAES
>Tip_3770
QGGKVLFFEFFDAYAILTEL
>Tip_3771
AGLKQFFYQYFEDFAIMTPL
>Tip_189
KAIKDFVFENHANFNVGGAT
>Tip_1841
KQFLGLHFPHYYQYDIHYML
>Tip_1842
REYQALHFGHYYEQDTAFMI
>Tip_1919
KDARALHIPLYAKYEYGFLI
>Tip_1920
GDYHGFHFSHYNQFNVHHLL
>Tip_21
SQLAQFDFGHYHEYHMQCMT
>Tip_401
KTLVGFDLLMQIEFKILASE
>Tip_706
KILSPYDMIIDLEYQLLAEF
>Tip_4022
KVLLAHDLVAGLKNVMMTSF
>Tip_4023
KIVLSKDFIAGLENISMLDF
>Tip_3919
EIVLSYNLVLDVEYVLMVSF
>Tip_2325
VILLSYQAVYHTEVEQFCAT
>Tip_2326
VKLLPYDSLYELEVEQLVAT
>Tip_675
AILISYQVMFHTDIELLCAT
>Tip_531
FVIKSYEVMFLAELELMAAV
>Tip_2352
KSLVQFDLSYYAEFHLSCMT
>Tip_2480
KELVQFELAFFEEYILACYL
>Tip_2481
RQLSEFDLAFFDDYLLACYT
>Tip_963
GYTGRRGVVLIIRINDVREA
>Tip_964
KYTGRRGVVLAIRLNDLKNA
>Tip_241
NYTGRRGVVLVIALNDLKEA
>Tip_709
SYMGRRGVVLPARMGDMKRA
>Tip_1222
NHLETRHIIIPARLGSIKRA
>Tip_2791
HYVAIRGVTIPPRLGDMKGA
>Tip_2792
DHTFIRGRTIASKLGDLVGA
>Tip_3955
AFNEQRGVIVISKLDDYKQW
>Tip_3956
SFNEMRGVIIVAALDGFKAW
>Tip_2014
PAGAIEGFVEPSKQGSERAW
>Tip_2015
PAHSIDGYVDPSKRANRRGW
>Tip_679
PVENLRGFDEALREGDHKAW
>Tip_680
PINDLRGYAEPLREGDYKAW
>Tip_496
DYAQLRGVSLPARTGDYKRG
>Tip_2264
NFVGLSAGVVYINLGRFERL
>Tip_2265
DFLALSTGVIYIKFGKSEMT
>Tip_1453
RKVGTTEGAMFIRIGKRKRF
>Tip_1398
SYSGWNAGVFFMKAGDFRRS
>Tip_908
DYTALHDWITFAKAGEFKRA
>Tip_31
SFQVRRGIIVSAQLGDIQRA
>Tip_25
QYSAQLGEIIPAGLGDIHKG
>Tip_500
NINLLTQEFYCVLFNKLFES
>Tip_501
DFILLVSELIATLLGRLHDG
>Tip_37
AYNLLVGDLLRCLMGKHCPG
>Tip_1042
YCKCELTYGMNNLNEGVTDD
>Tip_1043
IVECDFRYKTADVDEIMDED
>Tip_788
FTRCELSVAFSKIDKNITND
>Tip_1975
FFMATIISFYTSWMTGVSSD
>Tip_2175
LVMSCIIATYKGWMKGAGGG
>Tip_4009
FMMGCTVSTTGRLSAGQTGA
>Tip_4010
FIFSCTVNTCTAWSGGQTGE
>Tip_2862
KSMACLASSFKPWTSAFTGD
>Tip_2551
FLMTRRISAYRTWTIGLSGE
>Tip_2544
IFMACIVSCYHVWTSGITGR
>Tip_1291
GFFNTSLTSYTVDMEGIASA
>Tip_907
EYLNDVITLYTSFMDGIDEA
>Tip_105
EYIHQLSTIFPDTLDSTSES
>Tip_4060
ASIKHVISLIGDTFDSQSKP
>Tip_4061
AHISHLTTSILETVDSQQKP
>Tip_1110
PHIAQLQTLVGDRIDSTSKT
>Tip_1111
PHEGQLQTLLGDTIDSNSKT
>Tip_103
QYLHRLPMCFPDLFDRVSLG
>Tip_1829
QCFFHLPIVFPDTFGRVSLG
>Tip_2582
QYFYHLPIVFPDMFGRVSLG
>Tip_2583
QYFYHLPVVIPDMYGRVGIG
>Tip_824
QYFHHLPIVFPDLFGRVSLG
>Tip_3289
PVPAEMPKGLTYLEHDRAHY
>Tip_3948
PVAMPNPRTLDYLEHYQCKR
>Tip_3949
PIAVDMPKALNYLEQNQALR
>Tip_2859
EWAVQYGSGLSFGNEERGRA
>Tip_2860
EYIIQFGSNFRFADEDRAKK
>Tip_770
AGVLDSALDMLAAGEAKSTF
>Tip_771
KWIATCDLDIYSAGDEKAKF
>Tip_2059
RWMAPKDVDLLNLLNEKAKY
>Tip_2060
RWMSSQPLDVIRLVEDKTKF
>Tip_224
KWLADVDLELGNLIQTKGEF
>Tip_3967
KFLTDNNVQLPETYEETLLS
>Tip_3968
KWLTECNVTLPETFDESPES
>Tip_2273
KLLLGCTRITPSGFDEKRQR
>Tip_2274
KWLIACTRCAPNTFEERGES
>Tip_2517
YKLENVLALMAFAPNRHSGL
>Tip_2518
IKFEHVRAINAVFLNKHIGL
>Tip_708
RLTEEVGVAAPIFLDLKQRV
>Tip_801
QWLEAVYIEMPLFIDKRGAV
>Tip_806
QLLGPWYVEWPILEEAQGAV
>Tip_807
QWLEPFYIRWPLFKDAMGVT
>Tip_1409
KFLDERSKDLAMFLAVRTMI
>Tip_1410
KFLNERVKDLAMFLNRRTLL
>Tip_2671
TWIEDVAVEKKIAVRRRIMV
>Tip_2672
WWAEDVGVEETLYIKRRAMI
>Tip_2436
KWVEEIGVDQEEDLDKQAVA
>Tip_1966
DFVEKDRVAVDLYLDEDGQL
>Tip_1967
RFIQADRLSFTLFLDGGGQL
>Tip_950
DFAFRKNFPYPLWFQEGGKI
>Tip_1156
RLVAEILYSWPLYWEDQGSL
>Tip_1157
RIVAEILFSWPLYWEDQGSL
>Tip_1825
LDIENEAQGSDTLLTMDAEL
>Tip_1944
LPMEYEISGRKVLISEDRYI
>Tip_4062
LILANCTRGRTRLAAPDNPA
>Tip_4063
NAIKYEVPGKARNSAPDRPL
>Tip_2121
LTMEDKISGKDLSLPADILL
>Tip_1505
LKIKDKITGETELYSKNSHL
>Tip_78
CPLKNAIVNEGKQAPWFGYL
>Tip_191
GLMKELLKADGLIYCFENHL
>Tip_2731
RILEGTMRDSGVILLYDVHI
>Tip_2732
TFIAEHARKAGTIMAIDMHL
>Tip_403
SLLKNMRSVSNVLDAYPQGL
>Tip_2646
GLLHDLSAISGISEGHPDTL
>Tip_2647
SILQDVSETSGLNEDYPETL
>Tip_3811
GLDEDVGPVPQIRHKGMQGV
>Tip_3812
AMNDAEGPSPTIDDKGMDGV
>Tip_2111
ASNKDENPSQSTLDEMMGGQ
>Tip_960
KMNKEKNLKSSVVESETEGL
>Tip_2004
PILARRKVSLSKQWTFGTHI
>Tip_3214
PYHFDVRQTQIRDFTHEIHV
>Tip_3215
PYAVELRLSLKRNFTYDVHV
>Tip_3940
TVAVEIQAPLQNNVPSEGHA
>Tip_3941
SKSEEIKIPLRAPKPADGHQ
>Tip_1775
YLAQELRKKYAECWELRNSF
>Tip_1776
YLVQELGNAYGIMWLLRASF
>Tip_2799
LIPKEVEELYGVFWAVKAQY
>Tip_2800
AVPQETEILYGVMWAVQATF
>Tip_1136
YVPEELATSYGIFWLYQADF
>Tip_903
YIPRDIQAAYGIFWAFQAAF
>Tip_3311
LVTGELVLKVACANTKLAKQ
>Tip_3312
ILEGTIVKKVFRAGTALSKR
>Tip_1063
VLIDEGINNITETRMVLQTE
>Tip_3499
CKARQTNNFGRKNQGNLVRV
>Tip_3500
NKIEQKLNAGLQNKHRIVRT
>Tip_3821
TMLEEKFNAACGDRELAARE
>Tip_3822
NLVEEEISKACGTRNIAARE
>Tip_3740
VRVQETITNVCREQDVLRHI
>Tip_3741
ARLSETLAVLRKNEESIKRL
>Tip_2668
LKIQEELTRNNRSSYLYSKA
>Tip_2163
SLVPEKMNSNCKDRCIVKKK
>Tip_3724
ELGSDTISWGTKAACVRKRT
>Tip_3725
HAGVDSLAYGTKATCIRKQT
>Tip_2292
DVARDTFSYATKAISAINRT
>Tip_133
EFFEKALNFAARSAHKVDKK
>Tip_134
DLLEKAFAFAKKTGYLIDKT
>Tip_316
LFAGIDLEYALPESNERADA
>Tip_317
LFAGIELEYALPESNERADA
>Tip_658
LFKGTCRAFSAPEDEDGGLN
>Tip_3430
TLDGAGVSYKQDAGLDGGMH
>Tip_3431
LLDGVGVTYKQDAGRDGGMN
>Tip_634
LLMRISCILTARESDDGGAI
>Tip_2097
LVMHISCILTCRDLDDGGIV
>Tip_2153
LKMFVNGLITARDLDAGAVL
>Tip_2975
ELMYSDGFRACRDLDHGDVE
>Tip_2976
PFVYVPGVAGCRDLDNKAVV
>Tip_2057
LMFVINVLYALEARDDGWDF
>Tip_2058
LYYAIDIMYAVEPKDDALNL
>Tip_710
FMILAKELYKPVVYLDGPSQ
>Tip_2427
LFLRARQLRKVPVKQESPGE
>Tip_2428
ILQSARQIRGLAIRQERPGE
>Tip_3853
FMVSAEQAAVFAIEEEQPSE
>Tip_3854
FLTDAESLHVYTVQEEKPGD
>Tip_3602
FRIIIEMLYLLTCRDGSPPS
>Tip_3603
FSIIVQMLYLLTCRDGGPPS
>Tip_394
MILLIGILYLLIPKPDAPAQ
>Tip_2591
MFTGLELQSKMATRDGGDEK
>Tip_2592
IFTGVDIEYALPEREGGSNA
>Tip_1986
VFYRLGLDYNFKKDDKERNP
>Tip_1987
IYIKFGANYAIPKEDKIRNG
>Tip_1838
FFYKLGIDYGVPEADTIRTV
>Tip_1839
YFYQLAIDYGVPEADEVASI
>Tip_751
SVVEGYVKVLIPKAQDPDTS
>Tip_752
AVLKGTVKYLIPKSPDEDNP
>Tip_1443
RLRTGTAQTRVQKRAETYNK
>Tip_2650
RMLKGKLQTMVTKSPDSVDD
>Tip_2651
RLLKGKLQTMVTKSPDSVDD
>Tip_735
SMLEAMIQLMIDSTEDCKNA
>Tip_2072
RILEAMIKSLIDETEEYRNA
>Tip_2286
KALETTMKSLLDENLDNRSA
>Tip_3258
NAVDTKVASLLESTTSEEVA
>Tip_3259
NAVSTKVATLLESITSESAA
>Tip_2388
ALLESPIRLLISSNKDCRNA
>Tip_2389
AVLEKIIRVLVEGHKQMINA
>Tip_1353
TKFESLVYLRALTGYDMGDP
>Tip_3224
TYFDNQSYLHSAKSFNEAQP
>Tip_3225
DTFDSLVYFNHTSGFDAAQP
>Tip_3582
SLVSDIICLECLPGDDLAEP
>Tip_3583
AIFDDQLYLESSDREDLKSP
>Tip_937
IVFESLLYLHCADREDIKDP
>Tip_1285
LLYERTIGWDKPVILPGAKC
>Tip_1286
FIYSKTLRWDVPVIIPGESC
>Tip_2519
TYLDQSVGWNVPVTVLYETE
>Tip_2730
TEIDCDTNLNLPLNLLIESI
>Tip_3481
TEFETDINLGIQPSMLWGST
>Tip_3515
TEIDENLKLEIDPLQIFSVN
>Tip_3524
TEFDANANMLIDGMLLFGIK
>Tip_3525
TEFDTKSNMLIDGMLLIELK
>Tip_51
ISEEDEPGWDLPITARTNSP
>Tip_168
IAGEEDSKREMPINAQRRDF
>Tip_1370
YSLEKDLTYKFGLKQEEGCT
>Tip_1371
ATLELCFRYKFIIDAEDRKK
>Tip_382
IYTHLRMKWATPVSDNRAMQ
>Tip_383
LYTHLRIQWQIPITTETATA
>Tip_2743
TFMEVTVVLCTAAEKNAPAL
>Tip_2744
TFLQLSLIWVIEMLTAAAQL
>Tip_2299
IFMQTSVLATMVACPLPTAL
>Tip_2300
IHMQTSAHQSVVAAPMSYVL
>Tip_1229
VFIETDNIVQVNKYPAAEVV
>Tip_1304
IFASLAEEYFLPLALRIGGN
>Tip_1305
IFAELVAEYVLPIALSAGGN
>Tip_3564
IFLELVLMYAIPLVLSGDGN
>Tip_3565
MFLELVMMYAIPLLLISDGN
>Tip_2505
IFDDLMLSYIIPIILAPDDN
>Tip_161
IFAELAGNIILPFAMTAGGN
>Tip_162
VYAELAGKVILPFAMTTGGN
>Tip_3204
TLAEPCAGRPIMPVGCPPER
>Tip_3205
VIWDPYATLRITMIGCPLDR
>Tip_2922
LVLTSTGAITVPLVNCPADH
>Tip_3618
VIDETATDWVEPFTQTQGEV
>Tip_3663
VIEEIGGDLVDSAVDTLGTN
>Tip_3664
ILSETARTFVEPVTQTAGEL
>Tip_3631
IFYERIGHWVLKLPMISGAN
>Tip_3632
IWYERSGDQILQVSLVSGGG
>Tip_728
VFNERKGAWVIPFAILEGGN
>Tip_3745
IYVLMGAEWALFVAILQKRF
>Tip_3746
VYLLLGSDFALYIAILQRPY
>Tip_1496
TYVLMAVDWGQIVTIAQSNA
>Tip_1064
EYVLMALGWTELCAVAGRHA
>Tip_858
SFTHLILYYFLLITITTEGA
>Tip_524
VFIDQAIQWVYLTALASKSA
>Tip_3146
TIVDAVISIKQFDLQNMRAW
>Tip_3147
PLIDSVQQYAKVDFQYMKIF
>Tip_3594
NYERSQQVWNRLEMQSMKIV
>Tip_3595
PFEASQEVWARLEMQSKTSV
>Tip_598
PYTKIVKIWTRAHITALKAY
>Tip_2277
PRSAVIRVSCKEHYMSFKQA
>Tip_2278
PYSITIKVSCRNHYINLRQA
>Tip_1990
PYSIALDITCKDHYLNLYQA
>Tip_2347
PFTKMIPVSSKAHNICLLDI
>Tip_2348
RFTHLVQVSNKALNICMREV
>Tip_2184
SLYELENVWTPKSLFTNFRR
>Tip_2185
PLGEVQNGWSNATLVDANVY
>Tip_3432
RSSTDSRPYVVRLIWVETIG
>Tip_3433
CTSTECQYYVTRLLAKAQLG
>Tip_1396
PISNSNQLWVKSCLDKAHIR
>Tip_334
PYMELSRLWARAELSDAVVA
>Tip_237
PCFELKSLYRGYAFFSDKSA
>Tip_1576
ADEETKPLWKGSHALTDFAT
>Tip_1577
AAMPAKAVGPESGLWMHINV
>Tip_3695
PLVEIASLWRGYSIFTGHKA
>Tip_3696
PLVDIKSLWRGYSQLTNHRE
>Tip_663
SLVVITKLWVTITLFTDNTA
>Tip_1929
RLVLLVRIWTTFTLYAMSTQ
>Tip_1930
KLVIIIKIWVSFTLHANNTS
>Tip_399
KAPVSYKFDDRAVPEMSNNS
>Tip_495
SEPLSLKYDDRSIPDTNGTL
>Tip_910
TDPAKVLVEEFYVVFSQSSS
>Tip_911
SDPAKVYVDEKFVVFEEGID
>Tip_560
TAPVKMILGERYLVPKNSAI
>Tip_555
TSPVNANGDDQAIKEPNSTV
>Tip_556
TEPVDANFDDQSIVKPNSTV
>Tip_747
SFAVNTLIENQAVPAIADTS
>Tip_748
SYAMNTLIETTPCQALVDIS
>Tip_275
KFISGMLLENRAMPNFLDNA
>Tip_276
KFVEQALMKKRAMPNLLDNF
>Tip_3352
RLFRKELFDGLLMNSLANVA
>Tip_3353
KFWKRELLDGVALPNLVDIA
>Tip_406
KWIKNALLEEVAIPKLVDRA
>Tip_690
YLIGTLWAGDTLGGRLMQGK
>Tip_828
YKISDIWIGDAIEEELLQGH
>Tip_1275
YFLIYYWLAEAADIELLGSE
>Tip_1276
MFLAVYWLGDAADNELIGYE
>Tip_3192
YLKKRVWRGEMNAETVARQT
>Tip_3193
FLKRRVWKGEMGINTLARQS
>Tip_594
FLHQRPMIGDTLNSSKTRPT
>Tip_1903
YLVTDGRIGDTLNAMMVDRA
>Tip_1904
TLVAKAESGNTLQGESLDVT
>Tip_1558
YITLKPLLGDAQNAHEVRQT
>Tip_1559
FLTLKPILGDSLNSVEIRQT
>Tip_741
FPSFKDCVGETFNNTRMEKK
>Tip_2442
FPQYRHNVGEPVKGSKMERT
>Tip_2443
YPSFKSCIGESLKCTDMGRT
>Tip_503
YLSLKPIIMDLFPSSVIKES
>Tip_2187
TLIKKLKVCEAAPDSFKREA
>Tip_2188
NFVRKLYIWSIVKDQLFKEI
>Tip_1921
SIAKVVWCVRRAVGSLWSHQ
>Tip_1922
ALKKAVAILQLSVSTIWNHH
>Tip_1458
KISKKIWVCDMLLNTLRAKQ
>Tip_3254
YGLPQLKLGSKFHEDLYQER
>Tip_3255
NFVKQLTLGSTFSTELYQER
>Tip_3250
NILKKVELGDLLPDDIYEVQ
>Tip_3251
ELLKKLWLGDILEEDHYLTQ
>Tip_2311
GYVKYVYRAFTALLSMVRWT
>Tip_3315
GYTRLLYYSFARLDRMFRLT
>Tip_3316
NYTKLLYFHLWEVDSKYLVI
>Tip_991
GYYKVQVNDYAILEGLIRMG
>Tip_91
GFTSSLYHLDVSLEKLTRIA
>Tip_976
PLSSGLHARKLVPGNLLMSS
>Tip_977
NFARGLHSDDLALNNVMSAT
>Tip_50
AIVDQLWLSSLGIAQLDQDH
>Tip_362
HFIHVYWVADLGIAELRNEA
>Tip_363
NLIHIFWVEDLGIAELRNHA
>Tip_143
TFMHIILVQNLGELQLDNCI
>Tip_2012
RTLKEIWLQEQELAALDSEA
>Tip_2013
TLAVDLWMKGEALAVDTRDA
>Tip_2535
SLLGALWLEEQDISLTQDDT
>Tip_2536
TLIDYLWLAERSAPLTQTDA
>Tip_3161
NLLAAVDLEDQDTSLLKTGA
>Tip_3343
SMCAYLNLEDQGQFILRTSK
>Tip_3344
ELVAYTRLEQQGRFVLRTAA
>Tip_2870
LTLMGPTRFDDGTSLTKANS
>Tip_1132
GWLHFNREEEYNAEAMDDLQ
>Tip_1133
CYLAYNRAEDYDAAAMDSVG
>Tip_312
LGFDFDWKKNVKCAVLEDAA
>Tip_408
SLLALTDLADVKIEKEDEGG
>Tip_1189
LFLNVSDERDHKFTKLEDIS
>Tip_1190
AIFNFTDARNHKHTLLDDTS
>Tip_2026
TEATEAQKFQNGMHATAKKL
>Tip_2124
AKGTGFNHFKKSGISCSRQD
>Tip_2125
SKGGEPQHFNENLYATARIL
>Tip_297
LCTEEELIDYPPSLGREVRK
>Tip_2279
ANTDKEMTTIMPAVSRDEDK
>Tip_3461
YVTFEELVQFEPRTGRDQDK
>Tip_3462
YAHFEKMVKKQGSDGNTVDN
>Tip_835
YVTQEELLQFDPRIGREQEK
>Tip_1233
LITEDKIVEKTPNVGHTNEK
>Tip_1234
LVDSKMVVKRESDAGQFDSR
>Tip_211
ALRQKQIIKRDPSLGSDQTK
>Tip_3201
IAKDEKILVKGTKIGTSERH
>Tip_3863
EAKEARIVVVTDKVDGIEVW
>Tip_3864
QLTEDQLSVKEEKVGIAESD
>Tip_812
PDKTGKLLLGDTRKAEKRRD
>Tip_813
ISRGGAAILGDSRLGTERRR
>Tip_148
VDKKDSIVMVEARLGISRRR
>Tip_2641
TKKVKKIQVAENRLGDETEK
>Tip_3222
MNHAKNLQLTEGRIGEESEQ
>Tip_3223
MRHLKMFMLEEARFGESIEE
>Tip_2689
LKNIHNLRLLEARLSEEAEK
>Tip_2049
FLETKKLMMYGGVIGTKKMS
>Tip_2207
FIEAKKFMFKDGFIGTDRIE
>Tip_2240
FYEGKKFTGPEGMLGERQVK
>Tip_2241
YYTGKKLAQPENLLAERQIA
>Tip_1495
FTDVISMMLSDGRLGTERAE
>Tip_2126
FTRRDKMNLKDGKYDLERKR
>Tip_2127
FSRRGQMMIKDGKFDLEHKR
>Tip_209
DLKGLRAMFRAGSVTAERRR
>Tip_1538
AVQEDQMCAGSDRIPGVGRS
>Tip_4046
LVQEDHMCNGQDSIFGIGQA
>Tip_4047
LAQEDHINNGPDTIQVIKQG
>Tip_2861
AVQEDQLCNGSDRVPGIGRS
>Tip_1637
TVQEDHFCGSPNHLPGIIKS
>Tip_1638
EIQDDQATEGDNQIPGVCKS
>Tip_1803
ATTEDQFCGGSNKLPGNHKS
>Tip_1804
TVQESQFCGVSNALPGIHKT
>Tip_624
EVQRLKLCGKANRVPGMQST
>Tip_506
AAKCIRVLYKAGRVPEFQKT
>Tip_36
TMYDRAMMYRRGLSNNMERE
>Tip_3237
HVRAQAIVILETATKKLVVH
>Tip_3238
NVRSDSLVIIKGVTKYLAIR
>Tip_934
RIRIQALGVLRGMTAKLITY
>Tip_2522
TLRAVAVAVLKGILNKTALF
>Tip_2523
TLRAIAVKVLKGIVNKTAIF
>Tip_138
RLNQRAIIVRRNYANKIERY
>Tip_123
AIHDRQLMISKKLATEVQRP
>Tip_38
VSHTAHVYGHLGYLEIILQR
>Tip_358
AALTGSGICGLSSTDTYQVQ
>Tip_359
AARTGSSLCQLGSIDTIQQR
>Tip_1282
VLYDGSSVKKQEEKDTNESG
>Tip_1283
VLYDGASVYRRGESDAVNRM
>Tip_1345
TMFVVKAAYKRGVRNNVEGK
>Tip_3302
SLFDAAAVYRRTVIKWLEKR
>Tip_3303
QLFKQPKVFKKTVTYRLESN
>Tip_450
TAYGPGFINRRGIRMGIDKR
>Tip_973
AQFSPNAAGKEGAESGENRL
>Tip_2876
PVCGANAADREGYRGSQLVP
>Tip_2877
QPFGPSSLEREGAKTQEHRP
>Tip_933
STNGANIKEREAMTNGGNPR
>Tip_923
VTYGPGYLKRLGMRTGLDKA
>Tip_1663
LVRTVANHLPLGIRNNKKNR
>Tip_1664
TVKTGTALYAKGVRGKLDED
>Tip_3686
TSEEAASYGKGVKEDNDRAE
>Tip_3687
ARKSKVNYAKGAKEDANKGE
>Tip_3678
AYNEPLTYFKGEKEEDDHTK
>Tip_3393
SVTDAAISFKGAKKEAIRAH
>Tip_2716
ARSDQAAFYKGNMRDHIKTR
>Tip_9
GYPGTAVKFQRRLSNSAGDL
>Tip_19
AYPSNAFPYQEYLRTSAADV
>Tip_364
PPPSEGVEYHTGLHTETGTL
>Tip_365
PPSNEGAEFHIKLHTQTGEL
>Tip_81
APPNNGISYEEALHNQVGDL
>Tip_3507
VRPGTGTAYMPAVEDSIGEL
>Tip_3508
FRPGVGVAFIEKIEESLGEL
>Tip_499
GHPGVGSLFLARVNDSVDEL
>Tip_3424
GFVGNGLQYRAKIKESAGGL
>Tip_3425
GFVSEGLSYRVRLRESAGEI
>Tip_2099
GLNGPSLKQIGRVLSPAGEI
>Tip_3692
QLNGPQVEKQASVKAVGGDI
>Tip_3747
GRDGPNLQEVARVGAIFSEV
>Tip_3748
GLQAPRLEKIASVRTIAGDI
>Tip_2677
QIPGSQIETAGLIRTTAGDV
>Tip_2678
QIPSSQIQTAGFIRTTAGDV
>Tip_1973
AFEITTIIIRISRYKTGSTQ
>Tip_1974
RYEIASVVIRISKNKRGGRQ
>Tip_684
LHVACSRVIRTDRCKSGSYQ
>Tip_61
AYKTTTLVMQVRLRDSGGDS
>Tip_867
GYMAMITHSRGSSQDQNRVI
>Tip_868
NYKAMVTAFRGSTQARTRII
>Tip_3950
NYYVSPLEFTGGQGNKPRVM
>Tip_3951
KYKLTCVEFTADEKENTRTI
>Tip_1772
DWEGIGKEWAFFTLPFVPAA
>Tip_1773
DWPGIGREWGIDSREFVPAE
>Tip_1805
KWPSGERKRNLADKEFIPDR
>Tip_2087
LWPSMEKKTSLEDKELLTDD
>Tip_2088
LWPSGEKKRNMEDKEFIPDE
>Tip_755
QWPSGEKKRNLADKEFIPDK
>Tip_3679
SHFSCKNAVQLKQHQYLPDE
>Tip_3845
SLLACNTWVQLKAKFYLMDQ
>Tip_3846
MHLACSNFLKIKAKNFIEDE
>Tip_1724
RYRGCRHSKRLKNREYIPSD
>Tip_1470
TFHGRGKDRSLREKRFFPQR
>Tip_2737
KSRARGRRHRISKRGFLPNE
>Tip_2738
TSRGRNKYKRIAHRNFVPLQ
>Tip_1809
KDKAKGGKRVMAFRDFNPTE
>Tip_137
LVCRKHMQWGQAFGDRPPNE
>Tip_935
VFSLRYLGYGVTIANRIPKE
>Tip_936
IYSIKYCGTGKTLSNIMTTE
>Tip_1106
IIILRYIDYAAAIEEKAASE
>Tip_1107
IYVIRFIEFGETIENRVESA
>Tip_567
IWCLKFLGWARSHSDRSSFN
>Tip_3428
YDVKDFLAESGGYTDWSVAN
>Tip_3429
YDIFNLLAETGGYTDWSITD
>Tip_2710
NNTNSSVVWDAHYGDYQFPD
>Tip_1570
FNAAKFIGWGKQYADWETSE
>Tip_1257
IYCARHLEWAKAGAARTPNH
>Tip_2942
LYQRGYLEWPYNGAGKIPNE
>Tip_2943
LYAERYAEWAGEASTRRPGE
>Tip_2000
IKCGSFLAWTFAATGTAPQY
>Tip_2899
LKCESFAAAGISANSADLTH
>Tip_2900
IKCEAFLAAQVTANGAALQH
>Tip_1389
IRTCHKLGWAFAISGQQPEL
>Tip_648
AEKAKHLSMVKVFAQRESNN
>Tip_649
IERAKHLGWVKAFSQRESNE
>Tip_2933
IYRGANWELGKEIGEIVPVG
>Tip_2934
SFRGNHWQMGPKVGPVSPIP
>Tip_2046
MFGTKHFQWGRLIGEILGAQ
>Tip_4028
SYAEVILIYKVRVAVFRGHV
>Tip_4029
TYSEIMLIYRVRIAVFRNHV
>Tip_1683
DYVDAALVYRIRVAVFTGKV
>Tip_1684
EYVESVLIFKVRVAVFTGKI
>Tip_639
IYIRFKLFFIDTNLMELRDI
>Tip_640
IYIRFKFLFIDNSLLELRNV
>Tip_578
LIVALQMLFTEDILIQYGDV
>Tip_111
NYLKLALLWNVEIFFDLANI
>Tip_925
SPIEAAVIWSRVILFMLSTV
>Tip_926
GPLIKAIIWTSNGLLFFCAV
>Tip_1748
AYAKYSVYWRSQVFYMDGHL
>Tip_1749
LYNEMPSYWRQTVIVMLGTI
>Tip_1272
EALEVSVIFQVAVAVIMGKV
>Tip_1273
EAVEVSVFMAITVGVVLARV
>Tip_461
EFRDVSIKFEIAIAVLVQDL
>Tip_462
QFMDVSIKFEIAIAILVADL
>Tip_1293
NLVDGKVSVFLRLLISAEDF
>Tip_1294
DLVQARIRFALKLLLLMKGQ
>Tip_621
EYIEKEFLFNCQMTTFMGNI
>Tip_622
EAIEKELLYHSQMSVLLGQL
>Tip_2784
GGVEHALIEEKNAASIVDLA
>Tip_2785
NGVEESIFDEGIENSMVERS
>Tip_196
GLKEGIPMDDKNAIILIEAC
>Tip_274
GAVQSKLLVHKLLVNLIKST
>Tip_863
GRIDSNYLVFKDLVHIIESC
>Tip_864
GRVNTTFIVFKIVIHIIENC
>Tip_186
SLMCTGILANNKMVAIIHSA
>Tip_187
GRIATGLLANNRILSIIHSA
>Tip_414
DRCELGVLIESALSNMLQKF
>Tip_2341
ERIKLGVQIENTLDPVLMEI
>Tip_2342
EKCDMGALSESALLNVLKEL
>Tip_3823
KRGELNILTEREINIKLDKF
>Tip_3824
SRCDKCLLTERRLNNILNKF
>Tip_512
KIITPDFVTDLDASLALFPQ
>Tip_513
KIVSEGFATELDSLHVAFPK
>Tip_3522
LVARPGFIGMEVAKLLMLPE
>Tip_3523
LIVKPAFIQADDKNLVMIPS
>Tip_411
RELKKGILPAEWDQMPLLQQ
>Tip_1708
KLIPEGFLHSDSVRKPIIPK
>Tip_1709
KLVPEGLLQADGAKLPIVPK
>Tip_3107
KLIPAGFTQADGAKLPLMPQ
>Tip_3108
QVVPTGFTTVDEDTQPLIPH
>Tip_1595
FMGRPQWVRPQDLKVTVLPK
>Tip_1864
IVGRPDLMTNQDGELSLVPK
>Tip_1935
ILGESEMMSPADGQAALVPN
>Tip_1936
IIDDSEMLQPADGLASLVFQ
>Tip_489
FVGEVQFVAPQAIKIALHPR
>Tip_2028
LVAKPTGLTKKTARIDLMPR
>Tip_2029
QIAEAQWITPKNAKVDGVSF
>Tip_329
CVGRPAWIQAEEARISMLPK
>Tip_1104
RIVKPAFVQAEEQEIVLIPE
>Tip_1105
RIVKPAFVQADKEVLLLLPK
>Tip_492
RELRMTVFNCACGSLILLPR
>Tip_493
RAISITAIDSGLATQILLPK
>Tip_3701
RGLGVEMVRTGIEAYVVAPE
>Tip_3702
RGLGIEMIASGLEEYVWAPK
>Tip_2222
RSIGLSLLQSGFEVILLSPK
>Tip_2223
RSLGVSPFQRGLEAILQAPR
>Tip_327
LCIRTFVIKNKTPNLIGIPK
>Tip_328
LCIRTFVLKNKTPTLIGVPK
>Tip_146
MALHAFVITNKLPTAMGVPK
>Tip_3414
LNAGRVVLVKRSPLKISKEN
>Tip_3415
LLQAKVVLRHVSPLKVRKEG
>Tip_3347
LLDNPVVLQTKSTITFRVAN
>Tip_1937
LLENQYIMQTRTPIALRVNN
>Tip_1665
LFGHGYETNNRTPTAMAVPN
>Tip_2011
AFSTTFGVHNRTINARDAPK
>Tip_2412
ALVSTFASTKQTLNAKDAEK
>Tip_2413
ALASLFVVHNRTMNSRRAPK
>Tip_2994
LVTGLYLLKTHSELEFHGIH
>Tip_2995
LIAALYLLKAASEIEVHGIH
>Tip_1382
LTARIYMLKAGNKLAFLGIS
>Tip_2501
CLARAVVLNGGEHIALGFPE
>Tip_3871
CTARVSVVNGGERLAFGWPQ
>Tip_3872
SFARVYVVAGGERLTFGWPR
>Tip_2809
CIARVHVLNGGERLAFGYPE
>Tip_471
LIARSYIIEGGKSWTFGTPE
>Tip_3867
MAKRCYRIKGKRPSLIDQPE
>Tip_3868
IANRLYRIKGDHPFMMDAFR
>Tip_638
RVKKTIVIKSTKHYALVTPE
>Tip_2143
MGGQLYVVKGRRPKVLDNPE
>Tip_2144
MGKQLYVLTGRQPRGADNPE
>Tip_332
TIKCSLHMFSFRVEQSTGFD
>Tip_2116
QQASPVITFGFDLEMLKHQT
>Tip_2498
QQSNRVATFQFQLELLRHQT
>Tip_2499
EQSSPIITYGIQLEMLKHQT
>Tip_3325
TKTEHVVVLDYAISPLSEKE
>Tip_3326
TKTEHIQVLDYSLELLQEKE
>Tip_1855
TRMEQVQVMEYSLEFVKEGD
>Tip_1631
DKVQPMGFMDYRSETMDKSD
>Tip_1632
DKMQPVDFLDFRTEFLNKSE
>Tip_3751
YKFDFLNVLEYRAEAILDNA
>Tip_3752
SRYDLLAVLQYRATGLLDNA
>Tip_2553
ARMDPIQVLDYRLEAMKDNA
>Tip_2023
IRIEVVEVSDIRPEALRDKG
>Tip_1791
TIVERSTISRYPLYVLKDRA
>Tip_1792
TKLHPLSLEDYPIEQIKEGA
>Tip_1024
AALRPCTINNYRVAAVRTRA
>Tip_20
EDENPMLLMQRQLEIMSGQQ
>Tip_18
EYADPALMFQRQLAITAGNQ
>Tip_876
LPADFTPLKLPNLHQHSSAV
>Tip_877
LPVNAQPISFPNFKQTGDKL
>Tip_916
VRQITEHLKPANVGEHYEQI
>Tip_917
VQQAHESLNPSNVSELYKAI
>Tip_426
QTKFNRPLQLPSNNPHYNQQ
>Tip_2404
IPMLYYTYVTPPEENNHNSL
>Tip_3465
GPAIPYTVAQPERIVEYNAH
>Tip_3466
IPAIAYTVIQLPKGIDNHDY
>Tip_4024
TSDLLIGFMKPPLPPETEAV
>Tip_4025
FSELIVPFLQPPRSEENEEA
>Tip_2064
FSDLLFPFLKPPVGETYDKI
>Tip_396
LKALLVPLVTSAFDENLDKI
>Tip_3736
LSGKITPLKRPACENTYARI
>Tip_3737
LSGKFTPLKRPASENTYSKI
>Tip_3074
FSGKFAPLVRASLREIYNKI
>Tip_3075
IAGSFVPLVKKSFSENYDNL
>Tip_3277
VPGKATPQKSPPQEEYYDRL
>Tip_3278
LPGTFAPLKRPSYEEYFDEI
>Tip_2122
LNGTIKPIALPNFDPHYDKL
>Tip_2123
FSVCAEPLHTPAYNPHFDQE
>Tip_3813
VPNIFGPVEVSQWEYLLLNF
>Tip_3814
VPDQFGPVEIAQWAFFLLNF
>Tip_3418
IPNLLGPVHITKLEYYVNNF
>Tip_3419
LPNLFGPVEISELKYTFVNC
>Tip_544
VPATYAALKTENWDVAGMGL
>Tip_1982
VAGLFSPVTFPNFDIVQINH
>Tip_1983
VLGLFAPLAFAAFDVARIDR
>Tip_7
GLGQLAPLKKQQWNIMKEKL
>Tip_1581
TIYQKKHKTQTEMEIAGVGI
>Tip_2675
AISESEFQNQHDLGTGALGI
>Tip_2676
NIQASSLRQMQGLRMGAMGI
>Tip_3218
TVTSISLLQRTDIGIVEGGV
>Tip_3219
TVTSMSLIQRSDMGIVEGGV
>Tip_732
ATVQIAMLQLSQLPLQVTGV
>Tip_1690
ILIQIDKLRRSVFPVAVGGM
>Tip_1828
VAFVIDKMHKRVFPATIRGP
>Tip_3641
VLFVVDEARKDILPFTVGGT
>Tip_3642
VLFVIDEARKQVMPFTVGGT
>Tip_3901
YSGMQAFLFKEVQEMTIRKN
>Tip_3902
WQGGEAYLCREVQDVGLRRK
>Tip_1101
WAMIDAFLGKEAKTITVKKS
>Tip_2444
FFGIEMFLYKAKAQVQVKTT
>Tip_2445
VTCIDPLFYRAQSSVRVKTA
>Tip_1037
QTGMEGTMYEEQEHTKAPID
>Tip_1038
ETGLEGTIMEDREHTKRPIN
>Tip_1531
EAGLDAYIMSTRTTVRHPKL
>Tip_3100
EWTVIVLILDGTYKIHGCYD
>Tip_3101
KFTSIVLVPEDTYLVYACGE
>Tip_3037
STTLQALLLGDEQVISSCRN
>Tip_2642
EQAITALLLDQTEITQCTLK
>Tip_1533
EAMMDALLVDTEEAVKRLKR
>Tip_1380
EKDLEAKIQDLQEQAQQPEF
>Tip_921
QEMYNQIVMNERQAPTVPTL
>Tip_1832
EELLQRLITFERYALKRPDL
>Tip_1833
DELLQRLIVFERNVVKRPDA
>Tip_1108
EELIQRLIAFNRKAVRRPNL
>Tip_1202
SPTVEPTAVEELHKERGGEN
>Tip_1203
NPVVEPLVIEESHQLAGSQH
>Tip_460
NPSVEPFIVEEENRIRGSQH
>Tip_1459
RVFLELNLVNEKRKLLQKDH
>Tip_1760
SVFLDLALQNEKRALYSNDH
>Tip_1761
SMILELSMTREEHKSYNGDY
>Tip_543
ASTFRSAIADEKQKFYFNSH
>Tip_1536
GAFFRAELAKENKKFVFGEY
>Tip_1537
ASYKKSTLTEAEKKFIFGNG
>Tip_386
ASTYGSAIADEKLKFYFNDH
>Tip_226
ASGMQPAFVDEKQKFYNRNH
>Tip_8
EAGVEPFIIDEKCKLRGKDH
>Tip_2469
DEDTEIYIIKNLLDYDMGEG
>Tip_2470
SEDTQVIIVENLLEIDIGET
>Tip_3119
DKSSDHYLLKGKMNYDVGET
>Tip_3120
DKATERYLIKGKLNFALGEA
>Tip_2242
DPDTEKYIIKGKMNMAMGEG
>Tip_3629
EPDADRYLISDKVNLFLGEG
>Tip_3630
DPATDRYIIKDKVKMFMSEC
>Tip_2137
DQDPEKWYIRQRLNCILDEQ
>Tip_2138
EENCEDWLIKTAMSVLLDEV
>Tip_1483
EESTNKFSPHEKRGVSMHAE
>Tip_1484
EDSEHKFQPKDRSPMGLVAE
>Tip_4026
GQDKKKWTPAWFQIVELSKF
>Tip_4027
GETERKWSPDNYRSLDLFKF
>Tip_1094
TEKRRNWTKEITRNLQVNRI
>Tip_1095
EETYRDWTKERFRSLQVDVM
>Tip_1041
PEQSTRLKDTSKNTKSLGHK
>Tip_3734
SSDTIRYKPTDKRNVTLGAK
>Tip_3735
DNRTTRYDPAEKNDESLGEK
>Tip_3274
EQRIQKVEVESERTESAGSD
>Tip_3275
EARQSKVEIEAERTETAAAD
>Tip_3148
EDQSKKEDSERASSQLFPDE
>Tip_1147
PDGLTKLRAQDRGHQPTQSE
>Tip_1148
PEELTNLRDQDRGYVPSHWE
>Tip_992
ADALKRLRAMGRGNQPAVGE
>Tip_1124
NEKVNKFRTTNRGRNHHTAN
>Tip_1125
SQKLNTKRSINEEDKHAVRN
>Tip_887
KQTNQRFGIFETASVPLPDD
>Tip_2534
KSSVKRILIYEKEDTPIPQD
>Tip_3959
LASVAHILIWSRKPTPFPKN
>Tip_3960
TSSVVEILVYERKDTPFPNN
>Tip_1052
RERVGRWVILNRLEALIAEN
>Tip_1053
EAKIGRWIIIDRADALIAAD
>Tip_1717
QTEKLNYALYVITEQSFQKE
>Tip_1718
QTEKLSYALYLISEQSLQKE
>Tip_959
KTNTLEEILYLEESRHFGEE
>Tip_214
KTNYFEELLLLVTGRSLSMD
>Tip_2139
TDPLRQQVLPFLQEDEYAQN
>Tip_2140
SNPVLASTIPYAQEKEYSED
>Tip_819
VDRLWIVTFPFIQEEEVTED
>Tip_1230
AGRIISSTFPMVGEKALGNA
>Tip_1231
SGRVFSSTIPMVEEEAFGNA
>Tip_1462
KQYVWINILFLVAEDAYKDA
>Tip_1849
RQFMWLNILYLVNGDAFSQY
>Tip_1850
RQFAWLNILYLVNGDAFSQY
>Tip_2964
PLVAYLGVLYTFVGDGYETD
>Tip_2965
GLIASLGILYVINGDGFREE
>Tip_1963
KVLGYLGVLYIVNGDGYMQN
>Tip_1848
CQFAYLNILHIVNGDAYSQT
>Tip_110
QQAMFSTVLYTHKHKNWICT
>Tip_539
AEPVYNSLFTIFMDQGCLET
>Tip_1728
CNTRMHTCIVLWRNKPWLMK
>Tip_2589
GETLLHKVESLYYRQLLAIR
>Tip_2696
GDSFVHFALQSKINKIWPIK
>Tip_2697
AEKALHFKLSGHTNPVWPIK
>Tip_384
AQSVFNSLITMYQDAGWITT
>Tip_1585
FEVVYSVSLFTYKEDSWTTK
>Tip_1896
SEIVFSVNVGTYHEDVWNEK
>Tip_1897
YKILVGVNIITYYKPCWNEI
>Tip_1082
IDVVYSTFMIAHEAESWLKR
>Tip_3885
ARAVAIPLVLELFGATFSEI
>Tip_3886
GWPIIIPIVHSLFSEDCSDI
>Tip_1415
AKMLIGPHSLTLMALTLLRF
>Tip_1288
SQGLFLHALMTYGEETWLSV
>Tip_1289
SQGLFFHALMIYGEETWLSI
>Tip_1180
ARAIRATPLLMYDAESFENV
>Tip_1181
ARAVRSSPLLMYDAESFENI
>Tip_669
SKMMYSSLLYQYGAENFQNL
>Tip_1752
SKSAYGTLLYQYGVESFPRY
>Tip_1753
TKAIIGALLYQYDEESFPRY
>Tip_2213
NITAYKTILYKAEGESFLES
>Tip_2214
TLKAYATARNKSQGEEYPQV
>Tip_1883
VILTSTTLILPYFRYTFSLL
>Tip_1884
VILSSSTLLIPYFRFDFGCL
>Tip_945
TLCASKTLFYPYYSCNFQHF
>Tip_2154
VVGIESNLLYPYGGKCLPFI
>Tip_4088
VAGAGSTLIYPFGGANSPMI
>Tip_4089
ILSINGNLMRVYIGNCYPFS
>Tip_2155
RGLVGKEFVYDRFECERATK
>Tip_3012
RNVAFPELRYNKRIAARSHE
>Tip_3013
KALTFAESFYRRHKSQRTFE
>Tip_1969
KGITHKSLLYDKHEEEYDVL
>Tip_1988
PAITHQTFIFARSDYERSVS
>Tip_2238
RGADKRTLVIGKKDEEQGID
>Tip_2239
RGVSHKTMIIAKKDEEKGID
>Tip_3792
NGVQSFSLLFGKRDKEGGLG
>Tip_3793
NAVLPFSFRFESRDKEYGLG
>Tip_1277
NGIGHFPLLYEKRDQEKGLG
>Tip_564
RGIGHAPLLYGRRDEESGLG
>Tip_2552
KTINLSLLTFGRGDKNTPIG
>Tip_3070
QAITLALLVYARGERNSGIG
>Tip_3071
HIFTITIMDYERGSRKSGAA
>Tip_2616
EAVVVRLPFPTKGEANQGIQ
>Tip_2617
DAVALRLPFPTKGEANQGIQ
>Tip_1363
QGVALRLPLLSKGEANQGVG
>Tip_2105
KRAAFARALFSHHDEEFGPG
>Tip_2106
KRAAFARSLYSHHDEEMGPG
>Tip_452
LGSVNINVLPSHQDEPVVLE
>Tip_2683
AAMESMAELNINDEDPGSIE
>Tip_3484
EALEEIKEVNKFQENPGAFD
>Tip_3485
ETIEEIEDFNMFEDDPKSTD
>Tip_1675
QAMIQIKFLPRHKGTFNTAN
>Tip_1307
EGMQRVKTIDRYKQEPELLQ
>Tip_2946
TGNNKENAVHRHIPEPRLVN
>Tip_2947
TGILRERAVGRNIPEPKMVQ
>Tip_3408
KGSFEIRAVASHQEEPVIVE
>Tip_3409
KGSFEIRCVASHQEEPIIVE
>Tip_1061
RIAIELPVEGGHAEKNSRVG
>Tip_1844
TIWFMKLIMGGEMLEKSVVT
>Tip_1845
KIWFTKNVEGGQMRKKSIVA
>Tip_2748
KKGYPMKMVLGGFEDIMASP
>Tip_3463
TNGLNMQQFLSGFDEFLLEA
>Tip_3464
TNGLQIRELVPAFDEVFLEP
>Tip_2512
GDMCDQKEVASGLDEAFVAP
>Tip_1546
YDVAELNEISLHVDHAFTAD
>Tip_3728
SQKGKIPEILVHDDHALLCD
>Tip_3729
SESGQLRSIALHIDHAFVAD
>Tip_4034
PDYSQLKEVHELTGKPFVAS
>Tip_4035
SELFDLQNVRTILGAPFIVD
>Tip_2645
NSYTELKQIVDLTGKPFIAT
>Tip_415
QDMKEIKLEYEHPENVFLLK
>Tip_416
RGTQEYVVVGANSDDLFFVK
>Tip_212
NKLLRLLNTNFYIYKAHVQR
>Tip_213
RAILTLMNVRIWRYYAQVPK
>Tip_46
ANLLEIQTMSFYLSYNTLCD
>Tip_55
EVEFGNNNEIDYEVDPKAGR
>Tip_2082
KRIVSRTEGEEWPDPDSAVK
>Tip_2083
RKLISDMEGTEWPDPENNVK
>Tip_3154
RKLFNALTATEFESEPSRVR
>Tip_3155
RKLFNALTATEFESEPSRVR
>Tip_596
TRSYHFLEGTEFESEYRKIR
>Tip_597
TRSYTMMEGTEFESGHRKIR
>Tip_523
ERELGPNDALMYFSEPSKGE
>Tip_1528
TMKLAKNNNLVLQEADTKTV
>Tip_2816
TYELAPAGPMAFSIQQSTGA
>Tip_2817
LYDLEPASQLQFSVRRRTGS
>Tip_2699
QYNLGSAGEVVFSTQSVSGA
>Tip_2654
IFEIGPVPGIVFSEEKREGT
>Tip_1597
KFTVGPADGLVFDSESRRGT
>Tip_2855
VRGIEDHGGLVYAPETSRGV
>Tip_2856
VKELKPNGLLVEAPKSSKGA
>Tip_2386
NADFFEHNEPAFTQSPTSKE
>Tip_2387
NSDFVSQTDSGYIEEPVPTE
>Tip_570
KREFASRCSMSYMNEPNPTE
>Tip_2805
KREFASKCQMLTTDQDENEA
>Tip_3422
KKEINEYCRLLHTSRESGAK
>Tip_3423
KREINSRCRILMTSRQRGAK
>Tip_2833
KKDIDSKCPLLHTNREEDEA
>Tip_1433
RRALARSANPGYVESCRPED
>Tip_1588
ERSITPMAAIFYVEDCFPND
>Tip_1589
EWSVTKMSAILHMIELLRND
>Tip_1099
ERALANTAELASISECMPPD
>Tip_1047
RDDLRDAARIKYQPDPNSKD
>Tip_1048
RRQVGNAAKMRYSGEPNPQL
>Tip_1159
RRSILNVQRLHYQVNKNPQE
>Tip_2983
EEPIIEAVIFNFRMTQNPEE
>Tip_2984
DDPIIEGVLFGFRITKNPDE
>Tip_3552
GAMVMNSEVFRYGTGQAPEE
>Tip_3553
SKPILGAECIRYTMSQAPDE
>Tip_1736
HMPILQAEVFRHKSEQRPEE
>Tip_1917
QTEIIQSTVIAAQNERRGQE
>Tip_1933
GLNILQAETVRHEELQQQIE
>Tip_1934
KMKVRSLEVFRFEDMTRQVE
>Tip_1139
DEDAEEAYITRFQEETGPAD
>Tip_1140
EEKNPTAFITRYQEETGPAD
>Tip_2200
AKEVPQCLTLHHSPDIGYER
>Tip_2201
DRELPSALKVHKGGDIGYER
>Tip_2663
EKENPAHFLAHHSSDQGLEA
>Tip_2664
EKESPAHDMSHCADKKDFSA
>Tip_847
DQATPKNYLAYEHNDTAIDK
>Tip_3294
DYDHPVGKMLFDHSSIQLSE
>Tip_3295
TFEHNKAFVIFDNNSADLEK
>Tip_1806
DYENPKSFLAFENNNAGMDK
>Tip_3574
DWERPAAHVASIHRTDGVNQ
>Tip_3575
DHEGPAANVASTHKFAGINQ
>Tip_866
EQETPVSFVAHIHTDTGVNQ
>Tip_3175
KEPNAKGANLFHRTDNDPSN
>Tip_3176
QNPKPMGAPLFYKTDGDPSQ
>Tip_650
NRQVYEGAIKEYSTDPAPAN
>Tip_651
NAQVAENVTTRFSTDPAPAG
>Tip_1807
SYSISIRIEAWSNAKDEKFR
>Tip_1980
GRSAVLVEEAYLGVEDQTYD
>Tip_3713
NRTKIHRIEAYLLGLQRKSK
>Tip_3714
KRRTIMRMDEAIFVLQWRGK
>Tip_875
SKATVLIVPAYFEVKYEQNK
>Tip_1754
ESTMLICLATHFGVMEKKDN
>Tip_1755
SNSAILILGVYADVLAENSK
>Tip_2669
EKPVVYLVPSTWATKEETPD
>Tip_2670
EKPVVHVIPACYVHEEETPE
>Tip_2231
EKPVVNGTPVKWAAEEEDRD
>Tip_2232
EASKINGCKVKWAVDNISTA
>Tip_883
QLQKKHIQNQLYQCEFQPLR
>Tip_3869
QLDREHITVHGVYNELNYIQ
>Tip_3870
KMKRDLIQVHLYHDDYNFIR
>Tip_3032
KLELQIVRQLKFFNKIAPLR
>Tip_3038
KIGCHLLVRYCFSAKLNPLT
>Tip_3039
HLEMETIRQLQFSHKFNPLV
>Tip_459
RLEFVHVQELRYANELNPLS
>Tip_1925
RLEFKHVKALEFKGEINPTQ
>Tip_1926
RLEFKHVKAMAFKGEINPTQ
>Tip_217
ALNMEKKQTLAFEDESQEAR
>Tip_218
RLNAESKQKMAFANESEDGR
>Tip_1735
TNQERLIKTHQWPTQTDQCT
>Tip_3064
SEEEWLMHGYGWVSKASQVT
>Tip_3065
TEAEHLSYAYGDVVKNSLAK
>Tip_3659
TDRERLFKDHDWSPPGDKPA
>Tip_3660
KPRERLFEPHGWSPHMDKPA
>Tip_3310
SSQERIIKTHGWTSKADQVS
>Tip_206
DFKSALINDYGLASSVNQTD
>Tip_4068
KGEQLAHNFEKFPRLAEDNN
>Tip_4069
KCEELIHNLEGFPSCSEDHN
>Tip_2952
NTKEIIATMKGPSDQCNAGN
>Tip_2953
RTKDLLATLPGPTDAVDMAN
>Tip_1481
QEAVENRILKAHPGDYMQND
>Tip_1482
QPAIDGRMIKSHADDRVRDN
>Tip_2673
QELMDTVAVSAVLTQNATSD
>Tip_2674
QETLDTISVDTYLAENATSD
>Tip_2261
QEIVDNVSVNLILTDNAKED
>Tip_3033
EELLDNAKVKTWLTEVPDID
>Tip_3034
EEAIHFAAVTKRLLSIDDIK
>Tip_2558
QNTVSDADNSAYIGDNAAEY
>Tip_1853
HAAFDDISVKSYLAENTTED
>Tip_1854
KAGFNGLSIDSFFGETATEE
>Tip_88
EESYERFLVKARIGEQLKDS
>Tip_1971
DGQYKELTSKPRVVLRQARE
>Tip_1972
DGLYKDLTSRPKAALRQAPE
>Tip_1259
SVPYYKVTTKAKLEQLINQA
>Tip_1260
DATFYEKTTKSKISQQLGRD
>Tip_540
DETWRQFLAGGPMAKQVTVE
>Tip_181
EGGHKTMSPSGYLGEALKET
>Tip_1017
DGGYIAMAAVIHLGRESAET
>Tip_2024
ETGYLGRAIFVRFGAAVSES
>Tip_2025
DGEFLATSTYVQFGRLVMKA
>Tip_1672
DGGYLAMATIVHLGRALRET
>Tip_197
NGGYPPTIMYLPLVKGAKDA
>Tip_1120
EPSGPERGKIVFCGTEPRDK
>Tip_2032
DLTAPDKGSPEKAGGDTRDD
>Tip_2033
DPASPGKGTFLVCNENTRDD
>Tip_1655
DPSPPEDASLVLCQTDAQEK
>Tip_2151
ELNHPDKKLHINANKNIRQS
>Tip_2152
DLYYPDKKLHVNANKHIREE
>Tip_1290
NSCTKAFTIAGDHNRAEPDN
>Tip_2720
TGATKTFDLSVEHGRTLPNK
>Tip_2721
AAATETFELSVEHGRTLPNK
>Tip_862
DAVTKLFTLSGDEARALPDQ
>Tip_412
DAVTRLFTFSGDEGRGAPET
>Tip_3177
RDLTEPFGVLRSPGTSWNKV
>Tip_3178
KDLMEEATYKRPAGETWQEL
>Tip_294
ESLQKSSNLKVDAGEMFREI
>Tip_96
EGGHENMTLKGYFGEKIRSS
>Tip_2655
PLGDVVAEILTFFPASIVVR
>Tip_2656
PFGDLLVQAMEWLGAALELG
>Tip_3633
KFGSLNVPHEVFYINARDLT
>Tip_3634
RFGNLVMPSVSGYIFQLDLS
>Tip_2606
KFGNLIMASIAWFVHAIKLP
>Tip_1894
KFGKIEMPAMTWFIHGLGIC
>Tip_1795
KFGLFDVPTFEWVGYSDRFT
>Tip_1796
KFGMLSVPTFRWVAYGENWL
>Tip_1692
KGDEAYLKARDWFRMRLRYA
>Tip_1733
AGGEAYMRIRERFGMALRFS
>Tip_2939
SENDAYSQPGLKVGQVLRVV
>Tip_3786
AEGDAVLNPQVNFGHFVDVI
>Tip_3787
AEGDAVLNPQVNFGHFVDFI
>Tip_623
KKNKNSAVYNHGVIASNGGY
>Tip_2846
EDSADKAVYGHAIIVRKGGI
>Tip_2847
EDSADQAVYGHSIIVTKGGI
>Tip_2826
EKRAEGGGVSFGTSLHRFQK
>Tip_2827
PGRASDKTNFLGNYIARAQK
>Tip_1691
DAHSHEVEASFGLVVPKGKY
>Tip_3152
YSQTNRPHKGFDIILPNGEY
>Tip_3153
YSQTNRPHKGFDIILPNGEY
>Tip_3122
EEEADEVLYGHGIIVPKGGY
>Tip_3123
EQAASEVLYGHGIIVPKEGY
>Tip_660
KSYKDTFVYQNDVFDDNRAY
>Tip_1011
IAHHDTLLLEYEIREWGQGA
>Tip_2567
TGHHETLITGSDVGGPSKCS
>Tip_2568
SGIVQTLNASSECDGPCTTS
>Tip_93
TDRETMATIGKTMNENDITY
>Tip_2053
ERFEAEYSMEASMPSAKKDE
>Tip_2921
ASMLDNARNATQVPGVPSEF
>Tip_2954
EPLKTNKRAATQVPAVALEF
>Tip_2955
EPLKTDKRAALQVPVAALEF
>Tip_2204
EQSETNKRRSHEIPSSNSEY
>Tip_311
EHDEGPFAVEAEVSTANTHH
>Tip_720
KNNDSPVVWSHSGNGTNTTF
>Tip_721
EDKNMGVMWCLQKNGTDGGY
>Tip_643
KNSETPITWGSEGDQQDIVT
>Tip_1006
DGHELHPYVRDEVIGVHRCY
>Tip_1007
ESQETFDFVDQEVYAAHRVL
>Tip_2578
EAHARSIGLRREIKMVSAGY
>Tip_2579
EPHDKAIGLQREIKAVNSGY
>Tip_1940
EPHKTTYTCEREVAQANRGF
>Tip_1941
KPHRTTYTCEKEITQANRGY
>Tip_2234
EGSEGRYRLDHNTGSVENYV
>Tip_2235
PGSQGRYRFDTNVGNLEKSV
>Tip_3501
PGDPGRYRLDGDKGCFEESI
>Tip_3502
PGNPGRYRLDNDKGSMEESV
>Tip_967
PSSNSIYKLDNDRGENCRGI
>Tip_672
GATHSAHKLVKDKGENQAAF
>Tip_738
EANHAVHKLEKEKGEDQRCF
>Tip_3001
DGFSPSAEYNEDDIVHRICY
>Tip_3283
DEYHPEALFAEEYIKQGVIY
>Tip_3284
NAFHPKSLYAAKYIKQRVCY
>Tip_2002
DALYAPHKYDRDKADDKLGY
>Tip_1422
SSTAYLHWFNRVFPGIAKGT
>Tip_1423
QSPAYDSFLERTYITVSNGT
>Tip_1521
TYSAFEYYCKREVSGTTLGT
>Tip_1522
TSDAFEYYCKREISGTTLGD
>Tip_272
AVAVYRHKMDKDASELRKGV
>Tip_1174
NLAAFEFTLVQHTTDLKGGF
>Tip_1175
HIAAFELTLEQPVRELKRGF
>Tip_468
SVLAFAYTLEKDVHDLQRGA
>Tip_469
SLLATEFTFEAELNELLSGM
>Tip_2405
DPNNWMIVKDRKLRRTGELL
>Tip_2406
DATKWMYEVDRDIRRTARSL
>Tip_1153
DFKALTYGLDRDFRAAARGL
>Tip_2005
DPFAFNNAMNRSINGPQRGH
>Tip_2197
EPFGYTHAQGVEIDGPQIFI
>Tip_2198
DPFGYDKAQNLEVDGPKIMI
>Tip_1885
DPFAFNNALNRSLHGPQRML
>Tip_2307
EAHSLGSILRRDICGLKPNH
>Tip_2308
EAYEWNSVLNSQVHSLRQAL
>Tip_832
DAHALNSALNRDIHGARRGL
>Tip_117
DSHSLNNALNTDIHGDQRGA
>Tip_871
KTHHTSYTLNSSLPEDNRTL
>Tip_4072
KEIDKDGDLRGHQHGTNITT
>Tip_4073
KQHEKDGDLQNQQLDEQITS
>Tip_2078
KEHQKTKNLENHMLDDQLTL
>Tip_3400
RGRETLYVDLEELHGSPKAM
>Tip_3401
RDHQYVYIIANDLELNKHGM
>Tip_1689
ENLHLSFIVMSEINGSERGL
>Tip_1317
EEHNMSYLIISAAGGEARGV
>Tip_1318
VDHHASYMIVSQFDGDNRGV
>Tip_3879
DDVYIQSGAKLAMPQISKQI
>Tip_3880
DETFVKDPARSDQPDFGHAI
>Tip_713
DETYVRELTRSWMPDFGHSV
>Tip_3991
CEHFCTKAKAQEIASFHAAM
>Tip_3992
REQVITDAAATEIMAFHNRM
>Tip_2755
ADGYTSKIMEEDVTSFTKES
>Tip_4011
KNIFICGIIKDDLKSYLQNV
>Tip_4012
TNVVICDPLKEDTTRSSRAL
>Tip_1122
KSAHVLAVLAQTLNEDHKGA
>Tip_1123
KSANVEAVLAQTLNEDHQGA
>Tip_2660
TSVLVKTIYERVLASNGKRC
>Tip_2661
MTILLRTALNKDMPRESEVD
>Tip_677
KYEYLKFLFTADLNETARGE
>Tip_678
HHERKAFIFSAALNEAGRAE
>Tip_2383
RLAVSRLVMDLKWNEQELNC
>Tip_3026
RTAGSEFLMDQRFNGEELKA
>Tip_3027
STAASEFLMDLRFNEPELQS
>Tip_2884
VDSALDFLIVGFVHQVKLQS
>Tip_2885
SESKENWMLLIYLTEARIKA
>Tip_783
HEDGNELFCDSSLDEIQLGS
>Tip_1173
EEVGLELYCADHLDGTRVAE
>Tip_1882
QEIGLELNVADSLEGLRTAE
>Tip_3354
EKIELELYCAGKLNGGKLPK
>Tip_3355
ERRALEAYLADKINGAQMPP
>Tip_1251
REAGVELLVPGRLSGFKNSA
>Tip_1252
REAGVEIFVSGRLEGIEDSN
>Tip_691
QDAYEQLILDKDLNSPRKGT
>Tip_3339
AEMYDEITLDYPYNENPGGS
>Tip_3542
SDQYQRVELNSPGDEIAEGR
>Tip_3543
QDRFEEIELDEPGNAITNGA
>Tip_2820
SEAYAELSVDNPANEASNNS
>Tip_958
GDSFLNLMLPRPSGEREKDP
>Tip_3298
EDFFEPHNMEKRVSELLIGS
>Tip_3299
EDFFDSHDLDKSVGDVLLGS
>Tip_1172
DDLYESHDLDKPIGSLVLGC
>Tip_1446
NDEMDNSVVDKSFDQANAGK
>Tip_1447
NNFNDNAIVDKNFDCCNAGT
>Tip_482
HSQIDDATIDAPYSTCNQAV
>Tip_890
HETYFKLSRDESYVGKERLV
>Tip_891
HQVTFRLSRDNAHVGKECNQ
>Tip_2195
PIMLFQIGRITTMSAKDRGI
>Tip_2196
PVSFFQVGVVQTIVGAEKML
>Tip_2309
PHVFDQLGKISELLGKEMDL
>Tip_2310
PQVFDQLGRIEELLGKEIDL
>Tip_490
KVIYYKLERDQALIGQTRGL
>Tip_4017
KVVFNKLEKDQTVLLRERGL
>Tip_4018
QVMYHRLEKEATVLGRHKGV
>Tip_2380
ALTYFKLERNTSLLGRDRSV
>Tip_587
KETTLVLTEDYSFIGLKEAQ
>Tip_2695
KHVTTELVTERVLVAMEANM
>Tip_3833
ENVSCEQFPERMLSGIDCNV
>Tip_3834
EHATCERIPERQLIGLGSNI
>Tip_1029
SDVNIEKITARDPIGIERSP
>Tip_494
KEVNIALVSDRSFIGVERSM
>Tip_3479
AVAHVECLLDRKFRAHEVAA
>Tip_3480
AATEVDCLIDARFRRHETAS
>Tip_1485
NETNVDCLIDRKFRSYDSAV
>Tip_477
DELHLRCIVERRSIGFHKGV
>Tip_722
ERQIKAYLHEMPASNNMACI
>Tip_739
DKKVETTEHTMPLTGSLICC
>Tip_3782
IKEIESNENEETVLKDDVCA
>Tip_3783
GKQIEVTENHEPVSHDNACA
>Tip_607
ERQFRRYLIELDAATNIACL
>Tip_40
ENPIIKFVLARDIGKCGKKL
>Tip_885
AQVPAFCELPRRLAEIETPY
>Tip_2878
SQVTGFFELGTDLADVDQNL
>Tip_2879
SQVTGFFEMGTRLADVDSSL
>Tip_2101
SEISQFYDLKRRLPAVDAGI
>Tip_2102
EEITQYYDLERYLPELDGGL
>Tip_3738
DFLAAHFIAERRLAVLNARI
>Tip_3739
DYLSTHLIAERRLEEVGSRI
>Tip_1430
RDRVEFTPELEHLTADRCQR
>Tip_2607
HEKLSYSDDLNYLSADAACD
>Tip_2608
HEQMAFTPELSFLKSEACTD
>Tip_3453
RETVEATTEIDEVHEHIRSE
>Tip_3454
RKTIESIAETDEVNTHIRKE
>Tip_4013
EDVFRMQEVCGEVIAEIGQD
>Tip_4014
RDDLRTTSKCDEVRVQILQQ
>Tip_2494
SDAFDLVVLCQILSKEFVEA
>Tip_2495
PDAIDLVILCQILAREFIEA
>Tip_2909
KNQFKVVKYSQLPYTTAEND
>Tip_2910
KVLFEIESYYQEPYATSDND
>Tip_1109
ETSLEVAVFYQETESATERD
>Tip_994
NDESTLATVSEDLVQAIHKD
>Tip_3600
QEGRNACFKLYIYYLEVLFV
>Tip_3601
GAGRINCLNFWIYAEKRLKA
>Tip_59
QDARLSLLQFEVYALDRLDA
>Tip_1719
ETAHVRLFGWESATASRKTA
>Tip_1720
ELAQAELLGWESVDRARQDA
>Tip_2871
ESTALNRHAYNDKIGQIHLT
>Tip_2872
TSRAVSKLALMAQVGDVTAI
>Tip_2694
KSDAVNIFKYKNKVQKTLIV
>Tip_595
ESSGINLFGYKYQVFKRLLI
>Tip_451
DTSKITVIGWSCPSYNQIIL
>Tip_2712
ESGRGECFLWRALSDEERPE
>Tip_2713
EVGRDECKLWESLSDELQTE
>Tip_231
DSSKTECWGFRWLNFEPEVQ
>Tip_284
ENGGVETSGWKYLSTAPKFE
>Tip_2835
ELNRVILEGWPRLPAEPQFE
>Tip_2836
ELDRAILEGYPRLNSKPQRE
>Tip_562
EFKQVAMKSWKRLNAKPQYE
>Tip_563
ELRRVAVSGAEPLSAESQYE
>Tip_142
YEVCAYCLQLDRLGTEVKDN
>Tip_865
SECCAYSFPLQAVGDHIKTQ
>Tip_2061
NEIASECLHLQAHGDSTQQN
>Tip_2062
STVCSQEKNFQIMGDQVKEN
>Tip_323
TEIASYVMNLQAIADTVKEH
>Tip_2484
EEGIARCLKFEKDETEIKKK
>Tip_2485
KEGLARCLKFAKDEIEKKKK
>Tip_1953
DSAVARFEKIDLISSEIKKE
>Tip_1519
EEACCRCIKWDRATTEMRKP
>Tip_1520
EEAACRCIRVDKTTTKMQNP
>Tip_3899
DFVVDQVLVARSKADEVYTR
>Tip_3900
DLPLNHGMCLNARAEEPLSG
>Tip_1362
EILVSRVIISQGKSNDIEKK
>Tip_2810
YLVRERVIAREGRDTYTARE
>Tip_2811
YLLRERVLAREGRDNYTART
>Tip_1253
RVVSNIVLLLESKDHYCIRK
>Tip_1254
WVVKHFVLALKSKHNYCTRK
>Tip_2541
GIIDENTMVPDRIDIADEEG
>Tip_3649
GLLSKEDLISTKADIMDEGG
>Tip_3650
GIFDEQEMVCEKVNIMDENG
>Tip_1702
EIVDDKTVACDKLDIQCDKG
>Tip_1060
SVVNQRIRGLDVTDKESDKK
>Tip_1862
YEESEDLILNEVRQIGKQKY
>Tip_2776
HRDDKGIRLKEVMALNPIML
>Tip_2777
HKDDEGIIVKEILVLNPFKF
>Tip_2584
FEKDTDLPVQELLDKGNMSY
>Tip_107
EDEQTDMVLEENQDQTKAKY
>Tip_116
HDPERDLLIEEITNFCYKRY
>Tip_375
YDDVNQVTIEIGDLFWRRHH
>Tip_376
HDDSRDLLAEEADKFCRKRN
>Tip_548
DDDVDDAILANSENFTKLDY
>Tip_549
DDDVDNAMIRNRENLTKLDY
>Tip_153
DDDVDELLVRSRWNLTKIRF
>Tip_1386
SDDTADHTLKDTQSIVKQKF
>Tip_1387
NDDVVDLSLQEELGIINTRY
>Tip_349
NGEAEDVSISEKEQIVKAAY
>Tip_350
NGETEDVSIADKEEVVAAAY
>Tip_2890
HKNPKVMTIPVYQTIIALSW
>Tip_2891
YKHPRLYIIPFWQAVVRLKW
>Tip_2657
HGEPSVVKIATYHDFIETKA
>Tip_1355
QGQTTVITCAEYGEFIDAKV
>Tip_1092
YGQTGVIGIELNHEFIEMRW
>Tip_1093
HGNDDVSCVEMAYEYVEMRW
>Tip_854
HATNGVQALEMDYAFVPTRW
>Tip_286
VGESADVSVAEYSDFIEGKP
>Tip_3109
RGSTDTAGPFDTETATDEYV
>Tip_3110
RGARDTAGPFDSETATEEYV
>Tip_3528
GISKEGLGIYDITVIIEPDF
>Tip_3529
AVGREGFSVYDIVVRIEPDY
>Tip_3546
SASRENNGIYELPELVEPSL
>Tip_3547
AAEREDSGLVELERTLQPVY
>Tip_592
RGAREDNPAFEREELLDARF
>Tip_3410
QCQVDDIQLHAREQATEAHF
>Tip_3411
KAQITDNRLDPTSRQTECHF
>Tip_1574
NMKAGAASCHVKEKKEVAHY
>Tip_1575
EVQAGAQNVSVQSSQKPVTI
>Tip_2440
KVGCERLFLQLREKQGRYYQ
>Tip_2441
EVGLDSMEIELKEKEAKLYQ
>Tip_2251
KVVSDNLDVKTPASNIANHQ
>Tip_1647
NNEVERLSFQRTIQCEGQAI
>Tip_1648
NDELEKFAFQKAVECHSQKI
>Tip_893
DNNIDQLSSKQFFHFEAQTM
>Tip_2070
GTPIDRLSMRKYIHTSAESF
>Tip_2071
GKELDRLSMRVYIQVDAETF
>Tip_3340
SEEISSVSATSAVSLTSVSV
>Tip_3540
VEKIEKVAKCDATEAAPRAV
>Tip_3541
EEAESDVGEAEQANIAPQYV
>Tip_2034
KSEVDKFTIISSLKFTGVGF
>Tip_2573
VQGANAESLEADVRKDVTHH
>Tip_2574
LTELDKDFLETSVKWERTHF
>Tip_3164
PEDVDRTGTAKGLQWEAVLF
>Tip_3165
PSHLEKTDMRQNLTWRAMLF
>Tip_263
EPENPDLNLGTKARADAELL
>Tip_264
EDEDVDVKMNNKQRADADAL
>Tip_2329
RSIKEESDIGVDLKLEEATL
>Tip_4003
RQLQNDSDLGKKDGHDEDAL
>Tip_4004
RQLQSDSDLGKEDKHDENAL
>Tip_3306
EVMADKMELTKSAHRELHKS
>Tip_3307
EVVASKKHLQRAAQKEIHRL
>Tip_3191
EIFTDPKYLQKAVKTQFKTL
>Tip_3085
SVLQEEMHLEKDAKSDFYPL
>Tip_2727
ETVEQDFRPAIEEKADLERL
>Tip_3915
AQAQSPLKPAVEKSKGLQIL
>Tip_3916
ETSEQPIKPAASEKTPVERL
>Tip_1860
SALQSPRHAAKNEHIDINPL
>Tip_1861
DAMCTPRRVAKHERIEIDDL
>Tip_1743
EAAANAMQTGSEKGSAQDRI
>Tip_1744
LALELEKHAGKASKAVHERL
>Tip_2834
EGVNKQIHVGRTVCADEQAF
>Tip_3784
LLLKTNLPSGNEVANKDEQI
>Tip_3785
EGIRDSLPVGNQVHEEDECI
>Tip_102
SAENEDISIADRLRATNEAF
>Tip_3317
IAEGNDMGVAEKHNALHQCA
>Tip_3318
AAESSDFALEEIASSLNMCF
>Tip_1081
AAPYAELGLAEIVNCLKAVF
>Tip_3503
ADPSATLGLGDLTNGLKEVL
>Tip_3504
ADPSKKIGLRDLISSLSEVI
>Tip_90
VGRMDKGVVTRPQKCDFADS
>Tip_3092
ALSTLKQRCITLIQIDPADR
>Tip_3093
SLVALDQYSKTMAHVPPVNR
>Tip_1968
GMVTLRKRCCTLGRVDPADR
>Tip_3183
VKTVQEASVKTLERGYRPTK
>Tip_3184
VRNVQKASVRALEKADHPNK
>Tip_296
NLSLDPNILSIKIRPDYLHR
>Tip_1431
ELKGGQPKLKFKFLANYVQT
>Tip_1432
AMRGSKPLIKFKTLAGYTHD
>Tip_906
SQKGSEPILRYKGQSGVLHE
>Tip_2818
SAVAASSNTRFLAHFAHIYD
>Tip_2819
SATGHSHFPRFKSQGAYLHD
>Tip_1734
EPLMFAPVLEFERQAEFLLK
>Tip_3753
QLITNDPVFKVDFTNVTITP
>Tip_3754
SLELTSPMLTIDVRDVFIKP
>Tip_472
QLTAVEPLIKLDLRSEYIHK
>Tip_836
VLLAKENLMKEEIYSQYIHR
>Tip_837
TLTEKKNLMKFALRSDFVNR
>Tip_3373
FKEIDQFVLKQKVRSEFVHR
>Tip_3374
TKEVDQFVLRQATRSEFVHM
>Tip_3688
DVESDRWVVPEMTRADFAHR
>Tip_3689
NLENDIFVVYDATRTEFKYR
>Tip_2092
THKPAGYMMTEESREALTQK
>Tip_3817
ARKIAAFVLMELTRSEFTYK
>Tip_3818
QREIAAFGQKDLSKTPLTNQ
>Tip_1793
PKKVDLFIGQRSVQKDLVNK
>Tip_3518
PEELDVFLGQSSAELDHIHK
>Tip_3519
PSEVNLYMGEFSVRVQLLQK
>Tip_185
KKEVAKKLVKQVNALEIVPR
>Tip_1457
NIALVEKAMRRLRREKYHYQ
>Tip_2658
PLGQMIEMYVELDRKKLYYR
>Tip_2659
PFVLVERTHGQINRKEIFYE
>Tip_250
ELGLLKKIMKTIRREEYLYE
>Tip_692
ALVIEETIIKGLLREAYPGV
>Tip_989
ELAIQENQMKCIKRSQYPHV
>Tip_990
GFVVINKVIQCINREESPAV
>Tip_184
QMGVAENLIKCVRRKQYLDD
>Tip_1634
DLSVAEQKLKRRKRPQFINE
>Tip_3055
DMGIMSHLLKSFKVRRMMDE
>Tip_3056
GFDIASYLLRSFCKSRSMDE
>Tip_1441
DLGVTRNLMHAIKRKQFLND
>Tip_714
PINELCGHLERYVAKCVIVD
>Tip_2918
GNYEAIDYMQIERAACCTIN
>Tip_2919
CNYEAVEYLEAERASCCMVS
>Tip_2384
GVWELVDYLETSRAPRCVVN
>Tip_617
ALGLKLTFIAEFTIVRALRV
>Tip_666
KVGLLGGFVEEQTLIDVFDY
>Tip_1333
RMGLLGGFVQDQAMITQFTT
>Tip_1334
RMGLLGGFIQNQAMIAQFTT
>Tip_1071
AIGFIRYVINDYTRIKTLSR
>Tip_1072
VHGLLRLVYDDRVIMRILIK
>Tip_996
DWGLLRGMAKSLNAVLFLVS
>Tip_997
DFGLLRGLVRSFSLVLRVID
>Tip_942
NQAALSGLIKTFKHIKFVIS
>Tip_3763
KQGTLKTIVNLFRAIVFIAV
>Tip_3764
RQDNLQRITRFFRAILYIAL
>Tip_571
RDGALKGLIKTFNYVQFITS
>Tip_3371
PQRTAVSVIGSCKRELWMKH
>Tip_3372
TQSDARKVLRSAKREEYLKD
>Tip_3239
AQVAPKSAFMIRHCVKYLEQ
>Tip_3961
IKIGRPAALLLQPCAEKVAQ
>Tip_3962
IQLAKKAALLLQPCADYVEK
>Tip_1745
SETAAKRSIKLQYGKKVVKD
>Tip_1426
SQTAAKKIIRLDHGDQYLKD
>Tip_1404
GQQKAKKLQRIEKREQYVED
>Tip_1405
GQQGAQKEKKIEKRKKYLKD
>Tip_1374
PTTTISKTLKSIERVQYVKD
>Tip_1375
PTFSLEKTQKSFQRTQYIKD
>Tip_1005
EQSLVNTQVVNAVKVELERE
>Tip_2193
ESDVIGQALGIAQKVELMRH
>Tip_2194
DKSLPNYRINTTQQLALQKT
>Tip_283
EQTLVNRQIAPTRKAQYQKQ
>Tip_67
LRSHEHFQESGERGDALTRH
>Tip_825
EQTLDNFGITAKQSGKYRQQ
>Tip_826
GHFLGKFGITHAQSERYRRQ
>Tip_295
TSLLHKFGVTVNVCGHHRLV
>Tip_240
RQTINIKRINDNEQVDFAEH
>Tip_397
TQTVSGAHINDIEAEDFDDH
>Tip_398
AQSVTNSMINDAEEVEWDDH
>Tip_2091
MQDQETRRTVDNDNIEFQEQ
>Tip_4005
MKDQDRRSTVDNDTVQFQEQ
>Tip_4006
MQDQERRRIVDNDTIQFQEQ
>Tip_1126
KKKVTFRRIPEGDVLEWEEL
>Tip_3721
GRNCYQRPMAEGLEPKYASY
>Tip_3722
TVEYFHALVADGSFVNFEDV
>Tip_1580
ARKIFLNNTEDDDFVAYAEN
>Tip_1166
QRNELFKKVGDETILNYVRN
>Tip_1200
CKDINPESIVPGERVRLDES
>Tip_1201
AKRVAPEAFEVGDRAEFEQS
>Tip_746
ARKIQTKLKAPGSRLRIQVK
>Tip_2999
KGKMHPETLSPGSRLRTENP
>Tip_3000
KGKMHPEDLSPGKRIRTENP
>Tip_3332
TDGSHPAAVSPGSAIRTENP
>Tip_3333
CPQMHPATMSPGSAIRTEKF
>Tip_545
ERDDHSYSYNDGKESPFQEE
>Tip_546
PRYSENYDYGPGKHGEFREE
>Tip_2030
NDERKDTLHLPSARLEGLQE
>Tip_2031
DGEMKNVAHLPKERLAGRRE
>Tip_1478
SQEWVSVLITPQECVSGKEQ
>Tip_1479
NQEWVEGLITPQECVSGKEQ
>Tip_611
KRDVKDVRYHPEKRAAFDDH
>Tip_2768
KRDVKGCRYQPEKSTAYKEH
>Tip_2769
KRDVKGCEFSPAVERNLKDQ
>Tip_3572
VEGVARCWHHEKTRATLKHN
>Tip_3573
VCNMGPCFFLPKRQAAILVA
>Tip_1019
RANLGDCWIQPRKNAAYEDN
>Tip_2623
EKDHIASQLEPESNLERRAI
>Tip_2624
ERDNLATHIDPGRHLERRAI
>Tip_520
EKENHNTQISTVDKSSRQEA
>Tip_1879
EKENHNTQISPTDKSKRREA
>Tip_2063
EKEDHNSTMSTADRTKRRDA
>Tip_2632
KEDTADVTHSTSDTENLNEG
>Tip_3857
EPADKQLKISTDAQEDRREA
>Tip_3858
EESEKQVKISTDNQDNQREA
>Tip_3669
EEEARSMKISTDNRDNKREA
>Tip_659
DAEIPGQSEITEATQESQQR
>Tip_2545
EEEAPSLKLLRYQLKKADTE
>Tip_2546
EEKLPGENLLARKIRRKDQE
>Tip_152
RGETARWSLLTREIVEDRDQ
>Tip_279
TGRLPVYSLLVKELVHIKEK
>Tip_1284
LAKVPYWSLLFREVVCLCQE
>Tip_3133
MMKRPFWSILIHTVAKAKKW
>Tip_3134
MINKPYWLVLIKDMAKVKDF
>Tip_2221
LVKHAYMKLRVAAVGKLAAW
>Tip_395
LSKNPFWGLAIEKLAQVKRK
>Tip_34
SVDVEKFAVWQENVVESQDK
>Tip_3993
DGDLQGFAIIEKDILQAENN
>Tip_3994
DGDLQGFAILDQNILKVEGD
>Tip_1069
DGDLDEVDKSAPAGIASDYN
>Tip_1070
TGDLDQVDKSNETGITYRYN
>Tip_780
ASEVDHSNEGTSNGVATQYH
>Tip_1824
AGEGGAYEKIRERNAKAQSA
>Tip_2786
AEAPVTYRKISNFAVQNNQR
>Tip_2787
AEAPATYDKLASWAVENQQK
>Tip_1509
EGDLLRIMILKIAIIDASTQ
>Tip_1510
EGDLIRVIILETNFLEAEDA
>Tip_779
EGDLIRVIILETNFIEAEDA
>Tip_536
EDDLMKVVIITVNFVLAEDR
>Tip_777
DFAVPRVLGSSNGAVSAPRM
>Tip_1170
EFTIHKAIKLSSGGLTATGS
>Tip_1171
AFAVPRVLNAGAGGFNPPGK
>Tip_1012
DFAVPIVLNDTSGGITAVGR
>Tip_637
NFVVPRVLTASNAAESAPRI
>Tip_1199
YRRAGRPLAEAGANGLPNED
>Tip_1951
HQRAAKPLAEAGNNKLPNRD
>Tip_1952
HRRAARPLAEAGNNKLPTED
>Tip_1073
YKRAGKPAAQRDSRDMPNRA
>Tip_642
YTTCGQPFAQSGDEGMSDRN
>Tip_2739
PGRCSSTTQTVGGAALAKRR
>Tip_2740
KAKCSNSTEMLNGSDPAENK
>Tip_652
PCFVQGIAQVLFTAIEVVDR
>Tip_653
PGTCHYATPVLGGQPRAKDK
>Tip_3381
PGEVWYTNKLAVGELASSTR
>Tip_3382
PGRCWLTNKLAVGELAPETK
>Tip_3526
PGKCAFNGYLDINGLTNQKK
>Tip_3527
PGKLAVVAELSIRVVSKHAK
>Tip_1185
PGRCTVSDNMQINKLAPTEG
>Tip_1477
VGRCFLSTNPQVGEVWPQKN
>Tip_1948
PGRCYLSMNLCVGNLCAQRK
>Tip_3335
PGKSYLSMNLCVGNLCPQRS
>Tip_3336
PGKSYLSMNLCVGNLCPQRS
>Tip_2301
DSTCPRYFDLSDGANLSPRR
>Tip_2302
NGAVPKYFDDSKGGTIGARR
>Tip_43
QSSCWRYYNMTSGLKIAAGR
>Tip_1514
TILAKTVFGKARNLRGPLNV
>Tip_2883
VVMDRQTAGEARHLRRPLST
>Tip_3911
NRADNEIYTESRSFRRQFSG
>Tip_3912
NRSENEVLADSKRFRGQISG
>Tip_3647
NRTDREIYKEIRNLRKTVGV
>Tip_1056
TVMDHHLWGDESQIRAPMNS
>Tip_3851
RFFVSIVYARQAIVLQPINV
>Tip_3852
RLFVEVVFCTEALILKPANT
>Tip_1938
ALYIEHLFATLAIVMGGANV
>Tip_1939
SLFIEHLFATPAAALGPAKV
>Tip_1076
ELYLDKVYASATVPVGPDDV
>Tip_115
VLAIDDLLANRIGLSGKSRL
>Tip_2345
AQILLLAFPKNRPAETTMTR
>Tip_2346
AQILLLYFPKNRPAETLMTR
>Tip_1086
IYILTRFFTRDSAMATLSPS
>Tip_448
EVVLPQYLERDAEVLIKRPK
>Tip_1502
KLLTPCFFELDGNPLVQKYH
>Tip_1503
QLLSPSYFELDVNTLLQKPK
>Tip_2728
EILATSFLKRQYLVMVLNPM
>Tip_2729
ELQVKTLLKREHLAIAIKPK
>Tip_268
ELWTPRFFPRDPPIVECKPI
>Tip_628
EFWTSRFLARDPPIVKCKPI
>Tip_629
EFWTPRFFPRDPPIVKCKPM
>Tip_1311
EIMSPNLEAVKARTPELATT
>Tip_1541
DILSPDLEGTKVNVPELRTN
>Tip_3616
TILSPLMESLKINSPRLHSM
>Tip_3617
NILSTNIDGVTIDNPELPTL
>Tip_1623
DVETPNLAARKFYVPNIKSK
>Tip_1624
DPSCPDLETRKLYEAQITNT
>Tip_2745
SIEGPELKVRDTQKPMYSEY
>Tip_2746
EATGPQAQVRRTQSPVFDEY
>Tip_1586
DLEGPSGDALDTVKVVYSKY
>Tip_1587
KSEGPRVDCRDDIQPDYAQY
>Tip_439
SIECPSVVVRDHHKPMWQDI
>Tip_26
DAAEPKYLGAAKSHPKYSSV
>Tip_3932
KAGTALFVGYALFRKAFHKA
>Tip_3933
EAGVPAFIGYTYSRPAITDA
>Tip_3304
GEGADEVSAYSNHRAFLNIY
>Tip_3305
KDGAPDIEPYSNNDLYLNIE
>Tip_1976
EEGTPNIAWYGSSRLFLGIN
>Tip_3997
QRVMLDHVPDSGQYILQDNY
>Tip_3998
QRWINDKLSERGPYLLDDNY
>Tip_2474
HAALNDPIEVAGQDLVGNAL
>Tip_1395
KQKVPRFLNHSNPRPGLNPF
>Tip_1604
VIGADKFLGLIHSQPAEMPN
>Tip_1605
IIGSPKFLGILRATSAETPP
>Tip_3054
VMGSPKFFGIVKSKCAEVPP
>Tip_3835
LMGMPECISVVCAKPLEQPP
>Tip_3836
IMGMPEVLARLQSFFGEQPP
>Tip_3796
DASEPKFLGRANSRPAWNPL
>Tip_4038
DTSNPGFLNRARSRPAWNPV
>Tip_4039
DKLEPRLLFPAQAEPAWSPV
>Tip_762
NASSDKFLLEKPSGVGEDSA
>Tip_763
NRPSEAFAIEKPPGVGEDTA
>Tip_882
NTKTEALVESGATPAGYAKV
>Tip_2735
RAQQKEFGSSGPQPLGFPLV
>Tip_2736
KTSTEELVTSGRTPMGYPLL
>Tip_3697
VSTAPDFLSHNRTKPATDCA
>Tip_3698
ASFAPDFLGRNRIRPATDCA
>Tip_1621
CANVGDLLGYGQSHPVWDFE
>Tip_1622
CQNCGEIMGSGSSKPIEAYE
>Tip_929
GQNSPKFLGRAQSLPAWNSI
>Tip_2717
ETSMYSDLIRFLESVEVRAA
>Tip_2718
AIGLHQEIIEALQSLEFGVT
>Tip_2339
DLARITPDSKTILDVLFNAN
>Tip_2340
NLARIVPRKATILAVTVNAN
>Tip_1035
ELVKMTRLNETVMVVQFNAD
>Tip_1869
ENQELKKLMTSVDLIPFNRQ
>Tip_3130
DSYELCELSIVPDPFRYERV
>Tip_3534
DQRGNSDISPIICPFEFDTW
>Tip_3535
EQCGHSEICPIARPFKFEKW
>Tip_3292
DRLELAQLGCSPDPFKFHTY
>Tip_3293
DEIDIAHLPAAPDPFRFDRN
>Tip_2585
ENFQVKELEISADLIRFEKH
>Tip_227
DYSQLKRLIITVDMVSFNKL
>Tip_1001
AISPLSKLMYIVGLASFNKL
>Tip_1002
DLSPLKRILFIVGLAGFNRV
>Tip_60
NYPIVHLLISSIEFAIVNQS
>Tip_3446
GYVILLLLVQTQDFLFTRKR
>Tip_3447
GYVALVLADQAAGFLFKNRK
>Tip_254
DFMILLLLVQIADYLFSSNA
>Tip_1991
DYMVLSLVSTGYDVAALDRI
>Tip_1992
DFMVLKAICTNLEIEALDLI
>Tip_1393
DYSIIRLLATAVDLTAVDQI
>Tip_1040
DYVLVRLLCNSQELAHADKI
>Tip_1
DYQVHNVVVDKRAEVVLDKS
>Tip_2
DCEVYNIAALTRSNLVFHSK
>Tip_163
PWPARAVLPRSYLDVQNGPE
>Tip_164
PWPAQSVLKYHYLDVKNGPD
>Tip_2554
VTPAVAALRRTYLDVQDGEG
>Tip_2555
LTPSVLATRSTYPDVQTGEG
>Tip_1542
TVPRLSGYEFDEVAVAAKIM
>Tip_1543
TMPTVTAYEYNNLAIAAGSM
>Tip_84
CIATITGYEYSAFAISPGAT
>Tip_308
SVNSISSYSHMDFNISPGGF
>Tip_309
AIKSISYFRHQDFAVSPGAL
>Tip_128
TINNVAAHTNEEFAVTPKGM
>Tip_176
TIRHLEAYPNEGFVIKAKGM
>Tip_177
TINSIDANTSQDFIIASKGF
>Tip_2625
TWPNISGQDYKDFTVSPAGL
>Tip_2626
TWQSVAGQDYKDFTVRPRGL
>Tip_195
TWPNIAGYDYHDFTVQPGGM
>Tip_789
AWAREIIVYLNELGAKKGSL
>Tip_2373
QLENEVAVFITPRSLSKGSH
>Tip_3536
RWSFEVKVYLKVLIATRGIK
>Tip_3537
EYASKYYVHPKSMTASREVK
>Tip_620
FWSTQSIIYLNNHGAARGHA
>Tip_1661
LDNKAQVMKGPQLDMRKEER
>Tip_2464
HPSKSYIVCISEAETLEIAL
>Tip_2465
HPSKYHIICISEAEVVKVAL
>Tip_169
YLGSYQEAQSSKEAEVKQIL
>Tip_1789
NINKNPNIIFSIHATLKGFV
>Tip_4044
EAAGYRAVILQQKSTAANMS
>Tip_4045
LIANLRILILKRYERSAGTT
>Tip_2798
RFAEYKKVILQRAKGVKGFT
>Tip_2966
YMLQFYEHGDKASQPAKQAF
>Tip_2967
YMLQWYESGDKASQPAKQAF
>Tip_2788
YLLGLHEAGHKATDPAKQWF
>Tip_939
FILTIEDHGHKRTNPCRRFV
>Tip_370
FIGNYHRCVAKNVGPHCVIF
>Tip_2972
AIGTFFAAAFRKQNPCAGEY
>Tip_3977
PLGIYYPSPLSKMEPDEEEQ
>Tip_3978
PIGTAYPLPWRQIDPDHGEY
>Tip_3330
DLRAVKEASLRKIEKQHSLF
>Tip_3331
DLGMLQETSLRKVEQQHSLF
>Tip_2913
GLGAYEEGLLDRVEPQIALF
>Tip_3849
DIFQFRAPRLATVKSKNSIL
>Tip_3850
DLAPYHSTSLRIVEPQHTAF
>Tip_3179
MFDSFLTIQLREHLVSKNHL
>Tip_3180
FFDSYIDNALQEHGVNEGSH
>Tip_3149
MFDSYVTIFMREHSVTKGSF
>Tip_983
MCLDYYYKYNASRNPKLLEF
>Tip_984
VTLDPFYQYHTEEAVKFVDI
>Tip_2288
LFKDALVVYTRESADRVEAL
>Tip_2289
LFGDTLVIFSRDPAEKVSSA
>Tip_1381
IFADFIIIYSREPAGKVTEI
>Tip_179
VFQELLFLYTRQSGATVSEL
>Tip_180
VLNDFVIIYTQEPTAKVKKL
>Tip_2963
LFIQIHLLYYKNGIHKVFNT
>Tip_3556
LFILLAYLVYKNGLHRVFNL
>Tip_3557
LFMQIYYFVYKTVCHTAYNM
>Tip_1256
IYVQIIYLYFRSGCHNIFNM
>Tip_529
LFKQFVYLYYRSSCHQLFNM
>Tip_1223
HLEKWILSYFRQAYPQSLSL
>Tip_2703
YSRMWICAYFESAGLQSFEF
>Tip_2704
MLHQWVYAYYGSVMMQIIKL
>Tip_3592
ICDSILAVLIDRFALCLCLL
>Tip_3593
LYDSCLLVFVNRFDICICLF
>Tip_2882
LFDGSVPCFIKQYDLAVWVF
>Tip_785
PFGRYLSIFLSKYDLYVEIF
>Tip_3080
LFAQYLSISAKKFDTLTAIY
>Tip_3610
MTNSHINIYVKKYDLYKAIS
>Tip_3611
NENSYIGAHVKQYDLWKAVS
>Tip_998
VWSKFASIYCKKQKLFASCY
>Tip_999
ALTRYAQVKCKKHKLIASLY
>Tip_694
IYSNYLSIYVQEHELYVAVF
>Tip_2575
DVSTHVELLVKELCISVVVP
>Tip_2576
DVSTHVELLVKELCITVVVP
>Tip_1313
YITPHMKCLLKKFIVQMTIF
>Tip_1014
MFDNYISCFLKKYTVSVCIF
>Tip_729
MYAVFAIHFVRVLELSKKQL
>Tip_730
MYAVYNKAFLKILTLSVRSL
>Tip_1954
MNAVFDIAYLRAGSIARKSV
>Tip_1955
YSHIFNVSYLRAMSPEMKSA
>Tip_572
YYGDFGILYIRELNFYRAEF
>Tip_573
LYPRITIAYIRDVNLYRIKF
>Tip_120
VYAEFAIEFVKDLTYSQGTV
>Tip_437
VVHSNAFAFIRDTPFQRGTL
>Tip_438
MFHSNALVYVREVPLTRGTL
>Tip_2084
LYNRMSKIFAREVVLEVENL
>Tip_4076
LWDRFHNFFVRMIIIAISPL
>Tip_4077
LWDRKSNYFIRAILLNMGPT
>Tip_2747
LYNKFSKFFARKVLVEVDPL
>Tip_1116
LYNRFSDVYARDVIMEVDNF
>Tip_1117
VYARLGDAYARDIVLEIENY
>Tip_3226
RYIRLYNVAERALPMGSNKM
>Tip_3227
KYIAFLTIKDSQDLMGVIGA
>Tip_1218
IYLTIKEAYTRLWFIRRNKL
>Tip_1219
MYNSFSDMYTRQLCIASNGL
>Tip_2832
VYGEVKDKYIPELSFKMLLL
>Tip_3566
MYPEDENLVLPQVAFGMIIV
>Tip_3567
KYNEHEDCFLPEIAFSMLVV
>Tip_834
MFTQYQNAFLPECAFTTPAF
>Tip_140
MWGGVSSAFVKELPFTSSAS
>Tip_141
MWTEFSTTFVQEVPFTTSVI
>Tip_803
IFHEFSLPFIRDVPYTDGHL
>Tip_804
IFSDHSAKFCYEVPQSKGQR
>Tip_2182
MFGEYELMFIRAIEYTEATQ
>Tip_2183
IFGEANLMFLKIAEFKQAVE
>Tip_3290
LFKAFPSVFLRGLEMAEGHQ
>Tip_3291
LFGEFALVFIRGIDFAEGTQ
>Tip_744
IFAELALVCIRGIDFAEGMQ
>Tip_745
NFGTLALTFLTCIDYEEGAA
>Tip_2362
FQNQKQQFHKRDANLVKRSI
>Tip_2363
MRHRATAFYLNDGQFTHAAI
>Tip_1886
HQQKIQEASVWQEIHVTVLL
>Tip_3841
LQRKIAEFSLWNDVYVEITL
>Tip_3842
LQEKVAGYELWNSVYYHVPL
>Tip_27
WDISVDKKYTNVTESTRAYI
>Tip_28
WDDALQQIYTNETQFTRAAI
>Tip_366
LHDSFAQLFAARISALDASV
>Tip_537
LHDGLAHIFDSYIDALHAFI
>Tip_538
VEDSLSHVFASRISPLGGTI
>Tip_1489
LYDENSQIFIKDRQKTPNTH
>Tip_3693
VYEEHDKVFVKERMRTPGVS
>Tip_3694
LYDDHAKVFIKERAKTPGTS
>Tip_235
AYDIFYNLTQKEDLVRHRLQ
>Tip_514
LFTRKKDLAERTQALHRKLY
>Tip_515
LFSRKKDITERTNALNRELY
>Tip_2853
VSNYNQGALLMEGNFPKEIE
>Tip_2854
ISDYSESTMLANGGHPQEFI
>Tip_1036
SPYVRKPLLMVESDQTKKVQ
>Tip_2842
LPFVPKGLNILDSSQTRKVE
>Tip_2843
FPFVGKGLMIIDSNQTRKIE
>Tip_2169
VPEYKENMILMEKANNQHLD
>Tip_2170
TPDYREDMILMEKANNRHLD
>Tip_505
VDEYRTDMTLMEKASNQPMD
>Tip_285
LPDYKSNLVETEKQLNTSMH
>Tip_304
VHQWETIINEADVVINIGLE
>Tip_1249
LGDWNRVHKLVEVKQALANQ
>Tip_1250
LGDFNSIHKIVEAKSSLEAH
>Tip_589
IEDANKLHQLVEIKLAVAHQ
>Tip_266
VFDEYKGVPGLAIQPVQMDI
>Tip_3086
IYHKLKLFYGVAVQNKQHSI
>Tip_3913
VFDEMKLLFEIELDNKEDSL
>Tip_3914
VFHGAELFFDIEIKNNSGTI
>Tip_2510
FFHDLATAKSAEIEQIANTV
>Tip_2511
IFHDLPTVLTAEIEGTTTTT
>Tip_670
VFHELPIVFGLAIENTQSKV
>Tip_261
VWHDYPQVFSRELQMSRSRL
>Tip_2047
QVRFDLKKATKLLAYVKPHV
>Tip_2048
VIHASKRSATRQQGFTKPLC
>Tip_1923
IYHQYTRIFVRKLGFTRTKC
>Tip_3128
IYENHSRITCRQAGMALTKC
>Tip_3129
VYVNHTEVICRWMGFAITKC
>Tip_198
CYDFHSNLFAKEFQYTRGDL
>Tip_527
VFNHVDGLSSLALKFVRGKL
>Tip_528
VFGHAVGLCELALKFIQGRW
>Tip_434
TFDHESGLHSMALKFVRGKL
>Tip_277
IYDSMTVLFSLEYTFTKDKL
>Tip_3206
IFDYIYDIYDIEFLFDVDHL
>Tip_3207
MFEDVYDLYDLDFSFDIGQL
>Tip_2090
MFDQMYDVYDCDMSFDVGRF
>Tip_2173
LWETLYNLLSLDYTFIEGKL
>Tip_2174
LWETLFNLFGLDYSFAEGKC
>Tip_1875
IWASILGAFGLPYTYSAHEL
>Tip_1876
IWANIFGAFEIPYSLETRSL
>Tip_1836
VWESVFGFFGIDYTFSANKL
>Tip_1837
VWEELFDFLGLNYIYSSSKL
>Tip_407
FWDGHDALYTKHHRFLQGSE
>Tip_1309
LWKRYDTLYPNEFQTSQGRK
>Tip_1310
LWKDYETLYPNEFQFTEGRK
>Tip_1645
IFHEYKNLVMRSLQLQKNFC
>Tip_1646
IFHVYRNLVKRKFELNQGYK
>Tip_2454
EWHEYQNLIARDLQLTQAYC
>Tip_2455
EWHEYLNLIARDLQLTKGYC
>Tip_2179
IWYDFAQQWIEELEAAAVSV
>Tip_2180
VWYDFAQSWIEELEAAAASV
>Tip_1843
IWYDFDQLWIEELEAVAGKV
>Tip_1208
LTMIFDAEWFASQATSRKLT
>Tip_1493
LLFELEAIWAIQIGASGAVI
>Tip_1494
LLFELEAIWAIQIGTSGAII
>Tip_1416
ILIQYEALWAAEQGCAGGVP
>Tip_1517
VGLEFEEFIIDREEASNGTM
>Tip_1518
IGFSLEKLWLETHDSAAAVP
>Tip_1176
LPTNHDLLQMTERIQAAGTL
>Tip_1177
LPFNYDFIIMTERVHAAGTL
>Tip_521
IPSIHDFRSIRVSVHASSTL
>Tip_165
VCNQFTSILIRDLVFLDGMT
>Tip_575
VCMDFTPILWRVTLFVDGMQ
>Tip_2590
VCHDATPIISREFVFFDVAH
>Tip_4082
IMKEYVPTLNKDLFFFEIPE
>Tip_4083
ISSDYVPILNRDLILIALAD
>Tip_2686
LAHEYVPILNREYIFFDSPG
>Tip_1384
IWHAHEVSLKTQIEMDDGAM
>Tip_1385
IWYSANILLIQNLEYQDGSL
>Tip_2595
NIQDAVSKVMADINLKKEME
>Tip_2596
NIQDAVDKYMMSIHLGKDAM
>Tip_3105
EIEAMIQKVLEVTHIQDSKE
>Tip_3106
ELDGLLEWVVRVLQQKKTRL
>Tip_1527
DLEEPITRAMRSVQLKKAKL
>Tip_3337
KLAEGLLKLARHIRLARGAL
>Tip_3338
KLAKGLLKLARHIRLARGAL
>Tip_1235
QKQVGKYEVVEAIKHEEGDR
>Tip_1236
QMETAKFEVLATIKAHNGKY
>Tip_2764
QVETNDYNVLKTVKLDRGAK
>Tip_2765
QEETNDYDVLRTIKLDKGPR
>Tip_1030
QPQYAIAEVLKNIKLLSNGL
>Tip_1794
NADEQILVSIASLQLIRPPA
>Tip_2420
EMSDFLAIAIGRASLLSPTI
>Tip_2421
NSSELLQSAVSRASLLSPSV
>Tip_2149
EMEESIAIPVGELSLLSVSI
>Tip_2150
KIEEFIAVPLGELEMLSPSM
>Tip_1786
EMDEALLHRVRNLQLLMQAI
>Tip_1565
SLPEKFIEDIKYLTETSDTL
>Tip_2633
TLEKKFVDFTRHMAQVEDAL
>Tip_2634
SLEKKFVDATRHMKQVEDAL
>Tip_2867
ELDDSILKVARSFKLVNDAL
>Tip_2868
ELEETLLKLVRDLKIVKPSL
>Tip_357
DLDNSLSRYFRDIVFTKNKL
>Tip_3749
TLSGTLSEAFQDGFLKLGKQ
>Tip_3750
ELADRTSVAFRESILSIGKE
>Tip_374
ALEDGIPREFTDIVFNKSSL
>Tip_2293
EKNETWRNILKHILKAKTRI
>Tip_2294
ERYEAWRDVLKKILESQARL
>Tip_2219
RSKETADRTMKDLEEEFEKL
>Tip_2220
RARQKADSSMKDGEKEYELL
>Tip_1399
KKEEAGEKTRYQAIRKYERL
>Tip_11
DLEEAMSRVFRDLHMKKESA
>Tip_1155
ELERAMSAVFKDLKFEKESL
>Tip_2297
RIAKEVGATKKDIRFEEESV
>Tip_2298
ELEQAMSAVFKDLKFKKEDL
>Tip_475
GFEEAAPKLYTGFKIGQDSF
>Tip_476
KFEEASSRLFGGFRISGESA
>Tip_947
PFERENFRLEPGYKLKGEEL
>Tip_1059
AFDHNDFKLAKCYSLDAEEV
>Tip_3952
KYERFQYRLQEYYKLLQDCF
>Tip_3953
RFEQFDYRLAVFYKLEEKTL
>Tip_2008
AFEQKDFKLQKCYKLSGDKK
>Tip_860
VLIDASKRFYGEIARLGQNY
>Tip_861
TYVEVSKPISGGIAIFAKKW
>Tip_369
ALVDAGGPFFQGVTNLGQKY
>Tip_3797
GLVSVGMAFVRTVTSLGQRF
>Tip_3798
KFITAAISFVKTKTTLGEKY
>Tip_2771
GILNTGLAFARSTTSKGSRF
>Tip_48
TFKKTNAKFYGRLGIRADNF
>Tip_1764
TVQAGIKTLIKQYDLKEDKR
>Tip_1765
TLQEPVNSIVKEYELKDSKE
>Tip_3028
TNREGINSIFKDYDWKDDRQ
>Tip_3029
TLREGINSIFKEYDWKEDRE
>Tip_1701
GIEGNVTGYFNSERMPPKAE
>Tip_2486
DRQTNLPKTHESLDLGVRAL
>Tip_2487
GEQTDVSRSHQSRDLSPKAL
>Tip_2377
EVDFNVRPQAKPSTVTRISE
>Tip_2378
EVGLNLHPRASEDKITRISP
>Tip_1703
EIKYFIQPKPKDELACQSNE
>Tip_1491
ELRVHIASHPKNEHVCKDGE
>Tip_158
DLKANIATYFRNDQVSPEVS
>Tip_388
EITSNLATFFKDEQFCKEQE
>Tip_1539
AVMAGLILVTKRPDFCPTEE
>Tip_1540
TIKAAFILPSRRPEHFPCEE
>Tip_2335
AVKLGILRYLSRPTFHPKSE
>Tip_2336
AARVGLFRCFSRPSLCPKSE
>Tip_1654
EIKAGMFRFYTRPDFCPHQE
>Tip_2880
RASIHITGFYKYGILHSADN
>Tip_2881
QITTNLVGFYRNRHVLADAD
>Tip_655
RFTSELAGFFRNKQILPDSL
>Tip_3717
TVDANLACYYRSGQVCAETE
>Tip_3718
WVECSVSMFFRSYRLSASSS
>Tip_912
EKDKKMAPLIRRFSLGQSAF
>Tip_913
ELDKAAAPLLRRFSLGQSTF
>Tip_3094
EVDECSGRLKRRYNLVFNKV
>Tip_3095
ALDKCSARIDRRLSLIEHGV
>Tip_1243
ELDRRGARLCRRFNIVQKSF
>Tip_2055
DLEKNATTFVRQIALVNPMI
>Tip_2056
DFQENATTFLRNFKFYNPMV
>Tip_2353
EIQSNTTRFLMGYSLTKDDV
>Tip_3759
DLAINTNRFFLHFSLLKKIV
>Tip_3760
HIALQSRRLFPYYSGFPSIV
>Tip_3345
LIEASLVLNFCHLHMGKPAL
>Tip_3346
LIEACLVIYYCAVNLGTPAL
>Tip_1673
FIEAALVLNYCHLHVNKPAV
>Tip_139
YVIDEEGIKHNYIVVARPTF
>Tip_3041
YIAFEELTRYNKIRVPKPAL
>Tip_3042
YIAFEELSSYVKIRTPKPAL
>Tip_1027
FVGYAEMKRFLQMEIPKPAF
>Tip_1114
FFSFDQLNRFCLFEFKKPPF
>Tip_1115
LMPFTEFTTLPQIDFPESEI
>Tip_737
FLVVTENSRFDLLDVPKPTF
>Tip_1550
FVLAKEQTKFDRNQVPAPNF
>Tip_1551
FLVVKETSRFDVWEVPKPQF
>Tip_447
PLKAEHIVDWSVAFVSSKGI
>Tip_3212
IFSAAMNINLSLAFILDESL
>Tip_3213
FFKIASIIDLALSRVLASAL
>Tip_413
VLEAKELVELAHFFVGGPML
>Tip_3973
DVDREDLLGLDPAYIGGPSL
>Tip_3974
TLDSREAIGYDAPFVGGPSL
>Tip_955
VLEPREVCSYPDFFIGGPTL
>Tip_645
CLEGEELEKCAEIILGVSAV
>Tip_1915
CLNGESRVKFRQIVAGIHTK
>Tip_1916
SLNGESRVRWRQLIAGTHTK
>Tip_3920
GIDDSNMIELSMLTTKRAPM
>Tip_3921
GIDNVNTIEINDKTSKEAPM
>Tip_2774
GLDRIKLVQFQNIVHRRATM
>Tip_2775
GLDRLKLVQFQDLVHQRATM
>Tip_3321
GLDKYRLVHFTNLVVHRASL
>Tip_3322
GLDKFRLVHFSNLVVHRASM
>Tip_641
RADDKQLIKFIQIIVNHQNL
>Tip_1964
MTDDKSIIRVDYIKASISAL
>Tip_3010
VVNDCCFVESDQIDNQVNEL
>Tip_3011
SLQTTTFVENDALDGAVSAF
>Tip_3667
VVDEKSIIEADQINATIVVL
>Tip_3668
VVDEKAIIEADQIDATIIAL
>Tip_3117
ALDGRATLAFSVLILYMKNL
>Tip_3118
TQEGSASLVFSQVILKIRML
>Tip_3005
YEAVREAITTTHLYITKPTL
>Tip_3006
YEAVREAITTTHLYLSRPTL
>Tip_2559
FVELRDVVDGEFVHLARPLW
>Tip_2560
FAAKPELIAVVYVRAMRPIW
>Tip_2496
RNYEKCKQLFRLILLKTISF
>Tip_2497
RAKERCTDFFRLVLLRTIFI
>Tip_909
RPHEKCIDNYRFMITRTISL
>Tip_131
RIDDDPFTWIRGVVLGMVCL
>Tip_1079
YLKLDPLQYFRVRIIKVAAL
>Tip_1080
FLKLAPFLAYSARVVNVANL
>Tip_321
YIKCDPQMFSRVLLVEVAAL
>Tip_1158
YIHNDPLQFLRLQIIGIAVR
>Tip_2588
FIRNGPGQFYVIELMTIVIL
>Tip_3007
SLYGGAGKLYQLRLVKIAVC
>Tip_3008
SLYSGSSRYYVVRMRTISVG
>Tip_23
FLNDDPIMFYIMMLLALAAL
>Tip_848
LIANSKLVLYVITLIKRSKL
>Tip_849
LLANSPLVLYVVTLINRTKL
>Tip_335
FLNCSPLVMYILYLLPNSTL
>Tip_831
IVGSDKIEFNIFHTIGRDKA
>Tip_1197
VVGLQKIEIHHLRTPGKSCL
>Tip_1198
SMGLDQVAWIKLHEPAESNT
>Tip_188
FINTAPTALLLLHLLGSAEV
>Tip_68
FTQHSKLLLYVLILAGRSQL
>Tip_3
LLKETEILYFNKIPAGRPTL
>Tip_1545
VPKQASIIYFRDIVEGTSML
>Tip_2044
VPQQKSLTFLREVLETRPLM
>Tip_2045
IPDKKAIQFLAKIIEARPLL
>Tip_619
IPKQASVIFARDIEAGRPRL
>Tip_2351
IPEEANVGYLKDMYADGADL
>Tip_3661
LPDSASDIYLSEYYNGAANL
>Tip_3662
LAEEATDIYVDEFYNGTEDL
>Tip_1696
LPRQTYILYLKPIYEGEEMA
>Tip_3855
EELNASVVLHLQIIHKRLVL
>Tip_3856
EEANADIVLKMQVFQKREIL
>Tip_3358
PDLNESARIVTQVLGSHLCM
>Tip_1397
PKVNTTFRYFEQLISTEDLL
>Tip_2247
PKIHPALKFLQALMAPEHFF
>Tip_2248
PKSFAALQFWEAILAPDLLF
>Tip_1900
PRLKITLKYFENLLSPENIL
>Tip_1075
PRALGSIEYWKRIITEQSFP
>Tip_3657
PRCRPTADYWDRAMSNDALK
>Tip_3658
PQCTPTADYWETLMHDDVME
>Tip_2920
PRIHETFHNLGRVISADALL
>Tip_924
PKVNQCFQYWDELVTSRAFT
>Tip_715
PPAEPASVYWDKVVGSKPLL
>Tip_716
PPAQPSLVHMSKVSGNREFM
>Tip_171
QPDRAEYTMYHNEIAAKKSI
>Tip_322
SPDEAEFGLNKGETSGNKDL
>Tip_2571
SAEQQQEYTPEIRLKGDVNV
>Tip_2572
EAEIQKDYTPEKDVQGDYAM
>Tip_2131
SPEQQQKHIDKSELRGDIDL
>Tip_400
SPEQSQHGLDKNEVGGDKDI
>Tip_676
TPRACKYYTNRHAIASDENV
>Tip_838
TAKASKYYTNNHDIAADENV
>Tip_1822
AARAKRFYRCDQDAILEESM
>Tip_1823
VAKGAQFYTSNEDAVSEESV
>Tip_1209
EPEQLRFIANKLKWGGYQNK
>Tip_1210
FRKQIQFVANQMNIGGYLSK
>Tip_647
TNRQLKFFSKRLQFGQQDGM
>Tip_147
RPHDPPHNLFQAALALKPVI
>Tip_324
KPHHKPHKCFSHEFGCSPKA
>Tip_972
LRHNKPHKEKKNGIASSSSL
>Tip_4015
HRYNKAAAQEDNDARKSVDL
>Tip_4016
CRQNKPGQVAANDLQIMPEI
>Tip_631
KQAVYKWLILDDDIGTGPSV
>Tip_632
KQAVHKGTLLGEEVGTGPMA
>Tip_2089
SANYAYYGDEYDELGQREVW
>Tip_2907
TPTFDLLGLAYESLSTMQYL
>Tip_2908
TPNFPLYAQAYEEVAKRQFR
>Tip_57
LFHEAEVKVFALDVLFADAI
>Tip_1959
FWGPDNNYLDRKACGPQVET
>Tip_1960
VYDSDRRAIDRKAVSVKTET
>Tip_968
LWSSANGRLNKDIIVFEQDL
>Tip_969
VQKASSGAVHKDVLLLEVDL
>Tip_1662
SYNTFDNAINKNDQVVKTLV
>Tip_2446
VFNPTKQNRDQKKLMFRVEG
>Tip_2447
TYNPKEKCKQQNKLAIKIPA
>Tip_3548
AFSYPGFLLDKKDLTQKDKI
>Tip_3549
TFDYPGNLLDRKDLLNRASV
>Tip_1127
IFGYQEAFENYNEFTRGNRV
>Tip_1128
IFVFAAAFENYKDYTRGGRF
>Tip_166
IYDSASFYVDKQELLARSHV
>Tip_467
IYNETAVFTDEFELMASKAI
>Tip_3059
LYTHSGMVTANQSLFQDQKL
>Tip_3060
LYNAGGLISATQEFLQNDKL
>Tip_3859
IYDQTGFFTASQDLLASCRL
>Tip_3860
EYDVTGMFTNSIDLLYCVRL
>Tip_234
FAVNNYFLYNLLQMLGGKGT
>Tip_3173
ALKEPLSIESETKLLVGYAV
>Tip_3174
AYKESVSIESEVRLLVGFAV
>Tip_2354
VMRDEAFVASELELVNAAAC
>Tip_2355
VYKENVFLASELTLLSVLAA
>Tip_2429
LYRRHVFCPGELNLISATAF
>Tip_2430
LYRQPIFVPADQRILPAQEF
>Tip_808
LYTAFSIVSGFVLHLQAAAT
>Tip_985
IYEESSLLSGELDGFAKKAR
>Tip_3794
IYEEEAHLAGELEDFGGKLF
>Tip_3795
IYAEEAYLIGELRRFAGKVF
>Tip_130
IHRQTAYLMNEGEFEQRLNA
>Tip_2565
VSVQTDLLNYSLEFSEKIFE
>Tip_2566
ISVQTDLLNYSEEFSEKFFE
>Tip_896
VKVRIDLLNYDLKFSQKVFE
>Tip_3377
TSDRTDRLDHSIQFAQTRFD
>Tip_3378
SASRTDRLDFSFQLAQKLFE
>Tip_2199
VATSSDRLDHDLDFSQKLLD
>Tip_150
ISRHAEFLKYELKFTERLEF
>Tip_1266
LHNKSTLLCMTLDLTDASAI
>Tip_3391
MHDDSKFLSNEIASTDASPL
>Tip_3392
VHDQSKFFSNELAIMEANPL
>Tip_3240
LFSALTVVIPGRLLLIKVWI
>Tip_3241
FWGKVAFILQGKILNTRMKD
>Tip_733
IYTAGFVLLNGQQVTLVKNF
>Tip_734
VYYLVILLVFGEHAMFTKKF
>Tip_2431
LHTGVAVLAPARLVMIATIL
>Tip_2432
LYNEVSALAPSKLVMITTIL
>Tip_2448
MYHNSELAGPDKLVNLEESL
>Tip_3264
MYHNSSLLAPDKLVLLEDTV
>Tip_3265
QYHCDHLLAPDRILILKLSL
>Tip_2547
MFVKEQIGAPNELVIQRASM
>Tip_2548
MFINAQTAADNKALVVQAAT
>Tip_2472
IYTNSVYLAPNKIVLLRRSL
>Tip_2473
LYINSQVLAPNKIVLLRRSL
>Tip_1555
LYDYDGVFREPKLILVARSA
>Tip_1556
LYDYDDAYREPELILIASAA
>Tip_1392
LYSHAGIFKTPDLTMKSRNP
>Tip_2349
MLRWASDWKEPAFMFVKESE
>Tip_2350
IFNYTCKYKDPEVLLVAQAT
>Tip_3090
NYNFAAMCTTAETLLESESA
>Tip_3091
NYAFASAGATPETILTNASG
>Tip_2312
VMSVGRIFSQPDLLIVDATG
>Tip_2313
IFAAGGVYKRPNIVIVVSSG
>Tip_83
FLHFTNVVKEPINIVMSTTQ
>Tip_446
LLHYAGVVRRPKELILPAYS
>Tip_2610
LFFYAGVLKEPTSGIMTATS
>Tip_2611
LMHCAGIIKCPNEVQMGINE
>Tip_1018
LQYSGGYKSNASMAPVPGQL
>Tip_1769
FYRTGWYTKHPEIGLVPGVL
>Tip_1770
FSSTSWFSKHPEVWILPGIL
>Tip_3897
FCKDAWLLRLSDLGMMAGSL
>Tip_3898
VYRRTWYVQTCEIGFLAGTL
>Tip_1874
FYGNESYVRPNEVNLLPGVL
>Tip_1407
LHDLNGFLRGTTRALIPLDA
>Tip_1408
AYEIGAPRKKTTTCIIPLPP
>Tip_1615
VEYIVAIRVAPGVIMIPGQV
>Tip_2580
VEYVVSIKVAPGVILLPGQI
>Tip_2581
VEYIVPLNISANVILISGPI
>Tip_507
MGYIVAFNYEHIGYELTNKL
>Tip_508
MSWFVGFGTNSSGHDMTKKL
>Tip_402
YGYLGAFPKEPLVKLITHTH
>Tip_1924
LKEETSAILDEMYLSQIPVA
>Tip_2330
IKETTTANLDDSYLSRIPSA
>Tip_2331
IKEVTTAKLNDGYLSRIPSR
>Tip_1302
LEYDCRLKLEDKYMVKVPVF
>Tip_1303
IQYNCALKLDDKYLVRMPVT
>Tip_3803
TPTNWYCDRTAQVKITATAG
>Tip_3804
VPNAWFIEKLQMFMISVIQG
>Tip_3365
LLDNAFIENNDKASVSAFAG
>Tip_368
IPQDTCIEESHRCALVSLVS
>Tip_239
LQHSGTIDIHDKVLIGFLIT
>Tip_707
ALYNAGVFPKAEQTPGLEVV
>Tip_1636
VFFTGDFLHNGEISPGLDIV
>Tip_3328
IFLDGTYFMGASIVKALETR
>Tip_3329
IFLEGTFITGAELVKLLEVR
>Tip_458
ASFDGALLLEATLMKSLAIV
>Tip_151
VHYDGAMLMHDRVLSGVLVI
>Tip_2733
VWYNGIILVLDHIVETSSHI
>Tip_2734
HYYDNLVLELDRIAASKTTI
>Tip_465
LYYAGLVLFLGGVLSGPNNE
>Tip_466
CYYSGLALLLDGVTAEPSEV
>Tip_3156
FYPTGKTALWDSVLVDRSKL
>Tip_3157
FYDVGTMLMPNKLVVDFKNI
>Tip_3576
FYHTGATALLDRILTSKSTV
>Tip_3577
FYNCGKQFLLERVLKAKATI
>Tip_833
LYNEDAIVYYGRIIASRMTL
>Tip_1656
PYSASSSYVQLKLFERKLIL
>Tip_1657
LVQAEGTTYRIKLFRRAMLA
>Tip_3578
TYHAEAGTTQDEGWLEEITH
>Tip_3579
TYQADAGAHQGKVRADKMSK
>Tip_2410
TREDVHLMFSNKITKKRLTV
>Tip_2411
ERDSEALVHRNNLFKKRLTI
>Tip_292
LHDNTTIIYSDGAVEKKLTL
>Tip_3917
WLCQTDWILFPLMVTANSYN
>Tip_3918
FMCQEAFVFFSLVVDANEVS
>Tip_336
LLSEDRFVYFNLVVAGATLS
>Tip_337
RLTEEFIVLFYLFLGGGAVY
>Tip_219
LKTQSAFLYLNKVVERGTVD
>Tip_3639
LKARDAILTMRARVAQPNVG
>Tip_3640
LKARQAICTMSSGVQQPDVG
>Tip_2821
LKARQAILTMRSAVQQPGMG
>Tip_315
LNARRYIIASRNVVELPDVA
>Tip_32
LITEERMIMYDPVLEPDMSA
>Tip_1525
LGEGADVVFLAALVIAENLL
>Tip_1526
LSEATSTIFLAALTYPEPLL
>Tip_245
SVGIVSVSLLAAVVVATQEI
>Tip_1336
EFKDKLIVFIVPLWTKDNNY
>Tip_1337
ELPAKVPTFIAPLSAGEQEF
>Tip_3614
LTPNETPVPVAMIPDGTESL
>Tip_3615
LLHVEMPMPIATIADGTKAL
>Tip_4
LAGSSNIVYAIAMTVATALL
>Tip_2937
VCGATNFALILGEVIDDDIL
>Tip_2938
VCGETQFALVTREVVEEAIL
>Tip_2147
IMGEDMFLFIAASPIGDPLL
>Tip_2148
VCCKATSYFWAVAPVANPLF
>Tip_2358
MFTAVAVVFLGPFEVMSETA
>Tip_2359
MLTFIIIIFIVQLELVAPFL
>Tip_1326
SQEEIVLIFFYTLEYTQVYL
>Tip_1327
SQEEIVLFFFHVLEYEQVYL
>Tip_1448
FEITSHVVFLNAIHYRSLPL
>Tip_2006
YNMTTQVFLLVAVACATSSF
>Tip_2007
YIIECRILVLVTMEMSTVPL
>Tip_3022
MVMDAIAMPLSPLSFKLLQL
>Tip_3023
VIDEGLLLAITPLSMKYRHI
>Tip_859
MVSEGAIVPLAAMSMKFQEL
>Tip_965
LVKNAARVLLEAVMMQYQQA
>Tip_966
MITEAGLTPLASVQMKYEEI
>Tip_1015
LVTEPGLVPLAAMSRRYLDV
>Tip_1016
LVTEAGLVPLAAMSMRKNDV
>Tip_635
FYRKSGMHYLEEGHVGKPGL
>Tip_636
NYTKHRIHNENRGRLKRPGV
>Tip_29
FYTKANLYYLAAMHLARPAL
>Tip_2488
WLEPKQNEAMLSYTLPNICI
>Tip_2489
WIEPKQSEAIKNFKLPDICI
>Tip_2665
WIKPTKERAKLWFWLPYKCV
>Tip_2685
WMKPSQLKAKVVLWLQYKAV
>Tip_2801
WLGPPKNEASVIGWLPYKRM
>Tip_2802
WLKPPRNEAKVIDWLPYRCA
>Tip_802
WIEGEEERALVKWKIPDCCL
>Tip_4058
YVEGEDERALGKAQLPDALF
>Tip_4059
YIEGEDDRHKGAGQLQNIIF
>Tip_661
WATPFEIFRVVKYIFRDLTL
>Tip_662
WVQPLVIPGEVQYSLKEITL
>Tip_118
MLDPTAVPVVPHHALPEVGI
>Tip_1239
FVDPAELPKHAEKGEPDYTI
>Tip_1240
FVDPSALPKYPKYGSCEYVA
>Tip_3471
YTDPEKIVKLTGSEYAKVIS
>Tip_3472
FCDPKKVSKIGRLTFARVVI
>Tip_1649
FIDPKKVAKLAGKEYAKILT
>Tip_978
FCDPITIPKYEKDSLAKVFH
>Tip_979
FCDPAEVPVYKEETLTMILM
>Tip_3050
LVNKASLRFYNHYTLPLLCI
>Tip_3051
FIAEAQLSFDTHPTIPLLCF
>Tip_810
PVYPSRISIFDNYELPGIGI
>Tip_2040
LFQRPKTNKIRKYDVRGLIY
>Tip_2395
LFQPGRKSKVNKYNISGIPY
>Tip_2459
IHQPSQKAKIRAYRALKIPF
>Tip_2460
MFQPNRELQIRKYHVITIVY
>Tip_4020
TVDPESLTLYTNYEAPAICI
>Tip_4021
IVNSKNLTLFFKYESPVLAI
>Tip_175
LHETVELAFLGETEFPHLGC
>Tip_1258
RPESQDWEFLGASETTPQSI
>Tip_2814
QPANHETESSGCVDNTPLTL
>Tip_2815
QPANSETDNSGSVDQSPLTL
>Tip_1902
DPASYETNFLGATENTPRDF
>Tip_723
EHQLDEMGDLGAEDEDPFGI
>Tip_278
SVRSLPFSFIGVFQLPELGC
>Tip_516
AFKPIKAKLAYLIEPPSGKL
>Tip_2751
LFYQVRSKITWQIDLPSGSM
>Tip_2752
PFLPLKTKLQWPVGLPNGPL
>Tip_872
LFQPLKTKFAWQVDLPNGTL
>Tip_1532
LFKPIRINGCKQTLYRILNI
>Tip_1820
YLNSIKIAVLENQAYPRGGL
>Tip_1821
SVRPLQVNVLERQIYMRGGL
>Tip_98
LFASLRIKITAEAELPQGSL
>Tip_99
MVAALRVNKTVEGILPHRSL
>Tip_319
LFARVVFNTYPDIDGARETL
>Tip_320
LFARVVFDTYPDIDGARELL
>Tip_3938
VANRLRVSVRPNTEGALNQM
>Tip_3939
VTGKLCKAIRPLLEAVLGLI
>Tip_2233
VTGKLNKGLRPLVDAFSHGQ
>Tip_1867
IIGQRFTSFNPITDEQEKTR
>Tip_2422
VYGKFPYTVHSQDEDTEDAL
>Tip_3827
IYCKLPYDVHAQDELLQEAF
>Tip_3828
INGKLAYDVHAQDEPTQESY
>Tip_1961
VFPHLVYAGYREMDGGEAAM
>Tip_1962
IYLTMMYKIFPGIEGKEGKL
>Tip_699
LYPHIVYAGYPVIDGGEATM
>Tip_799
LNNELLEPTKGDVDPEDRAQ
>Tip_2614
RYLRPATEMSKQANYTKPEL
>Tip_2615
RYNKPISDISIQDSYGKQVL
>Tip_1644
RYDKVLSGTGSEFDPQQQEL
>Tip_481
LYDRIIFGTSGELDPNPPTI
>Tip_2637
LASRTIANITGDLHASHSPL
>Tip_3368
LLIRALIAKFGDIQKTQNVL
>Tip_3505
SNCGPLIRLLGNVDALRKFL
>Tip_3506
LFCGPLVQIFDDVGANRRLL
>Tip_3159
INSKAASTLRGETACTQAIL
>Tip_3160
LHSKVAVILRGGLGCAQLLV
>Tip_3171
YKTKKTGTKQQEINDTSQLI
>Tip_3172
WKTKRTATEKQECNAEDQIL
>Tip_2711
MQTKISTTIQVGIKIQDAII
>Tip_420
LHSSILFSLPSDSDASRPTF
>Tip_258
FYNPVIFIKYGEQDLARSIL
>Tip_1420
LHNEAIFRQYYNPGLDAPLI
>Tip_1872
IHSSITFRKYQKDWMDDPFL
>Tip_1873
IQSSINLRKYNDPPLDSPLL
>Tip_491
YYGAQVFLKFGAQDLEKPIV
>Tip_280
VFAQLAFVKYSATGEDSPKL
>Tip_703
VFATATFLNHTADTQKEDHL
>Tip_2973
MLPTVDMAKHLSQIQKEDQL
>Tip_2974
LTPTNDAVKKLAEREKEEGL
>Tip_2334
MLLTTNVVKRNSGLKDEGHI
>Tip_2113
LYTMAKIIHRSRQAKEEGER
>Tip_2114
IYAVPNAINRSKRVREEAEV
>Tip_1958
LFTMWRVIHWSRHAEEQIPM
>Tip_3655
IVRTITLIEYNCQAKSDPKL
>Tip_3656
LLRTISIIEYSCQAVSDPRL
>Tip_112
LYGFVGFGYYPELDCKKPTL
>Tip_427
VYGFRGYGFMNELDAKRPVL
>Tip_1194
VYGYRGYGYEEELDCKRPVL
>Tip_2803
AATYEKQSLIGELEVKRPVL
>Tip_2804
ANSYPKYTYFSELNLKSPSL
>Tip_1629
LQGFKAYSGLRKVQAKRITL
>Tip_1630
VEGFKAYGGFGKIECQRVTV
>Tip_2375
INGFRTFGHLRALECKRMIL
>Tip_2376
VSGFRDFGHIKALECKRLIL
>Tip_2249
VYRFNGYGYFKDLNCKRPVL
>Tip_2896
IYGLWNFGKFKELELRRPNL
>Tip_3473
VSCVRNFSFFKEFDCKKPTI
>Tip_3474
LFRVNDFKLYKSLDTRRPTI
>Tip_429
EWDEDGFPVLRETAHTNITS
>Tip_430
KWEEDGFPVFRNAGHRNIIS
>Tip_1165
NWTEAFWQCIRESGDKELES
>Tip_3875
ALCLKFFSAWRQCPELGALP
>Tip_3876
VSCKKFYSSWGKCPKLGAIP
>Tip_3765
VLLKSLCSTSSECPEIDAVE
>Tip_3360
VLAKTMYACWLDCAALRRSS
>Tip_1981
KWAKTFYADWTDCVTCDLQT
>Tip_2612
AYGDKNIPATEAPGYEGEHL
>Tip_2613
FWKAKNVPVLDAQGFDGSRI
>Tip_1308
LWEPEGRSLVPDNLSLGRVL
>Tip_1401
LFAAEQTTICPNKMSLGRAE
>Tip_1402
VAALENAAITPTQLSIGRAN
>Tip_878
LWTGDQIYTLAQNHADGVRV
>Tip_1729
LWARDGIELLPNKAYEGAST
>Tip_1730
LWARDGIELLPNKAYEGAAT
>Tip_1787
LWTRDGIQLAPKKVYEGPSK
>Tip_1788
LWARDAIRLLMAKYYQGAEM
>Tip_3262
LWQHLGPTTISRTLYDGSMR
>Tip_3263
IWGKAGLKILPRTAYEGSKR
>Tip_953
LWGKNGLELLKNTAHGGSAR
>Tip_417
IWAEDGIPILPDKTFEGATT
>Tip_1134
MWVERGNPSMAETSPQKLQI
>Tip_1135
VWVNRGRPGLAPTGPEKLQI
>Tip_4094
TWKPVGVGISSLTATTKLRI
>Tip_4095
TLRPIGIGVFSIEGTATHET
>Tip_927
SYAAIGPPIGAWNGTTRFKI
>Tip_928
TWKALGHPVSAWSGATRLQI
>Tip_210
LWQDKGMPVIADACYQGAQV
>Tip_1247
AHQCDPLGTVSKLQLGEPGA
>Tip_1248
AHTRSPVASLPQNQLLKPGL
>Tip_3516
MHPSTDVGTLSKINISDYAR
>Tip_3517
MRPNKKIGTSSKLNVSDYAY
>Tip_3140
MHTNKKIGTLSKLNISDYAI
>Tip_2636
LHTTNPLALLAKIKVGEPGQ
>Tip_944
VYKSNEMGSLSKVNIKEPGL
>Tip_409
FFADGTFFKLDRAGFGIPGL
>Tip_4040
FWVAEGFSKFKRGNMNVPGM
>Tip_4041
FYAADGFCKFERGTLNIPGM
>Tip_1473
FFAAPGFCRFRLGNMGSPGV
>Tip_797
FGAEGVFAELYKASLGEPNQ
>Tip_904
YYIDKCIAHLFRINLGDPMK
>Tip_905
FYVDGALAHLYRMSVGEPAK
>Tip_228
WVCDPAWSKEFPATLSEPGA
>Tip_1758
RVTDSAWSEATPMLMHPPGS
>Tip_1759
YLADSAWAYEIPNELHEINS
>Tip_1338
YVCDGAFPTAAPQGMREPGG
>Tip_2171
LSMSGLVTMDEFAAQNIPGN
>Tip_2172
LSFSGIVSAEEGGIRNIPGN
>Tip_3776
VSAEGGLEPGDLQNLGAPEK
>Tip_3777
VTSQGGFEPSDLENLGTPER
>Tip_1700
ASAEGGLEGTDFENLLTPNR
>Tip_1343
ASAEGGLEGSDFESLGTPKR
>Tip_601
MYAEALHARVDKVAECSLEI
>Tip_602
IYADTRYGRLDRVASAPLEV
>Tip_3586
LFSEAKVGALHLQSDSSMEY
>Tip_3587
IHAKPKRDLQDRIADNPLDF
>Tip_3907
LFAQDRFARLDKVNTVEHGL
>Tip_3908
LFPENRFGNMDSVCTAEHEL
>Tip_1816
LYNEREFGILEKLSTYENSV
>Tip_1817
LYSEEQFARIKTLASGEKEL
