# Supplementary material for: Phylograd: fast column-specific calculation of substitution model gradients
Source: BMC Bioinformatics. 2025 Dec 23;27:20. doi: 10.1186/s12859-025-06353-4 (PMC12836810; doi:10.1186/s12859-025-06353-4)
Supplement: Supplementary file 1 — (zip 4800 KB) [file 12859_2025_6353_MOESM1_ESM.zip › alignment_4096_500.fasta]

>Tip_135
LQENNVSTVVEAMMNTNVDANAAGFKMVAMDAMLGRRTQGVIEAAETLAAGVIAKCIQGL
QGSQVGENLLQMMVPRDIKSIDLIVNRNLEDILNKARLMERLIFIQNYSQGAVSAETQFL
EISGKEEILFQEQSLLLSLHANHAAQANLANVLTFFLYDTSDMPAALASFVIRWAIVDLN
TRETAYHQIAKELKYFLVQIQHKANAAIVLKVNYKNKEVEISRIDLNLKSLKSFEASKEA
DTIGGAFSSFMYLLDISAYKLAANRARFVNAQYATDTCTSDIDGEIFSEYTCSKNGVDYQ
SAIVDDFAIASNKEYNNRLADVAHVSISPAYKKKEDQATFRFQDSNAIKAEVPAEDDDDD
TKETGERRIIEMDGGGSNAMRDDAELSEHATHILGRRISNPIIYRRNLSREIELDVFESH
SSLRISGFSDITAGGQASAMEYSNDIDLSLKGDAKFSMSITNVFLGGYKEHPTSRFIVLR
PSNRAVSIDQAVELKGSTIG
>Tip_136
LNENDATTLLEAMMDTNIEANCSGFKMLAMEAAIGRRTQGVLQIAEAVAASIVERCIQPV
QSQQVAENLLQMMVPAQMKSIQLIVQEGLEDIMTKAKLMERLIFIADYSQGAVSAETRYL
QINGDNEIAYQEASLMIQIHANYAAQANLANVLTYYLYDSSDIPAAIASFDIRYTVVDLN
ARETAHHRIGKELKFFLVKFQHKADIAITLRVEYKDKQVEISKIELHLKSFETMKASREA
KTVGALFSSYLYFLEVSAYKIEAARASYVNSQFLTGGSTSDIAGEVFSQYTCAAYAVDYN
SAIVEDYDVMSNEEYGERLRSIAHVSISPAYKNQEEEAAFRYEDTDTIKADVPSDSDDDD
KKDVGERRLCKMEGAGCNAMRDDDEITEHAQNILGRKISNPIIYEGNINRELELNVFEAR
SALRISHFSNVVADGRASRMSYTHSLKISLWTDAKFAMGITNVFLGGYKQHPTSRYIILR
RSNRKISIDQQVELEAAKIG
>Tip_1680
IKENDASTLLDVMMDTNIDGDAADFKILGIELASGRRTGAVVQVAQVMSAAVLEKCLQSV
QCGQLAYAFIELIISSELQAVKLVVDEKLINVVRKAQMMERFEFFAAYAEKAVKAQTSFM
QLARDRQLIYTETAAILQLYANNQAQTNCANILGFYLFDDTNVQVELPASTIRYSVVELS
GRQTAHQSVSTELEYALVQIRQKSQIAVQVDVTYPDKEAEITRIRNHMRAMQSFTAAHDT
QTLAAIISAFLFLLELHEHKLSAAEASHVRSQYRKGSPTTDIAPDLFASTAFTRHATHYG
SAVVEDFNVISYATYDDRLRSVAHISIGAAYRDQESRITYRFDSTSTLAAEVPEDSEDDE
RKNINDRRRVEMSSANNNKLRDDDQIAEHASRVFGRQAANPMINQANKSKNPELEVFNAE
AVVKIARFKECLARNRSAALCFSNAIRVSLKSGARYHMSLTHVLTTAYQIDPNSKYIILR
ESNHKITIDQKIDIAQASVG
>Tip_2977
IRDGNTTMLLDVMMETNIEADSGNFKVLGLELASGRRTGAVVDLSAMISANVLKKCLQAA
QASHLAHSLVELIIASNLQATKLVIHEKLINLVSQAALMERIKFVATATESAVKAQTDFL
QLTSDTQMLYEDVAVFLQMYANHQAQTENCNILGYYLFDTTNIQAEVPSTSIRYSIVELS
GKRTANSPVATELEFALIRMRHRSNIAVEVQVNYPDKEVEITRIQKKFQAMKNLAASKET
KTLGSIISAYFYLLELSEYKIEAAEQSHARAQYRNGSATSDVSAEVFASTGYKRHATNHG
SCVVHDFTVINYATYNDRLATVANISIHAAYRDQEDRVTYRHDTIAALAAEAPGEGEDDE
QKHLGDRRKMAMSRADSNKLRDDDQLVEHAVRILGRTASDPVINQAHEGQNPELQVFNAL
GAIRITRFRDSSARNSSASMCFSDAIKIALWTGQMSTISVAHMYVVAFQLRDNSKYIIMR
QSNQKITLDQQIDLQAAKVG
>Tip_2978
IRENDSTTLMDVMMETNIDADTGNFKVLGIELASGRRTGAIVQVAQLLSASILKKCLQAQ
QCGHLAHSFIELIIASNVQAVELVIHENLINIVSQAALVERMEFVADAAEHAVKSETDFI
QLSKDTQQLYNEMAALLQMYGNQSAQTNVANILGFYLFDTTNIQAEIPSSSIRFTIVELS
GKRTAHQSVATELEFALARMRHKSHIAVQVDVNYPDKDAEIARIRRSFQVMQNFTAAREG
ESLSCIISAYFYLLELSEYKLSAAQASHARAQFRKGTATSDIAAELFASTAFNRHATNYG
SAVVEDFSVVSYATYNDRLRTIAHISISASYREQEERVTYRYDSTETFAAEVPEESEDDE
HKHVNDRRRVAMSSANNNKLRDDDQLVEHATRIFGRAASNPVINQANECKNPELEVFNAG
GAIRIARFKDCLARNRSAAMCYSQAVKVALYAGRRYTISLSHVFVVAYQLHDNSKYIILR
QSNHKITIDQQIDLAASKIG
>Tip_2050
LRDNDSLALIDVMFETNVEADSPDFKMLGIELAAGHITDVVLQIAQIISASVLDQPVHTA
QAPQLAGAILELLIVVKLQAVDLIVAEDLNNFVSRAPVMERLVYIADDSEKAVRAETKFV
QMATDAQIMWNEKAALMALYANFSAQSNVSDILAYFIVNTTDVPAAIPSTDVRYTIVDLS
SKKVERQEVAKQLKYQVVKLRYKKNMAVQVDVDFADKQIEIARIQKGFRGMQSISASKDA
KTIAALISNILYILEISAFKSQAAEATYISAQFAKGSGTGEVAADLHAASSFSRSATNYS
SSIVKDFTVVSYREYHERLRPVAHISISPVYRSQEDKITYRFETTDAFAAEVPETNDDDE
KKAQNDRRRVRMSAAGANTMRDDNQLCEDATKVLARSVSNEVIYQAEQTKDPDLNVFNAG
SAVRVSHAREAMASNQSATMCYTNEVNVTLFTGARYTVAITRMFFTSFKMDSDTKFITLR
ETNRKISIDKQIDLERAKIG
>Tip_2051
LQENDALALIDVKFEVNVDADSSDFKLLSLELAAGHMTDAVLQIAFILSAQILENPIHGT
QASQLAQAILELLIALELQAIELLVGEELNHMIHRAEVIERLVYIAESSEYAVRAETKFL
AISTEAQLMWNECGAAVQLYANQSAQSNAADILGLLLVNSTEVPAALPSSDVRYTLVDLG
SKKVARQAVSKQLQYEFVQIKYKKHMAIQVEVNYADKKIELNRIQRQLKGMKAIAASNDA
HTIVSLISSILFLLEVSACKQQAADASYISAQFAKNSSTGELGVQLHGESSFTESATNFS
SSIVRDYTVVSYDEYDDRMRGVAHVSIAPVYRNQEHKVSYRFESTNAAAADTPCTDDDDE
YEDQGDRRKVEMSAAGSNTWRDDNQLCEDPTRLLARSVSNTIIYRVEKEPQPDLDVFQGG
VFIRVTHFSEASAANRSASMSYTTAVNVTMYNGERYTVGVGMQFFTVFKMDSDTKFIILQ
RTNRKISIDKQIDLVRCSVG
>Tip_1614
LKDNDCLTLIDVMMEVNISADSSNYKILAIELAAGHRTDAYLQLATILTATVLDKPLHAI
QTNQLAAALLELIIAISFKSVNLVVNEQLPNLVRQAKLMEAIEYVATYAEKAIRAQTQWL
RIANNHQRLFDEHGILVQLYSNHSANSNTADILGFYLLDNTDIQAAVSSGSIRYSVVELS
ARTAESQRVTAQVEYEIMKMRHRNDIALQIDVDYADKEIEVSRIEKPLRCMRALKAASQP
KTVMCLVSEALVMLELSTFKFAVATASYARAQFRKSSATSELAPDVFASSAYTQNATGFD
HAVVQDFSIVSYAEYDKRLRTIAHISISPAYRNQEGRITYRYDAMGDFAAQVPETKEDDE
RKGADDRRRIHMHANGANAMRDDDRMAEDATEVLGRNLSNPVIPEQENTKDPELNVFNAG
TAVRIAAFKEASASNRSKALCYSNALNISLQQGKRYAMTVTQVYLASFKYESTSKFIVLR
ESHRDISISQKIELDVAKVG
>Tip_2094
LRENTSHTLIDVMMDTNIEADDSDFKVMGIRLASGRRTKAILQVAETLSASIMKECIQAA
QPDEIAQNFIELIVARKLQAIALVVGEDMDNLIQRAPLMERLTFLDEHAETAIRSQTQYL
QITTNAQGLFSEVSSLMQIYSNLSAQTNLADVLGYHLYNNSDVPSQLPSSSIRFNIVDLK
QKAAEYQKVNTQLEFVMVQTRHKGNIGVELDIDYADKKVEISRIERKFRCCHSFEASKET
STLAVLFSAYFFILDLTAYKAKSAGASFVRPQFQKGVATSDIAGEVYASSVYAQYATDHS
SAVVEDYDIISYVTYSERLRCVANISIDSAYRDKEDNITYRYESRDALAAEVPEEDDDDD
RKGCGERRILRMSGGGSNTMRDNDQLADYSSNVMGRKVSNEIIFNVEKSKDPEIDVFNAM
SAVKISYFKQVAATNRSRAMCYSNAVKVAIYDGSRYGMAIRNIWLPAYKYGPSTKFIVLR
ESDQKISIDQEVDLEAGAIG
>Tip_2095
LKDNTAHTLIDVMMETNVEADDGDFKVIGIRLATGRRTKSILQVAEAMSATIVEKCLQGP
QSDEVAKNFLELIIFTRLQAIALVINEDMKNLISRAPMMERLAYINAYAEKAIRSQTEWL
QISTNDQSMLEEVTSLLQLYANKSAQTNVADIFAYYLHDNSDVPSQIPSKSIRLTVVDLK
SKAVDYQLVHTQLDYLLVTTRQKQSISVRLDTDFPDKKVEVARIMKSIRSCHTLRASQEG
STVSPLFSGWFYLLELVQFRAKSAGASFVRAQLAKGSDHSDIASQLFASSAFSQYASNFS
SAIVEEYNVISYEMYAERIREVAQLSIKSSYRGKEENVTYRYETKNAIAAEVPEESDDDD
KKGITERRLVRMSGGGSNTMRDNNKLADYASQVLARQVTNEVIFEVERIKDPDISAFNAM
SGVKISRFRQVTSTNKSRCLCYSQAIKIAVATGKRYRMSVPAIWLAGFKHGPSTKYIVLR
ESNQEISIDQEVDLETGQIG
>Tip_2332
IDDDQCKTLMDVMMEVNIDSDNSSYKIFSWVLAIGRRTKAVLQIARALSASVVSSVINAK
QAGQKAHQFLDLVISTDHETIELVVGEDLENMIQSARLMERLEFVDQYAEKAVSADTRFL
QFFGDNQVLFVQYSALLQIFANYSSQTRLSSIFAFYLYDNSEIPSAVSSNSIRFSIIELS
TKKAAYERVQTQVQWLVVRLRHKSRTAVRLRVEFPDKAVEVARIEKGMKGSSTLRAQREV
PTICVNFSSYLLILDLSSFKVEAAEASYVTAMYANGSGTSDISADVFANSAWERFATNYG
SSVIKDFDCVSFAEYSSRLRPVAHISISAAFRDQEDRVTYNFETSNALAAETPEEPDSDE
RRGTDERRKVKMSGAGANHIADDAQLAEYALNLIGRRITNEVIYHASKSRDPELDVFDAY
SAIMITEFKNVPATNSGRSMCWNQAINLSLYAGERYALGVVHVFVPVYKEAPNTKYVILH
DSNRRVSISQRVDLERATIG
>Tip_2333
LREDQGSTLLDVMMEVNIDADSASFKIMAIELASGRRSKALLQVAKFLSATVLAACLEAI
QADQKARNFLDLIVAAAHHAIQLLIDEDLAKLVKTARLMERLEFVDEYAEKAVSAQTRFL
QFFGNSQGMFQQYVSLLQIYGNNSSQSRLADIFAFFLFDHADLPAAVSSSTIRYSVLDLS
SKQAEYERVSTQLQYMLVKMRHKNDTAVKLKVNYVDKALEIADIEEGMKSSTNLQTQHEG
PTIKVHFSDFILILDLSAFRVEEAEASYVRAQFGASNGTSDVSAQIFANSGYAKYATHYG
SAVIKDYDLVSFSEYDAKLRSLAHISIDSAYQDQDDKVTYNFEANDQIAAESPEDPDSDE
PRGVEERRTIRMSRAGINKMADDEPLAEYPLHLIGRQVSNEVIYHVSRNRDPELDVFNAY
ATVRITKFRNVPASNNGRAMCWNQAVRVSLHSGERYSMGISDIFIPGYKHAPNTKYVILR
ESNRRVSIQQKIDLDRSAIG
>Tip_3619
LKENTGTTILDVMMETDIPADTVNFKIMALELASGRRTKAALNIAASMSAAIMDRCVEAA
TSHQFADDFLEVIVVKTHSAIALIVQETVKNMVRNARLMERLTFCAEHSERAVDAQTQYV
QLSVDGQAVYIQLAQALAIYANLSAQAKVGGILGYYLYENAEIPASIASSSIRYSVIQLK
NVKTEHDHVSTQLRWMVAQMRHKNATALRIPVHFVDESIQVSRIDKLLRASRSLKSLNEA
KSILEQFSGFFYLLDLTAFKVAAASASYVKPQYSSDKGTSDVSAEIFSQASYVEYSTNYA
AAVIKDYTLVAFDEYGERMRPIAHISITAAYNQQDDRITYNYQTTDALAAEVPEEPQSDE
IRGVGDRKTVQMSHVRSNNYSDDAKLADYTLNVIARAVSGEVIYHAGRKRSPELNVFNAN
AAVKTNEFDDWSATNADKTLHYDSAIKVAMNTGERYHLAVTQVFVASYKFAPHTKYIILL
ESNRKISIEQHVDLESTTVG
>Tip_3620
LRENTGESLLDVMMNTDLKADPAKFKIMSLELGSGHRTKAVMMIAAAMSAQVLEECVEAS
TAAQLARDLLEVIVAASHAATSVLIDENLENMVHTAALMERLEHCAASSESAVDCQTQFI
QMTANSQALYVQIASALQVYGNLNAQAQMAGILGYYLYDNSDLPAAVASSSIRFSVIELN
NQRPEHNRVSTQLKFIIAEMRHKDATGLTIGVDFQDEAIEIASIDRQLRASESLRALKQA
KALSEAFSDFFFLLNLTAIKTGASTATYECPQYATESATSDISADVFSSASFVQYTTHYA
SAVIKDYKVVVHKEYQQRLRPVAYISVTSAYNQRQARISYNFESAEALAAEVPEDEQSND
IRGIDERKTVQMSYAQANNLSDDAQLADFGLNVLARQVAGEVISRRSQKRDPELEVFSSH
AAVKTDRFADATADNASSSLHWNTAVRVALFAGARYSFGVTQVFVASYKYPPSAKFMILG
ESNRTISIEQDVDLDRTQIG
>Tip_962
LKDNDATTLLHVMYRTDIHAEHTNFKILAIELASGRRTKAVVQIAETQSASLLKNCVQAT
QARQVAHEFIEIVVAIKLEAIGLIVNENLENLIGNANLMESLEFLDQAAERAVTGETQFM
MLTSGDDTMYQDAALIFQIFSNRSAQAASADVLSFYLYDRTDVPSTVPSYNIRYSIIKLN
SKRTEYQGISKQLEFMILQIQHKDDIGIDLEIDFSDRNVEVTRIERRWRACSSLQSSKEA
CEITTMFSSYLYILELSTYKTSAAEASFITALHLPGSGTSDVSGDVFVAYAFAEQATDFS
SDVVEDFAVIAYKEYSDKVRNLASISINPAYRDQEDRVPFRLEMTNKIKADPPAETDDDE
RKDVGDRRVIAMGGGGSNRMRDDDRLCEHSETILARTVSNKLIHNSTVTHDVQLDVFNAT
TSIKITAFKEVAASGRSSSICFAQTIRVTVDGGERFTMAVRNVYVAAHKRSPATKYIILK
ESNRKISVDQAVDLNTQDVG
>Tip_2863
LKDNEATTLLDIMYETDIEAEHANFKVLGIDLASGRRTKAVVQIAESQSASIVKNCVQGN
HARQLAHDFIEIVVVVKVEAVGLIVKEALDNLIKNAKLMESFEYLDQAAERAITGETSFL
MLSSADDTLFDDASLLLQIYANRSAQAAAADVLSYYLYDRTDVPASIPSYNIRYCVIRIN
SKKAEYQGISKQLKFILVRIHHKDSIGMDLRIDYCDKNVEITRIERHWRAYSSLQSSKEE
CTITSLFSSYLYILGLSTFKTSAAEASFITALFLPSHATSGVSGDLFVAYAFSRQATEFS
SDIVQDFTIIAYKEYGDKLRTLAQISIDPAYRDQEDRVPFRYEMTNKLKADPPSESDDGE
HKGVGDRRITPMGGSGSNRMRDDDRLAEHGETILGRQISNKIIHNASVAHDVQLGVFNAP
SSIKITHFREVVASGQSSSICFAQTVRVVIDGGARFTLGVKNVYVSSHKRSPSEKYIILK
DSNRQISVEQAVDLTVQDVG
>Tip_2864
LKDNDATVLLDIMYETDIKAEHANFKVLGVDLASGRRTKAIVRIAETQSASLIKQCVQGS
QARQLAHEFIEIVVHVKMEAVGLVVNENLDNLIANANLMESFEYLNKAAEQAINGETQFM
MFTSANDMLFQDPTLVMQLFSSRSAQAAAADVLSFFLYDRTDVPAAVPSYNIRYSVIQLN
SKKAEYQGITKQLEFLMVKIQHKDNIAIDLEINYTDKNVEVTRIERYWRAFSSLESSKDG
CTISTLFSSYMYLLELSAFKTSAAEASFIPALHLPGAGTSDVSGEIFVAYAFSEQATDFD
SDVVQDYDIIAYQEYGDKLRTLAFISIDSAYREQEDRIPYRYEMTDKIKADPPTENDDDE
HKGIGQRRIVAMGGGGANVMRDDDRLADHSETCIGRQVSNKLIHTVSVSHDVQLSVFNAT
TSIKITAFKDVVATGRSSSICFAQTIRVTVHGGERFSMGIQNVFMSAHKKSPASKYIILE
DSNKKISVDQAVDLTTQDVG
>Tip_1571
MRDNDVSTLLDIMYDTNIAADNADFKVLGLHLASGRRTKAVVQIATRISASIIKDCVQAK
QADQLAEELIEIVVAVEVEALALIVNESLSNLIATAQLMETFEYVKTSAEHAISAETQYL
MLAKNYECMFQEVVLIFAIFANLTAQSRLADILSYFLYDGSDLPAAVPSYSIRFSMIQLN
AKKTEYPRLGRQVKFLLLKINHKENIGIHLEIEFMDKDVEVSRIERYWEASKSLRSQKDG
ATVANAFSHFLYMLELSAYKLRVAGASYTQVMYVADVDTDDCTADVFASYTYAQYATDFN
SDIVEEFDIIAYQEYGQKMNEMASISIQVAFHNQDNSVPFRFDTTDQLKEEAPAEGDDDD
EHGVGDRKVVNMGGSGASQFRDDDKLVEHPESIIARQVSNKFISKLTKSESMQFGVFNTY
DSIKITQFYNIGATGHSSGICYAKDIRVTLEDGARFALSVTNVFVAAHKNNPTSRFIVMH
ETDRQISMDQRIDLVDQDIG
>Tip_1572
MRDNDTSTLLDIMYETNIRADSADFKILGIALCSGRRTKGVVQVAETVSASVMEACIQAQ
QSDQIAQELIEIVVAIRIKALAIVVDESLANMIESANFMESFEYIKAAAERAVSAETQYL
MLSTHDEIIFEEASLIIQVFANLAAQAKLADILSFYLYDRTDLPAAIASYNIRFSIIRLN
AKKTEYQHISRQLKMFLIEIRHKDNIGVHIQISYADKDIEFCRIERNWRASKSLKASEEG
STVANDFSHYLFILELSAYKLNVAEASYTQALYLPDVDTSDLSGEVFASYGYSRQSTNFD
SDVVEEHDVMAYKAYGEKMKELASISIEQTFRHQEGKIPFRYDTTNQLKADVPAESDDDD
EQNVGERKIVDMAGAGTSNFRDDDKLAEHQEYVLARQVSNKFINKLTVNQDVQLGVFNAH
EAVKITEFYNICAGGNSSSICHSSTIRVTIAEGQRFSMAVANIFTAAHKESPTCRYICLQ
ESNYKVSIDEKIDLEDQNIG
>Tip_2706
LQDNEAATLMDVMFETNIEANNVEFKILAIDLASGRRTKAIVQVAVAISAALIKQAVQAV
TANQLARSLIEIVVARRLEAIQLIIEENLDNIIGTAKLMQSLEYVNTHREKAVQAETQYM
MLVTRGETIYEATVLFVQLYANVSAQATMADVLAYYLFDRSDVPAHIPSYAIRFTIVRLN
TRKVAYQRITRQLDYLLVRVRRKADVAVHIRVTFVDKEVEIQRIERFWRGCATVRSQKET
KTVGALFSALLYMLDLATYKTRSAQASFECVMYSPGVATSDVSASIFVEYAFSKTATDHS
SDVVEDHGIMSYDEYENRMRPVASISIDAAYKEQENRVPFRYEVANDLKADVPAENEDDN
NKAVNERRAIEMTGAQASKMRDDNRMSEHAENIFGRAVSNTLIHNNTIGEDLQIGAFKAV
HGIRIAAFRDVAASGKHESVVLCDMIKVTLDTGRRFRVVVKDVLVSAFKSDATSTYIILE
NSNPKISIDQRVDLDAQEIG
>Tip_2707
LEDNDSATLLEIMFETNIDADAVEFKVLTYELASDRKTTAIAQTATTMSASVLKQCVQAA
QKDQMAASLIEIVVAQKMEAVNLAIGENIENVISSYQFMESLEFVGKHAERAVDAETHFM
MLSSKKEQLYEETVLLVQIYVNLSAQSKVCDILAYFLHERTDVPAYVPSYDIRLSIVRLN
TRSAEHESIARQMEYLLIDLRHKASVHIHLKVDYSDKTVEIPRIEKHWRGCASAASSREA
KSIASLFSAYLYLLELAAYKIRAAQAQYIVALYSPGSVTSDVAGRLFVAYAYNRYAIDYS
SDVVEDQDIISYNEYDERVRSVASISISPAYKHQEQRIPFRFEMTSSVKAEVPLEDDDEG
QKGVDERRVVVMGGGGASNMNDDDQVAEHSEHILGREVSKKLITRKTITEDLQMGAFKAV
SAIRISIFKNVSAAGKASSVCYAQMIKISIISGARFRMAIKDVYVAAYKQNASSTYITLT
DCNREISVDQKVDLQIQNIG
>Tip_1280
IRESDAKTITDVMYNVNVAADAGEVKVLGIALAAARRAKAVIQIASTLSARIFKKAIHSA
QQGEVAQDFVEMIISYAVESIELVLSENLQSLVPQAKFMEIIKFVQSSNEAAINAETEFM
MMAKKNETLFREIVALLQMYAKHSAQSRSCSVLAWFLFDRPDLPTHVPASAIRFAVAQAN
SKKCQRQTITRELEHLIIQVRHKNDTTIHVKLDFIDKAIDASRIKKHLRAFCAIQNSDNG
RTIVADFSDFIMLMDLSGYKVQQGKSLYIVAFYASGAGTSDVPGELFVAYSFLAESTKHN
SSVIEDQTVMSANEANHRIKSLASITITPVYRNQESKIPFRFEMNQDMKAEIPAEDNEDE
LKGFDARRIIELGGAEASKFRDDERLRDHGSYITHRAVSDIFISQAEVSNRAALDAFKGS
SALQVSAVREITAPNKQNSVCFNNVVRIALHAGERFDLATSEVFISGYKFHPTSTFVLLA
ETNRRITVEEKVDLESSSIG
>Tip_3232
LKESEADTILDVMFDANIEGDSAHVKLLGIALSTARRSKSFLQIANVMSADIVKAAIQSI
QANRLARKMIHLIVAYALQSIDLVVDANMENLVSTAKIMEVAKFLDEANESAISSETEFL
MLTCKNQTVFQDLMLLFQMYANYSAQTRDGSILGWFLFHRTDVPSHLPAYSIRYAVAKAN
NRRADRQKISRELTHLLIRIRHKQAVAARLKLNFTDKQIQASRFKERWKAFAALCSSTEA
NSIGSLFSDYLFLMDLSGYKMASADALYITVVWGASSATSDVPGAVYAAYSWLRESTDYN
SAVIEDQNIMTAKTADKRLKEIASVSISSAYREQEDKVPYRYEMNGEMKAEVPADDNDED
IKDLDERRMVELDNGGASAYRDDEKLAEHSEFVMHRRVSDIFISEMDATKRAMLQAFKAS
AVLRVTVAQDVNAKNKQSSVCWSNVVKVALFNNKRFGMAVGDVYIASYKDDPTATYVLID
ETNYRITVDERVELRVPTVG
>Tip_3233
LEESDAKTILDVMFDTNIEGDAADVKVLGIALSAARRSKALVQIASIMSARVVKAAVQTN
QADELARNFIELIVAYELQSVDLIMDENLENLVSTAEFMEVAKFLKEANESAIEAETEFL
MVSAKDETMFRDLMLIIQMYANYSAQTREASILGWFLFDRSDVPTHLPAYTIRFAVAKAN
ARKTDRQKITRELEYVLINIRHKSSVTVHLRLDYTDKAVEASRIKERWKAYCALCSSTDS
NAIAALFSSYMFLMELSGFKAATANALYILVVWASGGATSDIPGAIYVAYSFLRESTDHN
SAIIEDQNIMSAKTADKRLKEVASVSISPSYREQEDRVPFRYEVNDDMKAEIPAESNDDE
VKDLGERRMIEVGNAGASAYRDDEKLCENAEYVLHRRISDIFITEMDAIKRAMLEAFKAS
TTLRVSVAEDINANNKQSSVCWSNVIKVAIFVNERFEMAIGDVYIGSYNNNPSSTYVLIE
ETNRTITIDEEVDLRSSTVG
>Tip_1039
LTENDAATLLDVMYSTNIDADSIHFKLVGIALTSARRSKAIVTVAELLSAAVLKTAVQGN
QSDQMARQLIEIVVMNDLDAVELIVEEHLETLIGTAEFMEVLEYFKEGDEKAVNVETDFL
MIQGNNEILYVEVVIVVQMYANKSAQATASNVIAYFLYDNSDAPSHIQAYSIRFTIARLN
NRKSQFQKINRELNFVLVKVRHKAHIAVLLEVDYSDKKIDASKIERHWRACKALRSSSDG
KTIITLFSEYLYMMELSDFKARAASAVYINAVWAGECNTSEIPSDVYVSYAFNKESTSYS
SDVVEDQSLMSADEANHRLRNIASLSIKPAYRDQEDRIPFRYEMNNEIKAETPVENNDDE
INGLGERRIVELGGAAANNYRDDERLSEHSEQIMGRRVCNPFIHEIPLTQNAALDAFKAA
TGLRVSAAKSVAAEGKPSSVCFADVVRIALHGGSRFRMGLKDIFVGTYEHGPSTKYIILR
GSNLRISVDQKVDLEEANIG
>Tip_1756
LLDNEASTMVDAMMAVNVNAGAAGFRVVSFQSTVGRRNEASVQVAEVIAATVLRKCIQST
QADRIAKAILKMLVHSEMESVQLLLNEKMANLLRQAKNMEGLIWLNEYAEGSISTETHYL
EMGTSNETVFLDPATLFSLYGNNSAQARVSDLMAYYLYDSHESSAFVASNDINYDVVSLG
YQKQTNREVSKQLKYILIEIQHKSNIAVVLTTDYPDKEVEVTKLQLRMKGFRVLRSVTQA
ETAGREFSSWIWLLNVADYKQPCAQKGYAPSQLAQGPINTHFSAEVMAHYSFNESVVAFN
SGAVEDYDVLSHDDYDDRIREIQHLSITGAYRGQESKVTFRLDSTGEYKSESPSDPEEDE
TKSLNDKKVVEVDNAASNLYVDDHELAAHSLHIMARRVSNDLVYKASSARQDTMSVRNAN
NPVRIARARAIAASAKAEAVSYASSIKISLDTNERYFLTLSLMYLGAYKHQPSSRFVQLT
GSNQAVAIQQRLQLQKVFVG
>Tip_1757
LKDNEAATMVDAMMAVNVNAGSSGFRVVAYSSTIGRRNEASAQVADVIAATVMRKCIQGV
QANQLARAILKMLLANELKAVELVLDEKMANLMRQAQNMEGFLFLEDHAEGSISTETHYL
EIEASNETVFSDNATLLSLYANNAAQSRLADLMAFYLFDSHESSAFVASNNINFDVVALG
YQKSTNRKVSKQLKYILVDIQHKANIAVKLTTEYQDKEIEISKIRLHMRVFRVLRSCKQS
ETAGREFSSWLWLLNVADYKQPVAEKNYAPTQLCQGPINSHFSAEVMAHYAFTRSVVAYN
SGAVEDYDVLAHDDYDDRLREVEHLSINAAYRGQESKITFMLDSTGQFKSESPAEPEEDE
IKSLNDKKVVQVDGSATNLFVDDNELSAHSLFVLARRVSDDLVYRVSGARQDTLDVHDTK
DVVRITKAQAIAASARVESVSFANSVKISIDVNPRFHLTIALMYLGAYKDQPTSRFVLLT
KSNQSVAIQQRLQLTKSFVG
>Tip_2282
VTENEGNVLLDAMMDIHVLPGAAGFRILTAEGSLERQNEANMQIAAVIIAATLNNCLQSM
AAGELAADMVALLIAQEIESVELLMGEDLADLLSQAELIEGLLFVEDFPEGTISHDTNYL
EFYGSKETVYAEVTVYLALYSRHKAQAQTNNMMSYFLFDNSEISAYVSATNINFAVLQLN
YRAASRSNVTRELKFMLINLQHKNNIAVRLKIEYQDKPIEVERIALTLDSYQTIKTTRSA
ASIGESFSDWLYLLDVVEFKTQGAERHYTDPMLAAGACNSEIAAEVMTQYAYRASAVKYG
AGSVQDYTVMAHDSNAERMPNLEHVSINASYQAQDDRVSFVFDTADQFKGQPPAEGDRPD
LKAAQEKRTIDVDGAEAHVLADDHEMAAHATYILGRKIANDIVYRIKHSQPQNMNVLNAY
NAIKIAHAAEVMSQGKEACVSYNGPVQIALHVDPQFSLVVGPVFVPSFKYNPNRRYIIFK
DSNTELALRQRLELDGGMVG
>Tip_2283
VADDECSMLVDALMAINVLSGAVNFRILPSEGAVNRRNEAVMQVAITVVATVLNECVQGV
QVGQLACDIMALLVGQEMDSIGLILEEKVADVLSQANLIEGLAYVGEHTEGTVPADTDHM
ELTATKELLYVEVGVFLALYARLRPQAKANNMLSYFLYDTSETSSFVSATNINYDLIELN
YKSASQSSVSRQLRFVVIRLQHKNKIAVKMSIDYSDKDIEIERIALVLDANKAMTTARSA
SSVGEQFSDFFYLLDVIEFKVKGAEQHYNAAQLPASAVNSHLAAELMAGYVFHLSAVKFG
AGAVNDYSVMAHQSSKDRVPCIDHVSISESYQAQQDKVSFVYDTAEDFKGQPPSENDDPN
QKCEGEKKTTNVDGSEGNTLADDHKLGAYSVHMLARKITNDMVYRASRTKPDNLGVKNEK
KSIRIAHGEEVSSGGQDKCVSYDEPIQIALLADQQWFLAVPPIYVATFKKEPTSNYIMLD
QSNAEIAMRKQLELNGATIG
>Tip_3891
LSDNEASSVVDAMFSVDVDAGAARFRLLSFESAINRRNAAAMQIAAIIVASIIRECLQAS
QSQELACALMKMLIVKDLEAVDLLIEEKLADMLNKFNIVENLCFIDNETEQTVGVDTSYM
EFSTDREMLYIDVALIFGLYANMRAQGRTNNMFAFFLFDSHETSSYLSSANINFDLLELN
YKYAGRSSVSRQLRFLMIKIQHNNNAAVALAINYHNKKVDIAKVDLLLRSNNALNSARNA
RTIAKKFSSLMYILDLINHKVQAAEKNYTQSQFSSAAVESHVSHRIMVRYTYTESVVDYG
SGVVEEWSCLLHEISAERLRAVEHLSISAAFTGHDDNVSFRYETADDFKGDPPSDQNEDD
TRCLGSKKVVEVRGSEANKLADEQELSAHGMNIIARQISNDLVYKLNVNRPEELNVSNTQ
SAIRINYTRDWAAAGTNKCVSYSNRVRISLLADVKFFLCLNLVYIAAYKQNPSNKFIVID
ESDSEIEMDQTLELTAASIG
>Tip_3892
LADNESSTIIDAMHSVNVEAGAAGFRLISWESAVNRRNAATMQVTTFLIANIFRKCVQAL
QTQELAVAIMKLLIVKDVQAVDLLLDEKLANVITQFNLVETLAFMNDEAEQTVGVDTDYM
EFSTEREIIFIDLAILFALYSGSRAQARSNNMFAFFLYDTHETSSFLASSDINFDVLELN
YKSTARSQIPRQVRYLLIRLQHNDNTSVALTINYHNKDVDISRVDLILRTNKAIRSVGDA
KNINKGFSEYLYILDVINHKVESADKNYSGTQFATGSVESHVAAQVMARYSFHESAVDYG
SGVVEDYAIMTHEASTERLRSIEHLSIGASYTPQEKNVSFRYESANDMKGDPPSDNEEDD
SRCVNSKKIIDVQGGQGNTVCDEQELAAYKLNVIARQISNDLVYRANVTQPQELNVSNAQ
ASVRISHAQDWQASGDNKCVSYSSRIKVAVRADDKFFLCLNIVYIAAYKLNPSQKWILLD
DSESEIDLSQTLELIAAVVG
>Tip_2215
LKENEEATMLDAMLAISVAAGTSDFKVMGYSSAIGRRNESVADIAAGLVATVLRKCVQSV
QAQQLAQAILKMLAYAQLASIVLLIGQELANLLAEAKLMEGFVFVDQRSEGTINSDTDFL
KLENTGEILFQDTAVLLSIYSNATAQAKLHDMVAFFLHSSHDTAAYLASDNVNYSTIDMN
TSKTTQRRVSKQLKYLLIRLQHKDNVAVQIKIGFMDKEMEISRLELSMRAFGALESARHS
QTVGRDFRHFMWLMDVVDFNIDAASKNYIWAMYAKDTTNGDTGGEVWAHYAFTKMAVNFN
KGVVRDYNILAYERYNERLKGIESVTIQASYRNQESEITFRYDVLKEFKSEPPSNNDDDN
CKNLAKKQIVQVQGTVANIFADDDRMASHGIQILGRQVNDDIVYEAAENAPGNLDVRNAH
QAIAIALASRVCASSRAAAVSWTERARVGINVNERYSLAVHLVYVGSYKKKPTARFIIMD
KSNTTVTINQELELGKTRIR
>Tip_2216
LRENEESTLLDAMLAISVAAGTADYKIMGFNSAIGRRNDSVADVAMGMIASILRRCIQAL
QTTQIANAILKMLAAANIASIVLLVGQNLANLLAHAKLMEGFMFISHRSEGTINADTDFL
KLNTKNQLLFMERTVVLSIYTNATAQAKLHDMLGFYLFNNHDTAAYIASDNVNFSTLEMN
TSNTTQRKVSQQLKFMVVELQHKDQVAVQLRIGFMDKAMEVSRLELSMRAFHALESARHS
QTVGRDFRNYLWLMDVVEYNMDAADRNFIWALFSKNSANGDIGGEVWAHYAFEEMAVDYD
KGVVKDYNVLAYARYQDRLKSIDSVTISSTYRTQEPEVTFRFAVLRELKSEPPSNHDDDN
CKNLAKKQIVGVQNTVANAFADDDRMASHGVDVLGRQINDDVVYEASENAPGNLHVRNAN
EAIRIALAQRLVASSRAAVVSFTERARIAIDVNQRYSLAISMIYVGSYKDSPTTRFIMLD
KSNTDVTLNQELELDKAQVR
>Tip_1098
LSENEESTLLDVMLEVSVDANTQDFKVLGYSCAIGRRNDAVADVSGGAVASVVRKCIQVM
QSGQLAHSLFKMLASCELASIALLVGEPMANMLTRAQVMEGLIYTDERAEGTITSDTDLL
KIGTSTECLFREATIIMSLYKNQTAQAKLQDMVAFHLHSNADTATYLASDGINLSIIEMN
SSSTTQRRVNKQLQYVLIKISHQDNVAIELHIDFENKAMEVSQLELFIRSFGALKSSLHA
ETIGREFKNFMWLMDVIEFNSDSANKLYIWALFGRDAANGDVCGEVWGDYSYSRMAVNYN
KGVIKDLNVIAYERYGKRIRAIESVTVSGAYRNQEKEMTFRYDVVNDLKTEPPNNDDSDD
LKNLSKKRVANVEGAVCNEYADDDRFANHGVHIIARQVNDDVVYRIPATRPGTLDEKNTH
NAIRIALSRKVSASSRAAAVYYSDSVRIGVNINARYKLAIHLVFVAAYKQNPTARFILLN
QSTTDITIGEELELGCARVR
>Tip_341
LKTNEESTMLDAMLAVSVDAGTAEFKVLSHPSAVGQRNDSVADVAAAIVATVVRKCVHTV
QAGQIANELIKMLVSKDLASIALLVGQDLANILSRARLMEGILFISERARGTISADTNFL
KLEETNETIYADVGVLLALYCNFTAQGKVHDMLGYYLHSTHETAAFVASDQVNFSIIDMN
ASATTQRKVGKQLNFLLIEIQHKEDVSVQLKIDYLDKGMECQHLELEMRAFASLESARHA
TTITRAFRHHLWLMDVVEYNIECASKNYIWSLYASGVGNGEVAASIWAGYAFTKMAVNFN
KGIVEDFTVLAYAVYDDRVKTVESVTVQGSYKSQEPEVTFRSDVMQAFKSAPPAKDDDDN
AKNLAKKRLAKVQGAAGNLYADDETLASHAVRVLGRQLNSQIVYQAAVTKPGNLDARNAG
QAIEIALAQKVAATSRASGVSFTDRVRVGLPANNKYSLGIHFTYLGTFKKRPSVRFIMLD
KTDSDVTINQRLELNKTRVR
>Tip_765
LQESESTTMMDAMLAISVQAGTADFDVLHFAAAIGRRNQSVSDIAVAFLACLLQKCLQVV
QVNELASAMFKMLIGAEFMSLDLIVQSNIANMLARAKLMEGFCYVDEKTECTINASTDFI
KIKTTNDLLFLDSATIMAMYGNQKMQAKIHEMLANFLSSSSDTPAFTASDTVNYSTIEMG
SNTVNRRRVTKQLRWVVIRLQHKQDVSVQLRIGFSDKDMEVTHLQLNLRTYKSVDGAKNA
ESIACDFRNYMWLIEVIEYNQDMATKNYITEIYTTDTADGDVAAKVWANYAFGQNAIEFN
KGVLEDYSILAYETYNQRVKTVESVSIDASYRGQEDRITFRHDVMKDMKSEPPNTDSDDN
RKDISDKRLIRVKGSAKNLFADDDKLASHASHVLSRHINDDVVYDVSKQKPTNMNVQNAH
QAMKIGLCKKIASGSSSAALSLTERLRVTLYSNERYHIAVSLVFLAPYKHNPSTRFIMMD
KSNTQITIDQELELSKCSVT
>Tip_1467
LSEDESTTLVDAMLAMGIEPGAATYKIMHFTAALGRRSDSISDVSVGIVAAMIKKCVQRL
KANQYNHSMLQMLITLELESIELVIQQAISNLLMKYEMMEGLMHVNEESECTVSSSANFL
KMSDNDELLYIDMAVVIALYSNYHMQTQTADMMGFYVTSSSDLPAYLASTEINYSALAMN
SCRQDHHTITKELRYLLVKLQHRDDVAIHFDIDFMDKQIELQKIRLFLPVFQSMSTATNA
ESVAYSFRQFLYLIDVLEFQSDAARESYLWSIYSKDSSNGELAAKIYASYAFSAKAVDLS
KGVLQDYTIVAYELYEQRCKSVQSVSITSAYRGRENQITFRFDVVDEVRSQAPADNDDNN
SKSLAEKRLVKVDGSASDLYMDDNQITAHASQLMARRINDDIVYSMTPNKQASMAVKNAY
DAVTVSLARHIASTSSSKSVSYRRRIKVAVHWNEQYKLAVAVVFVASYEYKPTARFIMLA
KSNRDVTIDKALELAKSDVR
>Tip_1468
ISDDESTSMMDAMLHIGIDPGKINFKLLHYSAAIGRRSEGVHDVSVALLAQLFQRCVQCQ
TSDQHDNALLQMLASSKLESIELVVNQQINDMIEQYKLMEGLLFLHQEAECSISSSANFL
KLGGSEDKLYADIAALFGLFANYRMQVQTHDMLGFYLTSTNDLPAYLPSSDINFNTLAMN
SCSQDHRHVSKELKHLVVRLQYKDNVAIHLDINYFDEQIELQKIELYLPAFEALESAKNA
RSVHTDFRQFVHMINVLEYHIEVAPQKYIWVLYVKNDENGELAARLWANYSFSAKAVDFH
KSVLQDFSIVAYARYNQRCKSVESVTISSAYKDREEEITFRFDVVDEVKSNAPSDDDDNN
VKRMADKRLIEVQAAAANMYVDDNKLAGHAARLLARKVNNDVVYAVSPKHQASLDVTNAR
ESITISMGKELTSGSSSASVSYQNRVKIALDWNDRYSMTVSVIWVATYEHNPTARFIMLE
RSNRDVTISKALELAKATVR
>Tip_1129
LTEDEANTMFDGMLHIGIEAGKIDFNLLHYSGAIGERSEGISDIALGLVATLMERCLQLT
QAGQHANAIFQMLAAREVASLELIIQRQLANLISRYKIMESFLFIKDESECNVSASANFL
KLTRSDDKLFTDIATLVALFTNCHVQTEVTEMMGFYLSSSHDIPAYIPSDDINFNTLSMN
NCSQHSRQVTKEFKFMVLQLQYKNDVAIHMNIQFIDKKIELQKIELYLPAFTATESAQSC
KTISRQFRHFLYMINILEYNIEAARNRYITVLFSKNNTNGEIASQIWTGYAYSAQSVNFH
KGVLQDWCVIAYSRYEDKCKSVESVSISVAYRGRENKVTFRYDVIDEVKSTSVAESDENK
IKSMATKRFVQITGADGHVFCDDSQMAAHSSHVLARKVNDDVVYDVTPDHQTMLHVDNAG
ESITINLAREINSGSSSAAVSYQDQTKVALDWNDRYALPVSVIYAATYEYGPTKRFIILE
RSNRTITISKALELTASTVR
>Tip_1130
LTEDEANTMFDGMLHIGIEAGKIDFKLLHYNGAVGERSEGVSDISLGLIASMLERCLQAS
QSGQHANALFQMLAAREVASLELIVQRQLANLIARYKIMEGILFVKEESECNVTASANFL
KLSRSDDKLFTDISTFIALYSNCHVQTECTEMMGFYLSSSHDLPAHLPSDDINFNTLAMN
NCSQDHQKVTKEFKIFVLQLQYKNDVAIHMDIHFLDKKIELQKIELHMPCFKATESAQNA
KTIARQFRHFLFMINILEFNIDAANQRYITVLYVKNSANGEMASRIWTEYAFSAKSINYH
KGVLQDYCVIAYSRYNDRCKQVESVSISVAYRGRENRITFRYDVIDEVKSTSVAESDENK
VKQMATKRFVQITGAESHLYCDDSQMAAHASHVLARKVNDDVVYDVTPDHQTMLHVDNAA
EAITISLAKEINSGSSSAAVSYQDQVKIALDWNERYNLPVSVIYASTYEHNPSKKFIVLD
RSNREVTISKALELQVSSVR
>Tip_248
LSKNEESTVLDAMFPVSVDAGSSTLRVLAFEAAVGRKNDAVAQVAEVLLASCLRKAIQGE
QVDQLAYDILKMLIAAESAGVALITQSVLDTLMSKATVVRSLVFFEGAPESSVTGDTEYV
KISEEDDAVYLNTAILFSIYSNFTAQGRIANIIVFLMYSDTDIPSQVGSAPVNHSCIQKD
DAGAPHSKITKELRLLILKINHKENVSILLSVAYKDKDMRLSNLEKAIRAFGEMEATSSS
ESLVGEFSDYMFLMDIIEFDKTAASQYYINSLYATDTANGDIPSEVFAHYTFKQHGVNFD
SSLIKDFAYVAHDQYDLRVRNIEHVSIKAAYKDEESKFTFRYSSLGALKSSPPSAEEDDE
LKDRSKKRVIQVEGAQCNHASDGDKLNDHALQVRSRRVSDDLVSEEATSQPGRIDVKNSS
KAVKITFSSDVAAVGQSECVHFANAIRLTMKSNQRHTLTINTIYVALYETEPRDRFVTIQ
DSNTAISIEEQMELTFVMVR
>Tip_3076
LCQNDEASLIDAMFPISVEAGSPTFRVMAYEAAVGRKNEATSEVALAMAASILRKAIQSQ
QVNQLAHDILKMLAALACASIALVVKSVIENVLTEATLVENIVYLDDAPETKIESDTNYV
KISEMNEILFCNTSIMLSLYANYTAQGRLGDILVFLMFSQSDLPALVASTNVNYSTIEQN
DSATPHTTVTKDLHYMMVNIHHKDPVSVLLVLSFKDKETRVAKLKHAVRAYGAITTSSST
LTLLRKFSEYLFLMEIVEFNASAAQRSYIKSMFGTSSTNGDVPAEVWADYTFTQHAVSFD
NSLVEDWAYVAHDRYPTRLRSVDHVSIAARFKKEDPKLTFRFDNLRAMKSSPPGANEDNS
MKGRHKKRTIAVEGADSSSASDGDQVSDHSLQVRPRHVSDDLVTDTSSGQPSRLKVKNTN
DTVKISHAKDVAAAGKAECIHYAHSVRLTMIVDERHGLCISHIYVALYEADPDDRFIVMK
DSNRDISFEDQMELTPAVVR
>Tip_3077
LCQNDEGSLIDAMFPISIDAGSPTFRVMSYEAAIGRKNEATSEVALALAATILRKAIQAQ
QVNQLAHDILKMLATLACESIALIVKSVLENVLTEATLVENIIYLDDAPETKIEADTKYV
KISEMNEILFVNKSIILSLYSNYTAQGRLGDILVFFMFSQTDLPALVASTSVNYSVIEQN
DSATPHTVVSKDLHYMIVNIHHKDPVSVLLVLSFKDKETRVAKLKHSVRAYGALTTSSTA
LTLLRKFSEFLFLMEIVEFNTSAAERSYIKSFFGTSSSDGDVPCEIWSDYTFSKHAVSFD
NSLVEDWVYVAHDRYPTRMRTVQHVSISSNFKKEDPKLTFRFDNLRAMKSSPPGANEDNS
MRDRHKKRTVAIEGADASSASDGDQVSDHALQVRPRHVSDDVVTDTSSGQPSRMKVTNTH
DGVKISHTKDVAAAGKAACIHYAESIRLTMIADERHGLCISHIFVALYEVDPDDRFIVMA
DSNRDISFEDQMELTPAVVR
>Tip_1330
LKENDLAALFDAMYPISVAAGTANFGILAYESVMERRNAATAEVAVALASRILRRCVQGI
QVAEIACEILEMLAVTTVAAIQLILNQEMDNMMTKATLAEELTFIDDKPKGSIHSETNYL
KLPTSDEVLFVPTSLLLDLYANLTAQGPLNEVLAYFMFNTTDTPAHVSSAKVNYSVIAKN
SSASPQSEVSKELKYVMLKIQQKNKVAVVIQVTFFDKTLGLTKLKRALRAYSSLRSARDC
AAIGRQFSDFLYLMHIVDYHSTAASQAYIKTMLANDTENGDLPAEILAGYAFERNSVRFD
SALVEDYTLLAHGRYDHRVRAAEHVSQKSRYRNQEPKVAFRWDNTNGFKSDPPSAQEDPR
PKDVGKKRTIPVEHCASNVYVDGDKLANHATQLIARHVNSDLVTEPAAKHPGRLSVGNAL
TGVKISVAANCVAIESAAAVDFADSVKIGLQVHPRYTLGVALIYMGLYEFDPDARFIIID
STNYTISIEERMELSVGSVR
>Tip_1737
LKANDLAALIDAMYPIAIPAGSSHFGVICYEAPAGRRNEPTTEVSPHLASAVISQCVQSI
QDAELAHEILEMLVAVALASISLVVGQNIDDLLEEYSLAEELFFVSDRPEGSISSDTEFL
KLPTGNDLFFVDVAAFLPLYANWKAQSRVNEILAYFMYNSSDVPAYISSDDVNYSIIAKN
AQAVPQSRVPKELEYLFLKLQQKEEVSMCLRINFYDDALGVTKLRRNMRAFRALRSAVET
RALSRDFSDFLFLMDVVDHHSTGAAKHYITNILTNSAGDGDLPSKVLAKYAFSHFSIKYN
SAIIEDYTVVAHGKYQEKFRSVEHVSQQAAFRDQEDKIAFRFDQTDGVKSSPPGAADDDR
MKALARKRVLQVEGAACNAYADGDEVADHCVQLIARQINSDIVTQQAKLTPGRLDVKDCY
EAVRITVARDVAAGERAACVDFNDAVKVSVLEHERYSLGVSLLYISVFEHNPDGRFIMLH
ASNREVALQERMELEAGAIR
>Tip_1738
LRAGDLASLIEAMYPIAVPAGSGHFGMICYEAAAGRRNESSTEVSPQLASSVMSKCIQSV
QTAELAYEILELLAASDLASISLVVGQTVEDLLEEFALAEELFFISSRPQGSISADTEFL
KLAANDDLFFADLAILISLYANIKAQARANEILAYFMYNTADVPVYVASDQVNFTVIAAN
TKAVPHSRVPKELEWVFLKLQQKEDVAIVLRVNFFDDALGITKLRKRLRAYRAMSSAVET
QTLTREFSDFLYLMDVVDHHATAAEKHYITAILSNSSGDGDFPAEVLAKYAFTNFSIKYN
SAIIEDYSMLAHGAYDEKLRSIEHVSQSAAFRNQEGKLAYRFDQTNGVKSSPPGATDDDR
LKGLARKRIVQIEGAPCNEYADGDEVGDHSIQLIARQINNDAVTQLAKLTPGRLDVKDCY
EAVTIAVARDLAAGERANCVDYNDAVKIGMHTHERYSLTIGLVFISIFEHNGDARYIMIH
ASNQEVALQERMELDAGSIR
>Tip_1182
LEQNDETTLLGAMFAISVRAGNASFKILAHDSGVGRRNDTIAEVAALLAAAVFKRCIQPM
QANDLSFELLKLLAGMDLASIALVTNQNVENMLSKATLVESLVYVNQNPEGSINSDLNYL
KLAASNESLYTDTCTMLPMYSNRTIQGKLSDILVYWLYSATETPAYISSTSVSYSIIDKN
SSGASQMPVPKELRFILIQLQHKQNVSILIRINYADKAVGISQLERTFRAYGALGTASHS
ATLTKEFSDFLFMMTVLEHNEVAASKHYSSAILGSQAVNGDLPSEIWASYAFAKSAIQYD
SGVVRDYSVIAHAKYPSRLRSIEHVSIAATWKNQEPKLTFRYDSVQALKSEPPSAEEDDK
AKDMEEKRAIEVDGGAGNTYADGDNIGNHTVHLLGRRINDEVVTDQAASAPGVLDVRECE
GAIKIAVSRTIAAIGHAKCINFAESMKVGLLVHARYTLAVTLLWISLYEVEPDERFIVIE
ESNSQIAIEERMELEKGTVR
>Tip_172
LLANDGATVADAMFQISVEAGRRKFKVIAYQPAVGRRADAAMEVAALFVASVLRHCIEAL
QSAQLAYTLLKMLAPMTFAAFQLIVEQDVETLLAKAMLLETIIYITDYPESTVRCDTDYL
RFDQNDEMLWIDKALLFALYTRGTEQAKPAEIVLYFLYASAEVPAFLTSSSISYSIVDRN
TSTTERSKVQRELKFMLVHVQQKEHMAITLRVSYTDPEIEVSRLELRMQGFGTLEAAKHV
EPVGSEFADFLYLLEVVEHNNEAATTNYDISICASNSTNGDIASSLFSSYSYSEHSLNHS
SGVVEDVRILAHQRYNDSLRSVENLSITSRYRNNEGKVTFRYDRTAYLKSEPPCSSEDNQ
LRNMAKKRTTEVENAAANAIADDYKLGDFGANVIGSKINDDIVQRKQNGRTSKMGVMNAH
EAIRIALAEGFAANGRQKCVHYVSAVKVGLTTHQRYTMAVSNVFISLYQHDDSNRYIALE
QSHNRVAIEQRLKLAAANVR
>Tip_772
LIENDVTTVTDAMFAISVQAGNAKYKVLAYQPTFGRRQDATQEVSIAMVADVVRRCLALI
QTEQLAYTIIKMLAPTDMAAVNLIVDQRIDTMMSKARLMESLMFINHNPESTIRCDTNYM
RVSEDDELLWVDTTYFLALYARNTAQGRLMNIILYFLYANSDLPAFIGSSSISFSIVDRN
NSKTPQSKVPRELQCLLIQLQHKQDMAVTLTINYFNPEVEVVKLRLNMRAFGSIRAKRHA
KPMGRQFANFLYMLEVIEYHHRSAATNFQIGMFSTSSVDGDLTSDIFANYAFARQALKYN
SGVVEDVPIIAHQRYSERLRMIEHLSINSRYRNKKDKSTFRFDKMDYVKSEPPAANEDNQ
MRNFTQKRLIDVQKTAANVFADDYQLPDYAVNIMGRAVNDQLVAQKQRNKAGKLQVENSE
QDIRISLTHNLATSGMQKCIHYASTVRIGLAKHERYTLAVTLIWVCLYDQRESDRYVAMD
ATHHDVAVEQKLKLSKGSVR
>Tip_1022
LIENDAATVTDAMYAISVDAGKARFKLLSFQPSIGRRHDAMQEVAQALIAVVVRHCLEAM
QASQLARTMLKMFAAVDLAAFDLIIEQRVETVLTRARLMEALVFINDHPESTVRCDTDFL
RIKDEDEVMWIDVEFFLALYARATAQGKPCNIILYYLFATSDIPAFVGSSSISFSIVDRN
SSKTKQSKVARELKCMLIHIRHKQDMAVTLRINFLNPDIELTQLRLYMRAFGSLETQKHI
EPIGAQFANFLFMLEVVQYNQTAAQTNFTIAMFATETVDGDVTAAIYGNYAFARHALEFN
SGVVEDVPVLAHERYTSRIRRVEHLSINARYRDNKNKLTYRYDKMEDLKSEPPSAEEDNS
LRNFTKKRLIEVQHTAANVFADDYQLADYGSNVLGRPINDDVVARSQRSRCGELEVEHAE
DDIRISLAHDMAANGRQKCIHYASATRIGITSHERYSLAVTLIFITLYDNRESEKYVALD
ATHHEVALEQRLKIAKGNVR
>Tip_1023
LIENKAATVADAMFDISVEGGNNGFKVLAYQPGVARRHDAAQEVAQVIVACVVKSCIEAA
QADQLAWDLLKMLAPVELASFQLILGQRIESMLKRAHLMQSIMFIDDSSENTVASDTDFI
RISDDQETMWLQLAFMLALYTRKTAQERPCDVVLFYIFAHSDIPAFIGSTDISFNVVDRN
SSLTDQNRVGRDLKYIVIRIQHKESMAIILQVSFMNPAIALTKLRLSLRSFLSLEAQLHV
QPISSEFANFYFMLKVVAYNRTAAETNFQSALWVAETVDGDITGSLFGEYSCAQQALKFD
QGIVEDVPALAYERYSARLREIEHLSIASRYRDLKDSLAFAYEKVHYVKSDPPSADEDNQ
IRDFDKKRLIEVENTASNKFTDDYQIADYSTNTFGRRVNDDVVSYQQRSKVGRLPVEHAQ
EAIQIALAKDLAAEGRQKCIYFATATRIAIATHDRHALAVAVIFITLYDQGDTDRYVALD
ATQYEVAIDQKLKIESGTIR
>Tip_1942
LIDNDASTIFDALFEISITAGSAKYNLFAYAPVVARRDDSTTELARVLMASVLEFCIQAL
QCQQMGHNLMRMIASCSMAAIALLIDQDVDNILTRAMVMESMVFVDKRPESSISSDTEFV
RASATEDLLFIDYGMLLSIYARATAQGRAAEILMFFLFSSTDIPVHIGSSSVSYNVVDKN
SSKAHHNKIGRELKWLVVHVQHRDGVAITFRISYNNPNMDISRLELNLRSFRTFEMARHA
KSISRDFANYLFLFEVIEYHKDVADTNYSNTLYAKDTKDGEIAAAIYSSYGFTRYALKYN
SGLVQDFRALAHARYSQRLRSVEHLTIAGRFRSNEDKLTFRIDNMHAVKSDPPGADEDNN
QKNYAKKRTIKVENVAVNTYADDYKLADHSMQIIGRQINNEVVARVQASRPVKLDVGNTL
DEIRINLAENLRAEGRQASVQYTDSVKISLATHERYELTLDYVWLALYANNPSTRYVVLD
SSNRAVAIDQQIELARGAVR
>Tip_1943
LVENDEATIFDAMYQTSVEAGAGNYNVFSFAAAIDRRANATQEIALQIMASVMRHCVQAL
QSQQMAHTLMKMLAATSVAAVELVAAQHVDNILTKFMLMESLVYLDESPESTIASDTEFM
RLSATNEQIFIDYALLLSLYTRRTAQGKPTEIILYYLLSQSDLPAYVGSSAVAFSMVEKD
SSKASQGKVARELKLIVIAVQHKHNMVVILSISYADPSMEVTRLKLTLQAYASLTAALHA
KTVPRDFAKYVYLLEVLEHNADSAAYNYTVALHAKDNAKGDVAAAIFTTYVYTKYAIRFD
SGLVEDYRVLAHEKYDERMRTLEHLSVTARFKSNETKITYRFDAIESLQSEPPCTGEDNN
VKDYNRKRVVEVDNCAANSFADDYRVADYQINVVACQINDDIVAQKKTNKAGKLDVKNSA
NDVRIALSQDLPAGGKEACVHHDDGIKVGLATHARYRLVLAHVFIALYEHRPTERFIVLE
GSDHHVAVHQRLELEAGTVR
>Tip_1818
LRANEADTLMDAMLSVSVDAGTADWKIIGFVADISRRNDAFAAVATGVVAELFRQCIQGT
QADQIAAVLMKMCAAAQLASLALLLDQEMANIMEKAKLMQSMLFIEDLAEGTISADTDYL
KLDTNNENLKVDSALLYALYSKNQIQANLTNMLAFFLWSSHDTPGYCVSDSVNYVIMNMN
GSVSEQPTAPKELRFMVIRLHHKNDVALSIKIKFADKLMDISKLKLHLRAYRTLDSVKEA
STIAAKFSSYLWIMSVIEHNVEGSEENWIWGMFTSDSSNGDVAADVFGNYAFKRSGFNLN
SGVVEDATVLSDRWYNPRLQVAEHLSITCAYKGEEHKISFRFDVMDDFKSEVPNSGADDN
VKDQDEKEIIAVQGVATNVFIDDHRLTENAINILGRQINDDVVYYCTQLRLGNLSVKNSG
DAMRVTIMRNLAASGRAAAVSFADSVRVGLHNDETYSLSITLVYVACYEFRSAKKYVIVE
ESESNVALQQRIELEALKVR
>Tip_1819
LKNNEANTLVDAMLEVSVQAGTTDFKILGFVSSISRRNEAMAAIAEGAVATIFRPCVQAL
QANQMAAVLLKMCAAKQMSHLALLVEQDLANILERAQLMQSITFIETVAEGTITCDTQYL
KLDTKNEQMKADAGLLISIYAKHKIQSKFSEMLAFFLWNSHDTPAYVSSERVSFCVIDMN
SSASAQTSVARELRFLVIKLHHKDKIALIMKIDFEDKLMDITKLKLTLRAFQSLDSAREA
STLVAQFSSYLWIMEVLEHNLDAAEQNYIWGFYCSNESNGDVASQIFGDYAYQRHGTDFN
SGVVEDATILAHARYQPRMQVAEHLSICCAYKGEDAKVSFRYDVMAGLKSEPPSSGADDN
LKDQNEKRIVNVQGVATNIYIDGHKLTENAIYVLGRLVTDDVVYYAKQMRPGNIDVKNAG
NGVRITIMHNLAASGRAACVSYADSVRVGMQSDTTYTLTISLLWLASYERRSAKKFITMR
ESESSIAIQQSLELEASNVR
>Tip_3924
MKENECSTMLNAMFTVQVAAGAAPFKVHGYVGRVARRNRGPVDVARLLIANVMRYSIQAI
QAKQLAVVLLKLCVTYQFSAIELIISQEMNSLFSQFVVMQALVHMSSQTEGTIMAATDFL
KMHTNNEAMFSETSVVVAIFAKNQVQTRLSDMIAYFLWNTQEIPAAISSQSVNFCVLEQN
SNKMTLGQANKAIRYILLQMHYREDVSVILNIHYVDKAVDVSKLELSLRTYATLKGCKEV
QDIGGRFSGGIYVMDVVEFNFEAAGKNYIWSIFGKNEPNGDITSLVYMDYSFSRGGMAFN
SGLVRDFTVLSHGRYANKLRIAEYLSISAPFRDEDDEVTFRHDVLGELKQDPVSDNSDNH
KRNISKKELIDIKRAVANPFSDDNKVSPHATFVMGRNVGDDLVYNATASKVGNLNVRNAQ
EVVLISLMRNITAPNTAASVAYSQSMSIGISTDATHNLSVTKMMISAYEMDSSKAYIFVE
ESETSVTLNQKVDITVGRVR
>Tip_3925
MKENECTTMINAMFTVSVEAGQSPFKVHAFVGRVARRNRAPSTVAQYLIATILTHCVQAH
QEKQLAAEIIKLCIGYDQAAIELIINQNLSSFFTRFVIMQTLVYLTSYAEGTIMCATDFV
KLSTKHDEIFKDASVAIAVFAKNRIQARVANMMAFFLINAHEIPAAISGQGINLCVLEKN
DNRSTMPRASKAIRYLLLVIHYKNDVAIVLNIEFVDKLVDITKLELAMRMYTTFRGCQKP
QSVAGAFSTGIYIMDVVDHNKDCSGNNYIWAIFPKNDGNADLSARVYMKYSYSQGGVAMY
SALVGDYSILSHGRYDERVRIVEYLSIHGAFREEDNQVTFRFDVAEELKSDPVADNSDNR
SRDISQKELVDVEQAVANPFVDDDKLSPHAVLVFGRNVGEEVVYNAAGARAGNLKVRNVH
KSLRISLGSTVAASGTAAAIAYSQSVSISLYADRTHTMAVSQMFVAAYELNSSTAFLFVK
ESETSVTLNQRVALGTARVR
>Tip_1652
MKENESSTMVNSMYTVSVEAGSMEFKLMSLVTSIGRRRRSPAALAVILVATVMRHAIQTA
QANQLAAVLMKLCAASAMSALRLVIEQGLQTLIARATLMQSLVIIDTHAEGTVMAATDFM
KLSPESQAMFADIAIVLSLYVRGQIQSRYKEMLAYFLWSSHDVPVQVSSTQVNHCILNQN
SNEATLPTAPEELRLIYVEMHYTDGISLVIEIQIADELIDIAKLELYCRGYTTLKGAQKG
AAIAADFSSGVYMMEVVDYNKGTAARNYVWAIYGANKPSGEVAAKVYSDYGYTKGGMYYH
CGLVKDYSIISHMRYNKRLRIAQHLSIAAAFREEEREMSYRFNVIAELKSEPIARKADDH
QRNVNDKQMLDVKGAVSNPHSDDHKLAAQALHVVGRQVGDDVVYRITKGRAANIGVKNVH
HAIRFSMCTELSATGRAAAVSFSDSVSIGMQNDEAHALSITLIYIASYETDSCSKFLFVE
ESETVVSLNQKVELAVAQIR
>Tip_1169
MRENEVTSLFNARLAVSITAGTFSFKVLAYISAVGRKNKAIPDIAIEVVASVLRKCVQAI
QANHINHVLLKLFVSVPMRAVRLVIGQSLDELITKAKLMQNLLYVDRYVEGTVTVDVDFI
EFSQSNEVLFLDAIRLVSIYAQNQVQAQAAEMLAFFLYSSHDTPAFLSSSTVNITVIIQS
TSTTAQSKARKDNKFLVVRIHHKDDVALALTIHNSDKIMKITKLELTLRPLKSLQSAQES
KTVGARFSDFLFIWDILDHNSDAAERTYSWAIIAGNNGNSDLAGRIHADYAFVKSGLGYN
AGLVTDFGVLSHASYNPRLQMVEHLSISGAFRNEDNQITFRFDSIDQMESEPVASDADNN
WRGANVKQTVQVEAKVSNTFADDNRIVHHAVQLIARMVSNDVIYYPKYKMTICLTAQNRL
SAIRINITRELSANGKDACVSYANPRKLALMKDAKYDMLVALLYTAGYQRNDESRFIYMD
ESETAVSLKQDAEIDIAAIR
>Tip_2905
MGRNEATALLNVRFVASVMAGLFSFKVLGMIGSVGHKNRSLEGIAIALLAPILRKSFHAV
RPNQLNLVLMKLLIAVGITAIVLIIEEAIGELMAKYQMMQNLMFVGARVKGTIGCDVEFL
QLNSNQEILYIDTGPLIAMYAKHQVQVQFADMLAFYLFSNHDMPAFLSSTAVNITVIDAD
SSEAQQSKARKDNKYLLIKMHESDNVTLGMQINNSDKLIKIAKLDTNIRSFKSIKTMTEA
NSIQAEFSDYLFLLDVIENSVNGADRLFTWALYGGSKADSDLAGDIYAAYAYSRAALNYN
CPLVKDFGILSYAKYDPRIQTIDYLSIAASYRNEDGRIAFRFDSIDDLAEESVASSAENG
WRPLHEKRVMEVEQAVCNLYGDDNEVANHAIYIVARRVSETLIYYPERNASVRQDEKNGL
DSVHVSICTETPADGKSACLSFADPLEVCLHSDDRAALSVSLVFSTAFQKKDRIKFIYMD
QSETEVSLEQDAELEASTIR
>Tip_2906
MNRNEVSTLLNVRYVASVLANSFNFKVLQMISSVGHKNQALPGVASVLVAPILRKSIHAV
RPEQLNLVFMKLLIALALTALALVLDEAIGELLSKYKLMSNLVYLDAHVEGTISCDVDYL
QLAPDKENIYVDTVPMIAIYAKVQVQAQAADMLAFFLHSTHDVPAFLASSAVNFTVIEAD
TSEARQTSARKDNKFLLVQLHQSEEVSLGLRINNKDKLIKVAKLDMQLRALKSLESATES
NSISGAFSAYLYLLDVVEHSTNGAQMLYTWAIFAGKQADSDLAGEIYAAYAFGKTALSYN
SALVEDYGVLSYAKYSPRVQTLEHLSITASYRNEDGQVAFRLDSISDLVEECVSSGADNN
WRPHHEKKMVEVEASVGNLFSDDHQIPHHAAYIIGRRVAETLIYYPKKTNVVRLEEQNSF
EAVRVSIVTEVPADGQAACISFANPLKLCLSSDEKYSMAISLVFTSGFQRDDESKFIYID
GSETDVSLEQDADLEIGTIR
>Tip_1456
MRQNEVTALMNARFVVSVQAGSFNFKVLPMIAALGRKHTATPGLATPIIAAVIRKSIQAT
APGQMNLELFKLFVAIALVAVRLIINQDIGELVSYYKLMQGMLYVASRVERKITADVDFL
QISSNNEVLYTDCVVLLAIYAKVQVQAQENDMIGFFLYSTHDTPAFLSSAAVNVTVIEQD
SSKGQQSRAQKDNRHLLVQIHHSDNVALALKITNRDKTMKLSKLELQMRALETIKSAKDT
REVASEFSQFLFLLDVLEYNKSAAKKSYNWMIFAEMVRDSDVAGSLYADYAYTSHGLGFD
SGMVENFGIISTLKSQPRLQSIEHLSITCEYRGDDRQITFRFDTINEIESEPVASGAENN
WKPMHEKKTAAVDAAVPNLFGDDSQVAQHGCYALCRRVAEDLIYYPKYTNLLCLNEKNSY
ESVRVSIFSEVAAEGRTACVSFAKPIKVAISKNEKYEMSVTLIFTAAYQRNDETRYIYIE
GSETNVSLEQEAEIQISTIR
>Tip_3166
FSENDSSTLINARFLVNIDSGTGAFKVITHVATIKQKNKAAPGIIALLIAIVLRSAAEQT
QTKQLNNQLLKLCIAVGLVALKIIVETNIPEILERFRIMRALVYVDEYVDGTVTGDIDYL
NMHAHDEIILMEVANLFSLYAQQKYQSKVSNMITFYLHSNHSTPGFVCSTSVNFSVIQSE
SSRSAEAKMAKENIFVCMKLYYSQEIALVLTIGYAEKTMKVTRLRKFLRGFKGFQGGKDS
NAIGTAFSQYYYMMEAVKYQTEASARLHIPGIFLTDPCDTEVAGAVFANYSWKQDAMDFY
SALVGDMGLLSYDKYSKRLQTLQYLSVKASYRDKDHQITFRFDNINVLEAEPVASRVEAE
TRDVEPKQVIEVDAGVANLYGDDHKLGPHGPHVFASQIANAIVAYPKKTKAVGVGAKNAY
DSVHVNFVHGVAVNGKASTVSFSSAVRIAVESDEKYSLAITLTFVVTFDIDDQSKFVVVD
ASDSAISLQQRAELDLAGVR
>Tip_3167
FKDNESSTLINARFLVSVTSKSASYKVITFIATIKQKNRSAPGIVSFIVAIILRNAAEAL
QSNQMNHQLLKLCVSVGIVAIKLVIDTDIPEILEKYRLMRSLAFAEQNVEGTVSGDIDFL
NITSHSESLLLDVASVMGIYSKGKYQVKTANMITYFLHSTHSTPGHAASTSVNYSVISQE
ISRAAETKMPKENLYLCIRIYHSEKIALVLTIGYQDKDMKVSRLNKYFRNFKGFKGGVDG
KAIASVFSQYYFMMKAIKYQSEASERIYIPGLYISDSSDTDLAGALFSNYAWKKNAMEFY
SALVGDMGILSYDKYSKRLQAVQYLSISASYRDKDGTITFRLDNIDELEAEPVASRVDAE
TRPLNPKQMLEVDSGVSHIYGDDHRIGPHGPQIHASQLADAIVAYPKKTRTVGVDAKNAY
ESIHVNFARGVVVDGEAATVSYSSAIKIAQENDDKYVLAITKTFVVTFDVDDENKFVYVE
ASDSEVSLQQRADLDLVTVR
>Tip_1390
FQDNESATLIDARFIVSITSGAGSFKIIAFVAALQRKNKTAPGVVALIIAVILRNAAELK
QANQLNNQLLKLLCSRGIVALSLVMESNISEMLEHYRIMQSFAVVDQNVESKVSGDVDFI
NITSSNETLLLDEASLMALFAKGKYQAKMANVIGFYLHSNHSTPAYACSTAVNFSILQEE
TSAAAASQMPKENLFMCLKIYYSEEIALIITIGYQDKEVKVTRLERHLRAYKGLKAGRDA
QQIASAFSQYFFLLEAIKYQAESSQKAYISGVYMSTATDTDVASALFSNYAWSKTAMDFY
SGLVGDLSVLSYAKYHDRFQSIQYLSIESSFRDKDHQVTYRFDNIENLEAEPVPDSVDAE
TRPISPKQRIQVDAAVVNVYGDDHRLGPHADQIHASQVAKAVVAYPKQTRTVSIDAQNAL
EAIRINYVKQVPATGKAAAVSYSSAIRVAIETDEKYVLTIALIFTATFDLDDENKFVYVN
TSDTAVSLQEKAELDATGIK
>Tip_1391
FKENESATLLNAKFIVSITSGTTSFKVIVFVAAVERKNKTAPEIVMTIIAIVLRTAVEVK
QSDQVHNELLKLCIATGFVAIKLVISSDLPEVFSKYRIMQNFIVVHQDVEGSLTGEVDYL
SIQTSGEILLLEQAEWIAIYAKGKYQAKIAGIIAFFLYSPHSTPGYVSSVAVSWSIIQAE
RSTSSEVKMPKQDLYICTRLYHSNAIAMLLSIGWRDKDMKITKLKRFLRAYKGYRAGQDG
KAIASTFSEFFYLMEAIKYQRQSSKKSFIPGLFVSSPADTDVAGALFANYAFSEYAMKFY
SGLIGDLGILSYAKYDKRLKNLQYLSVPASYRDKDDEVSFRHDTLDDIEAEPVASNVDAD
IRPIDPKQSVDVDSAVVNIFGDDGTLAPHASHIMASQVANAIIARPKKMRTTSVSAENAL
DAIKVNWSKGVAVSGQACAVSYSSALRIAQESDKKYVIAVALVFVATFDHNDESKFVYFD
SSDTSVSLQQRAELEGTGIR
>Tip_696
LKENEATTLINARYVVSVSSGAADFKVITCAAAIKRKNKAVPGLVAKIVATILRTCVEAR
QGNQLGHTLLKLCVALALAALNLILDSALTELLQNFKLMQSVTYVAEYVEGTISADVDFL
QLTPHDESILADCASTAAIYAKSKYQARIADMIAWYLYSSHDTPGYVCSSTVNFSIIQQE
TSSAAKTRVPKENRFMCFEVYHSDQIALAIRIGYKDKLMKIAKLHLHLRCYKGLKAARET
KAIAVDFSNFLYLMEVIDFNVDAAAKAYITSMHLSTTPDTDVAGSLYADYAYTKTAMDFH
SGLVTDYGILSYEKYDPRMQNAEYLSIGASYRDKDSKLTFRWDNVEELEAEPVASDADAE
VRPVDSKQAINIEAGVANVFGDDHQLSPHAVYIMASRIANTVVYYPKNARTISVNARNSI
QAVRVDHVKGSSASGRAKCVSFGDTVRVALSTDEKYSMAVALLYVVTFETNDESKFVYLN
DSETAVSLQQQADLDLASVR
>Tip_793
LQENESNTLINARFIVSVKSGSVGFKVLTYVCELKRKNKAMPGIVVRIVPSILKRCIEQK
QAGQLNNALLKLCVATALAALKLVIGTNLNEMLENYQLMQSTVYIEQHVEQTIAADVDYM
QLEAHDEAMLHDLTNLLAIYSKSKIQARMADMLAYFLYSTHDTPGYVCSTAVNFSVIAQE
SSSAADTRAPKETKYLCIRIFHRDHIALALRIGYSNKLIKISKLQLYLRSYSGLRAAREP
RTVAVEFSTFLYLMEVIDFNLQSAARAYISTVYCTNSTDTDLVGKIFADYAFAQTAMDYN
SGLVTDFGVLSYEKYDPRIQSIDYLSVGSSFRDEDKRVTFRYDNRNELEADPVTSDADAA
WKPMNTKQAINIKAGVANVFGDDHELAPHAQYIMSRQVANAVVYYKKKTKTISVNATNAL
EAIRVTFGTGVYAIGHSASVSLSESVKIALRTDDKYNIVVTLLYTATFASNDESKFVYLN
ESETEVSLQEQADLELANIR
>Tip_4092
IRENEAPTLLDARYVISVESGSSNFKLITFVASIERKNKAIPGIVTAILSSLMTKCVEST
QCDEISHEILKLCVAVKIAPLELVVSTGMEEILSNFKLMHCMLFISEFVEGTVAGDVDFM
RLTARAESVLLDIAALLAMYGNKKIQARVQNILAFYLYRVHDVPSHICANDINFTTIAQE
DSRADNQAASKENHFLCVLVYHRGEIALVLKIDYKDKLIKVTKVKLHLRMHKGLQAGKES
EQIRVQFSGYMCMMPVVEYETNVDAKAYINALFLSDTSDTDMTGQIYADYAFLNMGMDFA
SAIITDYTIVTATKYNPRMQNIEYLSISATYRDEENQMTFRFDKVNQMEADPIASDAEAE
EKPANSKQVIEVDAGVCNVFADDDRLAPQSKFVMARQIANSIVYYLSKTKVISVCATNAV
KAIAVSFAADVYSIGQAAAVTYTESVRISLRKDERYSIGVNLLYPSGYESDNDKKFIYLE
ESDTQVSMQQQADLVSSAVR
>Tip_4093
FRENEADTMLDARYVVSVESGTADFKLITFVAEIERKNKAIPALVPKIVTSIMTKCIEAV
QVNQMSNELVKLCVALALAALALVLGTSFEEVLSNFKLMHCLIYVGDYVEGTVAADVDYL
QMSSHQESLLHDTCQLLAMYGNHRIQTRTSNMIAFYLFRVHDTPAYLCATSVNYSTIAQE
ASQAQNQAATKENHHMCVMVYHRGNIALVLKISYHDKLIKVTKVKLHLRAFKGWRAGREA
QSVRVEFSAYLCMMPVVDFNVDADERAYIDAVFLSNVPDTDITGQIFANYAYSNQGMEFD
SALITDFTLISHTKYEPRIQAIEYLSVQATYRNEDGQITFRYDKVGELEADPIGSTAEAE
VKPADSKQTIEIDAGVANIYSDDNQLAPHVTYVIARQIANTVVYYITKTKAVSVCATNSL
KTIAVAFAAGVYAIGKAASVSFTESIRIAITNDDKYTIGITLLYPSAFEYNDEKKFVYLQ
QSDTAVSMKQQADLKAAPVR
>Tip_1421
FEANDANLMLNARFEVSIDSGNANFKVLCYVASIKRKNDAIPGIVAILITTVLTNCIEAI
QASALSRNFLKLCVATSISALHLALPTRFQDLLSRYQMMHSVTYVNSHVEGTVTADVDYL
RLTGDNKEIIVDISRSIALYPNNRIQAKAGDMLAFLTFRAHDTPPFVSAASVNFNIVTRE
TTSVDNSKASKENRLLVLALYHRGNVPIVFRIQYTDPLTKITKVQLHMRAYRGLTASKAA
RSVQSSFSTYLCVLPVVEFNTSADTRALIGGLFATDTPDTDVAADIFAEYAYMNAAMDYD
SALIRDYAVVSYTRYSASLQSIEFLSVDSSFRNEDSSISFRFDKINEMEGDAIASNAEAE
IKPAEDKQIVEIDAGVCKLYSDDNQLSPHSVYVIAREVANLVVYHVSQSRVVGVNATNAN
HAVAVAMSKRLAAIGRSSSVSYKRAVRVAMYKNDKYTIAVELVVSSSFEYGDETKLVHLA
DSDPAVSLQQQADLQAGPVK
>Tip_2229
FRANDAALMYDAKYAVSIESGAADFKVLAWVCAVKRKNKSVPGLVTAIATSMMTRCIAAE
QADEVSHDMVKMCVTVALDGISLVLHTNLDDVLSKYKVMKTLIFVSASVQGTITSDMNYM
QFDKNGKIFVMDCAPLMAIYQNAQIQSKKSNMISFFVFRSHEIPPIIGATSVNFSVITRE
SSTVKNNLASKSNHYLCIMIYHRGSIPIVIKVQYRDQLIKVSPVRLHMRAFRGYNAGREG
MSIRCRFSTFFHVLPVIEYNAQPDAEAFISSVFISGTSDTDIPGSVFADYTYQESALEYD
SSLIRDHNVISLTEYGPRLQSVEYLSVSAAFRSEDKSITYKLETVGDLEADPIASEEEVT
IKPASDKQFIDIDTGLSQAFADSGRISPFSSHILCSKVANKAVYSLAENRATSVTATNTS
NPIAVAQARRIASIGKAASVSYTKSVRIALSSNERYEIGVCQIYSQTFESAEERKFVHLE
DSDTAISLEEEADLEATPVR
>Tip_2230
FKANEPALMFDAKYAVSIKSGKASFKLLSYVAAVKQKNKATPGLVPVLVTSLLSKCIAAE
QQDQISYDMVKLVVAIAVEGLDLAIQSNFDDILTRFQIMKTLLYISDQVEGTISADVNYI
KVQSNDKVIVMDPAQIMTLYHNHEIQTKKVDMICYFAYRSTDVPPVIGVASVNFSIIAKE
SSTVRNSAATKSNHYIVIMIYYRGGIPIVIKVNYRDQLLKVSPIQLQLRTYRGYRGHKEA
QSIRAEFSTFIFILPVVDFNIESDAKAFISSVYVTDAGDTDIAASVYADYAFLRSAVEFE
SALIRDHAVISLTKYNPRIQTVEYMSIPAAFREEDQNVTYRFESIDQLEAEPIGSAEEVE
KAPTNNKQVVQITTGLGQAYSDDNKIAPYVVWVVCRDVANKAIYHTSQERTVSVDATNTV
HPVAIATSERMVALGKAASVSFTKAVRLVLRLNERYSIRICMVYSAAFEQADARKLVLMQ
ASDTSITLEEKADLESTEMR
>Tip_3995
IKDDEANTLLEAEWEVGIRAGNHAFKVIAFICAIGRKNQAAPGSANITVASIERRCIHIE
QVDQLDHSLLKLCVTETLAAVKLITGTDLEDAMSTYKLMESIVYIDKNAESCVGVQTDIL
QIPEDGELLLANVSGLVSLYAKCRVQARQAEMFAFFLHSSRETPGFVVADTINYSIIEQE
MTQADYPVAHQENAYMLVQLMHSDNIPIVLKVGYQNKLMKVSKLRLTFHAFRSMHGISDA
ETIATRFQNFLYLIQVLALHTDSNDKSYTWSMYATGHCDSNIGNDLFSEYAFSKRGMEFQ
KGIIQDCGVMNMAKADAKAETIEFLSMNASYRNEESEIDFRFDAVGNMETDAVAENADND
VKPVDDKREIEIEAAVVNAYGDDNQVCAYAVHILARRITNDVIYHAEKNKTTSLDARDCL
EELRISNAKHQAAQGHQRCVNFSDSIKVALPEGERFSFGVPYIFLAAFEMDDETKYVHIE
NAQTSVSLAEKAELQLCSMR
>Tip_3996
IAEGEADTLMEARFNVGIAAGNHSFNILAYIATIGAKNQPIPGSVEVIVAAIMENCIQSL
QFSQLNSSLLKLCLGTEFAAVELLTGTDLGQAMPTFRFMESLAHVERDDESSVSAQTNIL
QLIEHEQLMLINVAGILALYVKSMVQVKLSDMFAFYLYSTQETPAFVSANLINFAIIEQE
SSRAAYPSAHQENAFLLVKIYRSHSISLTIHVDFVNKLMKVGKLKLRLHMFRTLPGIPDA
QTIASKFQDYQFLIDVVEYSVHALSRAFTYALYASGSADREIGADAFADYAYSRPGMEYT
QGIIRDFAILSFKKADAKIQSVEFLSISAAYRNQEAEISFRYDSVNSLETEAVPANADND
CKHADDKREIAIDACVSNAYGDDQRVCAHAVHILSRRVTKDIIYHAEMLAAVSIRARDPV
PKLHISFAQTQSAHGKQRCVNFSSAMKVATLSGDKFSLGLAHVFVAAYKTEDETKYVYIE
GAQRPVSLEEHAELDLAHIS
>Tip_3903
LTEDEAGSLLNARFDVSVKAGAANFKVIAYVCCIGRKNKATPGSLVICIAAIVRSCVQAL
QAHDLNYSLLKLCIAQALASVEIIVNTWLEQAVSRYRLMESIAHTADKVEGTVTAEVDIL
QISADEAAILWDSSGLLGLYAKRRVQARDPEMLAFMLYSSNETPAYTSACTINFAVIEKE
SELAKHPKAAKENAFLMIEFYHSEDIALVLRINYQNKLMKVTRLNLDMRVYESLQSLKEV
KSVAADFKEFFFLMEVIQFHSEALDEVYNAVMYASDQTDSDIGSDIFPKYAFGEPGMKFS
KGMIQDYGIVSHDAYAPKLQTVDFLSISPAYRGEDDEITYRFDTLNELESDAVAQDAQSD
QRPIDEKRDIEIEAGVSNAFGDEHQLGSHAINVLSRRLSNNTISYPKRSLALSLQSNQSL
PCIRITFARAQFATGTEKGVSWAEAIRIELTDDKRYALGIGELYTAAFEVDKDNKFVYIS
QSETSVSLAEEADFEVCGVR
>Tip_3904
IKEDESSSLLNARFDVSVEAGSADFKIIAYVCAAGRKNQALPGSVCLFVASIIRSCVMTV
QGDDINFSLLKLCMTEELAPVNIVVHTGLAQAMSRFKLMEAMSYISQKVEGTITTEVDIL
QLGANFELILIDLAGLLALYSKGRVQARDPDMFSYWLFSATETPAYLAAAAINHSVIDKE
SELAAHPRATKENAYMILKLHHSDDIPLAIRINYRNKLMKTTRLNFHLRAFESVEALTEC
KKVISDIQRFFYLMEVVQFHEDVLEEAYNPGIMATESGDSDVGSEIYPKYAFGRPGMNFA
KAMIQDYSMVSYSEYNPKMQAIDFLSIAAAYRGEDNEVTFRWDTLQALESEAVVQNAQNN
AKTQDEKRDIEIKSGVANAYSDDHRLANHVLNVMARRLSNNIINYPKESRMLSLDANNAI
PVIRVTFAEDQFADGTEKGVSFAEAIRVALASGDRYDLGVGELYTAGFEVEKDAKFVYVN
ESESDVSLEERAEFCVNSVR
>Tip_1339
IEEDEAQTLLDAKFNVNVDAGTTDFKVLAFVCAIGRKNAAPPGSVLALLAAIFRQCVQSV
QTGQMNYAIVELCVAQEVAAVKLIVETTLGQLLSHYNLMESVVHFSKNTEGTVTPDVDIM
QMTNEEELLLYDVSGLLGLYSKNRVQVKTPDMLPYWLYSGNDTPAHVSAKRINWTIMDQE
AQRAQYTAASKENQYLVVKIYHSNSIPVALKVDYLNKLMKVSKLQLFLRPFKDLEGISEA
RTIAAPFSEFLFLMDVVEFHLESMAKAFIWVLYVTDRGDSDIASQIFANYAFGEPALDFN
KGMIADFGILSYTKYKPRLQTVEFLSIKSVYRGEDNELTFRFDAVTSMEDDAVAEQAENN
SRDQREKRIISIEAGVSNAYADDHKLGSHVSHVITRRVSNDVIYHPLQVKAVSLDANDAL
PVVRVSYVKERSAGGKARCVCWSESIRIVLSVGDRYDLGVSQVFTAAYEREDESKFVYMN
HSETQISLAEQAELELAHIR
>Tip_1340
IKEDEASTLIDAKFNVSVEAGTTDFKLLGYVCAIGRKNAAPPGSVLALVAAIFRQCIQSI
QAGQLNHAIVELCISAEIAAVKLIVGSTLSQLLSHYKLMENVVHISKNTEGTVSPDVDIL
KLNNEDELLLSDVCGFIGLYAKHSVQVRTPDMIPYFLYSANDTPAHISAKRINWTIMDQE
AAKAAYTAATKENQYMVVRIYHSNSIPVALNVEYHNKLMKISKLKLYLRPFKDLEGISEA
KTIAALFSHFLFMMDVVEFHLDAMDKVFIWVFYCTDRSDSDVASEVFSDYAFGEPALDFN
KGIIADFGILSYTEYKPRMQAIEFLSIHAVYRGEDAELTYRYDSVNSIENDAVADKAENN
TRNQRDKRIISIAAGVPNVYADDHKLGSHVSHIVTRKVSNEIIYHPKRVKAISLNADNAF
PPVRVSHVKERSAGGKARCVCWSESLKIVMEVGRRYRLGINQIFTASYEHEDESKFVMMN
HSETKISLAENAELDLANIR
>Tip_961
IHEDEYATLINAHYSISVAAGSGSFKVLPFIAALGRKNQAAPGSVLLFIATIFKHCVQAA
QSEQLNHSLLKLCIAEAMQAINLALDTNIGQLMQTFKYMEAIVTIDDHVEGTVTSDVNFL
QLDSGNEELLKDCPGLMALYAKIRVQSKETDMMAYFLFSSRETPAYVSTNSLNFTTLEQE
SSHAAYPQAPKENQYLILKLYHSNDIPLMLNVSFANKLMKATKISLHLRNHKSIKGISEA
RTVSAQFEHFLYLMEVVEYHLDALSKAYIWSIFASETADSDIGSDVYSNYAFGKPGLDYQ
KGMINDYGLLSHTMYDSKLQTVEFLSIATAYRGEETEITFRFDSVNSMESDAVADDADDN
PKSTNDKKEISIDAGVANAYGDDDALGSHAAQILTRKVSNDMMYYPSQSKIVSLNASNAF
PAIRVSFASEQVASGTARCVSYSNALRAAMSNGDRYSLGLSQIFAAAFDVEDPSKFVFIN
DTETAVSLAEKAELDLGAVR
>Tip_2556
IEEDTYSTIMDAHYELSVEGEAVSFKILAYIAAIGRKNQAAQGSCVDIIANIVDGAIQGS
QADQLSRSFMELCVTDALQAIELAVDCNLEQILNTWKFMEAVATIDRHSEGTIAADVDFL
QLSTDKEALFDDASGVMAMYASDRVQARAADMLGFYLYSTKDTPSNVSTGTLNFTVMSQE
TSHARYSHASKENQYLLIKLWHSDDIALILAVEFSSKLVKATAIQLHLRGWKTMQGIQES
KTIAAQFQSFLALLQVIDFYVDGLDKAFTWSVLASNTSDSETGADVFAGYAFQQQGLTLQ
KAIIKDYNVITHTAYDTKTQTVEFLSINSAYRNEDNKITFRFDAVGAIESDSVVNKANDN
EKNTKDKKELDIDAGASDQLGDDDALADHSAYVLTRNVSNDIIYYPTAGQQMTMTGKDAY
PGVKVSLSQEQCATGTARCIGFNKAIQAAINAGDKFTLGLYQIFVSGFDLSEPKKFVYLE
SSENAVSLTEEAELTLLGCR
>Tip_2557
LEEDTYGTMLDAHYDIAVTGGSSNFKVLSLITAIGRKNQAIKGSVVAIVADILEAAVQGR
QMAQVSKSLIEICVADALEAVEIAIDCDLQQLMTTYKFMEALITIDQHSEGTVAADVNYL
QISSENEMLFIDAASIVAIYAKNQIQGRTPDMLGYYLYSASETPANIATGTLNFATFQPE
SSRADYTKASKENQYLLVKIWHSGDIALIMGVCFQDKLVKATAIHLYIRAFKTIRGIRET
SSIAAKFQSYLFLLQVIDFYLNALRRAFVWVLYASEGADSDAGAEIFAGYAFTKQGLSLQ
KSIIEDFNVITHTLYKAKTQDVEFLSVGTSYRTEDSEVTFRHDNVQSIESESVVKNGNDG
KRNANDKKEITVEAGAANQFGDDDKLGSLAASLLTRNVSNDIIHHPRKQKTVTLTAQESF
PTVRVSLSKQEAADGSAKCISYSNAIQAAMMNGQKFALGVYRVYVGSFEYDDPTKFVYVE
DSESAVSLTEQAELELMGIR
>Tip_262
LSEDEGSTLLNARYDISVQAGTAEFNVLAYICAIGRKDQAIPGSVQTLIAALLRKCVSAA
QTDQINHSLLKLCIGVSLAAVRLVLDTGLSELMTKFRLMESIVFISANVKGTVSADIDIL
QLHHEHEVILADVSGLLAMYAKYRIQSQVSDMISYYLMSTHDTPAYIAANSINLSVIDKE
SSRAAYAQASKENAWLIIQVYHSDDVPLVIEVEYTNKVMKVTRLHLHLRPFSSFSGVKEC
KSICANFQDYLWLMQVVEYHPDVHETVYIWALFATETGDSDIGATLFSDYAFGKPGMHLN
KGVIEDFGILSYTEYASKLQAAEYLSIAAAYRDEEDEITFRYDVIDNIESDAIADNADNN
WRPSNDRRELSIQAGVSNAYGDDHKLASHGVHILSRQIANDIIYYPKAPKTVSLDAANAL
KCVRVCNCRDQVAPGTSRCVSYANTVHVALNEGEKYDLSVAQIFIATFQNQDTSKFVYLS
NSETDVSLAEVAELRLAPVR
>Tip_1143
LNENQHRTLLEAMFPTGVDANTANFKILGYSVSIQRRGDTETAVAEQIIATVLKTCIQAI
QMSQAAAVLIKLCAAQDIDAIELLVNQGMKDLMSKAKLMKTLFFIGHETEGTVSADTEHI
KMVAVHESLFDEPAAILALYARQQEQARVSDMLPFFLWSNSDLPAYLASKSVSYNILDKN
TQKTEQNEINKDVRFIIVAVHTKNGVGVSIRISYSDKQLEIARFHTALRAYQTIQSTREA
EQIERDFSNWLYIVEVVNYNVESADQNYIWVLFSRDQMDGDIASYVYAVFPWSAIATDFS
SGVVEHFSVVAHRHYNERLRIVEHLTVEGAYRDEEDQLTYRYDVIDEMKNEGPSQDAEDN
IKNIGKKRVIEIDSGAANMYADDDELSDHPCTFMSREINDTMVYHVKKSQPVNLGVKNSM
QAVRIAQAQELAASGRSACVTYSDTIRIALTENQRYLLALKLIYLCAYENSSTAKFIIIQ
DSNPQISLSQNVELKGARIR
>Tip_3072
LVASNSRTIMEAMFPTGVDANPADFKVIGHSASMDTRHETIIAVSAVVLQSLLRQCAQVA
QSQEAACVLVKLCAAQELDAVDLVLNQNLSDILNQARMMKTVTYINDNNEGTTSADTDYF
KLQTVQDELFVEDAVMIALYGREEEQSKSADMLGYYLFNNSELPAYMASSTISFDILSNN
TKESEHSGVDKDVRHMLVKIYEKGGVGVDIQVHYRDKELEVSKLRKWLATFKNIRCMKTG
MTVKRAFSDFIFMIDVIEFHRNAARRNFSPALFQRDGGDGEIAAYAYAVFPFYKIATDYN
SSIVRHQSTIAHTYYGKRLKIVEHLRVTSAYRKEERTVTYHFDTVKEVKNDAPAANQEDN
IKDANEKRVIEIESGKLNAFADDNKLGDYASTIIARLINNSVIYEAKKAKSLRLEVKNSR
QVVKVSHSGNLAAPGRNACVTFNNSIQVALSANARYAVTLAYLYIAAFEQSASAKYILIE
VSQPAVSLEQRIELDATAVR
>Tip_3073
LAQSDGRTLLEAMFPTGVQANSGNFKVIGFHASMETRHEAVIAVADRILATVLRSCVQAI
QANEAACALVKLCAAAQFDALELIVEQDLGNLMSKAKLMKTVFYIGDHNEGTISADVEYF
KLPSVGDVLFVERASILALHARAQEQAKQPDMLGYYSYNTTEIPTYLASGSISYNVLSQN
NKQSDHNSVTKEVSFMLLRIHEKDDVGIIIQVEFADKNLEISKLQKQMAGYNNLKCTETA
ESVARQFSDYIFMIDIVEYHLTTAERNFTQALFARGAGDGELLAYIYAAFPYSELGTGYD
SAIVQHHTTIAHTYYQKHFKILEHLSVEAAYRNEENKITFRYDTVNEIKNDVPSANAEDD
LKETDQKRIVDIASGQANVYADDNRLGDYPSTLFSREVNDSLIYKMKQEKPTRLDVRNGN
QIIKITNGGNLCADGQSACVTFADSIQVVLCSNGRYMIGVSLLFLVAFESQSSSKFIILE
DSDPAVSLEQNVELEGDRIR
>Tip_1271
IEENNHSNLLDAMHPTGVDANSSAFKLVAYSVSLQTRGESIVAISEAVAATILRSCVRAA
QAKEVACVFLKLCVGVELDALELVIKQNLADVLEQAKMVKSIVYVGEYNEGLVTADAEFL
KFTDVDDTIFDEAAVFLALYSRWQEQSKASDMVGFYLYNNTEVPAHVGASPISYNILSQN
SQESENSGISKDVGYLLVRLHEKKSVGIPLNVHYTDKALEVNKLQMQIAIYESVESAKEV
HTVAADFSDFLYLIDVVDYYVKCAQKNFTPAIWARDGGDGEIAAYLFGVFPFSKLATDFD
KAIVRHYDIIAHEYYKERLKMLEHVSVGSAYRDEETKVTYHYDSIQALRNEAPAASAEDN
LKEINKKRVLEIDSGQTNLYADDDKLGDLATTIIARELNDALIYRINHNRSTTLNVRNPM
QAVKISMAGDVSAVGRSACVTFTNTVKVELTQNERYTIAMQFLYLVAYETDSSNKFILVK
DSNPAISLDQNVELRPTRIR
>Tip_1349
LEESEAAVLIEAMLEVSVDANQAGFKVLGYASSVERRNDCVVAIADAVIASLLHKCLQSY
QASQCAAVLLKMCAAPDLESVALLFHQGLEDLLTNARLMKSFIFIGQESERGVSSETEYM
KLRSSNEEFFDEISELISIYARTHEQSKPTDMLGYFLWSSTDVPAYIASTSINFTMIDQN
NQVSLHNRITRDVKYMFMKLHHKNEVTISIKINFTDKELEVAKLQMHLRAFQTMHSTNDS
NSVAAQFSDFLWIIDVVEYNLDLASQNYIWGVYVSETSNGENAAYIWAVYAYNKAATDYS
TGVIEDLTILAHKHYQKRVKIMEHLSVNTAYRSEERRLTYRLDVVDNVTSEVPGQEAKDH
IKDIERKRVVEIQSGPANVHADDEQLAERSASILASQVNDDIVYYIKQSKPVNLNVKNAE
DAVQITQGQELGAAGEAECVTCQNALKVGVNADDQYELAMTLIYMAAYDFGSTEKFIIID
ESAPEVSLEQEIQIAGTKIR
>Tip_1350
LTESEASVLMEAMLEASVEANQGGFKVLGYDSAVDRRNECVVAIADLVLASPMHKCVQGY
QANQIAAVLLKMCAAPDLESIALLFHRGLEGFLNHAKLMKDFIFVGEEAERSVTAETEYM
KLSPNEEKFYTEVSALIAIYTRNHEQAKPVNMLGYYLWSGSEVPAYVASSSINWTIIDQN
NQVALHNKITKDVKHMCVELHYKNDVAISLEIEFSDKDLDVAKLQMFLRAYRTLQSTNQA
QSVEREFSNFLWLIEVIDHNINAAKHSYIWGLFARESVNGEISAYVWCVYAYMNAAADYT
TGVIEDLSIIAHKHYQKRLKSMEHLSVNAAYRSEERRITYRLEVVEDVKSEAPGQSAKDH
IKNIDRKRLIEIQSGDANTYADDGELTERTVSVLASQVNDDVVYYIKKKRPINLDVKNAE
DSVNISHSADLAASGKAECVTCQNTVRVGIRQDNQYELAMSLLFMAAYDGNSTKKFIIMD
ESAPEVSLQQDIQLGSSTIR
>Tip_922
LKESEASTLLEAMLEVSVNANTGGFKLLGWASSIERRNEAVVALADLLVATVLHRCLQCY
QGDQCAAVLLKMCAGIDLESVALLLRQGLQDLLTNYRLMKSVIFVGDESEGSVTSETEYM
QMVATDETIFDETAVLLSIYGRSQEQAKRNDMLGFFLWSSKDTPAYVASTSINYTTISQP
QQVTLQNRINKDVRFLLIALHHRHNVAVSVRIDYVDKQLDVAKLQMALRAFRTLQSTNEA
QSVERDFSDFIYIIDVLEHNIDSAAQNFTWGMFAREAANGEIAAYVWAVYAFSRAATDFT
SGVVQDLSIIAHKHYDERMKMIEHLSVNSAYRHEESKITYRLDVVQNIKSDAPAQSAKDH
TKNIEKKRLVQIESGAANAHADDDALTERACSVLSSQINDDVVYYINRKKPANLNVRNGT
DTVQITRSKNLSASGKAECVTCQDGLKVGLHTDDRYELSMSLLFMASYDIKSTERFIIIE
DSAPDVSLQQEIELEVAKIR
>Tip_3946
LREEESSTLMEAMLEVSINGNQASFKLLGYASPVERRNEAITALAKMILASIINQSIQSY
QINQSASVVLTMCAGTDLESVALLLRQSLQDILSDYKLMKSLVFIDEESRGSVTAESEYM
QFNTTDEAMFTEVCVLLSIYGRAQEQAKRTEMLAYYLWSTKDRPSYVASTSINFTTLSQP
QQVPLQNHITKDVHYCMTSLHHRYNVAIAVQIDYFEKNLDVAKLHMGLACFASLRSTKEA
RTLARDFSNFLYIIDVLEHNVQSLGQNFTRSIFARDSANGEISAYVWAVYAYTRAATDYA
SGIVQDMSVIAHRHYNERLKKIEHLSVSTAYRHEEKQVVYRFDVVENLKSDAPAKQAKDH
AKDIGKKRLIQIDSGSANAYSDDDQLTQRCASLISSRINNDVVYYINLDRPANIGVRNGS
ESIQITRSNNLAASGRAEAVTFQDGVRVALYTDDRYELSVSLLFIANYDIKSTDKFIIVE
DSAPSVSLDQEIELEAAKIR
>Tip_3947
LRESESSTLMEAMLEVSVNGNQAGFKLLGYASSVERRNEAVTALAKLILASVINQCIQSY
QINQSAAVVLTMCAGTDLESVALLLRQGLQDILSDYKLMKSIVFVDEESRGSVTAESEYM
QLHSTDEALFTEVAVLLSIYGRSQEQAKRTEMLAYYLWSTKDRPSYVASTSINFTTLSQP
QQVPLQNRITKDVHYCMTSLHHRYNVAISVQIDYFEKNLDVAKLQMGLACFASLRSTKES
RTLARDFSNFLYIIDVLEHNVESAGQNFTRGLFARDTANGEISAYVWAVYSFSRAATDYA
SGIVQDMSIIAHRHYNERMKMIEHLSVTTAYRHEERQVVYRLDVVENIKSDAPAKQAKDH
AKDVDKKRLIQIDSGASNAYADDDELTQRCASLISSRINNDVVYYINLDRPANLGVRNGS
DTVQITRSQNLTATGRAEAVTCQDGLKVAVNTDDRYELSVSLLFIANYDIKSTDKFIIVE
DSAPSVSLDQEIELEVAKIR
>Tip_2467
LKETECATLLEAMLQVDIPAKKAGFKILGWAAAIERRNESVVALATLLIASILNRCVQTY
QGEQCAAILLKMCAAIELASIVLVIEQGLEDLVSNFRLMKSIVFVDDDSRGSITAESEYL
QMVETNEEVFEEVAIVMTIYAQDQEQAKRNNMLAFHLWSTKDTPIYVGSSSINYSTISQP
EQVTLQSKIAKDVRFLMTRLHHRDSVSLSVKINYIDKDLDISRLQMLLRTWDTIKSTHQS
RTVARQFSSILYIIDILEHNLDSAQQQFTWGIYARDNASGEVATYLWSVYAYRRAATEFT
SAVVQDHSIVAHKYYADRLKTVEHLSVDSTYRHEEERITFRLEVVENLRSEAPGTNEKDH
SKNVNNKRLIQIETGASNQHAPDNALTQRAASILSSRINDDVVYRTNRKRPVNLAVRNGH
EAVNITTSSSLAATDKAQSVTCKNGIEVGFRGNERYELGINSLYMGSYDMRSTDKYIIIG
DSAPSVSLDQQIELEAPTVR
>Tip_2468
LRESEASTLLEAMLEVSIEANQGGFKLLGWAAALERRNEAVVALASLLIANVLNRCIQAY
QGEQCAAVLFKMCAALELESVVLLLDQGLEDMLANYKLMKSVIFVDDHSRGSITSESEYL
QMVSTNEEIFDELSVMLTLYAQTQEQAKRNNMLAFHLWSAKDTPVYVTSTSINYTTINQP
ERVTLENSISKDVRFLMTGLHHRDSVALSVRIDYQDKDLDVSKLRMSMRSYQTIQSTHEA
RSVAREFSEFMYIIDVLEHYLNSAQQNFTWGMYARDAANGEISAYIWAVYAFTRAATDFT
SGVVRDYSIVAHKYYEDRMKTIEHLSVNATYRHEEDRLTYRLDVVDNLKSDAPAQSAKDH
IKDVNNKRLIQIESGASNQHADDNALTQRAASFLSSQINDDVVYRTSRKKPANLGVRNGQ
DAVQITHAKDLAAAGKAEAVTCQDGIKVGLKSDQRYELGISLLYMATYDIKSTDKYIIID
DSAPSVSLDQEIELQAPKVR
>Tip_3612
LKQNEATTMMETMFDVNIYAGTTNFKLFAWDMTVARRNDAAAAIVSLMAAAMLPNSVQTY
QHKQFETKMFKMFVSAELNAIDLLIDRAIPDFFNKARLMKTMTWVGDTQNGSIPGDTEYF
QLSPNQEILFPAKASLVSMYCKMLVQAHVADMMAYFLYASRDTPCWLSASTINFTVLELN
ARAIENSKVAKECKFLMILMQHKQRIAVVMLVRFLDKGLDLSRLKMHLKSYRTLETTKDA
SSIPAVFSNFIFMIDVVEHNMDAADQNYICVIFGDDHANGGVQGMVFTDYPYPLVAPNFH
NAIVHDYTIVAHQRYHRRFRTVEHMSVRAKFQGEEDRMTYQYESVNELKREAPAANAEDG
VKSRGKKSIVALKSGEGNICADSSRISEYGVHIMARNINDDILSTATEQSPANVEVANAT
AGAKVAYAEQANAGGQAGMLTHADGVDIALRESSRQMVSITMIIVGGYEHRSAKKFIFVD
ANDSDISIDQNLELKASTVR
>Tip_3613
LKSNEASTMIEAMFEVNIYAGTVEYKTIAYEMAVERRNEAAAAIVGLLVASMLPNSIQGF
QHGQLEHKLFKLFISTELNALNLLIDRNMPDFFQKARLMKTFTWLGEQTNGSIPGDTEYL
QLMSGQECAYPAKVSLLGIYIKMLVTAHLADMMAYFLYAARETPCWVASTTINYSVLELN
SKAIENSSVSKECKYMIILTQHKQRIAVAMQVGFMDKSVELTKLKMQLKTFQTMQTTKDA
QTIGAAFSSFLYLIDVIEHNLEAADQNYFWVIYSDHDADGGVAAMVYTGYPFPIVAPNFH
NAIVHDFDLVAHQRYHRRVRTAEHMAVRAKFQGEEKRVTYQYESIEELKREAPGADAEDG
SKERGKKSIIALKSGEGNLCSDDSRIAEFAVNILARNINDQVLTQPTRASPGNISVANST
AAVTVAYAKEASATGQVDMITHAEGVDLALQESARRMLSIAMIMMAGYEHNSAKKFIFVD
ANDTEISIDQNLELEAAMLR
>Tip_1480
LHQNEAATMLETMFDVDIEAGTAEFKAISWEMTIARRNDAASAVVATLLASMLPRSVKPY
KHEELENKTFKLFVTVEIDTLDLLIEREIPDFFTQAKLMKTVTFVGETQNGSIPGDTDYL
QLEPASELAFIARASPLAMYSKHKVQAHISDMLCYFIYASRDTPCFLSSNAINFSVLELN
SRAINNSKVTKDCKYLMIKIQHKERLAVVMLVGYMDKGLDLTRLKMELKAYQTLDTTRDA
LTIPSVFSDFLFMIDVVEYNQEAAEQNYIWAVFADDSVDGGIAGLVWTNYPYGIVAPSFN
SPIVNDFAVAAHQRYHRRMKSVQHISIQAKFQGEEDRISYQFESQNELKRSAPGANAEDG
SKSRNKKSVVALRSGEGNVCADDSRISEYAIHVITRNINDDVLSTASRASSGNVDVANAL
DSAEVAHAKQAAASGQAGMITHANSVDVTLREDARQMLAITMIVVSAYEFKSNKKFIFVD
ANDTEISIDQQLELKASMVR
>Tip_2533
LRENEATTMMEVMFDVSIEAGSSHFKILAYAMSIPRRNQAVTAVASALVANILDNCVQAQ
QGPQLETKLMKMCIAFAVDALELLFERNIPDFLGRAKLMKELEWIGEEQNGSVPGDTEYM
KLLSSDEALFEAKGMILGLHAKRQVQSRAADMISFYLYASEDTPAYVAATSINLCLIDLN
ARAIQYTRIGKDCKWFMILMLHKDRLAVVVEINYVDKDLDVNQLTMQLKTYKTVDSTQDG
PSLARKFANLIWMIDVIEHNGDAAEANYIFVIHATDSCDGAIATMKWTEYPFTRVATNLH
HSIVHDHTVVAHTRYEKRWKRLEHMSVKAKFREEDGRITFQYETLDEMKSEAPGSDAEDG
EKTQNKKSMVELQASEGNPCSDDNRLAEHTVLIMARRVNNDILSTSKNQSPGNVSVANVG
SLVRVSYEQQAAANGKAGMITYTSGVQIGLRSSDRQNMTITMIVIGGYEHRSAKKFILVE
ANETEISLDQNLELAAAAIR
>Tip_4050
LQENEANTMLEVMYDISVDAGSSDFKTICYAVSIPRRNKALTAVAQALLTTVIPTCIQAM
KGRQIESKLIKMCICIDLDAIDLLVERNVPDLLGRANLMKSLQFVGEDENGGVPGDTEYL
KLLSEADVIFTAQATLMGIHVKKQVQARVADMVAYFLFASRDTPSFVVSTAINFCIIELN
SRAVRYGAIDRDCQMLLVMMQHKDRISVIVEIDFLDKDVDVNKLTMKLKAYTTVDRTAEE
KSVASSFANMIYMISVIEYNSEAADANYIFAMYSADKCDGGVAQMKWTDYPFTLVVTDYH
SSIVHDFTLVAHARYDDRMKKLQHMSVKSKFREKEGRTTFQFESIEEMKSECPGGSAEEG
EKAQNKKSLAELEAAEGNTYSDDNNLAEHTLLVLARRINDEILTVANSETPANIDVKNAN
SLAKVSYQKQVGAAGQAGTMTYADGVRIAIQTSDRQMLTITRLYIGGYQNRSAKKFLLLQ
ANETEISIDQKLELEASSIR
>Tip_4051
LQENEGTTMLEVMHDVSVEAGTSDFKTLCYAGSIPRRNKAVTAIAQNLLARVMPTAIQAQ
TGKEIESKLFKMCISLDMDAVELLVERNVPDLLTQANIMKSMQFIGDDENGSIPGDTEYL
KMLSEADVLFEAASTLLGIHAKNQVQARVANMVAFFLFAARDTPSFVVSTAINFCVIELN
SRAIRFTAISRDCQYFLVMMQHKKDIAVMVSIDFLDKDVDINKLTMRLKAYNTVEDTARA
RSVAAVFANMVYLISVLAHNSESASANYIFAIFSSDKCDGGVAQMKFTDYPYSEVVTNYN
SSIVHDFSLVAHAKYGNRMKTLEHMSVKAKFKNKEGKTTFQFESVDALKSECPGSEAEEG
EKTQNKKSLAELEAADGNTYTDDNQLTEHALAVMARRINDELLTVAKNESPGNLDVGNAN
SLVRVSYQKQVAASGQAGTMTYADGVRIALQTSDRQMMTIARIYVGGYEHRSATKFLLVN
ANESAITIDQQLELDASTIR
>Tip_3220
IRDNNAASLFEAMLNMSIESGGANWKVLGYAMLVARRNDVLSAVARNLVAHLLPESAQGI
QADQIALKLFRFCAGSALDAIILIVEQNLDDFLSRASLMRTVCFIGEHSNGGINADTGFL
KLTKNDDKLLVETAALIAMFSKYSVQAKQSDMLSHHIWSRRELPAHVSATAISYCIIEFN
TRCGEHDAVSRECEFMLIILQHAEEIAVTIQINFIDKEMDVTRLEMHVRTFNRLQATKEA
RTAAADFSDMLFLINIIDFDSDVAEPDYSWALFGTEDSNGEIASTIWASYPFHKMIVNYN
SAIVRNYSILAHAPYSDRMKGMEHLSVVGKFRGHESRITFRFEALNDLKSEGPGDQAEDS
DKDFNRTKILTLQAGQANVCASDEKLGENANFIIARKLSSDVLAKARSNKSVNVASKNAA
ASAKVSCGQDMNTTGAASTLTYNDSVEVGLNTQDRNALSISIVFMGGYEARSTKQLILVK
DNEHPVALEQDLELETANIR
>Tip_3221
IKNNNASSIFEAMLDLSIDSGGSSWKILSFAALIARRNEVVSAVARNLIAHLVPKAIQTR
QCDQLALKLFRMCVAVALNALQLVIDQTMDDLMTQARIMRTLIYIGDYSNGGIPADTGFV
KMSGSSETLFLEMAILLALFAKLSVNAGASDMMTYFLWSKRDLPAHLAASAISYCQIQFN
TRCGENNVISQDCEFMVVNLQHKNDIAIAVKISFIDKDMDITRLAMQIRGYRKLRGTKEA
TTIMAAFSNCLHLIDVVDFDMETAQPDYATALFASNNSNGEIASSIWSNYPFKRAITNHN
SVIVHNLSILAHARYDERMKKVEHLSIIAAFRGEENRITFRCESVNQLKSDGPSENAENT
DKEWNKTKIITLQSGQANVCTSDEKLAEYGNFIIARKLQSDVLTKVRDSRPVNVAAKNAW
DTVRVSHGSSLATTGEAAMLTYGDSIQLGLPAQERHSITVNIVFMGGYEIRSTRQFIIVE
ENEYDVALEQDLELEAAEVR
>Tip_3087
LQQNNVSTILEAMLEVSVESGDVKWKIIAWAMLTARRNEAVSAIAKEMVAELFEECVQAM
QANQIAMKLMRMCASVQLNAVDLILDQGINDFLADARLMKTILYVGKQRNGGVSAETGYL
KLSSHSETLFVDSASLLALYAKLEVQAKQANMLARYLWSKRDTPAWVASTAISWCIIQLN
GRNGANDVISQDCELILVNLQHKEDIAVTIKINYVDKELDINQLEMYMRSFAKLEGTEEC
KSVSGDFSNFIWLIDVVDYDTESAEKDYVWALFAAEPANGEISAQLWADYPLGKIITDWN
SAIVANYSVIAHQQYNERMKTVEHLSIVCKFRDEEGRVTFRFEALEDLKSDGPAEDAEEN
SKDVNKTRIVELEAGQSNVCADDDRLAEHGNFLLSRKVNSDVLARLKRDQTKNIAARQAE
QSARVDQAQDMSADGEAAMITYADSMQVGLMDQHRNSFAVEIVYLGAYEYRSTRQFILVE
ENETDIALEQDLELTAGSLR
>Tip_2478
LAPNSATTILEAMLGLSVKSDTAKWKPLVYALLCARRNEGISAIGCILVAKILPNCIHGT
STGQVALEILKMCAAVDMAALGLILNQNVWEFIADYQLMKTMRWIGEYRNNSVLADTGYL
KLNASNEALYFDATMVTSLFAQAQIEGKAANMLAWYLFSKREIPANLSSNAINYCVIDLN
SQASDNQEIKQDCEYLLIKLQHKDNVSILVTINFVDEKVDVHTLDNNLRSYRAIRTMKEA
KTIPAEFSDFMWLIEVFDFDVDGADRGYIKVVYAQDTANGDMGTEIYDDYSFEVIITNFN
STVISDFKVVSHQRYHARLKSIEHLSIYVKYRHEESRITFTFDQLNKLKSSVPANNAEES
DKDVNPTKLVDLDSGDPDTFGSDQKVADHANYVIARKINDDVLERLSTSKPIDMKASHAW
SAVRVNRVLDAATGGRAASVTYSDNVAIGIYDKGRNPLAIAMIYVGGYDANSAKKYITVE
ASDSAVALEERLDLNAAPMR
>Tip_2479
LAQNNGSTIMEAMLALSVDSGAAKWKIMAFAMLIARRNEGISAVASNLVAKIMPTCLHSA
QSDQLALKMLKMCAAMELNALGLVVNQNIWEFISDAALMKAMLWIGEDRNNSVTADTGFL
KLTEAEEAIYFDASMLTTLFAQHKVEGKAANMLVYHLFSKRDTPAHVASSVINYCVIELN
SQAGENNRIKQDCEYLLATIQHKDGISIIVTIEHLDKDLDVHKLDNNLRTYAALQGTKDA
STVSADFSDVLWLIDVFDFDINAAEKSFIKSLYAQEQANGDLATEVWAEYAYNTIITDFN
STIIHDFSLVAHARYSERLKTIEHLTIMAKYRAEEARVTFTYEQLDKLKSEVPSDDAEES
EKNIDPTKLIQLQSGEADTFGDDDNLGEHSNYLMARKVNDDILEQLKKRRPANVNASNSW
SGVRVNRALNAAAGGRAAMITYSDNIAVGLQDQARNTLSVTILFVGGYEHKSAKKYITVE
QNETSIALEQKLDLETGALR
>Tip_3185
LRQDNGMTILEVMLDLGIKAGSAGYKVISYAMLVDRKNEGVADIAKEMVASVIPRCVHGS
QSDQLAQKLIKLCVSLSLNALPLVINQDVRNMLSAAKLIKAFLFINPDTHGSVGSDIGFM
KLGHANEDICLDLSMFLAFFSKWQVQARTADMMSYYLYNKKDTPAHIVSDSINFCIIKLD
FRVAEDDRVKRDCEFIIIVLKYQEEITASIRIKFIDKKVDISKLDNQMRAFDKLKNTEGC
KAVGGDVSNYIFIMGVVEFDIDPATKSFAWVLCASDTGNGDVAADIWAKYPFTIMLLSYE
QTVIRDFKIVAHNKYNDRLKTVEHLSVTGPYRPEEERVTFKYEQHDDLKSEAPGAAADEA
NKEVHPTKLIALESVATDTCADDDSFGDHCNYLFARKVSEDVLERFSKRKPANVKARQAT
QSVRVTRAKRASASQQGKMITYSENLDIALKHQTKNSLAVSVVLVTAYEYSSTKRFIQVE
RNEKEVALEQRLDLQAISLR
>Tip_3186
LKQDNGTTILEVMLNLSISAGAAKWKIISYAMLIARRNEGVSDMAKSLIAAILPKCIHST
QENQMAEKMIKLCVGLSINALPLVVDQNVRDLITDAKMIKALIWVNEDTHGSISADTGFL
KLGHADENICFDVTTLLTFFAKTQVQARVSDMMAYLVFNKRDTPAHIVSDSISFCAIKLN
SRVGEDDSVSQDCQFILVSLQYRSDITVSVRIKWLDKQVDISQLDNYLRSYRKIKNTQGC
ATISGEVSNYLFMIGVVECDLEGAEKSFTWVLYTSETANGDVSSEVWGKYPYNTIILNWD
QTIIRDFKIIAHDRYDDRIKTCEHLSISAKYRPEENRITFRVEQVNELKSESPGDGAEES
QKDVNPTKVVELESAATDTCTDDDSFGEHVNFVFARKVNEDILERLKRRRPVNVSAKKAE
QAIRVNHAQNAAASQKAAMITYSENLSLAMHSQMRNSLAINMVFVAAYEYKSTKRFIQVE
KNEKSVALEHKLDLQAGSLR
>Tip_2563
LRQNNGNTILEAMLDLSVESGGAKFKVISYSMLLERRNQAVSAVAQTVVAEVMPHCLHCT
QADQVALKMMKMCAGVEINALGLVVEQGINEFIKEARLMKSIVWIGKNRNGSISADTGFL
KMNESHEVVFCDASTVFTIFAKFQVQAKTADMLAYYLFSKRDTPAHIAATVINFCTIKLN
AQCGDSDHIKQDCEYMMIALQHKESIAIVVTINYFDKDLDVNKLENQLRAFRKFQGTRDA
KSVAGEFSSFLWLIDVVDHDCTGADKNYIWAMFAAEDANGDLSAMVHAEYPYCVIITDYN
SAIVHDYKIISHAQYNKRLKSIEHLSIVGKYRGEECRVTFRYEQLGKLKSEAPADDAEES
EKDVNPTRIVELESGAGNTCSDDDNFAEHGNYIISRRVNDDILAKIKRTRPANVGAQNVS
QTAKVNRAEDAAATGKAAMITFSDSIAVGLMDQNRNKLAIEIVYVGGYEFRSQKKYILVE
QNETSVQLEQDLELPSGSLR
>Tip_2564
LKQNNCSTIMEAMLDLSIESGSTKWKVISYSMLIARRNEAISAIAQEVVAEVLPHALHCM
QADQIALRIIKACAGAEINALGVIVCQGISEFITDAKLMKTISWIADDRNGSVAADTGFL
QMNSEQEMIYLDTSTLLSLFGRYQVQAKVADTLAYHLFSKTDTPGHIASSTINFCTLKLN
TQAGESDSIAQECEFFILRLQHKEAVSIVVNIKYWDKDLDVNKLKKALRAYRPLRGTQDG
RSLASVWSAYLYLINVVEYDATSCEKGYIWSLLSTADANADLSVQVWANYPFTKLITDYN
QPIVHDYKVIKHAAYQKQLKSIEYLSLVSKYRGEEDRINFRFEELDKLKSESPSDSAEDS
EKNLKPTKIIDLRSGASNECADDDNFAEHANYILARRVSDEILAKVTQTKPANVGAQTGN
ESARVNRVKEAAVTGRAATIYFSDSVKLGILNQQRNTLSVEIVHVNGYQRRSQGQYILVR
ENETTVQLEQDLELPSGSLR
>Tip_3865
LTQNNCGFILEAMLEVSVRADSGKYQVIAYATLVARRHQAVTEVAVNLIASVLPEAVQAT
QADAVARKVMNLCVVVNLNGLALLVTQHMEDYMTDAKLMKGIVFIGAAENGSITADTGLL
RINSAAETVFTELALLLALHSKYKVQARQADIISYYLWQKKDTPTKVASTTVNYPVIQLN
QKTAKSSTISKACEYMVLKLQYRNKIAIVLRINFYDKGLDVNTLKMLFRAYKKLGSIHEA
QTVTGAFSKLLWLIDVVEFDNQAADKTFLWSLWPAHTSNGDCASMFWAEYPYDVFITNFT
STIVKDFDVVAHQTYDERIKSVEHLPITTKFRDEEHKITFRYETIDKLKDDSPLNRAEEE
VQNTHQTRLVDLESAAGNMCADDDKFGARIIHVLSRRINSSIVTRIAQTKPINVDERKAA
DGAQVSGTAAAAAINEAQMLTYTNKIQIGVSTQEKNNMAVHIVYIGAYEQHTAKRWIIVE
ENESDVALEDELELDAGQVT
>Tip_3866
LKQNNAGSILEAMLEVSVRADSAKYQVIVWATLLARRHQAVTEIAVQLVAQVLPDCVQAE
QPDQIAIRVMKLCVIMELNGLALVVRQHMDDYMTDAQLMKGLVFIGHAENGSISADTGLM
RVTAATELVFVEIALLVALYAKAKVQSKQAHMLSFFLWQKRDTPSKLSSTTINYPVIQLN
QKTAKNSHVSKDCEFLVLQIQYRDGIAIVFRIDFYDKSLDVNKLRMLLRVWKKMGGIHES
KTITGQFSKFLWMIDVVEFDVQAADKTYLWAMWPANTSNGDCAAMIWAEYPLSVFITNFT
SAIVHDFSVVAHEDYNDRLKPVEHLPISAKFRDEENRVTFRYESLDKMKDESPANQAEEE
KKNTHQTRLVDLEMGAANICADDDRLSEKVLHILTRRINSDIVTKIARARPKNVQERNAA
EAAQVTGTKSAAARGQAAMITYTSKIQIGLNNQQRNTIAVNIVYIGAYEYKSAKKFIIVE
ANESEVALEDDLELDGGDIT
>Tip_1206
LENNDANTIVEAMLDISVTAGTTKYQILVWATLLSKRNEAVTEVAATLVAEILPEAIQGK
QPQQLALRVMKLCITFKLNGLNLVVKQRIDDYLTDAQLMRSMLFLGDAENNSLASDTGLL
KVTTANEVMFVELVILIAIYGKAQVQAKTAHMLTFYVYQTRDTPSNVSASAINLNVIQLN
SKTADHAKVTQECEFLLVEIQYREGIAIIFRINFLDKDLDVNRLRLLMAAFRKVHAIRDG
NNIAGKFSKYLWMIDVVEFDDDALDKNYIWSLYPGNTANGDCAAMVWADYPFARLITNFN
NAIVHDFTLVAHEEYDDRLKNIEHLSISSKFRDEEGRVTFRFEALGRMQSEAPADDAEES
TKRTKRTRLIDLESGETSICSDDDRLSEKSSHILTRKVNSDVVTQVTNSKPANMDAKNSA
EAAEVTGGTDSAARGQAAMITYSNTLQIGFNNQERNSLAIRIIHIGVYEHRSAKKFILIE
ANESEVALEEDLELQAASIT
>Tip_2789
LKQNNGSTILEAMLDIGVDAGTGKWKVIVFAVLVARRHEAVSAISEVLIAQILPECIMAT
STNQIALKMFKMLACIAVDALLLVVKSEVNDFLMDANLMKNLLYVGEHSNGSVSVDAGFL
QFSSENETLYEDRASVIALYAKFQVEAKHANMMAYFIFSSRDLPAHISSTQINLATIQLN
AKAADNNSVGQDCEHMLVKLQYKEGIAIVFKISFTDKELDINKLARSVRAYQKLKGAREV
DNISAELSRYLYLIEVVDYNMESAKKNYEWAMYASDTANGNIGAVVWANYPFTRIITDYH
SGIVHDFSLIAHARYAQRLKGTEHLSIIAKFRNEECRITFRYECLDQLKSEAPTEQAEET
EKEVDKTRVIKLENGAADICGDDNRLAEHTSYIVGRRVNSSLLSETTQAQPATLATRDCY
QGAKVNTAQDPVAHGRAAMITFTSSIRVGMHTARRNKLGMKIIYTVAYECRSAKKFILID
QNESKVALEQDLELEAGSIR
>Tip_2790
LEQDNGNTIIEAMLDIGVDAGSPKWKTIVYAMLVARRNKCLSAVPQTIVASILPECVMSV
QSNQIAMHLMKLLATLDIDALLLIMNQDISDFVADANLMKSILYINENSNGSISTNTGYL
RFGSEAEVMFTDSASILALYAKHQVQPKSADMMAYYIFSTKDLPAHLASTQINFATIELN
SKRGDSKRIGQDCEFCFVSIQYRENVAIILLIGYRDKDVDINRLAMFVRSYQKWKGTQEA
QNIASEFSRFLFLIEVLDFDRDSQEKMYIWALFTADSTNGNLPAVLFSNYPFTRIITNYN
STIVHDFTIISHSSYADRLKGTDHLSIVTKFRSEESRLTFRYESLNQVKSDAPADQAEET
EKEVDKTRNVALQNAAADVCASDNLLAEHSSYVVARKVNSDILAQVTKHKPTTVDQEDCH
QAAKVNSAKSPAAHGTQAMITYSESVHVALLSARRNKIAIKIIYVAAYEYRSSSKFILIE
DNESKVALQQDVELESSAVR
>Tip_2407
LHENNATVLLEPMLDIGVQAGATKWKVIVFAMLLARRNEAICAIAEALVASIIPECVKGT
QADQIALKMLKMCASMALNALALVVNQNLDDLLSDAKLMKSMLYIGDDSNGSVSSDTSFL
KLAQSDECLYLDTALLVALYSKYQVQAKTSNMISYYLWSKRDTPAQIVSSAINYCTIQLN
AKAGENDAITHDCEFLLIKLQFQEGIAILFAITFLDKELDINKLAMYMRAFRKLRGIKAC
RSIAAEFSGFLWVIEVIDFDVDTSEQNYVWSLFAADNSNGDATAMIWANYPYSSLITDFE
SAVVHDYMVIAHISYHQRLKAIEHLSIIAKFSSEESRMTFRFASIEELKSEAPPDGAEEN
QKEVDKTRRVDIESGAADVYADDDQLADHASYVLGRRVNADLLAKVRHTKPVNVDTQNSH
TAAKINECKDAAASDKNAMLTYTSNIQIGLLDQKRNKMTVKIIYIGAYDDRSAKKFILIE
ESETEVALEQELELEAGSVR
>Tip_982
LQENNSSTILEAMLSLSVRAGSSKWKIIAYAMLLARRNENVSAVAENMIAEVMPECIQGV
QSEQLAFKLMKMCLGIEVDALALVVHQSIGDLMSDAQFMKTVIFVGERSNGTIAGDTGYL
KLQQADEVLFIDATMIIALYAKRQVQAKTGGMLAYFLWSKRECPAHVSSTCINYAAIQLN
SRAGENDKVSQDAEYMLVRLQYKNGISIIIEINYVDKEIDVQKLAMNLQQYRKIRGSKET
GNIAGEFSSHIFLIDVIDYDAEGSKRNYIWALFASGNGNGDAAADVWSTYPFGQIITGYN
SAVVHDMKLIAHARYHVRIKKIEHLTIEAKFRSEECRLTFRWETVHALKSEAPADTAEET
EKNVDKTRVITLQNGESDLYADDDKLADHSSYIMARRVNSDVISSVKEEKIANVDAKNAF
TSAKVKRAADAAAQGRAHMITFASTIRVGLQNQERNKLSVEIVYVASYEQRSSKRFILVE
ENETDVALEQDLELDCGSVR
>Tip_2393
LKENNGSTIVEAMLRLSVDAGAADWNVLTYAMLVARSHTSQHALSELLIAGIIPKCIQCL
QGNQFGLQIIKLCAVEDLDAVALVIEQGLGEFLARAQLMKNTVYIGEKSNGSITGDTGFL
KITSANEILFLDVALMIALFVKLRVSANRANVLAFFLWSTRQTPGDLASAPISFCAIKLN
CKAGESDKISQECEFLLMELQYSEGIAIIVKISYHSKSLDVAHLAMLIRSYKKLSGSQNV
RAVAAEFSKFLFMINVIEWNLDAMRQQYNNALFLSNTGNGDIACQIWAAYSYNKISSDLA
SAVVRDWSVVAHEFYDEKLKGVKHLSISAKFRGEDGRVTFRYESMDQLKSEVPPDGTENT
QEDVEELRIVHLQSTDNDIYADDNMVSEHAAYIFARRVKSDMIAKISQERPMNVGAKNAY
NAAKVKRCRNAAAAGRARMISYSSACRVSLMIQEHKRLAINIIFVSAYEIRAQKRYILAE
ANESEVVLEQDLDLGASTVA
>Tip_2394
LKENNSATIVEAMLKLSVDAGGGKWKIITFALLIARRNAAQHALSDILIASVLPKCVQGE
KVDELAMQVFKLCAGKNLDAVALVANQGIAELLSRAQLMKNMLFVGEKSNGSITGDTGFL
RMTDADEVIFLDIAMMLALHAKHKVAAKRSDMLGYYLWGTRQTPADVGSTTINFCVIKLD
ARASQYKRVNEDCEYLLVRFQYEENIAIKVEVDYTSKQLDIRHLTMDIRGLKKLTGIAAS
RAIGAEFSEYVFIIDVVEYDTDAAEQNFTRPLYASNGANGDITCSIWATYPYVRIITDYN
SAVVQDWQIVAHDMYNTRFKGMKHLSIKAKFRGRECRLTYRYAAVNQMKSEAPADGSENS
EKQLRELRVVALENSENDVFADDDRLNEHAKYIMARRVKSDIITKISSESPIMVNARNSH
NAIKVKQSQESAAAGRAHMIAFAEACQIGQQAQARNTLAIPIVFLGSYADKAKKRYIIAH
ADEAKVVLEQDLDMAGCPIR
>Tip_2065
LQKNQAASLIDSLFDANVESGSASYQLLCFAAAVYRRAAVLLRIGTAFSAPVFREAVNSI
NTAQIAHRILKIFIAIRLDCVDLIINESFKNFIAHAQLMKSLTFLGSQPEGTIEEDTQYL
QMNGGNEMLFVDRFTALQLFANMSAQMKIGGVVGYFLLDTNDVPSAIGATNIRYSHIDLD
SKEAQVRQVAKKTRYFILHFQHKANVATTYMIDYINKQIELSKLQRKLKPFAGAKSSNDA
QTVAAKFSGTIWVLNIAEYRVAGFRPNYTSIQFAWESGNTELASELFVDYAFTINAVNFE
SAVIQDFNIIPHDTYNKRLRTVAYVSISAAYKSQPSKCTLRYEAYDSLKAYAPAEEDNDQ
VKTLSQRRKVKVGGSGANSMADDDEYADYSIMILGRKVTNDVIYKSSVTATMDLDVLQAH
RCIKIGNVRAFAAAGPLHSISFGKTIKINHLLDQQFKVAIQQVFLTSFQAGPANRYIIME
QSDDKVALDQQLQIDESSIG
>Tip_2066
IKKNQGASLVDSLFNANVEGGTASYQILAFTASIERRAAVLLRVGVSFSASVMRECVQAV
NTMQVARRILKIFIVMRMECISLLVGEKFKNFITHARLMKSIVFVSNHPEGTVNEDTQYL
QLRSGNELLYIDKFVAMQLFANLSAQMKAGGVVGYYLLDNNDVPSVVGASNIRYSHVDLD
SKEAHQRKVAKKTRFMLIKLQHKANIATSYLVDMFNKDIELSKLQRQMKPFTDAKTSREA
QSVAARFSGFVWLLNVARYREAAFEPNYTTIQWGSDAANTEVAEQVFADYAYTLDAVNYD
SSVIQDFSIVSHHTYSRRLRAIAHVSISGAYKAQPSRVTFRFEALDEMKAYAPTEQDNDQ
KKTLSQRRQLKVGGAGANSFSDDDEYAEHATMVVGRKVTNDIIYKSNVGSQLDLNVLQTF
RVIKIANVRAFSASGPLRAISFAKSLKVNHQLDAQFKIAVPQVYLSTFRCNPADRYILLQ
ESDEEVALQQELQLDQTTVG
>Tip_381
INKNEAHALTDSLYETNVDAGTMSYQVLAYTASVGRRAQVVLRIGVTFSATVMRACVQSW
HAEQLAHRLLKIFIGRAMECVNLVVREDFKNFISHAQLMEGLRFITEHPEGTVNADTEYF
QLSANSEQYYADTFVALQLYANLAAQMQVGGVMGFYLFDNGEVPSVVGATNIRYSIVDLD
NKGGEHHKVTKKARYLLIKLQYKAGISITYIVHYINKDVELSELQRLMRAFKDARSSKEA
QSVSSEFSSYLFLLDVANYRHRAHAPNYSTSQFSGGDANTELASPVFGNYAYARDVVNFN
SAVVKDFKIMSHHQYHRRYRAVAHVSIASAYKSQPDQITFRYESSEEMKSEAPTDGDNDE
RKGLAERRQIEIGGAGTNSFSDDNELGEHATMIIGNKVTNDIIYRGSVSPEIDLEVLNSN
KAVRIAKVQSFSASNPHRAISFAKAIKISLFLDAQFKMAIHRVFIAGFKCHESDKYIILE
DNDDDIALQQKLEINQSNVG
>Tip_114
VQDNEAGTLIDSLIQANVEGNSANFQILASEAPLGRRADVLIQLGALLSASTLRRVIQKT
HANQLAFELLKMFISTEVESIELILKESIHNLMSSYHLMENTKFISKFSEETLAADSNFL
QMRQNNEMLMDDPVLSYQMYTNRKVAMETASILSYLLYEGQDIPVAVASSTISFCVVSAD
GKDAEHPNVSQKAKWVMVAVQHKGEISVYYRVNYINKEIEVTALQKSLRTYQSVRSVREA
ASIASVFNGYVFVLDVAEFRRETSEPNYGTAIFGGNANDTDVSAEIWADYARQIHAVGWD
SSIVRDYDALSKELYDERMRSFESVSISACHKGQPKHVTFRFETCDDMKEEVPAAHDNDN
VKDLDEMRIVEVEHAACSQLADQNTIIDHARQIVAQGVSKNVVYYGDASRRVDLEVLNPK
ASVQISHTADLCAVGSNQAISLANAIQVSLASSERFTLTCSHIFMTAYRRDPADKYICLQ
KSDSNIPLEHDLEFESSDVG
>Tip_3780
VESNEAGTLWDSLIQARVNSNSVSFQVFAFRAPLGHRAQVAVQVGLLLSARTFRECVQAT
HADQIAFELLKMFLAPDLESIALVINSALENLLERYMLMESTKFIDALSQHTLTSDSNYL
QVRSNGELLMQDAFSFLQLYSNKKVAAEVANILGYMLYEAKDIPAVVVTSVVRFPVVSLT
GKEAEHKRVGKRAKYLLVAVYHKDSVAVVYIINYSNTEVEVSALQKLIRPFNDMSAAQEA
TSISAAFNGYLYLLDVAEWRGATHSPNYSMTLLSSEGSDTDISANVWANYSFTRNAVGYG
YSVVRDFKVLSQKHYEERMRSFEYVSLQGAHKDQPTQVTFRFENCQDMKEQVVAARDNDD
MKNVDDRRTVEVEHASGTQYADEDALADHAKQLIAQRVTKNVIYYGDHSQRADIDVLNSI
ETVRIANAKDMAAVGKQQAISLAQAIQIPHNSSDRFTINCRNVFIAAYKKQPGDKYIILA
ESDDETPLEHELEIESADVG
>Tip_3781
VESNEAGTLWDSLFEARVESNSSSFQIFAYKAPLGHRAQVAVQVGMTLSARTVRECIQAH
HTNQIAYQLLKMFLSIDLESISLVIESGLDNMLERYMIMESTKFVDSLSQHTLSSDSDYL
QVSCSDELIMEDTAILLQLYANQRVAAEISNILHYMLYEAKEIPATITTSAVRYPVVSLT
GKAAEYDKVGKRAKYLFAAVYHKDSIAVQYLIKYLNTDVEVQALEKLIRPFNSLTNVTES
QSIPAAFNGFLYMIDVAEWRSSSHKENYSQTVWGTEGTDTDVSADVWANFSFSRNAVGHG
ASVIREYNILSQKHYEKRLPSFEYMSLQGAHKDQPNQLTFKFENCQDIKEQTVAAKDNDN
TKNVDDRTTVEVEHASGTEYAQEDLLADHARQVVAQQVTKNVIYAGNQSQHADISVLNCI
DIVQISNAKNLTALGAQQAISLAQAVQTAHHNNDRYSMNCRNIYIAAYKKQPGDNYIILA
ASDDPTPLQHQLEVESSDVG
>Tip_1287
VKDNDSATLFDSLIDASVESGTINFQVLAHKAPIRRRAEVTVQIGIVFSASIIRKAVQAV
HAEQIAYALLKFYLTQKLDSVALLVNEHLENLLTDYMIMETLKFVKSSSDHTVAADSQYI
HMMTDNEKLLFEASTHMMLYASNKVQARIVDVLAYFLLNSTDLPTGIATFTVRFAIVALD
SQQAEYTQVAQKAEYLIIVVYRKDLIAVMMVVEFTHREMEIGALKQTIKAYNDIASYAES
KNVVCQFDSYLFLLKVVTFRSAACDPNYTSGIFSSQKVDTEVCPEIFTNYAYFRKVTGYD
SSVVREYDIITQERYSQRQRSIEFVSIAACHRDKPDSVTYRNDSIDEYKEQGPAANDNDN
QKDLNDRRNIEVGYPEASIYSDENLLASHAQHILQQRITKEIIYYGATRTLVDVNVLEAA
EAVMVAYPQNYSAGGTDKSISHAQAVRIAHYSNPRFSITCSAVFLTSFRADPADKYIILN
ETEDQIPLQQEINFDGARVS
>Tip_2003
VADNDAATLLDSLIDASVESGTADLQILSFKAPARRKVEVTIQIGTLLSANVLRRAIQGM
HTGQLAYAVLKLWLTHRIDSVALMAGEQLENILRDFMLMESMSFVSEVSDHSIGSDAQFM
HMSDNAECLLTETFLHLALYPSDRVTAQRVAILGYFLLNGTDLPVGIATFAVRLTAVALD
SQKADYEKVSQKAELLLACVYHKGLIAVLMQVNWKHRGIEIRALKQNMRAYHELKSQCET
RNVSAEFDEHVFLLKVITYRVPSCSPQYNESVWTTKQSDNEVCASLYTDYGFFTVVTGFD
STVIREFSVITQKRYDEAQRTLEFVSVPACHRNKPDQITFRNDTLHAFKEQGPTEDDNDN
VKDIDDRRNVNVGYGEASLFSDENLIAAYAMYIFQHRVSKKVIYKGTTSTIVDVDVLESW
DAVMVAYAQAHAASGSDRSLSYAQTVRVAHYSNERFAVSCSAIFIAVFRETPSSKYIILN
HTEDEIPLQQKINFNEAKVS
>Tip_3598
VEHNDSTTLLDSLIDASVEAGTGNLQVLAYKSAARRKVEVVIQVGTQLVATVLRRAVQSL
HMSEVAYAILKLWINHRLDPIALMAREDIQNILSDFKLMQNLVFVSQVSDHTVGSDAQFL
HMTSNAEFMLLEAFMHLGLYASNKVTAQRSGILGFYLFNASDMPAGVATFSVRFTAVALE
SERANYERVTQKPELILACLYHKSLIAILAKVDWTHRGVEVRELKQQLRSWQDLESQCQS
PNVAAEFDNYFYFLKVVTFRHPASTPEYNEGVYGAKQADNEICVEVYSDYGFFRHVTSYD
STVIKELSVITQERYDDAQRALEFISVPACHRSKPNQVTFRNDSLRTLKEEGPAQQDNDN
AKDLDDRRNINVGYAEADVFSDENHIAAYAMYIMQHRVSKKMIYQSSSSQVIDLGVLEAH
EMVMVARARAHAASGSERSLSFAQSVRVAHYSNQRFAIACSAIFIAVFREEPAEKFIVLN
STEDQVPLEQKINFEACNIA
>Tip_3599
VSHNDGGTLLDSLIDASVEAGAANLEVLAYKSSARRKVEVIVQVGSIMSATVLRKAIQAI
HQDQLAYAMLKLWIARRLQPIAVVISQNLENILTDFQMMESLIFVSEVSDHTIGTDAQFM
KMTSGREILYHDMSMVVGLYANQKVTSKRIGILGFFLFNTGDLPAAIATFNVQLTIVTLE
TQRAEYRQVNTKPEFVLISVYHKSLIGAAMHVNWTHRQVDIRELHQHMRSHKDLKSACQA
KAIAANFDDYMLYLKVITYRVPSNAPQYNTSVFATDTADNEICSDIFSDYGFTSHTSGYE
STVIKEFSVVTQEVYEEALRSLKFISVTACHQAKPNKLTFRNDSINTLKEQSPAEQDNDN
AKEIDDRKNVEVAYSEASIFSDENLIAAYAMLVISHRVTKMVIYKAPRTQSMMLRVLECN
NVVNVARFRTHGADGTERVLSFAQTCKVAHFANERFSLACRAVWIAAFKENPTDRFIILS
NTEHRVPLEKRIDFESSTLA
>Tip_3486
VKTNDTNTLFDTLIEASVESGSVAFEIMSLQNAVDRRANVVIQVGLVMSSSVLKECIQGL
HADQFAFSVMKLFVAYDLQSVGVLFDEGMANLLEEHMYMENLAFLTMQADYTLGADSGMI
HVDAHDEVLLSELFIILAIFSNWRVAAKHANILGFFLYNPKDIPAAVATKSIRFCIVRLN
SMVGQYKKITKEAQFLMLVIQNKGLVAVVYIVNFSNQEVEIGAMRATLRAFRDVRRQRET
NTVASEFDDFIYLLQVVTFRKAACQGNYSNAIYACKTANSKVAAEVFPNYAYRNHAIGWE
SGIVREFNIVTQEQYGDKINRAEFISVGTCHKSKPGSVTFRNENLTTYKEEGPAAAENDN
VKNMNERRLVNVGFAESSHYSDESLLSNNARHFIQQNITKVLIYYGARRKLADMDVLELW
QAVEVTYPMEYASGGNERAISLTEGLRLAVPHTGRYTACISHIYMVAMQHEPSTKYISLD
ATDQEIPLEDEIQFKTSGVG
>Tip_3511
IPQSDSATLFDILIEVNITSGYGDFEVISYTNPIQRRADPVIQVGVSLSSNVLREAFQTR
HAKQLAHSMLKLFIGSEQRSINVVFDEQMENVLAQFILMESLTYISHDQDMNLGSDSNHL
HLTSDNEIKLVDVFTVLCTFAHHQVAARVANILGLHLYNSKELPAVIATTTIRLPIVTLN
AMRGEYRSVTRESEFLLVSIQHRALVALVIKVKWTHQELEVGALKAQLRPIKDLKKQKQA
QAVSSEFDSIVFLLEVVRFRETQAKRNYTAGVFASRSGESEAAMQIFANYAYSGNVVGWD
SGITRQYDIITQNAYKTKMHSAEHVTITVAYQSKPSAITYRNDSLHTYKEEGPSAGDNDD
QKNERERRHISMSFSEGSHYSDEGVMANHAAHLLRQNITKTLIYRVTKAKILDIDVYELF
ESIKVSWPPGYASSGRDRAISMEQTVRVLRYNTGKYTACVSAVFLASMETEPCSSYIVLQ
ETDPSIPLEDQINSESCSVG
>Tip_3512
IPENDTVTLFDTLIDASVQSGCGDFDIIGFQNPVEHRADANLQCGRVMSSTALRECFQSK
HSRQLAWSLLKLFLGSKYQSLDVIFDEDMDNMLTQFMLMESMTYISADQDMNLGADSNYL
HLTSDDERLLADLFTFMALFAHQHVAARLANIIGFYLYNATDIPPVVASASIRFPMVSLN
AMKSDYKKVQQEEEYLIIAIQHKGLVAVVLIVNWENQALEVGALKASLRPFEDLKKQREA
KAVATEFDDFIFLLEVIEYRETACEGNYSSGLYGRRTANSEISMDIFSNYTFTGQAVGWD
SGITRQFNIITKNQYDTKLHMVEYVTIGGAHKNKPGAITYRNDTLATYKEEGPAADDNDN
IKSCRERRHANMSHSEASHYADENVMGNHVAHVLRQNITKTVIYYSTRSRVLDISVYELY
QSIQVAWPKSYSSTGKDRAISLSQSVKIARIHTGRYVACVVAVYLANMEVGPCPSYIILR
ETDQSIPLADQINFDCSSIG
>Tip_3272
VSDNDAETLFDTLVDASVDSGTGNFEIMGYQNPIDHRADCVIQIGMMFSSTILEECVQTI
HANQIPYTLMALFLAIKMQSVGVVFNEGFNNLMNEYKLMESLKYVQLHGDPTLGAESNFL
HISHDKEILLTELTTFLALYDNTRVAAHFASVMGFYEVDSKDVPSAVATSTIRYTVVEAN
TKVGDHKKVDQKAQYILVKMQHKDTIAIIYIVDWLNDEVEVGALKAHLRPYKDLHKQREA
QALVAAFDNYLYLLNVVTFYIAVHAGNYAEALCSCRARDSEVVTNVFTGYSYLKQAVNWD
KGIVATFNIITQDRYQERLHKIEFVTIGACNKDKEGAITFRNDNLKTYKQEGPSADENDH
IKDTEERRTVSVGFAQGSHFADEDRMGKHARHLLRQNVTQQIIYYGTQTKLVDMEVLELY
DSLQVSYAINYGSTGSDHGITYSASVKVARPGTARYVAAVTQVFMSGMQTEPCQKYVTLS
DQDNEIPLEDEIQFDCATIG
>Tip_821
IGKNDPAMLFNSLFMAAVGSGSIQYQIFGYRSPVGRRAEVTIQVGKLLSAPTMSRCAQQQ
HSDQLARYLLKLFLAIQLDSIALIIDEGFKHMLTQFRYMESLKYIAEHSDQTLGSDTQYV
QAVTEEELIFAECSTLLMLYTNHRVQGQIAGILAYFLFNTNDLPAVLASTRIRYNLVALH
GEKSAYSHVNHELKFLMVNIQHRSLLAIIYTINYFHKDIEVGKLRKWLRAFKDVTSQKEI
TGVSGEFENFFYLLHVADFYGDACDQAYQKSVFSQGKADTEAGTEVFTGYTYFRYVVSYN
SSVVRDYTVVTQERYEERQSVVQYVSISSAHKTKKNQLTFRYESMNELKDNGPAADDNDS
GKSENDRRVLQIGYTDASIYSDEDKLSSHACHIQAQKITKKIIYYGSEKELMSIDVLDPY
ESVQVSNAQNFSAAGLNKALSLAHAVGIAHKTSDKFTIGCSQIYLAAYKGAPTSKYIVLT
RTDNDVPLRQDIEFERSDVG
>Tip_3809
VGQNDPAMLFNSLYMAAVGSGSVQYQVFAFRSPIGRRAEAAIKVGKVLSAPAISRCAQVR
NTNQLAKYLLKLLVAFQMDAVALVIEEGFEHMIAKFTLLESMQYVAEDSDQTVGGDTNFV
QAVGDSDRMFVEIAAFFTLYANSRVKGELPKIIAFYLMNHTDLPAVIASGSIRYNVVALH
TQNAAYSLVHHELRYLMVTVQHRSLLAVTYAINYLHKDIDVQRLRNWVRAYHDIQSSREA
TGVVGEFESYIYLLHVANFFGQSCRQVYQVSIYGQGTGETEVGTEVFTGYAYFKYVVDFN
NSVVKDYSAVTQERYNEKQRSVQYVSIVASHKTKKNQVTFRFDSLNELKDNSPCANDNDS
NKDENDRKIVQIGYTDCSLFPDEDLLASHASRVQAQKVTKRIIYYGDRTKILSIDVLDSQ
AAVEVSHARSFSASGFNKALSLADTVGVEHETSSKFTVGCSQIFLPSYKNSPTSRYIVMR
RTDKKVPLRKTVEFQASDVG
>Tip_3810
VSENDSAMLFDSLYMAAIGAGTAQYEVFAYRSPVGRRADVTLKIGRVLSATAMSKCAHAL
NAGQMAKYLLKLLIAFALDAVALVIEENFEHIMAKFRFLESLQYVNADSDQTIGGDTQFV
QAARDEDRIFSEVSAFATLYANFRVKGQLPKIIVWFLMNHSDLPAVLAAGSIRFNVLALH
TQNSAYGQVHHELKCLMVRLRHRDLLSITYEINYLHKDIDIQKLNKHIRAFQDVRSQKQA
AGVSAEFENYIYMLHVVDFWGEACRQVYQAAIYSSGQGETEVGTEVFTGYAYFRFVVNFN
NAIVKDYSAITQERYEDKRRSIEYVSIVASHKTRKSQFTFRYDSLEDIKDNAPSADDNDN
SKNENDRKIIEIGFTDASLFADEDLLASHACRIQVQKITKTVIYYGDKSKTMSINVLDAL
EGVQISNCENFAAAGFDQALSLNGTMGVEHQVSEKFTVGCNQIFLPSYKQGPTTKYIVMH
RTDKEVPLRKTVEFKSSEVG
>Tip_3141
IVENDANMLLDSLIAASVESGRADFQILSYKAPAGRRGESTVQVSLALSAGVIESCIQSH
HSDQVAQTLLLVFLPKELEAVKLVVGETIEDSLQHFRYMEQLTFLSAFSDESVSADTTYM
QYASDGEVIFIEQGRFLALYAKMQVTGQLAAILSYFLYDCTDLPATTASTNVRYNVIALD
SEHSERNSIVNRLLFMLVKLQYKDLVCIIYKINFVHKPLDVGKVNQNIRAYADLPSIKDA
RSVAAAFEDFMYLLHILDFRGEGPDRTYGSALFAQNSADTQATAEVLSHYAVFKWVIAFN
SAVVREFAVVCQDKYKERQRSIAYMTITSCYASEKNKITFRYDALTEIKDQAPAADDNDD
VKDMNDRRTLEIGQTDANSFTSETELADHSAHILAQRISETLINYGTQTRVPSMEVQEAH
HGVQIGQPRSLGGKGNKKSISIANAVGIALQTSQKFTVGCAQIYVSSYKETPTNKYVVLD
DTDHEVPLSSNVEFKAASVA
>Tip_3142
IKENDASMLLDSLITASVESGNTEFQVLSFKGPIGRRAEATPQIAISISASVVKSCLQAH
HQEQLAHTLLLLFLAIELEAIKLVVGEQLENLLQRFRYIECLKFISDYGDQSLAANTQWL
KYATDNEALFVEITRLLMLYANHRVSGQAAAVMSHLLYDVADLPAAIMSNTVRFSVIALD
SEHSDQTKITNRLLYLLIRVQHKDLVCIIYQVDYLHKEVEVGRINQGLRAHRNLKSTKDV
DSVAAAFEKYLFLLQIIDYRGKASEPTYASSLYGQSAADTQASSEVLTNYAVFIWVVAFD
SSIVREYTLLCQKKYNDRQRSLAYLSVSTCYTGEKKKLTFRFDVVTQLKDAAPAADDNDN
CKNYNDRRVVQIGNTDANAFTSEDSFAEHPCHILAQRISKVIINYGSKKRLPSLEVREPW
HAVQVGQPKDFPGKGSQRAISISHSMGLAIFASKKFMVGCSAIYVTSYQHTPTGKYIVLQ
KTDNEVPMSQGVEFQAATLG
>Tip_683
IGERDGTIMLDSLFEASVDSGSLEFQLLPYEAPIGRRAEAVLQLGIVLSEHTFEQCVQAH
HTEQLAQNLLLLFLAVRMESISLIINENLENLLTQFMYMETLRYVNDLNDATLSTDTGWM
RFSRNSDVLFVENGTLIMVYDNRKVQGKVAAIMGHYLYNAADIPAAFASSRVRYTIVALD
SERAKHSEVNQKLLLLLVAVQHKDLVGVLYLVSYVHKRLEIGRLKQGIRSFNDMRSLHEC
RTIGAEFEQFLFLLNILDYRTNACKSIYQQALYIQNRPDTEISAQAFTKYTYSVQAVSFD
SGIVKDANVICHERYDDRQRKVAYMSITTCYKTKKGQLTYRYDVLAALKDAAPTANDNDD
SKTHNSRRVVEIGDTDASTYSSENSLAQHPTHIIAQKITKKIIYHGRESKMPALNVMDSH
DAVKVPNAHDFSATGAQKSISLAQAIGLGHFSSAKFEVGCTQVFVSAYKYSPSSKYINIQ
RTDSEVPLAQHVEFDGGNVG
>Tip_3300
VKNNDSSSLVELLYEASVASTPSNFQVMTYPAPVRRRAQVVVAIGRVLSANTLETCIQSF
KSNQIAHEILKMFAAVQLEPISLMIQEDLENIMSQYMFMESLEYIGKFSDNNLTSDTQFL
QLTKNHETFLKEVFTTMTLYGNHEVQGQMTAIFGFYLFNTTEIASVIGARAVHYSIIELD
GQESQYEKVSQKATFLLVKVQHRENIGVIYKVEYLNKEVEVSALRKRLRGYRDLKNQKQS
KTVTSAFDSFIFLLDIADYRMSPYEPNYETTVYGNDSSDTDAAVAIWANYAYAQNALNFD
HAVVKDFTVVTHDRYNQRQRAIEHVSVTACHRKQPSAITFRFDQLDELKEEIPSANDKDN
HKGENDRRGLKVGWADASAFADEDKIAGHPQNVIAQRITDSIIYYGDRSQQVQVDVHDSG
GSWRVAGAPDFTAQGTERAISYGSTVTVADVVSERYPLSCSAVFIAVYKYNPTDRYIVLV
RTDDRIPLEQGIEFGAAEIG
>Tip_3301
VRNNDPPSLVELLYQASIASTSSQFQIMAFPAPVRRRAQVVVAIGQLLSAGTMEQCIQPF
KADQMASELLKMFAAVQFEPIKLMVGEDMDNIMKRFMLMESLEYVGRFSDNNLSAGTQYL
QVGSHNEILLEEVFVTIMLYANREVQGQLSAILGFYLYNASDIPSVIGASAVRYSVIELD
TQESQYKKVSQKARYLIVKVQHRENIGVIYIVNYLNKQIEVSALKKQLRGFRDIENKKQT
RTVASAFDSFLFLLDIADYRQSPYQPNYENSLYAGNSADTDAAAAIWANYSMSQNALNYD
HAIVEDYTIVTHERYNQRQRSTEHVSITACHRKQPSQITFRYDSLNQLKEEIPSASDKDD
KKGESDRRGLKVGWAEASIYSDEDKLASHPQNVVAQRITDSIVYYGDKTHQIQVDTRDAD
NSWQVANGPDYAAEGTEQAISYSDAVTIADVVSERFSIACAAIFISVYKHNPTERFIVLV
RTDDRIPLKQGIEFAGAEIG
>Tip_3387
MTSNDAESLLELQYSATVASTSIEFQILAWPAPVGRRAEVTVAIGKTLSASTLERSIQVV
SSAQMASQLIKMFAAVQLDAIAIIINEDLKNILTRYTIMENMTYIEEYSDHNLAADVQFI
QLASNGQVVLREMFTMIMLYANHKVQARVSAIFGYYLYNSADLPSVIGAPSVRYSVIELE
GKRSEYAKVTQDANYVIVRIQHRDHIGIIMSVNYANKEVDVTVLKKYLRGFQDMASQKQG
NAIACTFDNYLFMLDVIEFRTDPYEPNYESVFYGGNNVNTDASAAVWGNYVYNRFAVEYD
HAVVKDYSVVNQLRYCQRQARVEHISVTGCHQKQPNQITYRYDGEGDLKDSTPASGENDD
AKSAEERRQLRVGWTENSAFTDEEKLADHAHNVIAQRITDSIIYYGEHSNQLQVDVQDAS
ASWQVADGRSVTAKGRERAIRWSATCRAADGTAERFTVVCDAIWLGAYKYQPHDRFIVLA
RTDDDIPLTQNIDFEAAEVG
>Tip_3388
LKNNDADSLLELFYSATIESTSIQFQVMAFPCPIGRRAEVTVAVGKSMSASTIERCVQVC
AGNQIAHELMKMFAFIQLDAVAIMVGEDLKNIISQYMLMENLAYVDDYSDHNLSADTQFI
QLSRDEETFLKEIFTLLMLYANHKVQVQISAIFGFFLFNSSEIPAVIGAPSIRYSAIELE
GREAEYARVAQDAKCLMVKVQHRDDIGIIFIVNYINKEVDVTTLKKNMRAFQDLNSQQQT
ESIAATFDSYLHLLDIAEYRQQPYQPNYETVFIGGNNANTDACAAVWGDYVFSKQAIEFD
HSIVKDFSVINQLRYTQRQARIEHISIQACHQKKPNQVSYRWNGADKLKEETPASNDNDD
AKGISDRRQLRVGWTEASAYSDEERLASHAHHVIAQKITDSLIYYGEHTNQIQVDVHDAS
AAWEVSDGPDITAKGQERAIRWSAACRVADGSADRWDVVCNAIYLPVYKQQPTDRFIMLA
RTDEDIPLRQGIEFEAAEIG
>Tip_3440
VRENQATTLCDTLINANVKSGAAAFEVLGYTAPLGRRAPAVLEIGYIFSSSVLKQCVQSV
QASQMAYRLLKMFISPALECIAVIVRSSIENFLTYANLMETVRYVQQFSETTVAADTDYF
QISSDAEALYSDPFLLMQLYSKQRAQMRFADILAYFLFNSGQFPGVVGSSSVRFTIVELD
GQAGDQSTVAKKARLLLVRVEHEERIAILYIVNYVNKQIEITKLKQTIRAFRSLKSSRDA
YSISAKFNNYVWLMNIADYQTQPSDPNYSAALYAGSSGNTEVAADVWSHYSHARYVTDFS
YTVVQDYKMLSQHFYDKRYRPVEHVSIAACYKAQPEMITFRLESANDIKADSPAQNDNDD
VKDIDARRQMEVQYAGTNNFSDTDTFGEHAVMAISRRTTKDIVAHGTKQRQTDIAVCNSC
EAIKIAATQSFAAAGPLRVLSYADAIQITHLLDERFHVAVEHIFVVAFKMNPATKYIILT
ESNDDIALQQRLEIDAATVG
>Tip_3441
VKENQATTLFDTLINANVKSGAAAFEIIGYTAPLGRRAEAVLEIGYVFSASVLKQCVQSI
HATQLAYRLLKMFISVAFDCIAVVVRSKIENFLSYANMMETLRYIQQFSEGTVAADTDYF
QIRSNAELMYTDPFLAMQLYSNQRAQMRFSDILAYYLYNNGQFPGVVGSTSVRFTVVELD
GQAADQSTVAKKARLLLVQVQHEARIAILYIVEYVNKSMEVTKLQQTIRAFKDLRSSRDS
TSIAAKFNNYVWLMNIADHQTQPSDPNYTAALYVGSSGNTELAAEIWSHYSHARYVTNFN
YTVVQDYKLLSQHFYSKRYRPVEHVSISACYKAQPEMVTFRLESAHDIKAESPTQNDNDD
AKELDARRQIEVQYAGTNNFSDTDTFGEHAVIVLSRRTTNDVVSHGSRQKQTDIGVCNSA
KSIKIAAAQSFSAAGPLKVISYADAIQITHWLDKRFHISVEHIYVVAFKINPATKYIILT
ESNDEIALQQRLEINVASVG
>Tip_271
VKKNQAATLIDSLIDANVRSGSIDFEIFGFTAPIGRRAEAVLQVGIVFSARVMRECVQAL
HCDQIAHRLLEMFLSISLNCIKVIIREDVENFVTSANLMETIRFVSNFSEGTVATDTQFL
QLQANGELMYADTCHALQLFANHSAQMQFSNILGYFLYDNGDLPGFVGSSNVRYAIVELD
GKVSEQKTVAKKARFMLVRVQHKAKIAITYIVEYVNKNMELSKLQRAVRAFRDIKSSREG
KAIAAHFNGFIWLLDIADYRHRPSDPNYTKAQHAADTANTEVAAEIWAHYAHSKYIINFD
SSVVQDYKVLSQHHYEQRYRAIEHVSISAAYKAQPDKVTFRFETCDEMKGEAPTQDDNDD
TKDLNQRRQIQVGYAGSNNYSDEDTFGEHGRMIMGRKVTNDLVYHGNCSKQVDISVLNAW
RSVKIASSRSFAATGPLRAISLAEAVKVCHWLDERFHMNIQRVFIAAFKMHPANKYIILN
KTDDEIALQQQLEINAADVG
>Tip_3819
LHENKATLLVDSLLNTNINAGDANYPVLAYTASIGRRASAVTAIGVMLIAVVIGKCIYAV
HADHIAEDLLKVLVAIEWEALQLVVKEDIHDLMTKAQLMETVAYVNEANRGTVTAEVKYM
MMSSEDDILFRDVFMVVQLFSNDEIQSKTSSVLSYYLYDSTEMPVVLAADSIRHSIVQLN
SRTSEQHQIYKKAQFIIVPVQHKGNTSISYLVNFLGKEIDITKLKKNLRAWNSLRSSKHV
TTVSADFSNFIYILDVINFHVSVMAQTYVNAQFVEDTSNAELSTEIFAAYAFSKQVVNYH
SAVVQDFCLMSHNNYGERRRGVAHVSVGAAYREQEGEVTFRYEACNALKSEAPTKSDNDE
ARDVKQRRIIDVAGAGANIFADDSKLSEQAKHILSREVTDEFIYRGSVSSVLILAQLDSK
QHCRVSKPANFKAAGGLKTISFSESVKAALDPDYQFNISISHIFLVSFKRRPQEKYILLD
QTEDTMAIRQKVDLVAASAG
>Tip_3820
LKENKAAVLLDSLMNTNIETGNMNYPVLAFTAALGRRAPAVTAIGAMLIATVMGQCIHLL
HCDQLAKDLLKVLVATEWECIALVLSEQIRDMFQKALIMETMAYVNDATEGSVSAETKFM
QLKSGNDALFRDAFLVFQLFDNNEIQANVSDVMAYYLYDSSDMPVVIAAGTIRFSMVELD
METSDQHKIYKKAQYMMVPLQHKGGIAITYLVGFFNKDVDVSRLKKSMRGYQAVKSSRHA
RNIGAGFSGFLYFFNVVDYHFQVMEKTYVSTHFVEDSGQSEISAEVFAKYAYARQVVNFN
SSVVQDFVVMSHDHYESRLRGNAHVNVASAYRDQERELTFRYEACDEIKSEAPSQGDNDE
VRETKQRRVAEIGGAGANQYADDDRLSEQATQILSREVTSKTVYRGSVQAVVILGQLDSA
EACKVGKEVTFKASGGLKTISFADSVKASMWTDDKFSLGVSNMYLSAFKYNPQEKYILFD
ETEDTIAIQQQVDLKASTAG
>Tip_3181
LKEGEASLYFDSQMQTNVSTASAGFQLLAWTSSIDRRATSIAAIGAILIAAIFSKAIHAV
HANQLASELLKVLIACNMECVELVIDENLTNVLTNAMIVKQMAYINQHSEGRVSAETGFL
QISKDHDILYVDAPFLIQIFANHEIQANYADVFVYYLFDCSEMPVVVASSSVRLTIVELN
MNAAALQKINKEARYALIRIQHKHNIVVAYQVAYANKEIDISKLKREIRAFSSLRTTQHA
NTVAGSFSGYLCLVSVVVFHLRAMEKTYSATHFSESTPNSEITAEVYTKYAISKLVVNFN
SGLVQDWSVMSHAVYDARMKSNAHVSISAAYRQQEAEVTFRYEPCGNMKSESPAQNDNDS
QRQNDQRRCIAMSGAGANLYADDNKFAEQAVQILAREITSEIVYRASQNRPLILSQVDGR
ESCEVGKEKATTADGPLRAISFSDTVRIALYVDEAFRIRIDNMYHASFDYGPQEKFVVLD
ETEHQIVIQQEVDLVCAAIG
>Tip_3182
LQEGESSLYFDSQMKINVETGNASYQVLAFTSSIGRRATSIAAIGTIVVASIFTKAVHVL
HGHQLARDLLKVLMPTSLECVELICDEKLANVLSNALLVKTLTYVKQRREGTISSETKFL
QIAQNSDSLYVDLFFILQIFDNHEIQANLADVLVFYLYDASDMPVVVSSKSIRYTMVELD
MNTADLKQINKEARYYLVRIQHKSNIVVAYIVNFTNKELDISKLKKFVRSFRSVRTTQHG
KAVAAEFSGFLCFVAVIDFHFQPLERTYPSTHFSEDTPNSELAAEIYSKYAIKKLVVNYN
SAVVQDFAVMSHAMYSARLRSNAHVSITVAYRQQQGEVTFRYEPCGNIKSDAPAQNDNDE
LRQSDQRRCVEVGGAGANAYADDDKFSEQAAQIISREITSEVVYRASVEQAIVLGQVDAS
DACEVGKERATAATGPLQTISYTDTIKIAVWVDEAFRIRISNAYLATFDLGNQEKFVILD
ETEHSVAIQQEVDLVSNAVA
>Tip_1067
LHQNETSLLLDQQFKTNVETGNANFQVFSFTNALGRKATSVAAIGTVLVTSVLSRCVHLA
HANQIANDLLKILVGADIECVQLVCNEKLTNLLSNAMIVETITYVDTRSEGSICAETRFM
RIPTHEDSLFKDVFFLFQIYDNQNIQANFSDVLVYYLYDSSEMPVVISSSTIRYTVVETD
MNAADLQRITKDARLFIVKLHHKNDIAVVYRVEFVNKGIDISKLKKDLRGFSSFQTTRHG
KTVAPAFSSYLCFVAVIEYHIQALARTYTATHYYEDAVNSEVAADLFSKYAFARLVVDFD
HAVIQDYAIMSHDSYSARMRTNEHVSITAAYRQQEKEVTFRFESCGQLKSSAPVQNDNDD
IRNSDERRCVEVGGAGANAYADDNRFGEQSEQVLAREVTSAVVYRPTKGEALVLDQLDPH
DACNVGKEKATAAGGPLRAIMFADTVRIAIWADAAFRISIHSVYLAAFDQAPTQKFVVLD
DTEQTIAIQQKVDLVCTGVG
>Tip_1068
LQENEVSLLLDQQFKTNVGTGNVYFNIMAYTASMGRRASAIASIGVILVAVIFTQCIHLL
HCNQLAKDLLKVLMSADLECVELICDERLKNLINNAMIVETLTYISRKSEGSIKGETEFI
RMPGNNDAAFLDVFCLLQLYDNNNIQVNMSDVLSYFLYDTSDMPVVVSSSSIRYSLVTLD
MTEAELKSITKEARYLFLHLHHKDSITVAYIVTFTNKQVDISRLRKWIRGYASLKSVQQS
CTVAQAFSSFMCFVNVVEYHHQSLDRTYTTTHYAEDTANSEVAADIYSKYAFSDLVVDYN
QSVVQEFAIVAHAIYDARLRTNAHVSINTAYRQQEKEVTWRYESTGDLKSESPIQNDNDE
VKGCDQRRALEVGGAKSSAYEDDNKFSEQAAQLMAREVTSEVVYLTRVTQALVVEQLDAN
SGCEVGNEREDGASGPLRTISYADSVKLNLFSDDAFRLAINNVFLAGFQRGPNSKFVVLD
DTEQAIAIQQEVDLIVGALG
>Tip_385
LKENEASLLIDTLMKQNVTTGKASFNIMAFTASIGKRHTAAIALAKLIITDVINKCIHAM
NTNQIANDILKVLIGLEFECVELVCNESLGNLLHNAKIVESMGFISERSKGAISAETSFL
QLTQQDDQVYADLAFLMQLFDNNTIQATVADVLAYYLYDSNDMPATVASNTIRYTVLELD
MNQVEMHRISKKARYILLRMQHKGNIAIVYQVDFVNKEVEVSKLRQYLRGFQSIRSVHHA
TTIAPPFSGLLYMIAVVDFHFELMEKTYVSAHFVDDNSNSELSGKIYSNYAYAAFVVSYN
SSVVQDFSIMSHAVYEARLKASAHLSISAAYRKNESEVTYRFQSYDAVKSDSPAQGDNDE
VRDTEQRRVIEVGAAGADAYADDDKLAEQGSHILAREVSSEIVYKGSHKRSTILDQLDDM
EPCEVSEEQGTSATGPLKAISFATTIKVAWWMDERFTIAVTAVYLAAYDTNPEQTYVVLD
DTEDEIAVHQKVDLEASSAG
>Tip_1774
LANNEASLLLDTLMKQNVETGNSEFNIMGFNASVEKRATGNAAVGVEVIASIIAQCVQSI
HANQIAHALLKVLIGLDVECVELVIDESLGNMLSNARMVQSLGFIDRRSQGSLSAETGFF
QLSTNSDKLYVDVAILIQLYANNTIQSNQADVIAFYLYDTSDLPVTIASTSIRFTALELD
MNAVELHSISKKARYMLIKLQHKGQIAVTYLVDYTNNKVEVSKLRRYLRSYQNQKSVHHA
QTVATTFSGWLYMIAVIEYHSDLMDKTYAKGHFADAATDSDITGQIFSNYAWVPHVVDYH
CCVIRDTSVMERSTYDDRVKASAQLSISSNYRESEQDVTFRWQGYGAIRSESPSRDENDE
VRDATQRRQVDVGASEANSFADDENFCEQAARVITRQINSEIVYRGSVSKTLIINQLEDL
QSCEENQEKGTAASGPLRVISYSDSVKIALYDDNRFSLTITAIFMAHFDKDPQSTFVVLQ
PTENEIAVQQRVELAVASAG
>Tip_2109
LQNNDASLLLDTMMKQNVDASSADFNIMAFAATVGKRAAGEAAVGQVLIASVIAKCVHVI
HANQMASAMMKMLIGPDLECITLIIDEAIGNLLENANLVKSLSYVDRESLGALGSETSYL
KLPPTDDRIHADVALMVQLYANYTIQASLADVVAYFLFDTTDMPATLTSSSVRLGILELD
RVAMDLQRISKKAQHLLVRIQHKGDICLSYAVNYANNDVEINRLQQHVKAYPNQTSLHAA
RKVLANFSQYLYIIGIVEMHTDLMERMYDNGIYADEACDTEVGTDVYSDYAYSPHVVNYD
TTVIKDFSLLARSTYQVRIKGVARLSLTSAYRNSEQDVAYKWQSFNQIRRESPTPEENDE
IRDATQHRPVEVGHAEANIFADDDDYCDQTIRVLCRRISSEVVYQVSVSSIMVLEQLDDD
DTCQESQAKNVASIGPLKSISYSGALQISFYPDDRFNLAIEAVYMSQFDHSPQHTFVMLN
PSEHDVAVQQKVELKSAGAG
>Tip_2110
LSNNESSLLVDTMMKQDVATGTADFNMMAHHASIGKRAAGEAALAMRVIASVLARCIHAL
HAKQIANALLKVLISPQVECVELVVDEALGNILANARMVQSIGYVTKHALGALSSETSFF
KLNANHDRIHIDLAILMQLFANYTIQASLADVLAFFLFDTSDMPSTLTSSAVQLGILELD
RVAMELHKISKKARCLLIRLQHKDNICLSYQVNYLNNSVEVNRLKRHLKTFQNQRTINHG
RKIAANFSGYVYIVGVIEFHADLKQRIYASAHYSAASGDSEITGDVFANYAWSPHVVSYN
SCVIQDYAVMARSTYDDRVKGAAQLSVAAGYRDSEKDITFRWQGYDEVRRETPARDENDE
FRDATQRRPLDVGASEANLFSDDNDYCDQATRVLCRQVNSEIVYHTTVSRTAVLDQLDDL
DACQESQAQHVAATGPLKAISFSGSLQISVFADDKFSLAISAIFTSHFDYNPQRTFVLLK
PSEHEVAVQQRVELGAGNAG
>Tip_2103
LRQNKAALLLDSLMQTNIETGTAAFQILSFTAAVSRRANAVIAIGTLLAASIIGKCVQSM
HPKEMADGILEVLIAPDLECVALVVNEKFENMLNSAMLMETMGYIQNTSEGTIRVETKFM
QLPTDEELMYLDAVFLVQLCSNNSIQAQVANVLSFFLFNSTSMPAVLAASTIRWAFVERD
NKRSESHKIKRKAKFFVYRLNHKGDITVSFIVDYMDKQIDISRLKKYLRAYARLYASQHG
KTVASQFSRYMFFVDVVEFHALVNNHSYVPAHYSEDAGNTDVAVQLLADYAFNKYVVNFN
SSLIKDFNVVSHESYEKRLRSTAHVAVTSTYKDQESRITFRYETAEDIKSDHPAQRDNDE
QRNIKQRRVLEVGGAGSNSFADQSKFAEQAAQIVGRQITNELIYTGATSTAVTLDQKNSF
DLCRIGSSNELKATGPLRSISYADAVKVCLQMDDRFTIKISSIYLGTHKPNDQDKYIILD
GVEDSVTIQQKVDLDAATAG
>Tip_2104
LKKNKGAVLLSSLMETNIETGSADFQTLTFTAAIAQRATALIAIGQVVAATIIGNCIQLI
HPKQLAEKLVELLVTVAWECIELVVDEDFQNLLKNALLMESIGHIEDTSEGTVNAETKYM
QLPTNDETMFLDLVFILQLCANEAIQSQGPNVLSYFLFDNTSMPAVVAATSIRYSAIERE
ARKSQSHRIKRKARYLLYPLAHKGDVVIAYIVDYLDKSIDVTRLKKFVREFKAIYTAKHS
TTAASTFSRFIYLVDVIEYHVLAMDRSYVPAHFSSKPVNTELAAELWGEYAFSRFVVDFN
SSLVRDFKIVSHESYDERIRNNANVAVTAAYRKQEDQITFRSEACNAIKSEAPGEDENNA
ARNVKQRQIIDVRGAGGHTFADDNRFAEKSKHVFGRQITNEVIYGGTANSAPTLNQQNSL
DECRINSSQDLAASAPLQAINFSNGINIALRSDERFSTTICTIYIASHKQDDQNKYILLE
ATEDTVAIQQRVDLDGSTAG
>Tip_502
LKENQATTLVDSLMETNVDAGVANYQIVAYKTSIGRRAEAALEIGMLFAATIFGECMQAK
HSESFAEQLMEMFVSVNLEAVQLVVDESLEDMLSKAMAMEGMRYIDERAEGTVGCETNYI
QLSSNSEPLFTEVAILVQLFSNYSAQMQMGSVFAYFVFDSNDVPSTVGASTVRLTVIDLD
GKSAQDKRVTSKAQLLLAQMQNKGEIMIVYKVDFANKAVDLEHLKKHLKAFQSAETKKHA
KTLAASFSNYLFLVGVAKFLNDGMEPTYEPAHYLSEAANTELATKIFADYSYQQQVVTYN
SAVVQDHNIMSHDMYDRRLKKNEHLSIAPGYKSQEGKLTFRFESAQGVKEEAPNSADQDD
VRHVNDRRLIEVGGAEENSYADDDSFADQSAMVLGRKITNDIIYEGRLTKVVVLEQLNAH
EAVRIGESKHVKAKGRLEAVALAGSLEVSIHSNEKFSIPVSNVYIAAYKNDPSAKYIVME
ESEYEIAMQQGVELDTASVG
>Tip_1721
MRDDETRTLVDSLMESNIDAGVANYQLIGYKSSIGRRAEAHLEIAIVWVATLLGNCIQVK
HPNSIAEQLMEMFVGVRVEAVRLLVGENIQDMLARARLMEGLQYVNPRAEGTMGCETGYL
QLTTEGEKLFKEPTKCIQLFANQSAQAQAGNVFGFFVYDAHDVPSTISATTVRFTIITQD
SRSSEDKKVKSKTQFLLVAIQNKGNIAIVYKVNFANKAVDLQHLQKQLKAFPSLENERQA
GTLSTEFSAFLFLVGVAEYLDEGMDPSYEEAHYSSEQSNTELATKLFTDYTYRKQVVTYN
SGVVRDVEALHHKVYNARMKKNEHLSIAPGYKDEEPKITFRYESAEGVKQQAPNSADQDD
TRHVEERRIIRVGGSDENSYADDDKFCDQCAMVFSREISNDVIYKGRLNKLTSFEELNIY
ACIRIAECKHIKADGRLEALALAGSAEVSVQTNEKFTLPISNVYVAAYKHDPSAKFIVME
TSEYEIAMQQYVELDAGCVG
>Tip_1722
MKDDETRTLVDSLMESNIDAGVANYQIIGYKSSIGRRAEAHLEIAIVWVATLLGNCIQVK
HPNSIAEQLMEMFVGLRVEAVRLLVGENIQDMLARARLMEGLQYVNPQAEGTMGCETGYL
QLTTEGELLFKEPTKCIQLYANQSAQAQAGNVFGFFVYDAHDVPSTVAATTVRYTIITQD
SRSSEDKRVKSKTQFLLVAIQNKGNIAVVYKVNFANKGVDLQHLQKQLKAFPSLENERQA
GTLSTEFSAFLFLVGVAEYLDEGMDPSYEEAHYASEQANTEVATKLFTDYTYRKQVVTYN
SGVVRDVEALHHKVYNARMKKNEHLSIAPGYKDEEPKITFRYESAEGVKQQAPNSADQDD
TRHVEERRIIRVGGSDENSYADDDKFCDQCAMVFAREISNDIIYKGRLDKLTSFEEKNIY
ACIRIAECKHIKADGRLEALALAGSVEVSVQTNEKFTLPISNVYVAAYKNDPSAKFIVME
TSEYEIAMQQYVELDAGCVG
>Tip_1633
MREDQARTLVDSLMETNVDAGVASYQIIGYKASIGRRAEAHLELAVVFVAALFGHCIHVK
HPNSIAEQLMEMFVAVELEAIRLLVNEDIQDMLSKARLMEGMRYVNARAEGTMGCETNYM
QLNTDGEKLFTEPSACIQLFANQSAQAQAASVFSYFVYDSHDVPNTVGATTVRFTVITQD
GRSSEDKRVASKTQYFLVAIQNKGDIAIVYSVNFANKAISLQHLQKQLKCFPSLQTERHS
GTLSTDFSAFLFLVGVAEYLNQGMDPSYTNSMFLSERANTELATQLFTDYTYRKRVVTYN
SGVVQDVEAMHHKIYDARLKQNEHLSISPAYKDQEGKLTFRFESAEGVKQQAPNSDDQDD
ARHVEDRRIVRVGGSDENSFADDDQFSDQCAMIFSREISNDVIYKGRLSKLTALEELNIH
AAIRIAECRHVKAQGRLEAVALAGSVEISIQANDKFGLPVTNVFVSAYKHDPSAKFIVME
ESEYEIAMQQTVELEAGSVG
>Tip_73
LQENQGATIVDSLMETNVKAGVAAFQIVAYKSSIGRRAESALEVGIFFAATVLGECIQMQ
HGEPIAEQLLEMFVAVNIDTIQLVVNEELENLLSRAMLMEGLQYIDRSSEGTVGCETNYL
QLSANGEAIFVDVFVCVQLFVNNASQMRLGDVLVYYVFDKSDVPNTIGASTVRMTVINLD
EKSAEDTRVANKAQLVIIQMQNKKDIAIVYKINFLNKPVDLEQLRKLLKSFKAAGSKKHA
SSVAAEFSDYLYLVGVAEFLNEGMSPAYEPAHYVSNDANTELAPKVYANYAFSQHVVDMN
SSVVQDFNILTHDYYNDRLKPNEHLSISPGYKAQEGRMTFRYESAQGIKSEAPNSDDQDD
ARHLNERRMLEIAGADENLFADDCSFAEQAEMVMGRKITNDVIYEGTIAEMVVLEEQNAK
QAVRIGQGAGIKAKGKQTAVSYANTVKVSMYSNAKFTLPLSSVYIVAFKHHESNRYIIME
NSEYEIAMPQAVELNSADVG
>Tip_243
LRQNQAQTLVDSLYETNVEAGVANFQVLAFQAGIGKRTQAAISIGIVWAATVIGECTQSK
HANSFAPQLLQMFVAMQIDSVNLVIEEQLENVLSRAMLMQGVRFMEENTEGTIGAETSFF
QIRSHNESMYIEMFILLALFSKHSAQMAEANVLVYYVFDSSDMPATIGASAVRISIVELD
EKTADDKKVCRKAKLLLLRLQHKGRIVVVYKVNFLDKEVEVQQLQRHIRTYRAAASKQQS
KSVCAHFSDMLYLVGVAEYLNESMEPVYEPAHFLAENANTEIAAEVYANYGFSKHAVDFD
AAVVQEYACMSHEHYVERLKSNEYLSINPGYKAQETKVTFRHESAQELKEEAPTSDDDDD
TRGLDDRREIEVGESDANAFADDNSFAEQGIMILGRRVTNDVIYAGSIAEAVVFSQLNAK
EAIKVGEAKNLAAKGKLQAVSFAGSVAIAIQKDDKFNVPLSNIFMSAFRRDPGNHFIIME
GSEFEIAMQDGVEIEGASIG
>Tip_244
LRENQAPVLMDSLYDTNVEAGIVNFQTLTFESGMPKRTQAVVSVGNAWAASIIGQCLQTA
HTNSYAPKLLQMFISVEMDSVDLVLEEQITNIINKAMIMQGLRYIDQDSEDTIGAETAYI
QLTSHSECMFVEIFMLYALFAKNSEQMATANVLVYFVYNASDIPSTVGATTIRLTVVELD
ERKRDNVRVCRKTNLLLVKLHHKGKIVVVYKVDFMDKEIDVQQLRKHLRAYRAATTKQHV
QTVEGTFSDFLYLVGVVEYLSDGQDPTYEAAHWLSHSANTEIAANVFCNYGHAKLLVNFN
AGVVQDFSVISHDVYVQRFNDNQYLSIDPGYKAEENKLSFRHENASAIKEEAPASDEQDN
VRNLKERREIEVGKSKADSYADDNNMSEHAIMLLGRKITNDVLHATSISETIVLGQLNVK
KAIKVGKVHDMGAKGRLQAVSYDASIAVAMDQDAKFSIPVGNLFIASFRHDPGTHFIIIQ
ESEFDIAFQQGVEIEAANVG
>Tip_2630
MRDNQASTIMDSLMDTDVLAGSGQFNVLAFQAAVGRRAAATQDMGTLFIAAVVNKCTQCM
HAESVAEDLLELFVAMQINAIELIVDESFDNVISEACLLEQISFVNAPSQGTVKADTEFM
QLTQSGELLYADIAVLLQLFSNEAAKMQICGVFSYFAYDSPEVPATISATTVTLSVVDLD
ESKANDKQVQRKAHYLMNAVQHRENIIVIYIVEFQNKEVEIEKLPRNVRPYDSLKHSRNA
RAVASDFSEYIFLVEVAEFLPDSMSPVYRNAHFGKHSSNTEIATEVYADAGFTRHAVNFD
SPIVQDYSVMSHTTYNDNIKSNENLSVTGGYKAQAHRITFRWDSAQDIKDTAPVASDQDD
RKHVKDLRKVAVVGAGSDVYADDRQFAEQSTMIIGRAVTEDVIHKASKAKTVTLHEMNSY
NAIKITEARDIAASDPEKPVSFASSVQIAVHTDKRFPLGVTDLYLAGFMQDPSAKYIAME
ASEFEIAMEESVELTAVDIG
>Tip_2631
LTDNQSPTIVDSLMTIDIQAGSAHFNCLVYQASAGRRAQATQEIGVLMAAAIVNECVQAI
HSGSFANDLLEMFITIELNCIDLVVDENLEDLISRAMMMESLSYVHEANQGTVAADTDFI
QLTKSGEALFVDVATLLSLFANEAAQLQIGNVLAYYVFDSAEIPGAVAAITVRHSVVELD
EKTAKDSRVTRKSRFMLNNLQQKDDIMIVYLVSYQDKPVEVQTIPEIIRPYKSMKHKKNA
QTVAAEFSDWFYLVEVADFLIEFHKPIYRSAHFAKDKAKTEVSAELYADYGFSKKAVNLA
SGLVQDFNVMSRAIYQKNLKENENLSVAPGYKSQANRITFRFDTTQELKNSVPTANDQDD
RKHVKDLRRVAIGGMGANIYADERSLSEQATMVFGRVISDDVVYRVATGQMVILDQRNAN
EAIKIEQGCEAAAENPEKPVSHGSSVRVAMYADERFQIVLRNIYLAAFKHSPSSKYIALS
ASEFDVAIDQTVELLHADLG
>Tip_2337
LKENQVPTLVDSLMQTQLASGTSNFHLIAYKAAIGRRADTLIEIGLAMAAAILERCAETS
HSKSLADELLEMFIAMRMNCIDIIVDEDIGNVITKAKFIETLLYVDDEDQSTVKADTGYM
QLKSEGETLFFEFTILIQLFSKDPAQLRMCDVLAFFVYDPHETSSTVVVTSVRWAVVDLE
KKKAKDNTVPRNASFFLLGLQHKEDIMVSWIVDFENKDLALQHLPKHIRRYRSVSSKADA
RTVAATFNDILFMIGIAALLKKAIPPLYSAAHFSSQAANTEIASEVYAKYAFRRYAVNYN
NAVIKDFSVVSHKVMDEKIKANENLSVSSSFHDQANKVTYRFENVNELKNPAPPAGEQEH
KKNMDGLRTIDVGGAKADAYADNQQLSEESVMLLSHHMSDALVYETTASEKLILDQMDSR
EVIRISHAESTPATGTEQPVSLANLVKVSLFSDERFPLALHMVFLAAFKRGPAIEYVELE
GSELEIALDETVELVVPMIG
>Tip_2338
LSDNDVPTLIESLMRTDLESGVASFNLLAYKAAIGRRAEAAHEIGTVAAASIIQRCAQIT
HTDGLADELLDMFIANKFDCIDIIIHEEIKNILSKATMIETLKYVNEADQYTVSSDTSYM
QLTTAGEALFFDFTVLIQLYNKEKAQLKTVNVLSYMVFDSNELPTTVAVTTIRIAVVDLE
KRTAKDNKVHRKESYILNSLQHKDHIMVTFKVGFHNKELEINQLPRQIRALESIRQKVVA
ETVAATFNTFMYLIDILAYLQKAIQPLYAAGHFASQSANTEVSAEVYAGYSYERYAANYN
NAVLKDFTAISRKIMNQKFKTNENLSVGGSFKSQADKVTYRYAAAKKLKNASPPANDQEH
KKEMNGLRSLEVAGSKSDVFSDNRQLSEESIMVIGHEMSDDVVYQATDGERMILDQKDAL
DVIRISYAKNTPADGIEHSVSYPDLIKIALHSDKRFKLGIHYVYLSAFKHGPASEYVALE
GSEFEIAMDEGVELTAASIG
>Tip_1320
LDDNQGPTLIQSLYKTDLHAGASNFNVLGWKAAIGRRADAAEEVGTIMAAGVLNECIQGG
HADSLAQELMEMFLGTQIQCIPILIDEGIDDLMSRARFMEAIMYINEDKQHTISADTSYL
QLRSAGQTLYCEVTVLLQLFAHNPAQLKIGEVLSFFVYDSNEIPTTASVTPIRLTVVDLE
KRNSKDRGVKRKASHILNKMQHRNDIMIAYIVDFENKALEVQNLPERVRSYKTLRHKMQA
ASIAGDFSEYLHLINVVKFMFQCMAPVYTNAHFGRQAADTDLASNVFAEYVFAQFAICYQ
SAVVQDHSVMSRDIMQGKIRSNENLTVSPSFKQQANRITLRFDNSNELANEAPSVNDEEH
RKHIGGLSEVTVGGARADAYADDRKLTEESRMLMARTISQDVVYEAAVSKKVAIGKADAT
DSVRINQSSNSCATGTDKPVSFANCITLAFHSDARFTLSLTDVYVSTFQHGPNKKFVTIE
GSEHDIALSQRVELLLNPIG
>Tip_1321
LDDNQASTLVQSLFKTDLHAGTADFNVLGWKASVGRRADTAEEIGVALAATVMNENIQVK
HGSSTAHELMEMFVASDLQCLEIMINEEIDNILTRAMLMEAVAYTNQGKQHGIDSTTSYM
QLKSANQPVYRDIATILQLFSHHPANLQTSEVLSFYVFDSNEIPTTAAVTPIQFSIIDLD
SRSSADRKVHQKANFIVNEMQHRGEIAIAYIIDFVNKALEIQQLPNLVTAYETVRQIKES
KNVTTSFSHFLYLIDIAKFMYQAMAPAYSSGHFSRNGADTELSAEIYASYAFRRHAATFD
SAVVQDYSIMSRKLMEGKLQSNENLTVTPAFKSQANRITFRFDTSDETLNAAPATDDEEH
WKHLDGLSSVTVGGARSDAFADDRRITEESTMVIGRSVSQDVVSEAAFGNNTALNQMDAN
NSVRVNSAPKSSAHGTDAPVSYASAIKIAFLSDARFALCLHDVFVASYQHSPQKKFITLS
GSEHEIAMQQNVELLLGKVG
>Tip_1268
LTENQSSTLIDSLLETDVEAGTADFNVLAFESGVGRRAEVMQEVGLFLAAGVMGECLHMH
HAASLAKDLMGMFISAELQCVQLIMDENLENIITQAMMMKNLTFVNEYTQATVTTKCNFM
QLRPNGEPIYSEAFALLQLFCNDSAQMKLADVLVHFVYSTSEVPATTGASTVRLAVIDLE
ERTAKDTKVARKANLLLNQIQHKEDIMVIYLVQFANKAVDVEALARFLRCLRAAHHKKSS
AALSANFSEFLFLVEVAEYLQDAMRPKYNAAHFLKQSANTETAAQVYAGYGFTRYAVGYH
GAIVEDYSLMSHAIYNKGIKDNENLSILPGYKAQATKITFRLEDAAEFKNSAPAAKDQDN
RKDVDERRCVEVGGEGANSYADDQTFGEQATMVVGRKMTDDVIYETSVTRLIVINQMNAD
NAVQISEAKKTAATGPLKCVSFAGNINVAIYSDARFTVTIRNILIVGSKAHPSDKFITME
GSEFEIALDQRVELLGGTIA
>Tip_1418
LIENQASTLIDSLLTTNVPAGSANFNVMAYQSAVGKRAEGVEEIGISLAAGVIAECVTPS
HANSMAEDLLGMFISGDFQCIALILEESISNMIKQAMLMKNLRYLDQDGQATVSSETSFL
QLKADEEPLYVEVFALLQLFANHKAQAKVAGVLVHFDFSSSEVASYTGASTVRYSIIDLD
ERSARDSRVHRNANLILNKIQHKEDIMIAYVVSFTHDQVELQLLARMVDEYRSIPHKLNG
EAIAASFSDYVYLVNVAQYLVTAMEPAYSSRHLAKNTTNTEMSAGIYTEYGYAHYCVSFN
GAIVEDHNVLSHVLYNKKMKANEDLSIQAAYKEQAGKITFRLEDANEMKNEAPAADDKNN
LKRVDDRRVLDVGGEGANSYTDDQKFGEQATMVLARRMTDDVIYRVPLAKLLVIPQVNAE
DAISISEATSTAASGPLNSLSLAGTLNISIWMDERYSMSVSKVWMAGFKAHPSSKFITLE
ESELSIALDQQVELLVAAIA
>Tip_1419
MLENQVTTLIDSLLKMDVDAGSGDFNILSYQSGIGRRAEAIEEVGEVLVADVMQKAIHGV
HAESIAEQLLGMFTAGEVQCTPLLIESEIVNIINRAMLMKSLRFVHETARASVTAETNFL
QIQPHGEPHFLEMFAIIQLFGKLSAQVKAASVLVFYVFNGSEVPATVAAAAVRFRIINLD
VRAARDAKVQRNVNWAMNTLQHKEEIMIVYLVEYIHKEVAVEQLARLVDEFGAMRPKQNA
QPIGAEFSDYILFVEVVEYLLDAFEPAYTTRHYANQPANTEVSAHIFTSYGFTRFCVSFN
GAIVQDFNVVSHVIYEQKIKSNEDLSVKTGYKDQANKITFRFEDADDIKNEAPCSDDEDS
TKHIDDRRCVEVGREGPNSYADQQVFADQVAQVFGRKITDDIIYRAPQHHMLTIPQVNAE
DAVNISDVRNTCASGPLNSVSLAGSINIALWTDERFAAAVGKIFIAAFKYHPSSEFILME
ESEFEVAFDQRVDLLESCVA
>Tip_754
LHENQASTLVDSLLQTEVLAGGSNFNVLAFKAGVQRRAEAAQEVGSKIAASVLGQCIHMT
HANSMAEDLLGIFVGGDLQCVELVVNEALQNLITKAMMMKNLRFVSEPAQATITCDTNFI
QLGAHGEPLYIDMFAMLQLFANEQAQMQTANVLAYYVFSEKEVPATTGASTVRLSVVDLD
EKTARDSRIHRKANFFMNNIQHKQSIMIVYTVDFKNKQVEVQKLPRYVRGWRAAQTKRNT
KSISATFSEFLYMVEVAEFLLDANDPAYTSRHYLKETANTEIAAQVYAEYGYSKHAVNWN
SAIVEDHNLMSHTIYAKKMKNNENLSITPGYKAQADKLTFRLEDASEMKNEAPAAEDQDN
NKHVDDRRCVDVGGAGADSYSDDQSFGDQATMLLGRQMTDDIIYKAALSQLVVLQQMNSQ
EAVRISEGEDTGAQGPLKPVSFAGSLKVALFSNGRYTLTLQNIFIVAFKSHPADKFITMQ
GSEFEIAMEQPVELLASNVA
>Tip_654
LQENQASTLVDSLFETNLQAGTADYQILAFDASIDRRAEAAQEISTFVVALIMGKCTQFT
KVNSLSRDFLDMFVTEDFDCIELLAHENLDNILSRALLMENITYTDDPTQGSIAAETDFV
KLASHQEALFCDRFIIMQLFNNDSAQTKSGNILGFLVFDHTDMPSNAAATTVRYTIIDLD
ERTARNKEVARKAQFVINRLSHKADVMILLRIGFCNKAVNVQHLPRELRSYQAIRNKREA
RSCAATFSNYMFLVHVADYLDDNMRKAYEPSLYLAEASNTEIAAKVFSNYSFALNAVDFD
SAVIEDYSVMSHQLYDEKLKENEHLAVTPGYQGQSGKVTFRLEVAKEIKHEAPVGNDQND
QKHIGGRRTVRVRYAGGNAFGGDKGFGDQAMMIINRRLSNDIVYQVAQVEIVTLDERNAR
DAIRVSFARDVSATSALRAVNFPDSINVALQKSQKFDVGVPHVYAVTFKENASNKYIIID
DSERDISMQTAVDLAGASVG
>Tip_1335
LHENQATTLLESLYQTNLEAGSAKYQVIVYDAVVERRADAAHQISLVWIALILGKCTQMN
KAGSLSTNFLDMFVSPDLECVDVILDEQLDNLMGRALIMEDLTYINQPNQGSVSAETHYL
KYSANEKSVFTDMFTLLRLFANQSAQAKRAQILAFWVYDSTDMPATLAAPSVRYTLIERD
DRKARAREVSDKTKYMINRLQYKGNIMLRFKIGFLNEKINVRHLPKKLRTYRALQNPRDA
KACAADFSQYIFIVHVMEILDAAMQRAYENAMFLTNWANSEVASEVFSDYAYTCRAVNFD
SALIEDHSVMSQAVCQARLKSNEHLAVTAAYQNQSNKMTFRYEVANDLKQQSPAGNDQNN
LKYVGARRIIKVRFSEADVLGGDNQFGDQAAMVLSRELSSDIVYKVAASEVLTLEEQDSH
EAVKVSLGSSTGAESRLRAVNYSGSCNISLNASAKFTVSIVHVFAVSFKNDTSSKYIVIK
ASERDISLQDCVDLTAAEIG
>Tip_2191
LRQNQVAVLIETLYEANLTAGRAGYQVIVFESTVDRRKSSVAELASSLVAMVIGRCTHFN
KSPSISQQLLDMFICSDMQCVDVIVSEDIENLLGQAELMQNLTYINETTQEALSAETDYI
KLGLRSDTFFADIFTLLAMYQNSSASTKDSNILGNYVFNNSDLPSSIAANSVRYDIIDMD
EKRAQQKQVTRKARFLVNRFQHKGDVMVILRIDYVNETINLTKLPRRMREYAAFKCKKQS
TTCASKFSHYLYLVNVAEYLHEARNKAYTDSLYLTNAPNSEIAAEIFSNYSFTCFVVEYD
NSLIEDFSLMAQSIYKEELKTNEHMSVAAGFQDKSGKLTWRLEVADSLKHDTPIGNDQNA
VKYLGGRRAVRVRMAAAGVFGGDKKFSEHASRVLGRQVSNNVIYRVSQSTVTTLNEKNAR
EAVKVDFANNTGAQSHLKAVCHSNNVRVALASSENFCIAISNVYALPFRHNSAKKFIVLE
AAEHDITLDDTVDLTAASIG
>Tip_2192
LRQNQSTVLIETLFETNLKAGSVDYQILVYESTTDRRKEALAEVPTKMVALVLGKCTNFR
KAPSFNTEMLDMFIADDLECIDIIIDERLANLLGKARLMESITWMDEPTQGSLAGETNYV
KYTRDHDVLFVDMFALLALFQNNQAQTHDANIFGNWMFNSTDLPGQVSASSVRFDVIDLD
DQRAQQKRVGRKARFVVNRLQQKNNVMVVMKIDFANEDINISQLPKTLREYAAVQSKKEA
TSCASAFSDYFYLVNVAEHLNDSLEQVFTDSIFLTESGNSDVAADVFANYAYSRHVVQFN
NSMIEDYTVMSQNVYNNQFKTNEHLSVPAGYQDQSDRITWKIEVAKELKHHAPIGHDQNS
VKYLGGRRVLKVRTAAAGLFSGDKKMADHASMVINRQISNDVIYRTSKTNLVTLGEENAY
EAVKVDYSTHTGASSQEKAVCFPGNTRVAIAASENFTIGVMQIYLLPFRFHTSKKYIILD
GAEHEITMQDTVDLAAAKVG
>Tip_553
LKDNQSTTLLDSLYETNIEAGSGDHQILTWKASIDRRAESTQEISLFIIAKVLGRCTQFA
HAESLAHDLLEMFVIVPMEAIELIADEDLDNLMPRAMLMETLTYVGTLSQGTVTAETDYI
KLSAMNEELFVDIYVYMQLFPNMAAQMKSSNILGYFIFDNSDVPCTVSATAVRYTVIDLD
QRTARNKQVARKAQWIMNRMQHKANIMILYKVAYTNKSIDIQHMPRQLRAFAAYKHKKES
RSCCGTFSDFLFLVEVADFLTQNMDQAYSACLYLAKTANSELAATIFSSYGFALFAVNYD
SAVIEDFTTMTHEIYEQKAKSNENLSVSPSYQGQSSKMTFRYDVAREFKHNAPAAQDQDN
RKHVNERRELEIGGAGGDQYGDNQEFSEQALMVLSRKVSNDVVYETTQIEMVILEQKNAY
ESIKVSSARGTSAAGPLRAVNYAGAIKISMGADERFDVAVPCVFSVAFKRQPQAKYILIE
GSEREISMQTVIDLANASVG
>Tip_1227
LQENPSSTLLDSLFGTQANAGGTEFQVVMYKAAIDRRAESRQEIASLLVANVLGKCIASI
HCNSIAKDLMEMFIALPLTAINLAAHEDLRNLLSRAMVMEALTFINTQSQDTVSAETDYL
KLGEDNEEIYSDVVIFFPLFPNSGAQMKVANILSYFIFNNTDVPCTVAATCVRFTVIDRD
QREARNKKVNRKAQFLLVHLQHKNDIMVLYRVEFVGSEIAISRMARHLRSVKAYKHKRET
TSCASEFSGYLFLVQVADFLAESSQQDYSPSLFLSKSTNTEVASTILCKYGFTTFTVEYG
SAIIEDFSVVTHEIYSRQAKTNENLTVHVAYQGQDHKVTFKFQTAAEFKHNAPGSKDQND
PKKLGDRKEVEIGGAGADEYADNNEFLDQSHTILARKLASDVVYRVSQIETVILNQENAK
AAVEVSSAKNRAAADPLRAVNFSETIKISMTTDERFEIAVPFAFGAAFKHQPQARYILIE
GSEREISMSTVIELDSAGVG
>Tip_4036
LRESPASTLIDSLFETSAVAERSDYQVICFSTNIDHRAEAAKEVGFTMIATVLGKCVHCV
HGRSAGYQLLDLFIARPLEAINLIANEDLENLISRAQVIETLIFRAQQTQSTISAAVDYM
RLSRRSEQFLLGLYIYYAMFPNVKAQSKLASVLALFICNTAEVPSQAGANSVRLSVIQLD
SKTARSNKVCRKARYLLIRLQHKNNVMIVYKISFMGKEVDANQMRRLIKAIHTGRHKADA
KKCAAVFSGHVMLIEVIDFFTQTSKQTYDSALYMTQQANTEISSPILSDYAFTAYAVAFD
SSIIEQFDIVSNELYSRKAKTNENLSVSAGYQGQSHRTSFKYEEADAFKHDSPSQEEQDN
LKDLRQRKEVAIGDSGADQYADRSEFSDQVLMILARKVASKIIYQVAKTETIVLSQRNAY
EALDVSHAKDRSCCDPLKSVNFADSMKVALNANKRFNLSIECVFGAAFKSSETQKYILLD
GSEYDITLTTAIDLDGASMG
>Tip_4037
LKENQASTLLDSLFKTSAEAERADYQIVQYASNVDHRSESAVEVSFIIIAGLFGRSTHAT
NDKSLAVELLDMFVAAPLEAVNLIIHEDIENILTKASVMESVIFRGEDAQSTISAAINYL
RMHAKGEPLLNGIYVYFAMFPNQAAQGKNADILAFYICNDSEVPAKAGAATVRFNVIELD
QKTAKNNKVSRKARFLMVKLQHKHNVAVVYRVNFVGKKIDLTQMRKAMKAVKSPQHKSEG
RSCASAFSDFLYMIEVADYYVQASASSYDTALWLSNKNNTEVASDILADYAYTARAVAFD
SAVIEQHSVISHELYSRKMKQNEHLSFSAGYQGQSGRTSFKFDRANQFTHESPTVHDQDD
AKELRERRELKIGHGASDVFSDHHEFADQATYLLARTVANEIIYELSKNKKMVLQQRNAR
AALDVQYARDRACPDPLACVHYSYSIRVAMFPNQRFDVAVSCVYGAAYKLNDTSKYMLLE
ASERDITLTTVIDLEGTSVG
>Tip_1814
LKENPGTTLIDSLFETQAQADQADYQLMAYKSNVDNRAEAAQEVAVTMIAKVLGRCTHGV
HDSSMAFELLEMFVAIPLDALGIVAEEALDNLLSSAQIMQCMVYTGDHAQTTIGVATNYL
RLNRKNEKIFTGLQLYVAMFPNHAAQSKHANVMSYFICSSTELPATVGADTVRYSIIELD
QKTTEYKQITRKAKYHMIHLQHKQNIMVLYKIYYTGKAVDINRMPKNLKAVAAHQHKAET
KSCVAGFSDFLLMIDVADFLIKSTEQTYNNALFLSQSANTEISLAILSHNAFHWYALSYD
SVLVEEFTIVTHELYKRKFKPNENVSVAAAYQGQSGKITFKYEVAAQLKHDGPSAHDQDN
LKELTQRREIAIGGAGSDSFADHNEFSDRVRMIMARKIASDVVYQINGVEVIILDQRDAK
AMMKISKPRDRSCDDPLKTVNFTHSVKVTFTSNQRFHVGIKCVFGAGYQEHQTGKYILIQ
ENDREIQMTTAIDMEVGTVG
>Tip_2795
IRQSQSSTLVDALMETDVKAGGPEYQIVSFKACIGRRVEPKADVGVLIAATVIAACLEAI
HGDEYGEEMLDMFVSLNLQCVQLILAENLDDLLGKATSVENVRYVNHAPNGTVASDTSLF
MLSTNGEPIFIDMATMMQLYANHSAQSASGNILEYWVYTTTDVPADVGASEIRFSVVQLD
SRASRHTRVGKKAQFMFNRMHQRGGIMIMYRVSFKNKDIEIQRLENQLRPWRSVTTKHHT
KSIGVNFSSYVWLIDVADFLVESMEPKYNTAHSLPDKSNTQIAAEIYANAAFDMYIIDYN
SSLVKNFSVMSHACYNQRIKANENLSVGSGYNDQEGTITFRYMGTNELKEASPADDDQNN
VKNVNDRRYTRVSGAQANQYADDDAFTQQPEMILCSEMSGMIITESQRSEILAINQLESH
NAVKVSRARNVKCTGSLKAVSFADCLNIMLSNDNKFTVSVANVFVIVFKQNPTEKYVLIE
GSEYEIALDQKVELDGANVG
>Tip_2796
INASQSNTLLDALLETDLEAGGSEFQLVAWKACTGRRAEPKSEVGVAIAATILAECVEMV
RAAEIAPEVLQMFAAINLTCIDLLVEESLQNLLNRAMIVENLRYVNHHPSGTVSAETSLL
QLKANEETLFVEVAIFLQLFSNHSAQGQAGNILEFYVFDTSDVPADIGATAIRYSLVELD
ARAAQHSKVNKKAQVLINMMKHRGQIMILYRVHFNNKTLEVQKMQRYVRAWKAAKTKKHA
QSIAGEFSSYIFLVDVAEYLVEALEPKYSSAHYVSDESSTEVAAELFSDYAFTKHVIDFN
SSLVKNYGVMSHECYDERVKTNENLSISVGYKAQERTVTFRHEGAEELKEENPSDQDQNN
KRDVNDRKYIELGGSQANSFADDQSFANQAEMVLCRKMSNVTISEQQLTEIIAIGQLEAI
EAVKIGQSKDAKCTGGLRAVSFTNSINVMLRTDQKFKIAISHIYIIVYKNDPTDKYVLME
GSEFEIAMDQKVELDVSQIG
>Tip_1028
IRENQANTLLDALLETDVDAGAANFQVLAWKACTGRRAAPKLEIGAVMARKVLGDCIEAL
HAQELAEELLQIFAALDLEVIELVIDEDLKNLLARALIIESLRYVDEDARGTVSAESSLL
QLTAADEKLYLKIFVLLQFFANHSKQSRIGNIISYYIFDAADVPASIAASNIRYTLLQLD
AKQARHSAVTRKAQVFLNRMHHRRDIMVLIEVNYNNKQLEVQKVRTCFREWRSATTKRHA
PTIAAVFSGYLFILEVAEFLLDSMGPKYESGHYLSDAANTEIAANIFSGYAYKHHVIDYD
SSIVKNFAVISHETYDERLKNNENLSLVGGYKAQEKKVTFRYESAGDIREQAPSDNDQND
QRNVGDRKVIDVPGAQVNNYSDDQSLGQQAEMIVCRKMTNDTISSSSLDQMIELRKLNAI
RNVKIGQCKHTRCAGSLQAVSYADNINIMQCSDDKYVLAVGNVFITVYKEEPTDKYVVME
NSEFEIAMDEQVELESTQVG
>Tip_2369
IQENQATSLIESLFLTNVGTNSGDFELLSFAVCLQQRAAAKQETGIILVASVMAKACEAL
TSKEIAEELLEMFAAAQLECVYLVAGKDLGNLIGDALFIESFRHVNEPAKGTVDGERKYF
QLNTDDEIFYAEIFVIVSLYASYKAQPQVANLLAHWVLDSKDIPSTVGAAAIRYPVIERD
ARKAAQKKVERKANYILNKLHHKDHVSIALKVDFINEDIDIQRLRKHIRAFRSAKAHQHT
RQIPSVFNDYMFFVDIVEYLLHETDPRYNDGMYLKNVQNTEMSAEVFMNYGFSRSVINLN
SAIVADFSIVSYEAYEERLKSVQNLSVTTAFKNQEDQVSFQFESARQLTDKAPGENDENN
IRHSDTVREVEIGSAQSDIWADDQTFTNKGQMVLARAVTNDMIHIDPLSETIAVEKLKSQ
EVVKIGQAADHKSSGQLRPVSLSATVNVAQQTDERFHIPIDDIYTTGYKYDPASRFIVIE
ESEYEIAMEHQIALESAQVG
>Tip_2370
IKEDQGTSLIDSLYLTDVGTNVARFEVLVFAAAVQQRAAAKQELGIAMVATVMAKACECI
TQSELAEELLEMFACQDFECINLIIDKELGNFIKDALLIESLKHINEPAKGTVSAERNYF
QLSSDNEMFYGEAFVIITIYANGRAQPKVANIIIRYVFDSADIPANISAAVIRYPIIELD
THRAIHSRVQRKANYLVNHLHFKDDVSVALNVEYTNEEIDIQRLRKSIRSYHSARAHKQA
RQICSEFSDFIVLVDIIDYLLEEIKPRYTSGLFLADVVNTEISVEIFMSYAYAENLIAFD
SSIVADYSVVSYEAYEDRLKKVQNLSVTAAYKNQEPQVSFQYEEADEVTDEAPAEEDQNN
FRETGQVRKIDIGSATPDVWADDQTFTHLSVLVVARAVTNDIIQIDAEDQTRAVDALKSS
EAVKIGNAKNAKASGRLRAVTLSGTMNVAHMSDGRFAIPVADIWITVFKFKQATRFIVIE
DSEYTIAMEQQIALVTASVG
>Tip_3755
IKQNEVTSMLNELFETNIKSNTSNFDFLALSTAIKARAESTQELAIIYVETTIAPAIEAA
TANKLGKEIIDMFLAREYSAKQVLAQKDMPGVIQLSRMIQSLLQINNASKGTVAVERQYL
KMSSGTDLIYMELFVILTMYANSAAQPKSVDILAYFVYQQCDIPTNVPSSVVRYPAIERN
AKQAGHNTVAKKAKFFLNKLHHRDGISVMVSVNYTNEHIDVPKLKQSLRAFAALEAKLGA
QQVAAKFTDYIYLIDVVSALLEPMAPTFSSAVFPEDEGNVEIAARIFFEYTWSQHVVHFE
SAIVMEFTLVNYSTYDGHFQKVQNLSVRAAFRNEEPQISFRFEPTEQLTENSPSQKEENE
VKSKNPVRHIQIGHVPGDEFADDQQFQHQGAHILCREVTDDVISKNNTYNEIAIDQMDEY
GSVKIEVGSNTAASGKLEGVSFQDSIALAMLDEERYKMPVSSVFTAAYKFNPANRFLVLE
DTEYTCALNEQVALDSATIG
>Tip_3756
IRQDQAASMINELFETNVQTNSARFEFLALSTAVEARAEASQDIALMYIATVLGPAIEAE
TADKMAHELLDMFVAKEYAAAQILVNKNMDGVVEKALMIQTLLQVDDPPKGTVSVERQFL
KIQTHKDVLYIEVFALMAMYANRAAQPRPADILAYWIYDQTELPTNVASTVVRFTAIERN
GRKSGNNTVEKKAKLMLNKMHHRDGIGIIVSVSYVNEHIDVPKLKQHLRPFTTLKSKLGP
RQVASEFTDYLFFVDVVSALLEPVEPTYSSALYADHHANAQISATVYFHYTWARNVVNFE
SAVIMDFSIISYSTYAGHLQSVQNLSVRVAYKNEEHQISFRIEPTDQITEDAPAEDEENE
LKSKKPLRHVEIGQVPGNEWSDDETFLHQGHHVLCREITEDVIAMDSEYKEIAIHQMDPH
EAIKIQVGKNASSTGKLKGVSFQNTIAVAVMTEKRYTVPVYSIYIAAYKKDPSSRFLIID
DTEYTLALKEQVALEAARTG
>Tip_3743
IYQDQVASMLNELFLTDVETNTSRFEFLVISAAVNQRAQAQQDIGIVLVASVLGDAIETI
TADKMAHELLDMFAVRDFAAVELLVSKNMEGIFTKAMIIQSILQVNAPPKGTVAAERNYF
QLATNNEILYVQLFILISMYANKAAQPKPANILAYYVFEQTDLPSNIGASVVRFPIIERQ
SRDSGNKTVTRKARFLLNSLHHRDGIGIALSLGYVSEHIDIPKLKQALRAFSALKSKKGP
TQLAADFTSFLYFVEVASALCQPVQPRYSSCVFMTHHVDSELSETIYFRYTYAKNVINFD
SAVIMEFSVVSYSSYNGHMQTVQNLTVSCAYKSEENKVSFRYETSNELTEETPADDDENS
MKNRDPVRQIDIGSVQGNAFADDETFMHQATHIFCRELANDLIALDTRYEALAIDQLDPD
GAVRIAEGRNTASSGRLRAVNFANSLHLALYTEKRYAIPVYDIFTSSYKRDPSTRFVIID
ETEYTIALKEKIALQPATVG
>Tip_2224
IHENRSSSMLDELFLTNVSTNSANFEMLVYAAALEQRADATSDVGMLYVASIIGEAVEPQ
KQTKVAEELLDMFAGADYAAIELVLNKSLDNLMARALLIETIKQIREPPKGTITAERDLF
QLNAGDDVLFNQLFVVMQLYSQKAAQPKASNIMAYYVYDHTELPANLGASAVRFPVIDRE
PRSAENKKINRKAKFCMNHIQHKDEVGIIIEVEYSNHEIDIQRLKRHMRAYKSLRARKAP
KQISPQFTGYVYFVDIIDALMEPITPQYTASIYSDKSGDSEISAEVYFNYSYGRNCMNFE
SAVVAEYSIVSYSTYNDHLKTVQNLTFSAAFKHQEQKVSFRYQGKKEVTEDTPADNDENN
SRNVGPVQIVAIGTVQANIYADDDTLVHQAQLVIARALTNDVITFDQLYECVAIDQLKPH
QAIKIGESSNTSSGGELQALSLAHSLHIALYTENKFTVAVNDVYVSAYKNSPSTRFVILE
RSEFTIAMQQQIKLEPADIG
>Tip_3532
MMDSQGTSLIASLMLTDIKADSADFQVMVYASVVGQRADAVRNVAVRLVAAVLERAIEAQ
AMDEIAASILQMFSSCELECVEIIVAESAENLLTNAMVIKSFTHINNYTKHTVRAQTGYL
QLPSGREVMYLDIFTLWQFYSDKAGQPCDVNILSFFVYGSTDFQSTVGASSISYAIIKLD
TKTSSGKKVNRKASFLIIDLHHQREVGIVYQVHFSDSNIDVQELNKMLRGFHEIQVTRHR
KQISTYFSNFVFFINVVKFLVAAIDAKYGDGMYTTSNADTEVCADIYMAYAYTRHAIGYQ
SAIISDFTIMTHHVYDNRLKTIQSLSIRVAYRNQEQAVSFRFDTADDMTDEAPSSSDQNS
VRGINARRVVDIGHAQATIFTDDSQLARQSQLLICRRITNDCISIDSRSEVITVEQEKSM
STAEIGHGRNCHGSGELKAVSLTTAVNVGFVPDEKFEVATVQMYADAYKYGPSPRYIVIE
ESNYEVAMDQAVALQASRVG
>Tip_3533
MQDSQASSLIASLMLTNIGADTCQFQIITYAACIGQRAEAQREIATVMVATIIEKAIEAL
TSNEVASEILEMFSAVSVECVNLIVAENAENMLTQAMLIETLTHVDKPSKHTVRAETSFL
QVPSGHDTLYLDLFTILQIYADQAAQPKKANILSYFVLGSADFPSTIGATTISYSVIKLD
TRTADHKRVGRKATYLINNLHHQSDVGIAYKVGYNDSNIDVQQLNRRLRGFEELKTTKHA
QQIATAFSDYVFYINVIEFLIEAIDPKYSAGVFSSNSSDTEISTDVYMAYGYSKNVIGYQ
SAIISDWTIMSHEAYNNRLKQVQSLSISVGYRGQEPAMSFRFDSADDITDQSPASNDQNN
NRGVNARRAIEIGSAQANTYTDDQQMSHQAQLIMARRLTNDTITIDQSNEVLAVQQEKAM
SGAQVGDAADCASTGKLKAVSLTTATNIGIIPDDKFSIAVVEIYATSYKNNPSPRYIVIE
QSNYEVAMDQAVALATARIG
>Tip_2722
MIDSQATTLIASLMLTNVGADTAQFQIIVWESCVGARAEAKRDACTILVSKVLERAVEAM
TGNKIAEERLEMFSAADLDTISVILHEDLENLLSQAMIIEVLAHMDKSSKSSIRAETSYM
QLPTGNQSIFMEMFVMIVLYTDGAAQVKAVNILAYYVFDSTDFPTSLTASCISFSVIKLD
TKGAKHKRVGKKATFMLNRLHHQDDVGILYAISFNNSDIDIQQLNRQLRTYETAKSKKHC
AGISARFSEFVFYINVIELLQEAIEPRYNGALYVSNTGDTELSTEIFIDYGYTRQAIQFR
SGIVADYNAMSHEIYGDRIKTLQSLSISAGYKGQEPALSFRFDTAEEMTEQAPANEDEND
NQGINNRRYVEIGSGKVNTYSDDNQMAHHGQLILSRQLTDDTISIDQASKALAVNQNKAT
TGAKIGDAASCSSSGRLQAVSFTSGIALGLVPDEKFKIAVVSIFAGAYVDAPSPRYIILA
QSEYDVAMNQRVALATANIN
>Tip_1465
LRESQPASLLETLMDTSIPAGNSDYNVVVYKTCFGWRSDARAEIGLVLAASIIGEAIDSM
HAPELAHSLLQMFVAKKLECIQILVNENMESLMSDALLVETIRHIDAPKKGAIKGESDYL
QLTSDDESIYCDAFTFLVLYASRSAQAAVGNILAFFVFNASSLTADIGASSIRYAIVSLN
SLMVEKKRVQRKADFLLNHLHHKNQVMIVYRVGYANETMDVQKLKKGVRVHRSLDSKRNC
RQVSADLSGYLYLVNILEYLLESIEPRYSSALYVTDTSDTELPAAVYLDYNFQKKAIAYN
AAIVADYNVINHKCYDKQLRTIENLTITASYWEQESRLSYNFDGASELNERAPNEGEDDD
LNGPNNRKKVDVKSAETNAFADDNQFAHQCMLVLCRQVTNEVIVNTKRLDCLAVNDKKAF
EVLVISHATNAASNGKLEAISYNGTVSVVIHSDDRFTIGVTNLFAACFNLDPTPHFIIME
DAEYTIAMDRKVELQASSLG
>Tip_1466
LKDSQPASLLESLMETSIEAGNVHYNVICYKASFAWRSDAKAELGVVVAAAVLGEAIDMQ
HGKEIARSLLQMFICTKLECIQILCGENMSSLMCQALLIENLRHIDDPRKGAIKPESDLL
QLADDKERLYSDAFTFMVFFASHSAQAEVGNIFAFFVWDSSSLTADIGASNIRFSIVSLN
AMVVEQKKVARKADYQINKIHHKDNVMLLYRVGFANEEMDVQKLRKDLRVYRSVTNKREM
RSVESDLSGFLFIVNIIEYLMDAITPRYSSALFMANRADTELTAALYLDYNFTKHAIAWN
AAIVKDYSVINHDCYNKQLRSIENLTISASYWDQDGKLSYNFDSANEINEEAPAEGEDDN
VNGPKNRKKVDVKSAKNNAWADDGQFSHQSMLIICRQLTNEVIVSSKKLDCMAVDDRKPF
SALVISHMDNASSAGRLRAVSFKETVSIMLNMDSRFTIGIKNIYEAAFNYNPSPHFIIMS
EAEYTIAMDQRVELQSASIG
>Tip_1846
LHQSEANSLLDSLMDTSISGNSAHYNILAHKSAAAHRSENQAPFGTAIAATVMGDAVNAT
HSNQMSHEIFEMFINIEIECIEILVNEDLESLMSTALVIESLKHLGMPRKGTIKPESNYI
QLTADNERIFLDVFVFVQFFCSRQAQPECAQIIAWYLFDSASLTSHIAVTPIRLAILSLN
GVVAQQKHINRKVDFVLNQFHHREDVMILYQVQYSNEAMQIQNLRRNMEAYPSVENKTHA
NTVTADFSGFLFLVNILDYLIDSIEPKFRGGIYASQTGDSEISAAIFLNYSFTRFVVAYD
AGVVADYTLVNHAVYDTQIKAVENFSISAAYKHHDDKVSFNYDNAPKLNEAGPADAEDDN
LNKQNDRRKCRVKSTECNAYSDDDSFVHQAMIVFSRTLTDEIIVSERELHCTAVKERAAS
ESVVITEANNSAATGKLEAVSYNNTVMVMLHSDERFELGIANVFEACFALKPTTKFIIMS
EAEYQIALEQPVDLESSRVS
>Tip_1847
LDESDSSTLFDSLMDTSINANSGEYHVLTYKAAAAWRSENKAEFGGSLARRVFGDAVNMS
HTDEIAHEILVMFVNIEVDAVDIIAGENLESMMNQALVIQTIKHIGALRKGTVKPESNFI
QLVKDRERLYVDIFVILQLFCSFTAQPELSNILCFYLFDNASITAHITATSIRFRIMSLN
GVVSETQDVTRKVDFLFNNLHQRNGVMILYNVYFQNEAMDIQNLKRHLRAYTSMTNKAHT
QNVVARFSGFLFLVTILEHLQEAIDAKYRSGLLASDSSDTEVSTATYLSYAYTKQVTAHN
AAIVMEFCVVNHGVYSDQMKNIANLSISGTHKHHDDRISYNFESAGKLNEESPRDADDDG
LNDRTDRRKCAVKTTEANTWADDDPFGDQFVIVISRNMTDELVVSDSTLQCSAVKEREAY
ELIVITDANNAASAGKLEGVSFSSTVSVMLRSDERFSMPIGNIFEACYNLNPSTQYILLQ
EAEYDIALEQQIELEAGTVG
>Tip_1356
IKESQGTSLLDSLMATDIDAGSPHFQVMHHKACVAWRSEAKAEVGAILAAAILGEAVEMQ
HADELAQELLEMFIAANMECVEILMGEDVKNMLAQAMMVEALRYVNQPRKGTIKAETNLI
QVTADKERLFLDLFVTVQLYASDSAQPEQAGILAYYVYDSSSMTSDLGASDVRYRIISLD
AMTADRKEVTRKAQYQINNMHHKESVMIMYAVGFTNESIDVQNLKRHLRMFKAIKSKRHS
ESIGAAISNFLYLVSVIEFLWDAIDPRYNSGHHLSGSADSEISASIFLDYNYSQKVVTFN
AAIVADLTVISHNGYKEQLKAVENLSIRSGYKAQEPKVSFRYENANTLTEDAPTESDENG
VNGITERRFCDVGSTEANSWADDQSMAHQDQVVLCRRITNDVIASDQMIDCLAVDQLKSV
ESVSIGDATSAASHGRLEAVSFSDTIQIMVHADSRFSLVVASVFESSYNNDPTARFILMP
DSEYKIAMDQRVELQPGKVG
>Tip_1332
LNDNQASTMIEALLRVNLAAGVVGFQIFGYESAMGRRAAAVADLGMHLIAAALGKSIKSQ
HAPELAYRLMQLFVAVQFECLPVIINEDIDNLLSKYMLMQNLIFLHASHESTVNGDTRFL
QATTNDEVFFVDTLKVIAMWSNHTKQMRTVDVLAFLVFDKTDVPIHIGASSVRYVVVELD
SRKADDQKVNRKAKYLLVKLTHRSEMVVVLNVTYVNRNVEVSKLKKALAAYRTVEAGKNA
QSIGGEFSDFLFMIQVVEMFIEDFKRVYSQVQYVAGSPNTELVSEVYSPYGFRAYGINLD
SSVVKDFSVISFKYYNERLRSNAYLTSMAAYNNKDDRMTFRTEALNPIKSQKLVTNDRND
VKRMKERRQVGLGGGSCSIYADDQQVSNYIIRVVGKEVTDAIINRITEDQPVLVNKMDSH
ESVKISHAQNVGSSGPEQAISWAASIQVSLATESRYAVAVSSIFVSGFRDSPLSKFIILA
QTEWEIAMQQRIEIDAITIS
>Tip_2850
LGDNQSTTLLQALMRVNLQAGVVGFQAYGYDTSLGRRADEALELGVYIIAEVLGKSVKPQ
HGGELAQQLIELFIAVKIECIEIVIDEEIDNLMSRFMLMQAMRFVHANAESTVAGNTRWL
QASASSELLFNDAFKIFAMWANHTKQMREADVRAYLVYDNSDIPIHVAASSVRYVIVDLD
SKAADDVRVARKAKYMFIRLTHRCTMCVVLQVNYVNKYVELNRLERILASRRTLEAGRDS
KTINGSFSDFFFQIQVVDMFVESFKRAYTGALFSSDSSETEIVSKVFTPYGYQNWAIDFD
SAVIRDYPVISFKYYDDKLRANAYLSSMGSYNSKDTRITFRTEAISELKTDKLATGDRDD
HKRLSERRQVNLGGSGCSQYADDKQLVNHIIRVLGKQINDVLIAETTKHKPILFGQADAT
EAVRISRAENMSSAGPQQVISWAASIKLGMESDEQYAVAIASVHVAGFKASPLEKYLILE
PSEYDIAMQQRIEIDAIVVA
>Tip_3126
LGEDQSTTLLQALMRCNLQAGEVGFQVYSYDTGVGRRADAVIEVGVYMLAEVLGLSVEAR
HSPDLGHELIQLFVTTEMQAVPITVSENIENLMCQFMLMKNLAYVDDNAEHTIAAETRWL
QSNSSGESLFNDVFKLMALWGNQTKQMRLADVRGYFIFDTSDVPIHAAASTVRFVIVDLD
TRAADPSTIERKANYLMTRLTHRCDMCIVMQIDFLNKDVELNRLDRNLASYDSLTSGANT
KKISDQFSSFMYQLQVVDYFTESFEKVYTGTMYACEQAWTEIASEIFTDYTHARYAINFD
SAIVKDFTLINFEFAHDKLRSNAYLGTGAAYNSKDNRVTFRTESVEELKTQKLSTGDRNN
FRDLNERRTINLGASGASQFADDEQLVDYSARLIGKEVKDVMIYKTGRADPTLLDQMDAN
EALRISFAKDMASSGTEHSIAFAGSIKVGLQNDDQYIVMISSIYLTAFKASPLSRYLVLE
SAEYRIAIQQNIELDAIAVG
>Tip_3127
LGKNQTSTIMEALMRCNLSANGVGFQTYCYDTGIGRRAQSAVEIGAYLIAEILTLTTEGV
HGDEFGDEIIQLFVAIELQALPITIGENIDKMMARFHIMKNIRWIDAHAETTVATNTRWC
QASSDNEALFDDTFRLIALYGNHTKTMRECDVRAYFIYDDTDVPIGAAGTAVRHVVVDLD
TRAAEPSQITRKANFLLTQLSHRCDMCIIININYVDKKIELNRLERLLASYKSMGAGADG
EKINADFSAYFHQLQVVDFFTETFDKKYPSGLYSSEGGETEVVADVYTDYTFQRASLNFD
SSIIRDYSIINFEFYDEKMRANAYLGSTGSFNGKDDALTFRAETVNDLKTRKLSTGDRAN
FREINERRVVRLGSAGASEHADDDELVNFCIRILGKEVNDIVIYNVARQDPVLLDQQNSL
EALRISFSKNMAATGAEEAIAFCNTIKASIHDDATYIVAVTKVFLAGFKFNPLNKYLTLE
QAEFQIAINQNIELDAIAMG
>Tip_884
LKEDQGNSLLQVLFSVNLEAGVRNFQIIAFETSIGRRQAAVSDMGAHVIADALQKSVKAP
HGPELAQELIQLIVAIELKCLAIVVEEEIDNLMTQFMALQNIRFIQGNPECTITADMRYL
QVNTDDEVLVLDIFKLLGLWVNQASQMREADVRAYFVYDSSDIPIQATASALRYAVIDLD
TKAAEHVKVERKAKYLLVKLTHKDQLVVILMVSYLNRTVELTKLQKHMATFQTIEAGKDA
MTIMAQFSAFLFMIQIIEMFTEAFSQTFGNTQFTANADNSEIVTEVLSAYGFKSKGITMD
SAVIKDWNVLSFEYYTEKIRSNAYLSSMGAYNNKDQRVTFRYEQVSDIKSEKLSTDDKND
YKRMQDRKQVNLGGAGSSIYADGNTLANHIDKIVGKEVSDAIIYNVATHKPILLGQMEHA
QAVRISQAQDVSSKGKDEAISFSAALRISFASDEQYSLSISSVWLPGFKLNPLCKYLVMA
ESENQIAMKEKIEIECCIVG
>Tip_299
LRENQVSTLIETLYQVNVKAGAAGYQILSFEAGIGRKAAAILDIAHTIVATVLAAAIQSI
HGDELAQDLIEMIVAMAIQCLGILIIEELQNVLPRYLIMETVRYVNDHAKGTVSGETKWM
RLGQNEEGIYADTGKIISLWANDTKQARVGDVLAYFIYNASDLPIYTGASAVRYVVVEQD
GDAAEEKKVSRKARYLLVKLYHKNGLVIVLEVSFTSRQVEIGRLKKYLRAFRNVIATKQG
RSIADVFSGYMYLLNVLDFFLEVYQPVFASAQYANDKANTEIVVDVFTNYAFRRASINYD
SAIVEDFTVVSYEYYGGRLKTNAYLSSAAGYNKQENQLTFRAEALDSLKSEKLAKDDRNS
YKRLEKRRMIELGSSGTNIYADDTKVANHADNIIGKEISHSVIYHLAKSQPALLDQTECK
NSVRIAHVSGLASAGPLRAINFSNAVRVSMKGDEKHAVGISHIFITVFKLGPLNKYILMS
QADQSVSMDQRIELRIASIG
>Tip_300
LKENEAGTLIETLLTVNLTAGSAGYSILALEAAIGRRAASVLDIGASIVATALGTAVQGK
HGKEMADDILEMFISISMQCLGIIFNENVEDVLSRFLMMESLRFINAMAEGAVTGETKWI
KFSSNTEILHLDIANLLALWANNTKQAKRSDVLAYHLYNSSDLPTLMGASQVRYVIVEKN
TKAAEEKRVTRKAKYALLKFTHKDGMTIILPVSYASRHVEVNKLKRKMRSFKNLQATRDS
KTLNASFSEYLYLLNVVDMFVEVWQPIFTTAQYATDAENTEIEADIWADYTFAKFVITFN
SAVIEDFSIVSYSYYGDKLRSNAYLSSSAAYNNQEESITFRYEKLNTLKSEELAEAERNS
QKKLNDRRQIELGGAGANVYADDTELANHVDHVLGKEISHSIINKIARAHPLLLGQMRAE
ASIRVTYAAGISSTGPLKAINLSESVQICYHTDEQYDVGIVSVFVTGFKLNPLNKYITLD
ESEHQIQMDQRIEIDASDVG
>Tip_717
VKENQSNTILQALMKVNLKAGISNFQLLAYEGAVGSRAEALVDIGCYIIATVLGNCVQNA
HAPELAREFQKMLVSIAITCIGLLIDEGLRNVMARCAVMENLRLINERAEGTVSGDTDFI
RMQEQDEMLFVDTFMLYSLYANHLKTMKLADVIAFYIFDTTDIPISVGAASVRFVICDPN
TNNSSDKKVSRKAQFMVLTLRHKGNMMILFKVNYANRDCEVNKLRKALRGFKTILSSRAG
KSICAKFSDYIYMLHVLQFLAQAFEAAFESGQFSTGSANTEIAAQIFADYGFSEFVINFD
SSMVRDYSLISYDYYDEKLKHNKHLSSRPAYNDQDQKTTFRAQEVNEIRSQKVAQGQQNN
TRDSKERRSIQIEGSHVNILADDDDLGEHTTKVIGNNVTHHVLYNEALTQPLVLNQVEHM
QAINISMARDIGSKGRLEGISLSDAVKIALENNDRYTISMSSIYVTAFRFPPTHKYIILP
QNEHKLTVQQRVEIAAAAVG
>Tip_718
LRENQPDTLIQALMQVNLDAGVSNFQILAYDATAGRRSEALLDIGTYLVATVLGNCIQAG
HAPEVAEEFQEMLIAIAVDCIQLVVKEDMRNILTECMLMENLRLINERSEGTVAADTDYL
RMPMKDEVFFFDSFMLMSLWANYLKQMQVANVIAFWIFDTTDVPISIGAANVRYVVVDAN
SNRAEDKKVSRKAQFLVLELQHKGNMMIMFKVDYANRECQINKLKKALRAYKSLVTSKEA
RSIAPSFSNFVYLVNVVEFLMDSFEPAYESAQYPSETANTEVSVEIFANYGYDAYVIDYD
SAIVRDYSVISHEYYSDRMRRNAHLSSRPAYNDQENKTTFRAESLDDMKSQKLSQGEQNN
IRNARDRRTIQIDGANVNALGDDNKLAEHSARITGNDVTHEIIYEESLKHPLVLSQIEHV
AAINITMCEEIASKGPLEGISLSDAVRIALHANDRYRLPISSIFMCGFRMPPTHKYIVLP
QSEFSITVQQRVELETSSVG
>Tip_3416
FKPNKVATLLQALNEASLEAGSAKYQVMVYDSALPRRSESTLDVGAYLLAGVLGTCVQSD
HAQEIAQELQELFIVSTLSCIRVVIDNGLNNFLSECMLMENVRFVEKRAEGSVKHDTDYF
QLPPGDDLVVFDRFIMVTLWANESEQTALAEVLTYFIFHSADLPIKVAAAAVRWAIVEAN
ADAAEDKRVCREADYMMVRLNHRSNMAVVFGVDFKNRECQMQKLQRHIRVFKSLISAKEA
SVVTSEFSSYMFLVNVIQYLIDSWDRLYSTATFAPDSVNSDIAAEIFSDYSFRLYTINFN
SAIIKDYSVLSDEYYNERMRTNHHMTTNPVYNDKENKVTYKAQTVDAMKSQALAQNEENN
VRRTKKRRLTEIEDSDSNTFGDDGSLGSLTIQILAKDVTHEIIYEATFKKLLVMDQIEAA
AVINISYVKNAASSGPLEGISFADTIRFGLRADTRYPVSMNDIFVARFRYEPSHKYIIIT
QNEYEITMSQEVDLEAAAIG
>Tip_3417
LRPNKVSTLIQALHQASLTAGSGPYQVIVYNSSIPRRSESLLDVGNILIASIIGSCVQAN
HKDELAYELQEMFLATTLSCIRVVVSDNLENMLTECRFMENMRLVEERAEGSVTHDKDFI
ELPAGNNVLVVDVFLIVTLWANESEQTAIAEILTYFIYDSAELPIRIGASDVRYAVVEKN
TQAGEDTHVNRQADYMIVNLNHKSNMAVLMGVDYANTNCEMSKLERFIRAYRSMITARES
KVVACKFANFMFLINVMQYLVEAWDKTFTNSLYVPGDANSDIAAQIFGGYAFKLTAIDFD
SAIIKDYTLLSEEYYSERLKTNAHMTTSPVYNDKEERVTYKAETVDALKSECLGADEQNS
YRTSKDRRKVEISDSDSNVYSDDGALASLTSNVLAKDVTHEIIYEENFTKLMVMQQIECI
EAINIAYAKNASSGGPLETFSFTDTLRFGFHEDGRYRIVMTDIYVAKFRSDPSNKYIVIE
QNEFEITMAQEVDLDSSTIG
>Tip_1674
FRQNDVETLLQALNQASLKAGSAKYQLLAYDSSIPRRSESLLDVGAYLLATIVGTCLQAD
HWEEVAHELQELFIAIAISCIQLVVNNNLRNIIAECMLMENFKLTDKRAEGSIAHDTDYF
QLACGADLLYYDVFILVTLWANESEQTKISNILSFFIYDTSDLPIHIAASDVRFVLVEAN
ADKAQDKKVNREANFLLVKLSHRSNMAVQLRVDYENRECQMNKLERTLRAYPTLISAQEC
ASVGNAFSSYIFLVNVIQFLSEAWQRTYSTSQYAPGTGNTDIAAEVFSNYSYSLKVINFD
SSIIKDFTVLSDDYYDERLRTNAHMTTKPCYNDQEGQVTYKTETLNDLKSQALAQGEQND
IRKSRDRRQTEIGGSDCNSFGDDGSLSALAIRVMAKDITHEIIYEESLTHLMIMDSLEAM
AVMYISYVHNRGSTGPLEGISYSDTMKIGLHADARYPIPMNDLFVARFRDPPSNKYIIIA
ENEYEITMAQQVDLDGATVG
>Tip_1044
LKEDQAETLIQALMEVSVASGTCSYTILPLEASVGHRTQALLDVGAYLLSSILKHCVQAT
HFSEMAEEFQELIMANEISCVPLVLNENLSSLLNEFRLMENAVWTNNRNENTVASDTNYL
KLNLNHDLLFYDVFLILAIWTNAQKQMHACNILAYYIFDSTDIPIDVTATSVRWVVLKSN
SKQADDSQITRAARFLFFPFQHSNKMLLLFNVDYINRDIQVTKLEQRYRNYKSMLTARQA
QNIRTSFHDYLYLVHVLEYLVSTWEPVYQTVLYTTQAANSEVAAELLSNYSCAQHVVDYD
SAVLSDYTVLTENYSQDRLRNNAHLSARPAYREQENKITFRFEGAREIKAQALVQNEQND
TRQLRERRKLDIGGSNANVLGDDDTLANLVVRVLAKQVTEILIWEATKERPELIQDIETV
TEVNIESGKNTASSGRLEGINLSNSVRVGLNAGQRYGAALSNIYVAGFRWLPANRFIVFN
RNEHQITMDQQVQLGVAAVG
>Tip_3981
LRNDQSETVLQALMEVSVQSGTVKFTILPLEVTVDHRTESLIDVGAYLVSAVMEECLHAE
NAEELAQEIQELLICDNLTCVQVVIDEDMQSILGQCKLMENLTWTDANGEASFASDTKYV
QQGLSDDVIYNAICAVVSIWGNQRKQMRTTNVIAYFIFDSSDLPINVTASSVRFVVLERN
SNKADDAKITKAARYIILPLQHSSNMLILYDVEFLNRDIQISRLEQSIRGYKSMMSARDG
HAIASPFNAFLYLVHVIEFLLSSWEPAFTTALCASNTANSEIAADLFAAYSFRRHVVDLG
SAILSDFTVVTQAYYSERFKSNAHLSSQPAYKDQEQQVAFRHETLDDMKAAALAQEEQND
IRAIRERRAIQIGGSNSNLLADDDKLTEMRTRVLAKQVTHTIIWRTTRAKPKLIHDKEAI
MAVSIEAVADIGASGPLEGISLSNTVRVTLASGDRYSAALAYIFTSAFRHLPSNRFIVYP
ENQFSITMDQKVALVAGGTG
>Tip_3982
LRNDQCETLIQALMEVSVNSGTKRFTVLSLEVSVDHRTQALLDVGAYIVSSVLEKCIHAE
NAEELAQEIQELLICNNMTCVQIVMNEDMQSILGHCKMMENLTWTDDNSEASIASDTDYV
QQGWENDVLYLAIATLMSIWTNNKKQARSANVIAYYIFDSSDLPINVTASAVRFVLLERN
SNQAEDARIGKAARWLIIPLQHSSQMLIMFDVGFLNREIQISRLEQCIRAYQSILSARDG
HAISSPFNEYLYLVHVIEFLLSSWEPAYAESLFASTSANSEVAADLLVAYSFRAHVVDLE
SAVLSDFTVVTQAYYGERLRSNAHLSSQPAYKRQEQQITFRHETLNEVKAAALAQAEQNE
SRALRERRAVEIGGTNSNVLTDDDQLTEMRARVLAKQVTHTIIWRVARSKPELLHDQEAM
MAVSIEAVANIAADGPLEGISLSNTVRVTLASGDRYGAGVAYIYTSAFRHLPSSRFIVYP
ENQFSITMEQKVAIVVGNVG
>Tip_795
LSENQAETLMQALMQVNLDVGTCNYQILSFDAAAGRRSDALLDTGEFIMATILGRCVQTG
HYPEVAEDFQELLIAPAFSCVELIIEEELKNFISQCMMMENIKYTGDHTQGTVGHDTDYL
QVPWDDDVFFHDAFVLMSMWARSNKQFQTANVLAHYIFDSTDVPAHVTGANVRFVVVNAN
TNSAEDSHISRKAKIVLIEMQHRSNMMIIIRVSFMDRQIQINKLEQHLRSYKTMTTLKEA
KNVTFAFKSFFYMVNVVEYLAEAWAPSYESAQYVPDSSNSEVAAQIYGEYSYAAYVVGFD
SAIISEFALLSDDVYGERLRKNAHLSSRAGYNNKENHTTFRAETLYEVKSKKLPHDEKNN
QRQSRERRQLEIGGSEANALGDDKSLAELGLKVVSKQVTHELIWHESLTRPVSLERIDAV
ATVQISGARDIGSGGPLEGISLSDSIKVGLLTGDRYGLPMTSVHVSGFRMPPTSKYVVLS
QNEFEITMQQKVQLRTAAVG
>Tip_253
MKENQPDILIQALYEINLRAGVADFQLLAFEGAVGRRAEAMMDSGIILIAAVFGKCIQAG
HATELADDLLEMFIRMAVQCMALIIHEDMENIMPECMLMETLKYINTRSEGTVATDVDFF
QLTADDEELFIEIFVLLSLWGNVTKQMRVANVMSFYIFDASDLPISLGAASVRYIVVDLD
WNRATDKNVTRQAKYLLLKLQHKGNMMVLLKVNFINRDLEVSKLKKYLRVYPAIVTSEES
MTIVGSFSQFLWLVDVVEYLQEVFQPAYDRAQYVNEGENTEIAAEVYSNYGFSTHVIEYD
SVIVHEFTVLSHEYYGLRLRRNAHLSSRPAYNDQEDRVTFRAESMTQVKSEKLIDDDQNN
VKNADERRQIDIGGAGCNVLGDDETLVDHCDRVLGKEVTHELIHKVAQSNPVVISQMEHA
ACVKISSARNLAAKGPLEGISFSDTVRVALTGKERYNMSVTSIFIAAFRLNPSHKYIVMS
ASEFQIAMSQRVELDSAPVP
>Tip_3928
MTSNQPPTLIAALMEVNIKANAANFRVLAYQGSIGRKAQAKMETGVVLVANVVGRCVQAG
HSHELASELIELFITFNLDCVTLVVEEDLQNLIFRCSIMETLQYIDEASDGTVTGDKDYM
QLTKNEDHLFTDGFLMLAIWANGTKQAKMSDVLAYIIYNASDLPAYIACTSVSWIVVELD
CRKAEHSKVKKEAKYLVVLLQHKGGMALMYKVDFLHRDVEVGKLEKNIRAFPAIVPVGQS
ETVSAEFSNFVYLVQVVEYLQQLFQPAYSTVQFANDSKNSEVATEIFVNYSFDKYVIEFN
SSVVKDLNILSHDHYNARLRTVANLSGSVAYNDAEDHVSFRAETIRDFKSQKLGEGDQNQ
VRDAGDRRQAKIGDVGCNAWGNDNEFAEHALQILGKKITHKLIYETSLLNPTVVSLLEHR
AGIKIAHVEDLCAKGDLEAMTYTGSIKVGMYEDDRYSLPICDIFTTSFRAQATHQYIVLA
ASEFKVSMRQAVALSDATIG
>Tip_3929
LTSNQPSTLLEALMDVNLKANAANFQILSYQGGLGRKAKGTMETGNMLVANVIGRCIHVG
HTHEIAESLIELFVAASFECMVLIVDEDIQNMISKCTIMETMQYIDQFSDGTVAADKDYL
QIIQEGDTLFTDGFVILALWTNNTKQAKCAEVISYIIHDGSQIPVHVACTTVRFIIVELD
SRKAEHKEVSRKAKFLVVAFQHKNGMMLIYKVEYANREVEICKLEKRLRALPVLVPIKEG
RTVTANFTKFVYMVRVVEYLMDVFQPAYATCQYTNSSSNTEVAAEVYVSYAYAKFTIEFK
SSVVKDYHVLSHDHYNARLRNNANLSGASAYNNAEQHVSFRAETIEDFKSQKLVEGDENQ
LRNANSRRQLKIGNIGCNALGDDSEFPEHAVAIMGKKITHKLIYETTLANPTVVDLLEHR
TAVKISHVRNLSAQGDLRAITYTGSIKVALHDDQRYSLPVCDIFTSAFRCDPTHQYIVLA
ASQFEVSMKEHVALADAAVG
>Tip_856
MASNQPDTLLEALMQVNLEAGIASFQIMGFQGCVGRKAQGRMEVGTILIATILGHCVQVG
HAEEVAEELLEMFIALALECVTLVLDETLSNIIDQCTIMETIRYVDDANDGTVSKDTDYL
QMIAEGDTLFLDLALLLALWANVTKQLRSGGVLAYIIYDASDFPVNVACTSVRYIVVDLD
NQKADDKRVSRQAKWIVLAVQHKGEMMVVYRVGYVNRAIEISKLNQYQRGLPSFVPIGEV
KAIAGEFSNFMYLVQVIDYLEEAYEPAFASAQYANDGASTEIACEIWTDYAYATFVIEYN
SSIVKDFHVLSHDYYDARVRSNASLSSTPSYNNAEDKLTFRAETTKQMKSQKLVESDQND
IRNAGDRRQIELGGAGCNTLGDDHRLTEHGDQVRGKAVTHEVIYSTALADPTVIELLEHR
AAVKITHVEDLIASGDLEGITYTGAVQIAIFTDDRYSIPLTNIYTVAFRYGPTNQYIVLA
ASEFQVTMRQHVELEDAGVG
>Tip_30
MLENQPDELLQALMRVNLDAGVANFQVLSWEAPAARLADAVMDVGSFLVATVFGRCVQPQ
HPPELAEELLEMFIRTALQCMQLIIEEHMQNLIAECMLMESLSFVHEKAEGTVAGNTDFI
QVNPGNETLFTDVFTLLALFANQAKHLQRCNVLVFFIYDSSDIPITVGASTVRFIIVELN
SNEAQDGSVSKKAKFILVRMRHKGNMMIIFKVDYINKDCEVNRLEKNLRSYPAIVSSKEG
SSIVSSFNDYVYMIDVIEFLKDSFERVYEGSVFTDESANTEIAVDVFANYGYASFIIDYE
SAIIRDFTILPHDNYNARVRSNAHLSSRPAYNDREHRMTFRSETLEDVKSSKLAEGDQND
ARDARDRRQVEIGGAGVNILGDDNKLASHPDRVLGKEITHEVIYEVALTEPLVLVQQEHA
AAVRISQAQDLGAEGPLAGISYTKAVKISLDADQKHAIPMGHVYIAGFKVDPTSKFVVLE
PSEFEVAMQQTVQLEAATVG
>Tip_2778
MEENEADELLEALMQINLEAGSADFQILGYDTPIGRLADAALDIGSVFIAPVLGKCVNAT
HPEELEHTLLEIFIAIQLQAIELVVEENIENIITTCRMMQSLTYASSKAEGTASPTSDHL
QLTRGDEQLYVDSFGLFAMFTTKAKHAKNTDILVFYLFDTTDIPVTLGATSVRFIVVELN
TRDAEDSRVSKKAKMIFIQLRYEGAMMIIFRVSYRNGKCEIKKMERTFRSLKAMSSSKKA
RSIAGDFNNFLYMIEVVEFLMEAFNRVFSRPVHAAGTANTHVAAPILSDYAWAKKCVEFE
SAVIRDFDFVPYEAYGLRIHGDAHLTSDAAYNDKECQMTFRSDQLHEARSNKLPAADEHE
YRDARDRRQFDIGIAGANVYADENKLGRHCPHVLANEITHKIIYEVTLTKQAVMGQLDAH
PFVRITNGRELAAPGMLASISYTQTLKVTFRRDDQHSLGMNHVFTEIFKHPPSSKFVVVQ
SSKHKVKMDVKVELDAGALG
>Tip_3887
LRANEPEELMQALFHINIAAGTPNYQILAFDAPLDRLADAILDIGTTMVGNVIGKTIKSL
HAAELDDTILEIFVGLELDAIALIVDQELGNLMATCKLMQSLVYLNAYAEGTANPNTNFL
QLTSGDELLYADNFGLLALYPTDAKHGQQANALVFFVFDTADMAVTVGAATVRCILVELN
TRTVETASITKKVKFVLIPLRYEGSMMIVFLVNYKNGGCEVTQMECTFRAYSTITASQKT
KSVVATFNGYLYLISVVEYLCESFSKIYTRTVFTTGSVNTHVVSAIMTNYAWTRVAVDFE
STVIRDHEIVPYDAYKLRIQGDAHLTSTAGYNDKESQLTFRSDQISRAKSMKLAANDEHD
IRNISRRREIDIGSIACDVFAEENELAQHTDAMNGNEISHQILYSLSNRRTVALNQLDAN
PFVRITMGQPLAASGKLVGISFTKSVRLALETDSQHNLAMNYIFTEIFKKPPTSKFVTLG
ASKWRVKMQVRVELPAASIG
>Tip_3888
MRADEPEEIIEALFHIDIEAGSAEYQVLAYDGPIERLADAILDVGLILIGAVLGRGVHPL
HTAEMENTIVEIFTSKELEAVALVVGKDLANVITTHRLMQTAKFVDKIAEGTASPKTNFV
QINSGEEVWFADTFGILALYATYATHALQSDALVFFVYDNSDMPVTVGAADVRYIIIELN
TKTAASTAITKKTAYILINVRFEGNAMILFLVNFRNGRCEISRMPVWMKAYKLLRASQKS
QTVSAEFNGYLFLVSVIEFLLQAYDSVYVSAVYAKRVVDTHAAACVLTSYTFQNMAMDFE
SAFIRDRAIIPYEVYNLRVQTDAHLTSASGYNDKEDRMTFRSEQINRLKSTKISADDEHD
VRSCSRRREIDIGSIEADVFAEEDELAQHAANINGNRISHQILYKLTKRRSMSVNQLDTN
PFVRVGHARNLTTSGVLVGISYSKSIRIAVFNDQQHTLAMRYLFSSIYKESPTTKFVVLS
KSKFDVKMQVVVELDVADVG
>Tip_3648
MKDNEPEELVQALYQINLKAGTCEFQVLAFETVIDRLADAAVDVGSKMIATVLGKCINVR
QPKELENTVLELFVSTQLNAVDLIIDEDLEQLLTAFRLMQSLSYVGEKAEGTADANTNYV
QLAKDHEAMFIDTFGLFAIYATHAKHARQAEAIVYHLYNTKDIPVTLGANAVRCIVVELN
NRTTEHSAITKKVKLILIEVRYESNMMIVFRVNYANGGCEVSKMKRPFRGLTTLSASHKA
KTVASEFKNLLYLISVIEFLGETMERVFSRALFTSGICNTHIAAEVCSKYIFHKMAVQFD
TGLIRDFSMIPYEAYELRMHSDAHLTSNAGYNDKEEQVTFRSDSTDEAKSMKLPNVDEHE
VRDAHRRRQFEIGSIAGNIFAEENRWGQHNDDLVANEITHQILYDVTNRRLVVLGSLDAH
PLVPISHGQPLAAKGMLVGISYTESIKMGLASDDQHALGIPHLYTEIFKHPPASKFVILE
PSKHKVKMQVSVELACASVG
>Tip_1314
MKENEPPEILESLMEINIDVGSGHFQILAYEAFLSRLADATIDLAMAMISNVMGRAINAK
HTHELEREILDLFVGIDVDAVELVINEHVTNLINTIKLLRSIIFVEEQSEGSANASTDYL
QIGTNDESLFHDQFGVLALYATLKKHSRQAQILAFYLFDRTDIPVSIGAKDVRYNVIKLN
SKTSAYDSVAKKAEYIVIKMRYENHMAIVLKVDFRNGPCEVSKMKRMFRALKQFASKRRG
KSVAGEFHHYLFLINVVHVLCDAMSQIFSTPMWAVRAANTHIAADILSTYQYAKIAVKHQ
NAIIREYGVIPYETYSLRMHSDSYLTTTAAYNDKEDRLTYRENSLDQMKSMKLPSADQHN
MRNNDQRRQIEIAYVGANMFQDEDQLGGHADHVLSTEVTHIIIYQENKSRTVSLDQLDAN
AGIRISHGLDLSATNKLQSMSATHSIKITYHADEQHQLAMTNMFVEIYEKPPASNWVVLQ
KSKYNVKLEVEIELESSALG
>Tip_1315
MQDNEPPEILQALMEINLDAGTSKFQVIAFDTFISRLADATLDVGTIFVAAVLGRAINGV
HADELEKDLLEIFIALQMEAVELVIEEHISNLINTCKLLQSLVYVSEKAEGTASASTDYL
QIGAGNETIYSDSFGMLALFSTKEKHAKRSHIMAYYLFDTTDIPVSVGASTVRFIIVELN
TKTAENNGVSKKAKFLLVKMRYENAMMIILNVGYRNGPCEVSRMERNFRALQALASRRKR
KSVAGDFNDFMYMIQVVEHLVDSFQQLFSKPLLAVGVANTHIAADLLSNYQWQKVAVKHQ
NAVIKEYDVIPYEQYELRMHTDSHLTTDAAHNSKENRVTYRDNTLNKAKSMKLPASDQHE
TRDARERRQIEIGFVGANNFQDEDELGRHGDHLLANEITHAVIYQESLARTITMEQLDSW
AGVRISRGLKLAANGKLRGLSFNDTVKVTFQRDEQHTLPMQSIYTEIFKHPPNSNWVILD
ESKYEVKLEVRVELEVAGLG
>Tip_790
MRENEAEEILQALLVKNMSAGSADFQVVGYEMPVARMADAVQDIGQTLIAPVVGACINAQ
HASEIEHQLLEMFVAIAIEAVSLVINENIANFLTTCRLMQSMAYINHSTEGSAPANTNHL
QLASGNETMFASLFQVIPLFARCAKHAKKANVLAFFVLESTDLPVSIGATAVRFVIIDLN
AERSDDCQISKKAKWLMINLRFENDMMIVLHVRHQNGGADVNKMQSSLRHFRTLRASRKC
KSILGDFQDFLYMIKIIDFLLEAFEKVFASSVFTTGPTNTHVSTPVLSGYSYSEVPVDCQ
SAVIQEDQIVPYQTYHLRMHSDAHLTASGAFENKTSKMNFRYDQVNAAKSASLPAGDQND
AQTAHQRRQLQIGLAGASIYADEYRMGRHYDNVLGNAVSHKIIYKVNLEEQVIFSQLERK
ATVKVSKARHLAANGLLAALGFTKTVEISFVSDEQHTLTMSRVYTALYENPPSDRFVILK
KSKYEIKIEVKVELETAAIG
>Tip_791
MKSNEADEILQALLRKNMNAGSTNFQIFAYEMPVQRMADAAIDLSTTLIAPTVSACINSH
HASELEQQILEMFIAIELDAISLIVEEDLANFIPKCRLMQSFAYLNENSEGSAPGNTKHL
KLASGNENLYASAFTVVSLFATYAKHAKTSDVFSFFVLENTDLPVSVGASAVRFVIIDLN
TQKAQDCSIGKKARWIVIQLRFQGDMAVALRVAHENGAADVNRMRSKLRRFQTLKTSRES
RSILGSFSDFLFIISIVELLAQAYDKFFAAAIFHTGPSNTHVSPPIFAGYSFAKIPVDCE
SSVVNEDAVIPYEAYDRKLHDDAQLTAAAEYQNKTAKANFRYDEIDAAKSAKLPADDPND
AQTENQRRQVEVGLAGSSMFSNEYGLTRYNDNIISNAISHKIVYRTEIEKQTLFGQLERY
ATVKIARSRHLGGSGLLAALGFTKSIEVNVNKDEQHDLSVNRVFTSLYEHPPNGRCVVLK
KCKYDIKIEVKVELETAALG
>Tip_1909
LTENEATEILQALYKKSLDAGNLKFQVVSYESSLARIAEALVDIARMFLAAILGYAANAS
HSQELENKVLKLFICEEFDAIQLIVQEEIANLLSTCQMMRSWQYIDQNAESSAPSDENHF
RLDSNKQKLYLSIGVMLALFATRSKHAKVSNLIGFMILENSDLPVSIAASRVRHVLIEMN
STSSQHTQIFKDAKFVLVKLHFEGSMMVVFQINFRNGDVDVNKMMSYLRAFRSMSSAKDA
HSISVAFQKYMYMIEIVEFLTEAWSKVYETPLITNGACNTHIATPVLAEYSYTTKSVNFQ
SSIIREDGIVQYDLYNLRIHPDGHFTATTAYQDKEYKINFRHDEVGAMKAEKLPENDQND
SSNDHDRRKIEVGHAGASLFSDEYGLAHHCKNIIAQAVSHRLVYKISLKNRAIMSERERE
VAVRVSNVQNTAADGLLVALSYSDAVEITCKRDEQHQVKFSQVYTAMYENPPKSKFVIWK
ARNYNVKIDVEIELDAGKLG
>Tip_3883
LEDNESTEIMEALYKKSLESGSVKFQIVAYQTAIARMAEAVTDVGKLLLASVIDYSANAS
HADDLEYKMLQTFVPVELEAISLILNEHIQSVMTSCQLMRSMIFVADRNETSAPANENHI
RLSTGDNNLFLSVCTVLALFATQSKHARTANLIAFMILEGTELPVSYTATSVRHVLIDMN
GEKSSDTGIHRDAKYIVINIRFEGGMMVAFQVNHSNGGVDVNKMMTNLRGFMSLETARSC
NSIPTDFQHFLYLIHIVEFLVGSYDKIYEGPLYASDSSCTHIASPVLADYSFSQLAVDSQ
SSIIREDRVVPYEMYSLRLHNDAHLTATAAYQNKEDKVSFRFDSASSMKSNALPADDQND
IQNSHERRQVEVGLAGASLYSDEYRLTHHFDHVMANKISHRVVYQIAQKKDTLFNEREGF
RAVKVTHIKDTSASGNLASLSYSNAIEIAVHSNEQHGLAFSHVYTSAYEYPPKSKFVLWK
ARNYEIKIDVEVELKSGSVG
>Tip_3884
LEDNESSEILQALYHRSLESGSVDFQLVSYETGIARMAEAVTEVGELLLAAILDYSANAA
HQKDLELKMLQTFVPVELQAMALLVQENVASIMNTCQLMKSLIFEAEQSESSAPANENYL
RLQTDNNTLFVSAGTLLALFATVSKHARTANLMSYAILESTDLPVSVTATTVRHVMIDMN
GERSSDTGIHRDAKYLLINIRFEGDMMVVFQVNYNNGNVDVNKMMSSMRGFMSVKTAKDA
KDVPGDFQHFLFIIHIVDYLLEAHEKIYEGPLFRSDTSNTHVACHVLADYSFTRLAVECQ
SAIIREDRVVPYEMYDLRIHSDAHLTASAAYQDKEGKVNFRFDHADGIKSNALPAEDQNN
ISSDHERRQVDVGLAGASAYADEYHLTHHFDNVLASRVSHRVVYQMALKKATLFHERERY
SAVRVTNLRNTPANGELRAFTFSDAIEVTLHPNKQHGLAFNQVFTSAYETPPKNKFVLWK
QRNYGIKIDVEVELKGAVIG
>Tip_3113
MKKNDATEILQALYEKNLTAGAAEFQVVSMQMSIQRMAEAAADVGALLLASILGQCISVV
HSGKIEFEFLEMFVAVTLEAISLLASESMANFLTRCSLMRSLAYVQSNSEGTAPANTGHM
KFTTGDEAMYIACVLLLVLFWTHAKHATKANVMTYYVWESKNLPVNIAASKVRFVVIDQN
SKRTVDSRITKEGNFQFLKLRYEDDMMAVLRVDHYDGAAEITKLRRTMRHYANIVSIKNA
LSILSQFQNYVYMVDIVEFLTDSYEKAFSSAVFSANASNTHVGSPVISAYSYTKVATNCA
SSVIREDSVVPYDMYGLRIHSDAHITAAATYQDKEGPITFRFDSIDEAKRAKLPSEDQDS
LQAVHERRNLDVGLAGASLYADEYKLARHADAAVTSFCTHKIVYAISRTQKTVFDQKDRC
ARLQVGHVQDLAAGGIEASLSYSEAIRIGIQRDEQSDMAIDHIFASLFDYPPNDQFVVLK
GSNNDIKISVKVELAAATVG
>Tip_3772
MRKNDSDEILQALFDKNLEAGSSDFQIVTFEMSVRRLAEAAVDIGRTMTASVLGQCLNAV
HATEVEFQLMQMIVSISMEAVSLVVNEDMANFLSKCKLMKSLAFINAYTEGSAPANTNFL
QMNSGGESLYASLFKMLSLYWTSSKHGNKSNVLSYYIFETKDLPVSIGATAVRYVVLDMN
ADKAADSKITKEGNFLLIRLRFEGNMMAIFRVGHRDGHADINKLKSNMRHFRNVKSARNI
LCILGDFQDYLFMIEIVELLVEGYQKVFNGTILASGTANTHIGGKILSNYSFSKVITDCA
SAIIREDAVVPYEMFSRRMHGDAHITADASYQNKEAKINFRFDSVGAAKSAKLPANDQND
IQEVHQRRKIDIGLAGASVYADEYKLARHFDNVLASFCTHKIVYRICIAERTVFNQRDRQ
ASVKVSKVKNLAAGGRLAALSYTRAINVTLERDSQHAMGMNNIYTALYEYPQNEKFVILA
ASNHNVKISVKVELKACSVG
>Tip_3773
MKENDADEILQALYDKGLESGAVDFQIVAFEMSVRRLAEAAVDIGRYMTASVYGQCLNSV
HAAEIEYELMQMVIAITMEAVTLIVHENMANFLRKCRIMKSLAFVNAHTEGEASSNTHFL
QFHSAGESLYLSVFKIVALFVTTSKHGNRTNVLAFFIFESKALPAHVAASNVRYVVLDMN
SNKASDPRVSKEGNYLLVELRFEGDLMAVFRVNHRDGKADINKLVSHLRHFPTTESAKTI
TCILGDFQEWLSMIEIVELLVQGAEKVFSGNILASGSANTHVGGRILSDYSFAKVITKCA
SAIINEDTVVPYEMFGKRLHADAHITADSSYQSQEARVNFKYDSVGAAKSAKLPAASQND
VQEVHLRRKLQIGLAGASIYADEYKLGRHFDQIMASACTHKVVYRMCITERTVFTQRDRH
AGVQISRVRGLAAGGQLAAMSFERSVNVTMYRDAQHQMGMTNVFTALYEYPQNDKFVVLA
TSNYDVKISVRVELKVATVG
>Tip_1118
MTDNEAEELLQALLEKNLDAGSFNFQVMAFELPISRMAEAAVETGLVMVAAILGRCRNGA
HAGDIELEMLEMFIAVAYDSLDLIVPENMENLLSGCRLMNTVSFVEEHTEHTAPSNTNHF
QLATGSEIMYSSVFALFCLFATCAKHAKDADVLAFYIFDQADMPAHVGATSVRYVIIERN
SRKVKDTEVTKRAKFMLVTLKFEHSMMILFKIEFRNGGADVSRLNSQLRAYAASHASQKA
KSVLAAFQSYMYMINVVEYLLQAYPRVFNAPVYSVESANTHVSTPLLSNCALTKLPVDYQ
SSVIRDDQVLPYSTYGLRMHTDAGLSASGSYQNKERELNFRLDQIDELKSAKLPARQQHD
SQNTRERRQFDIGLSSGNLFADEYELSRHSDYILGNAVTHEIIYRSNLSTECVMNQLERL
QGVRITSAKGFAATGLLAALGFSKTVSVTYYVDNQHSMAVQQIYVGLYDYPPNPSFVVLD
STRQDVKTEVQVEMAGSSVG
>Tip_1119
MTENEPNEIMQALLDKNLEAGSENFQVLALEMPIARMSDAVIDIGAVFIAPLLGKCIHTV
HCAELEYKMMEMFIATALDAIKLLVSEHLDNMLTQCKLMKSLTFVDEHTENTAPANVNWL
KMAEGNETLYTTSSQLLCLFSTISKHAKECNVLAFFIYDSTELPVSVGAGSARYVIIERN
SRESRDALVKKKAHFLIAELRFENAMMVLFRIGYENGAADIAKLKSHIRCYPASRAARKG
RAVLAAFQNFLYMIDVIEFLTEAYPRTFASPVYAVNATNTHVASPLFSNCSYSEVPVDFQ
SAVVRDDNVLPYETYKLRLHEDAHLSASGAYKHKERRLSFRYDNINELKSAKVPERQQHN
AQAARDRRQFDIGLAGVNMYADEYELSRMFHTIIGNAITHEMIYQTTLSTEMIMTQLERH
AMIHITKAAQLGATGLLASLGYTDTVSVALQDDNQHDMAMSHVFVETYEFPPNTKFVVLE
TSKQEIKTEVKVEMETCNIG
>Tip_1351
MQANEADELMQALMRVNLEAGTSDFQIMVFESPAARMADAAMDVGSIFLPSVIGKCVNGL
HPTEIAEEMLEMFAGVELQSMQLIVEENMENMLGKCMLMETLAFADAQAEGTVAGNANFI
QLTTGRENLFTDTFALLALFATKAKHAQNCNIIAYFIYDSPDLPITVGANDVRFIVVELN
PHEAEDAGISKKAEYFIVSMQYESNMMIAMKVRYNNKECEINKLEKNMRALTALVSTEKK
KSVSASFNNYIFMIEVIEFLIKAYNQVFPTSVYSSGTANTEVASPVFANYAFSTVAIDFE
SATIRDYSILPHDVYNLRLHEDAHLTSSPVYNDKESQMTFRSDQLNEAKSMKLSAGDQND
IRSAKSRRQVEVGGVGVDLLADENALGNHADRVLAKEVTHEVIYKVALSEPMTLSQEESY
ACVNISRGTNLAASGRLAGLSFTKNLQITMYRDEQHSMTMSFVFIAAFKHPKTGKFVAIE
PSEYQVAMQVKIDLECVSVG
>Tip_1352
MQANEADELMQALFRTNLTAGAAKFQIMVFEAPAERMSDAVVDVGVCFLPSVLAKCVNGL
HANEIAEDMLEMFAAIEIQSLELIIAENLENFLNRCTLMESLSFADEQAEGTVAANATFL
QLATAKEFLYIDTFSILVLFKTLAKHAQNCDIIAYFIFDEPDLPITVGANDVRYIVVDLN
PHEVQNTVISQKAEYLLINMQYEDNMAIAMKVTYTNKEVEVNKMQRQMRCFTSLVNTEEG
KSVAAKFNGYIYMIEVIEFLTTAYSQVFPSALYGSGTANTEIAAQVFENYAFKRHGIEFE
SATIKDYGILPHNVYNLKAHKDAHFTSAPVYNNKESRVTYRSDNISQAKSMKLCADPAND
TRTLRSRRQTEVGGVGVDLLVDENALGNHADHILAKEVTQEIIYKVALTEPVTMGQKESQ
DAVNISYAASLAASGQLAALSYSNNVKLALFKDDQHTLAICLVVIGAFKYPPTGKFVALE
ATEYEVALDVLIDLEAVNVG
>Tip_841
ILDNDPDELIQALFRVNLEAGSSEFQIVTFESAAQRLADCVLDMGQTLIAAVLGKCVNAI
HPSELAEEVLELFINVDLQCMNLLVKEQMDSMITQCMIMEIVAYVDEKAEGSVAANTDYI
QFDSGEEIVYVDKFALLALFATRAKHAKTSKVMSYYIFDTSDIPINVGAGSIRFIVVELD
SREVQDKGIMRKAKLAIVGLRYDSDMMVVLSVNYVNKECEINRLKKDLRAFAAILSSQEA
SSIAAEFNNFVFVIDVVDFLVEGYHTVFSASLFASGTNNTEVATEIYADYSFSKVVINYE
SGVIRDWTILPHEAYNLRCHAEAHLSSSASYNDKEERVTFRFDQLEEIKSMKLAANDNSD
VRDARDRRKVEIGGAGVNLWADEDEMGNHADRLFGKEITHEIIYEKTLNQPLVLDDLEAH
EVVHINRSHDLAASGMLAGLSYTKAVKISLHPDAQHSIALSHIFLSAYKGAPDKKFVLID
PSEHDVAMETKVELEVATVG
>Tip_842
IRNNDANELIQALMTVNLEAGTSEFQVVSYESSAQRLADCILDLGATFIAAVVGKAINAS
HPDEIAEDLLELFVNIELECMELLIREQLDSVISQCMIMETLAYVDDKAEGSVASNMDYM
QMDTDNEILFLDRFAVLALFVTRAKHSRNTKVMGYSIYDTTDIPVNVGAGSIRYIVVELD
NREVEDKGITRQAKFAMISLRYDNNMMVVIHVDFANKKCEINRLEKDFRGFTALASSKEG
KSIGSTFNNFVFLIDVVDYLVEGYHTVFATAIYASGTGNTEVATDVYSDYSFAKVVINFE
SGVIQDYKILPHEAYELRAHSEAHLSSTASYNGKEDRITFRFNQLPQLKSMKLAEHDNSE
IRDIRDRRKIKIGGAGVNLYADEDEMANHSDRMFAKEVTHEVIYEKTANQTLVMNDLETL
EVVHINRAQDIAACGMLAGLSYSKAIKISMHPDQQHNISLSHIYIAKYKGSPDKKFVLIE
KSEHEVAMETKVELACSTVG
>Tip_3965
LIEGEPNELMAALWKANIPAGGSNFQVISFDGPADRLAECFIDVAMAMAASIVGRGVNGA
HAGELAEELLEMFIAVAMEAIELVVSENIENLMTKCILMETLRYLDKHSEDSITANTEYM
QMNNDEETLYLDEMVFIALCGREEKHARAASMLSYFLYDTNDITVSVAASSIQFIVVELN
GKEADDKLVGKKAKLAIVKMRHDNNLMILIRVHYQNKSVEIATVEKHMRPLPGVITTKEA
TTISSRFNDFFWLINVIDFLDEGYARVFATAICGTDGAGSDIEAKVYASYVWAQYSTDWE
SAIIKDWTVLPHQAYPLKLKTIAHLSARCAFNTKDEQITFRSDELREFKSQKLGAGDDSD
VQAMNERRRIAIGSATGNMFGDEDRLANHTDRTLGKRISHEIIRRESVSEPITLDEQTAF
SGVHVNVSTELPAHDKLAPVSYTNAVAVALMTNNQKNLPLSRIYLSSFKSGPNKKFVILH
QTEHQVAMEVEIEVSCGAIG
>Tip_3966
LIEGEPEELIQALWRANIPAGDPNFQIVAFEGSVDKLANCVTDVAAALAQTIIEKAVNAV
HAGEIQSDLLELFISFALEAVELIIDEEIENVMAHCMMMETFAFVDERTEGSIASNTNML
QLDDNDEFIYWDILVIIGICARQRKHSKAADVLAFYVYDGNDIPISIAATGIRFIVVQLN
ARDAADKGIAKKAKWAIITMHHDENMMVLFKIDFVNKDCEVARVKRNVRSFGAIKGTKEA
HQVCVELNDFLWMIDVVDWLVESYKRIFSTATFGSDATGTEVEAEVYCNYTFSEFSVDYE
SAIIREFTVLPYAAYSLKLKAIAHLSSVAAFNSKENRISFRSDKLREFKSMKLAADDNSN
ERAVGERRTIHIGSTGTNSWGDEDKWGNYVDRVMGKKITHEVIKERTLGEPLIFDQKTAL
AAVFVNFASDMAATGKLAGISYTDAIHVGMYVNQQQSLILGHIYVASFKSQPNNRFVILE
PTEYKVALEVRVELEVGKVG
>Tip_1956
LIENEPNELIQALMRVNIRAGSAEFQIVTFESPAERLEECCMDVGATFAATIIGKCANAA
HDQELAEELLEMFVTLSLDAMELLIHEDIDNLINQCMVMETLRYIDTKAEGSVAANTEYL
QLSSNKEVVYVDKLVMLAIFARYAKHARISSVMAFYIFDNADIPISVGASAIRYIVVELD
ARESADKGIAKKAKFALVQMRHDGEMMIVFRVKYLNKACEISRVEKNLRPLSAVVSTQES
ASIAVEFNDYLWMINVVDYLPEGYQRVFANTLFASGTAGTEVEAEMYVDYAFTKFAVDWE
SAVIKDYTILPYQAYNLKIRTVAHLSSTAAYNNKESRVTFRSDQLRDLKSMKLAADDNSN
RRSARERRALEIGHAGTDSWGDEEHLADHSDRTFAKKITHELIREKTLAEPLVLDNQTGL
AGVHVNKTRDLGATGRLAGLSYTNAIKVAFNVNSQQSLPLTHLFIAGFKAQPDKKFVILE
PTEHKVAMEVRIELEGGQIG
>Tip_76
LLDNQADELVQALMRVNLEAGTVDFQIMATDCPVARLADAMMDIGNILIASVLGRCINSQ
HPRDLAEELLEMFIRTAFQCMELIVDEAMQNLIAECMLMESLVFINDKAKGTIAGDTDFI
QITAGNEVIYADPFSLLALFANDAKHLRKCNVLVFYIYDSSDLPITIGAAQVRFIIVELN
SNEAAQSSVTKKAQFLVIKMRHKGDMMVLFRVDYVNKSCEINRLEKNLRAYPTLVSSKEG
PSIIADFNDFVYTIDVIEYLTDAFKRVYEGAVLSDNTSNTEIAVPVFANYGFASFIIDFE
SAIIRDYSIIPHDYYDVRLRSNAHLSTRAAYNSKEDRVTFRCETLNEVKSEKLSEDDQND
ARDARDRRQVEIGGAGINVFGDDNELANHADEILGKEVTSEIIYELGLKEPLTVAQQETA
AAIRISHAHALVAEGPLAGLSYTKAVKISLDTDAKHTIAMDHIFVSGFKADPTSKFVVLE
PSEFRVAMQQTVQLESATVG
>Tip_39
LRENDSSTTLDALYKVSLTAGLGHFQVLAYQTVAERRADSVFDLGTNLIASILNEALHAV
HYGDVAESPIELFIGVTIACIDLVVEENINNVLSRYKIMETITYINASAEGSIKAEKNFL
QIGAHNEAVHSDVCIMGALYANINAQMKVAGVMGFFIFNEADLPASIGADSLRYVIVALD
PRKNQDRRVARKARYMVVKMPHKGDIAFTLQVKLRNKIIDLAQLEQQLRAHKSIMRSQNV
KSVSGEFSDFAWIVEVVDHLQDTYRPQFTSAQYSSNSANSEVAAELFARSGHSHHVVDFD
SAVVNDLSVIAHEWYYHKMRSNAHLSIKSAYNEQEARATFRYQTLERLKSEPPASNEQDN
HRNLDDRRRVQVAGTDGNVYADQDKFGDQAIFLVAREMTNTVLYDGTIHRVVVMDQLESY
TAVRIGRATELTANGALKVMSWSNSIRVAMKSDDRYSFAFGNVLIAGFKWAPSGKYITVA
PTEFPIAIEQAAELKAQTIT
>Tip_2305
LRENDAATTLDALWKVELEAGIGHFNILSYSSVIERKADSTVDLGVKLVASILNKAVYAV
HGNDIAQEPLELFIGRTLAAIEVVTKENLNNMLQRHRLMETLQYVGASSEGTIKTEKDFL
QVDTHSELLHAETAFIGALYANHNVQVKASGVMSLYIYNESEVPASIAAASLRFVVVELD
PRKNENAYVGRKAKYLVVQMPHKGDVMFTLHVQLRNQEIDLSHLEQHMRTQESLKRSKNA
QAVSTKFSDFAFIVEVVDFLSEAHEPQFSTAQYSSSRCNSEISAQLFAHSGYARHVIDHD
SSIMNEYDVIAHNFYVHRLKSNAHLSVKAAYNEQEDRASYRFQSLNRMKSESPSQAEQDD
HRGLDERRKVQVAGANVNIFADQNHLADQTTFLLAREMTNTILYDGTVNKIIVMEQLEAF
SAVRIGQAKNIKAPGALQVMSFTNSVRVAMKGDNRYAFSIGNVWVCGFKDAPSAKYITVD
PTDMPIAMETKAELKVPSVT
>Tip_2306
LRNNDATTTLDALYKVSLNAGLADFNILALSTVVDRKAETTIDLGIKMVANILNEAVFAL
HAEDIAQDPMELFAAKNVACVKVVVDEELNNMLSAYQFVEALQYIGKPSEGTVHTEKNFL
QLETHSQAWHIETAIIGAMYSRNNAQARVSGVLALWIYNENEVPAYVGGADLRHVVIELD
TKPNDNANVNRKARFMIVHMPHKGNIMFTLKVDLKNKDVDVSRLEQHMRAQKSIKRTKNS
KTIIAEFSDFAYYVEVIELLQEAHRPQFSCAQYATNRINSKIATELYAHSGFSKHVIGFD
SSVMKEFAVIAHNFYNHRLKTNAHLSVTAVFNDQENRATYRNQSLQRVKSEPPSEAEQDD
KRGVDDRHKVNVAGANVNIWADQGQLAEQSTWVLSREMTNTVLSQGTVTRMIVFDELEAY
DAVKIGQAQDMAADGALQVMSFTKSVRVALTGDRRYTFAFSNVFVAGYKNAPNSRYITVQ
PTQFPIAMETRAELASSSVT
>Tip_1600
LRENDTTTTLDALWKVSLSAGIGHFQILSYSTVAERKADSTFDLGIRLIASILNKAIYGV
HYSDVAQEPLELFIGSTLAAIELVTKENLNNLLKHYRMMETIQYVSASSEGTIKSEKNYL
QVGTHSEVLHADIALVGALYANYNVQSKVAGVMAFFIFNEAEVPASVGAATLRYVVVELD
PRKNENSYVGRKARFLVINMPHKGDIMFTLHVQLRNKIIDLSQLEQHMRTQESVQRSKNV
QTISTKFSDYAFIVEVVDFLQEAYEPQYTTAQFSTNASNSEITSELFAHSGYSTHVINHD
SAIMNGLDIIAHKFYYHRMKANAHLSVKAAYNEQEGRATFRYQTLSRLKSEPPTEDEQDN
HRGLDDRRKIQVAGANSNIFADQNHFADQTTFILAREMTNTVLYDGTVSKVVVMEELESF
SAVRIGRPRDIAATGALKVMSFTDSIRVALKGDNRYSFSFGNVYVAGFKYAPSGKYITVE
PTEFPIAMEQRAELKSPTIT
>Tip_870
LTEDEASTTVDALYRMDLAAGLSRFQAFAFRAAINRRADALIDVGVYLVAMLLDEALYPK
HADELANQLIEIFIPTLVAGVKLILNENIDNMYQQFKMMPTMNFMNQHTEGTISVEVDYL
KLRHNAKVIYLDIAVLGALYCNFQAQMQVAGVIGYHIFNESDVAVFVTATGIRYVVLEMD
TRKGEGRHVRRKTNYYLCKMPHKSEIAFALKVDFINKDVDINTIEQHIKALLDAQGTHNM
QGVAAQFKDYVFLIHVVEFFIAGFEKQYATSQYACQEAESETAGDIFANSGYTKNVLSFD
HAIVNDFTMVAHERYGESVRCNAHLTVAQPYNPQDQEVTFRVEATHEVKDEPPSDHDEEG
NRNVDDRRIVNVAGTEANLYADQSAFGDQGDLILGRELTDSMLSSGSIAHLLMLDQNEGS
SAVKVGRVNGVVATGALMVMSFTNNVQVAFHADQRHNVALANVYLCAFKHAASTKYVSIA
QTEHPVKMTQRAELQAADVS
>Tip_1368
LTEDESSTTVEALYKVNLGAGLADYQAFAYRAAVNRRADATLDIGTYLVAMILDEAVYEK
HCNEFAEDMIEIFVPALIAGIQLVINENVDNILAKFRLMPTMTFVDDHTEGTIEAEVHYL
RCAHDAKIMFSDLAVLGSLYCNEQAQMKAAAVIGYHIFNQSDVASYISASAIRFVLLEMD
SRRGQGRNVRRKTNYILCRLPHKGEIGFALRVDFRNKEVDLNSIQQIIRAFLDLKGTNNM
DSVSAEFSTFMFIIKVIEYFIAGFEKQYQTAQYASAETNSETAGEAFATSGYSKNVIDYE
SAIVNDYTMIAHQKYGERVRTNAHLTVAQPFDKQDQKATFRVQATHRVKSEPPSDHDEEG
NRSVEERRTVTVAHTESNLYSDQSSFGEQGDFLFGRELTDSVLSEGSVAQILMVHAKEGS
HGVRVGRVNGLVATGALMVMHFTDSVQVAFHSDDRHTVSISNVYITGFKKAPSTKFVSVA
EAEHPIKMTQKAELKYGAVS
>Tip_1369
LTENEATVTVEALYKVNLAAGLADYQAFAWRAAIDRRAEAVIDIGLFIIAMILEESIYES
HCSEFAEELIEIFIPSLFAGIKLVVDENLENVIARYRVMPTLNYIDAHTEGTIEAEVHYL
RMERNNKILYEDLALIGVLFNNRQAQFKLAGVIGYHIYNTADVAAYISASAIRYVLLEMD
RRRGSGRSVKRKTNALLCRLPHKGEIGFSLKVNFRNKEVDLNSIQQRIRALRDVKGTNNM
STISAKFSTFMFIIKVIEFFIAGFSQQYSTAQYASASVNTESAGEIFATSGFTENVIDYN
SAIVNDFSIIAHQKYGERVRTSAHLTVSQPYDKQDQRVTFRVQATHRVKSEPPSDDDEEG
DRNVEERRTVTVAHTESNIFTDQSAFGNQGDFLFGRELTDSVLTQGTATHILLVHAKEGP
SGVRVGRVNGLAAKGALMVMHFTNSIQVAFHSDERHNVAVDNIYITGFKKAPSTKYVSVA
ESEHPIKMTQRAELKYGSIS
>Tip_410
LTEDEASTTVDALFQVNLQAGLADFQVFAFRASVDRRANPLIDVGLYVVAMIVDEALYSE
HSNDLAEQMIEIFIPELLAGTKLVIDEHWDNVFSKFRLMPTVNFINDQSEGTIESEVHYL
QLSNDMKILFVDLAFMGAIYVNYQAQMRIAGVIGYHIFNESDVAVYLSAEQVRYVLVEMD
SKQGAGRNVNRKTGWLLCNLPHKGEMAFALRVNFHNKKVDLSSIQQKIRALLDLRGASQL
DSISTEFEKYMFLINVIEYFLGGFESQFKSAQFGSNRANTETAGDVFARASHATRVVDWE
SAIVNDYTLVAHERYDERLRSNAHLTVSQPYDDQDSEVTFRYESSGGTKSDPPNDQDEEG
NRGIDDRRTVDIAGSEGNIYADQSSFADQGDYVLSRELTDSVVSDGTIAKILMINQLEAK
ASIRVGRVKALAATGSLMVMSFSNNVRIALYGDQAHCLAFTSVYIAGFKNSPTTKYVSLA
ETQSQIKMTQQAELRSGSVS
>Tip_293
LKEDQAATTLDALYKVSLPAGLARFQILCYQGSISRRADSVFDVGVKITATILDKAIYAV
HSDDLAKDPIEIFVSTKIAGLELVVNEGLENLLSKYTFMETLNFVDESTEGTIESEANMF
QIEDEGKTLFLETTILGALYSNHQAQMKLAGILGYALYNESEMPAHVSASAIRYVVVEMD
PRQGEDRKISKKTRFIMITLPHKGNIAFTLHIEFRNKVIDLGALKKKMRVFHTLQAKNNA
ESVGAAFSNFLFIVGVIDFFSEGLEPQYNSTQYRSSAANSEIAVKAYVNSGYTEHVIDFQ
SAIVNDYNIVAHDQYNSRLRTNAHLSVAAPYNNQEGRITFRFESTKRVKEEPPNEPDEND
ARNLHARRRMEVAASDANLYADQSHFSDQATFVLAREMTNTVLSNGTINQIVTLGQLEGQ
QAVRLGRARNLAADGRLMIMSYTDNLRVALYADERHSFTFTNVFVAGFKSAPTTKYVSIA
DSEFGIALTEAAELKGQTVS
>Tip_190
LEENQAATTIDALYEISLEAGRTSFQILCYESAVERRHEALTDMGVRLLAPILDQAMYGL
HYNDIAEQPLQLFVAAAVACINIIVDEDLENLLDKFKVMESLTFVNAHTEGTIKAETSFL
KVAKNDEVFFLDIEILGAFYRNHNAQMKAANVLGFHLFDEADIPAQVSSSSVRWVIVELD
PKKGEDRKVERKSSFIVCKAPHKDNVMFVMAVDYQNKVVDINSLKQNLRSYQALLKGRNA
ANISVNFSEILFMVDVVDYLVDGYEPAFTSAQYSEAPANSEVTAEVYTNSGYSINVIHFE
SAVVKDYSVVSYDYYNARIRENANLTVSAPFNEKEGTITFRYESINRVKSEPPSTGDENN
QRDVDKRRRVEVSGSATNIYSDQHHFGEQATLIFGRQITNAVLTDCNITEVVALKQLEAR
EGIKVGYAKKLVTSGALKVMSFTTTLAIALESDRRYHLAFTNIYICGFKHSPSSRYVTIP
PTEFPIAMEQVANLKANPVT
>Tip_2844
VQENAGNELIDALHEISLEAGASDFQILGYTSSAGRRAETMIEVGTMLVPALLSNAVRAV
HADDVAPKIIELFVALETTCIEIVLDEDIENVLKRYRIMKRIRYLHPGGEATVKGSTGYY
KFQSQNEANHADSTTIGALYATNNVQAKKTGVLANFIYDAQEMAGGIAATTVRYAILDQN
NRKNDQQSVSQKERFMMLKIPHRGHIMLSIKVRWTNEAISIDRLHNGLRSEHELMRREQI
RSIASQFSAIIYMVEVIDYLINSYSPAYSKGLFASNSANSEVAGGIYVRAGFTKQVIKFD
TSCINDFSVVAHEIYNERMRTNAHLSVISAFNGQEGRFSFKMDKINRVKSKAPLALQKDS
LEQLSDRRAVQIGQVGVNMYCDQSHMVNQSAFILGRSVTNAVVYEGPVSQVLILDQLEAA
AIINIGFSADVAFSGQLRALSFSDSLNICLLADQRYTIEIAHVYVAAFKMDPAPRYIIFA
STGKEIALEQVLELTNQAIT
>Tip_2845
VKENQGDHLVDALHDVSLTAGAAEFQMLSYGAAAGRRAEAIVEVGAVLVAALLANALRSV
HYNDLAHKVIELFVAVTYTCIDILIEEDIENIMHRYRLMRRLTYINPGSEFTVKGSTNFY
KFKRNKETNHLDTTVLGALFATCNAQSKRSGVLANHVFDSQELAGGSCATAVRFALLEQN
NRQNNHSSVTQKERYLMVKIPHKGHIMVVIKVDWINETVSLNRLRKGLRAEPDMLRVEQT
AGIHSDFSTLIFLVDVIEFLMDAYGPAYSKSFMATNAANSDISAGIIVRSGFTRKVINHD
TGIINDYNIIAHEVYGERMRHNAHISVVGAFNGQENRTSFKFDNIDEVKSESPLALQEDS
TKHPSDRRAVQIGDVGINMFCDQDHMGDQSAFILARAVTNAIVYESPVARTLVMNQLEAH
DAIHINFASDVAFTGELCALAFSASVQICVGSDSRYAIAISNVYVAAFKVDPAPRYIALA
ESGNAIAMEETLELQSQQVT
>Tip_665
VKENQGDHLMDALMQVDLEAGAANFQMIVFTSSIGRRAEPMLEVGMEIVASMLAQAVRAL
HFSDVAKKVIELFVPVTTTCIEIVVGEELDNILRRFKVMKRVRYVDPGSEATVKGSTDFY
KFTRRKEANHSDTAMLGALYSTGNAQAKVSGVLANHIFDAQELASGLAAATVRYAILEQN
DKQNENQDVSQKERYLLLKIPHKGHIMLSIRVEWANESISLNRLRNGLRPEKSFLRKEQI
RSVAAQFSALLYMVEVLEYLAQSFGPSYSRGLFCQHKPNSEISAAVYVDSGFTEKVIDFD
TSVINDLDIIAHEAYQERLRANAHLSVIAAFNGQEKRTTFRLDKIEHVKSESPLAAQQDS
IKQVADRRIVKIGGVGVNMFSDQSHFADQAAFILGRAVTNAMIYEGPVSQVLILDQLESQ
AIIKIGFAANVSFAGELRALSYTNSLQICLQTDGRYSIALTHVYVAMFKANPSPRYIMLA
TTGKPIAMDQTLELEAQAIT
>Tip_127
LRQNEGNTLMDALMKVNLEAGSSNFQILAFTSAATRRAEAVLDAGTALVADVIAKAVQAI
HFNDLAEQPVELFVSFTLTCIEIVVHEDLDNMLRQYKYMKRLKYLNDANEATVKASTDFF
KFKTRNEILHEDTALAGALYGTDNAQMKATGVLAYLIFDEEELPASVAAASVRLVIIDKS
NRKNDHKQVTQKERYMIVRMPHKGGIMLNLYVDWTNEQVSLKRMRKGLRAESSIFRTEQV
KSVVATFSAFIFLIDVIEFLTQGFGPSYDRGQFSNDNANSELAAAAYVDSGHSKHVIDYD
STIVNDYNLIAHSTYDEELRQNAHLSIIAAYNTSEDQLTYRVDRINEVASDAPLEDRQDS
TKQVADRKVIAIGGVGVDLYADQNRFADRCVFIVGRAVTNSLIYEGCVSQIVVLNQLEAT
EAIEIAFAKNVGFNGVLSALSFSNSVKLCFESDGRYDVAFTYLYVSAFKAAPTPRYILLA
PTGKPIALEQTIELDAQGIT
>Tip_47
LQENQADTLLEALMKVSLAAGAGSFQVLSFTTAAGRRAEAVLNIGCVFLASVAVRAVQAG
HASDLAHQPLELLIAETMTCVDIVLDESIQDVLQRLQMMETLKYLNNTAEAQINGETNYI
KLSSREEIIYVDRGKCGSIYGNSNAQMKCADILAYFIYDPEELPSSTAAVRVRYTVIEKD
SQEAEHKTVMKKERLLMVKMPHKGQMMVQIQVNWVNKVIDINELRKKMRTELALLNVRDA
KSIPAKFSLFIYLVDIIEFHSSGYDESYNSAQFASDTINSEASAAVYVDAGYQKNVIDFG
HSVINELDVIAQDAYKERLRNNAHLGVSTAYNHQEQKATFRLEKVDRLKSESPPEDQQDS
VKRLADRKKVEIGGAGANIHCDQNKVADQGTLIFARKVTDAIIYAGNMSQTMLLKQLEAS
RAVKIGIAKDLGFHGNLRAMSLTDSIRLCAHSDDRYTISFSQIYVAVYNPDPTTKYVMVA
PTGAPIALAQAVELDVQSIT
>Tip_251
LKETESSTMMDALMEVSLEAGEAHFQMISFTAAIGKRAEAILDTMVLLIANVLERCLSMG
HFDDIANEPLELFIAAQLTCIDVVVSEDIEDILKQYQLLETANMISKYSEAQVRAETDYL
KMNPANEILHVDAAVVGSIFPNDNAQARCTAIIAWFVFDNIEMPTTIAAVKVRFTVIERD
TKKGGHLRVAQKEKYMMVRLPHKDCVALQVRVEWENKEVDVGEIRRYVRVEEAFRRVADI
QSIAVEFSSFVWMVDVIDFLLEAHAPMHQSSQYANESANSEVSAAIYARSGHTKHCISYH
SAIIKEFEIVAYDKYDDRLRTNAHLSVTSAYNSQEHRVTYRLEKLERVESAAPAAPQRDK
LKQVMDRRKIAIAGVDANMFTDQNKLADQATLLMARAITNSVLYEGPTRHVVILSQLEAH
DQVKIGQASNLAFAGKLKALSYTDSISVSMYSDNRYTVTFSHIYVASFNINPTTKYVVIT
PHGAPIALAQSVELEGQGVS
>Tip_1269
LAENESATLLDALMDVSLAAGSASFQMLGYTSAVSKRADSVLETGISLLAAVLARAVQMT
HFNDVASHPIELFIAIELTCVQVVMNEDIEDMFKRFAFIESMEMIDKFAEAQIRAETNYL
KLRPRNEVIHTDLSRLGAVYANDNAQARCTAIFAWYVFDSIQMPTTIAAVRVRFTVIEQD
TKKAGNLKVTEKERYLMIQLPHKGSVVLELKIEWCDRKVDVGQIRKFIRSEPALTRIREI
STISAAFSHYLWLVGIISYLVEGHPPTHSTAQLPNNSVNSEIAATIYAKSGHTKKAINWN
SAVINEFEVVAHEEYNDRIRPLAHLSMASSYNSQEDRITYRLEKIRRMKSDAPVANQRDK
AKQVGERRKIAIQSADCNIFADQSRLSDQITLIMARPITNAIIYEGPKNHKMMLGQREAN
DAIRIALPTSLGFGAELKPLSFSDNLSLTVQSENRYSVALHNVFVASFNINPTTKYIVLQ
PQGAPIALAQRVELESAAVS
>Tip_3954
LKENEHSTLIDALFELSLSAGSATFDVVAYQGAVGKRADALVDTGRLILASIIAKAIRAA
HASDIAYEPLDLFISVSLTCVGIVVNENLDSLLAKYRFLQTFTLADEFSESQIRSQTDFL
KMAPRSEVLYMDIAVMGAVFSNHKAQAKATCLLSYLVYDAVELSTQIAAVKIRYSIIDKD
AKMGSHLAIKRRERFVIVLIPQRNGIILQIRVKFSNKSIDVARIQRCIRLEQSIRKLRDA
RSISLNFSGYLFLIGILTLQVKAAKQAYAVAMYFAESSNTEVVGNIFTKSGFAKTAVSFD
SAIINEYTVVAYGTYDHRARANAHLSAAETYNNQEQRASFRYERVNELKSAAPSSDQRDK
MRNIMERRKVVIEACDGNLYGDRHNIGNQALCLFARKITDTFIYDGTTAKLVLLAQQESY
NAIKIGQSTEVEFTGKDSTLSFTNAVRICMRSDAKYRVAISQVYITAFCHNPSTQFIMLH
KQGAEVALAQRIEIKAATTE
>Tip_3971
LEKNEHTTLLDRLMRTSLAAGKSTFQVVAYTGGLQKRADIILDTGAVLMKTVVTEAIRAI
HSGDVGYEPIDLFVGCSITCLGIVIREDLENLLTNYRILENIRLADKFAESQVTTEVSFY
KMNDHHACVHIDHAVIGGVFGNIEAQAKEKIVLAWFVYDNVESSAQISEIGIRYQVIETD
SRRGSLLNITKEDSYLIVLLPQRQDVVIQLEVGFINKEVDIASIRRGLRSERAMRTLRDA
KSIVCEFSTYLYLMGIITFNVDAFRPVHSSALFVADAGNNEIASEVFAKSSFTRTAIDFN
SAIIKEFRALAYDVYERKARSIAHLSATESYNDQENRVSFQFEKVGELKGESPGSQQRDN
SRNVFERRTILIASAEANVFGDRSKVTNQAMSVQASKLQDTLIYTGPHTTAALLAQRESK
KTVKLAQASEVAFNGEESSLSYTDSLRLCFQRDGKYTVAISQIFVVAYCTGPSNKYVVLD
RSGAEVALAQQIRIDVGTTE
>Tip_3972
LEKNEHQTLLDRLMRVSLAAGKGNFQVLAFTAGVGKRADIVLDTGIVMLESIVTQALRTL
SATDVAFEPLDLFVAVSITCLGIVVTENLANMMGRYQVLEDVRLAGRFSESQVTTETSFY
KLATHKERLHQDEALLGGVFANLKAQVREKVVLTWFVYDSVESSTHVCEIGIRFSIMDRD
SKRASLLAITKKDKYTLVLLPQRQNVILQMCVNFVNKAVEIAAIRRAFRAEEALKKLKDA
QSVACDFSTYLFLIGIVTYNIDPFQPAHSSSLYCADAGNNEVASQIFSKSGFRDTAVSYN
SAIIKELRAVAYGTYKKKAQRNAQLSASEAYNEQENRVSFQYEKVDELKSDAPGADQRDK
LRNVFERRTVLVAAAEANVFGDHSQFANQTMAVLASKLQDTLLYDGPSTTGVSLTQRRTL
HAVKLAQSKEIAFKGQDKTLSYDKAIRLCMSGDSKYAVAVSHVYVAVFCHKPSNKFVVMD
RSGAEVALAEKIRIEAATTE
>Tip_2635
LEENEHTTLFDALMKVSLEAGTASFQVMTFTSAVGKRADAVLETGLVLIATIVSRALRCI
HFDDIAYEPLDLFVAMELTCIEIIVGEDLQDILQRYALLETLVMVGEYTEAQVSTETNFL
KLTPRGEAFHVDTALMGAVFCNHKAQAKAEVIMSWYVYDSIEVPTTIAAVKIRFSVIEQD
TKRGGHLKVSQKERFLLVRMPHKNHVSLQMSVHWTNKDIDVSQIRKQVRSEGSLAKLRDA
RSIVADFSNWLWLIGIVTFLIQPFTPAHSTAQFNSHSANSEVAATIFSKSGHTKTAINYN
SAVINEFRVAAHDTYHNRARPNAHLSVGASYNHQEDRATFRLEAVTRIKSAAPAAHQRDK
VRHLMNRRKVVIAGAESNLYSDQNQIANQAVLILARRITDSLIYEGPRCSVTILAQQETH
NSIKIGFSRDIGFNGEESTLSYTNTVRVCLHTDDRYSVAFSYVFIAAFNHKPATKYVILD
RQGAEIALAQQIELKAAIVS
>Tip_2714
MKEDETATLIEALYAVSLTSGNANHEIIAFSACVARGADAVLDLGTKMVQSVLGEVLHSY
HSDEFADSLLELFVSTDSDAVELIVNESIDNLLDQWKLMETFSFVEVASKATISAEVHFL
QLPRNEELMFADVAVIGGLFAQYTCQMKIANVMAYFVYNSTDIPVITAADAVRMVVVSLD
SRTSEHSAIVRRATYMLVRIPHKGNIILLLHIEFSNKEVEVAKIKRLLRAFKAMQPTKHA
QAVCTQFTCYLWMVNCREFLKDTYQPLYTTPQFVNGLSNSELAPDILTDYAFNKPATCIS
SAVIADVSIMAHDYYDDTLRGNAHLSVSAAFSSQDNRISYRYAATNGVKSEGPCNGDQDD
VKTLQALKAIIIGAAGSDAFVDHHRMADQAILVLGRSLTNIIIYSGNVDPAAIMDEIEAQ
EAVKVSNSRSTVAQGSLEGVSLTTTIKIGLHGDHRYTLVVAYVYISAFKTTKTNKYVVIE
GTEHNLAMDQKVKLVAQSIG
>Tip_2715
MKDDESATLIEALYAVSLESGTGDHEIIAFSSAIARGADAVLDIGVTLVQSVLGKVVHAY
HGNELATSLLELFISIDLDAIDLILKEALENLLDQWRFMETFTYVESASKATISAETHLL
QLDRHDEMLFGDVVVLGGLFSNYTCQMKVANVMAFYVYNATDMPAITAADTVRMVIVSLD
SRTGDHSAIVRRAKYMLVQIPHKGDIILLLRVKFPNKDIEVAELRKSLRPYRALTPTKHS
EAVSSEFTCYMYVVDVRDYLAESYEPIYNNAQMANGLANSELAAQVLAGYAYCQHSTFIN
SAVIADLAVMAHDIYTDTLRGNAHLSASASFQSQDARVSYRFETTDGLKSQGPCSNDQDD
VENLQVWKAVTIGAAGANAFADNRRMADQSILIIGRTMTNMIIYEGSVEPAVIMNEIEAN
EVVKVSNSKGTAATGSLEGVSFSSAVKVGLTGDKRYDLVVQHVYVCSFKYTKADKYVVMQ
GTEHQIAMDQSVKLKAQSVG
>Tip_3327
MRDNEAATILQALFAVSLSSGNCEHEIIAFDCSLARGADALLDIGATIMQHVLGKVVHGY
HAGEISSNLIELLIVIELDAVPLIVNEQLKNLMSAWRIMESRVWLDDDDKATVTAETHFC
QMKRNNEMWFADMVFLSALFADHSCQMATAQVLPFYILNSTDMPAATVADSVRVAIVDLD
NKEADSSSITRRAQFLYISIPNKGGIILMLRVRFVNKTIEIAKLKRHIRAYRAIAPTSRS
KSICASFSCYLMIVEVREFLSEAYEPIFNSPQFASNENNSEVGADILAGYGFNQGATCLN
STVTEDLDVVAYEYYPDTLRPTAHLTVSAAFSNQDKKISYRYEATGNIKSEGPCAQEQDD
IKPVNEWKVISIGGCGTNVYASNHKMANQTVMLAGRTMTNVIIYKGESARLVIMEELESN
ECVKLSYANGTAASGQLRSVSFADSVRVAVTSDSRYQFVVSKIFVGTYKHQKSPKFIIID
EAEYDVAMEQHIKLQARYIG
>Tip_3426
LKDNEASTILDNLYEVSLVSSNAAGEIIAWEASIARGADAVLDIGAIFVQGIMGTVLYSH
HKDELSSELVEMFVAADIEAVELIVNEQLENVLNAWKILETLNFVGRDSKATMSAETHYL
RLYAEEDELFTEICVLGGLFSKMRCQMSLADVLPYYIYNTTNLPDIVAACTVSFAIVDLD
AKEADKTRISRRAKQLIVAIPNRFDIALILQVAYLHKEVEISQLQQRLASYRALRPTTRS
AIVTAQFSCLLWLVSTRDFLQKAYDPIFNSPTFSSGSANSDVAADLLSDYGYNTHAANMS
SAITANYDVIAYQYYEETLRNTAHLNVTAAFSGQDERVSYRQDTASDLTNAAPCQSEQDE
LKNLNEWKAVALGGCGSNVYSSNHDLANQSVLLAGRTLTNVVVYTGSCANIALIDELEPY
DAIKLSYAQKADATGELQGMSYADSLRLSVHTNARYAFIIPNIFIAAYKNSKASKFVILQ
GTSEGVALEQGIKLESQSIG
>Tip_3427
LQDAEAATILEALFDVSLAHSDGDGEVIAWDAAIHRGADAVLDIGAVIIQSLLGSVLYSR
EANELSEHLMEMFIATHLDSVELLVGEPLENMLTAWKMVENKQFMGEDSKCTVSSESHFL
QFTNEQQLWYADVAFMGGLFGQLSCQMNLADVLPFYIMNSKDMPSIVAACTIRVSIVEID
SKEGDHEKITRRAQYMLIAIPNKFNIRLLMQVGFMNKSIEIAQLQRHLASYRSIKPTKRR
RSVAADFSCILYIVEVREYLIEAYERIFNRPQYGSDAANSEVAAPVYSAYAFDTSATCLS
SSVTANFEIVTHSYYSQTIRSTAHLNVTAAFSGQDDRVSYRYESAKNIVAAGPCQNEQDE
IKQLNEWKVVQLGKCGANIYASNHKLANHGVMVVARTMTNVIVYTIDSHNVLLLDELEAH
AQIKLSHGHDSAGYGKLRGMSHANNLRIALQDNKRYTFIVAKLYVCAYKFKKATKFVIIE
DAEQDVALEQHIKLDAQRLG
>Tip_794
LRENEAAQLLEALFAVSLESGAHDYEVIVFSAAVGRSAEALLDIGALLIATILGRAIQGT
HSDELAADIVELFIAADMKCVQIVVSESLDNLFSECKRMEPLNYMNDATRGTTNAETHFM
QIQRDAEALFKDIFLLGGIFGNHTTQVELSNVMGFFVFNSSDLPSITVATQVRYAVVEND
ARTCEESRIKRKAKHLLLEIPHKNNVIMVLLVDYVNKAVEIANLQKDMRAFTSVEPTRHG
QTVSAAFSSMLFMVDVIELLPDAYAPVYTSPQYKSDSADTGMDGDIYSNYGYHRRAISYN
GAVIAEFPVMAHAYYKESVRTNAHLSVSCAFNSQDDRLSYRFDSTDAMRSQGPSSNDQDN
SKNTDDRKSLEIGGAGAQAYADNNKLADQPTMVFGRKMTSMIIYKGSVSKIVILNELERY
ECVHIGQVRNMSATGSLENVSLTDTIKIGMYNDDRYDLIISHIYIAVFKCAKSDKYITME
GSEHDIAMVQTIKLDRQAVG
>Tip_2639
MKENNSTQISEARYKVDIDSGVADFQIIAYAVASDQSAEAGLDVGFTLTASVLEQAVQAT
TSSQIALQMFQLFVGTDLDCIELIIDEGMPSALARLKVMEDVHYVSEAVEFSITAETNYM
QISEEKEDFYIQFGVQIAIFANQRAQAKLAGVLAYFVWNYQALPGVMAETGVRYVIIDLN
GKRSAREEITRASRHLVMELPYRNPLGVVLKVNFQNKVVEMGSMAKPLRTYTEMQKTRKA
KSVLADLSSMMLVINVIEYLVDIHQPVYTTSIFTSGTADSEVPCALFADYGASRHGVNYN
SSVVPDFPVASSESYDTRMPSNARFGIDGSWNDQQEQITYRYPAIDQLEADAPGTDDQDE
KRNQDNRKVTEVGGVEVNTYGDDNKIADQCVLLLGRTVTNVVIYDQAVCDQLLLTDIPAT
ERVRMVIARDVTATNTLNAIDHTKSVQIGIFSNPMYALSIRQVWMPKYRTDTSSKYIAMQ
QTDYDVTIAETVEMEAANIG
>Tip_4090
MTDNNASQIIEARFQVSIETGVANYQVMAYAAASDQSTETRLDIGTKFTATVLQEAIQAL
TCKQVALDMFQLFVNLELACVKIIIYEDLPSLMSALRIMEDLHYVNEHTEYSVTGETKYI
QVPSEHEGIYYQAGAVFSVFANHRAQPEMADVISYFVYNYQDLPGIVSENGVRFMVVDLD
AKHADRDEITRSSKFFLVIIPYRDTLAIALEVHYDNKIIEIAVMTQPIRPFHELRKQRKS
DTLASDMSGLLMVLTVVEFLPKIHSQAYSNAIFSAGVANAELACAIFANYGFSRRCVDFD
TSVVPDFPVMSSEGYNAKFKRNSRFGINAAWNGQEDKIVYRYPSLDAMDADAPGANDQDE
LKNTSNRKLVTVGGVNTNTFSTDNQLANQASLVMGRQISNLILYQQCTDKNILLDEIEAY
RAVKMILVKSINADGSLNCIDFEETVRIGIYTDQMYTLNIRQIFAPAYEFESATKYIMVD
STDFDVTVKQSVEMASQAVG
>Tip_4091
LMDNNANQIVKCRYQISIEVGVSDYQILSFAAATDQSAEARLDIAAKFIASIFQKAIQSI
TSEQLAVDLFQLFVNKAVACIELVIYQQLPALLTALQMMENMHYLDENTDFSVTADTNWI
QLPNETEQVFCDASAVMSLFAKYRAQPRMCDIISFFVYNYQDIPGFVSENGVRYVVVDLD
TRHTDRDKVPRSSKFFLVILPHRDNLAILLEVEFTNKILEVVVMKRPIRPFHEIKKERRA
DTLSVDMSGFLMVLTVVQYLPKIEGHAYSSSIFSSGTCNAEVACAVFAGYGFSRYSVEFD
TAVVPDFPVMSAQGYESKIKTNSRFGVNAAWNNKEQKVVYRFPALDALDAEAPAPNDQDE
IKEIDNRKVVAVGGSDANCFATDAEIGNQSKLILGRKISNLALYRQCQSANVLLGELEHH
HGLRMVLGSAFSGDGSLNAIDYEASLRIGLLADDMYSLNIRHVFLPKYERESSNKYIMLE
ATDFDVTVKQQVEMTMANIG
>Tip_2226
MNDNNTSQILEKRREVNIATGVKDFEVIALGATSAQNADSRIDIGEIMTATIYKEAIECT
TSNQLARDMLQLMVAHELACVELVIKKDLTSIMTLCRVLEDCQYLGPATEYSIPTETDYL
QLTTNDEGLWNQLAILVVLFANHQSKPRIADVLAFYAFNYSALPGVIGEAGVRFMIVDLD
SKRAEHSGVTRQSQYAMVKLPFRDSLALALNVQHDNKILEVGVISRPLQCYQELKKSNQA
RTISVNVSQVVMLINVVDHLIKSHEPVYTSALFTANVGNAELSAAVYSNYGFSTHAINYN
SAVIPDYSIVSSEAYNSTLRNNARFGVSSSWNGQEHKVTYRLPALCALEQQAPPANDQDN
LRGANDRKVVQIGGSDANSYGDDSALGNQATLVFGRHMTNLIIYRASKEKNVFLEDVETF
QTVRMVLGRDVGASGYLNCLDFAKTIRVGFYSNEMYTLNIDHIWLSKFKADTSGKYIVID
STDYAVTMKQTVEMESQTVG
>Tip_2396
LHVNNSSQIIEKRLQVNIQTGVKDFQVIALGASSAQNADSRVDIGVRLMATVIEEAIQAS
SANQIARDFFQLFIETDLAALRLIAEKHLQALMTLCRVMENVHYVNPTTEYNVTAETNFL
QFTAEGEGLWAQVAITIVMFVNRQAKPRKAHVISFYAYNYNAVPGVVGEPGVRFTIVELD
TKRLQHSGVSRQSQFAVIKLPFRDGLALVLRVSHTNKIIELGVTSRALRTFREFKKSNEA
RHITVQISGMLLLMNVIDHLIKAYNPSYASSLTTADRANSELTAALYPHYGFGRHAIDFD
TAVIPDFTVVSSETYRSTLQANARFGIDAAWNNQEHRVTYRYPAICAFEAQAPSADDQDN
VRSQDDRQLVRVGGAECNTYGDDDALANKSTLVAGRHMTSIIIYEQAKSTTIILNEIETY
RSIEMVLGKHRTATGRLQCIDYAKFIRVAMNSNAMYTINVSYIYLAKFKRDTTGKYITIQ
STDYEVTLQQKVEMDSQCVG
>Tip_2397
LRVNNSTQILEKRREVNIQTGVAQFQVIALGASSAQNAESRVDLGVKLTATVFQEAVKVT
STGLLARDMFQLFIAMDIAALQLIIDKNLQALMTLCRVMENVHYTNPTTEYNVTAETDFL
RFLNEGEGLFAQWACLLVMFVNHQAKPKKGHVLSFIAFNSNAVPGVVGEPSVRYTLVELD
SKRLQHSGVSRQSQYLVVRLPFRNGLAVLIRVDHDNKIIEIGVTSRPLRAYKEFRKANNA
KTVSVQISGMLLLMNVIDFLIKAYNPSYTSALTSTDRPNSEIAATLYPNYAYGRHAVNFQ
TGLIPNYQVLSGEAYNATLQPNARFGINAAWNDQENRVTYRFPAICEFEAQSPSSDDQDN
ERNQNDRQLVDVGGAESNTFGDDDAFANKSSLVLGRHMTNILIYRQAKSQTIMLDETETH
RSIQMVLGQNLTANGSLQAVDYANFLRIAMNDNAMFAMNISHMFLSKFKYETSGKYITVE
QTDYEITMQQTVEMEAQGIG
>Tip_1186
MMPNNSSTLVDVRFRVNIEEGHGDFGAIGWASAVGKKSEGHLDIGRLVVAGVLKKAVQAT
TANQLAAKILQLFLSREMACVELIVAEDMQTVLSLCQLMESVQYLNDATEQSIPAETGFL
KVASEDESIYRQSAALGVMFANYSAQPKIAGVLGFYVYNYTELPVFIGESSVALVIVEME
SKQTRHSRVNKQSRYLILKLPFRNNLVIVITVRYVNKLVDVAKITRALRSYENLKKSNQS
QDIASQFSDLMFLISIVEFLVDSHDPQYSQSLFTRDSCSAEIASTVLAQYGYECFAINFD
TAVIPDYSLLSQEQYHDTLQSNNRFSVASSLNGQEQRVSYRYEGLCAIKATAPAPSDQDD
LRPTDERKLITVGGADSNSFANDNRLADQAALLLGRNITNLVIYYASVSKKIILDEIQSI
DAVKMVMSNSLTATGTLDLIDIAEAVRICLQTNKMYNLNISHVYLAAFKQNKSAKFICLE
STDHDVTMQQAVELEAQSLG
>Tip_1187
MRPNNAGSLVDAKFRINIQAGNSKFGLLAYATAVDKKCDAHLDLGRVLVAGILKKAIQAT
SSTQLAAELLQLFVAEDMACILLIVQENLQTLLAMYKLMESVKYVGEGTEQSIPCDSGFM
KVDSDQESVFQQSGAIGAMFANFKAQPKEAGVLGFYVFSYAELPSLIGENNVALVVVDMD
AKQARHSGVGKQSQHIMLKMPFRNDLVIVLKVMYLNKEVDVAKIKRTLRQYLTLTKSNQA
KDISSQFSNFMYLISIVEYLKQAHQKQYPQALYSRDSASAEISASILAKYGYESLSIDYD
TAVVQEFAIINQEQYSETIKSNNKFSVSSALNGQENQISYRFEGMCAFKATAPGPDEQDD
MRPDGDRKMVTVGGADSNSFANDNRLADQSAHILGRQVTNLITYYANVEGRIIFDDIQGW
NAVKMVAAQHVPAVGRLDEIDISNAVRVCIPTNRMYSLNISHLYLSAFQIDKSSKFICLE
ATDHEITMRNDVELEAATLG
>Tip_3513
MKENEGATLLEALFAVDIAAGTCGFQLCCWEAAISRRAQTHLDLGFLIIASILEKALQAE
TANQLAIELFQLFIALELRATSLVIHEELETCLSQCSMVESLKYLDNKSQAALSEDTNWL
QFEANEENLFIQIYLMAIIYCNHSAQTRVGNILAYCVYNVNDLPSVIGESAVRLVLLDLD
DKACEFTKVTRQAKLILIKIPFKNSLAINIEVDYPNKFVEIAKLQRPIRAFRDLSRGKHA
LSIASDYSGLLYLINIVNYLGESQEPTFTMTIFAASTANAEIAASTYTNYAFCSSVIDYS
TAIIDDFTVMSHQHYEQSFKPNQHLSVSAAWNDEQDRISYRYESLDTIKAAAPSPNDQNS
VRDTAQRKRIEIGNVESNAFCNDDHLANRAEHAIKQTISNMIIYTNTKGQVILLDDLEVL
EAVKTSYGENLGANGALKAISVSESVQIAMNMNARLSLAVIEVVVSIYKPDESEKFICFE
QTKHEITLQQAVALGARSVG
>Tip_3514
MNENEGSTLIEALYALNIAAGNAGFEVMCWESTASRRAQTQLDIGVIIVATILDKAVQAE
TANQMAMDLFTLFVAMELQATRLVVGEDLETCLRMYSLVESLQYLDETTQGTITEQTKHL
QLSAKDETLFLQFYMIIIMYGNDNAQPRIGSILAFCVFNVSELPSVVGEGSVTYVVLDLD
DKSAEYNGVTRQAKFMLLKLPFKENLTISVEVDYPNKLVEMAKMQRRVRTYKELERGRHT
MSVAAAYSGYLFLISIIRFLGKAQEPTYTTCMFAAASANAELATTIYSTYGFCGCVIEYS
TAIIDDYTVMSHKHYHQSIKTHQHLSVGAAWNDEQSRVSCRFEAVQQIKADAPTPYDQDS
VRDLAQRKMVQVGGANSNEYASDNDLANRTVLIVARTITNMAIYQSSRNHVMLMEDLEAY
ESVRTSHTRDLAASGKLKAISYSDSVQIAIHTNGRLTLALLHILVAVFKNEKTEKYICLE
ETKFEITIEQAVALEARSVA
>Tip_432
MKDNEANTLLEALFAINIEAGVAHFQVICWAAAIGRRAETHLDLGAALVASIFERAIQAD
SADQIAAELFQLFVTAQIECVQLIIHENIETLLSMCSLMQSTKYINKSSEGSITAETKYL
QIAGDDEAIFTQFFVIGILFANHSAQPKVGSVLSYCVYDANELPGVVGESTVRWVVVDLD
TRTSEFSGVSRQARYLLIKLPFKNGLVIIMEVDYVNKLVEVANLQRCLRQFRELGRGHHS
RTIAGSFSGFVYLISIVDYLGKGHQPTYTTALFLSAVSNAEVAATLYSDYGFTNFVIEYN
TAIIPDFTVMAHKHYNESFKSNAHLSVTPSWNDKETRLSYRYEALNDIKADAPTPGDQDE
SRNVNSRKMINVGGADSNAYCNDDRLSNQSTLIVGRTITNVVIYQSTMTKAILLDDLEST
RAVRMSFSNNLAAAGALNAISIAEAVRAALHMNQRFELGIQHIIVSAYKCDKTATYICLQ
GTEFEITMEQAVALDTQSLG
>Tip_1506
IRDGEVATLLEAMYAVNLDSGTSDFQVVCYDSAVGERAETALDVGCEVIAAILPAAVQVV
HGDQLAPELLKLFVNVNLSCIRLVIGEDLSNVLSDCALMENMMFLSAQTEGSVTMDTDYL
KLSSDNEVVYIDLAVVLALFANRAAHAQCSDVMAWCVWNSSDFPAIIAASGVRYTIVDAD
SENADYSKVQRQAQYLLVRLVHRHGLIVVIVVDFQNEMVEVTNMERGLRNYEELHRHRDA
RSVATDFSNFLFIVNIMEYLGDAHAPVFRTALFSSDTGNSEIAPDVYADYSYSKHAVDWK
TTIIADFAIMAHEMYNDTLESNAHLDIQTAYNGQESKVSYRFESLNDLKSEAPSSQEQDA
TREVNDRKVISVEGADTDAFADDNDLADHAVLVIGRVMVNIILYEMSHSKIAVLGETDTT
KSVKIGLATKQAAAGNLEAVSLAENTRAAIFNDDRYTLQVTHMLIAAFKSNKGSKYIVLA
ATEFDISLDQSVNLEAQTVN
>Tip_1507
MSENESATLLEAMFAINLNSGTYDFQLVAYDSAVKRRAEPLLDVGTSIVASVLPEALQGL
HCSQLAEELIKLFVAIQCDCVELVVNEDLKNMLTDCSLMENITLVTQHTEGNISAETDYL
KICANGETMYFDLITLAALFTNQAAQGRCSDVMAWFVYNSTDFTAIISASTVRHVVVELD
SRNADYARVARQARFILVQLPHRNGLILLIRVNYSNKKVEINNLERNLRNYRELNRNKHS
NAVVAAFSNFLYIVNVIEFFVPSYVPVFRGGFFSNNSANAEVASEVFSDYGFPKYCVNYN
TTIISDYTVMAHQKHNETLENNPHLSINAAYNAQEDKISFRFEPLNAIKSDSPASEEQDD
IRRIDDRKRISVDGGSSKVYADDDTLVDHSVLVMGRVITDIIIYKATKTNLSMLEERDTQ
EMVKIGLTSKLPSNGKLEAVSLTDNIRAALITDERYSLSVSHLYVSAFKLTKSSKYLVMS
GTEFDIAMDQTVDLARQAVN
>Tip_331
INKDQAGVLLDAMYDTNVAAGTASYEIIGYTSTMGRVTEGVLQVATKVDASALRLCIQLI
HPNQFSLRLFKMMVGIQVVAVGLITTENLKNLLSQARIIETFVWVNDQSQGALKVDTQYL
TWSGDDETVFSDVCIVVQLYVNISQQTSYANVIGFYLYDTGDVEAVLGAPHISLTVVDIN
GKKAAHNRVSKQKKFILVDLQHRNGIATGLRVSYTNKMVELQKLRKFLRTFNGIHASRDA
ETVCAEFSAFVFLLDVADYRSRPTMKSFTGGQWCTGNTNTDCPCEIYGDYSFTATAVTYS
NSVVHQMAILSNDLCADRMQSVAHVTIASVFNAREDAVTYRFESVSVIKSRTPADADDDN
MKNLNARRTIYVEAAGSNTLADDNRLEERGTNILSREVTSDLVYKATLSKKTEMDVCNAE
QSLKISKVAHVSATDPLSAISFTDTVRIGLRPDARYTLSVGRIFTAAYKHHPSTAYILLD
DADDDLALEQKLEINVAEIG
>Tip_3018
IHKNEGGTLLDSTYETNVEAGTCSYELFGYTTTIGRVTQAVLQIAVRLDATAMRRCIRLV
HPHQVNQRLFKMMVAVKMVGVKVITAENLANILPEARLIKDFTWVDQQTQGAVDVDTQYL
TISTEGEVLFVDVTVLGLLYGKPSQQTNYTNVLAYFLFDDGEVPSVIASTTISFTCVNIH
GKKSSHQVVNKQVKVILLHLQHRDDIGTSLKVEYIDKMVEIQSLERRIQTYSSMRSANDA
KTIAAEFAAYVFIIDVADFRTRATMNSFSASVVGTSSSNTDCPCEVYGNYSFARVAVTYS
NGVVAQFSIVSNQLCQDRVQAIAHVTIQAAWNAREDKITYRFEPINVLKSRTPAQTDDDD
LKKLDARRQVYVESSGGNALADGDKLEEKGINLISREITSDVVYRATAKSQSEQDVCNVE
EALKISRVARLPASCPLRAISFTHTVKVGVKNNDHYSLALSRIFASGYKYREPTRYILLE
DADSDLALEQQLDIDSVSIG
>Tip_3019
LNNDEAGTLLQSTYETNVDAGAASYEVFAYESAIGRVTQAVLQTASRLDAVAIRRCVRLL
HSDQINDRLLKMMITVEMVGVKVVIGEGISNLLPKAQLIKDVAWVDKQTQGAVPIDTSYL
KISPENAVLFFDLVVLGLLYSRYRQQTRYANVLAYYLYDDGEMPSVLSSTTISFTVVEID
GKQSNHQQVNKKVKVVMIELQHRDSIGITLRVQYTNKEIEVQTLRAHLEAFSSMKTTDDA
QTVAPEFAAFLLILGVADFRLRATMRSFPTAVVPSNSANTNVPCEVFGNYARQRVAVTFS
TGVVEQMAVISNQLCHTKLQNIAHVTIAAAWNARQNKVTYRFEPISAIKSRSPAEKEDDD
LKKLDARRQIYVENAGGNAIGDGNELEEKAVNIVSREITSDVVYKVSAKTRSEQGVVNVS
KSIKIHRAANLPAGCPLRAISFTHTVKIGIFKNDHYSLALARVYAFAYKHREPTKYILLE
DADDDLSLEEQLDIEAASIG
>Tip_857
IAKDNTGTLLDATVETSVSAGTANYEAIGYTSAVGRVTKPVIQVAIRVDANAMRACAQAC
HSDQVSHRLFKMMVAVDIVAVALVTAENLRNLLSQAKLIESMTWISEHSQYAITADIQYL
TIRADNEILFPDLAVMFQLYCNISQQAEYANVLGFYLFDTGDVPVVVGASTISFSIVDID
NKKSAHTAVNKQKKFMILEMQHRSDIGTRLRITYVNKKVEVQQLEKHLRAFRGIQSSRDP
ATVAGRFSNIVFLLDVADYRTRPTMKSFTGGKFSADESNTDCPCELFGNYSFTRHAVTYS
NGVVHQMAVLSNDVCDDRVQQVAHITISSAYNAREAQIKYRFEAVRVVKARTPADADDDN
IKDLNARRQIYVEAAGCNAFADADKLSERSTNVLSREVASDVVYRVSLAKQTEMDTCNAD
MALKVSRTRNMSARGPLSAISYTQSVRVGVWGDARYLLAINRVFAPCYKRHPTSAYILLD
DADDQLALDQKLEIDATEIG
>Tip_1790
IRKDQGTTLYQAIFDTNVPAGTASHQLVSHTSTVGRVTESVVQISQVLDAAAFRLSLNVV
HANQWDVRLFKTMIPQALVALALVMNEGMKNLLSKARLIEALVFVDAQAHGSIDVDTQFM
TLTCNNEQLFRDAALAVQIHINRCQQSSQGDVLGLHLFDTGDIESAIGSSTISWSLVSMD
GAQVALQGIDRQRNFLLVRIQHRNSVATGMLVDYVNKMIEIQKLERYLRGYQGMNPNTDT
QAIAAKFRAFVYFLNVVDYDARASRNSFSSSTYASGAGNTDMPCDIYPNYAFTQASIDFN
HGVVKRYSIVSNATCDERVTNLAHITLSSVYNARENQITFRCESTGGIKSRSPADADDDD
IKDFNARRAIYVEAAGSNVLANDDKFTERPINIISADVTSDVVYKETLPSLYELTVANVY
AGIRISGVRNVMASGSLSSLTYNQSIKIAMWTDPTFELGVDGIYSAAYKFHPKVAYVVLE
DSNYDLALEATLEIQTANIG
>Tip_2076
IRKDQATTLYDSILSTNVQTGNASHQVIAFTSAVGRVTEAAMQLAVSFDASALKLAVHSA
HTNQLSFRLFKMLIAGELNAVGLIIDEALENMLRKASAVEAMVWINPESHGAVSADTQYM
TISDDHEVLYRDVGIALAIYANHSQQSNCAAILGWFLYDTGNLEAAIGSPGISFSFVDID
GRKASQLNVTKQKKYIVIDLQHRDDVATGLVVSYINKIVDVQKLENFLRAFGTLRTRREA
MSIASAMRGSLWLLDVVDFRQRPTDRSFSTATYAQGSANTDVSAPLFGDYAFTQDGVSYD
NGVVKQFPIISNPLSDPRLQSLAHVTLTSSWNARESKIAFACGTTEHMVSKSPAEVDENN
VKEFNARKMVYVECAGVNALADDFKFANRTVHILSADLTSDVVTKAGLTQKYEVDVANNQ
ESVKVSYAKDVTASGKLSAISFTNTMKVVINTDDRFRLSIEYVFSASYKFGPKQAYIIIA
NSNEEVAINQSISIDDANLG
>Tip_2077
IKKDQGSTLFDSILATNLKAGNTNHQVIAYTSCVGRVTEPAFQVAIVFDATVVRLSVSAR
HSDQMSYRLMKMMVVANVVAVSLIVNDKLTNLLGKANVIEALVFVGPNGHGAVSTDTQYL
TVENDEEALYQDVGVAISLYTNKCQQASYADVIGFYLYDSGNLEAAVASTTVSFSFVDVD
NRNASQLLVHKQKRYILIDLQHRNQTATTIQVSHTNQTVEVQKLEKQIRMFRGIRSSQEG
NSIVADFQSYVWMLNVIDWRLRSTERTFNEATYATGEGSSAVPSELFADYAYSRDAVNFD
NGVVRQFRVISNQISEEKFQSVDHVTLESTFNDREDRVAYAFSSTDEFQSKNPAEDDDDH
TKSFDARKITYVQAAEANAYADDDPFTDRGTHLLSADVTSDLVARTTLTKVHVVGVANCK
NAVKIARVPDIAAAGSNSAITHVETIQVAVETDAKFGLSLTNIYSAGYKENPKTAYIILS
ESNEDVAIEQSIEINAGSLG
>Tip_75
INQDQAGTLLDVMYNTNVSAGTASYQVLAYTSEVGRVTDGVLQVSSVLDATALRLCVQLT
HSGQLSTRLFKMMVAVGMVAIGLVVAERLKNLVAKFKLVRSILWINTKSQGTVNVDTLYF
TIAGEQEMIFKDIPIALQIYANISQQTSSADVIGFYLFDSGDIPAVLGAPTVSYTVVEMD
GKSCAFTAVPKQKKYFMLSVQHRQTLATGLKVEFVNKEVTATKLEKYIRAYNSLSATKDG
KTIGCQFSAFLFILDVADWRHQPTMQTFSGGQWSSGGANTDCPAEVYGDYAFARHGVDHD
NGIVQQYAVLTYSMCGDRLQLIAHVTIAPAYNARETRITYRCDSVNTVKSRSPSDKDDDD
LKNVSARRIVYVEAAGVNALADDDKFENRAAYMLSREVSSDIVYRAELGNKMEMAVCNAT
AALKITGAQHVAAQGPLSAISYTDSVRIGINRDAHYTIAVTRVWTSAYRHHPATAYIVLN
EADDDLALEQKLEIDAAPVG
>Tip_3066
IANDEATTLPEVMYNTNVQSGTSSFQILAFTVTIGRVTDGTLQVSELFDASALRMGVQLM
HGQQLSTRVFKMLVSVQIASIGLIVEERMQDLISEFKLVRDLVWLSERGQGTVTADTLSV
TCSGEDDILYKDVPVAAQIYANQEPQVSLADVISFHAYDSSDLPAVIGATTISFTLVEMD
AKNCAHGEVSKRKKYFMAAVTHKNSLSTGLRVNWVNKTVEVSKLEKSMRVYRTLSSTQSA
RTVGADFSNYIYLLDVAEFRRPPYQQSFSAGMFSTGKAKNDCAAAIYASYAYNTDGVGFS
HAIIKEYTILSYSVNDDRIRTVKHVTISPCYNARENRVTYRYQSQSTIKPRSPAGEDDDN
AKDTNARQFIYVERGGANILADDDRYANRMTHIVARKVSSDIVYTPRQVKQLEMNVCNCR
AALKITGGKDTAAPGRVSAISYTDSVLVGLHSDDHYSIAISAVFTASYDRNPASSYILLD
NADDGLALEQTLEIDAAPVG
>Tip_3067
IKNDQASTMPEVMFNINVPSGVADFQILAMTVSIDRVTEGVLQLSLTFDAGAMRLCVSLM
HPEQVSTRVFKMLIGAELASVGLIVNARLEDIITRYKLVRDLVWIGARSQGTVTSDTLSL
TLSSDDDIMYHDVPIFLQIYGNIEKEASLGDVIAYFLYDASDLPAVISASTISFTVVEMD
ANTCAQSNISKQKKYLIAAISHRDELSTSLKVHWLNKPVDVSKLEQMQRVWKSIHSTTEC
KTIGSEFSAHIFLLDIADFRHPSYKKSFSTGQYVTDSANNDCVAALHVGYAYSENGIGFC
NSVIKEWAIISYDVNGERMQAVQHVTVTPAYNAREKHVTYRAQAAETIKSKSPGGKDDDN
TKGKNARRVIYVENVGVNAVSDDDKYASRALSLIAREVSSDVVYRARLATELEMDVCNAQ
GAVKIATTRETPAPNKLSAISYTSSVRMGLERDQQYSVCVAAVYTAAYENDPATSYILMK
SANRGLALDQELEIEPSSVG
>Tip_2979
LQNDQAAAFPEVMFNTNVEAGTANFQILAFTAAVGRVTQGAVQISISFDANAIRLCVQAM
HAEQMDRRIFQMFVALGLTSIGLVIREQMKNIVSKYRIVRTMIWIREKKQGSISADTLSI
HLVSDQQFLFADAPLAFQIYGNIQQQTSVADVIGYFLFESGDLPAVIGASEISYVVVEMD
TQHCKHSTVQKQKKFLLTKVQHRETLATGLRISFANKVIELSKLEQFLRVFGTMRVTKEA
STIGAQFSAFLFLLNIAEWRNPGHMQTFSCGQYSTNAAHTDIATAVYGNYALQRNSMGFS
NAIVQEMTVISYTACEDRFQKLAHVTIVPAYNSREDRITYRFQRVNTIKARTPGADDDED
VKNINARKIVYIERAGANAFCDDEQLGDRAENVYARQVTSDVIYKAKLTQQIELAVSNSE
EILKITGGKSVSAHCRLHAISYTNTVRVGLYYDEQYAIALHRVFMAAYKENPAESYIVLD
KADQDLALQQQLEIEASPTG
>Tip_2980
IQNDQSATLPEVMFKTNVEAGCSDFNVLSFTAAVGRVTEGILQVSMVLDANALRLCIQAS
HADQISRRVFKLFLGVGIASIGLLISEKLNNLVDRFKLVRSMTYLHEQKQGSITTDTLSF
HMASQSEMIYIDAAVLLSLYSNVEQQTSVADVIGFYLYEKGDMPVVIGASTISFVIVEMD
ASNCAQSTVPKQKKLMMANVQHRDSLATGLKIEFTNKVIDISKLDQAMRAYGSLASTNPG
TSIGVQFSAYLYLLNIVDFRRPAFEQSFCTGQYCTAKGHADVGSAIHGNYVYTRNSMEFS
NGIVQEFTILSYAACGDRLEKVAHVTIKPAYNSREERITYKYQRVHTIKSTTPAGRADEN
AKDLDARRVVYIERSAGNALCDDDEFANRGAHIVARQVTSDVVYQAKRSRQIKMNVCNAE
KSLKISEGKSTAAQGRLRAISFTNSMKIGIWMDEHYTIALNQTYTGAFKHHPATSYILLD
EADNDLALEQRLEIAAGTTG
>Tip_192
IKTDQSGTLMDVQFDTNIEAASANFQVLAYTSAVSRLTESTIQAAATLDANIIRRCIESA
HAGQLSARLFKLIVCLRFMAVGIVIGEDLANMVPQARLIETFVWVCEFSQGSVTSDTQFI
TIGSEQEVLFLEVAVLLQLYTNVAQQANYADVVGFFLFNGGDVPAVMGGSTIPYTVVEIN
PKETSHHSVTKQKKYLLVDIQHRDSIAIGLTITYLNKEVQLCRLERWVRSYKTLKASRDT
RSVSSEFSAFMYLVDVADYRERPTSNDYKGQQYAAGTSNTDVPCQVYSNYSFSGLAVDFD
SGIVQQLSVISNELCDDKMRAIAHVTISAAYKAQEKQITYRYETIDKLKSRTPSDEDDND
QEKLDARRHLRVEVAKANTFVDDDKFGSRAALVAGRRVTTDIVYRGTISKSVEMGVCNGH
EALKITRARHVSAPGPLSEISYNDSIKVGIHPDERYKLAISRIYIAGFKCNPEGAFVLLG
PTDNRLTLEEKLEIEIEPIS
>Tip_3487
IRKDESGALLDAMFDTNIQAATLSFQVVGFTSSIGRLTESVVHVAVILDAAILRMCIHAV
HADQFSSRIFELIIAVAVAAIGLVLQENLQNLLSRAKLIQSIVYVNAISQGSITAQTEFV
TISHDYEMILTDSALVLQMYGNVAQQSTYGDVVGFFLYDGGDIPAVIAGPTIRYTVVEIN
GRETAHHSVAKQKRFMLIRIQHRDRIAVGLTISHTNKQVELTKLQKYIRAFKSIQASRDL
QTVSAEFSNFLHLLDVAEYRIDPLAQNYTKSQFTTASSNTDVTQEVFSSYSFSKMAVDYD
SGVVRQLTLVSYDVCDNRLREVAHVTISVAFKSREGQVTYRFEAVKDIKGRTPSENDDDN
VRSVTARSHVEVEHSGPNAYVDDDEVSERASYVFGSEITTDVVYKGSLTRKIELNVCNAN
EALKITKARYCGANGPLSCISWSNSITIGFQSDVRYSLTLARLYVAAFKAHPDNAYIIVN
EANHDLALDQKLEIDVATIT
>Tip_3488
IRENESGALLDAMFDTDIAAASLSFQVISFKASIERLTEATVHVAAVLDASVMRMCVYAM
HADDLSSRMLKLIIGVAMAALGLITEQDIKNLFAKAQLIQSLIYLDAITQGSVAANTEYL
TMKNNTEMLFAQSALVIQLYANVAQQASYGNVVGFYLFDGGDLPAVVTGRNIRFTIVEID
GKEVAHHAVTKQKKFLFVRIQCRSHLAVQLTIAYLNEQVELQKLQKYLRGYNSLRASKDA
KTLSAQFSAWLHLLDVAEYNSDALLQNYQESQYGSADANTDITAKIHASYSYGRMAVDWN
SAIVHQYSVVSYNVCGSRLRPIAHVSIVASFKSREDQVSWRYEAINDVKGRSPTDNEEDN
IRGLNARSRLDVECSGPNAYTDDNELPERGALMFAREISTDVVYRQSLTKKVEMKVCNVN
QSLKITRANDCGASGPLSAISWANALTLAIRADARYKLALTRFYIVVFKKQPENAFISIE
SADHSLALNQRLEIDASGIT
>Tip_1771
IRQDEAGALMDAMFETNIEAASVSFQVVGFTSSVGRLTQATVHVAIALDAMIIRMCIQAL
HANQLSARIFKLIIAVALAAIGLMLNENLQNLLSKAQLIESLVYIATISQGSVSADTDFV
TITSDDEIVFTDAAIMLQLYGNVAQQASYGDVVGFMLYDGGDIPAVVGGPTIRYTVVDID
GRETAHHSITKQKRFYFIDIQHRDHIAVGLTIAYMNKTVELSKLEKFVRAYKSLNASRDA
KSVSCDFSNFLYLLDVAEYRYNPLMRNYVKAQYCTAGANTDITQEIFSSYSFGSMAVDYD
SGVVHQMAVVSYDVCKNRLRDIAHVTISGAFKARENQITYRWEAIDDIKTRTPSDADDDN
QENLTARRHIEVESSGANMYVDDDEVSERATYVLGREITTDVVYRGTLSRKIEMNVCNAH
EGLKITNAQHCPATGPLSCISWSNSVRIGLHTDARYKLALSRLYIAAFKTHPENAYIIVN
DADHDLALDQRLEIESSAVG
>Tip_1658
LTDHESSTFMEAMHNTDIETHAGNYQIIATTCAINKRAAGLFDVAMILIMTVLETAINPI
HLQRIEQSMLKMLIARAIDCIRLVVREELHKIISTARLVERLLFVDPHAKHSVGAETEYI
KMALGDERVYRELFIRLIVYANHAAHFRLADVFGYWVFDSGDLPSTLTGSTVRENMVEID
SKQPANHNVNREKRFPLVRLMNRDDIGISLDVEYSNKKIEVSAVYKRTRALQDIRGVAKS
ESVATSINNYMYILYVIDYRVEAASCTYSATHYAISTSGSEVAADVFPDYPYTENAAQYK
SSIIDDHSLLSQAACDERMRSMAHVTVASAFKHHESTVNFMFESLDELKAEMPAKGDENR
TTNLRTRRRVQVQHPSVKTFTADSRLAERGEELLTKDLSNQIVRKFRVALHLEVKASAAY
ETIAICYAQDIGSSGAFPAISYTHGIKIALLTTARYMMAVSHMFVSNFQRNPGSAFVQVS
ETDTELAIGHRLEIEGGSLG
>Tip_1659
LNDHDASTFMDAMYNVDIKSHEANFQLIATTSSVNKRAAAVFEIAVIMIMSILEQAINPT
HLARLESSILKMLVSSALECLRLIIKEGMKKLVTKAQMVERMIFMSAKSKHAVSTETEFL
KLTLGQQRFYQEAFVLLIIYANEAAHFQVADVVSYLVFDTGDLPSTISGSNVRENLVEID
TKEPANHKVTREKNFMIVEMQHREKIGVTITVQQWNKPVEVAALYKLYRSLRNIRGAGEN
QSVSSAINHFLFILQIVDYRCAGAPSMFTTTHFAISDANSDVAASIYPNYPYRKNSSQYQ
SSFIDDYSIISQSLCEDRMKRIAHISVAAAFKHQEHRVNFTFETLKQLKAEMPAKGDENH
VTHSNTRRAVEVQQVSAKVFAADNRLSEQSVELLTKDLTNQVVRDVPKTRQEDIHASAAQ
ENIRICFAEEIASAGAFPSISYSHAIKIAIQATSRYKMVVALLYVAAYQQNPGRAFVEVD
RSDTELAIAHRLEIDASTLG
>Tip_846
IREDENHTLMDILFATDIETGTADYELIPTATAIKEMAEGRLQVAKQFLMRLLESAVQSV
VSDRIECALIEIQVTVAYECAKLILNEDIADILGRARLIETLIFVGEFAKQNVVADTDFI
HVLAHEQALYQESAIIISLFCNQKAHFKICNIITFYVFNGVDVQSTISGPEVRETLVSLD
SRGARTTRVKRAKKYMVVHIYNSDEVGLIIRVDYNNQAVELSQLYRYYRAYNEIEGVHEV
QSVATQTKDMMFLLNIIEYRIEAAERNYTTGYYAINAVAAEVCGATFGNDPYNTNSMNYD
NVFVDKLGIVTQDIAGARLSAVTHISAKSAFKDKGNRVNYVFEDIDQIKEQKPADDDQHH
CTDKTEQRNIDIDRVEAKTYSADNKFADHNLEAVAKDITSQMVDQMTLQLQMALEARSAS
TALEICFVRELSATGRFAGLSFTKTIQIALHSDDRNSLAVSFILMNFYRFDPGSCFIAFQ
DTDSGLSIATRLDMKAKTVG
>Tip_1607
MREDECNTLFEVLFEADIDTGQASFEVLAYAAALKEAAESKLRVSSRILLGVLDDGIQGV
VANRLRFTIIKIMVKRAMECAELIVEANMTDLMKKASMIETMVYISKSEKQSIQADTDFV
HVSAGNEKLFTESGLFIALLVNWGAHFRLINILSYFVFSSVDLQATVAGSDVRVSIVTLN
TKGRRQTAVSRDKKFLLVKLHHSDNVGLVIKVDWCNRELEVSQCYGDYRALSRLRSTEDT
STVVMAIRQWIFLLNAVEYRMNLGDTDFTGALFTSGTGAAEIASDMYSEDAWTQQSMKFN
NVIIEKFSVCSQVVAGSKLSALNYITAGAAFKKKDKRVTYIYENVHAIKEDKPIENDQHN
ITPANDQKRLRIQKCKANRFSADNDVPSHGVEMLAKDVTAIVVGKTYSSRTVILSAATAS
KAIRICYSEDLGAPGQFEALSFNKDVKVSMGPDSRNSLTVGFVWVNFYRMGANTCFVLLA
GTNDELSISTRLDLDASNVG
>Tip_3703
MRPNEANSLFDILLERDIDSGQADYEVLVTETAINEFAEGKLAISQSLLMSLIEQGLQAA
VGDRMRYSIMRILVSADLECAKLVIDADVSSILKQATFIESILYVSQQAKDSIRSDVDWL
KINTGHEELFVEAGLIMALLANARAHFRQVNIMCYLVLSSVDLQVHVGGRQVRESVVNLS
AKGADNGKIPRQKKHVVVAQYHSDDVAVLVKVDWENREVEICRIYGHIRAFHRFRSVDEA
RTVPTDIRHFVFMLNVVEYRIAVGDRMFTTALFAPGSPASEMSADVFANDAYCAESLDLN
NAIIEKFSICNQAFADGRLSPANYIACDAAFKQRDGRITYILENATTVKEQKPISEDQDS
TTEANEQKQVDVEKCDAKKIAADRTLTDHAIEVFDTSVTTAVVDQLYRTRQVMINVKNAY
TCISICYSKSMPSGGRFEALTYNNDVKVCLHDDTRNDLPLLHTFISFYRENPNNCFIMME
GTDDSLSMSSHLDLASKSVG
>Tip_3704
MQPDESNTMFDILLHVDINGGQGEYEVLATASAVKELAESTAAISTVILMELMDKGLQAT
VSNRYRYSIIRILVPIDLEAAKLVVDANVEDLLNQAALIETLSYLAQCAKQSVQADTEYV
ELTSGDETMYSDNGLMFALLSNHKAHFREANILSLYVFSTIDLQVRISGREVRLSLVNLQ
KNGADNAEITRQKKYLIAHQHYSDDVSIIVEVGWSNRGVEICEIYPYYRSYKRLKSVDDA
GTIGGAIKTFIFLLDILEYHSSSGKSAFSTALFAIGTSAAEVATEVVADDAFSQKSMECD
NGIIEKYVVCNHVVANGQVSTINYITAASGFKKQDDKITYIHENANTCKEDKPIENDEHS
TTPKSKQKQVEVKKCRGKKYVADNSIADHSTEVIDTDITTMIVNQIYKTRQLVLEVKTAC
TAIRISAMKDTAAAGQFTSWSYSDDVKLAIGPDQRNSLRINYVFVCFYRLNPTSCFVLID
PSDNTLTISSQLELKAKSVG
>Tip_1594
MEEDEASTLMDILFAADIDTGERAYELMVTASAVKEMAEAKLQVARDILMGLLDNGIQST
VNSRLRCSIIKIMVSIAYECAELIVEEDVADLLTKARIIETLIYVGNNAKQNIVSDTDFI
HVSSNNQNVYAEAGLVISLLANYKAHFKVVNILAFYVYSGVDLQATVAGPEVRETVVTLN
TKGAKNTRVQRQKKFILIQMHHSDKVGLVLKVEWSNQDIEICQLYKLYRAYQRLASIDEA
KSVTCDIKDYLFLLNIVEWRVNAGEKNYSSAFYAIGAGAAEVGASVFSNDPWTRNSMEYD
NVIIEKFNIVSQAAAGAKLSPINYITATSAFKKKDHQVNYIYENVGQVKEEKPVDDDQHH
CTPVHEQRRLDIKKCRGKAFSADNSFANHSIEAIAKDVTTVVVAQMNLTLEMALNAETAT
TAIEICFSGELGASGRFAGLSFTSNIQIALHPDERNGLSIDFIFMNFYRNDPSSCYVQFQ
ATDDALSIDTKLDLKGKSIG
>Tip_667
IGDNDTHALIDILFQTDIAAGSSSYEVLSTACAIKEQAQAALKISLTLVMQLLQRAVHCL
VAARIKCTFIAMLVVVTFECAKLIISESLSEVLSKARLIEALKYIGNFTKYSVVTDTDFL
QLSHHHQEVWEEVSVLLSLFANNRAHFKIADILTMFVYNGVDIPSTVAGSAVRETLVHID
ERNAQTHVVSRQKKFILIALQNQGRVGLLITVDFENQEMELASLYRYYRALREIKGVKEN
KSICCKIKNFFYLLHILAWRLAAAGENYTTGYLAIGSAGTEAACSTFADDPYSRHAMDHD
NVFVDEFGIISQEICGDRVSPIAHISADAAFKHKDGRMNYVLEDVKRLKEQAPVETDANH
LTQTHEQRKTKVNRAEAKLYTTDNRFTEHALQIVGKDITTQVVDRVPISIQASLNAETGT
TSLAISHAKETTATGKFACLSHTKHVQIAMNGDERNDLPVGFIIMNFYRHEPGSAFIALP
PTDTALAIAQRLDMQCKSVG
>Tip_1413
VKDNDVETLLDIMFGTDIDSGIGNYEVLGTAAATQEQAQARLQIAIRVLMQLLEQAIQAI
VAGRLKCELIKLLVAIDLDCVRLVVKENMAELITHARVIESFVYVGQYTKKSIVLDTDFI
QLAGNSQSLFSEKGMLLAIFSNTRAHFKLSDILELWVYNSVDIPATIAGPSVREKCVHID
GKQAETNKVTRDKRYMLVHLQNQHNVGLIIKVKYKNQPIEIAGLYRHWRALEELRGVRKS
KSVSATIKSYLFMLHIVEWRKEAADRNYTETHLAIDSAGSEVAAEVYPNDPYSKYSMEYD
NVIIDEYSIVSQHVCHDRFSPATHISATSVFKNQEGKVNYVYDDVNKLKEQAPPQDDQND
STQATERRRVKVKRAGVKMWSASGKLNEHVAQIFGKEVTQQLVDRSPLTIQQSMHADTAD
TALAIVHISRTCAAGRFANLSFTKAVQVSILSNERTDLPISFIFVNFFRFEPGPAFIAFP
EEDTELAIAQELDMAAKTVG
>Tip_1414
IHENEAETLLDIMFQTDIKSGIASYEILSTAAATEEQAQSRIQVGIRLLGSLIELAVQAT
VSNKIKVALIKLLVGTAVDCIKLIVNEDLSEILTQAQLIESLAFVNEYSKKSIALDSEFL
QVSDNQQQLFAELGMMMCIFMNARAHFKLTEIFSLFIFNAVDIPATISGSSVRESVVHID
GEDSDTRRVAREKRYLIVLMQTRHNVALVVRIEYKNEPIEIATLYKRCRALNELKGVSKS
RSIASTIQSLFFLLHVIEWRSTAAEKNYADAHCAIDSPGSELASDVYPSDPYAHHAMDFD
NAFIDEFGMVSQQLCEQKLSPIEHISARAVFKHQEQKVNYVFESLDKMKQQAPAQGDENE
NTTTTERRKIRIKETGAKLWAADGRLSEHIAQILAKEITTQLVNETPLIIIISLHADTAS
AGIHIVLLARTAAPGRFANLSFTNSLQVAFHDNKRTDLPVTFIWVNFFREDPGSAFIAFA
EENTELSIQQKLKMTSKTTG
>Tip_1055
MNDSEAETLLDIMYATDIAMGITEYQIMVLSCAVEERAQGTLTIASVLVMGILERAANTP
TANRINAEMMKILLCEALECVELVIDEEIKDLLAKAKIVEALAYIDEHDRASVSLDTDFI
QLQSDKQPMFEQVAAMLILFTNGRAHFRVANVVTLYLYNSADLDATISSTTVRESVVQID
TQNPKTNLVENEKRYVLVALQNKNKVGIMLAVNFTNREVELSKLYRRLRSFKEWHSVRKC
KTIAAGLKDFLYLLYVLDWRISAAEKNYSKGHYGTNSCGTEIATQVFGNCPFTKFAMHHQ
SIFVDEFTVIAPQQADARMQTVTSVSAKSGFKSQESRVNYLFEQISHLKEEMPGKKDENH
AKNVNDRHRVEVEAAGGKLFASDNTIADKGIEVMASDITTQVVDKVSTSIYVAIDAKETH
QALAVCNTKDSAAHAKFPNLSFSNAVMIALHSDKRNTLAIGYIWLNFYRLNPGSAFVAME
DENHALSLSEQLDLDGATLG
>Tip_1084
MKDNEATTLLDIMYATDIEMGTVDYQVLALSCAVEERAQGTLTIAFKMVMGLFEKAANAA
TADRINQAMMKLLISFSIQAIDLIVDESIANLISRAKVIEALMFIEEEDASSVSLETDFI
QINSSNQELLEQVSAVIILFCKGEAHFRVSNVVTLFLFNAAELDASVSSSTIRESIVQID
SQNPKTDLVQNEKRYVLIALQNKSQIALMLAIDFVNRPVEVSNLYKSLRSFREWSSAKDC
RTVLADLKNYAYMLYVIDWRVSTAAENYSRGHLGISASGTEIAVQIYGDCSFGKYAMEHQ
SILVDEYSIVAPEQAQDRLQSVTNVSARAGFKDSESRVNYLYEQVAQLKEQMPGKKDENH
TKNVNDRHNVNVKRAGAKVYASDNIIANNAIEVLASDITTQIVSRLSTNIYLALDARDAQ
DALAVCHSVETGASARFPNLSFSNAVQVPIPPDARNGLGVGYVFVNFYRLDPGSAFVALE
QENHALSYSEKLELAGVALG
>Tip_1085
MKESEASTLMDIMWDTDIEMGVGEYQIMVLSCSVKERAQGALTVAVVLIMNIYEKAANAP
TGARFNAAMMKILIAESLQCVELILTENIASLMAQAKFIEAVAVVEEFDASSISMDTDFL
QLKTGSQEMYEQLAAVIILFTSNRAHFHVSDVITLFLFHTSEFDAAISSTSIRESVVQIE
TRNGKRDLVGNEKRFIIVALQNKNHIGVALAVDYLNRPVEVSNLYKSLRAFQEMKSVLDA
ETILANLKDYAYILYVIDWRTSAAAENYSKGHFAIASAGTEIAVRIFGDCSFGQHAMEHQ
SIFVDEYTVIAPDQAQQRLRAITNVSTRAGFKDQESRVNYLWESVKELKEQAPGSDDENH
AKNVNDRHRLNVKASGGKLFATDNTIADNGIEILASDVTTQIVNKTTVNVYLAINARDTW
ASLAVCYSIDTGATAKFPNLSFSNAIMIALEQDQRNSLGISYIFVNFYRVNPGSAFILLE
DENHALSYSESLDIPTVELG
>Tip_938
VVDSEVSTLIDIMYATDIEMGIATYQILSYAVSMEETAQAVLTMALTLIMAVIDKAAYPC
TSHRQNAELMKILVGGDVDCVELIVGEDIQDLMGNFSLIEALMFINRHTKSSISLNTDFI
QLASDDQTKFAQLFLMIILFSNARAHFAIANVIALYLFDATDLPSAIATPGVRESLVEID
AQTPETSMVNKERRYFIISMQQKSSVGIMLRVDFTNRSIQLTRLYRAYRTFRELKNIKKG
RSVIADLKDYLFLLYVLNWRLAAAHKNYSEAHYAVHAGGSEISAEIFTDCPYAQGAMNYS
SVFVDQYTTIAQQQAKQRIQVITSVSISSGFKDQDRKVNYVYETIGHLKEEMPGADDQNH
ATNIDDRRRVNVQRSGAKFFGSDDKIGEHAIEIFASDITTQVIDRITNSIYAALDAREAH
TALAVSDVRGSSATATFPNLSYSTAIMVALNPDDRNDLPVSQVYIGFYRKDPGDAFVALD
EEDNALAIAERLDLQAATVG
>Tip_345
VKDNDIETLLDIMFQTDIDSGIAHYQMVATACAVAERAQARLQMALIMLMAIMDRAANTV
HGPRISCALLKMLVCSALTVVHLVIKEIAAEILAQAGIIETLLFVHDYSKTSIALDTNFL
QITTDNQMQYAERFVVLTFFANRQAHFRVSNIMSLYVFNGTDLPAAVSGPSVRETIVQID
AKNPDSHRVARQKRFILVKLSNQNTVGLMLAVGYSNQPVEVSRLSRQYRGLREIEGVTKA
SSIGAIIKNLLFLLYILEWRVAAAEKNYSEAHYAISSAGAEVAADIFPECSYKQCVMEFE
NVFIDDFSVVAQSMCDERMQGMTHVSVQVAFKNQENKVNYVFESVSHLKEDMPGRKEQNE
STQSSERRKVLVDAAGSKLYVADNRISEHGIQLLASDVTTQLVDQIPISIWLTLNAREVN
TALAVCHVQNRAATGQFPNLSYCDSMRIGMTQDEKNEMPVGFVFVSFYRYEPGKAFVAFE
EEDTELAIAERLDMKVAPVG
>Tip_326
VRENDVETLLDIKYHTDISAGIANYQVIATASAVAERAQARLQVAMTMIMTVVDKAANAA
HTKRLSYAMMKMLVTTPLDAIGLVMSEGLNEMLSKASLIESLIFVNANTKHSVALDTNYL
QLKRSNTIQYVELFIIMIIFANLRAHYRLSDVMAFYVFNGVDLPAAVSGPSVTESLIKID
TKNPETHSVSRQKRYLLVKLQNQNTVGLMLSVEYSNQPVEVSRLYKHFRGLREIKDISKT
SSVACQIKDYMYLLYIIEFRIAAAAKNYSHSHFTISTSGSEIAGEVYPDYPYTGLCMQFE
SVFIDEYGIVSQHMCDDRMQTITHVSTQAAFQGQEDKYNFVYEDLDHLKEDMPGDYDQNN
LTNCDENRRVKVDRAGADTFATDNRIAEHPMQVISSDITTQVVNRVPINVQLSLGADEAS
SALAVCYVQDSAAAGEGPNLTYSEALKVCLAGDDRNEMPIGFVVATFFRYNPGSAFVAFQ
EEDTALAITQRLDMEMGKIG
>Tip_52
VRDDDGATLIDVMYGTDIKSGRLEYQIIATGAATQKRAQAVLEVAFVLAMSLLENAVNAL
HANRISSSLLKMLVSIDLECIQLIVDEDVTKMLKNARVIQSLLYIQEDTKHTVTLETNFV
RMGRKDQSVYQEFVTILIMFANRRAHFQVSDIFAHYVYNSSDLSSSIAGPSVRQHLVDID
TRNPENHRVSRQKQFLLIRLQNQHNVSLLLEVHVVNQAVEISALRRLYRSMRDLRGVSKC
VSIASPVNNYMLILYIIEFRGSVTETNYSTPHYVANSVGSEVAADVYPQYAFGHWAMNFN
SVFIDDYGVISHDLCDDRLQTIAHVSVNAAFKHQQNKINYVFETVNDLKQDMPGAEDQDS
ITNAKERKRIDVNRAGAKNYAEDNKLCENAVQMFPKDISDQVVDNLPLAIRLDINALEAY
RTLAVCYAQDSEATGQFPTLSFTHSIQVGINTDNRHDIAVSFVFLAFYRRSPGSAFVELD
EEDTSLAIPQKLDVEAATVG
>Tip_615
VKQDEASTLLDAMFETDVDAGPSDFQILVTAGAMPKRADAFLEIALILAMSLLEQAVTTI
HASRQSVAMLKLLISKEIACVGLVLNRTLKGILSNAQMVETLNFLNEDQEDSVRSESGYL
QVSSGDEQLYRETGIHAILYMNDEAHFRPANVLAFFVFNTGDLPSAVSAASIRESVVKIN
SNKPQNASITRTKRYLCIRLQNKRHIGVVLQVTYANKEIELSALYKSFRPFRSMHGSGQT
KCIAGAINNFFAIFNVVDWRNSARESGYGDAHYGNESGASDIASDLYSNYPYKKNAVNLN
STLIEDWSVISHDACNEKLQACAHVSVSAAFKNQEDRATFVFQGLNALKAETPAPDDAQN
DTGLSERKGIDVEASSAKLYSQDNKIADQSVEIMAKKLSSQIVQRCSNNLRADINDRSAG
ETVAIAHVQDLDASGPLPRISFARSLKVSLQDDQRYSIGVNFLYVAHYELNPARAYIQVA
DSDSDLALSQRLEIPGSTIG
>Tip_616
VKQDEASTMMDAMFATDVDAGPSDFQVLTTSGAMEKRADAFLDIAMLLAMSLMERAITTV
HASRVDVAMLKMLVAKQLQCVGLILKRTLKGLIANAKIVETFNFLNSDREDSVRAESGYL
QISAGDEILFREVGTFAILYMNQEAHFQVANVIAYYVFNTGDLPSAVAGTSIRESVVKIN
SNEPQNASITRQKRFLIIRLQNKRNIGVVLQVTYVNKEVEVSALYKNFRPFSSMRGSGQT
KSVIGAINNFFAVFNVVEWRNTSRASGYGTGHFGNETSASDIASDLYSNYPYRKKAVNLN
STLIEDYSVISHDACNEKIQSCAHVSVVAAFKEQESKATFVYQGIDELKAETPAPDDAQN
DTNLSERKGINVEASSCKVFSQDDRVANQTIELLAKQLSSQIVKRTSGDLRTDINDRSAG
ESVAIATVKDLDASGPLPRISFARSLKISFRDNSRYAVGVNFLWVTHYERNPSTAYIQVA
DTDSDLALSQRLEIPGSSLG
>Tip_3909
MKSHDGKVMIDAAYDTSVQAGPAGFQILMFAGALAKRAHGYLDIATLIIMLIIQKSVNTL
HTSRMTTALLKMLVAEDLDAVRLVIERYIKKAMPRAELIEKIGYVQDLREDSVKAESDYL
QVETGDENIFLEVAAHFIIYLNHKANFKRADILGYYLYGAGDLPATVAGASIRETLCEIN
ARRPDHQRIAHQKKFLMLSLHNKHNIKLSLSINYENKTVQISALHRDLRAFRKLESSKEP
YNIGAVFEDYLYFFDIVGYMLPSSQSAYNESHFNQNGAASEIAQDVYANYPWKEEAIEYD
SAIIDKFSIVSHEHCQQKIQSCAHVSVNVAYEHQEDKITFIYEGINDFKAATPPPQEAND
QTEVNERKGVEVEASAAKTFAANNTILDQAVETLAKQLSSAVVQNFNRTLTIDLNAKSVA
DGVEISHARDVGSSGREPRISYASSIRVALHSDRQYNLALAHIWVSGYENGPATAFIAVA
KTDNDLSLSQKLEIAVADIG
>Tip_3910
IPSHEAKTMMDAAFDTSIQAGPSGFQILMTAAAVEKRAHGYLDIATSLIMAVMERALNNA
HPARATSALLKMLIASEIDAVQLVIERTLEKAMPRAKIVENLGYINKDREQSIKAESDYL
QMSTDKEVVFVELAAFAIIYLSHSANFKVANVMSYYLFNGGELPASIAGGSIRETLCDIN
NRRPEQQRIAHQNQIILVKLHNKDNIMVSIRINYEDKSVQISALYSGLRGFKKIASSLEP
YNLSTDFEAYLFFFDIIGFMIPDSETAYNESHYGSNSAASDIAVKIFSDYPWIASAIDFD
SSLIDKYTVISHDTCNSKLQNLAHVSVRAAYEHQENRITFIMEGKNNLKAEAPSEGDAND
KTDINERKAVKIEASSHKTFSANDRITNQCVEFISKRLSSAVVSQFDDVKRTDLNALSGE
DAVAISYSEEIGSDGREPRISYTYSIQCALTEEKKYDLALANVYMMSYEYNPAAAFIAIA
DTDHDLSLSQRLEISNASIS
>Tip_1475
MRDNDATTMLDAAYASNIEAGAAGFQILSCTGVSAKRSEGHVEVSVTIIMSVLEKAINGV
SADRLNLVIIKMLIVAAAECVGLVVYRKVEDLISRAELLETLVFVEEDREDSVKAKSAYL
QISGGDEALFEEAGVLVILYSNFRANYKIGNVMSYYLYDSGEVETTVQGDSLRESICDLN
DQRPEDSRISQQKRYLIIKFQNKNGIGIVMQVDYTDEEVEVSALYSYLRGFNRIRGPPEE
RSVAAAFQQYMFLIDIIKFREDAYTTVYTTAHFPNNSAASNVAAEVFAESPWTTRTLNLN
SSIIEEFTIVSHEGCSQRIQDCAQVSVASVWKEQENQVSFLLESVGALKAKSPSPENANS
STNEEDRRNIKIDHAGHKVFATDDKIREQSSEVAAKAVSSQVVQSVAYSLRFDIDAKSVC
DAINIAKAMNIGATGNLPRISYAHSIKVTLNNDSRYLLSIAQTYIGSYKLQPSSAYILLA
ETDAQLALTQSIEIDSGTIG
>Tip_1476
MDDNDANTMFDAAYSTNIEAGNADFKMLSTTAVSARCSDGLLDVSIVLVMGILETACTHI
SSSRLNIVLIKMLVAVQVECIGLVIYRGVQDLMGKAQLLQKILFVDENREDSVKAKSAYL
QVSSSNEGIFNNIGIHLILYANFQANFKLANVMGYFLYDAGDLDATMAGSSLRESICDIN
TQQPDHTIISRHKRYILIRFQNKHGISVKLHVDFMDEEVEIAALYSHLRGHRRVRGPPEE
DKVLMVFRQYIFLFSIVNFRTEGYNRAFTPGHYAQDALASNVGPETFAGYHWTKRTIGLD
SALIEEFNIVSHAYCATRIQSCAQVSVSTAWKTREKKLSFLFEGTNALKAKAPGPRNANS
ATGEDDRRGIKIEAARHKLYAADNKIREQPSKVIAKAVSSQVVQDMSLTLRVDINAKSSN
DEINISQAQNIVASGNLPRISLAGNVKINVFANGKYELSIGYIYVGQYKRGPSSAYILVA
ETDRQLSLSQKVELHAGTIG
>Tip_2681
MNENDAKTMLDAAYTTNIESGTTAFQVMATTSVSAKRSQGYMEVAMTIIMAVIESALNAI
SGNRLNIVLIQLLVAAALDSVELVIYRKIQDMFERAQLLEKMTFVTKEREDSVQSKSAYL
GMTVGNEGLWAEIGVYIILYANLKANFKVSEVMSYFLYETGDMPATISGNTLTLTMCDIN
TRKPDTEKIARQKRFVMVRIQNKSNIGVTLHVDFIDETIHASALQSDIRTYPKYKNPPQA
SSVAADYQNFMFIFNIINFRSEAHKTAYTGAHFVSDGGASNIGSEVFTDYPYTKRTIQLN
SALIQEYKVVTHDVCNARVQNVAQLSVVATFRKRENRIAFVYEGIGSVKAQAPTPNDAND
VTDSNDRRGIKVESSSSKVFRADNKIRDQTSDIASKRISSQIVQQMSQQLRMDINAQSST
EAVNIEQAKNAPASGNLPRISLAGSIKIGVQSDGRYTMAVNYVFVATYKTGPCQAYILVR
ETDAELALSQTIEIVGASIG
>Tip_2682
MSQNDAKTMLDAAYTTNVEAGSSEFQILATTPASAKRSDAYAEISLVIIMGILETAFNLT
SSDKMNLVILKMLVGAAVECVDLVVYRNVRDLITQAQLLEKITFLEEQREDSVHSKSAYL
QLSTDDETVFLEHGIHFILYGNYKASFKIAEVMSYFLYDTGDLPATVSGSSLSETVCEIN
SQQPEHDRIGRQKRHFLIEFQNKDNIGVTLPVEYVDEKIEISAMYGKLRPHKKLKAPPQE
QAIAGTFQNFLYIFDIINYRCDAHKTKYTSSLYATDSAASNAGTDMFVDYPFSRRTIQLD
SAIIEEYGLISHEGCNDRFQDCAQISVAPAFKQREGEISFVFEGASELKAKAPSPSDAND
MTEEDDRRGIKIETAQHKVWAADSRVREQMTEVAVKAVSSQVVQRMNLSLLVDIKARSAC
DSVNISHAQNVAAKGDLPRISLAGSVNVSVNGDKRYTLAITHVFIAAYKNGPTTAYILMK
DTSAELALSQTIEIKTGSVG
>Tip_1927
VRNHDAAALLDMMFETDIKSGTCEYDTLGSASTVAKRAQVFVECAVILAMNILEAAVNAA
HVNRLDSAMLKMLIATVVECIRLVLDEGLDKVIASARMIEKIVFINEDAEDSVKAESGFL
QLASGDDVVFREISVQCILFGNAQAHFQSPELLACYVFNPTELPATIPGPQISESIVKID
TARAEHTKVAHQKRYVVIKLQHRENIGLQLQVGYAERDIEIAAMQKQYQPHASSKGSGAG
TSVAIAVNEYQYVFDIIRFRKASTEAGYNMCHFTANPSGNDVACAVFANYPFTMLAINLE
FAFIEDYSLVAHELSADKLQSVQQVSVTASFKDRVDRATFTFETLNDVKAEMPADDDENN
PTDVEERKGIKVDQSQAKIFVADDRVSQQSMETLGKELTSEVIQRNPKALQLDISAESAF
DSIRICLAEEVSAKGPLPILSFSNSIKVPLQVDDRYATGVVFLYIAAYQQDPASAYIQVA
DTDSKLALSQKLEIAAAKLG
>Tip_1928
VEEHDAASLIEVMFETDVRSGTSDYQILGTATALARRAQGFVEVATITIMGTLAAAINEL
HVERMDSAMLKVLVARSIQCVKLILQENLKKMVSSYRLIETIVYVNSEAEDTVKGESGFI
QFKANDEILFKEVSQHCTLFANYRAHFKLPEVLACYVLHSTELPATIPGTTVSETVVKID
SKRAQQDNVARQKKFLLVQLQNRDGVGLMLKVNHADENVEVAAMQKSFRAKRSSKGSSAP
SSIGCQVNNYIYVFDIVSFRSEATETGYGSCHYASNSNGNDAAADLSDNYPYSKNAINLN
QSFIQDFSLLSHSIADERLQAAAHVSISAFYKNQEGKATFMYEALDELKAQMPARSDEDN
STETNERKGLKVDHSNAKAIVADDRVSEQAIETLGKELSSQVVQRAPLGLRIDLSAQSGL
ESVRVCLVKEVVATGILPIISHSNTVKIPLRMDARYSLAITFIYVAGFQHNPTSAYIQVA
DTHSQLALDQALEIASGTLG
>Tip_2205
VDEHDGQTLIDGMYETDIESGSGNFHIIQYTSGVAKRTRAALELAIMLSMDLLENAVNAQ
HVHRLDRTILRMMAVATVACIKLIFEEDLQKQLAAANVIENFIFVRPDTEGTVSSETGYV
RLNTGEQRLFQELFAHLILYVNAKAHFANAQVLAYYMYNNSGLPAVIAAPSLRESIVAIS
TNNETYGNVPKQKRYLVVKLQHKHDIAIQFQVQSINKAIDVAELYRELRGYIDAAGTAAS
NSVSADINHFVYLLYVIEYKVAAAMHSFTRAHYALDSAGNDLATGIYPQYPLTQYAIEYN
SSVIDDYAVVSHPICHARIHTTAHVSVSAAYRDQENRISFRLETADEFKREAPADSEEND
RTNAKDRRNIDVEASAVRQFTSDDRISGQCTEIISRDVTTEIVQDASQGPAIDLAATSAY
DSVAISSANDISASGQLPGISYTSAIKLCVANDERYALVVAHVFVGAFQQEPSSAYIQIG
PTDSNLALAQRLEIEASILG
>Tip_2206
VDEHDGTTLVDGMYETDIGSGSGDFHIIQYTSGAAKRTRAQLEMSVILSMEIMENAVNVA
HRRRVNRTVMRMMAVIDIACIQLVFEEDLEKQMTKAEVVENFIFMRPDTEGSVNSETGFV
RMNTGEQKLFVELFVHAIIYSNHRAHFANAQVFAFYIYNTSGLPAVVAAPSIRESVVSIS
SRNETYGKVPKQKRYLLLRIQHKHKIVIQFDVDSVNKKVNVAELYKPLKAFIDAAGTGAS
KTVAAEINHFLYLLYVINWKAAAAMHSFTHAHFPLQTAGNDLSTSLFPEYPLIRHAIDYD
SSIIDDYAVVSHSICHARLHNTAHVSVNAAYRNQEDRLSFRFEPLNEFKRKAPADGEENK
QTDAKTRRNVEVQSAAARQFASDDRISGQATEIISRDVTTEVVQDVTRAPQVDLEATSAY
ETVAISTAKEVSAKGRLPGISYTSAIRLCFASDERFSLAVAHVYVGAYQHEPSSAYVQIG
DTDLDLALAQRLEVQAAILG
>Tip_1573
VDEHEATTLIDGMYDTDIEGGRVNFNIIQFSGGIDKKTRAILEVAALISMAVFDTSLNSA
NANRVSNTVLRMMVAISLQCVELVFDENLDKILKAANIVESFAFISEDTEGSVGSETGFL
RLGAGNQALFMEMFVNAIIYAKANAHFASSQVMAFYMYNSNGLPAVVEAPSIRESLVAID
SEKETFGKVLKQKKYLMLHLQNKQDISIQFDINSINEKIDVTAIYRELRSFKDIAGSGEA
RSVSAQVNNFLHLFYIIEHRFSAAKHNFTRSHFSIRPAGNDASTQVYPNYPFNKHAIKYD
SSVIDELVVIGYELSGDRFHNIARVSVNAAYRDKETQVSYRLEHMNQWKRKGPADAEENN
LTDARERRSVDVDAASARQYSSDERIADQATEVISRDITTEVVANATRAPHYELNATSAH
ASVSVSTSQEIVANGPLPAISYSSAIKMAMAGDQRYALSVEHMFVGTYQWSPTSAFIQIG
DTDSELALAQKLEIEAAIVG
>Tip_2506
VAEHNGSTLMDGTFKTDVRSGSAEFQIIAFTSAIAKRTRAMLEVSIELSMTIIDKAVNAL
HLNRLSTAVLRMMVGKNLACIRLVFNENLDKVISRAQVIESVIFINNDSEGSITSETGFL
KFATGNECLFTEIFAHAIIYANKHANFALANVLSFWVFNQSDMPASVSSPNIRETIVDID
SRKETYTRVRKQKEYLLVKIQNRNKIVIEVRVESSNEDIEVAALYREFRSALDARGTGES
SSIGTALNHFLYLFYIIEYRVEMAARNYTSTSYSVNPEGNDVAANLFPNYPFAMRAINFD
SCVISDYNIITHTACSDRINTIAHVPVTSTYKDQEDRVTFRYETLNRLKAKGPGKDEENN
PTNVNDRRNVRIEPSSSGIYTAEHRIADRATEILGKDVATSVVQEVARNPQQDIGATNSE
NAISITHAKDVAAAGPLPAISYSNAVKIAFYCDSRYEMPVTFVYTLGYQLNPSTAYIQVD
ETDSDLALAQKLDVAAPLLG
>Tip_3873
VKPHDGSTLMEGMYRTDVASGAADYQILCYTAGIAKRTRAVVEAAVELSMTIIEEAVHAH
HLDRLSSAVLRMMVGKNMRAVRVIVNEDVEKVLSRATLVEPLVLISDLSETSIQAETGFL
KLSTNDDRIFVETYAHLIIYSNYHANFAIANVLSFHVFNQADMPATIASSAIRESVVEID
QQNEVQSVVSKKKKFIMIEIQNRCDIVIMINVDSANEEIEIAALYRHMRAFNSPRGTSEA
RTICTRLNDFLFLFYIIEHRTLSAEHQYCTSALVSETVGNELAAEIYPNYPYARRAIRYN
SAVIDDCSILSHTPCEERMHNVGHVPVEAGFKDKEEKITFRFESLSDMKASGPSDAEENN
NTSANQRKTIEVEQAAARYYAADERIADQTAEVIGKDVTTELIAEAKKTPSVVLEGTSVY
ASVAVSFANSAAACGPHPGLNYSNAIKIALHDDERYALSISNVFVAAFQTSPTTSYVQVE
EQDSQLALAEHLEIESPLLG
>Tip_3874
VDAHDGSTLMEGMFKTDVESGTSDYQVLCYTAGVAKRTRAVLEAATELSMTIIDKAIHAH
HLDRLSSAVLRMMVGSTLRAVRLVAHEGLEKVLSRATVIESLILVSENSEGSVQAETGFL
RLAGNDERVYLELFAHLIIYANFHANFAVANVLGYHVYNQADMPATIASSAIRESVVEID
AQNETQSKVANKKQYIMVKMQNRAQIVIQIKVNSANENIEVAALHRQLRSFESPSGTAEA
RTIAAELNNYMYLFYIIEHRISSAKHNYCASALCSESSGNDIAADIFPNYPYAKRAIRFD
SAVIDDFSILSHTPCADRVHSVGHVPVSTGYREQEHKITFRLEALSDMKAQGPSDNEENN
NTSANERRKIEVEQSAGRYHAADEKVADQAAEIFGKDITTEIVQKAKQSPAMSFEGTSAY
AGVAVTHAHSVSASGPHPGINYSNTVKVALYSDDRYTMQINNVLISAFQTSPTTAFIQVD
ETDSELALAEHLEISSALLG
>Tip_3709
VAENDLGTLLDAMYETNVEAGLSDFQLMAYSAALAQRTQTILELARLFSMTIVERAANTQ
HADRLSSSLLRMMVGIDLACIRLVFDEELEKVLEAARLVESLIYVNAEAARTISPETGYM
KVSKNHEVIFTEVFSRLVMNANHHSEFAEANVLAYHLFNENDLPAVITSPGIRFSLVNVE
TKDEEHHRVSRQKLYLLVRIQNRSNVAISLKVESMDKPVQVTRLHRLMEMYPDLHGSGES
QNLATQIHERLYMFYITEFRLEPSIKNYNTAHYAVDTSNNEVAADVYPNYPFSHKAINFN
SATIDDYSILSYKLCGERLHAIDYVSVTAAFKGQESRITFQFESVDELKAKGPGTGDEDK
VTTVNERRHVEVEAAAGNIFGEDNHLVSHTVYLMAKGITNEIVQKPKRSKQTDLGARGAE
EIIAIAHNQNVVGSGPLSAISHSNAIQIALFSDARYSLPIAHLWVVAYQDAQGTAFIVLE
ATDNDLALAQEIELEASAIG
>Tip_3710
VRDNDQSFLLDAMYETNVQAGLVNFQVIAFSAAVEKRTETILELAMCVTMNVMEKAANTS
HADRLETSILRMLVALDLACVELLFNEDLEKVLQAAKLVEALAFIKAESARTIQSETGFM
KIKSNNEVLFKEIFCHLVINANNRSEFAEANVLAFHLFNENDLPAVIMSPGIRFSVVNIE
TKREEQHKVTRQKQFLFLKMQNRSDVAVALQIDSVDKPVQVTNLHKPLEMYPNAKSSGEP
DNITTRIHELHYMFYITEHRIEPSARNYSSAHLVVNTANNEVAGDIYPNYPFSSKAISFD
SGTIDDFAILSYSFCNDRIRSVDYVSVAAAFKDQSHRITFRYEAIEEIKERGPGDGDEDQ
ITSISERRHVEVEQAAGNLYGEDNHFVNHTMYVLSKDVTNELVQKTTENRRVDIAAAGPD
AVVAIARNQDTVGAGPLSTISYSGAVQIAMTNDAKHSLPITHIFVVGYQDAQGTAYIILE
ATDQDLGLAQEIEIRAPCID
>Tip_2321
LKDNPSNTLMDQMFETNVSAGLGNFQILAYSAAVAKRTDCILELAMLFCMSILERAINAV
HGDQRSISLVRLMIGAEMACVRLVFDEDLEKVLTAAHMVESLIFLGMETSKTINSETDYL
KLTTDKEALFLEAFIYLVLYGNAKSEFASTNVLAYFLFNASDLPAVVTSSGIRFSIVNIE
SKKEQHSKIAKQKLFLFLHLQNRSSVAIRMEVDYLDKNIQVSKLHRALEAYKDLKGSGEA
KNVVTDIHERLYMFNITEYRSDDSARTYTSPHFALNDSNNDIGSELFPNYPFSKSAISFS
SGAIDDFDIVSYDTCDQRIHTIAYVSVSAAFKGQEDKLTFRYESLEELKAKGPGESDEDQ
CTNVNERRHVEIEAAAAGLFGENSTLASHSVYIFPQEVTNEIIIVSKASKITDIHAKGPD
DVVAIANNAQVIVTGPLSAICHSDAVQIALHSDERYTLPVARIYVVVYESDQGSAYIVIE
QTDNDLALAQRIEIQTPSVG
>Tip_2322
LKDNPSNTLMDQMFETNVSAGLGNFQILAYSAAVAKRTDCILELAMLFCMSIFERAVNSV
HAGQRSTSLVRLMIATEMACVRLVFDEDLQKVMSAAHMVESLIFLGMETSRTIHSETDYF
KLSTDKEALFLEPFMYLVLYGNAKSEFRHANVLAFFLFNASDLPAVLTSTGIRYSIVNIE
SKKEQHSKIAKQKLFIFLHLQNRSSVAIRMEVDYLDKDIQVTRLHRALEAYKDMKGSGES
KNVVTDIHERLYMFNITEYRPDDSARTYTSPHFALNDSNNDIGAELYPNYPFAKHAISVS
SGAIDDFDIISYDTCDQRLHTVAHVSVTAAFKGQEDKITFRYESLEELKAKGPGENDEDG
CTTVNERRHVEVDAAAAALFGENSTLASHTVYIFPQEVTNEIIIVSKASKITDINAQGPD
DVVAIANNAQIIVEGPLSAICHSDSVQLALHTDERYTLPVARIFVVVYECQQGSAYIVME
QTDNNLALAQRIEIKTPAVG
>Tip_805
LQDNPSNTLMDQMFETNVDAGLGNFQVVAYSVSVAKRTDCILELAILFVMEIFERAVNAV
HADQRSAALVRLIIGADLACVRLVFDEDLEKVITAAHMVESIIFLGRQTSRTINSETDYF
KVTKDKEALFLEAFIYVVLYGNAKSEFASANVLAYFLFNASDLPAVLTSSGIRFSIVNIE
SKREQHTKITKQKLYLFLHLQSRSSVAIRMEVDYLDKNIQVAKLHRALEAYKDLGGSGET
KNVVTDIHERLYMFNITEYRVDDSERTYTAPHFGLNDSNNDVGAELYPSYPFTKSAISVS
SGAIDDFDIVSYDTCDQRIHNIAYVSVSAAFKGQEDKITFRYEALEELKAKGPGENEEDE
CTTVNERRHVEVDAAAAGLFGENSKLASHAVYIFPQEVTNDIIIVSKAAEITDINAQGPD
DVVAIANNAQIIVEGPLSAICHSDAVQVALHADQRYTLPVSRIFVVAYEKEQGSAYIVME
QTDNDLALAQKIEIQSPTIG
>Tip_207
VKDGDSRTLVDAMYQTDIESGTANFQILVFGSAIAKRTKSMVEIARAFTMTVLERAANGI
HVNRLSKSIMDMMLSADFGAIRLILNEDLQKIMNGASLVESMLFIKRESEKSVDAETGYL
KFPSEDEQLFVEYFQHTVIYSSFRAQFAIGNVIAYWLFNQKDIPAVLTSPGIRYNVVNIE
SRRESHHKVSGSKKHIYVQLQNQNQVTLSLRVQSANKEVEISALHKSTEAWRDAKGSGDA
RNMSCAIHTRMYMFDITQHRTHPSARNYTSTHFGFDTSNNELSGEVFPNYSYTNHAIRYD
SAVIEDQSVLSYELCSDRLHTVAHVTVATMFRGHEDRLTYRYETMNELKAKAPSDGEEEQ
TSSQNDYKQIEVEAAPPGIFAADNQFVTRGVKMLGENLTNEVVERATRSQKIDIAAKGLD
DAINVSYAKNIASTGQLNAISFTNSIKVALHTDDRYQVPVAQIFTGGYQYGQGSAYIQMD
STNDQIALAQRIDIKAASIG
>Tip_208
VRDGDSRTLLQAMYQTDIDSGPGHFQVMVFGSAIAKRTKSLVEIAQAITMSILDRSANAT
HASRISKSIFEMMLGVDIGCIRLIFKEELEKIMGAAKLVESLLFVKKEAEMSITSETGWL
KMPSEHESLYIEYFQHAALYVSARAQFALGGVIAFWLFNQKDIPCVLTSPGIRYSLVNIE
SNKEEHHRVSGSKKYFYIELQNQNTVTLILRIESINKDVQISALHKKTEAWKDAKGSGEA
KSMTSAIHERLYMFDITQHRIQPSVQNYTKTHHAFDNTNNEIAGEIFPDYAYCNHVIRYD
SAVIEDFSVLSYKLCNDRVHTVAHVTISTAFKGHEDRLTYRYETMADIKAKAPSDGEEEQ
TSNQNDFKQVQVEAAPPGIFAADNQFATRGIKVLGENLTDEIVSKASKPKKVDISAKGPE
DLINVSFSKNIAASGPLSAISYSNSVKVALYTDERYQLPIAQIYTGCYQYGQGSAYIQLD
STDNQIALAQRIDIKAASVG
>Tip_223
IRENEAVLLIDALFETGVKAGKGDFQLLGYTSAVGKRQKASVEIAVALSMAILEKAVQAT
HSQRANRELVRLMASDAYACSTLVIEEGVSKLLQAAKMIENLVYLNQASEGTVAAATEYM
KLPSADESLYLDAFILAPVYAQNRVNCKTHNILAFFLFDADDVPAVIAADAIRFTAIDIN
AEEESYAEVCKDQQWLVTKMHNKHEIVVLLEVQSLHKEVEISALDKHLRTFRGANGSKRS
IAITAAFNNYIYLINLVEFRARGATKNFNTAYLAIKVGKDELASEVFPDYGWPHSAADFD
SAVIEDYAVITHHLCNDRIHAVANVTTDAAHKDQESKLSYVFESNVAIKSKSPALNDGNS
CRRIDERRQLEVEAAAANVFTDDQQFPNHAVEIIAKDVTTEVIYSVDGSHPVELQATEAH
KAVRITHACNVAASGTLDAIEYADAIRVGFVDNARYVIAVFTIFLAAFKEDPGAAYIILQ
SSNRQLSLKQLLELQCCSIG
>Tip_3645
IRHNETVLLLDALFKTGVEGDSAAFQLLSYTCALGKRQKATIEFALVLSMGMLEAAVQTV
HAGRTNGELVRLIASVAFACSDLVVDEDIEKLLRKAKIIESIILITKAAEGTVSQSTEFL
KFADTGEIMYAKPFALAVVYCEVQVNCNKHNILCYFLWGADDVPCVVAAPKVRYTIIQID
TQNAAWANVNRDKQHVLVKYHNRSNVVLVLEIPSIHKDIEISALEKTLRTYSDAKGSRRA
ISIGCDFNELLYLIDLISYRTQASRKNYTASHYNITSAKDDTAARLYAAYGWHKAAANFN
SAIIEDLSLVTHDLCRDRLHTIANVTIEAAHKDQEDKVSFRYENNVALKSRAPALHEENS
KRNIDQRRQIEVEAGAGNIFSDNDQFADRATEVMAKDVTTELIYSASSTTAIELGAEEVF
QAIKISYRVQVPSTGTLDAVEFADTLRIGVRVDNRYNIQCFTVFLSAFDNGPSAAYIVIE
QSNRELRLEQALELESSSIG
>Tip_3646
IKHNDAVLLLDALFKTGVDGDSAAFQVLTYTCAMGKRQEASIEFALTLSMGIMEAAVQAV
HAERTNGELIRLLVLVALACSELTVNENIEKLLSKARIVESLILITEAAEGTVSQSTEYL
KFTDTDDIVYAKPFPIAVVYSEKQVNCNTHNILCYHLWGADDVPCVVAAPKVRFTIIQID
QQRAAWATVQRDKHYVLLKYHNRSDVVIVLEIPNIHKAIEISALEKHLRCYSDARSSRRA
ISISASFNELLFLIDLISFRTQGFQKNYTSSHFGITTAKDDTASRLYAAYGWHHSCADLN
SAIIEELSIITHDISRERMHTLANVTIEAAHKDQEEKISFRYEDNVALKSRTPALNEEDS
KRNVDQRRQVDVEANAGNIFSDNDQFAERGCEVIAKDVTTEVIYSASKATAIELNAQEAF
DAIKISHRVQVASTGSLDAMEFADTIRVGLQADNRYSIACFTVFLSAFDQGPSAAYIVID
QSNRDLRLKQSLELESVSIG
>Tip_2779
IRDNESVLLLDALFETGVRAGKAGFQILSITSAIGKRQKASIEVALILSMAILEKAVQAA
HANRTNSDLVRLMAGDAYACSELILRENVQKLLRAAKMIENLVLLNEASEGSVASATEYM
KVPTADETIYLDPFKCAVVYTETRVNCNTHNILSYFLFDSDDVPCVVAADNVRWTIITID
TKQESWAKVSKDQQYIITRMHNRSEVVLLLEVHSLHKEVEISALDKNLRAYMDLKGSRRA
ITIAAGFNDLLHLIDLISFRSRGAQKNFNDAHLGINSAKDEIAAQLFPAYGWSKAAADFN
SAVIEDFALITQHLCKERLHSIANVTIEAAHKNQEGKLTYRFESNVAIKSKAPALEDENS
KRNVNERRQVEVEAAAANVFADDDQFADRSKEVIAKDVTTEVIYHVNGTHPIELDATEVR
EGVKISWAATVVADGTLDAVEYANTLRIGMHSNERYVIAIFSVYLASFKEGPGAAYIVIE
KSNRELSLKQLLELQCASVG
>Tip_194
IRDNEAVMLLDALFETGVEAGKTDFQVLSYTSGVGKRQKASVEVAIQLSMQVIERAVQAL
HSSRPSRELTRLMAADAYECSELILDEDISKMLRAAKMIETLLLMNKSSEGTIAAATEYM
KVPTDNECMYCDTFVCAVVYANHRVNSRVHNILAYFLYESADVPAVVGADNIRFTIITID
AKKESHTKVCKEQKYLLTSMHNRGNVVLMLEVHSIHKDIEISALDKKLRSFKDFNGSRRV
VAIVAGFNNLMHLINLVEFRQRGAEQNFNKCHFAINVGNDEISAEIFPAYGYQKSSADFN
AAIIEDYAIITHESCNDRFHAVAHVTIDSAHKNQEDKVTYRYETNVAIKSKAPALNDENS
KRRVDARRQLEVDASEANVYSDDKQFADRATEILANDITTEVVYSINGTRPIELNATEAR
KAVKITKAATVSATGKLDAIEWADALRVGMWDNARYVIPVFTIWLACFKEGPGAAYIILQ
KSNRELSLKQLLELPAASVG
>Tip_2944
VSEGETVMMMDALFEPGVEAGRANFQVVSFEAAIGKRSKAVVEIAITLSMNIFEKAIQST
HGNRVDSDMVQLMVASDLECSPLIVDNELQNFVKNAKMIETLMLVDQDSQGTITDATDFL
KLVANGEFIYVDTARIFALYVNSHAHARIHHILGWFLYDTNELPAAVGANTIRFTKIGID
SRKEDHTVVSKEQNFLLVRLHNRGNVSLVLKIASPHKEIQISAMDRYVKNYQNLTGSTRS
RTIPTEFNDSRYIMGLIEFRMEAARRKFDATLFGTEAGNSEVAAEVYPEYGFSRRGVDLQ
NSIVEDWVVITQSACDSRFHSIAHVTVTPAYKDQAHQLNYRLETNNQLKSKTPALKDDNS
ETSMNSRQQVDIDAAEANLFVDDDEFSKRSTEVVAKDVSTEVVHAQSPTQRIQLDATEAF
PGVKISVNPDVAAAGTLDAVSLARSIKIGLGTNRRYALAIFRVYIVGYRVGPGSAYICLQ
ESDKELTLSQLIEVTGGTVG
>Tip_2945
VSEGETAMMMDSLFEPGVEAGRSNFQVVSFEASVGKRSAALIEVAVSMSMNVMEKAIQAL
HGNRINNEVVQLMVAIELECSPLIVDNNMENLVKNAKMIETLVLVNEDSQGTIADATDFM
KVVSNEEFLYVDVARVLALYANNHAHAKLHHILGFFLYDTDEIPAALGASSIRYTKLGID
TRQEENTVVGKEQNHMIVRIQNRDKISLILKIASTHKDVQVSAMDRFVKNYQNLSSAERA
KTVSADFNNSRYIMGLIEHRHDAARRKFDMTIHATHALNSEIAADIYPEYGFSQKGVDLE
NSVVEDWVVITHTKCDARLHSVAHVTIHPAYKNQAHQVNYRVETNNELKSKTPALRDDNS
KTDLDSRRQVDIDAAEADLFVDDDQFSKRNTEVIAKDISTEIVHHQSNSRRIRVDATDSS
PGVRLSVTPNVPASGDLDGVSLADSLQIGLGNGRRYGLAICHIYLVGYRVGPGAAYIALE
DGDKELTLSELIEVDAGSLG
>Tip_742
VTDGEAPMLFDALFEPGVEAGQADFQILAFEAAVRRRSEAVVEVCSRLSMSVFEKAFQTH
HGNRADRDLLQLLISMELECSPLIVEENLDKFLSAAKLIETVVLVHKDSEGTITTETDFL
KMTTDNEMLFINRFQLVVLYTNAHAHSRMHHILGYFLFDNNELPAVVAASSIRYAIIQID
TKRENRSLVTKEQNFVLVSLHSRSNVSLIMQIAEPHKAIEISQMDKHMRSYKSITGNKRS
KAIATRFNSYRYLMGLVDYRFEGTTQNFDKAHFGAAESNTEASAEVYPEYGFNKKGVDYT
SAVVEDYSVISQTACDSRFHSVAHVTVDPAYREQEKQLTYRFESNNELKSRAPVLRDENS
DTDLGARLQVEVSASEGNLYTDDDQFVKRMIEIVSKDVTTEIISSASATKRVDMNAVDAH
PGVQIAYNATITAPGPLDAISYAESLKVGFHANERYSIAIFEVFVATFRIGPGDAYIVLN
ANDRDLTLQQLVELPAAGIG
>Tip_1783
MTETESVALLAVLMNVNVLSGTADFQIMAYACAIDSRSSAVVDIATCLTMNVIKRAIQAV
HADRPSHEILQVMISLELACSEIIAEQSVQNLLDRAKLVKDIHFIHHKVEQNVDAAMHLI
KLSSGDEMLYIEEFAVLSIFPNKKAHMQVNGVVSYYCCERNSMPSCVVATTIRFSVIQID
ERSAEWGRIAKAKRYLMIRLQNKGGISVAIRIDTPHKDIEISSLEQRLRAYTSMQHTRTA
QTLAASFRRCMYIYDLCNYHREPRDQSFMPSHFTMSTSDQEIGTRMFPNYPWNRQAVSLN
SGVVEEFTFITHEKSSTRIHVIAYVSIRPAYKHQQNKINFRYEAINEVKTESPTDGDEDG
ITAPNTRREVQIDPSAANQHGDDKPISERALHAMAQDVATAAVYRLPRCRQEEVDAREAH
DSVQIHEAKEVPSSDRAGSLHLTGVLKVPIFTKARHAISVFTLYKASYKEDPGTVYLVLE
DADDDFAMEQLLELEVSRLG
>Tip_1784
MSETESVALLAVLYNVNVAAGTANFQVLSYAVAIESRSQAIVDLAGVMTMSILKRAIQAV
HEERPSMEILQMIVALEIACSEVVIEEDVQNLLSRAVLVEDVQYIHKNVEQNVNSAMHYV
KLPTGHEVVYLEQFSILSLFANHKAHMRVNNVISFHCCDQSSTPATIVADSVRYTVVQID
ENRAAWGEISKAKRFMLVRLQNKGDIAIVLTVKTAHKTIEISSLEKSMRCFSSLRHAKEA
RSISADFKRVLYIYNLCNWHKQPREQSFMPAHFGISNADEEIGAEVFPSYAWCTHAVSLD
SAVVEEYTFVTHELAKQRMHSIAYVSISPAYKHQQNRVNFRFEAINELKTNSPSDNDEDG
VTAPNTRRQIEVEAAAANQFGDDNPLSERALHAFAQDVTTAAVYRLSKSKKEEVDAQEAQ
NAVRINESKELVAAGHLGGIHLSNAIKISFHTKARHSLAVFTLYKGTYKEDPGSVYLVVE
DSDDEFALEQLLELESSKVG
>Tip_1666
MQETEAVALLAVLFNVNVAAGTGNFQIMSFAVAIDTRSKGVVDLAGIITMAVLKKAVQSM
HANRPSMEILQMIISHELACSNVILEEHVQNLLTRYVLVESIQYIHQDVEHNVNCAMHYV
KIPTDREVVYFEQFSMITLFSNRKAHMRISNVIAFFCCDQSSTPATVVAPAVRFAIVQID
ANEAAWGKITKAKRYILVKIQNKGDIAIVLSVPTNHKRIEINSLEKYMRSFSSISHAKES
RSVGASFNRVLYIYNLCDWHKQPRHKTFMPNHYTIGPGNESVGADIFPEYAWCRCAVSLD
SGIVEEWCFVTHDIAKERLHAVAYVSISPAYKHQQNRVNFRFQSINEMKTNSPSEGDEDG
VTAPNTRRTIEIEAAAANQYGDDNPLADRALHAIVQDVTTAAVYRLPRAKKEETDAQEVQ
SGVRISEAQELAAAGHLSAIHFSNAIKVSVTTKARHTLVVFTILKSSYKEDPGSVYLVVE
DSDHQFALEQLLELEASKIG
>Tip_1667
MRQTEGVALFAVLFNVDVSAGSANFAIMSYAVSIDTRSKAVVDIAGMMTMTILKRAIQAL
HEGRLSMAMLQMLVAYELACSDVVIKEGIQNLLDRYVLVESVQFINEDVEHNVNAAKHYV
HLPTDDEVVYFEHFSLIALFVNQKAHARKANVISYHCCDSSSMPATIVAPTVRFTVVQID
SKRAAWGNIAKAKKYTLIRIQNKGSIAVIMSVNTNHAQLEINRLEKTLRSFSSLSHARDA
RSVGSAFNKFLFVYNLCDWHREPRDQVFMDNHFTINPSNESVGADVFPDYAWSRNAVSLK
SGIVKEYSFVSHELAKDRIHTIDYVSITASYKHQQSRINFRFEGVNQIITNSPTEDDEDG
VTAPNEMRQIEIEASAADQYGDDNPLADRALYVIAQDITTRACYRLTRSRKEETGAQEPY
SAVRISEATEVAAAGYLSAVHLSNAVKVSITIKSRHCMVVFTVYKGTYKENPGTVYLGVE
ESDHNFALDQLLELDSAKVG
>Tip_614
INDDEAVALFDVLYNLNVEAGTSDFQLLGYTAGVGKRSKAVMDVALELVMSIVEKAVQAN
HEDRPSYQMLQMLIAAEMSCSSVIPGESAREILMTAKLIDDLTYMDASTEHTINAATNYI
KIACKIEVFYMETFVILAIFANTKAHMQTNEVIGFFLADQADTPPLLALETVRFTVVQID
ERKEEHKRVQKAKQFLLVQLQHRDNITLVLKIKTPHNDVEITSLRRFLRGFQSFSATQDA
NSLAPTFNQFMWLYNMCDFHSDPNEKNFLAAHFSIVTNDTELASQVYPDYAWTCNHVGFN
SGVVREFCFITNEIARERMNSVAYVSIKSSYKDQESKVSYRFPAISNLKSNAPSDDDENS
ITDSNTRRRLQIEASNPNTHGDDSPFAKRSAHILAEKVTQIVVYTLPRTKLNEVNDNEAA
QPVRIDETQELGAAGHLGAVSLSNAVRIAIRADQRHTMAVGTVFMGTYKQDPGEHYIIIQ
DSEDVLALDQLLEVRAGSVG
>Tip_3375
IKETETKAIFDVLYEINVEANAAAFQMLSYTAGVARRSKATIDIALTNTMGIVDKAVHAV
HTGRPNYQMLQMIIVREMASSEIVINEGIKKLLKAARFLSALSYVNAFVEYSITAATGYL
QLSSSNECLYAEAFVLLVLFARQKAHMRRAEVIGFYLADQTDTPAFVSASQVRWTIVAID
YQQEQYEKIVKAKAYLIVQLQNRDDISIVLRVDTSQKSVEISALKKFLRAYMAMRTSQAS
KAVGGEFNDFFFIYDMIQFHIQPRRKKFLTTHYSLSTPDNEVACKIFPDYAWADRAVDFD
CGVVREFSIITHDVADDRVHQIAYVTITPSYKDKQERVNFRFEAADSIKAKSPADGDEGS
TTNGNERKRVQIEASTPNNYGDDNKICERSTHILGQDITTVLVYKAPETRRTEINDQEAS
EEIRIESAQELAGNGRLGAVSFSTAIRIPIEADERHAIGVIQVFIATFKCGPLEAYVVLE
GSNNALALEELVELSSSKTG
>Tip_3376
IRDTESKALLDVLYEINVAAGTAGYNVLCYTAGVGKRSKAVMDITMEMTMGVLDQAIHAV
HNGRPSQQLLQMMVGGRIASSEIVIATGIQKLIKPAKLISAITYVDPPVEFTISAETDYL
RLTTDDESVFVEMATFLALFANHKAHMQQSDVIAFWLADQSDTPCAIAATQVDFTIVAVD
ERKEEYEAISKATAYLIVRMQNRNDISIMICVGTYQKCVEVSSLRADLRSYRALQSSREC
KSVAANFNEWYYMYDMAEYHLPPREKNFLSAHYAINSPDSEVTAEIFPPYAFSKNSVDFD
CAVVQEFALITHDLTNERLRSVAYVTITPAYKNRENKVNFRFEAVGQLKANGPAENDEDN
QTDGDDRKRISVKAVASNSYADDNKLSERGEHFMAQDVTTIIVYKMPKSKRMELNDREIP
AAVKIEESRELLAAGRLGSVSYSDAFQVPINVDNRHEIGIPSVWVAMFKHGPLEAYVVLK
QTNQKVALEELLEVAAGAVG
>Tip_3168
IDDTECESLFDVLYDINVEAGSINFQILAFTVGIAKSSKAVVDIASTLTMQVVELAVQAI
HQKRPNQELLQMMVGKELACTTIVAHEDVQKLLTLAKLISALIYVEDEVEWSIGGATDYV
KVTTANERLYVEMFTMLALFSNKRAHMQVSNVVGFYLADQSDTPAAVAANAVRYTVVAKD
QKREHHQQISKAKTFYMVKLQNRNHMCIILEVNTPQKNIELSSLKQHLKAYLAVEGTQQC
HAISASFNEFYWLYDMVEYRIPPSQKNFLGAHCGTSNPDSQVASKVYPNYVWSRDAVEYD
SGIIREFCFISHSFAGKRIHAIAYLTISAAYKSQEGKINLRYEAVNELKDKPPAEDDEDS
TTNGGTRRQIDIKVATPNVWGDNNKIAERVAHVLGQDITTVIVYKAPKSRRLEIADHEVH
DGLGIEQARSLAATDRLRSVSIGNAIEVAIHTDTRHAIGIVLVFSGAYKVDPGEAYVVVE
DSDTTLALEELLELDAGSVG
>Tip_1265
ITETDSNSLFDVLFDLNIKTDPANFQVVEYETCVAKRSKAVIDVSLRLSMSILDKTVHAI
HADQIEHVLIQVMIALPIATSRIVINEGIRNLLSTAKIIESVQYIKDHVEYTVAGATDFL
KLSAGSEQLWAEKFLLLVMYTNYKEHLKLNDIIAFYKADQSDTPAAITADAVRYAVFHID
THREDHTNVDKAQSWMFVSLQNRENIILTLRIRYTNKDVEIQRLEQVLRAWRTIRSTKQA
KCIASAFSNYIILFSLIKFKQRATDKKFLSMMFCTSSANSDIASTLYGKYSLSSEATEYS
NGVIEEYAVTSYETSDQQTHDIAHVTISPAYKDQESKINFRIESIENLKSDAPSEQDEDS
MTNPNERKTIEIQMGSATYYTSHSKIANRARRIMGKDVTTSVIYQVSESKELELDARDVV
RIIRIAESRGIVADGNLESLSLGDDLKVTLFSDEKSALGIMTICLSAFKHKPASKYIALD
ESNDDLALEQVIELRANGIG
>Tip_3676
ITETEAVAIFDVLLEINVSANDAHFQVMNFQTGVDARFEAGIEAAVTLSMNIMDRAVSAM
HAERVNHRLIQVIVQLELDTSRVIIEEDLQNLLTTARFIENLQFIKASSKYTITASSNFL
RIQQDTELMFEEVFVLLVLYGNLREHLSMASIIAFYAADQADTPAAMAADAVRFAIFTID
THKEEQSMVTKAKKYVLVNMQNRNHLTILLLISFINKAVEIQKLQQHLRAFKALRNKADS
RPVAAELNTFLYVYSLLPFKLRATAKKFITMQCAGRLGNSDAANSLFGNYTYRDYTTDFS
NGVVRQLEVTTHDIADQKMRTIAHVNIAPAYKNQEAKINFRYETIDDLKSRVPADNEEDN
LTAPETRKTIDVDMGTHTYCGSDTRTADRTRRTMAKNVTTELIYRVASSREVELKAEDVH
RGIRITHGNDVSARGSLESMSWGNSIKVSMLSDDKSALGISNVVVRAFKTEPASAYIMIE
NSDQELALQRVLEMTNSHVG
>Tip_3677
IKETESIAIFDALYDINVGANTANFQILAFQTGVEKRSKGLIEIAIAISMAVLERAIHVN
HAERLSHALIQVMVGVKVDTAKVVVDEPIDNLLTKAKFIENLQYVSTFVTYTIIGATHFL
KISQGKEFIFVELFIMIVLYMNLKEPLRIGEIIAYFAADEADTPESLSADTVRYAVFNIN
TQKEDHINVWKSKKMMFIKLQNRNNIVIMLLIRFMGKAIEIHKLYQYLRVYRSLRNTSEV
NAIPGEFNSYVFLYNLLPYKKSGAAKKFLAAQFRSRASNSDVASTVYANYSLETETTDYS
SAVVQDYSVTTRDFSSNRTHKVAHVSIQPAYRGQESEVHFRFETVNNMKSQVPGDDNEDS
LTAPSSRKAIQVEMGGSSYFGSDGQIAQHARRLIAKSISNSIIYRISSQEDIEMNAQNVF
KPIKIQKARNVCANGSLEAMTFGDTLKIGIRSDEKSGLAISVVYLRSFKHEPSTAYICLE
DSDENLALEQVLELDNGSVG
>Tip_800
ITETESSALFDVLFNINVSAGTSNFQMMAYTTGIGKRSKALVDVAIVLSMAVMEQAVHAT
HAGRPDQALVQVMVVVDLATSRVMTEESIQKLLAAAKVIEDLQYIDEFVENTIAAATHFI
KLNEGKELIYGEAFIMIVLYANHKEHMRVNDVIGFFLADHSDTPAVIAADSVRFALVTID
THQEEHSRITKAKRFVLLELQNRDGVILVLAVRFSHKEVEIQNLERMLRAWKTINGSEDA
KAIAAAFNSYVFLYSLCKYKLRPTSKNFLCAQHAIQGANTDIATEIFPDYSYASQTTDYN
SGVVEELAVVSHEIAQERIHDMAHVSIAPAYKSQEEKLNYRYESINNLKSEVPADNDEDS
VTSPNTRKTIEVEMGAATTYADDNPLTERTRKTMAKDVTTAVIYQLSGSKKIEMNAQDGN
TTVKVNEGKNISADGTLDSISLGEAIKISIGTDQKHTLGVMAVCLSSFKESPATAYVALD
ESDDTLALEQVLELQAADIG
>Tip_3024
IAKTEAVRLLDVLYETNITAGSAQFQVVAFSSAIGKTSKCVVEVAICLSKSVLDHAVHAL
RADRPNFEMIQLIVTLDVACSRIIVNQNIEKIVDNARLIEDIQFINQKEEGSVSAATNYL
KLRGDNKVLCVENASAMAIYTKRRSHAKESGLLGYFLYGPSDTPAVIAATNLQYSIVAED
AGEEEHVKISKATEYILVHIQHREDVVLLLKINTQHKDVEIGSLERIFRTFHTLRNTKEG
KTIAADLNNFLFLYDLVEYHIKGQARAFSPSHFPIENSNTEVAKSIYADYGFSTQAVDFD
SAIIASYAVVNSQNSGKRMHSKENVSTLCAFKQQEHTITHRFESVWQLKSEVPADEEEDA
DTDVDARRVVQIQAAAANLFSDDNPFAHRAFDIMTKDLTTIVMSRTKTSKLPDIGAREAP
ESIQVNSARMVSVPGRLDSISLRNAVRIAIKLNITHNLAVSTVFMVAFKSDPGSAYIIIT
ESDRDLSLEKLVELSDVAVG
>Tip_3025
IQKTEAVALMDVLYETNVDAGSANFQVLVFSSAIGKTSKCIVEVAMCLSSAVVDHAIHAL
RGDRPNHEMLQLIICLDLACSRIIVDQEIKKMVDSAHLIEDFQFVNDREEGSIASATSYL
KMNSDGKTVCIESFTALAIYTKHRSHSKITGLLGFFLFGPSDTPAVIAASNLQFTIVAED
SGEGEHTKISKATEFLMLKIQHKEGVVLVLRIDTQHKDVEIGSLERLFRIFSTLSGTKEA
EAIVAEMNDFLFLYDLVEYHVKASDRTFASAHWPIDNANTEVAKEIYAEYGFTEHAVEFD
SGIIASYAVVTSENCQKRIHNKENVSILCAFKEQEHKTTHRYESVWQIKSKVPADDEEDA
DTSVETRRVIQIQAAAANLFSDDNPFSHRSFDILAKDLTTIVIYRTSKSKSPEIGAREAA
ETLKVNSSRMIAASGRLDAISLRNAIRIAVSTDITHSLSVVTIYMVAFKHDPGSAYIIIP
DSDRELSLEKLLELESVAVG
>Tip_1747
IQKTDGTALMDVLFQTNVPAGASSFQIMVYSAGVGQRSKAVIEIALALSMEVIDRAVHAL
RANRPNWDLLQLIVAIDLACSEIIIHEDLNKLLSAAYLIEDLQFVDEKSEGSVTSATSYL
EVSSAGDLLHLEVFIILAVYAKSRSHARTTGVIGFYLFGANDTPAVVGAASLQYTAVAED
TKNEQHPQITRVTRYILVLIQHRDDVVLMLSITTCHKEIEIGTIKHQLRMFKSLKGSHDS
TAVSSEFNHFMFLYNLVEWRARSSARRFNNALFKIKSSNTEICSEIYTEYGFVKHGVEYD
SSIIESLSIVTHENCGKRLHDKENVSIMCAFKDQEDRVNHKLDTMNKLKSKVPSENDEDD
RQNPETRRVMQIEAADANMYADDGPLSNRAFNILAKNLTTIVIYRISKLNSPDIAAREAP
QTLKVSAAPSIGSTGQLDAISLREAIRLAQDVKITHTLSVVTIYAAAFKSDPSPAYIVIT
DSDRALSLEQLIDLGSVSIG
>Tip_1950
IRKTDSTQLLDVLFDTDVDAGARKFQVLCHATGVGKRSASVIEIAAVMSMTIFEHAVQFP
QTGRPSYEILEMMIALPLACSSFILSEGLGKFISAAKLVEDLQYINDLEEGTISVAIHFL
KLSQHTEKLYVETFTFVSIYAKTQASMRPTDILNLFLHGQTDLPAIIATDGLRYNIVTID
SKQSEHKNVTKANRSLMVKIQYRNHIVLCIAVRTVHREVQISTLEKRLRSYRSLMGSKKA
RNIASTFNDHLFLYNLCEYRFESNARDYSNVHFSVSSNNTEVCTAVYSDYAFPKHSVDYS
SGIIESLAVVTSVVSEKRIHTIESVSIQASYKDQEARLNYRLETMKKLRSEAPSDADEDG
QTAPDERRQIAIEAAAANVFGDDGPFADRSQYVLAKDLTTAVVYQLAEKRQSDLKAHEEP
ESIKVNCGTVVGAAGRLDALSLSAAIQVVIKQDETHTIGLPTLYMTFFKQDTGDAYIIVN
ESNNQLALKQLLKWACGKVG
>Tip_2925
LYKTQGAQIVDVLYETDVDASGIGFQIMGYASAIGKRSQSKIELSTLLSMQIFTKALQYS
QADRPNCQLLEMMISNEVACSAIVVHEALKKLIQRANVVENLSYIAEHEEGTVTASTNFI
KISSHNELLFLESATLLAMYAKNKASMEGSDIVAYFLYDQTDMPVIIATQGLRWNIVTLD
QLEERYMRVKKANKSLIIKLQYKNEVAVCITIDTIHKEVQISTLEKEMRTFKSYLGMDDG
DTIVITFNDYLYIYNLTNWRFQTNDKTYGGCHYATQTGDTEVCVEIYTNYAYPKAAVDFN
NGVVESYAIVTSVISNRRMHGVDSVSIGAAYKDQEGKLNYQFESMEAMKSEAPRESEEDG
ETAAGQRRKLEFDAAVANVFTDDSPFAHRVIYVAMKDLTNAIVYKVTLSQLSDLRAKSAQ
DSVKVNHGQRVPATGGLNALQLTATIRISITEEETYTLGLFTLHMATYKFNTGEAFIIVD
ESNRKLELHELLRWALANIG
>Tip_3281
LRKTQGSQMMDILYSVDVEAGGTSFQIIAWMSGMGKRSEAKIELSGFLSMVILTQAFHYA
QPDRPNSELLEMMIAPDLACSAIIIEESMEKLISSATVVANLTYVGQYEEGSVQAKTNYV
KIRVNNECLYMEVFNLFAVYGRHKASMQGANIVANYLYDQAEIPVIIATSDLRFSVVTLD
TLKEKHSRVEKANQYVLIKVQYKNGVAIAVDINTAHKAVQLSTLENKMRGFKAYEGNDDQ
HSVSVTFNDFLWIYNLTRWRTKSNERNYGSGHYTGQNGNTEAVADIYTSASFHKPAVKFN
HGVVESFNIITSIISSERAHGVDSVSIGSTYKDQDDRINYRFAAVEEMKTDAPRESEDDG
PTAADQRKTVEFDAAVANTFGDDNPFVSRAVQVLMKEVTNAIVDRVTEGKVSDLRAKSAS
EAVKVNSGENVAAAGGLNALHMSADTQISMKEETTYALAIFTVYATAFKRNTGEAFIIMA
ETNRKLELQEQLRLPTSGIG
>Tip_3282
LYKTQGSQMLDVLFHTDVDASSIDFQIVFHEATLGKRSKATVQVSAILSMVILTKAIHYT
QAERPNQQLLEMMVSVAIECSAIVVNEALQKLMDKARVVASLVFIQDREEGTVQGQTGFV
KLSSGDDVIFVEVFTLLTVYSRKKASSQSSDVVAYYLYDQTDMPVYIATADLRYNIVTLD
SLEAKYSRVDEANMFVVVSIQYRDGVSVALDINTTHKDVQITTLQKKMRGYRTFLGMDDQ
YSVMVSFNDFMYIYNLVKWRPESNNRNFDSSHFVAHGANKEAAAEVFSGAAFSNMAVQFN
KGIVQSYAVITSIVSDKRAHSVDSVSIDGCYKGQEGRVNYRFESMDEVKSEAPRQSENDG
PTAAQDRRTVEFDAAVSTTYADDNPFTSREIQVIMKDITNALVYKVANARASDLRAKSTP
DAVRVSWAQKVSATGGLNALHLSADLQISVYDEQTNMLALFTLFMAAFKHETGEAFVIIS
TSNRAIELEERLRLHSVKVG
>Tip_2364
IHKTESTQFFDVLFETDVEAGTAKFQVLTFATGVGKRSKSVIELAPSMSMDVLEHAVQFR
QSSRPSLELLEMMIALDLSCTSVLVDDGLKKLLAAAQLVEDMQFVSQHEEGTISAATHFL
KLLKHDEAMFFETFEVLTIYAKYQASMRATDIIGLFLHDQTDLPAIIATSCLRHNIVAID
GSREDHKQVNKATKSFVVKIQYRDDVVLLIHISTIHKDVQVSRMENQMRSFNTLLGNKEI
RSVVTEFNDFIHIYNLCDWRFEENAQNYTEVHLAVQTSNTELCAELFSNYAYSEVSVDYG
SGIIESFAIITSALSTKRLHAIESVSIAASYKGQEHKVNYRIETMRKIKSEAPAENDEDG
ETAPEERRQMAFEAAVANVYADDGPFADRPLHVMGKDLTTALVYRISQGRQQDLDAKEAP
EAVKVNSAKVIAALGRLDSLSLSSTVKVALYEDRTHNIGLFTLYMASFKQHTGSAFIVVS
ETNNQLALRQLLQWECATVG
>Tip_3081
LKATDVVTLLEMLYDTPVKAGTSDFQVAAFSPGIGHRSKAKIDLAILLSMSAIKHGIHSP
HDDRPSEDFVEMMAATKLNCSRIVVNENMNKMLSTFNVIRNLNFIDDSVEGSVSAAVNYI
RLGGKDKIIYQEIFALLALYSKQQAHMKIANVIAWFLFDQGDTPSVVAAGAIRYSLLTID
SRKAAFTKVAHEKRLLLLTIQHRGEMVLTMDVSTLNKEIEISTLRARFRAYKSFVSAKQS
VAVSTGVNEYLYMFGICKWRAKAHEKNFTSCQFKISRSNTEIAAQVFSDYGFAKNAVKYH
SGILQDFAIITHQVCQKRISSVAHISIAGAYKSQENTVSFRFETAHNLKSKSPSDNDEDD
ETHPNKRKILRVEGCAVNIYPDDNKLCDRSFQTIAKDVTEQVIYKRTEDHEVDMCSTEGS
EAVKIQYSRTIAAQGKLDSISFSDTLKIALITNTKHTLSVSSLYLPSFRYNPGEDYIIFE
RSDNALALEARLALEAGSVE
>Tip_3082
IDATDVVTLLEMLFETNVQWGNSDFQILVFSPGVGNRSKATVEIAAVLSMSAVKHGVHSP
HAKRPSEELLEMMASTDINCSRIVINENLNKLLTAANLIRNLNFLDPQSEGTINAAVNYV
KLTGGDEMLYHEVFAYLAIYTKHRAHMKIAAVVGYHLYDQTDTPSVVSAGAIRFSVLTID
TKKAAFTKVNKEKRYLLTKLQNRSNVVLRLDVDTMNKHIEVSTLRAKIRAFRSLRGAKQA
RSVAASVNEYIYMFGICEYRIKPHGKNFTTCQLKINSPNKEITSEVYANYAFAQQAVKYN
SGILQDFAVITHEVCNERLQGVAHVSITAAYKNQEDTVSFRLETASNLKSKVPQDDDEDS
QTHPDKRKYVEVEGCAANIHCDDNQMCDRAFESYAKDITEQVVYKRTTHKEVDVCSTEPA
ESVRIQHTHTIAASGPLDAISFTNSLKIGLVTNEKHMLGVTSLFLPSFRHDPGEAYITVE
RSDDALALTAILELECGNIE
>Tip_392
IKATEAVALFEMLFETNVEAGNANFQVLGFAPGIGKRSKATVEIAVVISMSALKHGIHGP
HCKRPSEELLQMMAATELNCSRIIVDEKVNKLLTAAHLIENINFLDHQTEGVISAAVHYV
KLTNGDELLYFEVFAILAIYANQRAHMKTAAVIGYYLYDQGDTPSVVAAGAIRFTLLTID
SKKAAHSKVAKEKRFLLIKLQNRNDVVLLLSVDTRNKDIEISTLRAQVSAYASMQGAKEA
KAVATSVNDFLYIFGICEWRVRPHGKNFMDCQLGISKPNTEITAELYADYSFNNKAVKFN
SGILQDFAIVTHDVCSERLQNIAHVSITAAYKNREGTTNFRLESVSNIKSDVPQDDDEDN
KTHPDKRRVIEVEGCASNIYPDDNKFCDKAFESFAKDVTEQIVYKRTQSRKIDIASTEAA
DTVRIQYTKTIAAAGPLDAISFTESLKIGLVTNEKHMLSVTTLYLPAFRSDPGEAYIIVD
ESDDALALEAVLELEAGDIE
>Tip_377
IKDTEAVALFEMQYETNVDAGNANFQILGFAPGMGKRSKALTEVATAVSMSALKRGIHSV
HPKRPAYELLQMMAAVDLNCCRIVIDEGLEKLLSAAKVIENLNFLNHQTEGTVNAAVEYL
KLETGAEILYFEVFALMAIYANSRAHMRLAAVIAYYLLDQGDTPAVIAAGSIRFTLLTID
AKKAAHTQITKEKRYLLVRIQSRENVVLLLEVDTAHREIEISTLRAHVRAFTALQASKEI
RAVSTEFNNFLYLFGICEWRLRGNGKNFMQAHFRTGTPNTEISGELYPDYAFCKKAVDFN
SGILKDYAVVTHEISNERLHTIAHVSIGAAYKNQESNVNFRLETVSNLKSKVPQDDDEDS
STNPGTRRLIQVDQCAANLFADDNPFCDRSFESMAKDVTTPIVYRATSNKDIDMASSEAP
EAVRIQDAQDIPAAGPLDAINLSDHLRIGLRTNMKHRLSVSSMLLPAFRTDPAEAYIIVE
QSDDALALEAVLELQAGDIE
>Tip_232
IEDTEASALLEVLFDTNVTAGNGHFQVLGYTTAIGKRSKAVTEVASLISMAALKQGVHCA
NAGRLSHELLQMLASLDLSCSRIVIDEQLEKFLTAARLIENISFLEHNTEGPINAAVHYL
KLTCGGEVLYSEMFTMLAIYSNQKAHMQIAAVLAFFLYDTGDTPAVVAAGAIRYTILTID
SKRIAHAKVTKDKRFILIRIQNRGSVALLLKVATSHKNVEVSTLNRNLRSFTSMEGSKEI
QAVACEFNGNIFIFDICEFRLQPSGKNFMNTQYAIGSANTEICAEIYPDYSFAEKAVNFD
SGILRDFSLVTHDLCNSRLHSVAQLSIAPAYKNQENMVNHRLESVANLKSQVPQDSDEDS
VTHPETRRLVDVEAADSNVFSDDSPFADRTFESLAKNVTTPVVYKMESGKKIDINSTEAP
DAVKIQDGEDIAASGPLDAISLSEAVEIGLYTNMRQMLSIFSLFMPAFREEPGEAYIVVE
DSDDALALEQTLELEVGSIE
>Tip_269
IHKNEVCRLLDALYDTNVEAGNAGFQIMAYTTGAGKRSETAVEIAMSLAMSILERAVQVL
HGDRMSHELMRMMVAPELACSKLIVSEHIDKLLTAAMMIEDLMFVKEHTEGTIRCKRHYI
KLNSYKETLYTERCTCIVIYVDHRAQFRANNVLGFLLIDQTDVPALVAANAVRYTIVSQD
SRAEDHSNVCKEKHYLLVSVQDKDTIVLALKIGSSNQKIEVSALEKALRVYHDMKARATA
RKVATDINSFMFLFNLAEHHFQPARRKFMTAHFVTNAANTEVSADIFAGYAYSRHSVRFE
SGVVEDYTIITHEICNERLHSIAHVSIPPSFKNQHDRVTFRFENLGELQSSAPADDDEDG
RTNVEERREINIEAAAANIYSDDNPFSERGTEVLAKDVTTEVVYKFNSGKTVDLNAHDAH
AGVKISDCKDVTATGPLDAISSGEEIKLALFSDTRYALPLNKVLIATFKNKPGSAYVIMD
ESDDQLALEQLLELQGPEVG
>Tip_325
VRKNTSGRILDALYQTNVAAGNADYQVISFATGAGNRSDNTVELATSLAMSILERAIQFT
HADRLNHELLRLMAASEVGCVRIAVDEPLDKWLSAAILIKTLIYINDYSEGSVRAKRHYL
KLTNYDEHLYMERAACIVLYCNHEAHLKVGSVVGYFLYDSAEVPTLIVASSIRWTVITED
VKAADYKKVTKKIHWAFVPIKDKGDIVLAMTIGAVNQKIEITALERGLRCLQDAQAFTPG
EQVATDIHEWLFLFNLAEFRLDPVLHKFNHAYFTGNHVNTKLAANIYAHYAFGRHSVKFE
SGIIEDFSIITRDLCDKRMRSVAHVSVSPAYKDQDNRVTYRYEAHKAMQAKSPSEQEEDN
ITELEERRVADIEVAAANVFADDDPLGDRSIEVVAKKITTEIVYEFNRPKELDLGAADVQ
AVVQISKAKDVICEGPLEGISLGDEARVALHSDQRYTLPVSHIHLTAFKFTPGPAFVLID
ETDSELAVGQTLELDAVSIS
>Tip_1344
IKKNEAGRILDALFNENVDAGDAACQVIAFAATAGKRSENALDIAQALAMQILKKAIQAM
HGNRLNDELLRLMAASQIGCSQLVVSEEIDKWLTAAILLRTIMFVNDYAEGSVRCERNFL
KLTTNDEHLYLEEVNCLVIYANKQAHLKLARVLGFILFDSAEVPSHVVSSIIRYTIVTQD
TNDAEHEKVSKEKSLVFVKIRDKAKIVIVLKISSVNQAVEISALERELRSFRDAQAFQPA
RQIPAKVNAYLYLFTLADYRLKAALRKFMAPYYNGNTNNTDVASEVFASYAYSKTSVNFE
SGVIEEFNLITREVCNKRLHSVAHVSLAPAFKGRDDRVTYRWESHAKVQAAAPSENEQDN
STNLDERRTANIDASEANAYADDKPFGERTVELFAKQITTMAVYRFCTTHEVDLGAAEGT
EAVTISHCSDVICGGMLEAVSLGNEVKIPLSTNGRHTMSISKVYLASFESTPAGAFVLLD
ETDSNLAVDQALELKSPSIS
>Tip_3766
LTSNDSSRILEALFTENVAANDASCQIIVYAASVGQRSERALDIAPTLAMKILKRAVQSA
HGGRLNNELLRLMLAAPLGSSQLVINEKLEKFLTAATILKTFIFTNEFTEGSVRAERNFM
KIATDDEHLFLQAVVVMTLFSNRQAHLTVSDILGFYILDSAEVPSHIASATLRFTIVAQD
TKAADQEKVSKEKRLMFLKIRDKANIVIALRIGSTNQDIEVTTLEEQLRAYRDARSFTAV
STVPGKVNDYVFLFDLAEHRSPAAARRFEAAYYAGDTVNSQIAANIYASYSYDGFAVEFE
TGVIEECGMISRDVCEKRMHGIAHISLAAAFKGREGTVTYRYETQKKITAAAPSENEQDN
ATDLGDRRSIEIDASDANVFSDDKPFGDRAIELLASKVTTVVVYEIRTAKQADMDTTEAQ
QLIKISHCRGAICNGQIKAVSLGHEIRIAIQSNGRYALAVEKVFLTTFENDQSGAFVLLE
KTDAQLAVDQALELTAPTIS
>Tip_3767
LKSNDTSRVVEALYTENVEANDSSCQIIAFAAAMKQRSERVLDIAPTLAMSITKKAVQAA
HASRMNQELLRLMLANPMGASELVVNEKLDKFLTAASILKTFVFTDQFTEGSVRAERDFL
KIGTNDERLFLEAVCTVTMFSNHQAHLTVSSILGFHILNSAEVPSQVASSTLRYTIVAQD
SKASDQEKVSKEKRIIFVRITDKANIVITLRIGSVNQDIEIHTLEQKFRAYKDARAFTAA
SQVAGKVNSFIYFFSLTEHRTKSAARRFEAAYFVGDKANSQIVADVYGSYSFTGFGVSYE
TGVIEECGIISRDLCQERMRTVAHVSLAAAFKSRENTVTYRFETHKKITAAGPAEDEQDN
VTDIGDRRSLEIDAAEANPYSDDKPFGDRGVEVIASKVSTVVVYEISKAQQVDMNTTKAQ
EVIKISHCRGAICGGRIKAVSLGHEIRIAAQTNGRYSLAVTKVYLASFEHDQSNAFVLLE
KTDAQLAVAQALELTAPTVS
>Tip_62
VKKNEATALFDALYETNVDAGNGGFQLVAFTSGVGKRTKTALEIALAISMTVYEKAVQTL
HRKRISREMMRMMASVDLACSRLIVDEHVEKLLTAAKMIESILFVDAHPEGTISASRHYV
KITSDNEVLYVETCTCLVIYNNYRAHLRTAHVIGYLLFDQTDVPAVIAASSIRYTVVTVD
SRKETRSEVCKEKKFVVIEIQNRDKVVLVLKVGSKNQTIEISALEKCIRAFRDADGSGEI
QQVGSNFNSYMFLFNLAEFRFQPAARKFMTSHFAIHASNTEVCADVYPSYAFDRYAVRFD
SGIVEDYAIITHDICDDRFHSVAHVSINPAYKSQEGRVTFRYETIENLKSKAPADNDEDS
KTQVEARRQVEIEASAANQFADDNPFTERRAQVIAKDVTTEIVYKMSVGRQLDLNAVDPS
SGVRISEGKNIIANGPLDAISYAEELKIGIYADRRYSLPISKVYIATFKQAPGAAYIIME
NSDDELALEQLLELDAPPIG
>Tip_267
IKESEGSTIMDAMYEQNIEADTGEFQILSYTCGVGKRTKTMLEVAAVMSMQIMQAAIQAV
HAPRMSTSIFELLAASELACIQLITGEDLGNLLDHARFIETIVYVSGANEFTVGADTHYL
RISSGGVAIFIEAGIVLIMYMNSRTQMLNNHVIGYFLFDTTEVPAVIAAPSIRYTAVPID
GREETYSRVEKQKKYFFIEMQHRNNVVLQFRVASTDKEIEIAALERALRGHRSSDSAGDA
RNIGGKFNDYLFLLHIAEHRNEPQARNYSGSLFGIDQANSDVASDVNADYAYAQRAANFD
AGVVEDYSVISHEVSHERLKGIAHLSIEAAYKSQEGRINYQFDTLDTFKSKSPADSDEDN
LKTVDARRTVNVQAASAGIFSDDDPFAERAAEVIGGDVTTEIVYENALGKQVDLCATNAD
EAVKITKPHSVPATGRLNSISLSSGLRVGLYGNEKYALPAKQMFIGAFKHNPGAAYILLA
PSNDELALDQQLEIEVCEVG
>Tip_600
IRESEGSTILDAMFKQNIEADTSKFQILSYTCAVGKRTKTTLEVAALMSMSVVQAAIQAT
HAPRLSHSIFRLLAATEIACIQLIVGDDLDNLLSHAKFIETVVYISGANEFTVGADTHYV
RISSGGVRVFIEAGIIMIVYMNTRTQMLNNHVIGYFLFDTTEVPAVIAAPSIRYSAVPID
GREETYTRVEKQKKYVFIRMQHRDDVVLQFRVASSDKEIEIAALERALRGHRSSSSAADA
RNIGSKFNEYLYLLHIAEHRNEPHARNYSGSLYAIDQGNSDVASDMNADYAFARRAAGFD
AGVVEDYSVISHEISHERIKGIAHLSIEAAYKSQEGRINYQLDNLNTFKSKSPADNDEDN
LKTVEARRTINVQAASAGIFADDDPFTDRAAEIIGGDVTTEIVYENAMGKQVDLCATNAN
EAVKITKPQSIPATGRLNSISLSSGLRIALNGDDKYPLPVKQMYIGAFKHNPGSAYILLP
PSNDELALDQQLEIEVTEVG
>Tip_3135
IKGSEGATILDAMYEQHIKADTGKFQIVSYTCGVSKRTKTTLEVAGLLSMTVVQSAIQVS
HAPRMSTSIFRLLAGAEIAAMQLIVGDGLENLLDHAKFIEAMVYVTNACEFTVSADAHFL
RLQSGDVILFAETGIILIVYANVKTQMLTNHVICYFLYDSTEVPAVVCAGAIRYSAVPID
EREETHKRVNRQKRFIFVELQHRNDVTLQFRVASTDKKIEITALKRFLKAHRRSDSASDS
SNIGTDFKDYLYILHIAEHRGEPHARNYSGSLYGEEINNSDISSETNANYAFTAHAAGFD
AGIVEDMNVISHEISHERLKGIAHLSISAAYKSQEGKVNYQLDSKDTFKSKAPADTDEEN
VKNVEERRMVNVQAASAGIYADDDPLTERAAEVLGGDITTEIVYKNAMAKQTDLNATNGN
EAVKISNPASISATGKLNSLSLSSGLRIGIFGDDKYPLAVKEMLIGAFKHGPGSAYILLP
PSNHELALSQELDIETTTVG
>Tip_3136
IHGSEGATILDVMFQQNIQADGAEFQIVAFTCSIAKRNKTSLDVAGILSMSIFETAVQGI
HVARMSTSIFTLLCSAEMGCIDLVVQDDLASMLSHAKFIESLVFVTERTEFTVSGDAHFM
RIGSGQVSIFEETAVLLIIYANVKTQMLKSDVVGFYMFDTTEVPAVVAAAHIRYSAVQIS
NREEGYKRITRQKKWLFTELQHRDNVAIKFKVESDDKHIELSALNKLVRPYMTSSSASEA
DTVATRFKDWLYLLHVAEYRGQPHERSYSAAVLSSDISGTEVASELSSEYSFTSKAAGYD
AGVVEDWTIVSHSVSHERLKCIAHLSIESAYKSQEAKVNYQLDALSKFKSKGPSEKDENN
LKNNEERRRINVQEADAGLFGDDDQVTERCAEVLGADVTTEAVYENAVGKQEDLCACNVA
EAVRISKAQSTAASGRLNSLQLSAGVRVGMSSDDKHPMPVKQVYLGAFKYDPGTAYILLP
PSNHDLALSQHLEIDIEEVG
>Tip_306
ITESERASILEAMYETTVDANTADFQVIAHTCGIGKRTKSLLEVAAVLSMTIIQHAVQVI
HAERVSTSILRMMAGAEMECIDLLLTEELGNFLVSAGFIQELMYIKDQSEGTITADTQFL
KLSKEDQQVYVELAVILAMFANGKTQMLVNHVVAFLLFSATTVPSVIAAPGIRYAVVPID
GRRESHDVVTTQKRYVLVRIAHREHVALQIKIGSKNKRIEIQGLARSFRCYKDAEGAGDA
KNFSAKFNNHMHLLHVADFRPEANQRTYEAVQFAINTANTDIAGEIYPNYAFPRNAVGYN
SGVVREYAVISHELCDQRMKPIAHLPIEPAYKSQEGRLIYRLDSIDDLKSESPAESDDDN
QQTIDARRKIQVEAAAANVVADDDPLAERSVKVLAKSVTSQIIYHANVEEQIDLNATNAH
DGVRINKVKTIAASGQLHAISWNERVRVSLYADKRMNLAINQIFITAYKPNPGAAYILIS
DPDEQLALDQELEIQASQVG
>Tip_307
IKESEGTTILDAMYETDVEAGVSDFQVISFTCGLGKRTKSLIEIAGVMAMSLLRRAVQSL
HSETFSHAMFRMMVGAEIACVDLIVDEQLGNFLTTAKFIESVIFIKEQTEGTVVADTNYL
KIATGKERLYTETFMLIAIYANHKSQMKSTHVIAFFLFDGSEVPAVVAAPAIRHTIVPID
GNNETQNRVSHQKEYLFLRIAHRGEVVLMLKVGSMNKSIEVAALVKNLRAFHDAEGAGDA
KNVSSKFNGLLYLLHIAEYRVESSNRRYAAVQWCINDANTDVVAEVFPNYAFSSHAIGFN
SGVVEDYNIIPHTICDSRVRSVAHISIEPAYKSQEGRMTYRFDNVEDLKDKAPADNDEDN
SKKVVARRQVSVEAAKANIMADDDPFMERTIHIVAKDVTSEIVYERTISKQIDLCATNAE
ESVRVNKASTIAANGRLKALSWSDAIRVSMQTNKRYRLPINQIYTGAYKNDPSNAYILIQ
ASDTELAFNQKLEIQTSTVG
>Tip_1685
IGEDEASTLFDGMFETNVKAGTVNWQILAFAAGTGRHTDSTVEVSLLLVMAIIESCVNGM
HAAQLKQRMLRMMIAVDLDCIAIIIGEQLENIMARSRHIESITLIEADSEGSVITDTNWM
RLKTRYEAIYADAFSVFQIFVNYRSKMASADVIVHLLLDAGDLPGVIGASAVRYSVVTKN
SREQAYTSVMKEKTFLMIKIQRRENVACKIRVSYFNKRLEITRLDQQLRGYKDVHAKEDA
QTIAASFNNYFYIMDLAQYRLRGHAENFNTNQYAEQGSNTEVVCDVYSDYAFTVAAIDFN
TAVVKNFAVVYNQKCDSRVRGVQHISITPGYKEQENELTFRFQASDKFKQHSPAEQEESN
TKSLNSRRQVEVEYAAANTFAKDDRLAYEAANILGRRVTTQIIYQGTKSTTSILNVSNAI
ECIKISHPANIVASNRLSALSWTAAVRVSMNENQRYSITIPKMYIGTHRKHPDSKCITMD
GSDHDVALKQRLQIRNMGIG
>Tip_1686
IGEDEVTTLMDAMYETNVRAGICDWQILGYAAGIGRHTESTLEVATIMIQVIMERCINAV
HGKELKARLFRMMLAAELNCVDLVINEALENLLTRYKHVESMSLIEQHSEGQVQTDTSWL
KIHHNAEIIFTDIFLLFSIYSQIRAKMATADVIAYMLFDRPDLPGVIGACNVRYSTVEKN
KKQENHHAVTREKIFLMMGLHRRDHIVVSINVDYYNKQIEITKMDDDMRAYATLRAKKDA
RTIAAGFNGFLFLMDLAQFRMQVHRSSFSTAQFSNRIADADVVAEIYPSFALTKPAIDYN
SAMVSDLTVIYNGNCDNRLRGVAHMRINPGYKDQEEKATFRFQNLESLKSRSPAENEDDN
VKSITERKQIEVDPSAANVITKDDVLASLPNSVVGRQVTTQIIYRGSAARMAIMKVVQAY
EGIRISYASDVAASNRLQAISYTTALKVGLAENGKYQIPLSRIYAGVYRDNPNTKFISMA
ESDDDLALKKKVQIQTMSIG
>Tip_1998
IEDNEVGTLIDAMIQTNIDAGTHDYDLISFATAIGRRTDSQLELAMFLLMRVINRCINSS
HAHQMKFRLMRLLAGTNVGCIELIVGEALANILSASRHVESLVYFSNRTEGTVVSDTQWI
RMQNEQDQFFFDLFCMVQLYGKNKVQMMVADVVTYLLYDSGDMPGVIASPTIRFQLLDIN
TRKEQHTAVKKKKEYLILKLQRKADVSVPIRVGFLSKYIEVTRMEKEWRVFDTMQSAVQC
RTIPANFNNYIFVMDLADYRIQSHAKNFASCQFANDSAESDIGAEVLPDYAYTKTSINFN
TAVVRNFSVVYHIKCEARIRTIAHVTISSGYKEQDQNLTFRYQSANTLAHQGPSKGDDDD
LKEISSRKCIKVEAAGSHAMAKDDSLSEEAANILSRRIHTEAVYKGDIKRTSTIHVQNLL
DAVNVSIPKETAAPNPKRSISLSGTLRVGMTANERYTVAVTKIILGAFTAHPNSKFITIE
SSDEELAIKEQLELEAIPIG
>Tip_1999
IEDNEVGTLVDAMIDTNIESGTHDYGMLTFTTAIGRRTETTLETAMLLLMCIMGRCINAL
HSYQLKRKLMRMMVTRDMACVDLVLNESVVNMLAASHHVESLVFFEERTEGTVNVDTDWV
KLQSDTDTMFFDAFAIVQLYTKNKAQMALANVVCYYIFDAGDMPSVIASSNVRFTVVTIN
SRKEEYTSVGKEKTYILARLQRKGNVSVRLKVNLVSKYIEVTRFQDEWREFLDLRAAVDS
PKVPAKFNDYLFVMELADYRVAPEARNFGSAMGAQDSAGSDVAPTLFPDYSFTKTSLDYD
EAIVRNFRIIYHIRSDERLRTIAHVSVSAGYKEQDDEITFRYQHAESLAHRPPAEHDDDD
LKNVSPRKKVNVEAAAANAFARDHSMANEVIHVLTRRITTEIVYKGCPTLSPVLHVSNLL
QAVSVSLPVNTAAPNPLKAIYLTGSMKIGLFANQRYSVAVSKIFLGAYRRHANKKYISMD
ESDEDLAIKQRLEINGAQIG
>Tip_1578
LQENEASTLLDAMFDSNIKAGRPGFQIIVYATSLERRTESTMEMTDVMVMRIMKQCVHCL
HHGQFSCRTFRMMAASDLGVIELVCDSNLDNILSEAELIESICYMNDQSEGTINGDKQYF
EMSSQGAIFYREHFLLMAVYANKRAQMRVNNVIGYYLFNSADIPAVTGAPSIRQTVVTIN
GRKAETNEVAKQKKFLLVKVQRRDEVAVIIQIAVVNKAMELSRMERMMRSYRALATSRDG
KSIASKFNEYVYILELAEHRTEPVERNYDEAQSASDGANTDIVASIFPSYSYTSVSVNFN
SAIIQDFGIVSHAKCSQRLRSVAHVSVTPSYKHQAARVTFRFDSVNDLKSRAPSDNNNDN
AKTISSRRIMQVQAAGANAMVDDDRFREEVARIIGRRITTETVYKGCKAKSVSLEVETGF
DAVTVTQTADVCASNELNAISYAEAIIIGLWADHRYSLPIANLYIASFRLDPNSKFVLMK
DSDYELALDQHLELECPEVG
>Tip_2009
LKQNEAETLLDAMFQTNIEAGRPGFQIVSFTSGVDRRTESVIEIATALMMAILKQCIHAL
HRKQLHYRVFRMMASHEIGCIELVCDTGLENVLAEAKLIESVCFIDEQSEGTVSADTQYF
KLSTQDAIIYCEHFLLMAIYANNKAQMNFGNVIGYFVYNAADIPGLIGAPAVRQTIVTIN
GREGKTHEVTKQKTFLIVKVQQRTDVGVNIEIGVINKDMELTRIEQNVRAFRALRTEEDT
KTIASQFNQYLFLLELVEHRIEAAERNYSPAMFAGNNPNTDIVSEIFPNYSHNNVAVNFN
SQIIKDFSIISHVTCDQRARNLANVSVDAGYKHQANKITFRLDSVNTLKSRVPADHDNDN
TKNVAARRIIQVEAAGANAMADDDKFREESARVIGRRVTTEVVYRGSIAQSVSLRVKTGY
QSVRVSHCQDVPSVNKLNAISYSKAMIVGLCKNARYNLTVPHIFITSFRKDPKTKFVIMK
DTDHQLALDQKLELEAPSVG
>Tip_2010
LGQNEAATLMDAMFQTNIEAGKSGFQIVSYTSGVDRRTDSAVEAATSLMMTIIKKCIHNL
HRKQLHYRVFRMMASHELGAIALVCNTNLDNVLSEAKFIESVCYIDDQSEGTVSGDTQYF
KLATQNAIIYVEHFYLLAIYVNHKAQMNFGNVIAYYVYDAADIPGLVGAPTIRQTVVTLN
GKEGKTHRVAKSKTYMVVRVQRRANVGVNIDIGVVDKDMEIARLEQNLRAFKAFKTEEDA
KSITADFNHFIFLLSLVDHRVEAADRNFSQTLYAGSNANTDTVSELFPNYGYSKVAVDYN
SQIIQDFTIISHVTCGERCKSLANISVSAGYKHQATKMTFRFDSVDTLKSRGPGDHDNDN
TKTVAARRILQVEAVGGNAMADDDSFAEEAARVLGRRVTTEIVYRGQIARTVSLKVKTGK
QTVRVSHCKEVPSVNKLNAISYSKSVIVGLCKNKRYTLTVAYICISSFRKDPKAKFVIMK
DTDHQLALDQRLELRAPAVG
>Tip_1354
IDNNEAGTLIDAMYETNINAGNPNFQIITFTCAMERRTEGTVEIAVLMSMTVVQQCVHAS
AAGQLSYRVFRLMASAELGCLKLIVDSGLENMLSVASHIKSLCFMSHSSKGTICVDSQYI
KLTAKSQLLFVEIFLLVQMYATARAQTRVSNVIAFFLFDTGDIPGVIGAPSIRYALVTID
NKLEEHDQVTRQKTYVVIRVQRRSDVAIALRIDVINKTMELTRMQDAVRAFHSLNQSREG
QTISSKFNQYLFLLDLAEHRIPPAEKNYAAVQHAVNSANSDIVAEVYPGYSYSTYSVNLN
DAIVQEFSVISHETCEERLRNLAHVSVTPGYKDQEQKITFRYDSVNTLKSEAPTDDDDEN
IKTIDGRRAMQVAAAGCNTVLDDDEFREEATHIVARKVTTELVYKGTIENILSLGVRNGQ
ESIRITHTPDVASADQANSISWTAAIIVGLKANARFALAIRKIYVASYRYNPNNKFVLMK
ESDDELALQQQLELDAVEVG
>Tip_974
IQENESVTLVDAMYDLDIEAGNPKFQVLAYSAKVKRRTDGKLEIATVLALPIIEESIHAA
HSDEFSLRLFRILAAKEMGCVTLLVAEDIDNILSVAKHIESQLFLNAECEYRVCANTQYI
RLDSKAQVLYVDMSMFIQLYQNLEAQAEYNNVIAFYLYDTGDIPGVIAAPSIRYAIIPVE
GRESAHHDVNKQKTFLLIKVQRRNDVTVTLDIEYTNKAVEVSSMKDHLRGYEAMRVTQDS
VTIGSPFRKYMYMLDLANYRIEMQDRNFSSTQAAADTGGTDIAADIYSDYCFSNLTVEFD
SGIVQDATIIEYQQCDQRLRVAQHVSKHAGYTRQQGRVSFRYDSINNIKSKTPAEKEGDD
QKNVSTRRLVQVEWAEANALADDHRLPEEVTHIITREVSTEVVYRRAKSTKVAVVVTNAL
TAIRLTHSKNTGATNQLKCIAWSNSVIIGINTNKRYTLAMQQVYLGVFRATPSSKYIMAA
QTDKELALNSKLELPAASLG
>Tip_975
IRENESVTLLDAMFELDIEAGNPEFQVISYQAKIKRRTDGKLEVAIAIAMELLKESVHKV
NSDQISIRLFRILVGAELGCITLLVAENIENVLSIAQHVVSLMFLHAETEHRVCSNTQYI
RLDSKAQALHIDMSMLVQIYQNLGAQAEFNNVMAFFLYDAGDIPGVVAAPAIRYAIIPVE
GREAGHQEVSRQKTFMLILVQRHDNVTITITIDYANKAVEVSKMRDKLRSFQAMKVTRES
VTVASPFRKYLYILDLANFRAQMQDKNFGTAQAAGDPPGTDISSNLYSNYCFSSNSVDYD
SGVVQDATIVEYQLCDQRLRVAQHVSKCAGYTRQEGKVSFRFDTIGNIESKTPTEKDGDD
MKNTNSRRVVDVEWPEANPLCDDHRLAEELSYILTRELSTAVVYRWAKNTQTAVVVTNGL
SAIKLTHTQNTMAPNQLRCIAWSNSIIISLYNNKRYDLAMQQIFVVVFRENPSTKYITAA
ETNKDIQMNSKLELQAAKLG
>Tip_2020
IQEDDSPTLVDAMFKLNIHAGTPSFQILANQGLMDNRTDGTIEVVAILTLTIVDRAVHAR
HPDQLQIRKLRILVAEELGSISLIIEEGLADFLPAAEHIEPYIFINEHCEGRITVNTQFM
KLSRDEQMIYTEVGRAVQIYANYREQAEECNVIAFLLFDKGDIPGAMCATAIRFPVIQVD
GRAAQARAVTKQKTYMMTLLQRRGNVSILVRIDYINKRVEINSLQETFRIFNSLHTTKAD
HSLAAAFRNYVFLMLLAEYRERATNRTFDSSLFSPSAVGADVISDVHPNYAFVSLCIDYD
SALTKEFAIIEYAQAHQRARTIAHVSMQSEYKEQERRTPFRYDGINGLKSKAPSTNESDE
PKNVSARRTIKVQQAAGNPLADNQKLGDEGAHALSRDVSTELVYKIKRTRVVVLPVNNGF
EVVHLNKPKGAGVSNKLNSLSFSEAIVITLATNVKYVMGVSNLYLAGYRYSPDHKLIVAE
KSNSDLAISQRLDLDSGRIG
>Tip_2021
IDEDDAPTLLDAMLSLNIDAGSGSFQILANQGLIDNRTNGPIEVVTLLLLAIYDKALHAR
HADEIQIRKLRILVAVEMGSISLIVEENLADFLPAAQHIEPYLFLDDHCENRVTVNTDFM
KLTKTDQQIYTELGRAIQIYANWREQAEEVQVIAFLLMDKGDLPGAMAASAIRFPLIEVD
GRAAEARTVSRQKTYVIVRLHRRGDVSVMMKIEYFNKRVEINSLTEHLRVYNSLQVTQAS
KSLCSAFRNFVYLMGLAEFRERSTEKTFHSSLFGPDTAGSDIITDIHPNYSFTHFCIEHD
SGITKEFAVIEYAKAQERARTIAHVSMSAEYKEQERRTPFRFDGINGLKSKAPSTDESDD
PKSISARRTVEVQQAEANPLANNESLADEAAHALSRQISSEVVYKVKRTRVVTLSVNNGF
RVVYLNKVKGSGVANTLNSLSYSAAIVITFHTNVRYAMAISNIFLAGYRWEPGHKLIVAE
KSNSDLALSQQLDLTGGSIG
>Tip_1193
IGEDEAVTLVDAMFALNIKAGSMNFKVLENASLIDNRTEGSLEVVAVLSLDIMDRAVHPR
HANQIQIRLFRILVADELESLTLVIDERMDDLLPAAQLIEPYVFINENCEARVTSNTQLL
RFSGNTQRIYTEVGRLLQVFANARAQSEQCNVIAYYLLDKGDIPGAVAATSIRFSIITVE
GRAEQGHRVSRQKTYLLLLLHRRGAVAVLIKIDYRNKKVEIGSLQENLRAFSTVRTTKAD
KSLASTFRDLVYLMGLAQYREQAANRNFTSTLYAPDNSGSDVVAEVHPSYAFADLCVDHD
SGVTQEFSIIEYNQAAQRMRAIAHVSMSAEYKNQERKISFRWDGISGLKSKTPGQEDSDN
PKNISARRTVEVQASGANPLSDNKKLLDEAAHVQSRQISTEVVYKVKEKRAVVLPVNNTC
KSVRLKRVESAAVSNELNGLSFSESIIIALVSNARYSLSVENIYLAGYRNDPTHKFIVAE
ESNHNLALDQRLDLDAASIG
>Tip_1534
VREDDSITLVDAMYALDIETGNPQFQLLANAALVENRTEGTLETVLQVSLAIIDKAVNAH
HAHQLQLRLLRVLVSVELDSLDLIINERMEDLICRAQHIEPFIFVNENTEGRISSNTQFL
RLNADNQIMYSDASRFFQVFTNNRAQSEDSEVIAWFLLDSGDLPGAVAASAIRFTVITAE
GRAEEHHSVNKNKTFLLVSIQRRDNVAIIVTINYINKDIELGRLQDYLRIYRELKSTQAS
ESIGKKFRKWVFLMNLVQFRKDCAGRNFNASLFSPDNGGSDLVSEVYAEYAFGQMCVQYD
SGVTKEYSTIEYQQADARMRSIAHLSMNCEYKKQEQHISFRWESVNGLKSVSPADDDSDN
SKHIDARRSLDVQASGANPLASNNVLADVAAHIIARRVNTKIVYRTKEAKPIMLPVKDAR
KTIKLNQVDDAGVANSLNGLSFSDSVILALYKNQKYTLSLSNIYLGAYRSNPSTKLIVAQ
DSDHDLALSQTLELTASHVG
>Tip_1535
IKEDESTTLIDAMYKLDIDAGSCHFQIIENTVLVENRTPGNIEVVVSMSLSVLEQAVHPH
HADQIQVRLFRILLADDLASLTLVVHEFMEDMLSNARHIEPIVFANANSKGRVTGNTKFI
KFESETQKLFVESARLYQIFGDQRAQSEQCNVICFYLFDKGDVPGAIAATAIRLTIITVE
AKAEQKQKVTRKKTYILISVQRRDSVGVVMKIYYENKEIEIGSLQDNLRPFETFKETQAS
KTLAAKFRKWLLMMNLIQYRAECHQRNFSATIFTPDSAGSDVVGPMYPSYAYGKLCVNYS
SGITQEFTVVEYSPANQRMRPVNRVNMACEYKNQENRVNFRWDGLDDIKSVSPAEEDSNN
VKNISTRRSLDVEATGANPFASNKHLADEVLRIEARRINTKVVYKTKDNKAVLLPVRNAT
KAVKLSQVNNTCTGNGLKGLSFTESLIIQLHNNEKHVMAINSVFLVSYRSNSNHKLIVVQ
KSDHSLALSQTLELKAAQIG
>Tip_1341
IKEDECVTLLDAMYTLDIPAGNGDFQIMEFSAKAENRNEGTTQVSAKMSLSIMASCVRAI
NAAQISQQLFRILAADELGCVKIIVSEDIDNILKNARHVETVSFCNRHCEGRINANTQFM
RLDNEDETLYVEVSFLLQTYVNRRAQAERCNILGYYLLDSGDVPGAAAGAAIRYTVIDVD
DREEAHARVSRQKTYMLALLQQRDELSIALAIRYVNKRVELSSLQNQMRALKTFKSTKHA
YNVLAPFRRYMWLLNLAEFKAAVYERNFSTAQFASESAGSDVVSQIFPNYAYAQYCVEFN
SGIVKEFAVIEYDIVSQRVRSVAHVTTDAEFEKQENRLSFRYDSISSFKEKAPAQSDGNN
MKGLSARKMVKIQAGASNIYSDHGRLAKEATRIMSTQISTEVVYRVSRVKTVAMVVRNGL
QGIQLAFTTNVTVSNKVNCISWSNSLILSMSNNDKYSMAMETVFLGAYRPNPSRKYILAE
TSDRELALSQELELDAGKVS
>Tip_1342
IRENECVTLLDAMYELSIDAGNCDFQVLEFSAKIEHQNEGSMEIASRLVLGILAACVNAT
NENQLSIQLFRILAADELGCVAILVDESVDSLVHNAKHVESLTFVQLHCEGRICANTQFL
RLDSEQEQLYIEKAFMLQVFANKQAQADKANVMGYFLYDSGDIPGAVAGTAIRFNIITVD
AKQHDHRKVTRQKTYMLALVQRRDNLSVTLAIKYINERIDIASLQDSLRAWRTLRSTKHV
TTLLAPLQKHLFLLNLAEFKVAVYERNYSTTQFGSDAAGSEIVAQVFPEYAYGKYSVNYG
SGVIKEYQVIEYDVVHQRLRAVAHVTTTSEYERQEEKVSYRFDSVHGMKDKAPCQSEGDN
IKNMTKRKMIDIQAAAMNLYADHGRLAEEVSKVQSTQISTEVVYKTTQIRVTALVVKNGR
KAVQLAYVMNASVTNALNCISWSNNIILALSASEKYTLAIQKVYIGAFRPNPSKKFILAQ
TSDKDLALSQRLELSPGEVG
>Tip_1579
LQENEGSTILDAMYKLDIKSGTHNFQVIRFTSKVEARTEAQIEVANVLTLTIIERCVYTR
HMPQVSRRLFQILAPQELGCLRLVLHENMANVLTSARHIETIVYLNTKCEGRVAANTQFL
RLTGGAQTLYAEVSVLLQIYSNHTSQAEINDVFGYFLLNQADIPGVIAAPTIRLTIIKIE
GREEQHNQVTRQKTFLLVQVLRRNHVAVAFPINYKDKEIELARMEDTLRPYETIEASKDV
YSIAADFRRWLYILNLAEHRVRSADRNYDSAQFNTDKAGTDVVAEVYPNYSYSQLGVNFN
QGVVQEFTVVENQECGSRIKAVAHVSMNPGYKESEDNVTYRLDTIDSLKSKAPTKREGDN
VKKIGTQRVITVEAAGMNIFANDDSIREEAAHFMSRQISTEVVYKAAQTKRTIIVAPQGH
KGIRIAYTLDVAVSNNVNCIYWNNTVIIGLNADERYSLAISKIYLAAYKDTPSRKFLVLE
TTDNELALAQELDIQATSVG
>Tip_3653
LEENEGATILDAMYKIDIKSGTDNFQVIRFSSKVEARTEAQIEVANVLTLRVIERCIYTR
HAPQISRRLFQILAPQEIGCLRLVIDENMENVLTAARHIETFVYIDTKCEGRVCANTQFI
RLTGGAQALFLEIAVMMQIYSNHTSQAEISDVIGYFLLNQADIPGVIAAPSIRLTVIKIE
GREEEHNEVTRQKTYLLIHVQRRDHVAVAFKIDYKDKEIELARMEDHLRPFETIEASQDV
YSIAAEFRRWLYLLNLAEHRIKAADRHYDSAQYSSDRAGTDVVAEIYANYSYNKLAVNFN
SGVVQEFTVVENEECGSRIKAVAHVSMNPGYKESEEKVTYRLDSIDDLKSEAPTKREGDN
VKKVGTQRVITVEAAGMNIFANDDSMREEAANFVSRRISTEIVYRVAQTRRAIIVAPQGY
KAIKIAYTYDVPVSNNVNCIYWNDTVIIGLNADQRYSLAITKIFLAAYKDTPTRKFVVLE
TTDNELALAQELDIEATTVG
>Tip_3654
LQENEGSTMLDAMYKLDIKSGTDNFQVIRYSSKVEARTEAQIEVAQCITLKVIETCIHTR
HAEDMSRRLFQILASQEIECLRLVVNENLANVLSAARHIETFIYVDKACEGRVCANTQFL
RMTSGDQALFVEIAVMMQIYVNSSSQPELSEVIAYYFLNQADIPGVLAAPSIRLTIIKIE
GREEEHNDVNRQKTFMLVQVQRKDDVAIAFKIEYEDKEIELARMEDDLRPFRTLRGSQDV
YSIAAQFRRWLFMLHLAEHRTKAAERHYDTAQYASNKSGTDVVLEVYPNYAYARLAVHFH
SGIVHELSVVENPECGSRIKSVAHVSMNSGYKESENRLTYRLDSIHDVKEEAPTEREGDN
VKNVGTQQVITVEAAGMNVYASDDSMREESAPMLSRRISTEVVYRLSQDRRAIIVAPQSY
KSIKISHTYDVPVSNNVNAIYYNDNVIVGLSADQRYPLSIAQVYLACYKDTPARKFIVLD
TTDNELAFAQELDIEATQVG
>Tip_1687
IKENEPSTLLDVMFETAVEAGQTRFQIVAFTAGVGQRTDSVLELAALMSMSVSQRCVHAL
HADEKSPEMFRMMLAHNLGCIDLILNEDLENLLDTANVVQGLCYLDDNTEGTVTGDTQFM
KLTGDHALLFLETFLILTIYANYRAQAKLNNVIGYLLYDTGECPAVVGAASIRWTVVAIN
SRRVTHHKVKQQKKFVLVVLQHRENVVVILKVDFHNKVVELSRMEDQMRAYKDLEVNRDV
ASMSAPFNAYIFLLDLAEDRYRPTQQNYDKSQFSNNGGNSDTVCEILPDYSYDKHAVNFE
AAVVQDFSVLSHEQCNNRLRAVAMVAINPAYRAQENKITFRYESVNAIASQSPADKEEDH
QKSISARRTIEVDATGANALVDDNELSEEVANVMTRRVTTVVVYKGEANEQVTMRVSSGH
EAVKISRAGNVAATGPLNCISYSMTIKVGIRSDERYPFPIEQVFVSAYKYHPSAAFVLLQ
NSDDQLALQEKLDIDSVSIG
>Tip_1688
IKENEVSTLLDVMFETAVEAGEAKYQILAYTAGMGRRTESSLELATIMSMSIIQKCIHST
HGNKISTRMFDMMLAHELACIDLIVNENLENFLNAAAVVQSLCFVDEFSEGTVTSDTQFM
KLTIDPEVQYSEIFVLMSIYTNYRAQMTINNVIGYFLYDTGDCPAVIGAPSIRYTMVKID
TRKVTHHAVAQQKKHILIVMQNRANVVITLHVDCHNKAVELSRMEDQLRGFRAIEVNQEA
KTVDAKFNAYFFLLDLADFRYRAATRNYDSSQFANNTGHTDTVCEVLPDYSYDKHAVDFD
AAVVQDFSIISHKQCHERMRSIAMVAIPPSYKAQEEKITFRFEGVEAIKSRSPGDKDEDN
RKDLSARKKVEVEATGGNALVDDNQFSDECARCVGRRVTTEVVYRGASSQQLTMDVSSGT
DAVRISRAGQVAATGPLNCISYTMTLKVGVFTDTRYPLPIKKIYIGAYKTHPSSAFVLID
NSDDQLALEQRLDIDAASIG
>Tip_1146
IEENEVSTLLDAMFETNVQAGEAKFQIIAFTAGIGRRTESTLEVACVMSMGVIQKCLHSV
HGRQVNTRMFRMMLGHNLSCIELIIDESLQNLMTAAKVVESVCFVDEYSEGTITSDTQYV
KLTMDNETLFVEVFLLFSIYGNLRAQMTFNNVIGYFLFDSGDCPAAIGAPSIRYTVVAID
SRNVTHHAVSQQKKHILIVMQHRAHLVITMHVNCHNKAVELSKMKDYLRAYKDLDVNKDE
HTVSAEFNAYFFMLDLADYRSRPATKNYNTTQYSNNGANTDVVCELLPDYSYDSHAVDFD
AAVVQDFSVISHEQCHDRVRSIAHVAISPAYKAQESKVTFRYEAVNALKSRSPADGDEDN
KKSVGARRKLEVEATGANALVDDDEFSEEGANLLGRRVTTEVVYRGASTKQLTMNVSSSN
ELVRISRAGQVAATGPLNCISYTMCIKIGMTTDARYPLPIHKIFIGAYKYHPSAAFILLQ
QSDDQLALEQKLDIDAAGIG
>Tip_3568
IQENELTTLLDAMYDTNVTTGTNDFQLVSHTTGIANRTEAALEIAEVRAMTIMEKCVHAA
HSTQLTQQMMRMMLACELAAVEVVLDEDLENLLSKAELIETQIYLDAYVEGTITADEAFI
KLNNDQEILFVDIFLLLQVYTNAQAQGSAANVIGYFLFDTGDCPAVIGATSIRFAVVAID
GRQVENGTITQQKKYMLVIINHRRNVAILLRVDCTNKEIELSRMEDWLRSYNNIRVNEES
KSVGSAFNSYLFLLGLAEFRVKPAPRIYSSDQYASGGHNTDVVAAVLVTYSLHREAVNYD
SAIITDVSVISHTKCHPRIRGVAHVSVAAAYKKKEQQITYRAEKVGTLKSKAPAESEDDN
VKMLGARRQVEVQEASANLFVDDSEIHEEGVDIISREITTEVIYRTNRAKQTLVDVVRSM
DGVKIPHVSDVGAAGPLKCLSFTGAIRVSLHSDTKYSLPVTSLMVAAYEYTPSGAFIVLA
NSDSDVALEQKVDIKAPTVG
>Tip_3569
IRENELTTILDAMYDTDLETGTNEFQVLAFSSGLARRTECVLEVAAIRAMSVLEKSFHPS
HAKQITQQLMRMMLPNNLAAIQIVVNEDMEKLLTRAKIIETQVFLEAQAEGTIAADEAFV
KLSQNDETFFSEQFLLFQVYSNAEAQMSASDVIGYWLFETGDCPAVIGAPTIRYAVVTID
TRQADNAKVRQQKQYIMVLLNHRAEVSLLMRVTCQNKSIEISKFEDWLRGFRNLNVNEEV
RTVSAAFNAWLYLLGLAEFRIKPQSKIYASDQFAANGGNTDLVHKVLARYALPKQAISYD
SALVTDYSIVSHAKCTPRIRPVAHVSVSASFKKQEERITYRAERVEALKSKAPADDEDDS
CKMTGARRRAEVEEAGANLFVDDAEVHEEALNVLSREITTEVIYQITKAQKSQLNVSSSG
EGVRIPYVADTGANGPLKCLSFTGSVRVSLRSDEKYTLPIAQIHVSSYKHTPASAFVVLE
SSDSEVALEQNVDIDAPTIG
>Tip_1710
IRDNELSTLLEAMFDTDVETGSTEFQIVAYTAGVDRRTEASLEQADVRAMSVVERCIHAL
HAKQMTSDLMDMLVALDLVSLHIIISEDLENLLTRAKIVETLIFIDSRREGTVSADEKFV
KFQSNDDTLYSESTLIWQVYSNHEMAMSMNDVIAFFLFDNGDCPAVVAASRIRYAVLTID
NRQVDHTKVGQEQKFLLIKVNHRATVTIIFKVDFTNKAVEVTRIRDQMRAYHNIKVNHES
KTVNSAFNAFLYLLGLVEFRAKPRKRSYSDVQFNANTGNTDTIASVLANYALSKEAVDFN
SGIIEDVKVIAHERCYKRMKNLAHVSATSAYRKQEERVTFRLEKVRDLKERAPGENEDDK
QKMHEERRQVGVQRAETNILVDDAELHEQAKLILARRVTTEIVYKVQQGRRCQMRVSSST
QAVKISNVKDVAVSDPLKALSFSTSIRVTLTNDSKYTLPVDALFVSAYEKNPATAFIVLA
SSDYDIALEQKLDIKAPIAG
>Tip_1711
IKDNELTTLMAAMFDTDVETGNVKFQVVAYKAGVNQRTEAALELADARAMSVLERCVHGL
HSEQFTHQLMDMLIAADVVGLHIVVTEDFENFLARAQIVETQIFIDARSEGTVSADEKFV
KIESGKETLYIEACLLWQVYSNHEAQMSVNNVIAFYLYDSGDCPAVIAAPRIRYAILTID
GRQVDHNRVSQQKKLLFIKVNHRAQVTIVFKVGCVNKAVEVTSMKDWMRAFRSLEVNQEA
KTISATFNAYMYILGLIEFRVKPKSKSYTEAQLAANSANTDTIAKVLANYALTRQAVDMN
SSIVEDVKAISHERCYKRIKDIAHVSTSAAYRKQEERVTFRFEKVRDLKSRAPAESEDDN
QKMAGERRQVGVEAADTNVLVDDSQIHEEGVLILARQVTTEIVYKISRGRECALRVSAST
ETVKIGNVKNVAVHDALKALSYTTTVRVALAGDEKYALPVSQIYLSSYEHHPATAFIVLA
SSDCEIALEQKLDIRAPAAG
>Tip_256
IKEGEASTLLDAMLDTNVEAGSGMFQIVAFTAGIGHRTKAEIEVSLLLSMTVIENCVHGI
HCDQWSKQQFRMMVACDFGAILLIVSESLDNLLGAAEVIETGCFIEEYSEGTITADEHYL
KLTTDEEMMFTEVTIVIQLHGKSKAHTTVNPVVGYFLFDSGDCPSVIGAPSIRYSLVTID
GREVTHHHVAQQKQFMFILIQHRANVTVLLNINCTNKDVELTNMEDFLRAYRSLKVNRDA
SAIPSAFNSFLYLLDIADHRYRAAQKNYASGQWAADGGNTEVVAEILPSYSFNNSAVHWD
SAVVQDFTVISHDKCSTRLRSVAHISIDPSYKSQEQQVTFRSETTNALKSRSPAEDDDDN
LKMLSDRRQLDVEAAGSNAFVDDDAFSEETANVMARRITTEIVYRSSKSQQATMEVNSAH
DKVNIEKPGQISADGPLNCISWTMAVRIAIAGDQKYQLPVSRIYIATYKKNPSTAFIIME
NSDNSVCLEQKLDIDGPRIG
>Tip_1074
IHQNEGSTLLDAMLTTNIEANASDFQTFAYSSSLEHRTEADCELATLLSMCILENAVHAV
HSNQWSREQLRMMISVQTGAILLIVGENLANMMQAEHLIESGCFIKAYTEGTVRTDENFL
KLSMDDEIYFADTSLLLSLHTKGKAHTTADSVIGFYLYSSGECPSVVGAPAIRLSVVKVD
GAEAEQTRVSQQKKPAQVLLQYKKSVVIAIQITCSDKDMEITKMEDYLRAFRSLKVNRET
QTVGATLNNWIFLLDIASHRKKPAAENYSVGQSAANEANTNLVSAVLPTYSYNTDAVQWD
SCVVRDYAIVSHDKCPARARSVAHVSITPSYKQQENNVTFRSEAANALKSRAPSEDNDDN
IKVRDERRAIEVEAAGANVYVDDDTFGEEGTNILARRMTTEMIYRLAKTSRAIMDVRSSQ
EKVNISMSGHVCASGPENTITYTLSIRVTMHTDQKYKLAVHEVHVGTYKKNPHNAFIVMG
DSNDAVALEQSLEIDAPRIG
>Tip_2156
LNQNESTTLMDAMLSTNIQANPGTFQVFAYEGGIEHRKEAEREIAPLLSMNIIQKCVHGC
HSDQWSKEQIRMMVPVEVGAVLLIISERLANMMAAEHIIESGTFMHAHSEGTIRTDESYL
KLTTGNESYYAESAIILQLHANGREQTTVESVIGWYLWSSGELPACIAAPAIRYSVVKVD
GREAEHTQVTQQKKYLQVRINHRKNVTIAIKIQCTNKSVEVTKMEDFLRCFDTTRTNKEA
ATVASSLNKYLFLLNIASYRRKPAAENYSNGQFSADAANTSIAAQILANYGYAQDAVKWD
SCIVRDFSVVSHDKARTRARTIAHVSITPSYKEQESQVTMRYESTNNIKSRTPADNDDDG
LRVAAERRSVSIEASGANVLADDDTFGEEAKNVIARRVTTEIIYKLSKNNQAIMDVRSAH
QKVNINRPGNIAAHGPENTISFTLSIRVSITSDSRYRLAVSEIYVGTYKKSPHNAWIVMG
ESNDEVALEQKIKIGGPRIG
>Tip_2157
LMQNEATTLIDAMLSTDIQANAGEFQVFSFEAGLEHRKDAEKEVAPILSMTIIEGCVHAA
HADQWSREQIRLLIPTDLGAILLVVNERLANMMNAEHIIESGTFMHQHAEGSVRADENYL
KMTLGDETYFVEISVLLQLHQKGRAQTTRASVIAWYLYSSGELPAVVAAPAIRFALVEVD
GRRADHNTVSQQKKHVQVYINHRNRVSIVIQISCSNKSVEVTQLEDFMRAYDTARVNEEA
RTVNPSLNKYLFLLNIVSYRRKAAAENYSNGQSAADSGNTSVGAQLLPTYAFAREATQYN
SCIVRDYSIVSHEKARSRLRTVAHVSISPSHKKQETQITMRFESTNDMKSRTPANADDDS
TKVQSDRRMVAIEATGSNIYADDDTFGEEGKKIVARRVTTEIIYKLSRASQSIVNVKEAH
ENIQIDRPGNVTARGPENTISFALAVRICMHTDSRYNLCISEIYVGTYKRDPHSAWIVMG
DSNDAVGLEQKIKINGPRVG
>Tip_1358
IKQNEGSTLLDAMLTTNIEANTSNFQILAYSGGLEHRKEAERETAPVLSMAVVDNCVHGL
HSEQWSKEQLRMMVALQTGAVLLVINEHLANMMTAEHIIESGCFIHAYSEGTIRTDENYL
KITINDEIYYADAAIMFQLHAKGRAQTTADSVIGYYLWSSGECPAVVGAPAIRYSVVKVD
SHEAEHSNVTQQKKYLQILIQYRKNVTIAIRIQCTNKDVEITKMEDFLRTYETAKVNNES
ATVGATLNKYMFLLDIASFRRKPAGENYSVGQSSANTANTSIVAEILPTYSFTNDAVQWD
SCVVRDYSVVSHDKCNTRARSVAHVSISPSYKQQEGQISFRSESTNSLKSRTPSEDDDDN
MRVREERRSVNVEAAGANVLVDDDTFGEEGTNVLARRITTEIIYKLAKKSQAIMNVRSAN
EKVNINRPGHVAAQGPENTISFTLAIRVTLTSDQRYNLAVSEIFVGTYKKDPHNAWIVMG
ESNDAVALEQRLEIEAPRIG
>Tip_63
IKQNQTPTMLDAAYDTNVEAGAASFQVIAMSSGIVHRTEALVDVAIVLSAGVFQMCIQQM
HSKQLSTRMFRLMVGINFACVTLIVHEDLSSLLQTARLVESLCFVDQHTEGTIKADTQFL
KLTSDDEILYAEVFALLQVYNNSSAQMSTSNVIGWFLMDNGDVPVLVGAPSIRYSVISID
GKEESHQAIAKESKFLLTIVKHRSDIAVALRVNCRNQDVEIARLEQHLRSYRDFRASREG
KTISCHFNGYLFVLNVIDHRYRPMEENYSGSQYVTSGANTDVMFDVFPTYGYSTDSISYN
SGVVQDYSILNHEACPNRLRGVSHVSIAPAYKTQEDKITFRWESVEQLKSEAPSQTDDDN
AKNVNARRKVQVAAAGAAILVDDDELPERVTHILSREVTTDLVYRGNKAQQVEFDVLECD
PAIRITKSGDVASPGPLDCLSYTNSLKIALFNDDRFTMAIRRVFIAPYKYNPTSAFILIQ
NSDNDITLEQELDIETPQIG
>Tip_64
IRQNQTPTMLDAAFETNVNAGSASFQVIGYSSGIGHRTEALVDVAIVLSAGVLQMCVQQY
HTKQLSTRMFRMMVGQGLACVTLIVHENLDNLLQTARLVESLCFVDDHTEGTIKADTQFF
KLSSDNESMFVEAFPLLQVYANNPAQMSTSNVIGFFLYDNGDVPVLIGAPGIRYTVISIE
GREETHQSIAKESKVILTQVKHRSDIAVALLVDCSNKSVELAKLEQQLRSFEDLHASRES
KTIVAHFNAYVFILDVIDHRYRPMEENYSGAQWATNGGNTDIMFEIFPTYGFTTDAISYN
SGVVQDYSILNHEQCNDRFRGVSHVSISPAYKTQEDKVTFRWETVEQLKSRAPSDSDDDD
LKNVDARRKIQVAAAGANALVDDDELAERTSHIIAREVTTDLVYRGNMAQQIEFNVLEAD
QAIRISKSGELCSSGPLDCLSYSNSVRISLYSDARYTLAITRVFIGPYKHHPTTAFILIQ
NSDNDITLEQKLDIETPQIG
>Tip_182
VRDNQATALLDAAHKTNVLAKTADFGLIAIKQAVEYRTQATSEVADTLSANILHACVQAT
SADELNHKILTMMIPAEFACIELIVGQKLQNVMTQAKLIESICYINEYSEASVTADDQMI
KMASSAEVMYSKIFVVFQLFVRCDATLAAGGILAFYVFDDGDLPSLVGSNSVRYDSVDID
SKEDEHSDVNRDKHYMVLKLQYRGETAIAQDVNCVNDRVAITRLRDALKSINGLKGDAET
KAIACETNEYLIYLHVIEYAQEAVERLYTTGLWASKTADADLAFQVYADYGFTQPASHNG
AAIVQEYTAVSSDSCNQKLRKIEQVSVTFSYHDEEDRITFRYESAHELKSHAPGESNNDQ
RQANAARRKIEIAEGGASIFNDTKKIVDRQVKILASQITNDVVYKTNATAISELTVVESE
AAVPLTYQEDHGSKGPLKSFQFHNSIKTALNWNEKQDFMITQIFVTAFAHNPKSAYIVIT
NVDQQVTLQEELGIASAQIG
>Tip_1568
IKTQQASALMDAAYETGVLAKSANFGVIGIKQAVEYRTECSTEVARAISAGILHSCIQAI
SSNSINQKLLTMMIPHDLACIELVLSQKLENLLSDANIVESTCFVDAYSEATVAGDDQMV
KLSMGGETLFIKIFALLQMYIRHDATLRVVGILAWYVYDEGDLPALVGSTNVKLDSVDID
MKEDTKSHVTMEKHLLLVELQHRGSTALVLAVDCTNDKIAISRLQKHVKAFTGLKGEAAP
RAIKCDTNDFVIYLNIVEYAPATVARLYSTALFQSNNTDADVAFEVYANYGYQAPSSHYN
AAIVEEYSVLKSEAAEEKLRSIEQVSITAAYRNEDKRATFRFEAADELKSHVPAENNNDQ
RQSENARQKIEIAQAGVGLYNDSTTLSDRAVQIVASDVTTEVIYRTDTSAVTELDVIQAE
QSVPLSFTKDHAATGPLETFQFHESIKTAILWNHRYSVMISQIHTGSYKRNPKTAYIIIQ
NTDHQVRLDNDLEVTPVQIG
>Tip_1569
IRDQQASALMDAAFQTNVLAKSANFGVIGIKAAVDYRTESSTEVAGVLSAGILEACVQGI
SAESLNHKILTMMIASEMACVELIVDQNLENLLAKANLVESLCFTSEYSEASIEGDDQMV
KVTAGAETLFEKIFAVIQMYVKQDAALATSGIIAWYVYDEGDLPGLVSSSRVRYDSVNID
MKEDTHSSVSREKHFLIVRLQHRGNTALILEVSCTNDKIAISRLRDYIKVYMGLRGDAAN
HAIACDTNDYVLYLNVLEFAPSSVDRFYSTSMWAGNNGDADVAFQIYAEYAFNTQASHYD
AAIVEEYSVITSEAAAQKLRRIEQVSITFAYRDEENKVTFRFDTAKEVKSHAPAEDNNDQ
RQSSNARQKIDIAQAGVSLYNDSTTIANREVQIIASDVTTEVIYKTDRAALAELSVLEAE
EAVPLTYTEDHGADGPLETFQFHNSIKTGLLWNDRYTVMIVQIYVSSFKQNPKSAYIVIG
DTDHTVTMEENLEVQPNQVS
>Tip_155
IRENESASLLEAAFDTNVSAKNSQFGMVTLKQAIEYKTESLAEVAGIIAASIMEACIHAA
SVCDMNQQILDMIVSVELACVRLVINQDLEHMLTEAQIIETLVFVYEYTEAAIVADNKLL
KLAVNDELKFVQMAEVLQIFARSQATLQVAGVMAFFVHNEGELPGMVGSTQVRYDIVDID
SKRPQSTGVVREKKLLVVQLKHRGKTPLIIDVGCVGEKVAISKLRNTIKAFKGFRGDQAA
VAIGCANNDFVIYLHVVEYAIAPCSRMYSGSLFCGGTVDADIMFTVYCDYGFCQDASSWN
AGLVEEYTVLASETCGDRLKSVQQMSIAYAYRSEEHKVTFRFESAADIKGHAPSDNSNDT
RQDNAARRNIDIEEAGASTYTDSTRLADRGVQIVASDLSTDLVYRTDQSQSTELDVIQSE
PAVPLSFGNNHAVSETLKAFSYQDAVKVGLYATRRHSLPVGRIYTSAFKRNPKPAYIVLE
DVDTEVTMEEQLEVESSDVG
>Tip_608
IKDNEETSLLKAAFETDVASKTGDFSIIVFKQAVEYRTKCIAELAATLAASLVDAAIHAY
SVQDLNTPLLDMMIGAEMACVHLVVGQDMQGLLQDFKMIETLTYIEKLTEVSVSADNKLL
KMSSQGEVLYVQAAAAFQVFAKHKATLEVGDILAFFVHNNGEMPGFVSSSTVRFDLIEID
SVRPEYTAIAREKEYVLVRIRNKNNSAIALLISFQNTKLAVNKLRTKLKGFEGMAGDRTM
KAVAADNNKYLIYLHVIQYAVAPTAKTFNASLFTSGSVDSEIMWAVFADYAYAEQTTAYY
SAIIAEMSLLSSKICNHKLKTIQQVSVYYAYSDKENKVSFKFDCTNQFKPHSPADRSSDQ
MRDQSQRRRIEIEQAGSNSYCDSSRLGGHCVEIFSTTISTDIVYKKEKTQKVLLSVLQPY
DSLALTFAEDVSVAEKLRAFSYEDAIRVTLLWTRRNTLSVNQVFKPSYKKNPHAQYIVFQ
EVDHEVTIEEQLEVKTTTIG
>Tip_609
LKENEESSLLKAAFQTDVKAKNVEYGVLAYSQSIDHRTKAIAEIATALVALILSAAVTAV
SVRDLNRPLLTMMVAVEMECIDLVMAQSIKHLLNDALMIETMCYLEQLTEVSITADNKLL
KMRTNGELLYVQQAKLIQIFAKSKAQLEVGNILGFFVHNNGELPGMVTATSVRFPIVEID
AAQPDYSGVNREKHFIMIRLGHKSRSPVSLKVGYQNTHLTVSKLQRTMKAFEGLEGDRDA
AAVCSENNNYLIYMHVVDFAIAPCDKTYNGAVYAGGNADAELMWTIFADYSFTKDTSDYE
SSIIAEIKLLSSTVCEQRMKAVQQVSVQYSYSAKERKISFKYDSCNDLKPHAPADDSSDQ
VRNQSERRRLEIDQAVPTSYADSSRMSGHSAEIMATDIETDVVYDNEKGQKPILNVLQAM
TCLPLTWMRGHSVSEHLKAFSFENATRVAVVTTKRNSLAVSQVFTTAYRRDPKAKYIVFE
EVDDDVTMDERLEVASISVG
>Tip_604
IKENEATSLLDQAFETNIKAKNAEFGMLVYEQALDYRTKAAAEIACVLAALMLQKAVHCV
STGDLNQELFTMMLCISVAAVTLIISQAIDHQLSDAKIIESFVFVNDYTEYSVSCDNKLL
KLNSSSEMIFLQAATMLQLFAKGEATLRLAGILGYFVHSQGDLPGLLASTSVSYGIVEKN
TKNPEQTRVSREQRYLIIQVKHKGSSAVSLGVNCENTDVAVTKLKKLLKALKGMGGHNNG
NSVAAKNNQALIYLHVISYATQACDQVYSAPLFGNGKDDQEMMFEVFGDYAYIKMASSWN
NAIVAEYSIVSSNVCEEQLKALEQVAVNVSYSNKEHKVTLKYEDTGRLKSHALVDCSNDQ
AKNAAERRRIDVEEAGPGAYADNSKLADYAVEYISTDITKDIVYETKRHKKTELNVIQAF
PPAPLTEAGNSSVTERLRPFSFAPAVRIAFNNTGRNGLSIGNIYTAVFKMSPKSAYIVVK
EVNEEVTMEEQLDVQAATVG
>Tip_2270
IRENESSSLLDAAFETNVRAKKQDFGVISFDAAAQWRTKSIAEIASTLAALLIEQALHCL
SVSDVNKEIFTMMLSVPLACVQLVIDQEISHMLPDAKIIETVVYVDDHTEVSLTAGNKLL
KLTSNNEILHVETSTLLQMFAKKQATLQAVSVLSFYIHGSGDLPALVASTSVRFGIVDVD
SKQPQQTGVSRENEFMIMKVKHTDNSAVNLKVDCKNTDVAFSKLKKFLKAYASLGGDQNA
RAIAAENNDYLIYLHVVKYAGEPADKTYNGPLFSTGRADAEIMFTVFGNYAYNKLASDQN
SAVVAEYNVVSSDLCTDKFKSIQQVSVSYSFSDKEGKITFKYENTSRVKSHALAECSNEQ
NKDEEQRRRVEITEAGPGAFADSSRMADYATEYMSADISKDIVYESKKSRKIEINVIQTW
PPAKLTQAHNSGVQEKLRAFSFTPSIKVGFVWTNRNRMTINLVWVSVFKRDPKSAYIVFN
QVDDDISMEQQLEVRVSNIG
>Tip_2271
LRENETSSLLDAAFETNITAKRAAFDIISFEQAIQFRTQSIVDVATTLVARLIDKSLHSI
SSSEVNKELFNMLMAVTLACINLIVDPHMAHMLSDARIIETLIHVNNHSEVSIAADNNLL
KLCANDETLHNQAAMVLQLFVKYQATLRAVSILGFYVFASGDLPALIASATVRFDIVEVD
NKQPEQSGVSRDQDFLIVQLKHTDQSAVNLSLNCQNTEIALAKLRKMLKVFTGLGGDPNA
KSIAAANNDFFIYLHVVQYASDPCKKTYNKPLYTNGDSDSQVMFQVFGSYAFSQQASDYN
SCVVAEFNVISSDVCDEECKQIEQLSVTYAYSGKENKITFKFESTGEIKSHALSECSNDQ
TQQEEQRRHMDIEECGPGVWADSSKLSGYTSEYITADISKSVVYEKKQSRKVELDVVESW
PCAKLSSAENISANEKLRAFSFSPPVKISIIATDRNTMSIPLLFIAVWKDAPKTAYIAFA
RVDNEISMEEKLEVKGATIG
>Tip_850
INQNEAHSLLDACFATNVRAKNANFGVLAYEQGAQYRTKSQAEVASILAALVIEEALHAN
SPTDLDHEIFTMMLAITLACVKLVVEQKISNLLGDASLIETLAYIDANTEVSINADNKLI
KLTSNNEVFYLQTSTLMQLFAKRKATLKVANILGFFVHSGGELPGMVAASSVRFGIVEVD
GKQPEYSGVSREQEFILIRVKHTNSSAINLTVNCKNTLVAVSKLQKILKVFQGMGGDRNA
EAISGANNEWTIYFHVIQFALDPCGKTYNAPVLANGKVDAEVMFTLFGDYAFTKSSSSWN
SAVIAEYSVVSSETCSQKVQGVQHVSIAYSYSDKEHSVTYKFESTGEVKSHALANCSNDQ
NKHVEQRRRIDIEKAGAGIFADSSRLSDYSTQYMAADISKEVVYEINKARKVELNVIQAH
PPAPLTASGNNGVSDRLKAFHFSGEIHIAFVWTDRNNMTVAKVFAAAFKRTPESAYIVFD
EVDNDVSMEERLEVDAAEIG
>Tip_879
IKENEATSLMDAAFRTNVRAKPVDYGVISLKQALEYRTESMAEIATTLSAGVFQACVHGI
SATDLNRKVLTMLISTKLACVRLVVDQKLDNLLSKAKLIESLCFINEFSEASIVTDNKLL
KLQTTGEVLFIQVCQVLQLFGRANATLRPSGVFSYYVHNNGDLPGLIGSASVRYDIVDID
TKQEAHSSVTREKQYLLIELKHRGKTPLILDVGCKNEKIAITKLKEHIKAFKGLKGDQAA
KAVSCATNQFVIYLHVVQWAPAAYERLYSSSLYSGGTVDADIAFEVYANYGYTADASDWN
AAVVQEYKILTSETCGEKMKVIQQVSIDYSYREEESHVTFRYESAADIKSHAPAERDNDQ
RQSNAARRRIDIEAAGISVWCDSNQITDRGLQIIASDITTDTIYRTDTSATTELSVMEGE
PAVPLTVAREHTVNEPLKSFSYRSSVKVGLLWNVRHAIVVGRVHVTAFKHNPKSQYVIMS
QIDDEVTMEENLEVAASSIG
>Tip_1160
INENESNSLMEVAFKTNVEAKGADYGVIVFKQVVEYREESTAEVAMALSASVIQECVHCT
AVEDLNRKVLTMLVAMNLACIELVVSQELDNVLEKAKIIESLAFINEFAEASIVTDTKLI
KFHSSGEIIFFQVAHIAQLFTQFNATLRITGVFSYFVHNNGDLPSLVGSASVRFNTVEID
TKKEAHTSVTREKQVLLVEIKHREEAPVMLDVSCINEEVAVTKLRENLKVFRGIEGDRVA
KAMACETNQFIIYLNVVQFAHACQDRLYNRSLMAGDSPDADIAFEVYVDYGYAANASNYN
AAVVREYAILTSAACHEKFKVLQQVTITYSYRNEENHITFRAEAAADIKSYAPAEKDNDQ
TQSNAARRRVQINASGISAWCDSDHIADRSLQLISSDITTDTIYKTDKCAVTELNVLEGE
PAVPLSIANDHAVEEPLKAFSYRASLQVGLFFNVRYTLAVGRVFSSGFKGQPKAAYVVMN
EIDDSVTMEERLEVKCAKVG
>Tip_1217
IRENEASSLMDAAYKTNVSAKPADYGMISYKQAIDYRTAVMAEVAISLSADVLNACIHAT
SSTDFNQKILSLLIGLTLACIDLIIEQTLENLLGRANLIESLLFVNTFAEASIAADNRLL
KIHASDETLFVQICQIMQLFPRQNATLRISGVFSFYVYNTGELEGMIGSSNVRFDTLDID
TEQEARTAVSREKKYLLLQIRHRGQTPLILDVSCTNEAVAITKLRKHMKAYRGIQGDKAR
QTMIAQTHHFIIYLHVIEWAVVAYSKLYNNSLIAGGSADADIAFEAFGNYGFSKDASEWN
AAVVREFTVLTSASCNEQVKVLQQVSIAYTYREEGNRVTFRYQTACSVKSYSPAAEDNDQ
TQTDGARRQFQIELAGLSIFSDSNQISDRALQIIASDITTDTIYKVTNSQTTEIDVVEGE
ESVPLTNARKHEVSEKLKSFSFRDTVSVGVHWNERLSMAVGRVYVTGFKDNPKSEFVHLA
SIDDEVTLEEGLEVRSASIS
>Tip_2237
IKENEASSLLDAKYQTNVAAKPGNFGIVAHQQAVDFRTDSAAEISAVLSASVLQASVQPV
SANDFNREILTMLVAFHMAALELLMDQKLKNLLMKAQLIESASFLNDQAEASIKSDNNLL
KLESSDEAIFRQLGSILQLFCRDQASLRVSSVFSYYVYNSSELPALIGSTNVRYAIIEID
SRAEASGQIQREKKYVMIRIKHRGKTALILDVGCSNEDVAVTKLREYIKSYKGLKGDQAT
RAMACETREFLIYLDVMPWAEASYERLFNTALFAGNSVDADLSFGIFGDYGFAAHSSKWN
AAVIKEFSVLTNKGCRQKLKVLQQVSITYTYRDQESRLTFRLETAGEIKSWAPVLDDNDQ
SQRVSARRRVPIDAAGGSIWADHDSITDRCLQILTTDVTNKTIYTTDRTEITELEVIEGH
ESVKLSVCKEHCANEPVRAFSYRGEIQVGLMWNSRHKVAISQTYVAAFKHDPKSEYVVMT
EIDDDVTMDEKLELDASSVS
>Tip_2928
IAENEAESLLDAAFTTNIQAKTADYGVFPFQAVTELRTDSASELAVELSTMILQVSIQAV
SAQDLDRQFLEMLVGAQFEALSLVLNQSLQNIMTRAKLIENAIFVNEYSKNSITADNDLL
KLESDHESIFIQVGDILQVFARHTASLRPSSVIPFYVHNSTEMPGFTGSAGVRFTIIEID
GRTEKSKRITREHKLILVMLRHRDETALLLQVNCADEQVAIQSMNQWVKAFTGLNSDEVA
QSVTAETQNFLIYLDVISWAETAFRKLMATALFAGKSIEADLSFDIYSEYGHAKRASNYN
AAIMEDYGVLTHAECSAEAKVVQQVTTSASYRNEKDKITFRYESENMFKSYSPGLNDNEQ
KQNLGPRRHVPIESSGAAPWADRNKLTNQTYQTITTKVTNAVVYTTNNSKVTELEVIQGF
EPVRLSHCKKHGAPEAVRAFSYRGTIKVGLLWNARHSVALAHILAPGFKNQPKNEFVVIH
DIDEGITMEDKIELKASPVS
>Tip_2929
IKENEVASLMDAAYTTNISAKSANFGVFAYEQAVNLRTDSVVEMATTLSTMVFQTSVQCS
SAADFNRQILEMLVAIHMEALDLIIDQGMENLLTKAQLIENVCFINDHAKSSIGADNGLL
KMENSNEAMYSQMGTLLQLFARSTASLRPSSVFSYFVHNNSEMPSLAGSATIRHSIIEID
GRAETSKQISREKKYLLIMLRHRDNTALVLDVGCSNEELAITKLNEWIKAYRGVAADEVE
KALGAQTQEYLIYLEVMPWADEAFEKLYQSALYSGHPIEADVSFEIFADYGFTANASKYN
AEVIKDFSVLTHEACNEKLKTVQEVSISSSYRHEEQRVTFRYETENMLKSYSPVLGDNEQ
EQDLGPRRQTPIEASGGSLFADHNNLTDRALQIMTTKVTNKIVSTTDRSKIVELDVIQAT
DLVPLSSAKAHAAPEPVRAFSYRGPVQIGMLWNGRHAVALTNVFVGAFKDNPKQEFVIIQ
EIDDGITMDERLELETVSIS
>Tip_2839
IKENEASSLLDAAYQTNVAAKPGNFGIVSYEQATDFRTDSAAEIAVVLSATVIQASVQAI
SGNDFNREILTMLVSFHLAALELLIEQKLENLLMKAQLIESACFVNDWAEASIKTDNNLL
KLESSDEAVFRQLGSVLQLFSRSKASLRISSVFTYFVHNNSELPALVGSANVRYAVIEID
SKSEQSKQIQREKKYIMVRIRHRGQTALVLDVGCCNEEVAVTKLREFIKSYNGLKADEAS
RAMACQTREFLIYLEVMPWAEATYQRLYNTALFAGDSVDADISFQIFGDYGFAAQSSKWN
AAVIKEFSILTNKGCHEKLKVLQQVSISYSYRDEEDRLTFRLESAGEIKSYSPVLDDNDQ
EQRVSARRRVPIDAAGGSIWADHDSITDRAIQILTTDVTNKTIYTTDRTEVTELEVIEGH
EAVPLSVCQEHCANEPVRAFSYRGEIQVGLLWNSRHNVAISQTHVAGFKHDPKSEYVVMT
EIDDDVTMDEKLELDAATVS
>Tip_1989
IKENEASSLLDAAYQTNVAAKPGNFGVVAYEQATDFRTDSAAEIAVVLSATVIQASVQTV
SANDFNREILTMLVSFHLAALELLIDQKLENLLMKAQLIESACFVHDWAEASIKTDNNLL
KLESSDEAVFRQLGEVVQLFSRSQASLRVSSVFSYFVHNSSELPALVGSANVRWAIIEID
SKSESSKQLQREKKYIMVRIKHRGQTALILDVGCTNEDVAVTKLREFIKAYNGLKGDQAT
RAMACETREFLIYLDVIPWAEATYERLYNTSLYAGDSVDADVSFQIFADYGFAALSSNYN
AAVIKEFTVLTNEGCHEKLKVIQQVSISYSYRDEEDRLTFRLEAAGEIKSYSPCLDDNDQ
TQRVSARRRVPIDAAGGSIWADHDSITDRAIQILTTDVTTKTIYTVDQTEVTELEVIEGH
EAVPLSVCREHAANEPVRAFSYRSEIQIGLLWNSRHNVAISQMYIASFKHDPKTEYVVMT
EIDDDVTMDERLELDAATVG
>Tip_1511
IRENQHTSLLDAAFETNVDAKSMAFGILDIKQAAEYRTEVMLEVAKRVSAYVFHSCIQAV
SSTELHEKLFMMMVTGAIACVTLVVAESLENFLEQAPLIEGICWVNDFSEATIVADNQFM
KLSMNGEVIFVQSFKLLQLFARNDATLASGGILGFWVFNNGDLPALIAATNVRFSLVDID
TKEETHSKVPKEKNFLIVEMKHRGGTPLALQVDCSNENVAISKLRNAMKAFHGIKGEAAS
QSVGCETNEWMYYMGVITYRPTPCDKLYGTGLYAGGAANQDVIFEVFADYGYANEASQWN
AAIVEEMAILASEAAGTKMRAISEVSIAYSYRDEEGKITYRFESANEMKSNAPAEDDNDQ
KQSNAARRQVEIENAGVSVWTDQTEIADRVTHILASDITTDIIYKTSTAAVIEIDVVESY
PAVPLSHVNDHTVSGPLQTLSYSSAIKVGLLWNARHSIAVPRIYLAAFKNGPTSAYILIH
NVDDEVTLEQGLELDAAQVG
>Tip_1512
IAENQGTSLLDAAYETNVNAKAMAFGILDIKQAVPYRTEVMAEVAKRVSAYIFHNCIQAT
SATELHEKLFMMMVGSELACVTLVISESLENFLERAPLIEGLCWVDESSEATIVPNNQFM
KLTMNDEKLYVQLFKLLQLFARHDATLASSDILGFWVYNNGDLPSLIGATSVRFTIVDID
SREESHARVPKEKNYMIVEMKHRDNTPLTLKVNCANENVTVSKLRNSIKTFKGLQGDAAP
RSIGCETNEVMFLMGVLAFRPEPCMRLYGAGFFSSGSSNQDVVFQIFMNYAFSGEASEFN
AAIVEEMSILASEVAGTKLRPISEVNVTYSYRNEEGKITFRFRGAGELKSSAPAEGENDQ
KQSNAARRQLDIENAGPSIWTDDSGISDRAEHVLASDITSDVVYTTPRSAVVEIEVVEAH
PAVPLSHANSHAVTGPLRTLSYSPALKIALMWNARHNVAVNRTCLSAYKHGPTSAYILIH
NVDDAITLEQTLELEGASIG
>Tip_282
IEENQHSSLLSAAYETDVSSKTAQFNRLDLKQEIDYRTEVATELAIKLSAAVLHQCIQTN
SSPELNNNLLMMMVACKFACVALIFSEDLQNFLTNAPLVKHLHWVSNYTESSIVSDNQFM
RLAMTGEILYVNISRLIPIFAREDASLAISNVLAIFVFNHGDIPSLVSASNLRYSVVDLE
TNQETHTDIDKEKKFVLFKMRHRGGVPLVIKIKVAQEKIAISKLRNEIKAYKGMKGDNNP
KSAAADTQDYMYFLGVVAYWNLAYSQLYSQALLAQDPTNQDVITQIFAEYAYNKYASHWN
AGVVHAICILASKVADSKLRTASEVSINYAYRDEASKVSYRYQSTTDMKSEAPSEKDNNH
TQSSRARRHIDIDNVDTSAWADDDRMTDQVVHIFSSEITSDVIYKTSQCAMVTINVVEAQ
PPVPITSQRSKGVKGQIQALSFNGSVRIGIIWNARHSISVDHVFLAAFKLNPDNSYILVK
QVDDDVSMDQGLELKAATLG
>Tip_688
LRENQHASLFTAAFDTTVYSKSGDFNVLTIDQEMDYRMEVMAEVAEHFMATVLHKCIQCV
AASELHRSLLMMMISANIACVALLVDDGLRNFMSKAPIIEGFVWLSEMSNTTIAPDNTFT
KLTSSDKVMYVQAARLFPLFWRSNATLATGSIMAIMVYNASDMPALVTAEGLRFTIVELE
AQKETRSEISREKKFILIRIRHQNNVPLAIRIHVIQEPIAVSRMTRKLKAFKGLRADKNK
KSVAAETNSFLYFIAVVAFRVNVYDRVFNDCLYAGGTSDQDCIFEVFVDYAYTKYGSNFH
ATVVLEAELLAHDIANAKIRSVAEVSISYAYRHKENKIAYLFQSMNALKSESPANDDNNN
IHNTRARRHVQIDHADASIWTDDDRIVNRLYHIFASDVTSDIIYKVNAIALIEVDVVEGN
KAVSLSNGLNKTVEGEIQALFYSSTVRLGMCWNTKHTLSIGNVFICAFKKNPTTSFVIIQ
KVDDQVSMEQGLELSSATVG
>Tip_689
LRANQHSSLLNAAFDTTVYSNSAEFNTMTIKQEIDYRMEVIAEIAESFMASVLHRCLQAN
AAGELDTQLFMMMVCGEMACVSLIVEDSLQNFMSKAPMIEGLSWLDDHAESTVAPDNSFT
RLSTNDEVIYKQLVRMLPLFARSNATLAVASIMGIMVFNSDDMPSLVSAEAVRFSIVDLE
TKEETRAKITREKKHIVITIRHQDNVPLAIRINVAQESIAVSKLTHQLKAFENIRGDNKK
GNAAAQTHDVMYFMAVVEYRETVYDRLYTGCLYAGGSANQDCVFDIFADYAFNRHASNFH
HAVVLEATLLASDIANTKLRAVSEISISYAYRHKEDRVTFRYQAVDELKTDSPAKNENNN
VQNARARRQVAIDYADVSNFTDDDKVADRLVRILSSDITSNIIYKTGRAEIIDINVVEAY
PSVPLSNGANKSVNGEIQALSFLNTVKICLAWNMKHTLAIANIYIGAFKMDPTSSFVLIK
QVDDEVAMAQGLELEAANLG
>Tip_3684
LKQDQHTSLIEAAFQTNVAAKTMAFGALDFKQALEYRTEVTAEIARVISAAIIHKCIQGA
SAHELHEQLFMMMISGDLACIALVFGEELENFLTKAPLIESICWVNSFSETTIVSDNQFL
SMTMDEEVFFLQVARVMALFGRQEATLAMAGILGFFVFNHGDLPSLIAAENLRYSIVDLD
TKEETHSRVAKEKRYIVVEVKHRGGTSLVLQVDCTNEDIAISQLRNALKPYRGLQGDATS
KAVTCDTNEWMFFIGVVANRPTPCDRLFGTVMYGGSPANQDIVFTLFVEYGYNEQASQWN
AGIVHEMAILASEVGDSKLRTLSEVSIKYSYRSEEGKVTYRFESAKELKSDSPCDGDNNN
KQNSAARKQVDIDHCETSVWTDDDSIGDQLSHLAASDLTTDIIYKTPQCRIVEINVVEAY
PAVPLSFAKDRCVSGALQTLSYTDSVKIGVMNNDRQDIALVHVYVSGFKYHPTRAYILLS
KVDDQVTMNQGLELGCSATS
>Tip_3685
LKQDQHASLMEAAFRTNVTAKSMAFGAMDFKQSIEYRSEVTAEVQRAVSASVIHQCIQGC
HSHELHEQLFMMMVASDFACLALVFGEELENFLTKAGLIEGVCWIEGFSETTIVADNQFM
SMSMNDEIMFTQLARLMALFGRHRATLAVSGILGYFVFKHSDLPSLIAAENLRFSIVELD
TLEETHTKVTKRKRFLVLDVKHRGGTALALRVDCRNEQISVSKLRNAFKPYKGIRGHSDA
RAICCETNEWLFFIGVVANHLTSCERLFGDVLYAGSPANQDIIFTLFTDYTFSKEASQWN
AAIVHEMAILASEIGESRLRALSEVSIKYSFRDEEGKVTYRFESAKEIKSNAPAEGDNNS
KQNHAARKQITVENAESSAWTDDDSIGDQLSHVAASDLTTDAIYQTPRNRVVEIHVVEAH
PAVPLNHSNDRVVSGALQALSYSDSIKIGVMTNDRQSIALVHINVAAFKYHPTSAYILLN
KVDDEVTLNQGVELGSASIS
>Tip_42
IHENQHASLLDAAYKTNVEAKASNFGALAYKQAAEYRTEVTSEVAKGLSAKVMHSCIQQT
SVNEMHAEIMMMMISMRLACVTLVVTEDIQDLLSQAPIIEGMQWVDRFTEASIVSDNQFV
KLAMSGEAVFTQTFQLMQLYARFDATLALAGILGYYVFNNGDFPCLMTSSSVRYDLVEID
TKEETHSKVSKEKNLIMIQLKHRGSTSLAMQVDCENEKIAITQLRNQLKAFQGLKGDATP
KTVSCDTNEYMYYMGVVHYRKAPYHKIYGNALFSSGPSDQDVVFEIYADYAFNLEASHWN
AALVQEFTLVASQICNERMRSISEVSINYSYRDQDQKLTFRYESAGQLKSNGPAERDNDQ
KQNHAGRRKMEIMNAEVSAWTDDSELCDRAAQTIASDIASDIIYRTSTNVAIALNVVEST
EAVPLTRANEHGESGPLQAFSFSDAIKIGLHWNGRHDIAVTKILLAGFKYGPSSAYILIH
EVDDEVTLDQGLELQGAQIG
>Tip_421
LREDQANSLMEAAYQSNMRANTADYGIMAYKQAMEYRTASQAEVATLLSDSLMHRCVQTT
SSEELHDTVMMLMTSTAISCVTLIVTTDLGNLLGRAQLIEACIWINEHSEFTISADNDLL
KLSTAREHLFREKSIFMQIFERFSANLALSGILGYYVFNSGEMPSLIASNSVRFDVLQID
SKKAEHNGVSKEEKLLLINIKHRGAAPILIRVNCQNEKIAITQLHKHLKAFRGLRADSAA
KTVAAETNEYLIMLDVVSFKIEACKKVFGTFFYGADEEDADIMKRVYADYGYTNAASKYD
AAVVEEFTLLASETAGERLRSVSQVSINYSYRDEEAKVSFTFEKANDMRDEAPQANDNDT
VQDTAARKAIRIEKAGVSVYSDDTRMKDRSASVLASNITTFIVYQMKRGSAVQLHVVETN
DAIELTFSRDNAATGRLQAFAFSDAVQVGLWYNDQHSINIARVWVAMFEETPSSSFILLQ
AVNKEVSLESSLEVKAAKVS
>Tip_4030
LKDNQATSLMEAALKTDVAAKASEYGVLAYKQAVEYRTSGVVELVLTLSDAIVHIAITAV
SAHEIHFKVIMMMTIQAMSCTTIVIDVDLDNLLNKAKMIETMSWISDATERTISGDNDLL
KLKPHDETLFDDIFQVLQLFSKKSANLAVAGVLGYFVYNSGELPAYIAAPSIRYSLVEID
AKDSKYSGVTKEKKYLFIRMKHRAGTPIVLQVDCENENVAVTQLNKHLKVFNAIRTNTAS
KSVAVVTNDFLFYLQVTDYKQDAASNIFREFLFSSNRADADLAFKTYADYGYEMSSAGFN
AVLVEEYTVLSSEIAQERMRKVSQISVNYAYRGEDEQISFTFETVDNLRDNAPATYENDN
KQGTNERKKIQIEKAECSIFSDDTKMGDRSVQILASTVTTDLVYRATDSSQTELGVMEGG
RAVPITNAKDDPVSGRLRAFAFSGAIRVALAYNARHQVSISHIVLALFEYGSTTRFVLIE
AVNQEVSLQESLEVKAKVIK
>Tip_4031
LRDNQAQSLLEAAFKTDVNAKAVNYGILGFKQAIEYRTAGAAEIVPGLSEPILHICVTGI
SADELHRKVLMLMTLHTLSCTTIIINVDMDNLMAQAQLIEGLTFINKTAERTIAGDNDLL
KLTCNGELLFQEIFEILQIFGKQSADLAMTNIMGFYVHNNGELPGLVAASAVRYDVVEID
AKEANYAGVTRESKFYIISMKHRGGTAVMMKIDCINEDIAISRLNKQLRGFLSLQTDTSC
KTVAAGTNGYLYYLDVIEYKIEAAENLFREFLFSTNNTDADIGFQVYAEYAYERSGAKYS
AAVVEEYSVVASKIVEQRIRKVSQVSVTAAYRSEEDKISFTIETADEERDQAPGTNDNDN
RKDTSQRKIIQIQKSSASICADDNKVGDRAMQVIASTVTTDAVYKASNSSMTELAVREGH
RAVPITNPQDEPVAGRLRAFAISGAIKVALLYNQRHSLCVPPIVLALFEHASTTSFILLR
VVDQEVSMQKTVEVEASNIS
>Tip_3509
LEENDCQSLLEAAFDTNISAKSCDWGLLTYQQSVQYRTASVAQVAVVMSASVFQKCTQAL
STNEFHDSLIMMLTGAPISCITLVVDVRMENVLSKTKLIESLIFLNKHTQSTLVGENGYL
KLTSADDHLLVEAFIIMQIFAKHAANIAASGVMAFIVYNSGELPAVLAANAISYDFIKTE
TKEEEHSQVNREKRNLVMRLKHRGGSTLLLKTNCHDRQLAVTQLHRYMEGYQGFPADAEG
KAVGGGTNNYLIYLHVISFKLEACDIQFGKAMWATELADADVMFRLFSDYAYGTRASHWD
TAIVEEFLLLASETAENRMRSIGQVSVVIAYKNEEGVITWTFESADEVKDEAPAENESNT
RQGPKSRKSVSVEQAGPSIFSDDTKLANRTLRVVASGIGTDVVYTTNRPHTSEVEVAEGQ
ECVKLTSPRSTAVGGPAESFAYSNGIKIALFYNSRHSLSIDRIFMAAFTNNPSDSWILMD
SVNKEVSIEESLEVAPATIS
>Tip_3510
LREDDAQSLMEAAFDTDISAKNLHWAILQFEASVEYRTASIAQVSVVLSARIFQKSTYAV
STNEVHDALIMMLTGTEVSSITLVIKVRMDNMLCKTKLIEAIIFINSHTQSTLTGENDYL
KFANAEDHVLIEAFVIMQIFSKFAANIALTGVIAYFVFNPGEMPSIIGANAISWDFIKTE
SAQEEHSKVNQEKKNLVIQLKHRGDSTVLLQTSCHDRKLAVSQLHRHVEGYQGFPADAEG
SAVCGATNNYIIYLHVISFKLEACEIQFGSAMWGTELANADIMFRLFADYGYQTQAAHYD
TAVVEEFLILASDTASNRIRNIGQVTVVIAYKGEEGVVTWTYESAEEIKDEAPSEMESNT
AQGPKSRKSVKVDQAGASIYSDDTKLNDRALRVIASGISTDVVYKINKAHTSEVEVAEAS
DNVKLTSPTSTAVGGPADAFAFSNGVQVFLMYNSRHSMAVDRIFLAGFTHNPSDSWILMD
SVNQEVTIDESLKVDTACVS
>Tip_1993
LEENEAQSLLEAAFDTNVSAKSTDYGILSFQQALEYRTASVAQVALMLSASILEKSTQTL
SGKELHDSILMMLTSLPMSCVELIVEVEMENMLSKTRLIENLIFLSEHTQSTLVGENNYL
KLSSAEEQLLVQAFIILSMFVKYAANIACSGVMAYIAYNDGELPSFLGANEVRFDLIKIE
SAEEEHPKVTSEKKNLMLQLKHRGDSPLLLTTACYTRALAVTQVHRHFKCHQGVPADAEG
KAVGGRTNNYMIYLDVVSYKLQACAIQFSRAMFATELADSDIMFRIFANYGYATKASHWD
TSVVETFTVLASDCATNQIRTIGHVSVVLAYKNEDDVVTWTFETAEEMKDEAPAENDSNT
RQDFESRKSIRVEQAGPSAYSDDTKLGDRPLRIMASGISTSIVYATNTANTSEVDVAESD
ECVKLTCPKSTAVQGPAESFAYSNSIKIGLYSNSRHTLGMSKIYLAGFTQDPTDSWILMD
SVNKDVSIEESLEVQACTIS
>Tip_781
LEENESQSLMEAAFDTNVAAKSVNYGLITWQQAIEYRTAAIAQIAMVLSASILQRCTQGV
SADKMHDKVMMMLTCMAISCITLIIKVNMENLMERTKIIETLTWMSDHTESTLSGENNFL
KMDSSDERLFTEAFIILQIFAKHAANISTSGVMGYHVYNSDELPALLGADAIRFDLIEID
TKEEEYSRVSKEKKNLLVRMRHRGHSPLLLQTGCYDRAIAVTQLHRYIKAFKGLGADAAG
KAIGAHTNDFMIYLHVISFKMAACEIQFGRAMYAQELADADVMARVFADYAYDKHSSKWD
AAVVEEFLVLASEVANNRLREIGQVSVSLAYRGEESKVTFTWETAEDVKDEAPAQDDNNG
KKESKARKSIRVDQAGVSIYTDDTDIGDRSVQVIANGISTEMVYAANSKTLVEVEVAESN
DAVRLTYPKYTATTGPTKSFAYSDAIKIGIYYNDRHLLSIERLFLAGFTNNPSDSFVLLE
AVNKKVSIDESLEVDPSNVS
>Tip_782
LEENEAQSLMEAAFESNVDAKAVNYGLIAYQQAIEYRTAAIAQVAVILSASIIQKCTQAI
SAEKIHDSVLMMLTCMKMSCITLIIKVAMENLLERTKLIEQLTWISDHTESTLSGENNFL
KLDKANEHMFVEAFIILQIFSKAAANISSSGVMGYYVYNTGELPALVGADAIRYDLIEID
TKEEEYSRVSKEKQNIVVQMKHRGHSPLLLQTGCYDRAIAVTQLHRYIKGFKGLGADAAG
KAIAAHTNDYLIYLHVISFKVAACEIQFGRAMYAQELADADVMARIFAEYAYDKKASKWD
AAVVEEYLILASEVAGNRLREIGQVSVALAYRGEESKVTYTFESAEDVKDEAPAQSDNNK
RQDSKARKSIRVDQAGPSIYTDDTDLGDRSVQVIASGISTEVVYASSSRTLVEVEVAESD
EAVRLTYPQHTCTTGPTKSFAYSDPIKLGMLYNERHTLAVERLFLAGFTHDPSDSFVLLE
AVNQRVSIDESLEVDPCNVS
>Tip_242
LNDNQSPTLLEAAYDTNVDAKTGDYGVMEFQAAVEYQTEGTAEVALVFSANILDICIHSI
STKHLHDRVLMLLTAMSVACVTLVAAVSMANMLEKCKIIETVRFVHNNTEHTVVGENDLL
RFNGDDEAIYTEVFILAQIFARMCANLANAGIMGFYVYNSGELPCSVGADNVRYDFLAID
SEEAQHSRVAKEKRFMIIQLAHRGDTPVIMKVACRDRDLAITKLHKTMESFAGLRADAAL
RTVTAQTNALIIYLDVIKFKMKACEKLYTEFIYASNLSDSDLMAQIYSQYSYTKHPSDFG
AAIIEELSIIASDIADDRMRTIKQITACYSYRDEEDKLTFTYESIETMQDQAPSEQENGD
VKNLSNRKVVRVVKAGGSTHADDTQMSNRVVQILATDVQHDIVYKQSKSKPVEVNVVEAQ
DAVQIQKAKDTVVEGRQKSFAFSGVIKVGMYGNERHVIAMSRVCLAMYETNPADSFILLS
DVNKEVSIDEQLEVDAAAID
>Tip_2451
LQDDQGQTLFETAYATTIEAKSGEYGMLEFQQAIEHMTNPTGEVAILVSAVVIHIAVHCR
STEHLHARMLMLLTGLTIPTIKLIVAVDLDNFINQTKLVETFQYCGKYSENTIVAENSLL
KITGNNETIFVEVFILFQVFERHCANLARTNILGYYVYNSSELPGSIGSEEVQFRVLSIN
SLDEQYTAITKEKKYIVVSLAHRGDVPIMIQVGCRNRNVAVTKLHKSLQGYKGVLSDHVS
HQVVGETNNYLIYLRVIKWNVVACVKVFSLVLYVADLTNSEIMARVYSDYGLAKNSSGHD
AAIIHEYTIVASLIAGERLRSIEQITTASSYRGEEDQPTFTFDEASELKDQAPAEDENDT
MQNISARKMLRVEKVGINAHTDDTCMGDRAINIVANDIQHDVVYRITRTQNKEIEVVEAQ
DAVRIQASEETQASGPQKTFAFTGSIEIGMIYNDRHAIALGQLCIPMFENTPSGSFISLP
DVNKKLSLEEKLEVDCSSVS
>Tip_3057
LQENQGDSLLEAAYHTDVDANSANYGPLPFEQVVEYMTNAIGEVALLVSAAIVHKAVHTK
SENHQHQRMLMMLISKALDSIKLIIDVKTKNMIHKTSLIECMRFLALYSENTIVAENNLF
KMTGDNEAIFIEIAIYVQVFERFCANADEADIMGACVFNATEIAAALGCESVQYQILSIN
SRDEQHSKISKETQYMVVELAHRGGVPMLLQVEYKNREVAVTQLHKLMQGYHGLRTDAVA
EELAGDTNHFLIYLHVVKFKIVACERIYTLVLFSADLTDTEVAARIFSDYAYSRYPTNFD
AAIIKEYGVLSSEAAEEKMRAVEQITTSSCYRAEENHPSFTFDSADCLKDKSPNDNENST
IQKIASRKLVNVQKTGVNAHTDDDTMANHAMETMANRIQNDVVYELASSKTKEISVVDCL
DPVKIQHSRQMAATGPEKPFAFANSVKIALKASDRHEMGLGRLCVSAFEQHPTTSFIQLQ
KVNRELTIDEKLEVEASAVT
>Tip_3058
LEENQGSTLIEAAYQTNVEANTAHYGIIEFEQAITYMTNGIAEISTLLAAAVIHIAVHAV
SEEHMHNRLLMMLVEQALETVQLVITVQTTNMLHRTKLIESIRYCGIFSENTIVANNSLL
KLSSNNEQLFTQAAIFLQIFERRVVNLALADTLGFCVYNTTELPGAVGSGTVQFQLLSIN
SKDEQHTAITKEKRYLVVEIAYRDNVPILTAVGCRNRELAINQLHKWMQAFAGMVTDAAA
QDVAADTNNYLIYLHVIKFKAVSCMKIYSLVLHAGNLADTEVMARIFADYAYQQHSTKFD
AAILQEYDVISNLIADEKLRNVEQLTTTTAYRAEENQPTFTHDTADQIKDEAPSENEDDS
LQKQSGRKLIDIEKVGINAYSDDTTLTDRSAHLLANHIQHDIVYKLAQSETKEINVVEAM
ESVRVQHSKSVAATGREKPFAYAGSMKVALDYDDRHSLHLTRLCLSMFEETPSGSFIQIP
KVNKALTIDEKLEVDAASLS
>Tip_2602
MHQDQAQSLLETAYQTNVDAKHGQYGIMSCQQAIDYMTEGAADIATCISASILHIAVHAA
SVNHLHQRMLMILTTIAMECIEVVVHVDMEGFISRSQFVESVRYCEIHSENTIVAEVSLL
KVGSSAEVVYLEIFVFIQIFTRHNANLNKANVLGFYVYNTSEIPGNVASESVQFDILSID
SKDEQENRVNKEKEFLMVTIAHRGGVPVTLSVTCLDKAVAITKLHKLMEAFTGLMTDDES
QNVASETNHFFIYLDVIKYKSVSCVKVYSKYIYAGDLCDSEVMAQIYADYGYLRHSTNFD
AAIIVETVVINSAIANQRLRSIKQITTACSYRGKESQVTFTYDSADDLRDEAPADKENDN
KQETNARQVVRVEKAGINTFTDDSTLADRAAYIVANEIQGDIVYRVSAGRAKEMEVVEAM
DAIRIQHPKETTASGPQKCFAFSKAIRVAIVSNSKHTLSVTRICLPMYEFGPSGSFIQLP
TVNKDLSMEEQLEVEASGVS
>Tip_2603
MNDDQGSSLIETAYETNVEAKHGQYGVMAVQQAISYMTVSTAEIAERMSATIFKIAIHSA
SANHLHHKMLMLLTCVALECLKLVIGVSLDGFIVQSRIVESMRFCPIHSEHTIVSEKSLI
KLGGGNEATYLEVFTLLQIYERTRANLARANILGYYIFNTTEVPGSVASESVQHDLLAID
SKDEQSNSVNKEKRYLLIRIAHRGGVPVTMQVDFINKDIAVTRLRKYFEGYKGISTPDES
NNVAARTKNYIIYLDIVKFKVVSSIRVYSGYLFASSHCDSEIMAEVFAKYGFSANSSDFD
AAIIVESVVMASAIADKRMRSVKQITTPYSYRNKEGQITFTYESANEMRDEAPTDNENDN
KQDTNARKVLRVEKVGINTFTDDSLLADRAAHVVANEIQNDVVFQATRSKTREMDVKDAL
HAVRIQHPRDTPASGPQRCFAFSQCVRISFLTNEKHAMVINAVHLPVFEHGPSESYIQLP
TVNRKLSMEDTLEVKGAGVS
>Tip_1549
MKADQGQSLIEAAYDTNVDAKSNKFGIMSCKQAIDYMTDCMAEIAAIVSANVIHVAVHSR
SVSHLHDRMLMILIAIAIDCVKLVTGVDLENFIEDTRFVESIRYCNIYSEHSIVVEISFM
KIGSVAEMVFMEIFVVMQLFERYRMNLAQANILGYYIFNSTELPASVASETVQYDLLSID
SQEEQNNKVAREKKHLLISIAHRGGVPVTLTVGCTDRSVAITKLSKYLEAYNGLMEDDDS
RNVGSETNQFLIYLDVVKYKCVGCVKVYTKYLHASDLCDSEIMSNIYSDYGYAASSWKLD
AGIVVETVLISSTIASERLRTIKQLTTTYAFRGREEKITFTYDSASDLRDEAPADSENDN
KQKTSARKVVRVQKVGISSYTDDSTLANRAKYVLANDIQNDIVYKVSQTQSLEMDVVEAM
DAVRIQYPQDTAASGPEQCFAFSKAVRVAMVADEKHALAVSRIFLPLYENGPSSSFIQFR
TVNKDLSLDEHVEVGASGVS
>Tip_2303
LDENQAQSIIDAAYQTNIQSKAANYGVMAYKSDIEYRTESTEEIAVTMSARVTHRSIQSA
SADEIHNQVLMMMIASSLECVKLITGVNLANMLNRAKLLETISWINDHTESTITADNDLL
KLSKVGELIFIENYILIQIYCKNSANLAVAGILAFFIFDSGEMPALIGSDGVRWDVVEID
SQREEHSVVSKEKKFLLVRMKHKNGSSVLLAVNYKNEGIAVTQLHKRLKAYSSLQNDKAA
SSLVATTHDYLIYMDIISFKAEGCARMFGTAFFGGDRVDADVMFEVYANYGYTKSASSFN
AAVIEQYSVLASVLATQRFRNVGQVSIKAAYRDEENRISFRWEAAGDLKDNAPRDDENDQ
DQNTDARKMVRIEKAGVSRYTDDNKMGDRSAAVFASDISTDVVYKTSANAASEMGVVECN
DAVELNFAKENAADGPLRSFSYSDAITVFLYSDERHQISVERVFIVMFEQNPTPSYILLA
EVDKTVSLDESLDIDGGPLS
>Tip_2304
LQTNQAASIIEEAYKTDIAAKAAGYGIMGHKAAIEYRTEATAEVANLLSARLLHRCLQPM
SSDELHNKVLMMLVGITLECIQLIISVQMNNLLSKAKLLESLSWVGKHSEHTVTMDNDLF
KISDANEALFEESGIFLQIYSRGNSNLAACGILAWFVFDTGELPALIGSDGVRYNLVEID
TRKEEHMGVMKEKRHILVHLKHKQGEPILIPVQCRNEAVAITQLHRNLKAHQGIQNDKAS
KSLAGSTNEFVIYMNVIAYKLEGCNKLFGAAFFAANSCDSDMAFRVYANYGLNRRASDFD
AAVIEQHSILASVLAEQRFRAISQVSISYSYRDEEEKVTFRYEDAGNLKDNAPRDGANDN
EQNSDARKLVRIDKAGGSIVVDDTEMGDRAAAVMSSDITTDIVTESSTNSALEMSVKEAF
DAVELNFARENVANGPLKSFSYSHGVAVGITYDKRHTVSVERVYVAVFEQSEHPSYVLLA
DVDKEVSLDESLDIQGGAMS
>Tip_2542
KRESQANSLFDAAFKTNIEAKNTDFGIIDFQASADFRTESKAEVAIMISAAVMDISVSAS
SAEEMHDKILMMMTATGVACVETVINVNLSNFISQARVIEHLSWIGTYSECTVVADNQLL
KLSSASEFVFRELFLLLAMFARFTATLAVAGIMSFYVQNTSDMPAFLGSTQIRYNLIDIN
AKEAQNTRVCKEKQFVLINLKHRGETPVVCRIKCVDESVAISQIRRHMKNFQSLQADKQS
KNIAAGVNDYLIYLRVLAFRITASQRRYGAALFSGATADADIMFQIFANYAYDQTASRFN
ASVIEEYTLLASDVCNERLRSLSQVSITYAFRAEENKITFRFETAQALKSNAPCQEDSNK
RQEQGARRIIEIDKSGISVFGDDNRMSDRCVRMAGTDISTAMISKTSRTNAVEMNVVEAH
DAVPITHVAENGVQGPLKSFSFSGSIQVTISWNARQTISVARVYIVAFENKPSPAFILLD
RVDNEVTLEQKLEIECTQIG
>Tip_2543
KRENQTNSMFDAAYQTNIAARNVHFGIIDFQQSADYRTESRAEVAVILSASVIDICISGT
SAKDMHGKVLMMMTAAGLDCIETIVSVNMRNHIVKAKIIEPLAYINTYSECTVVSDNQLL
KLGKSDEQFYSEEAVLMALFAKLLATLATAGILAFWVHNTGDLPALAGSSSIRWNIVEIN
AADETNAGVTKEKRFMLVKLKHKGNTPVMLLVSCLDENVAISKIRRHLKSFRSIKADHAV
QNLCADVNAFMIYLYVLAYRVEASEKRYGDSMYAGSGADADVMFAIFANYAFDESSSKFG
AAIVEEFTLLASDLCNRRLRAISQVSLQAAYRAEEKKITFRLENADELKSDCPAENDSNK
RQELGARKIVAIEQTGISIYADDTELSNRAARIVSTDISTDLISRFSRKAAIELDVVEAR
EAVPITYSRENGVGGPLKSFSFSGALKIGILWNARRAISISRIYIVAFEYQPAPAFILLQ
KVDNQVTLEQKLELDAGQVG
>Tip_2598
KGEDQSSSLLDAAFEVNIEAKTSNYGVLSFHLSAEFRTETQAEIAQVVIACVLNICVAGR
SGNELHAQVLMMMTSFELAAADTMIDVNLSNFLPRAKMIEHMGWVNDASECTVIAENQFL
KLSTANEVFFKENSCMMAIYGKYVVSLAASGILSYWVHNGSELSALIGATQIRISIVEIN
SMEGAHSEVTKEKKFLIIDMQHRGGTSTMITIQCANEAIAVTTIKRVLKGYSSRKSDNAA
KNVAAEVNNFLIYLDVVEYHVGASEKRYTNAVYCGQPAEAETMFAIFANYAYRQSASDYD
AAIIKEVSMLTSEKCDKRLRSISQVSIKYSYRSEENRATFRYESAEAMKSNSPPEEESNK
AQERSDRHMIEIEKPGISVYADDHNLCGRSEQIISNDISTQIISRTTRQSAIELDVMEAH
ESIPITMGHENAASGPLQAFSWSNAVKVGLHWGDRRSLTVTKVYLVAFDYDKAPAFILMS
DVDQEVALEQKLEIDSGSIG
>Tip_2599
KGEDQSNSLFDAAFETNIEAKSSNYGILDFHQAADFRTESQAEVAVLIVASVMNICISGK
SGSELHDKVLMMMTAYDISAAETMVNVNLSNLLPRARLIEHLAWVNTASECTIVADNQLL
KICTANETFFQENACVMALFGKLTATLATSGILSYFVHNTGELSALLGSTQIRLTVVEIN
SMQAAHSEVNKEKQFMLVRLQHRGGTSTMIRIECINESIAVSQIRRHLKGFSSRQADAAA
RNIAAETNDFLIYLNVLEFHIGASQKRYTNALYAGQPADAETMFAIFGNYAYRQNASNFD
AAIVREWSMLASETCKKRIRTVSQVSIKYSYRAEENRATFRYETVEAMKSNAPAEDESNK
AQERGPRHVIEIEKPGISIYADDHNMSGRAERVISTDISTEIISRTTKQSALELSVIEAS
DAVPITHAHENSVSGPLQSFSWSDAIKIGFCWNARRAITITRVYLVCFDYSKAPAFILMT
EVDHEVTLEQKLEIHAGQVG
>Tip_1766
KGENQGECLLDAAFETNIEAKSGEFGVLDFNQAADFRTESQAEVAIIIVATVMNICVSAL
SAEELSDQVLMMMSAYQLQAAETIINTDLSNLLARARLIEHLAFVNTASECTVVCDNQLL
KVTSAAEVLFRESAVILALFGKVTATLALSGILSYLVHNSGELSALMGSNSIRLNIVEIN
IRKAPHSRVSKEKQYLMIDMQHRGGTPSMLQINCTNESIAVSQVNRYLKGFSSLMADAHS
KQIPPETNEFLIYLNVLSFRVGVHEQRYKNAIYSGHTANAETSFAIFSNYSYRKNASDYE
AAIVRETSVLASQSCKERLRSLSQVTISYSYRAQEDKVTFRFETVEALKSPAPPETESNK
AQERAQRHIIKIDKAGVSIYADDNKMSGRGERVVSTDISTEIISNMTKKSTLEMNVIDAR
ECVAISFAKENAVSGPLESFSFSESIKVGINWNDRRAIALSRIYLVCFDYSKASAFILLT
KVDHDITLEDKLELECSQVG
>Tip_252
IGEDHHTSLIEQAYSHNIEAKNSDFGIIDFAQSADFRSEAVAEVAHNLSNTVIHVCLHSL
TQNEFHASVLMLLVSTGLACLRLIINVNLKQLLLRAKLIEHLTYINHSSQCSITADSQYL
KMAADHEMLYRETFLMMALYSRFRATLKVGGILAFFVFNQGDLESLVASAQIRFSVVAID
AKKADNSRVDKDKRFVVLKLQQRGDTPILCKVECIDETIAVSNIHKGIKSYHSIKADAAG
WNIGADTNNFMIYLHIISFKVTTCEQVYSCPLHCGSTTDAEVMFEIFAKYAFAQNSSNYD
ATVIHEFNILASELAGRRMKTLSQVSIVYAYRAEENKATFRFESQNKVKSDAPASKDSDQ
NHNTDKRRLMQLQKAGASQYSDDNRAGGRSMMIISTDISSDIISRTKQCAIAQMKVVEVQ
RAVPISAANYNGVGGQMAAFTYGTSVRIAVNWNEKHPCTVSRVWIAAFDNNPTPAYILVQ
RVDRDVTLAERLEIEVETIG
>Tip_1091
IAEDHHTSLFDQAYAHNVEAKAADFGIIEYAQSADFRSEAVTEVAHTLSNSIFEVCLHAL
TQNEFHASVLMLLVTENIACLDLIINVDLKQLLMKAKLIEHFTFVHEESQCSISADSEYL
KLTGDDELLFSETFMLIQVYTRNKATLKQAGILGFFVFNKGDLEALVASAQVRFSVVAID
AKRCDNTEVTKDKRFVIIALQQRGGVPVVCRVECVDETIAVSRIHKGVKNYHSMLAEAAA
RSITAETNNFMIYLHIVSLKMTTCEQIYSCSLHTGSTADAEVLFEIHAKYAFTNHASDYE
ATVIHEFSVLASEVADRKLKPISQISISYSYKAEENKATFMYESRDAVKSDSPASKDSDQ
DHNTNKRRIVELQKAGASKFSDDTRAGGRAMQVLSTAISSDIIARTDKCEIADMNVNEAN
RGVPISSANYKAVGGQMSAFTHGNSVRIAISWNKKHSCTIQRIYIAGYDLNPSPAYVVVA
RVDRDVTLQERLEIQVETIG
>Tip_2783
IEEDHHNSLIDQAYANNVNAKAAEFGILEMAQSVEFRSEAVTEVANVFSNKILEVAMHAL
THEEIHHSVLMLLIGENLACLDLIINVDFKQLFEKAKLIEHFTFVHDESQLSISADAEYL
KLTSNDEVIFIETFMLLQIFAREKATLKMSGVLGFWVYNRSDLEALIAAASVRYSVVQIK
AKKCDHSNISRDERFVITAIQQKGGVPIVRKVECRDEKIAVSRLRKGVKGYPSLKAEAAS
ISIGAETNDFMIYMHVISLKTTACKQIFSAALFSGSSADAEILFDVYANYAYTQEASDWD
ANIIHEFSILAHDLANRKLKQVSQISTTYSFKAEEDKAAYMYESRGALKQNSPASNDSDQ
AHEINKRRVIELRNAGVSRYSDDTKAGGRAIQLLSTAISSDLIAKTTADQIADMDVTEAH
ECVPIATANYKGVNGEMTAFTYGDGIRISMQWNTKHACTVQHIFVAGYDREPSPAYVVVA
RVNRDVTLQESLEIKSATVG
>Tip_3270
LGEDHASSLLDQAFQNNVEAKETGYGILAMQQSMEFRTEASTEVAKQFSNKILQLAVHTV
TADEVHNSFLMLLVTVQMACLDLIVDVDLDEVFNKAEFIEQLNYIHEYSQLSVTSDADFL
KLDTDNETLYLDAFIMLQVYSRVSATLKYCSIVGFFIYNSTDIEVLISSSSVRFNAVQIK
EKQCTDARISRDKRSFLVRFQQKGNVAIAREVNYTNEDIAITRLRNTAKLFPSIKTNAAA
RSIAAETNNYLFTLNIISFKTDCYRQIYSGALYAASHSDAQLLAHVFASYAYRRHASSFN
ASVIHEYTVLASDLATQKQKRVSQISTSYAFKQEDNRVAYQLEDRASQKQNSPAADDSDQ
IMEADNRRLVELRKAGASRYSDDTRAGDRAVRIVNTAITSDVIAKTAKSDIVDLNVREAH
NAVPIAKANYKSVTGQMTTFKYGDSIKVSFHWNQKHSLSVNYLYVNGFDVESSPAFVVLA
RASRNVTLEEPLEIEGGLIG
>Tip_3271
LQEDHSASLMDQAYANNVEAKEAAYGVMAMAQAMEFRTEASTEVARHISNNILDLAVHAA
TMNEIHHSVLMLLVSQTLACLDLVINVDLDEMFSRAEFIEHFNYIHDKMQYSISVDADFL
KIETDDEILYLDAFVILQVFARASATFKYCGILGFFIFNKSDIDVLVSAETVSFSAVQNK
ERKCTDAQIKRDKRSLIIKFQQKDDLAIARQVDFVNESIAITTLKKHVKIFRSFRTNAAI
NSIAARTNHYLFLLHIICLKTRAHRQIYTDFLYASAASDAQLLGEIFANYPYTKSASSYN
ATVVHEFTIMASEVASKKQKRVSQISVDFAFKQEDGRVAYTLEDRNTQKQNSPGATESDQ
VHEASNRRAANLRKASASRYSDDKRAGDRGIRVVNTAVTSDIIASSSKSEIVDLDVKEAY
SSVPIAKAHYKTVTGQQTAFKYGEAVKVSVHWNDKHCLSVAYIFIAGFDHDPTPAFVVLA
RANRDVTLEEPLEIESALVG
>Tip_2770
IEEDHHRSLIDQAYGNNVTAKAAEFGIMAMAQSAEFRSDATTEVAVALSNSILEVCIHAV
THEEIHASVLMMLVGENLAALELIVNVDLKQLFEKARLIEHFTFVHDESQLSVSTDSEYL
RLSHNNEIMFEECFMLLQVFSREKATLKMAGILGYFVYNRADLEALIAAASVRFETVAIK
AKKCDDSNISRDKRYVIIALQQKGGIPVVRRVECRDEQIAISRLRKGVKNYPSLRTEAAV
ISVGADTNDWMIYMHIVSLKATACTQIFSASLFSGSTADAEVLFEIYANYAYTRHASDWD
AAVIHEYSVLASDLANRKLKQVSQISTAYALKAEEDKAAFMYESRDAMKQNAPASDDSDQ
SHDTNKRRVVELRNAGVSRFSDDTKAAGRCIQILSTAVSSDLIAKTAKSEIADMDVTEAQ
KAVPIATSNYKVVGGEMTAFTYGNGIKISVSWNAKHACTVQHIFVAGYDMDPSPAYVVVA
RVNRDVTLQEPLEIKSATVG
>Tip_2638
IEEDHHSSLIDQAYANNVAAKASEFGVIELAQSAEFRSDATTEIADVLSNSVVEVCVHAL
THEELHASVLMLIVAENLACLELLIDVNLKQLFEKARLIESLTFLNEESQFSVASESEYL
KLTMPSEVMFEETFCIMQVFAREKATLKLAGILGFYVFNRADLEALVAAAAVRWEIVAIK
AKKCDDTSIARDKRFIITALQQKGGVAVVRRVECRDEDLAVSRLRKGVKNHPKIKAEAAA
LSIAADTNDYLIWMNIISLKVTACTKIISATMFSNSTADAEILFGVYADYAYTKHASNWD
ATVIHEYSVLASDLSDQKVKSVSQITSPYSFKAEEDKIAYMYESRDALKQNSPASDDSDQ
IHNTSKRQIVDLRKAGVSQFADNTKAGDRGIQILGSAISNDLITKTTECEVAQMNTTEGY
KAVPIATANYKSAGGKMSAFTYSSGIRISMSWTTKHACTVSHVWVAGYDLDPAPAYVVVA
QANRDVTLQEQLEIAAASVG
>Tip_3361
IGPHHRASLIEQAFEHGIDSKDANFGILSYAAALEHRRKVIADVAQQLSNGIVHGAVQSI
TADERHTKVLMLLIAIELECVELLMETDLNQLLLKARVIEGMIYIDAQTRQAITADNQYL
KLSSDDDTLFQEMFMVLAIFGRTRATLRMAGILGFFVWNDGDLESLAATSSIRLNVLAID
LKRADCTKVNREKRYWLVSLHLRGNKPIVCKVNYADEEVSISSLHKRMKVFNSLLTDTKA
WSIPTGTNGYLVYLDILDWKVSAASKVWASPLFSSGTGDASLMFALFSGYGWTMNVSAFD
VAIVEEFNMVANEVADRKIKTASQLSIAYAFRAESDKVTFRFEAHKQMKSESPVAYENDQ
CHEAGKRKLLELTESGAGQYADSNQLANRATLVLSTRISSDVISSVTQFSKNLCNVVESV
QAIPIAASENTAVGGRMQSFSYGDAIRVALRCNEHHACAISYIYVAAFDVNPSNAFIVIA
HTDRPVRLDEKLEIEATEVG
>Tip_3362
LQPNHATSLIEQQFEHGIQSKSANFGILDLASAIEYRQKVIADIALALSNGLFQGAVNAL
TSDEMHNRILMLLITASMACIKLIVRTEINQFLLRAQLIESMAYLDDETRQAISSDNQFF
KLSNNEDAVIQEEAVLLAVFAQSRATLKVSGIMSHFVFNSGDLQVLVATNSIRLNILAIN
SRHADSSRVPREKRFLLVTMHLRGDKPIMCQVNYIDEEVSVTDLHRGLKAYASITTDMSA
KGVASDTNDFMIYLDIIDWKCEAANHMWQASMFASNSDNASVMGNIFAGYVWSLHISAFD
AAIIEEYSILANNLAKRKVKKASQLSISYAYRAESSKITFRYESPQELKSESPASYEENG
VHDINKRKIMELTESGATTFSDDNHFPNRVSLVISSRISSDVINAIRKFSKDMCPVVESI
DGVPIAQALSNSVSGQLQTLSFANEIRAALKANEHHSCAIHHIFVVGFDASPSSAFIAIE
QTDRPVRIDARLDIQAASLG
>Tip_2526
IGQSHHASLLEQAHETGIESKNADFGVVDFAAAIEYRQKAIAELAEEMSNSLMHSCTQAA
TRPELHMRVLELLVNTSLACVKLLVSTNLAQMLLRASLIEGLTYVNPESQETINVDNQFL
KLAHDDDVLFYEAFWLVAIFARHRATLRVAGILGFWVFNQGDLQVLIATTEIRFNIVAID
MRKAECTKVKRDKEFVVIAMQQRGNKPILCKVKYRDEEISITELHKKLKGYPSILANAGG
VSIPGATNNCIVYLDIVSYKLQCAEHVWANPMYPGSQADASVMFKIFAKYGWSLNASGFD
AAVVKEYNILANELAYRRIRHISQISITYSYRAEEEQAGFRFEVVRKLKSRAPVAYESDP
SHNTDKRKLIDLTKAGASEFADDTRLDGRARLVLSTKISSDVVAKMRKFSMNICNVVEAK
RAVPIQKAQTNAVAGNMQSFSFGSAVRVALFSNEHHPCAVRYIHIVGYDKDPSPAFILID
AVDRPVTLEEKLEIDSAKVG
>Tip_2466
IGENHHTSLLDQTYKHGIEAKNGNFGVIDYAQSADFRSKSAAEVAHEMSNRVMHTCARTL
TRPELHAKVLMLLVATALACLRLIVGVNFEQLLLKAPLIEHLTYIENESQHAITAENQYL
KLAAEDEMLYTEEFLLLALFARFRATLRVSGILGFFVFNQGDLQTLVATTQIRWNIVAID
MKEEDNSKVDKDKRFILVSIQQRGNKPILCRVKYVDEAISVTDLHKGLKGFQSILADASA
WNIAAGTNDCLIYLDIVAFKLTSAQQIYTCPLYAGSTSDAEIMFPIFAKYGFARNASAFD
ATVVEEFNILASDLARRRMRSVSQVSIIYAYRAEKTKATYRWESTRRFKSDAPVAYDSDQ
SHNTDKRRLVKLQKAGTNQSADDTKLGGRAMLILSTDISSDIISRTKEFAVNVLDVVESE
QAVKISTARHNSVAGRMAGFSYGTAIKVAMTGNAKHPCAVTKIWIAGFDFDPAPAYILIE
QVDRAVTLQEKVEIEPTTVG
>Tip_354
IRQNHHPSIVDTAYETNIQAKQANFGVFDYASSAEFRTQALTEVAMTMSDSVLHVALRAQ
TRNQYHHEVMMLLVGTGLECVRLVAAVDLKQMLIKAPIIEHVMWVGELSEWAFTVENEYL
KFSNTGEVVFSQILLMIALYGKNRATLKAAGILGYYIYDHGDLSSRIASNNVRYTIVGID
HEADAHERVNKEKRHIIIQVKQEGSTRIICKVTCPDDNVAVSKIHRPLKAYRTLQADTAA
QDIAVETTSYMIYLDIVGFKANACDKIYNRSMLGGNCGDSELMFPIYADYSFLKHASKFE
ATVVQEYHIVASDVANQRLRGISQVKISYSYRSEADRATFRFESTDHLKSEAPASDDSDR
QQDIGKRRAVNLEQASISVYTDDTGLGDRAVFVIGTDITSDIISETKVPSIAQLNVVPAR
ESVPINWSKHTNVPGRMAPFKFTGAIRVCEYTNKKHNMPVTHVFVGGFEFNPSPAFILIQ
RMDREVTLQQRLEIQAAAIG
>Tip_355
IEQNHHPSLVDTAFKTNIQAKQANFGALDFAQSAEFRTQAMAEIARALSDSVLHVCVRSI
TRSQFHHKVLMLLMSSGIECVELVAAVRIKQILVKAPFIEHVMWIQELSEYAFSAENEYL
KFASTGDIIYQEVLLLLALYGKHRATLKCSGILGYFIFNQGDLSTLIASAQVRFSIVAID
SESDAHEVVTKEKRYIILKLKQRGATPILCKVDCADEEVAVSNIHKNLKAWKTIRADTAV
QNVAVETNEYLIYLHIIGFKTNSCDQIYNTALLAGSTCDSSVMFPVFANYSYLAHASKYE
ATIIQEYNIVASECATERFRGVSQVSISYSYRAEENKATFRYESTNELKSEAPASNDADQ
TQDVGKRRLVNLQQAEISLYTDDTSLANRTIFVIGTDVTSDVISETKRASIPQLQVVSSY
EAIPISWAKHNSVSGRMAAFNFTGAIKVCILTNDKHPMPVLHIYIAGFETNPSPAYVLIQ
RVDRDVTLEQRLEIEGTTVG
>Tip_257
IRQDHHTSLVDTAFKTNIAAKKADFGAIDFAQSADFRTQAISEVARCLSNSVLHVCVRGL
TRPEYHQKVMMLLIAQGIACVKLITDVKLSQIFLKAHFIAHITFVNQRSECSVSADNQYM
KLASDDEAFYREMVLLMALYARYRATLRSAGILGFFVWNQGDLSAFVASSQIRFTIVAID
AEKEAHSAITKEKRWVAVRFKQRGDTPIICEVRCGDESIAVSNIHRPWKGYRTIQADRSV
WNIAVETNEYMIYLHIVGFKTTSVEQFYDAPLYGGSKADTEIMFKIFSKYGFLKNASKFE
ATVVEEFSILASEIATDRMRCISQVSITYSYRAEEKKATFRFENTARIKSEAPASNESDD
NQNIDKRRVVNLQKAGISIYTDDTQLAGRAVFVMSTDVTSDLISETKRSSVKQLDVTEGD
QAVPISFAHHNAVGGRMASFNFSGSVRVCVLWNDKHGLVIKHIWIGGFDTNPSPAYVLVQ
RVDRDVTLQQKLEIDCTNIG
>Tip_3560
ILDNHASCVVDADFRTNINAKTGDFGVISLAQAVDFRTEALAEVAHQFSHSILHVAVRAR
TPHELHDEVWMLLIPVGLPSIRLIIDVNLPQLLSQAHIIETITFVEKESEFTIAADNQLL
KLAIDHEELFEELMIIAAIYARQKATLAVVGIMGYYQYNNGDLESYIAASMIRMDVVDID
SEEESYTSVTKEARILVIRIKQRNDTPIMCSVTFTEDQVAISRIDRSLKAYAALYADCAG
MPIAGETNDFMIYLAIIEFKLTPCDQIYVECIYAQTSCDSELMFEVFASYGFPKAASKYD
AAIVSEYTLVASQHADQKIRPISTLSVGVAFKSTEERVTFRYERTQKIRSQAPATEESDQ
LHHIEERRLVDLQHAAVSTFADHSKMAGRALLVFSTDLTSDIISKAQETSINQLKVVEAK
KSVAISNSQQNGVGGSMAPMSYSGSIRVCILWNREHKLPIFKAFIAGFDHDPDTAYVMFQ
TVDWDITLEHKLELQAGSLN
>Tip_3561
IKDNHHSCLVDAAFRTNIDAKTGDFGVIAFAQAVNFRTEAVAEIAHQMSHTVLHVAVRGQ
TPNEFHAKIWMLLVPIGLPSVQLTVDVNLKQVLTQARVIETVTYIDKDSEFTISADNQLL
QLSTEHEAIFKEVMIQASIYARQKATLAIAGILGFLQYNSGDLESYVASSQIRMDIVAID
TEEEGFTQVGKEAKILIIKIKQRDDTPVVCKVNFTEEGVAVNRIDRSLKSYAAIYSDCAG
LPVGGGTNEHLIYLAIIDFKVKPCQQIFVAAIFSQSSADAELMFNIFAGYGYNNTASRYE
AAIVKEYTIIASAHAGDRVRPISTLSVGVGYRKTEEKATFRFERTNKVKSEAPVQDESDQ
FHHVNERKLIDLQHAAVSVYADHSKMSGRSLLIFSTDLSNDLISLAQQTRINQLNVVEAN
KSVAINHARQNAVAGRMASMSFSGSVSVCIQWNREHDLPVFRAFVAGFDHNPDPAYVLLQ
TVDRDITLEHKLEMQAASIT
>Tip_487
IQENHHTCLVDAAFRTNVQAKNVDVGAIAFAQALDFRTEAVAEVAHKFSHNVLHVCIRGS
TSDEWHDKVWMLLIAVGMPSIELTLSVKLSQILTQAPFIEMLTYVNEESECTVTADNQLL
KLDTTEEVIYKELMVLIALYGRYRATLALAGILGFLVYNTGDLESYVGSSQIRMNLVAID
SEEEAYSRVAKQAKLLVVKLKQRDKTPVLCKVDCTEEGVAVNRIHRTLKTYRALYSDCAA
LPVAAETNQCILYLAIIDYKRSPCEQIFVQSIFSGCDADAEIMFSIYANYGFTRSASKWG
AAVVEEFTILASQHAGQRLRPISTLSISSAYRNEEGRATFRYESTDDVKSEAPVQNDSDQ
FHHIEERKLVDLQRAGVSLFTDHSKMGGRAILIASTDISSDIITLIQRTSLNQMDVVETN
KSVAISNAKHNAVSGRMAAMSYSGSIRVCLYWNEKHTLPIFRVFVSGFDREPDPAFVLLQ
KVDRDITLEHRLELEAAAVS
>Tip_473
IEDNHHNCLVDAAFQTNVEANNTNFGALDFAAAIDFRTEAVSEVAHQMSHSIMHVCLRGM
TRPEWHDKVWMLLTAVGLACIQLTVEVKLDQVLGHAPFIEMMTYIDEENECTISADNRLM
KISSADESLYKELMLMLALFARYKATLAIAGIMGFYVYNSGDLESHVGSARIRFNIVAID
EEEEAYSSISKQTRFLVVQLKQRDKTPVVCKVSCADETVTVDQIHRQLKVYEAFQSDCAA
KSVAAKTNECMIYLAVLEFKESACQQAFVKALYTGSTSDADIMFAVFAKYGHTHRASDFD
AAVVEEYSILASELADGRLRPISSVSISSAYQSEDNRATFRFESTDDVKSEAPAQNDSDE
PHDIEKRRLVDLERAGVSVWTDHSKLAGRAILVVSTEVSSDVISLTQAATINQMGVVETR
KSVPISNANDNCVTGKMAAMSFSGSIKICLSWNQKHEMAVSRIFVSGFDHNPDPAYVLLQ
TVDRSISLEQKLEIEAAAIG
>Tip_2400
LKENQATSIVDAAFETNAKAGRGDFGVMAYETSVSYKTKMVAEVACTFTASILHSCTQAL
SGHEFHDDLMMMMTAAGVHCIQIVVGNDLQNMLSQHKLVAQMRFVDDYAECTIACENQLI
KLATTREMLFLDIPAVMCIYGKHHAHLALPGIVGFYVFNAGALPSYIGAPTVRFSVLSRD
KTKPEVSLISREKQFVVLKISHKKGISVAISIDFDNEAVAVSRMNKHIKALQGLKPSIAS
KSVASDFNTYLFYLEVVTHRVTPCAEMYARALLACDSVNADVMADVYAKYSYGRRKCGYD
SAIVEQASVIAYSACGERLRAMSQVSVSAGFRDEENKVTFRYETIHLLKSRAPAENDNDE
VKDPGALKRVSVVVAGASAYADDSELVDRGQQCLASDVTTALVYRESQANVVEFKVEEVD
ASIQLNYAHGMAVSNNLQSFNYNTSIKIALGWDGRYTLCVSRIFAGAWKDDPSPAFILMG
ESNFEITLQQRLDVFSGALG
>Tip_2401
LREKQATSIVDAAFETNAAAGRADFGVMAYETSISYRTKMVAELAFTFTASLLHTCVQAI
SAQEFHDDLLMMMTAQGMHCVQIIIGNDLENMLSHFKIVARMRYVDEYAECTIVGENQLF
KLANTSEVWFLDMGAILCIYGKRSAHLALTGIMGFHVFNAGALPSYIGSPSIRFSVLSRD
KTKPEVSIISREKQFLVVRISHKKGVAVAITIDFKDQSVAMSQMNKQIKSLEGLRPSTAS
RSITTDFNNFLFYLQVVTYRTTPCPEIYARAIYACDRVDADIMGDVYTNYSYCKLSCGYD
SAIVEQASVIAYEACDDRIRAVSQVSVSCGFKNEEDKVTFRFETIHLLKSRAPAENDNDE
VKDPNALRRVAVVVAGSSAYADDSELADRAQRCMASDITTALVYRERETEVVEFRVEEVD
ATIQLNHANGMGVSNNLKSFNYSNSIKIAMGWDGRYVLCISRVFAGAWKENPSPAFILYD
DSNFEITLQQTLDVFSGSLG
>Tip_1188
IKENQATSIIDAAFETNAAAGRVNFGIMAYKTCAQYRTEMMAEIALTITAAILYTCTHGL
SAEEFHDDLMMMMTIEGMHAVKIIVGNNLDNMLNHFRLIAQLRFVDEYAECTLVAENQLL
KLRTTDEEWFVDMAALVAIYGKRCAHLAMAGIMGFFVYNAGAMPSYIGSSSIRYSVLSKD
TTKPNVSKVATEKQYAIVRISHKNEVSVAININFKNQPVAVTQMNRELKGYKGIKPSTAA
RSIAAEFNSYLYYLQVITYRITPCSELYSRTLTACDSADADLMAQIYANYGYNSDACNYD
SAIVEQAAVIAHNTCNERLRSVSQVSVSAGFKNEEDKITFRFETIDLMKSRAPEEADNDE
CKDPDALKRVAVVVAGSSAFIDDSQLVDRGQSSVASDITTAVVYQERKSQVVEFNVEEAN
AAIQLTHSRGMGVSNRLQAYSYSTTIKIAMGWDSKHSLCISRVFAIAWKDDPSPAFILMD
DTNFDITLEQKLDVFTGNLG
>Tip_557
IESNQASSILDAAFDTNAEADRCDFGPMAYSTSISWRTQMLAEVALIITASIIHKCLQGL
NANELHDEVVMMLTSVGLSCVEIIVGGSLDNLLTKYKIIAQFRWIDNRAECSIVCDNELL
RLNETNEVLYVDKFALFAIFGKKSVELKSAGVMGFYVHNSGALPAYVGAPSVAYSALSRD
NTQPPLTQVSRDKHYMLITLSHKDGITVAVAIDYISQTVAVKQMHKKIKAFSGLKSSTAI
KGIAGDFNGFIFYLDVVSHKTQVCQKIYAQSLLPTNQIDAEIIADVFANYSYTQNACHYN
SSIVEQYQVLAHQTCAARLRTVSQVSVSAGFRNEEGKVTFRYQPVKQVKSRAPSEDENDE
MRDLDALKRIDVAVAGITAFSDDSEIGDRTTRILASDITTAIVYNEQQAEVIELDVQEVD
SVIQLAYSEDIAVGNNLQSFSYTASIRVSILRDSRHALCVRRIFVSAWKQNPSNAFITMN
ESDFDITLEERLDIHAGSLS
>Tip_2361
IRSDQASSVIDVAFDTNANADRSEFGVLAFAASVQYRTQMEAEVAVVIIANIMHIAIQAR
SANELHDDMLMIMTGAKLGCVSIIVNNNLENLLSKFKVIAKIRWINAAAECSIVSDMQLV
RLSDTNEKFYLDRFALLAVFGRLAATLAHSGIMGFWVHNSSALPSFTGTSAIAYTAISRD
KSRPKVSSVAKEKKYLIVDISHGNGIAKTLAVGFLEKQIAINQLQRKIEVFEGLGTDRDP
ASISAELNTLFYYLHIVTLKSKPREQIYAKVVLVSDSGNAEIISDVFGNYAFVAHACDYD
SFVVEQFSVIAHETCAKRMRRVSQLSVKSCFRSQESHLTCRYDPIQLVKSSAPAQSDNDE
IRDVDDLKRIDIKVAGGSKFTDDNEMADHVRRVLASDITTAIVYTIDESKLIELEVSDGR
EAVKLANGQDTKAGNNLRAFSFADSVKVGMHRDERHALAISRIYIATWKHSPSSALMVMQ
QSDLQITLDQRLEVAVGSIT
>Tip_2476
IKADQTTSILEVAFDTNAAADRCEFGVLVFSASVQYRTEMQAEIALVMIASVLHISVQAA
SSDELHDDMLMMMTGMNMGCIAIVMDNDLDNLINKFKLIAKLRWINHMTECSIVSDMQLV
RMSEADEMLFVDTFNILSVFCKIAATLAHTGIFGFWVHNSSALPAFVGTSAIAFSAMSQD
KSRPEVTCVEKQKKYMLIDVSHGDAIAKTLVIGFISQEVAVKQLQRKIEVFEGLGTDRDT
ESISAEFNTLFYYLHIITIKAKAKDQVYAKVLFVSDTSNAEVIAEVFGNYAFVAHACDYD
SFVVEQFNIIAHRTCASRVRSASQVSVTACFRHQESHLTCRFDPIQLMKSSAPAQNENDE
ARNMDDLKRIDIEVAGASKYSDDHDIANHSRRILASDITTAVVYEVTSSKLVELNVSDGR
QSVRLADGQNTAASNELRTFSFVNSVKVGLARDERYSMAVSRIFISAWKYQPSGAYMVMK
EADLDITLEQRLEVNVASIT
>Tip_2477
IASDQTSAILEVAFDTNAAADRSDFGIMTFPAALQYRTDMQAHIALLFIAQVLHISIQAA
SAEELHDDLLMMMTAYNLGCIAIVIDNDLNNLLSKFKVIAKLKWISQMAECSITSDMQLL
RMSTGGQMMYLDRFNLVAVFAAHAATLAASGIFGYFVFNSSAIPAYVGASAIAFSVMSKD
KARPEVTCVGKQKKYMLIDVSHGNGIVKTMMIGFVSQDVAISQLQRHLEAFQGLGTDKDS
QSITAKFSSLFYYLHIITIKVKAKDQIYARILFVTNDSNAEVVAEIFGEYCFVAHACDFD
SFVVEQWNIIAHRECNKQLRSASQVSVSACFKHQEDHVTCRFDPINLLKSTAPSQDENDE
MRNMNDLKRIDIEISGASKYSDDHDIANHARKVLASDISTAVVYQVTRSRCVEIKVGDGK
TSVKLSKGLETVAENELRTFSFVGSIRLGLEVDNRYNMAISQIYISAWKFQPSGAYMVMQ
EADLEITIEQKVQVEIANIT
>Tip_2687
IRSDQATSIFDVAFEMNATADHGNFNILAYTAAVAYRTDMLVEVARIMIAAIMHVCVQAL
AVPELDDELLMMMTDTDLRCIEVVVNNDLDNLIAQFEVIPSLMWINDYAKCSVVADNSWL
KMAADSELLYVNTFSIMSLFSRCSASNRKGGILGFHIMNNSALPAYIGTPQVSFAVLSRN
EHMPDANKVKKEKRFLIVRMSHKNMIAKTIKIEFISQEVAIKQMKQLLETFTGLRATSAG
ATIPSAFNTYLFVLHVVTFKMSTNTKIFTNTYFAAECMDAEVVPETYADYSYGERSCHYN
SFIVQKYPILSHNLCSQRLRGVSQVSISAAFREQEDQITCRYEPIYFLKSKAPAEDENND
VRNVDDLKRVDVEVTGASAYADDDRIANHSEHLLSSKITTALVYNASSMRLIELAVQQVY
ASVQLAHSDSTSVEAREQGFSFADNLKIAVHKDPRHSLVVARIVVGPWKHNPSSAFVIME
KSDYEITIAQKLEVQAATIT
>Tip_2688
MKSEQATSIFDVAFEMNASADRGNFNILAYSAAVAYRTDMLVEIAALLIATVLHVCVQAV
SAPELDDEVIMMMTEAELRCIQIVIGNDLQNLLSQFKVIPKLRWVNDYAECSVVSDNQWM
KLHTTTEAMFIDTFSILSLFAKLSASNAEAGIMGCYICNNSALPAFIGTPQVAYSILSKD
KNQPPVNQVSKEKRYLFLNISHKDQITKTIKIDYISQKVAIKQMKQNLEVFKGLKASTAC
KTIPGTFNTFLYVLHVVSYKLAPAEKIYTATMVPADTMDAELIVEVFADYSFSERSCHYN
SFIVEQHTVLSHKTCTQRLRGVSQVSVAAAFRHQEHRITCPFEPVYFIKSRCPAEDDNND
TRDVEDLKRVAVEVAGASEYADDDRISDHAEHLMSSDITTAVVYNESKSTLIELQVRQVY
ACVQLAYAESTGVDAKEQGFSFSDNVRIAVHKDQRHTLVVTRIMVAPWKQNPSAAFIIMQ
QSDYEITLAQRLDVSAGSVT
>Tip_1918
IRSEQASSIIDVAFEMNAQADRANFNILAYSTSISYRTEMLVEIAVFMIATVLHVCVQSL
SSSEIHDEVIMMMTSAELRCIEIVIGNELQNLLNKFKVIAKLRWIDRLAECSVTTDNQLL
RLSETSEAFFIDTFSLLALFCRLSASLAQTGIMGYFIHNSSAIPAFMGTPQVAFSALSKD
KSQPPVSRVEKEKRFLFVTISHKNGITKSIMIEFISQGVAIKQMQRRIESFRGLNASTAS
STIAGNFNTFLYYLHVISYKLTPAEQIYTQTMLPSNNVDAEVIAEVYANYSFTENACHFN
SFIVEEFTVLAHRTCTERLRGISQVSVSAGFRHQEGRITCRYEPIELIKSRAPGTNDNNE
VRDVNDLKRFAVEVAGASAFTDDDEIGDHVERLLSSDITTAIVYNESKATLIELEVKEVY
AAVQLAHSQNTGVGNKEQSFSYTTSVRIGVKSDPRHSICVSRILIGAWKNNPNSAFIIMQ
QSDYDITLEQQLDVEAGNVT
>Tip_119
IKDNQATSILEAAFDTNAKASRANFGILAFQTAVSYRTEMVVDITKFFTASVIHLCVQSL
SAEEFHEQVMMMLTGVGLSCLQIVITNGLENLLAQFKFIAELSFINTHAESSVVSDNQLI
KLSSQPEVLFVEVACMLAIFHKKSAQLANVGILGYFVYNSGALPAYVAAPSIKWTVLSKD
STSPTVSRVTREKRFLVVAISHKTGVTIVMRIQYKNQTVAAEHLEKNFKGMKSLRPSKAA
QSIATSFENYLYYLHVIEHPVTPCKEVHVKSVYVTDPPDATVMMDIFSNYTYSCNGCGFD
AAVVEEFSIMAHKVCNMRLRHLSQVSVESGFRDEEGQITFRFESVDLIKERSPAQNDNDE
VKRAQQLRSVQVAVAGISPFGDDSEIAERGTNILASDITTDVVYRERTSSVIEIKVKEVT
AAIRLSNATGMAVGNDLQSFCHTDSIKIGVPWDARHTLCVTRVYLSVWKRNPSRAFILMT
ESDFKITMEQKLDVHAGSVG
>Tip_585
VRENQAASIIQAAFDTNADASSADYGVFAYHSAVSYRTELSAEASKYLIADAIAMCVQVA
GLEDLHYEVLALLVSAGHACFEIVITNNLTNLLNQWHLVAALMYITANTESSVNSESNLV
RLSTDGKLMYVEKLCMLGVFHKRRAQLASMGIVGMHIHNTKALPAFIAAGDVRYTVLLRD
NTEPEVWRISREKGFVLIKLDHRQGVTVVLHINWKNKDVAAKHLEKAIKRVQSLQTTEEA
RSISAELNQFLYYMNIIEYHEIPMKHTYDKALFKDNGVEATIALVVFADYSFRASGCNID
NAIVRQHTVMSHSLCALKMRNISQLSVNAGYSDEEDKVTYKFEPVSLAKEDSPSQQDNDE
IQDVEEFRMIDVSVAGASPYADDAHVVGRGVAILSKDINTDVVYCEGNNKFMQLEVTQAY
DTIKLKHSENVIVNNDLTTFCFNNSVAIVIPWNRRHSFALSKVFVTAWKYNPSPRFIVLE
DSDWNITMGQQLDFDVNKIG
>Tip_586
VKQNQAATIIEAAFETNAAASASHYGVLAYQVCMSYRTTLSAEISTYMTAEISAMCIQAS
SASDCHEPVLALLTPVGHSCFEIVTDNNMKNLLGRWHLVAELVFIDENKESSIVSDSQLI
KLSNDDKLLYIELECLIALFHKFRAQLAVMGIVGYFIYNSKAIPGYVGASGVRFTILLRD
TTRPTVWKVEREKGYALVALDHRRSVTVSLGINWEDKSVAASHLEKQLKSYTSMRAAEAC
DSVATDTNGLLYYMNIIEFHPMASRRTYSTCLFASDSAEATIPMVVFADYSFKRHGCHYN
QAVVKQYSIMSHDMCDLRLRSVAQLSVSCGFTNEESEVTFKLESVNQAKEAAPGQSDNDD
LQGKDEFRVIDVSVAGISNFGDNSHLTGRSVSLMCKDINTDVVYAEGEAHLMQINVREVV
DMIRLARSKDVLVSNDLTTFCFDNSVAVSLYWNARHSFAISKIYVAAWKYSPSPRFVILQ
AADWDITMEQRLDFKASSIG
>Tip_424
IQDNQAGTILQAAFETNADSSKEHYGILYYQSALSYRTTLLVEVSAYLTDTVLGRCIQGC
SCKDCHPELLEMLTSIEHTCFTLVVENQLTNMISHWRLVAELAFVNENTESSMVGDSQYI
KMTTNADSLYAQTTIFLGVYHRHSAQLAMVGIVSFYVYDSQALPSYLVARTIRYSVLLQE
STRPTVTNTTKEKRFIMIKIDQKNGVTLQLKVEYQKEDVAASHLTRNLEAMKSMQCTKVS
DSIASPMNGFLYYLDVIEFSSDAASQLYGTALFSDESSEATIAAAVFSEYSYSRRGCGVE
QSIVEELHVIAHELCNQRLKSLSQLSVSTSYSDEEGQVTFKPEPVDIFKEEAPSENDNNE
AQKAKGFRSIDIECGGISPYSDDTRLTGRAEDVLSSDINTQVVYAKREAALFQLHVREIR
EAIKLAYAKRVAVCNNLRSFCHSDTAAVALGWDTRHSMCITKVFVGAWKWNPSVAFILMT
DSEMEISLRQSIDVEASALG
>Tip_425
IRDNQSGTIMETSYETNANSSKENFGVLYYESAVSYRTSLVVEVGVILTDAVMENCLQSF
SQDDIHESVLEMLTTREFTCFAIIIDNKVQNIISRWKLVAELAFVDESTEATMSADSQYI
KLSSSGEQVYMEITIMLGVFAKQSAQLAMVGIISWYVYNTQALPAYISARGIRFSILLQE
HSKPSVFSTTKENRFFMIEVDQRNGVTILMKVHFKKQEIAVSHLTRHLESLQSMQLIEAS
ESIVASMNEWLFYLDVIEYSMEAAAQLYDTALYNSEGSEATIAMAVYSEYAFSKHGCAVQ
QALVEEFTIMAHETADAKIKQISQLSVDTGYSNREGQITFKLEPLDLLKEQAPADEDNNE
TQRAEGFRSIQIATGGISPYGDDTRLADRAKDVLASDINTDVVYAEAKTAIVTLHVKEIR
SAIKLTYARRIAVPNNLKSFCFSNTLEVSFGWDERHKMCISKVYVGAWKQDPSVAYIIMQ
ESEMQITLEQSIDVEDASLG
>Tip_3124
MKNNQSASILEAAYETNAEASSSHYAIMAFESACAYRTNLTVEIGTIMTAAILGRCIQGV
SAGDLNEQVIAMLTAVELGCFSILIDNQLNNYLTRWHLVAELCLINDSSENSIVADSQFL
RLMSANESLYAEVACLLAVFHKYAAQLPIMGIIAFYVFNSSALPCYLGARTVRFSLLLRD
SPKPTVWQVVKEKQYMIINIDHRRGVTIALSVEWSGQRVAVSHLERRVKGIQGVHTASTA
KSVASQMNGYIFYLNVIEWSVNPYEQLYKTTIFADNTDEATVGNAVLAEYSFDAYACAFD
QSIVQEFTIMAHKLCKLRLRAVSHLSVTSGYSDEEAQITFRFEPINLIKQRAPEQDQRDE
SQRVHELRAVDIAVSGISPFGADSVLSGRAENIMGSDINTDIVYAENRGKQKELNVKEVP
EAVKLAHARDITVNDELRAFCYTQSIALSVNWDARHSMSLPKVFVGAWKLDPTPAFVLLE
ESEYHITLAQELDVHGNPIG
>Tip_3125
MTNNEASSVLEAAYDVNAEASEADFAILAFKASIAYRTDLQVDLGTYLTANIVGKCIQAV
SADDLNEELLAMLMGMELGCLQVLVENELDEVLKRWRLVAEFIFIKERSENSVSADSQFH
RIMTAKEKLHIEVACLLAVFQKHSAQLPVMGVIGFYAFNAAAMPCSAGARTIRFAAMLRD
TKRPSVWTITRDKRYLLLRLDHRRGVAIALQVPFDNQEIAASHLEQRVKSIPAVKAATDA
KSVTTQMNGYIYYLDVVAFSVLAYEHLYEAAMFVNNTSEATITNDIYSDYSFGANSTAFN
QAVLQEFAVLAHNICKLRLHNVSHLSVAGGYSEEATQVTFRYEPISLIKQRAPSEDQRDE
AQRCNTLRALDIAVSGVQPFGSDSVLGGRPEFVLSSDVNTDVVYAEQKSKQREMKVKEIS
DAIRITYSREVAVKNNLRVFCYTGTIALSVQWDDRYNMTLAHVYLGAWKHNPSKAFVLME
ESEYQITMAQRLDVHGSTIG
>Tip_3434
VKNDQAKTILEAAFDTNAHASASHYGVLSFESAVAYRTNLVAEISEWFTATLLGQCIQSV
SGDDLNEEIMAMLTAMGHSCLSIVVERGLNNLLKRWKLVAALCFVQEHTERSVAGDSSFI
KIAHEEENIYFEISCLLALFHQHSAQLKLLGIVGWFLFNTSAMPCYVAAKSVRHSVMLKD
SEKPGVWKVAREKKYAVTTVDHRRDVVIALGVSYENQDLAASRLERHIKALDGLRTMESA
KAVSADMNGYLYYLRVVEYSTAAHEKLFQATIWTEDNDEATLAATIFSNYAFSKRACAYN
QVVVEELELMAHRLCKMRLRSMSHLSMNSGYSGEETKVTFRFDVLNLLREKAPGQKDRDE
LQDADKFRQVEVAISGINPLGDDSRLAGRSENVVGSDVNTDVVSAETNSTVVDLKVKEVR
DAVKISWAQSLGVTNDLRAICYTSTVALAIGWDERYSMSLTKIFVGAYKDNPSSAFIFLT
ESEFEITMDQQLDVEANNLG
>Tip_3435
IEQDQVASILDAAFKTNADAHQSEFGVLTFESALTYKTQLMLQVSKYMTANMLAKCIQAL
SSGDMSQELLAMLTAIEHACISVVLGNNLDNILPRWKLVAAFILIQEHSESSVVGDSGAL
KLTHEEENMWIEIAAIMAVFHKRSAQLPVMGIVGYHLFDLSALPCYTSATTVRHSLLLQD
DTQPAVAKVKRDKKFTIVRLDHRKDVMIIIGVNWENQQVAAAHLEQVYKAYRGIRTTDSA
KSVAVDMNDWIYFLKIVDYSVSVNHQLFSDSLWADNTAESTIARNVFSNYAYTKKACGYE
NAVVEEFNLMAHNLSNMRLREIEHLSVAESYSNEECRITFRIDPLDLIRESSPAQDEHDE
VQRINKFRQVEVDVSEMSPYGDDTKMVGRVEDLLGSDVNSDVVYKLTRTRAVEINVCAVE
NAVKLAYARSVGVSNDLKAFCHSLSVEVAMGWDQRHSMSIKKVYMAAWEHEPTPAFILLT
DSDHAITMEQQLDVDQCSIG
>Tip_338
VKDNQAASILEAAYKTNASAGRASFGLLAYQTAIAYRTQMIAEVASYMTASVLQLCVQAV
SVKELHDRVIMMMTSVGVSCLQIIIDNNLENLLSLYQLIAQLTFVNQYAEGSVVADNNFV
RASTQNDILFIDIYRLMAMFHKKSASLAVCGIMAYYVHNPGALPAYLGAPSIRYTVLSRN
SKYPTVSKVSRETKFVVVAISQRKDVTIALQIPYANETVAAEHLQKFFKALKGLQPSHDG
RSIASSFNNLLYYLHVMEYRVNPCERIYNSALMATDQADANVMLELFANYTFTTHGTKLD
SSVVEEYSIIGHKTCEMRIRSVSQVTVATGFRGEEPRITFRFEPVGLVKERGPAEGSNDR
TKRIQELRSVKVAIVGISQYGDDSEMGERVTQLMSSDITTDIVAKERTAETIELKVKEVT
AVVRLSSGKEMAVANSLQSFCHSSTVRIALGWDARHSMGVSRVFVATWKYDPAPAYILLD
ESDHKITMQQRLEVDTGALG
>Tip_339
IHDDQSASIFEAAFATNAAAGKGNFNLMAFQSALSYKTQMVAEIATVLTASVIHLCVQGQ
STDEIHKEVMMLMTCVGISALEIVITNNLQNLLTKYRLIAQLMFVNDREKSTLVCDNQLL
KFSKEGETFFNSLAALLAIFHKHNAQLAVGAILGFWIHNTGAMPAFLAASSIRFSVLTRD
TTAATVTRVSRDKQYLLVSLNHKKDITVVLRIDYENQEVAVTHMEKRIKPYKALRPSKAG
RSIMASLNDFLFYMHVIEFRLTSCREIYSNALYAANTADANVMADLLSEYEYNKNACNMQ
SAIVEEWSVLARASCNMRIRSISQVSVQDAFRTEESRIVFRYEGVDLIKERAPADNDNDE
TRDPQDLRSVQVSVCGISPFGSDDEMGDRMTSVLASNITTDVVYRQRNGERIEFKVKEVH
AAIRLTHARSMAVANTLESFCYSESIRVGLNWDERHSLCISRVYISSWKDNPSPAFILLK
ESDYGITMDQRLDVDGGNLG
>Tip_2515
LRSNTSESLFDASYTTNVSAGTANYDVLAFSAGVEYRTSAAIPIATEIIAQLLELCIRAE
TAKDVKHQLLMLMLAVALASIDLIVGEGVEDILTNFAVLVNLTCVGRITEFTITEETGYL
KCSSANEILYLDYFVLLQLLTKLNVQLGRSNVIAYYQFNGQSMPAYIGMSSLRLTIVEIE
SRRANTTTVATERKWLLVKLQNKEKICIVLKVEFRNAQIAVKQLHENIRAVKGVSNIRAA
RTVASAFNGFIYFVQVMKYRLEIFEKTYSTALFASSTANSEVATDIFGSYGYGKTAAHHN
GAVINDFDVLTYRVGDHNTRVCNHISVATAYREEQNKISFRYDSVNAVVGSTPAVSDNDN
TKAARNMRIIGAGVAAINLFADDNHIVNRAYRLLGTQLSTAAIYITTKGRLEPLEVQQGA
AGLSATDPRNVAAEGRLRAFTFSDPTRLALEWDAYHTIAISSIFVVGWNTRPGPNFVALA
QTNYDVSLTKQLDLEGTKVG
>Tip_2516
LQSNTSESLFDASFATNVGAGTSDYDTLGFSAGVEYRTSAAVPVATELIASLLNECIRAM
SSKDVKHNLLMLMACFAMAAIQLAVGEGVEDLLTKFQVLVNMTCVEQVSEFTIIEETGYM
KCTSADEILYVDLFVFLQLLGKQKVQLGKCDVIAYYQFDGQSIPSYVAVPSLRYTIVEIE
TKKGNTTTVGTEREVLLVKMQNKENIAIVLVVGMRNEEIAIKEIKEWIRGVQGATCERAS
KTVASLFNGYLYFVQVMKYRVEVYEKTYATALFSSSSSNAEVATQVFGSYGFSRTPAHYD
GAVINDFDLLTYRVGKENFRSCNQISVSCAYRDEEDRISFRFETVNAVVGSTPAVDDNDN
AKEARQMRTVGAGVAAANLYADDNKIANRAYHIIGTQLSTEAIYISTASLLTALGVKQGS
AGISATEPKNIASEGRLRSFTFTNPTRVALTWDAYSSIAVNSIFVVAWQQRPGPNFVALA
ETNFQISLTKKIDLQATKVG
>Tip_2385
IRTNTAESLLDASYEANVGAGRSNYDVLAFMSGVERRTSAAVPTATVLIAAILNLCARSE
SSEDLNHELLMMLACTGLAALPLIVNEGLKDILGRYQLLVNLNCVELSTEFSIAEENGFL
KAQTNEESLFIDSFAILQILQKFRLQLGKCNIVGYYQWNGASMPSFIAMTVIRFTVVEIE
SQQPDHSSVGTERELMVIKLNNKDSICILLVVDFFNEAIAAKELEQHVRSVRHCRAIEGA
GTVASDFNGLMWFIQVLRYREDAYSKTYPDVMLAGDGGNAEVAGDLFASYAFRKTAADHT
GSIVQDYNTLSYRVGQENTRTINRISVAAAYRNEEDRVSFRFDNMDTLVGQTPGVDDNDQ
AKEFKDMRLIEAGVAAINRLADDTKIAHRCYAMAGTKVSTVAIYIETHGRLSALQVKQGN
TSLKASDASNISANGRLRTLTYPDPTRVALAWDEYHNLALSSIYIAGWQHNPGPKYVVLE
ETNWEVSLTKKLDLQAVEIG
>Tip_618
IKPNTGTSLFDAAFESNVAAGSVEYDLLVIMSGMKRRTKAIAPIAALILASIFHSCLRSL
SAEDFNNKLLMMVAAIGMESLELIVSENVHNMLVQFEVLASVSYVTSCSECTLVEENTVL
KISHNNEIMYLECFILLQIYAKHKVQLGRADILGYLAFNCAQMPSYIGSAPVRFTVLEIE
SKKTGYSKVATERKFLLLRVQHKHNVSIMLKVDCVHEAIAVNQLQDRYRVLRQLETIRGS
QTISSTFNGYLWYIQVIKYRVTSNLRAFTSTIFSGDRANAEVVAELFASYGFTRTAAHHA
SAVVQEHGIVSYQSGNENLRSASQITASVAYRREDNRVNFRWDVANTLVGRSPGVDEHDQ
VREVNDMKSVEVHTAKINLYADDTALANRAYKIAASRISTNVIYIESRMQISVFNKKEGN
EAIPASNCQGVAVTGRLQAFSYAGPVQTAICWDKYHSLAVATLYVAGWETGPGPAFILIQ
ETDFELNLTKKLELTDATVG
>Tip_726
IAPNTASALLDARYETNVEAGQSNYNVISTHTGIEHRTAAVIPVSAMVIANILELAVRSP
SSADMNFQLIMMLAAVELDSIELVIDEGYESIMHRFELLADLCFVDDHAEATISADHGYV
KLQAGCEELFAETFALMQMFGKYKAQLGLTDILGFYVYDGASFRGHCGTSGIRYSIIEQE
NNKSAYRQVTKERKSSLVLLQHRQKIVTLLSCKCLDQRVAIKHMRDHFKSIQATRTVSEG
KNFGAELNDFLYFVNVIKYRNSSFGKSYSTGVYAPLASGRELAATVYANYAYSNISAGWA
SGVVKQYDVLAYESCDDNLRTVSHLTTHAGYRTEDDKVSFRFESVTEIVGDAPGQNEKGN
KQSLDDIRAIDVALAGVGVYADDDHIADHQFYVLLTQVSTKIIYREDSSHLLSFGVAEAS
EAAQASSESDLGVKGQARSISFSNSVRTAQEWNKYHTIGVVRIFFAAWQEHPGPAFVIVS
QTNYTLSLTELLDLDAASIG
>Tip_727
LEPDTASALVDAAYKTSVEAGNPNYNVIGQHTGVEHRTAATIPISNVIVASVLDLAVRAP
SCNDLNFQMIMILAGIEIESIQLTMDENFDSIIRRYELLADFCFVNEHTEATIVADHGYF
KLNAGDEPLFVDTFAILQMFAKRKAQAGLSDILGWFVFDGASLRGHIGTNAIRWAVVAIE
NNRTAYRGVLKERRYLLLLMQHRHRIATLMSCNCTNQEVAVKHMRDNFKGYQSAKSIAQA
RNFAAELNNYLYYLNVMKFRMTSFGKSYESGLYASLTTGRELVSEIYCNYGYPKRAADFA
SGVVKQHGVLAYDMCDDNLRAVSRLSSQAAYRNEDNRVSFRFEPVTKLVGDTPGTNEKDD
KQDLDDIRTVEVALAGINLFSNDDRIFDHAFHIFSTKVSNKIVYQEDWNHLLTFGVAEQH
ATAPASTSRELGVKGSSRSLSFANSIQTALEWNAYHTTAVPTIFFSAWQRHPGPAFVLVD
QTNTTLSLTELLDLEATAVG
>Tip_2437
IKPDTGTALLDAAYRTNIEAGSAAYDVLVTMTSVKHCTAATVPIAISFIAAVFQLCVEGT
SSDDIHFALIMMMAAPEINSVQLMIREDLSDLMLHYEFLADFCYVAKYTEATITADNGYL
KLTSDNEPMYLDLFAMVQMFTKDKAQLGTQDILAHYVFNGSSLPGYIASPRIRYGIVAIE
RNETSYRRVIKEKKFLIVMLHHRDNISTVLSCTCTNQAVAMTRMKDVFQGIQGLRSVASN
MSLAVKLSTFLFFVHVIKYRKEAHAKAYTVGLFTGNSANREIVSQAYANYGYSRNVAEYA
SAIIKEFSIMSSTTMGENLRSLSQVSSGAGYHDEDKQVSFSYDAVNQLTGDAPSNDENDD
NKEVNEIQSVEVDLAGIDLFTDDNRIPDHNFNILATRVSTDTIYKMSWTRVCVMHVREAL
ECLPASRALELPVSGKAKSLSYADSVSTAVRSDEYQNTTISTIYLSSWQNGPASAFILLE
ETNAELSLTKLIDISRSKLG
>Tip_2438
ITPNTGSILLEAAYETDIDSGSSAYSIIATMTAVKHTDAATVPLAFTLVAPVMKLCVRAT
SSNDFHFALVMMQASPEINPVQLMIHKKMADILSGYEFLADIVYLNRETEATLAAENGYF
KLSTDNEPVYLDLFALLQMFAKDKAQLGMEDILAHYVWNGASLPGHVASERIRYSVVLRE
RRKTDHTKVIREKRYFIVVLYHRHQVATIMTCDCTNQEVAMKKMKDVFQAIQGLTSTVHS
ETIPAKLSKLLFFVDVIRLRKSVVQKSYAASLYNGDEANREVVAQVFANYGWSKNVASYG
SAIIQSHSLLSSKTMQQNLRSVSEVSTKMAYRDEDNRIAFSFDPAGEITGDAPSNNENDD
RKDVSKIQTIEVDLTGVDLFADDTKIPDHSINALASRVSTDVVYKSNLEKICVMNVREAY
AGIPANMALNLATSGKARSLSWADSVSTAIQTDDYHNLCITTIFLAAWQGGPGTAFVLLE
ETNAELSLTKLIDIERASLG
>Tip_811
IRPNTASALIELAFRTNVTAGEANYDVIIYMTAIEHKTAAMTPISHVVVATVIARCIRAV
SAHDLDFALFMLMASVDIESIDLLINEGLDSFLTRFKMIADLTYINSYTEATLSEENGFI
KLPTSDEPLFADMFTLMSMYSKWQAQLGVANIIGFWVYNGASLPGRIGSPEIRFSVVAIE
ANSTQYRKVTKHRNYIMILLQHKNGIATLMSCTCINQPVAVSRMRNLFRSIRGTKSIGAA
KSLAATLHSYLFLLQVMKFRVTAYKRAYANALFGGDSANREIASKIWASYGFSMQAADYA
SGVIKEYGMLSHRSMNENFRNTSQVSTAAGYRHEDDKISFRFDSIDEMVGNPPGQDEGDD
ARNTDDIRSVKVDLAGINMFTDDDRIVRRSAYLLTSRVSTDLIYKETWSQAVTFNTTEVH
AALPASHSHDMSVAGRTSSLSFADNISVALYADAYHSTTVTTIFFSSWQTNPGSAFVLMD
DTKCDLSLTKLLDLNAVSIG
>Tip_193
IRPNTSSALMDSAFKTNVQGGSANYDLMAYQSGVEHRTAALVPISNFMVATIMQVCIRGV
SANDINHQMIMMMAAIQLSSVDLIVDEYLQSMLIKFQMLADVCYINAYTEHTIASKNSFL
KLNTGSENLFIEIFTLLQLYSKHKAQLGVGDILGYLVWNTAALPGHVGAAQIRHTVVEIE
TNEAEYREITKERKYLIVRLQHRDQISVMIACNVVNEQVAIQRMRDCFQAFRALIAIAAS
KSLSSSLNSLVYFIHVIKFRTSLFGKSYALALFAEDTANAEVVSEIFAEYGWSQHAADHA
SGVVKEFGMLSYQVCGDNMRAVSEVSTTAEYKNEDKKVSFRYDSIDMFVGKAPLVNENDQ
FRNTSDIRSVDVGLAGTNLYADDTQLANRAYHVLTSRVSTDIIYQETQSRIMPFNVTEAM
ARLPATQAQNIGVKGRERSFSYADSLSTTINWDDYQSTTLTSVHFNAWQWAPGAAYVLIE
STNYDLSLTKQLDLGACTVG
>Tip_2323
VQNNTAAALLDVAFGTNIEPGTADFDIIAFMAAISHRTAAIVPVALAIMATVIQLVMRSV
SGKSLQNKLLTMIVALGLASVEIIIDEHLDSVVKSYRMLADLVFVDVYYEETVNSENSYL
KVPSKDEVTWRDRFAVLQLFAKYRAQLGSAGVLGYVVWNTAAIPGYLSSPEIRWPIVGIQ
GRREVDDTVSKERRYVLIKMHHRGDICVRLKCNCKNESLAVKKMNKEFRYIKGFVSVRAA
RTLSGALSEFMFYLQVIKYRKSTHKKIYQSELYIGDESNAEIVANVFSQYGYVAHAANLA
SAIVDEFSVINYEACDKHFRAASKVSTAAAYKNEDDKVSFTFDYTNRMVGKVPGVDKEDE
SRDIANIRTIDVNFNEVNLFCDDNRMTGRGYQIISSKIGTDIIYARSAAKVQTFNVAEGH
SALKASLSTQKASAKQAKTFSFANAIQAAAHWTAYHHTAIGTVFVGSWEAHPTQAFVLIE
ATNHALALTRRLDLDAAKFS
>Tip_2324
ISENTAAALLDAAFSTNIRPGNPEFDTIVWMAGIEHRTQARIPVARTMIANVLQLCQRAL
SSQEIQHEVLTMIVALGLSTIELIIQEQLESMLTKFEVLADMVFVNGFCEETIKTENSFL
KMTTNGEVLFADMFMILQVFAKFRAQLSSSGVLGFMVYNSAAIPGFVASPEIRWPVVGIQ
LKQEVYRTITRERRFFLVELHHRGSICIALRCNCTNEDLAVEEMNNKLRTIQGVTNVRAS
QTMQSALSSYVFYLQVIKWRNQSHEKIYASGIYAGKVQNADVVANLFSEYGLAAYAVNFS
STVVDEYPLISYENCDHHLRSVSKVSVSACYKDEDRKISFTFDTFDELVAKVPAQEKEDS
VRDKAALRVVDVNLSEANTWCDDNKLSGRAYHIIGTKVGTDVIYARAKSRVQTFNVAEAF
PGIKAEFSRKRAAANKAKAFSHSESVETAAYRTSYHQTSVSTVMVVSWQAHPTQAFVLMK
ATNNDLALEKRLDLDPAKFS
>Tip_2093
IPENSATALIEAQYATNVDAGASNYDVLSYMSGLKYRMAAVLPVAGTLIAAILHLCIRAN
SCNDMQNELLTMIMGVGLSSIDLIIQENIDSMLPVYKLLAPLMYVDVYTEATVTSDNGFL
KIPAKQEEFYCDRFTLLQIFCRFRAQLGVSNIMGFYVYNAAALPGHIGSPNIRHTVVNIE
SENESQREVSKERQYLFLRIQHRNDVCICLKCECINEDIAVEQMRDHLRACRGLRNVHDA
KSLASRLSSYVYYIQVVQFREESYAKVYACAMFAAERTDSEIVATIFSQYALMKHAAEYA
SAVVKDFGILSYNSCNRNLRSASNVSTDCVYQDEDEEISFRHDAVDRVVGRVPAVNEDDN
AREVAGLRAIEIGVASPNTFSDDTKLANRKYHIVGDHVSTELIYVRSQTRVATFEVCEAK
AALPATCGAQVGVKKRSQAFSYAEAIRTAAYWSFYHATSVTTVMFGAWQDHPSGAFVMLE
STNSNLSLKKKLDLEAATMG
>Tip_3244
IRPNTSAAMWDVAYDTNVEAGNHNYDIITWDAGVKHRTDAALPLSKPLVQAVMHLCLRCK
SASDIDSEMIMLLVVAQMTSVSLAVDEGLDSLLPRFELLADLVYVSLGTEATICAENAYM
KLKSGNELLYVDMMVRLQIFAKRKAQLGVAQLLGFQIFNSTALPSNLGSPDVRHSVVSVE
TKQEMFSRVEKDRKYLLLWMQQRNEICIVIECQCNNDKIAIKKLRDRLRAISAQESVKQA
HSVSAVINNIMFFIQVIKLRAEATDNAYKSGLYSGNRSNAEVAAQIYAQYGFSQHAANFE
SSVVREFTAISYQSCDENVRSTSHVSNCAAYRDEETRISFRFDSVDRLVGRSPATSENDQ
HREAGGLKTIDVGLGGINLFTDDAQIGSRAYVVAASKVSTTVVYVETKPRATSMGVAECH
ESLPASDARDIAVSGRERSFSYHGSISTGMQWDSYHTTACSMIYFGAWQKNPGPAFVLVE
DTHREISLSKRLDLTSKGFG
>Tip_3245
ITPNTCGALFDTAYDTNVEAGNAEYDLLAWEAGVKHKTAGVIPMPTPLVQTVMHLCLRGE
SADDLDVKLIMMLVALAMSSVALIVAEDLHSILSRYELLADMVYVSRGTEAPITAQNNYV
KLPSADEILYEDVLMMLQIFCKYRAQLGVCDLLGYQVWNTAALPGFVGSKEVRYTVVSIE
SHQAAHAHIARERQFAMLWMQQAHNICVMVACDCTSEGVAIKKMKEFLRVIKGQESVRAA
KDVSAELNGHVYFIQVVKYRRESSRNAYTTGLFSGDKANAEVVSEIFAQYGYTMQSANVD
SAIVREFEIVSYQSADETLREISQVSHTAAYRDEENRVSFRWDTVDDLVGRVPKVNENDQ
VRQASELKAVEVGLSGINLYTDTTQIGNRAYNILLSRISTDIIYVRSRPQISALDVKEVR
ESLPATDAENVAVSGRERAFSYTNAISTGLKWDDYHTTAVTMVYFGGWQHHPGTAFVLID
ESHSTLSLTKKLDLDAKGIG
>Tip_41
IRQNQATSLIDAAYDTNVEAGQTDYDLIAWKSSVKHRTQATAPLAALLTAAILHLCLQTQ
SQKEMNNQLVMMMTAVGLASIDLIIQEGLDNMLIKYKLLADMCYVDQHTECTIVAEMDLL
KVAHGSECMFVDAFTLCQMFDKTKAQLAKADILGFYVWNSGAMPSHVGAPQIRFTVVDIE
DKQEARSKVDKEREYFLVLLKHKNHITTLIACNCVNQAVAVKRMKNQLQIIKGLESVQGA
RSLAADFNTFLYYIQVMTYQTTSYKKAYSTGLFCGDSTNSEIVGEIFATYGFNRTAANYA
SGIVQEFSVLSYKVCAEKLRNASQVSINSSYRDEDDKVTFRFDSAAEVAGRAPCDRENDQ
VKEKPALRSVAVGVTGINMFQDDTQIVDRSYNIAASKISTDIIYIESRSAVVSFEVQDGQ
TAIPASNTQEMGVSGRLRAFSFAGSARLGLKWDECHSLAVSSLYFTGWQANPGPAFVLIQ
ESNYELSLTQRLDLHSITFG
>Tip_1246
IHKNSGVSLVDRAYDTNIEASKADFDVLLFKSSTKHRTPSVVPISHAIVASITDLCVQAI
SQQEYDEELLMIMVAAGIETINLVLGSDIDNVLQRYRLIAKITFVNEFTECTIIADNQLI
KLSAGDEQLYIEAFTILAMFTKYRAQLSSTNILTFYIYNSNAMPALIAAPSVRYSIVSIE
TRQEEQDRVNRENRFMFILLNHRDAITTVLKCRCRNDGIAITKMKQAVQIIRSMPTVNAA
HSLVVEFNKLIYFIHVMSFHLTPCDKAYTHGLCSTENANADVAAEIYCDYGYNRSASDFE
QGIVEEFHVMSFEVCDRKWRALAQVTVAAAYRNEDAEMTFRYDTANDLASKAPTSDDDDQ
RKNPGELKKIEVGLAEIDVFVDDTRLADRGAYVMASEITTDVIYKESACAAIAFHVKEAR
AAIPITKAKNMAVTGKLRAFAFATRLKIAFTWDETHSIGVTTIWLTAWKYDPTPSYVLMD
ESDYEIALTQQIDVEAISFG
>Tip_1603
IEANSGGSLMDRAYDTNIQAGKATFDVIAYESSVKHRTPSIVPVSHAIIASVMDLAVQAT
SVKEYDEELIMIMITKGLETVALVLSSSIDNVLNRYKLIAKMVFIEDLQECTITADNQLI
KLTTGDEVFYVENFTLLAMFSKYRAQLSSANILTFYIYNGKAHPATLAAQSVRYTIVSIE
THQEDRDKVKREQRYLFVLLSHREAITTVLQCDCRNDGVAVSKMQRYIQAMRAIRTVDSG
KALSAKFNLLIVLIHVMNFHMTPCAKAYANGLYTTESADSDVSAEVYCNYGHSHSAADYD
QAVVEEFQTMSFEVCERKWKALAQVSVSASYGNEDAQVTFTYDSADDLASKAPSTNDDDQ
RKKPSELKKIEVGLAEIDIFVDDTRLADRGAHIVASEITTDIIYKKSATRTVAFHVKESK
ESVPISRARNTTVAGKLKAFAYASRLKLAFHSDDTHSIALATILLTSWKFDPKPSYVLLD
QSDFQIALTHQIEVEAPAFG
>Tip_3893
IRANSGASLTDRAYETNIQAGKAEFDVLSYESSVERRTPSVVPAAQSVVEDITDQAYQGV
SDKEYNEQLIMIMVSASYQAVDLVISSNIENILNKYRLIAKFRYIDNLSECQITADTQHL
KVENGGDQFYAESFSLLALFAQFRAQLSCVNILTYLIVNTNAHDATLAVQSVRYSIVDIE
AKQADQEQVSREQRFLLLLMSHRNNITTVLRCDCMNDEVAFTKMQSALSIMSNLPTVEGG
KALSANFNLFLYLMGVVNYHMPPCERVYASSLWATERPDSDIAAEVWCNYGYQRTAAAYE
QAVVEHYQLMGFETCDKKLKAISQVSVSAAYGDEDTQVSLTIDSDDNLASKVPASDDNDQ
QKDPEELKVMQVKQAEVDIFVDDTRLSDQASHIFASEVSTDVLYRDSQTDTIAFDVKEAH
STVPITQERNTAVSGRLRAFAFAHRIKVAIMTDETHTLAIRTIILSAWKFNPSSSYVLIE
DSDFEIALTHKIDVRCAQFG
>Tip_3894
IYANSGAALTERAFQTNIEAGKASFDILTFDASIKHRSPSIIPVAASLVANVTELAIQRA
STAEFNEELIMVMVGKELETVDLIISSSIANVLEKYKMIAKIQYINKIQECTITADNELI
KFSTADELLYLEASALLAMFAKSRAQLSVAGILTYLIYNSDGHPGRLAAQTVRYTVVDIE
TRRAEQERITREKKFLMILISHRNAITTVLKCRCRNDGVAVTNMERSFQVYQGMKTVDAG
QSLGAPFNLYIYAISLVGFHYPPCAKAYAPVMFAAEGGDSDVAGRFWCDYAHGQKAADYE
QAVMEEFHIMSFDVCNAKWKQLSQVSVSSSYGNEDAEVTFTFDNRNELASKVPSNNDNNK
AKKPSELKGMEVGLAQTDIYADDKRLADRSVNVISSEISTDLIYWETKNDTLAFNVKEAH
ANVPITHANETAVDGKLKAFAFSSRCKMSLRPDGTHAVAIETVYLTAWKCNPAPSYVLLD
ESDFDIAMVHRIDVDASNVG
>Tip_1560
IRANSTATLIEHAHQTTIDAGKADYDILIHNSVVRHRTDSVAPVSRPLVATVLHLAVNAA
SQEELNSEIITMMISVGWSALTLIVDENLEDVLAKFPLIAKIIYISKHKETTVVADNNLM
KLTVNNEELYIEEFELIQVFRQGQAQLVTANIVGYFTYNTGALPANVSGPDVRYGVVSIN
IKQEEFSNVNKARQFLIVLLNHKDNISTLLKCHCMDEDVAVKRMQRHLQVFKSLKDVRAG
RALAAEYNTYIFYIHVIDFQVACCAQAYTASMLSEDPSNNEVSATLYSDYGFNLEGSDFE
SSIIEQYEVISFEICGAKLKSVSQVSLKAAFKSEDAKVTFRFDTANDVASEAPAQNDNDA
TKHPDDLKKVAVGIAGANVYSDDSKLADRGVFIIADQITTDSITQENATALITIDVRQSN
AAVPVSHSTGMGVDGGLRAFSYSNHVQTGLYWNQCHSISVSMVFLAGWKADPNPSFVVLE
DGDYELAITQRLDIEASSIG
>Tip_3252
IQADSSQTLLDHAFATNIQAGPMDYDVFIFNCSVKHRTQSRVPIGTYLIASIMDLATQTV
TGNDVDDELITLMVAMGLSAIELIVNTDIKDFLNNFRLIAKIIYLENNTEVTIYPDNKYL
MLNDADETMYADKFAVLQVFVKQRAQCATSQLLGYYTFDEGALPSSLCGPRVRYKIRSNN
SKTEEFSKVHKERKWLLVLLNYRQNISTVMKCDCCNEDVSVKKMRKTMQAIKGLQRVQAG
RNIGSEYNDYVFYVNVMDLQETACAQAFSTAALGGSSYNNHIADEIFANYGFSLQGAHFN
SAAVQEFELVTFEVCAGDIKTISQVSLRAAFRNEDKQVTYRFDSAQQFASEVPSDKENNA
KARPGDIKSVGIGIAGANLYVDNSKIAQEAMYLIADDVTSNSIYLDTHAQTASIDVRQAY
ACIPVTDATALAVDGNLRALSFSDNIKVSLEWDECHNLSVSHIYLAAWKDDPTPSFVVLE
DGDHELAITQELDIAAVSMG
>Tip_3253
IKANSSKTLIEHAYATNILAGSSNYDVFTYRAAVKHRTESAVPISTYMLAAILDLATQAL
TSSELDHDMISLMVALGMSASELIIHTNLEDLLNSFSLVAKLIFVNDSAETTVSPENKLL
KMSIASDAFFSDHFAIFQVYAKQQVQVVLAQILAFFTYDMGAIPSQLAGPRIRYKIRSIN
SKTEDYSKVTKERQWVLVMLNYRKKITTVMKCDCMNEQVSIKRMRKALQAIRALEDVNAA
RNLAAEINNYMFYVDVIDFQATTCAQAYNTAAYSGQSSNNEVSAALYCEYGFMLQNADHE
SAAVQEFEIITFEICSGELKMTSQISLAAAFRSEDSKLTYRYDTAEKTASEAPGDDDNDA
MAKPGDLKTVGVGIAGANLFVDNSKLAQEVIFILADEVTTDSIYLEGSAATESIEVKQSH
HAVPVADATTLAVEGHLKALSYSNHVKVGLHWDECHDLAVEKTYMAAWEYNPNPSFVILA
DGNYELAITQRLDIEAACVG
>Tip_1488
IRQNSGSTLIDHAYATNIQAGKTNFDILIWNSATKHRTQSAIPASKFLTATVLHLCIQEL
SQSEFNKELITMMVAVGLSAIELIIDESVKNLLNHFRLIAKLCYIDQNTETTVVSDNQLL
KLHIAGESMYLDSFAILQVFEQDRAQLVKSNIIGFYTHNSGAMPAHIAAPKVRHNLVSIE
SKNEEHNRVEKEREFLLILLNHRNTITTILECRCANEDIALKKMKRYIQIIKGVESVNAA
RSLSADFNTFMYYIHVMDYQTTPCTKAYSTGIFSGNSANAEAASDIYSEYGFTLEGASYN
SAVVEELEVVSFEVADAKLRTVSQVSVKSGYRNEDAKVSFRYDTADEVASKAPSENDNDQ
AKKPGDLKKVEVGIAGVNVFVDDSRIAERSAYVMADEITTDTIYSEGARAVVSIDVKESY
TAIPITNSTNMAVSGHLKALSYASPVKIGVTWNECQDLAITTVFKAAWKFDPNPSYVILD
DSNYELAITQRLDIDNVAMG
>Tip_121
IRQNQAASLVEAAYPTNINAGSANYNIIIFRQAVRHRTKSVCPAAKLIIASIVHFCIQAI
TRDKFNEKLIMLMTALGLDAIELIVGEYMRNLVNTHKLIAGLLYVGPNSEHEVAADNQLL
KLSGDGECLFVDEFIMCQMYHKDRAQLARAGILAFYIFNGGALPSCLGAPQVRFTVLSID
TEKESKASVEKERDFIVCLMKHRQDITTLIRCSCRSQAIAVKKVKRSLDGIDGMQEAKHA
TSLAPDFNKYIYLLNVISFRRSASAETYKLEMFGGDSSNSDVASEVFPKYAYTRTATQFN
SCIVKKFQVLTYESCDARMKSISQVSVAAAYRTEDSKVTYRFEQSDELASRAPADNDKDQ
VKEPEALKVVAVGLAAIEPYVDDTRLGDRGVNVIATEITNDVIYKVAKEKTCIYKVKESA
SVIPISHDKDVCVSGKLETFSWASAVRMALHTDECHTLAISEVYLRGWEKGPASAFILME
DSDFQVTLSQDLEVQPVSIG
>Tip_897
IEENQGQSLIDAMYPTNIDAGSASWDIMIYTASVRHRTETVRPVASFLMATVLEFAIQDI
TRDKFNHQLLMMLTALGMEAVELVLDESLQNIISKFQLIAHITYVDENSECSVSGDNQLL
KMAADDETFFLEEFIFFQLYSKNKAQLSIAGIVGYFVYNGGSLPAIVGAPDIQYTILSID
AEKEDQSNIQKERDYLLVVLKNRREIATLLECDYVNEAIAIKRVKRSMDAIQGLRNADEA
HQLAGDFNRYVYYLHVIEFRKSSLDENYSSAFYSKNTANSEVAGEVFGRYSHTQVAANYY
STIVKKYAVMSYESCNVRLKRISQVSVSATYRHEENKVTYRCEVAHDLAAQAPGDHDDDQ
SREPGALKTVAIGVAAAEPFADDTKLVSRGQHILTTEITCDLVYSLAHSRTTILAVREIT
ESIPISNSENMAVSGQLQAFSFSATITLGMNWDECHGLSVEKIYLAGWKHDPVQAFILIR
ESDYPISLSQELEIEAGPIG
>Tip_898
IQENQGTSLIDAAYPTNIEAGTAQWDVMIWTSSVRHRTKAIRPVASYLMATILDFCIHGL
TRKKFNAELMMMMTSVGLEAVELVLNEDLQDIIVNFKLIAQLCYIDEHSECSVASDNQLL
KLNDDEETMFLDTFVFLQLFHKSRAQLSAADIIGYFVYNGGAMPAIVGAPQIQHTLLSID
AEEEDHSKIPKERDYLLIVLKNRNDIATILECNYINEAIAVKRVKKTMDAIRGIEQANEA
VQLAGDFNRFIFYLHVIEYRRAVLTENYSCVFHPGDSANAEVSSEVFARYSYVKVAANYD
STIVKKWTLMSYQTCNVRIKAVSQVSVSVTYRDEEDKITYRYEVASDLADRSPTNHDDDQ
SKNPGALKALAIGVAAVENYADDTRLVSRANHVLSTEITCDMVYKMTRSQTAIFDVREVH
DAIPITNAEDLAVGGELQAFSYDATVTLGVQWDDRHKLAVEKVFLSAWKHEPASAFILIQ
ESDYAISLSQELDIKGTTIG
>Tip_3999
IKEDQASELFDPAYPTNVEAGTCDYSVLLFEKAIDQITKVVTPLARPLVAEIMQLCAQGV
TGDAVEHAVLALMTGIAIEAVNIVIGEDLQNFLQCHPVIASMSWVHDQSENTVSAETQFV
KMSDGDAYLYLSYFILFQLFAKEKAQPSIAGLLAFFVFNVGAMPSILGSASIRFSIIDID
NQRSTETSISKEKDFIIVQLNERGDLAIVFRCNFVNQRIEIKEVRRALDSFKGMETSGSA
KNMAYDFNLFIYYISVISFRTEAEQETFNSAMFGAHSANAEIAPSIFASYCWTLDTADLN
SAVVRKYNILSYNSYSARLKTHSRVSVGSSYRSKDDKTSYRYESKNELASEAPSEDENDN
VENKNTMKSVAVGYVASGTFVDDTRLSDRVDQVMSTTLTSDVLYQITAQKNFMLRVRDGF
EAVPINYPQDLTVAGKRQAFSYSNTVKLGMNDNACNALSMKKIFIAAWEHEPNSQFVLLS
KSDHEISLEQDLDLQCCTCG
>Tip_4000
IREDQATELIDAAYPTNIEAGTVHYSILLFEKSVAHVTKAVTPVAVPLVAKVMHLCLQVA
TADAMEQAVLALLTSVQLEAVQIILNENLQNFLRRFKAIAKFAWAQQQTENTVVAETQYL
KMANGNEHLFLSCFLLLQLFGKERAQLSVPGLLAYFVYDGGALPALLGSPTIRYAILEID
SEKATEASISKEKDYMIVKLKYRGNLTIVLKCDYTNQNVAVKKVKRSLEAFKGFQASGST
QNIGYAFNLFIYFISVISYRRAAEDETFTRALYAAHTGNAEVAPQIFANYGYTVDSADLN
SAVVKKFNILSYNSCHQNIKTHSRVSVDASYRNEDAKTSYRYEVKSELASEAPADEENDD
LESQNALKTVAVGHAAADPYVDDTSMGDRAEHILGTTLTSDILYAVSRSNHFLLNVREGY
EAVPINHARDLAVSGTRQAFSFSNTIKIALNNNSCHALVLGKIYVAAWKHQPSPQFVLLE
QSDHEISLDQELDLEAAKIG
>Tip_3732
LKENAANELLDAEFPTNVEAGSAEFSVFVFEAAVEHVTKAATPVATTLLANVLHFCIQAK
IVDALEFEMMMLLTARELEAIDIVIDEDIANFITRHNLIAGYPWLKARTESTVVADNQYL
RMKQEDEKLFLSLFIVFQLFSKLRAQISIPGLMAMLVHGGGAIPALIATPEIRWAILQVN
SEAATERGITKEADFLLVGIKYRDLLSVILRCDHGNQDIAVKDIKKRLDAYLALRATGTS
NNVIYEFNLAMCYIHIVSYRAGTEAKSFAKTLWLAESANAEIACEIFSDYGFRIKSSNFN
STVVQQLSILSYKSCEARLKPHSRISVAAAFRREDEQISYRFEGKNDMASKSPADGENDN
AEDQDSLRLITVDYSGANPYVDNDRLGNRSDHVLGTKVTSDVLYQASEAEVFMLDVIEGM
QTISISHIDEMTVPGQRRSISYSDTITIGIRSNDRYSLAVTRIFVAAWKKEPTNQYIMLE
PTDFEITMNQELDLEPSSVG
>Tip_3733
LQEDAASELLNAAFITNIQSGKANYSIFVFEKSVKHVTKAPTPVAVPLLASVAHLCIQVC
IAEALETAIFMLLTGVEIEAVDIVVDESVENFLTRHRLIAVLAWLQHRTESTCTADNQFL
RLTVKDEAVLSSAFLAFQLFSKARAQITRSGLLAFFVHDSGALPALIASPEIRYSVLEIG
SEQATDSSISKEKDFLILGLKYRDFLTIILHCNLGNQAVAIKDLPKNIDAYLSVKATGTS
RNVPYGFNLALFYIHIISYRQDAGQENFSNALYGTDGANAEIASKVYSDYGFAIRSANLD
SSVVRKYNILSHQTCDERMRPHSRISVSRSFREEDNRVSYRFESKNEVASQAPAQGENDD
GEDQDALKMITVDHAGAGPYADDDRMSDRADQIMGTSLTNDMLYELSDSHNFLLDVVQGT
TAVPINQMKDMSVTGKRRAFSYNDNINIGLKSNDCHRIVISKVYVAAWKFHPAPQFVLLD
QTNQDISMEQELDLEAAEVG
>Tip_313
IPSNQATELFDAAYPTNIRAGVGHYNVVIFETSAEHVTKSVTPIARKLIASIFHFCIQAS
SAQKLNQELVMLLTSLEIDACDLIMNECLQNFISKHNMIAQLIFLNEQSKNNVVSDNQYL
KLQSNNEHVFDSDFLMMQIFHKSKAQSSLGGIMSFMVYDSGSIPSLVGAPTIRYSAFSID
SERASETKITKQKDYLLIVLKYRNNITTALKCACYNQEIAIKKVKRSFDSLTGFKATGTA
RNISANFNNHLFYLHVISYRREAHNKSYATAFFGSQSGNADVASEVFARYGFRQTSANLD
SAIVKKYNILSYTTCDTRIRAHSHVSVVGAYRDEDAKISYRYEHKGELASRAPSDSENDQ
MENMGALKAITVGVVAVEAYVDDTKLSDRGDYVIATSLTADIVYQLTEGQNFILTVTEGH
ESVPITWMKDMAVTGTLQTFSYAATITVGVNANECRTLVISKVYIAAWKYQPAPKFILLS
QSDYEISLEQELDLHAITIG
>Tip_1910
IRQNQGASLMDAAFQTNVQAGTVHYQILVFRSSARHSKKASRPIAVTIVATFLHFCIQEI
TRTKMNHKILMMLTAIGIEAVELIIEESLQDLISAHRLIAHLCYVNGASECTVVSDNQLI
KFTAEHDHLFSDVFMFLQLFRKGRAQLKIGGVVGFYVFNGGAWPSLMGAPSVRYTVITVD
SEQPNQSEISKERDYLLIAMQHRNGISTLLKVNYLNQAIAMKKVKRRMDSIKGLRATNAA
ETLPAEFNKYLFLLGVVSFRKDVYERSYNLSIFAGQSTNADLAGQVFSRYGLRRVAAGLN
SAVVKKFTLLSYEICDDHMRSVDHVTVTSAFRNEDGKISYRLEVASAMASRAPADDDNDQ
TKNLHALRMVAVGTSEVDPFVADMRMSDRCAYIIASAITNDIVYEYSQAAVCVFDVRERY
EALPISHSRKAAVSNTLRTFSFAGTVTIGLYWDDCHTIMVKKVYISAWKKDPGSAFILLD
ESDGNISLRQELELEGCSIG
>Tip_1911
IKQNQGASLMDAAFQTNVQAGTAHYQILVFRSSARHRKKASRPIAVTIVANFLHFCIQEI
TRTKLNQKILMMLTAIGIEAVELIFEESLQDLISQHRMIAHLCYVNGASECTVVSDNQLI
KFSSEHDHLFSDEFMVLQLFRKGRTQLKIGGIVGFYVYNGGAWPSLVGAPNVRYTVITVD
SEQPNQSEISKERDYLLIAMQHRNGIATLLAVDYLNQSIAMKKVKRAFDSIKGLKATNSA
QTLPSDFNKYLFYLGVVSFRRDVYERSYNLTIFSGQSTNADLAGQVFARYGLRRVAAGLN
SAVVKKFTLLSYEICDDHMRSVDHVTVTSAYRNEDQKISYRLEVASAMASRGPADDDNDQ
KKNLRALRMIAVGTSEVDPYVADMRMSDRCAYMIATAITNDIVYRYAKSAICVFDVKERH
EALPISHSKKAAVSGTLKTFSFAGTVTIGLYWDDCHTIMVKKVYISAWKKDPGTAFILLD
ESDGNISLRQELELQGCSIG
>Tip_3757
IKDNEGISLLDRAFQTNVQAGSKNYQILTYRSGAKHRMEVAIPIAVVMTGTLFESCVQGI
TRDKVESSILMMLVAVGVEVVKLVVNENLKGFIEQHKMIATLVYVGQASECTIVTDRQLL
KLTPDHDELYIDDFILLALFAKGRAHLQAAAIIGYYIYNDGQWPTLIGSPAVTLTLIRAD
SRKAKQSKIRQERNYFLFKIQHRNDISTVIEVEWCTQEIAVKKMKSQVDTMASLTATQSG
KSVPAAFNRFLFLLGLVSYRRQAYEQTYKLTLYAGDTSNADLAGDMFARYSMPRIAADLN
SAVVKKFQVLSHEVCGDHIRNVDIITIHAAFRNEEDRVSWRLEVPNALASRTPMDHDNNE
MKNSDELRALAVGANEADPYAADMKLADRESFMLASEVTADVVYSYAESAACTFQVNERF
KSLPVSYAEKVPVAGTLKTFSYTGNITVGVQPDSCHAIMITHVFVSPWKYHPTNAFVIFS
ESDGEIFLRQALDMNGASVG
>Tip_3758
IKENQGASLMDRAFQTNVDAGTSHYQMLAYRSSAKHRMRVPRPVAIYLVGPFIESCVQTV
SRTKLNSKILMMLVAVGFEAVALVIDEHLRDFIEQHKVIATLVFIGEASECTIVTDRQLL
KIAPEHDHLYVDEFMIMQLFRKGRAQLQVGGIVGFFIYNDGQWPSLIGSPAVRYTMITAD
EERAKQSKITKERDHLLVSIQHRNGIATVIEVNWFTQAIAIKKVKKQLDAFRGLKASQSA
KSLPAAFNRFLFYLGLVSYRRQGYEQTYKLTLFGGDCGNADLAGEMFSRYGLPQIAANLD
SAIVKKFTMLSYEVCFDHMRTVDIITINTGFRNEEDRLSYRLEVPTALASRAPCDHDNNE
KKNSNDLRVVAVGVNESDPFVADMKMVDRASFVLASAITSDIVYQYAQAAVCTFEVKERF
KSLPISYATKVPVSGNLKTFSFAGSITVSLFSDKCHSIMINHIFISPWKYQPSTAFVILS
ESDGDIFLRQKLDMEATTIG
>Tip_1207
IRENQGSSLMDAAFQTSIEAGTSHYQLLAYRASAKHRTRASRPIALTLVAPFVESCAQGR
TSNKMNEKILMMLTSMGTAAVELIVEERLRDLVSKHRLIATVLYANEAQECSIVTDNQLL
KFEPEYDHMYTDFFLILQIFRKRRAQLRMGGIVGFFIYNNGAWPSLVGSPGVRFTVITAD
DEPAKQSKISKERDHILVNIQHRNDIATVVEVNFFTQAITLKKVKKNLDSFKGIRATKSL
QSVPSCFNNFLYYLDIISYRRDSYQQSYKLCLFSGTSANTDVAGEIFSRYAFRKIAANLD
SAIVRKYSLLSHEMCHDHMRDIDHITISTCFRNEDARLSYRLEVATALASRAPAKDDNDE
RKNLDDLRLIAVGVSEADAFVADMNMVDRATFTVASAVTNDVVYQYSESAVCTFDVKERF
QGLPITYAKKTAVKGTLKTFTFAGTITVGLYWDKCSSIMVNHIYIASWKSNPSSAFVVLK
EGDGNISLRQDLDMDAATIG
>Tip_2142
IRDNQPNALVEAGYPTNVDAGSAKYDVLSFTAAIGHRTKATIPIASAMIASVMDYAITSV
TAGKIDQELLMMMTPQTIAALKVVVNQGLDNLLTKHNLVARLKYVDEYSECSIVADNQFV
KFTSGEDRLWLDMFLVLQLFSRQKAQARLAGIIGHYVYNTGSLHSLIAATEVRWSVLQIN
AQHQSYEQIRKDREFHVIQVNRRKQISTLLKINCANQTVAIQRLQRALDALKTLPQTKSA
ASISGIFNNFVLYLNVVGFRFSAHPEVYSKGIWAGAGATAEVTADIYSKYAFAKYGAGFD
ACIVMEYAILSYESADERLQYISKVNVTVAYKHEDHAVTFRFEKIEEIARRGPSENEDEQ
TKKPGACKKVSVAVSQVEPLANRARISDRAAHVFSTEISNDIIYQVCRTQAMFTHVKETK
EAVPIPEAREVSAAGRLQAFHLSNNIRASLHWDACYTLSISLVFMATLKQGAAPAFIILE
DGDYDVSLSQALEVEPATAG
>Tip_3143
VQDNQASAFLDAGYPTNVEAGAAKYDTIIYTAAIQHRTKCTLPVAAFMIATVLNYCIRSP
SQHKADREMLMLMTALAMSALEVVLAESLMNLLTYHNLVAQLEWIDDFTECSMTSENELL
RMKSQAEKMYADESLLLQLFGEHRAQVRLTGVLGHWLFNGGSFNSIIEASEVRLTVLEIN
SRQQADKAITKTREFVLIELKRRNQICIIMQIDCLNRVVAISRVRKYLEALDTIHSARES
KTVACAFNSFLFYLNVLKFRRAPYPEVYSQALFTVSDATAEVTAEIFARYAFHRNGTAFD
ACVVKKFAVLAYQSADARLRRIEQTNVSSAYRNKDYNVSWRYETASDAASRGPTDDENDG
SKDPSTMRTVEVQVAEIEPFSDRARLADHSLNILTTNISHDIIYQKTKEQAMLTQVKEAN
AAIPIPEPEAVVAGGRLQTFNHTNNITMGLRWNACYTMSISMIFMSTLKYNASPAFILFE
EGDFEVSLEEEIDVEAVPIG
>Tip_3144
ISENQATALMDAGFPTNVEAGAAKYDVIIHTASLAHRTQCSVPFATLMIPVLINYCVRAA
SQHKIDHDLMMMMFATALSALQVVITENLMNLLKKHNMVAQVTFIDQFAECSMTPDNELI
KLKAPAEAVWIDIALMLQLYAEHRPQIRVCGVIGYFLYNHGSFNAIVEAAEVRHSVLEIN
SKQQGDKAISKTREFALVDLKRSGRLCVVMTINCANQDIAISKVNKWLEALAALNTAKDA
STVSALFKSHLSFLTVLDYRRAANPKVYAKALYATSNATAAITVATFTAYAIDRNATGYE
ACIVKKHSVLSYNSAGARLRSVEQTNVSGAYSSKEDNISFRFESASELASRGPSDDDNDG
VKSASTMQRVSVDVAETDPFADRAKIANHAANVLGSNVSHDVIHEKAREMYLLTDVHEAF
AFVPISYPRNVAASGQLQTFYCSDNVTIGFAWNACYDLAICMIFISALKRNAAPAFIILD
DGDYAVSLEERVDIAAAPVG
>Tip_778
IQDNQSNALLDAAYPSNVEAGATKYDTIIWTAAMRHRTKSIVPIAKFLVACIMNYCVHAM
ARGKVDREMMMMMTAQALSALDIVVDEEISNVLNYHKLIAQLAYVDSYTECSVVADNQLL
KFKSDNERLFQDVFLIAQLFTKNKAQVKRAGIIGYYVYNGGSFHSLISATEVRFTVLKIN
TENQTNAKITKDREFVIVALKRRNSISTLLTIQCKNQAIAVSKVKRHLDALGTVPTTKNA
ASIGSLFNTFILYLHVIGFRRAPHQEVYSKAIYTGGGATADVTSEIFSKYGFSHTAAGYD
ACVVKKFSILSYHHASSRFKHVSQVNVNAAYRHEDEALTYRFEPAEELASRGPTDDENDQ
MKEPAALRKLSVAVSEIEPFADRAKIADRGANIYTTEISNDVIYQKCTSAACLMDVKETN
EAVPISESSEVVAGGQLQTFHFAANVRAGIFWDECYGLAISLIYMSALKESATPAFILLE
EGDFEISLSQRLDVAAVAVG
>Tip_3623
IRDQEATSFLDAQYPTNVSAGKADYEVMSHESAVRKRTKNIVPVTTILVANIMEFSTHVS
TANRLNEDLIMLLTAVGWDAISLVLDENVTNMVSQHKIIAQISFIGEMTEFSIVCDNRLI
RLSSHNEILFAEVGNIAAMFSKYRAQLAKAGILGYFVFNSSDLHTLIAAAKVRYTVLAIN
TRAQTQEDVKMEREYILIILHYRNNVATMFQCDCRNQEIAVKKVQRHFPGLEAMRSCKKA
EAIAAEFNDCVYYLDVFDYHLPAHQKIYSLALHSSGASNTDISAAFYPKAGYAPDVAQLD
AAIVRKFNLVTYQSCGGRMKSTSQVSVRAAYRHEQDAITYRYESAAEIASDAPAEQDNDK
LKGLGAIREISVGATQNDPFVDHTDLASRAVFMIATRITNDIIYKITVSAAQLLHVGNSM
KAIRVTQIESIAVEGTLQAFNFADNIKAGLSGDPCHKIAICELYLKAWDADPVSAYVTLN
ESDFDISMSERLDVDAITVG
>Tip_3624
IEDNQATSFMDAAFPTNVEAGKSKYDVLAWKAAIRKRTKSIIPVTAIIVAHIRQFSVHAH
TASKLNEDLLMMLTALGWDAASLVISENVTNLLSHFRIIAQLTYLNQYTECSIVCDNRLL
RLSAHNEVLFPEASRLLTMFSKHRAQLAKSGILGYFVYNNGDLHTLIAATKVRFTTLAIN
NKEQTQEEVKKDREYLMVVLHHRNNISTMFRCECRNQQIAVKKVKRRLPGIQNLRSSQKG
KALAALFNDCLYYLQVVEFRNNAHEKIYSLVLHAGGTPNADIAAEVYSKYGFSQSVANYE
ASIVKKFTVVTYQTCNDRQKAVSQVSVRSAYRNEESAVTFRYETASELASRAPAEGDNDQ
LKGPGAIKEINVGVTQSDPYVDHTDLSNRHAFVIATKITNDLIYKASVVSIALFQVGKAL
TAIAVTQAKDVIVGGKLQAFSFADTIRVGFHTDSCHAIAIKEIVLAAWEADPVPAYITLD
ESDWDISLSEKLDLEAVSVG
>Tip_2390
IEDNQASSFLDAAFPTNVEAGTANYDVIAWKSGVRKRTKSIIPLTVVLVANIRQFSVHAA
TRIKTNEDLLMMLTVLGWDAAELVISENVKNLITHHRIVAQLSYVSEHTECSIACDNRYV
RLTAHNEILFPEAARLLTMFGKFRAQLAKAGILGFYVHNNGDLHTLVAASKVRYTTLAID
TKEQTQSEVSKDREYLMIVLHHRDDISTMFVCDCRNQEIAVKKVKRHLPAIRSLQASQKA
RALAALFNDCLYYLHVVEYRTNSHEKIYSLAMHAGGTENADVASEVYSKYGFSQSVADYE
ASIVKKYTVVSYETCNSRMKAVSEVSVRSAYRHEENAVTYRYETASELASRAPAEGDNDQ
IKGPGAIKEVQVGVSQSEPFVDHTSLSNRTEFVMATEITNDLIYRASVVATALFQVKKAL
TAIAVTNAQSVIVGGKLQAFSFTDTIRVGVYTDTCHAIAIKTIVLAAWEADPVPAFILLD
ESDWNISLSEQLDVKAVTIG
>Tip_2959
IRDNQSTSLLEARYPCNVGSNSTHYDVCCYKGSIEKRTAAIIKLAAILVASVMHFSIHVN
SRGKLNKELLMMLIGLSVEAVQLIINESFENLLSLHSIIAQLTYLSEYTECDVTVENRLM
KLTPQDEILFPDRTRVVCLFAKAKAQLAQSGIMGFFVFNQGDLHTIVASATVRFTTLAID
TQQSTRECVEKEREFVLIRIHNRNDISTVFGCTFSNQEVSVKKVKRQLDDLKELESSRRV
RALSSIFDDFLYYLNVVDYHDTAHDELYNLAVFTGDNTNADVSGDLWAHYAHNKSAAAYE
ASVVRKYVVISYEQCKSKIKSIAEVSVKAAYRDEENPITFRFESASDLASQAPGADDNDQ
IKGADVIQQVPIDVAQSESYADYERLGSWAAFVLATKITNDFIYQTTRTKSAIFSVRKAQ
AAVPIANVEDIIVTSKPQAFAYTNTVQVGLQYDECHTLAIKTIFVVAWEPEEVPAFILMD
DSDLNISLSEQLDVQAIAVG
>Tip_2960
IQDNQATSLLEAAFPTNVEANSSNYDVIGYKGGVEKRTEAVIPLAVLLVANIIHFSVHSN
TRGKLNEDLLMMLVALGWDAVQLVLTESVSNLLTHHKIIAQLNYLNKFTECSVTSDNRLL
RLTAHNEVIFPDASRVLTLFSKTKAQLARAGILGYYVHNNGDLHTVIGSSKVRFTTLAVD
TKEQTRDEVSKDREYLLVKLHHRDEISTLFKCNFRNQEIAVKKVKRHMDAIRSIKSSRRA
QALGALFNNCLFYLHVVEYRDTPHVEIYSLALFSGGSPNADVASDIYSNYGFSRSVANYE
AAIVRKYVIVSYDTCQAKVKTISQVSVKSAYRHEEDAITYRFESAHDMASRAPAAEDNDQ
VKGAGAIKEVAVSVCQAEPFVDHTKLANRVAFILATEIANDFIYRATVVSTALFQVKKAM
TPIPVACTLSIIVGGKPQAFSYTETIRIGLHYDDCHSVAITTIVLAAFENNPVPAFILLD
ESDWDISLSERLDVQTVSIG
>Tip_404
LTEDEVSTILDAHYRTNIQGGHCNFGVLAYKSSIDNRTAAMHSIALSLSPSILHTGVQAV
NGDAFHTNLLRMLIGTSIKCVELVINEYMRNVIKLAKLVRSLTYIQPFKEHTIAGDTDYV
KLEGDFDRLFEELFHLLMLYAQKRLQLTRAGIVNFYILDTAELAAKAAANTVRFVVLDIE
TRNDENTKITQERAVFLIRIENRSKIPIHLTIDHLNEKVEIARLQQMVKAYKYLRTISET
KSVGTQFNAFMYYLQVIDVHIVSKQEQWSDALYCSESGDTDIAADIFGFAAFNKYAVDLN
SDAVEEFTVIANELCDRQLKEMSRITKTSCFRNQEDTITFRIERIDEMETDSPSKSKNEN
KKNRNARRKITVEAAEANLYVDDNKLCEHAAEIIGTNMTTDTVYSPNKSEKVTINVRRTT
QAVPLAATKNVGVTGKLYGLSYQSSLRIGLHTDDRYNLSMAASFIAGYKFEPSTAYLLME
AANDKVSLSQRLNVTGAEVG
>Tip_405
IRENDAATILDAAYATNVDGGTSTFGILAYKSAVEYRTEAMHSVALSLSPSVLHSAVQSV
SADAIHTNLLRMLIGAALKCIELLIKDYLRNMIKLAQIVRDFTFLKEHTEQTLNGDTEYL
KLESDNEVLFAENFSVLMIYAQHRLQLTQAGIINFFILDSGELAAKIGASTVRYTLLEIE
SRHDDNSRISQERSVLLVKIKNRHKIPLQLRINHLNKRIEIARLQRWMKPYKYIKTIAEA
GSVAAHFNALLYYLQVVDVHIVAKDEQWSSAMFGSESSDSDVAYEAFGFAAYNTQAVDLD
SDAVEEFTIVANQRCNRRLREVSRMTKESCFRGQQDTLSFRFERVSEVESETPTTSNNDA
KKDRDAREAINVDATAANLFVDDNRLSEHRTEIFGTNVTDDTVYSSTRNEKIVIDVRKTP
ERVPLAHSRHVGVSGKLYALRFQSSIKIGIRADERHALSVAASFIGGFKFDPSTAFLLMQ
EADDEVSLSQKVNVSGAEIG
>Tip_453
ISENAAATLLDAAYRTNVEGGPTTFGVLAVKAAVEHRTDAVHEMAYNLSANVVHAAIQGY
SASEIHYEVMRMLVSIGLTCLELVIHEELENLIQLANLTQNFAYLEGRNEYTLTGDTEYL
RLRYNDEKIYLEQFVMISLYGQRQLQARKAGVVSAFILDAGELAAHIGASCVQFTLVDIE
DREDQETKINQQKSVLLVELKNRNDIPIHLEVGHQNKAIQIAKLQELFKSYNYLAAITQA
ESVGTEFNTLIFYLHVVDVRVVAQPEQWSLAIFASDSSDTEIASEIFAFAAYSRQAIDLS
SDIVEELSILANEVCKRQMREISRITKNSCFRGQEETITFRYESLSDLKSKGPAAGDNEA
RKDADQRKIIAVEMSGANALVDDDRLCERAIQTVGTTITTDVVYSNSKVEKVAFNVSRAW
RSVPLTNSKDAAVVGVLVALSYQNSITVALESDQRYSLGINNAATASFRHDPSTAYLLVE
RSDDQVNLDNQLDVDSCTLG
>Tip_454
ISANAVTTLMDAAYRTNVQGGPAAFGILAVNAAVDHRIDAVYEMAVNMSASIIHDAVQSI
SFDELDQDLLRMLVSQDWTCVELILEEELQNLMQLAKLTQSIAFINSHTEYTLTGDTEYM
KLRYNEERIFAETFIIIMLYAQHKLQLRKADILNAYILNKGELASQVGADSVKFTLMDIE
ERRANKSKIDQQKSVFLIHLKNRNDIPITMQVGHHNKKIEIARLQESFKPFQYLAAITQA
RSISSEFNTLLYYLQVVEVRLVAKSEQWTAALFASDTANTEIAAEIFAFSAFTNQAVDLS
SDIVEELSILANEICKKQMREVSRITKTACFRGLEGTITFRFERLNELKSKAPAKFDDEA
RKDSDERRTLEVETGDANFLVDDNRLGEHCLQIIGTNVTTQLVYNNTVTEKVVFDVKRAY
KSVPLTSTKGIVVAGVLVALSYQTSVRVALECDQRYGMGVERAAISGFRQDPSTAFLLVE
ESDQQVNLENKLDVEGGNVS
>Tip_701
IQEDASAAMLDAAFEINIHAGPWSFGIIAFKAGIDYRSEATIEVAEKFSAQVMKKALHSL
NAEELHQNILRLVVAIGITCLDLIVNENMEKILQRASIIQKMTFVKNHPEYSLAVDSMWL
PLTSADDILFAEKAAFLAMYDMQCLQLKVVNVMTYYVIPAGQLEAAVGANSARLNIVSIE
PRDSHQTQIKQEKQYMLVQVKHRDKVAVVMRVHFMEQDIEISQLKRDMKAFAAIKAIQEG
RTVVCQFHAFLLYIQIIQVRLFASEKVYSSAMWATASADSEVMAELLGFSAYSKYAVEFG
SDTVEEFSILSHEVCVGQMGNISFITVQAAYRSQEDKVTFRYDSVNDLKTQAPARDEEDD
MRNTQTRRAVKIAAVGGNLYVDQQKVGKRPSYVLASRIATKLIFQQSLSQIGKLHVKRFN
QSLAITHAKDVVVEGLERAFCLKNSIKISVACDVRYQLVLDRMVISAFKIQPANAFLLVE
DLDNDITLDQALDLDVVSIG
>Tip_702
INEGASAAMVDAAFETNIKAGPWGFGILAFKPAVQYRSQAVIETSARFSASVMKNCLHNF
NVGEMHQNIMRLIIAVDITCIDLIIDEDMDKLLQRAKLIRKLTFIKERPEWSLNVDSMWL
QLSGADDMLYTAKVRLLALYSMRCLQLQGIGVMSYYVVDAGELDAAIGANTARYNVVSIE
PRQDDHTSITQEKEFILINVKHRNQIAIIMRVYFMKQEVEVTKLQRSLKTYKAMRSVKEG
KTVGANFNAYIYYIQIMEVKILAADQVYTPSMFASAGGDSQLMATVLAFSSYKKFSVEYS
SDVIEEHNILSHDVCEGQFGSVSYVTVQAAYRTQESKITFRFDTVNDLLTRAPGKDEEDD
LGDTDTRRQIKVQAVGRNMYVDQQDVADRPNWIIASRMTTTIIFQQSLTALGNLNVRRFD
ESLAITNARSATVNSIERAFSLKNSVQISLQTDVRYPMAIDRMVTGAFKFDPSHAFLMIE
ELDNNVTLDQRLDLDPAPVG
>Tip_373
IEADATAAILDAAFKTNIDAGPWDFGVISIKAAVAYRTQAVIEVAEALSAPIMKACVHSL
TAGELHTDILRLIVAVAITCIELVIEEHLEKVLQMAKIIQKYTFVKGHQEHSLNIDSMWL
QLSTNDDKLYLEVAHILAMYCMACLQLKIIGVMSYYVLDSSQLAAAMGARTARLNIVSIE
PKDDSHAMIDQEKEYFLVKVKHRDNIPIIMKVFFKNQKVETGKLQQLFKAYKYLTTVAEA
RSIAADFNEYIYYLQIIDCRVSACEEKYSSPIYAGHNADSQTMFEVFAFSSFPSYSVDYS
SDIVEEHNILAHQICNGRLRSVSRVTVEAAYRNQEDKITFRYETVNEIKTRSPGENEQDD
TRDTQARREVKVEAVGANTYVDDDQLAERAQQIIASRMTTDIIFRESMSKLANLDVRRFH
DALMITRSEAIAVDGIQKCFSLKDCIHIALQSDVRYRLGINRMVTAAFKNHPSQAMLMVD
DLDNVVSLDQRLDVNGGGMG
>Tip_199
IRADAMAAIMDTAFETNISAGSWDFGIIGVKATVAHRTEAVMETAERLSANLVEACIYAL
TEDEFHNSVLRMIVAAGLTCIRLIIKEGLQDIMEKAQWIQHLHFIKTKPEHTLNIDSMWM
QLSESDEEIYAERPRLFAIFVMRCLQLKLISILSYYVLDAGEMAGQTAARSARFTIVNIE
PRMDSHRMIAQEKQYMLLRVKHRSNIPVRMKVEFLNQRVEVSKLKQYFKTFNYLSTVQEA
ETIVSDFNAFLFFLQIIDYRVSVTDEQYTACLFAGNSSGSQIIFQIFAMSAYGHYSVNFS
HDVVREFDILASKVCNRRLRSLSRVTVNSPYREQEPKVSFRYDPRGELKTKTPGQGQQDE
LKDTHKRRKVEVDMVGANMYVDDDKLSNRCIEVMGSAMTTDIIFKQNMNRLLKLNVQRFP
EALAITKTKGMAVEGIQKSFSFQDAVKISLLNDDRYTLAVSHIVTSLFEHAPATAFLMVE
SLDDAISLDQQLEVECGSIG
>Tip_3210
LKSSAEGAILDTAYETNVAAGGIDFGILTIRTAVKHRSFALMEIALTMVSAILDQCVAAA
TVRELHTQVLRMLVAEPCTSIDLIIHENLEDLMSIAQLLQALHFLGDHTEQTVKSETEYV
KLASGDDTYYVEYAKVVALYAKQRVQLSTTGVQNFYTFSPSEMDEHIAADNVRFAVINLE
ANEDAHAKIAQDKEVVLVKIQQRSDMALEIRVEFMNKDVEVTKMHKRYKTFQYMENHREA
GSVAARFNSFMLYLNVVNVRMLANAQEYEHQIYLPNPGDTAVMADLFGFAAFEDFVVDHN
SDLVQEFTLLANESCNHKLRAVSRMSVAAPFSTQDSDFTFRFESKDDLKSRSPAEEDNND
QKDEKARKQLEVEFADCDTFSDDNCLAHRAIHILASNMSTNLVYKVARTTRLQFTVRRGY
DAVPLGQAVQITASGTLSAFAYQQALKITLAMSGRYSIALDGVFSSAYKFADASAFLLIA
EADTEVSLERKLDVESAPIG
>Tip_3211
LHSGTAGVIMDTAYENNVGAGAANFGILAFRTAVKERSFAMLEVAYILSAKVIDRCTAGV
TGKEMDHQVIRMLISFPCTSVRLIIGEGLEDLMIIAKLLQSSHFIGEHTEHAINSETGYL
KISTNNDLIYMEASKLFTLFSKQRVQLTMAGVQNLYIYSSSAIDESLAADQVRFNVITLE
ANQDNYAKIDQDKQILIIQLKQRNNISLSLKINFINKDIEIAQLHRHIKGFYYLENHNEC
ESVTAEFNGFLLYLNVIEIREIASSQEYESAMFAPGPADTAIAAQVYAFAAFARHVVEYN
SDLVQEYNVLANESSESKLRSISRISIDAPWSRQEAQVTFRHEGKAELKSRSPAEHDNND
VKDLNARRRVEVELAGSDTLADDECLANHALNIVGTNLSTMMVYTVSGTSRVKFDVVRCF
EVIPLSVAKTLAASGKMSGFAFQNTIRVAIDSNRQYNIAVTGVYRGAYKNSEVSAFILIT
EADTQVSLDRQLDVTVTPVG
>Tip_2461
LRSSAATAIIEAAYNTNVAAGAGNFGILSIRTAVQHRSFALMSIAHLLSASILENCVAAA
TPQEIHTSLIRMLIPIPCTAVRVIIHEDLEDMMSIARLLQTLQFLGQHTEHTVKEEAEWV
KIATNDDIFYKEFPKMLALYAKFKVQLSRTGVQNYYVFSPSEVDEHVAADNVRFSVINLE
DNEDAHSKISQDKEVVMAQMKQRRHMALQIKVSFVNKDVEVAKLHRNFKSFEYMQSHQEA
GSVSAHFNSFVLFLNVVEVRSLASQQEYEESLLLPGASDTAVMAELFGFSSFEEHVVNFS
SDLVQEWNVLANAVADHKMKGVSRISIGAPFNTQEDQVTFRWENKGELKSRSPAEDDNND
IKDADARRHFEVDLAGASIYADDQCLSHRVLNVLASNLSTNLVYRTVKSSRTKFQVTKTH
DIVPLAVATQLAASGTLEAFAFQNAIRVSMRVNARYSVSVSGVFSAAYKRNEVAAFLIID
QADTQVSLDRRIDVAPAPVG
>Tip_3169
LASSATAAILDAAYETNVGAGAIEFGVLNIKTAVDHRSFAMVEVALVLSASIVQQCVAAA
TSGEIHTHVIRMLVGLQITCIKLLVHENLQDLLNIAKMVQSIQYIDENSEHALTSDVDYV
KMSSDDELLYNEIGKMLALYVKRRLALSVTGVQNYVMFSSTEVEEYVAADDVRYSVINLE
RNKDDYARIAQEKQIIIVEMKQKSNMALQVQIKYSGKEVEIAKLRKEFKAHEYLHAHQEA
GTVATEFNAWLFLLDVLDCRAMSSEREYESALYVPNAVDTAIMANVYGFAAYDTYVVDYQ
SDVVNEFTMVANDICTQKARSINRVSINAPFSDQEKNVTFRHETKEELKSRTPSEDDNND
ARNTNARRRVKVDLAGSDILADDQCLAHRPINLLGSSMSTKTVYRTSRSTRLKFDVKRSH
AIVPLSESKNLIAAGQLTAFAFQHAIRTCMHADPRYGIALAGVFSGGYKQSPVDAFLFLA
EADTEVSLSRQLDVKCSPLG
>Tip_3170
LTTSASAAILNAAFETDVGAGAIKFGALSIKTAIDNRSFAIVEVARLLSASIFQRCVQAC
TNDELHNHVIRMLISLQLTCIALIIHENLDDLLNIARMVQTIIFVDDNSKHTLNADVQYI
KLPANQELLYKEQGKLLALYSKAHLACSRANVQNHFMFSSREVEERVVADDVRYCLLGLE
RNKDMYTNIAQEKKVLIVRLKHRSEISLNVDITFIGKLLDIAKLRKQYKAYEYVRAHKQV
GTVSSDFNAYFYLLNVVDCRSQTSRREYDAGLFSTDGVNTAIMSECYAFAAYAKQAVDFQ
SDVVKEFSVVANDISSQQPRSISRVSVMSPFSDQENNVTFRYESKKELKSRTPAENDNNS
SRETDARRAIKVELAGNDLLVDDQCVSHKTVRILGSTMSTKIVYQASKSTKIKFDVRRAY
ESVKLSLSKNVIANGRLTSFAYQHAIKVCTNSDPKYRISIAGIYCSSYKQDPVNAFLFLA
DADSEVSLSRRLDVASASLG
>Tip_2561
LESSAAAAILDAAYKTNVKAGVSDFSVLSIKAAVEHRTFAMIEVATSMSARFLEQCLAYI
TADELHTLIISMLIGLPITCVALIVSETLRNMLDIAKMIQSFSFIDKYAEYTLKSETEHI
KVDADSDLLYAEFFTIIQLVGKQRLQISTAAIQNYFVWDAGEVDEQAAADSVRTSVIRIE
GNNTTYSAIHQEKRVILVKLKQREDMALQLLVGYLNRPVEVLKLQQQIKAYKYLKSHKDT
ETIASRFRNFLLYLDVIEVRFLASAMEYDNGLLVADGADTALSSTVYGFSAYEAFAIGAK
SSLVREYSVLANASAGARIRTVSRVTVSGPFRNQEEQVSFRCESRDQMKSKTPTESDNNK
PKNTDNRRTIAVEFADTDTLADDQKLANRVSNLLGSNTTTEIIYATSKSPRLKFNVSRTC
DIVPLTEATDLAASGTVKAFAYQNAVNIALHENARYALVLNGIWTAAYKSKPVAAYLLLA
PADSQVSLDKKLDVVAAGVG
>Tip_2562
LRSSAATAILDAAYKTNVTAGTPDFSILNIKSVVEHRTFAMIEIAKMMSARILQQCLACL
TSDELHTQIIRMLVGVPITCVKLIVDEDIRNFLTIAHMIQNFTWVNGYSEYTLKSETEYI
KIESEGDAMYVEFFTIVALYSKRRLQISTTAIQNYYVFDSGEVDSQVAADSVRYSVINNE
GNHAAYDRIHQEKEVLLIKLKQREDMALQLQVGYTNRTVEVVKLRQFFKAYKYLKSHKEA
ESIGSRFRNWMLYLDVVEVRLLSSSKEYDTGLLSTDTADTALTSAIFGFSAFEAFAVGAQ
SDLVEEVSVLTNASADEKMRHVSRVTVSGPYRDQEDEVSFRCETREEMKSRTPAESDNNK
IKDTDARRTIAVEFTGSDTLADDQRLAHRASNLIGSNTTTDVIYSTARSPRLKFNVSRTA
DIIPLTEATGLAASGTVQSIAFQNALNIGIYENKRYSLALEGVYTGAYKDKPVAAFLLLS
PADSKVSLDKKLDVVMAAIG
>Tip_1513
LQSSAATAILDAAYQTNVTAGAPNFSILNIKTAVEHRTFATIEVAKALSAQILQACLACI
TGGEMHTHVIRMLVQMPLTCVKLIIEEDYDNFLSIAHLIQNMQFIDTYTEHTLKSETEYL
KISTDEDILYDEFFTIIQLYAKQRLQLSTTGVQNYYVLDSGEVDEQLAADSVRFSIINIE
ANEDSYDKIAQEKEVILVRMKQRNRMALQLRVNHLNKNVEVARLRQYFKGFRYIKSHQET
ASIGVKFRAYLLYLDVVEVRILTSDKEYDTGLFVTQGGDTALMSQLYGFSAFERFTIDAQ
SDLVEEFSVLANESCDRKLRSISRVTVSGPYRDQESEVSFRCETKDDLKSRTPAEGDNNE
VKDTDARRTIAVDLAGTDTFADDQRLSHRAVNVLGSNMTTDIIYSNARTPRLKFHVSRTN
DIIPLTEAKELAASGTVQAFAFQNALKISFNENARYALALEGIWTGAYKENPVAAFLLLS
PADSEVSLDRRLDVVAAPVG
>Tip_160
LRGSAASAVLDAAYETNVTGGAAGFGILNVQSAITHRSFTAIEVATTLSATVLHKCLAAT
TANEIHHHFIRMIVSMPFTCLEIIIEENLSNFLNVAKLVQNTEFLRKYAEFTLRAETEYI
KFTPNNDILYEELAAMLSLYAKLRLQLSATGVQYYFVLDSGEIEEQIASDTVRYSVINIE
AKEDSYSKISQEKEVLLVRLKQRARMSLMIKVDYKNKEVEVAQLRQRLKGYEYLRDHAEA
ASIAAMFNAWVLYLDVIEVQPLMSEKEYDSAMLVTNAGDTALMAKIYSFSAFREYAVDLQ
SDLVKECVVLANEVCPSNMRQVSQVTIEGPYRDTETELSFRFESKNALKSRSPTDGDNQE
AKDAHQRRKVAVDLAPADTFADDQKLADRGVNIMGSNMTTHVIYANSKTRRLKVDVTRVY
QCIPLTHVPNLATGGTLRAFAYQGAIAVSIHENERYSLPLQNVYVAVFKEEPIAAFLLLS
NADAEISLEKRLDVKGSAVG
>Tip_204
LHGDAVTVVMDAAFETNVAAGAATFGLFNIKAAVEHRTFGAIEIKVRLSASILENCIAGV
NSKELHVEVIRMLVALPLTSIQLVVDEELENIVALAKFIQNLTFLREHSEQTLNAESDFI
KVHNHQEKFFEETFYMMQLYAKERLQLSSSNVQNFFVFDSGELAAEIAASTVRFSAVNIE
DKHDANSKISQEKEILMVKLKHRNKIPLQLNVGHINKKVELTKLKQNLKGFRYFESHREA
SALAVAFNSFLYYLQVIEVRSAANAKTYSGSLFAKNGSDTAVMARVYGFSAYSRSSVECQ
SDIVEQISILSNPECSKRLRRLSRITVGGAWRDQENKASYQCDTKNQIKTRTPAKGDNNE
AKDQSERRKIEVDLVGSDVFADNEKLRNRSQNVTGSDITQTIIYNNSKNRLIKFEVTRVP
ESVPLAYSKNFATSGNLQAFAYQGSIKVSLTTNKRYSVAVSGLYVAAIKREPLCAFLLME
QSDYEVSLDRKLDVNASTMG
>Tip_205
LEGNAATVILDAAFQTNVESGAADYGLFNMKAAINHRTFAAIEVKKSFSARLLQRCLAAV
NAEELHSEMVDMLIAVPMTCVQVVTNESLENIINLAAFIQSMTYLHQYSEHTISMESDFL
KIERNDEVLFEERFALIQVYAKVRLQLSRAGVQNYFVYDTSELAEEISASSIRFSIVEIE
CNKDQQQKITQEKTVLLVKLKYVSKIPLQVKVNHSNKTIELEKLKQCIKAYRYWESHKEG
KSIAGEFQHFILHLNVVEVRMVANNRKFRDALYSSNTADTAIAVRIFAFSAHAQRSVECQ
SDIVKEFSVLSNQLCDRRLRKVSQITIKASYRNQESRVSYRCQSKNKIKSRAPAEGENDE
LKETTEKRRVNVEEGGADMFGDNDRVRRRTANIVANDITTETIYSNSNSKRVRLEVTRVY
EVVPLAYSRNFATAGELQSFAYSDAIKVCLQPNEKYSFAIAGVYAMSIKRPPLAAFLLVD
SSDKEVSLDRKLDVPAARLG
>Tip_873
VKGDAAAAIVEAAYETNVAAGSCAYGIISYKTAIDHRTAVIIEMGRLLSASVVERCVQTL
TANELHEQVIRMMITVEVACLRLVISEPIDNLLSHANIVQHLVFVGKTSENTVTADTMYV
KLTGEHEAYYPEHFMIFSLYSQYKIQGTLAEIYNYFAFKDGDLLTKAGGSTVRFTVVSIN
HKSDDYGRLSQDKRYLLLKLKHRHHISVLLRINHLNKTVDVAKLRRAFAPLEAMKNSKDV
ATLPTSFNSHLFYLNVVGVKPVASQQEYASALWATGSPDADVSIHVYAMSAFDERAVDYP
SGIVNELTVVANTIAKARYRPVPRVTIRSSFQGRENKVSFRFENQDELKARAPGENESDS
TKNLDSVRTIEVDAAGGNTYVDDDKIPERAVNCLPANITEDIVYKHSTQREAKFDAQRDR
AAIPLSHSHDIAASGTLEAFSFQDTMKIGFNTDERYSIVVVRLCIAGYKFNTSSAFLILE
STNNELSLEQRLGVDPPPVG
>Tip_874
VKGDAAAAIVEAAYQTNVHAGAAAYGVITFKSAIDYQTASAVQMGRVLSAYVLEKCVTSI
TVGEVHQALVRMMVSMSLACIHLIIDEPIDNLLARANVVRHLAFVNETSENTVTGETMYL
KFNGDNEIMYTEHAFILSLYAQKRVSTTIGDIYNFLAYKAGDILTKVAGSTIRYTAVSIN
NKSDEFGELSQEKRFVLLKLKHKHDLAIILRIEHVNKEIDMARLRRHYAGLQQLKNSLGA
NTLPAEFNRYLFYLQVAGVKEVSSEQEFNATLYATGPPDADISIHIYAMSAFDASAVNYP
SSVVNEYNIVSNAVANARYKGTPRVTIRASFQGRESRVSYMVDNQEDIQARAPGQDESDN
EKEVDSVRSMEVDAAGANSYVDDDNIPDRSIWVRPANLTEDLVYKHSANKQVKFEAQRDK
EAIPLSPGPNTPGTGSLQPFSFQDSLKIGLVADERHTLAIAHVFTAGYKHDTTIAFLVLE
STNNDLALDQKLGVDPPPVG
>Tip_2911
VKGDSASAILDAAFSTDIAANATSYGILCLDSGMEHRTHAITELCTLLSAHVLSACTQAA
SVGELQHQVIRMLIASTVTCLNLIISENLANFIARARLVQHLLFIHQTGQKTISADTMFL
RLHGSADEVYAEDVLSLQVFAKKRLQGQRRKIFNYYAFKTPDVLGHAGASTVRFCIVAIN
SSNDEYSRINTEKQFVFARLKNHHETSIRLQVDFSNEEVDVTKLRKYAEAFSSLQATTDA
STVPAEFNDFLMYLTIVEVKYEAARKAYSAALYSQESADADICAKLFAMSSYRRNGVNFP
SAVIKEYGVVANDLANQRARGVGRVSISSAYQSREAKISFKHEAQSDMKSRAPADDQSNS
QKSENTLHVIEVEASGANTYTDQNRLTEQAINVVPEHITEDTLYNHTRQREQKLHLRRCM
RYVPLSEARDIAAAGMDEGFALSASVKVAIFTDERHTLAVKHIFVAAFKHNPSQKFIILD
QTNPEISLAEKMGMVAPGIG
>Tip_2912
VQGDAAAAILDAALGTDIAADAVEFGILALEAGIDHRTHAVVEVCVLFSADIISACTQTA
SANELHDQVVRMLVSSTLTCVSLVVAENLDNFLTKANLVQHIAYVHRTSQKTIAADTMFV
RVHGSADTLFLETVLSMQLYAQQRLQATRRKIFNYWAYKSPDILGHLGANSVRFCVVAIN
SRNDEYSKISTDKHFLFVKIKNHHGTAVLLTVHYANEDVDIAKLRQLFAAFAALESSNDA
KTVATEFNDFMLYLTIIEVKAQASRKEYTSAILSSETSDADVATKILAMSAYTRQGVDFP
SGIIREFAVLANEMAAQRARHVPRVSISAAYQDKEGKVSCKHESQGDLKSRAPSEKQSRS
KKAEESIHTVEVEAAGSNTFTDQDRLSEQVINVLPEHITEDTLYQHDKAKEAKFNLRRCS
RAIPLSEGHEMTAKGLEEAFSLSNCVKIALVTDDRYKLCVGHVWVAAYKKNPSTAFLILD
STNEEITLAERMGMQAPTMG
>Tip_2869
VEGDASNTIMDAALGTNITANAVGYGVLAYPAGVERRTHAIIEICVMVSAVILTACVHAI
NSQELHQEVIRMLLNSSATCIKLILVQDTDNMLSKANMVQHMAYINQFTEKTVAADTMFI
RIDAEADVLYIENIMSCSLYAQNRVQANQAKIFNYWAYKPPDILAHVGATSVRFCIVGIN
SKKDDYTTISTDEHYIIINMKNHHNVAILLKVSYVSEEVDVAKMKQRFAHYRVLESSSSG
QTVAARFNNFLFYLTILEFKTKSHEKEWPAAVACNESSDADIAGRVLAMSAFMRYSVEHP
SGIIREFALIANESASQHFRAVPRVTITCAYQDKETAVSFKFESANELKSRSPGENQSDS
KQDHESIHTIEVDAAGSNNYSDQDKLSDQPLAVMAEQITEDILYHHTRAREAKFAVRRAT
RAVPLPEGREMTADGQLDCFSLKTSINVGLLTDERYNVCVSHVFAAGYKHSPSTAFLVID
STDEEISLDQKMGMEAASVG
>Tip_1727
VEADAACAIIDAGYDQNIQGNVVNYGILALESGVSHRTHAFVETCDLVSAHVMARCTQSL
SGDEMHDEVLRMLVAHQMACIKLVVKEDLDNLLARARLVRHIAYVHEQSENTIASDTMFL
RITSNGSTMYVQKSLSCQLYGEYRLQATVREIFNYYHYKDSDILSHVAAATVRLCVVAVN
HKKDRYAKITKDKHYIMAKIKHHYGVAILLRVNYANEDIDLSRLNQVFAALKAMKSASEC
RTLSAKFNAYILYLSVIEVKREASKRRFSAALYSSNPSDAELSSLVLAMTAFVQHSVEFP
SGIIEEYLVIANTVADQRYRPIPRLAVTPAYQDKENKVSFKYATQSQAKSRAPGQDQSDS
VKSVESVRTIDVTAAGSNTYVDDDKLPERSVHILAEHVTEDILYQRSKTSESKFQVRRSA
ESIPLSDGKDMAAKGALEALSFSDTVKISLHSDNKYTLGVANIYFCAYKNGPSAAFLVLE
ESNNEISLEQRMGVEAAPLS
>Tip_1463
VKGDAASAILEAAFETNVEANADDYGILAIDVKVEHRRESIMEIFKVVSACVLSNCIQTT
SGNEMHEEVIKLMILVELSCVRLVINTNLENMLTRAQLVQNITYVSAKGEHTVSADNMFL
RLAAQDDALFRETAAILTLYARDRLQAVLREILTYYVWKDGDLLGAIAATAVRLCMIAIN
NKRDDIQKIASNSQYLVIDIKHHHEAAILIRINFWNDKVDIQKLRQNFAAFESLASPKDA
GSMGSELKNYLLFLTVVEYKIEANAQKFNSGLLLSGAADADVASQMLAPAGFARHGVNFP
SAILEEFGTIANTVANARWRTAPRVSLAASYRSQESRISFKFESQAAAKSKVPGENEEDG
VKAVSALKIIDVDAAAANMYTSDKQLTEQAANVLPEHIEEELVPQVTKNQKYKFNVKRST
ATIPLSYVRDVSATGALKPFSFTTSIQVAFWPDDRYDLSTAAVCIAIYKQTPTSAFIVLH
VTDKDIALEQKMGMGSPQIG
>Tip_1464
VAGDSVSAVLEAAFDTNVAANAADYGVLAFNAAIEHRREALMEIFNSVSANVLSRCVQST
SSAELHEQVVRLMIPTDLESLRLIIGTKLGNLMMKVKFVQHMLHLPSRGENTVNSDTMFQ
RLAANGDTLFLESAVLLQIHGKDKLRTTMRDILNFFVFKQGDFLCTFAAPAVRYAILAID
HRRDNYVRIASNNQYVVIKLRHHHGVAVVLKVDHKNEQIDIAKLRHLFAGLRTLASTREG
ESLAVSLNDYILFLNVVDYKVEGSEKKYAAAMYMNGAVDAEIASEILANSVYEPHGVDFD
SGVIKEYGSVANHTANNRVKTMPRVSIGASYKDQEGRVTYKLDAQADAKSKAPSQNEDDD
VKAMANLRRVDVNAAANKAYADDERFSDRSADILPDHVEEDVVPKNAGQRECKFKVKREN
GCIPVSEGSNVPAGGQLEVFSLQKSLRISLYEDARYSVMIAAVYIVAYKNQPSAAFLVVA
VTDKSIKLDQKMGVTAASIG
>Tip_1653
VRGDACAAILDAAFETNVKAGTGDYDVLTVETGIDHRSHAVIEVGKLVSATILSACVQAR
TGDELRDQVMRMMVTTEITCVRLILNAPFNNLLTKAKLVQHLAYINEKSENSVSADTMFL
KISSSNDKLFGERCIVCQLYARAKLQATVRDIYNFYAYKDGDLLGKVAATTVRFSLVAIN
SSKDDHRRISSNKHYMFVQIKHHNEIAILMKVQYMNKKVDVTNLRKKFAPLRSLMSSTDS
KTLACDFNKILFHLNVIEVKQAASAKEYESLVFTTGSSDADVAATVLSMSAFTPHSVDYP
SGIIQQHSLVANTVASDRLRSLPRVTIRASYLDQEEKVSFRYETQNDLKSRSPSQDESDT
VRKVESIRNIKVQAAGSNTYADDNRMGSRAVTVVPEHISEDIVYGTTRQKEAKFNVKRVV
DAVPLSYGRDIPAHGVLECFSLTETLKVGLHSDERYSLCVTRICVAGYKDNPSAAFLVLD
ATDHQISLEEKLGIEAPSIG
>Tip_2016
VKGDAASAILDLAWTTNVVAGSGAYGIMAVESGLEHQTQSLIDIGVRISAALIEECIQAT
TANELREQLMRLLVAMQVVCIRLIIDEDLENLLQKARLIQHLIYTSKDTENSIAPDTMYW
RLSSEGDKLFGEAALFMALYSQAQLQATIRDIYSFYAYKDGDLLARVGACKVRYSVVAID
DGRDDHSEVSSDKKWVMVGLKHHNDIAMVIQVTYVNEEVEVTRLRQNFGVLRTLSNATDT
ESMASEFDKYLFLLNIIDVSPQASDNEYETIIFSADAADADVASDVHAMSSFTLGGVNYK
PSIVAELDVIANTIVASRMRNIPRVSIASSYLNQQHKCRFRYESDQEIKSQAPSEHESDN
TRNVESIRSAQVKTAAANQVSDDSRLPNRAVNVMPSHVTEEAVYGEPKTREVRYRVSRAY
EPIPISFAKNVAATQVLEVMSLTDTVKLGLDSDAKQCIAVEAVYVCSYEQYPNTAFLVLE
KTDQELSLEQQLGIHAPPIG
>Tip_2017
CQGDTWSAILDVAYETNVVAGSAAYGILTIESSVEHRTQSLVEVGLLISAALIAQCIQAT
TADEVREAFMRLIVVEDLVCVRLVVAESFRNSITKARFIQHMSWANGNTESSVDSSAMYI
RMGNNSDILFSEPVKLAQLYAQQKLQGTLKEIYNWFAYKSGDLLSRIGTTGVRYSVVSIN
NRRDTHARITSDKRFVYLKIKHHNNVAIVIRVDHLNKAIEITHLRQYLGALKSLASTTDS
NNMASSFNKFLWILDIIDVAEHASPHEYSCALYGTGSADADIAANVFAMSGFGTGGVNFN
SGVVEEFTLVANTAVASRIRSIPHVSIKSGYLDQEDRCRFRYESDNELKSQSPAQGESDT
SRNLRHILNVRVKTAAANTYSDDAQLPDRGTTLIPEHVSEEMIYGESRSKEAKYQVARGA
ASIQISMGLDITSTGVDEVLSLTDSVKIGVHRDAKYSLAVIMVFVAAYEHYPNTAYLILE
KTDRTISLQDELGVETPNIG
>Tip_255
VQGDASTVIMDAAFDTNVEAGQADYGALVIKSEVDYKQEAVIEIAVTISASVMHRTVHAA
SGQDMHEKVYKLMIWPDLVCVRLIINNDLQNLVTGAQLVRGMKYINQHREYTITSDTMFL
KLGTGQESLFPAPFKALQLYGRLRIQVAAANILNFYVFKAGDLAQRTGSDNVRYKVVSIE
NKRTDCSPITEEKEFLMVALNYHDDMAVTLKVEHANRAIEISGLQQTLVAWHALQGNSQA
NSVATAFNNLFFYMDVITVRETINNQKYASGVYASDDPDADVMFDVLSFSAYPRAVVTLA
NGVIEEFTVVSDQLAEKRLRKVQHVSIRALHRNEEDKISFRFETENQFQSKTIGDDDSDS
VKEEDELRLAEIESGGANVLVDDNRIADRSIHIMGGKVSTDVIYRPGRSRETKLEASRVQ
EAIPISHADDAAATGLLRSFSYTNKIQVSMHDGEQYSLAIRHLVACTFKSSPTSAFLLLE
DTDEQVSLQQLLGVQRTAVG
>Tip_2115
LAGDAAAIIMDAAFETNVEAGQSDYGALAIKAEVEYKQDAFIEIGVKLSASIVQRAVHAV
SDNETHEKVYKLMIWQSISCVRLIINESLDDLITGAMLVQGMRFVGDYRAYTIKVETMFM
RLSTGEETMFPAPFKALQMYARMRVQVALANILNFYVFKSGDLQQQTASRHVRYSIVSIE
SKKTEHDPISEEKSFLLLTLNVHEETAVHLAVDYVSRDLEVAKLQHHIVGFHGLLDNSDA
KGVVAAFNNVFFYIDVVTIREAAFEQKYSTGVYANDDPDADVCSEILSFSTFSTAVVQLA
NGVVEEYSVVSDGLASKRLRTIQHVSIRALHRNEENRVTFKFETEGQMKSETIGETDSDS
IKDEENLRTAPVDSGGANVFVDDNRIADRVIRIIGGKVSTDIIYEPDTSREIKIQAKRAQ
ECIPISHAKDAGAKGLLRSFSFTDEVQVCLHNGQQYSLAIRYLWSVAYQFSPTNAFVILE
ETDKQVSLEELIGVERANVG
>Tip_2433
LRGDAENILLDAAFEQNIGAGAMKYGILSIESELDYKQDATVPISVKMSDSVIRRAIHSP
STSELHQHVYKMMVASNMGCIELVIGEDLENILGGAQLVQGLLLINEQHEYSISTDTMFL
KFTTNDDYLFAALFFVMQLYVRERVQAAISNIINYFVWKAGDIQGNTGSKHVRFTITSRD
NQEANQTAISEQQSVLMVNLRVHDEMAVHMKVHTVNRALEVAQLQKHFVAYRGVLDQAEA
TTVFTEFNDFMYWVQIVTLRVPVFDQKYSADVHESDTADAQVMSEILSFSAFNVKAITYA
NAEIEEYNIVSERLANERIRSIQHVSIKCLHRDREERLTFRIESDGELKSRAVSENDKEE
EKDENELRAIPIESGAVNVVIDDNKIEERAIRVLGGRVSTDVITKPSTKREGKIQAVRAS
KGVPITHAKDASATGIARSFSYTNELLVGMHEGNQYVLAIKHIVSAAFKTGPATAYIVLD
GTDHQVSLDQLLGVQVASVG
>Tip_2434
LCGDAMTILLDAAYEQNIDAGNSRYGVLAIQGELDYTQDVIAPISMILSDAVQQRAIHAT
SAGELHRNVYKLILRRELECIELVIEESLENLLGGAQIVQGLMFVDERHKHSIRADTMFL
KLQSDDEQLFAAVFKVLQLYTKHRAQVAIGQIFNFFVWKTGDVQSNVGSRQVRWTVTSIE
NKRADHPQIQEQKSVVLIKLHVHDEMAVHLKVENINRQLEISRLQRDVAAFKGLKDNTSA
KSVFVEFNNVLFWVDVIELRTEGFDQKYSSGLYVDETSDAQVMAEILAFSSYGMHVVTFA
TAVMEEFNIVSEKLAGERLRSIQHVSVQAVHKDKEDKITFRFESDSELKSRSISEDDSEA
DKNENALRKIQIESGGSNMVGDDDQIEERAYEILGGKVSTDIVSEPEESRASKINAQRAE
TAIPIANCVQASASGLLRSLEHKAEILVGYYEGGQHALSIAHMVAVAYKSDPTNALIVIK
GTDNKVNLEQLLGVSRARIG
>Tip_2593
VSGDAANVLIDATYQTNITGSTSTYGIVAIKAAVKYQQDAITEVANLVSSSILQRVIHAA
SSRELHTQVYELMVFEEIVCVPLLVKENTNQMLSDAKMVQGFAYIDQIQRFTITADTMFL
KATHNNDALFLATLTTIQIYGKSSIQVSVSPIIAFYVFKAGEIATPCSSRSVRFKVLQTN
DSRTEHNTVQEDKEWLIIGMSFKNDVAVTMRVDHASRKVEISKLQKSVVAYKTLMDNAPS
ENVATNLQNFLSYVKIIKIREKAHNQKYSSGLLASNTADSEISFEILVFCAVEKKIIELE
NCCIQDLSVVSEEVASDRTRNVQHISISSAYRNEEDKITYRYERQLTMKTDVLANQDSDN
VKEQDEMRVGDIEAAAASAFADDHQVGHRALRILAGRISTEVIYKPAANRTATLQAGRVN
EAVPTTDPREAAASSMLQAFSYSNTARVALQTGDRYSLGVAQIFSAGFKRGPTHAYVLLD
ASNAPVSLQMIIAITRLSVG
>Tip_2594
VSGDAVNVILDATYDTNVVASQVTYGVLGFKAAIKYQQESLIEIAKVVSSCIVHRVIHAT
SDNELHSQVYELMVFKDLVCVHLLIKEDMQQLVADAKMVQGLAYIDDQSRHTISGDTMFM
KMGEGSDAVYVAVFTCIQLYAKTSIQAATSPIISFFVFKNSELATPTGSRGVRYKVLETN
DKKTTHGAITEDKQYLIIAMNFREQVAVTMNVKHTSREVEVSKLQRHIVGFKTLVDNSQC
RNIAADLQDYLSYLKIIKIRDKAHAQKYSAGLFITGTADSQIAFEVLTFCSIEKTIVELD
NCVIEEYGIISDDVATERTRKLQHISISSVHRDEEDKITYRYERQDTIKTETIANDDSDS
IKQQNELRVGAIEATGSNLFADDNQIGDRALDVIAGRISTEIIYKPAADRTATLHAARVD
QTIPISDCEDASAGGMLQAFSYSNTARISFQTGEKYALGISQVFSAGFKRGPTHSFVTLN
ATDKPVSLEMIIAIQRACIG
>Tip_2001
VESEASSVILDAAYSVNVEASQGGYGLVAIKAALEYQQQSVIEVAHIFSSTIIHQVVHSL
SDRDANAELYELMICNELVCVRVLVDENLEQLVVGASLIQGIQHVAKMDEHTIKVDTMFL
KVVSHQDNIYVAAFKCLQLYARVNVQVASSNIVNFMVWKNGDLAALVASNDVKFQVLEVN
QTKNEHTEIVEEKEFEIIEVNYKEDVAVIVKVNHANRDIEISKLQRYLVAFHTLVNASDG
QSIGVQFNSVLSYVKVITFRHTSHPQKYAATIYANGSPDTEIMFEIFSFCAISRPIVDFN
NSLIEEVGIITDDIAHKRLRSMQHISFKALHRGQENKLTFRWEQQNAVKSETIGDNDSDS
SKNEEELRVGAVEQTGANIFADDSRIADHSVSVVGGKISTDIIYRPSAARATRLDAARAH
GAIPIASAKEPAANGMLQAFSYSESARVSQLPGEKYYLSVTQIYACGFKHEPSHAFVTLD
TTKKPVALEMLIGVQRCRVG
>Tip_3443
VQANAGRVIMEVALEVNVKAGTSEYGALAFKFNVDFTAETAIEVAIMLTATILSRAVNAL
SQDEIHTSLYKLMVSRQLECLKLAVDEGLENFLTKYALIKSIMFCDAYREHTVEAETSHL
KMAADSVKVYTAKVVVLQIYARFNIQVTNGNVLTFYIYKDGDLAQNVGSDGVRYKLIAIE
NRHADCNIIDQEKEYVLIQLKHHHNLAIELRVGFPNREIEIADLARKMAVFEGFLANNDP
ETVGGSFNEYLFYMNIVMFRYASHDRKYAYAFSARDNPDCEVAFEVIAFSAFSHAVVDFA
YGVIEDSAVVADEVPMSRVKAISHVSIPSLHRGEEGKVSYRYETEREIKSHAPSQGDADS
TKNEADLKAIDIPSAAADMYVDDKQIKDHAVRVFAGKISTDVVYRPTKTCETKLEAKQVS
KVVPISWSRKAAAAGDLRSFSYVEKLRTALLSKEKYSIPVTRLVTASFKHEPASAFLMIS
TSDEEVSLDQLLGVARASIG
>Tip_3444
VRANAGRVILETAFEVNIEAGTGEYGILAFKFNVDFTAETAIEIAIMLTASIISKAINAL
SQNEIHTSLYKLMVSRETECLKLAVHEGLENFLTKYALIKGIMFVDAYREHTVEAETSHL
KLSAKSVRLYTAKFTVLQIYGRFNIQATNGNVLTFFIYKDGDLAQNVGSDGVRYKIVTIE
SRHADCNTVDQEKEYILIKLKHHHELAISLRVGFPNRKIEIADLARKMALFRGLLTNNDS
HTVGGSFNEYLFYMNIIMFRYANQERKYAYAFSSRDTSDCEVAFEVITFSAFSRAVVDFA
YGVIEDYTVVADEVPMERLKTISHVSIPALHRGEEGKVSYRYESEREMKSHAPAQDDADS
SKNEADLKAIDIPSAAADMYVDDKQIADHAVRVVAGKISTDVVYKPTRNCETKIDAKQVS
KVVPISSSRNAAAAGNLRSFSFVEKLRTALLSKEKYSLGITRIITASFKHEPAKAFLMIT
TSDEEVSLDQLLGVERASVG
>Tip_3412
VQADAATVVIEAMYEVNVNAGVGSFGVLAFEVAVAYRAQSIAELAFVVSASILHNCLNAA
SGNEMHNSVYELMIVPKLDSVKLAIDEELENLLTEYRIIKSLTFIAAQSEYTIQADTSYM
KLRGNDEAFYASNFQLLQLYGRYHIQATVGNVMAYFVYKSSDIAQDIGSNGVRYKIVTID
SKQAECSEIDEEKEYLLINLKHHHDVSVQITINFSDREIDISRLAQQMEAYKTILDNDDV
QSVEAVFNNVLFYFDIIAAREAAHGQKYMTAIFSTHSVDCEIMCELVAFSALSEHVVAFA
NGIIEEHGQIADAVPMEKLRTISHVDIAALHRGEEGKTSYRFETENDMKRHAPGQQDASD
VKNETEIKILEIESAASNLFVDDNQIKDHAVKMLSGRVNTDVVSHVSKACISELDAARPN
EAVPISHAEDAIAAGKLKTFRFTEKLKVGMHGGEKYGLMIAHVVTAIFKIQPSSAFLVVQ
STDKDVSLDQLLGVSRTDVG
>Tip_3413
VKSDAASVVVEAALEVNVQAGTSDFGVIAYKTALDYRAQAVIELALLISANVVHKCVSSL
SANEMHKSVYKLMIRRDFECIKLAVDEGLENFLSDYQIIKHLMFIARGREHTVQVDTSYL
KLVGNDERLFQAQFQILQLFGRYQIQATAGNVMNYYIFKASDLAQYVGSSGVRLKIVTIE
NRRSECADIDQEKKFILVEMKHHHNISIELKVDFHDRHIEISRLAKCMAGFRSFLDNEDA
QSLATEFRHLLYYMEIIAAREASRARTYMHAMWAMGTADCEITFELVSFSAFCAQAVAFA
NGIIEDFSVIADAVPMEKIRSVSHVDITSLHRGEEDKLSYRCETEADLKSHAPGQHESDS
VKNEAEIKAIDIETAAMNVYVDDNQIKNHGAKLMGGKVSTDVVTHLSKANVTQLHAARAL
EAVPINSARNAIATGKLRSFSFTNAIKVALYAGEKYTLAVSYIVTAVFKNQPAAAFLLLD
STDEDVSLEQLLGVGRAAIG
>Tip_3366
VKNDAANVILEAAFEVNIAAGNADYGVLAYEAAIDYQADAITDVAECISQSVMQRCVNAY
SANEVHEDAYKLMVVREVACIRLVINESLADFFTDFQIIKRLVFVNEHRQQTIDTDTSFC
KLLSGDDILYPATFVLLQMYARHRIQVAMAGVMNFYVWKTSDMAEHVGSDHVRVKVITIE
TTRTDSEHIMQDKKWLMVTLKHHGSVSINIKISYINRHIEVSQLRRYVSAFKSLLSTQDS
QTVQPAFNSYLFYLNIVTARRACHGKHYMNGVYAVNDSDCEVMVEIWGFSAYSRNCVAFA
NGVIEDLKVVSNEVPDQRLRSLSQVSIKGLHRGEEEKVSYRFETENDFKSHAPSEDKADS
VKDDDELKELDIEATASNTFIDDDKLKGHLVHVLGSKISTDLIYNATRSCETMLKAKRAS
QAVPISSAEESTASGTLRAFEWAHKIRTAMFNDKKYGLAVHHIFTAGYKQDPNSAFLLMR
QTDEDVSLEQLIGVDGVSVS
>Tip_3367
VCADAVSVIIEAAFEVNIRAGASKYGILALESAIDYRAETTVEAAQSVSQMILHKCFQAS
SADEIHEDVYKLMISMNLDCIRLIVNENLEDFFTDYRLIKKLIYISAHRQHTVSGDSTYM
KLSGSDEALYPANFLVIQLYARLRIQVTSADVINFWVYKDGDLAEYVASTGVRYKVVTIN
RSRSDCADVRKEKEYVLVNMKHHDDVTVNVRVNLLNRELEVSKMAKRLAAYRGILNNQEA
HSVQPNFNGFVYYMDILTAREAGHGKKYMAAIAWRDPANSEIMFEVWAFSAFSRNCVAFS
NGVVEDFTLIADTVPNEKLRVVSHVSISVLLRGEEHRVSYRCETEQELKNHSPGETKADN
VKDEGELKQVEIDATAANCFVDHDRFKDHTLHILSSRISTDVVYRPAKGCQTRLSASRSK
DAVSITAASDAAAGGSLKDFSHSNKIKVAMHADEKYSIVIDCVLTASYKFQPSAAYLLMS
ETDEDVSLEQSLGVGAASVG
>Tip_2327
IKSDNASALIDAAYQANVTSGASNFGVITYESSVEHTTKPVIDVALIVSSRVIHECIHGT
TAGKMHMNLYKIILARKIRATELLVDNNMLNLMTDAEFVQTLTFIDQYNEHTVNADYMYL
KISNNQQAVYAEAFLILALFAQCRVQSNSADIMSYYLFKSSEYAVYVEASSVRFGSMTIN
AQEDEKAKIEQDKAFLFAKIKYHGTVAVKLSIVYHNKAIDMSKLKKRLEAHRGLSSFAEN
QTIGGEFNSYLYFLEVIDVRVASREKQYSTCMYAGTSYEAEIMADVFAFSAFAAGAVNFA
TCIVEEFSVVDREAAGHRTRSVSQISVTVTHRHEEERATFMFENESDIMSRAPAHNDSDG
IKNINQFRINEIEAGDANIFADDEQAMDRGVYVMAANLSSDVIYKSSKDAQLKMAVKRAQ
AAIPLSQAASRAAEGRLRCMSYPSRVHTALYKDARHTLDVSAIFFGGFKRNPAEAFVVIK
KTDDEVSMAKKLGVPSCAIG
>Tip_2328
IKTDATNALLDAAYDTNVESGTVSFGVAHYATTVEHTLKLNVEIAIHLTSQILHDCVHAL
TAKKMNAKIYKIILEVRIRATQIVVSTALLNLMTNAKMVQTTTFIDEYAEHTINADTMWI
KVSATSQILFPEEFTLIQLYAQTRTQASAADIMALYLFESSEYAVYIEASDVRYGSMTVN
TRQDEQTPVAQDKAMLFLSLKYHNQVAVVLTIGFKNKGIDFSNLQKELEAYNGVRTVAEG
NSAAASFNSFLLFIDVINYRIAARDKQYSACLFKGNNGEAEIMVNIFSFSTYTRGAVDFA
TCIVEEYTIIDRAPADHRMRSVNRISVAAAHRNEETKVSFMFESERNLMSRAPASSDSDG
RKNTSEFRTIEIKAGEGNVFADDNQAMDRAISILSAVLTGDIIYSSSTTAAQNLGVKRAY
AGIALAYSRSRSATGKLRSLSYPDRIKTSIQRDDKHAISLTHIYFGAFKHNPTTAFVIMK
ETEDDVSMAEEMGIPGANIG
>Tip_1863
IATDASTALLDAAYDSNVASGPAEFGMLNYQTLIEYTTHLIVEIALKLSSSVVHQCVHPT
TPKKVHYKLYKILLATKLRAVEIIVNNDMENLMSEAKLVQTITYIDDHSEGTVKGETMYV
QLTTDNEVWHYEDIIMLQLYGQPRVQSALANIMNFFVYKCNEFAVYLEATKIRCGSMTIN
SKEDEQATVSQDKAWLLVNLKYHGNLAVTLKIAHEGKVIEMSKLRRHMEAYRGVKRMAES
GSAAAKFNSFLMFLDVIEYRTAAREQQYSSSLFAGESSEAEIMADIISFSAYRKHTLGFA
TGIVEEFTIVDRQNADDRLREISRISVEAAHKNEENRTSFMHESEDEIMSQAPTSDDSDG
EKTEDEFRILQIEAGRANVFADDGAAMDRATNIISAQITSDAIYKQQTSAQAKLNVKRSK
ASIPLSFSTNKGATGVLRCFAIPDRIKVAVHQDQRHFLTINYVFMAAYKYDPTEGYLLLN
DTDDDVSLAKKLGVKAATLG
>Tip_995
IQADAANALMDAAFNTNVKSGPSDFGILNFQTAVQHSRHAIIEVAVLISATIIHRCVQGT
TAGKVHHKLYKIIIATDLKCTELIISNDMENLMADAKLVQTLVYVETHTEHTVKGDIMYI
RLSNTGELWYPETFPIVQLYAQIKVQTALADILNLYVYKASEFAAYIAASAVRYGSLTIE
SKHDEYSKISQDKAFILARIKYHSTVVMNLNISHPNKQIEIAKLKKHLENHKGLKTTQQA
ASAAGDFNSFCFFLDVIDVRVVVRKQQYNTCLYTGNKLEAEIAVEVITFSAFDKQTVNYA
TGIVEEYSVVDNDIAHTRLRSLSRISIEGAHKHEENRISFMYESEDDLMSRAPVHNESDG
EKNKNEFRVLSVEAAGSNVFSDDSAAADRSIQILGANVESDLIYRSNRASEATLNVRRSN
AGIPLSNAQETSASGVLRCFSIPDRVKVAIYTDSRHGLAVAYIVTGGYKHDPTEAFLMIA
DTDDEVSLENSLGLEATRVG
>Tip_2132
IRQDGANALLDAAYNTNVASGVANFGIINYESCVRHTTHATVEVALVLSASILDKCVQAL
TTDKLHNKIYKIIMSQQMECVELIVDNSLENLLGRAKLVQTLVYVDAYTEQTVKANIMFL
KIATKGEVFYPEAFPLMALFSELRVQSAISSILNLFVFKASEFATYLEGTSVRFGSFTIE
SREGEYAKITQDKKFMLATIKYHNSVAMAVEINHRNKTIEVAKLSQHMEHHAAIADTKET
KSATGVFNDYCYFVDVVDVRIIVREHQYNSCLYGGNKTEAEIAVEMFAFSAFARESVNYA
TGVVEEYTIIDHENANERLRDVERINIKSAHKKEESKVSFMYESEEDLMSRAPSHNDSNN
EKGRQDFKVVQIEASGNDIYADDDAACNRATRLLGANVESSIISQARKAAQTRLKVRKAE
QGIPLTRARNKSAGGNLHCLSIPDRIEVALYDDSRHNIMVSYVVTGGYKYDPSEAFLMIN
DTDTKVSLQKKLGVESANVG
>Tip_2133
VRSDGANALLDAAYSTNVESGVPDFGVLNFESAIRHTTHAMVEIAVVLSASVLRHCVQAQ
TAAKIHNKLYKIIMVKEIESVELLIDNDLSNLLVRARLVQSFVWVNSSTEQTVKSDIMFL
KIQNNGESWYPETFPLLQLYAQLKVQSNVASILNLFVYRASEFATFIEADSVRFGSLTIE
SRQDDFAKITQDKAYSLAQINYHSQVSMTLQISHPNKGIEVAKLKKELERFAGVNNTSEE
QSAAGAFNSFCFFLDIIEFRTVVREKQYSTCLFGGHKSEAEISVDVIAFSSFASESVNYA
TGVVEEWTIIDHHAANTRFREISRISMSVAHKTEETKVSFMYETENALMSRAPSHEDSDN
EKDKNDFRVLAVEASGNNTYADDGHAGDRSTQLLGAQVESDVIYKSHKAAQIKLAVKKSN
AAIPLSNARNENAGGVLRCFSIPDRVEIALISEERHTLAVDYVVIGVYKFDPTEAFLMVD
ATDTEVSLQKRLGLDGASIG
>Tip_1492
VTGDATSALLDAAFKTGINAGPANFGILAYNAAVQNTTHSLVEVALEIIATIQHACVQAA
SAEKLNQEIIKIIIWRPLTCTQLLITNGIENLMNDAKFVQNISFIDCHTEQTVKADSMFV
RIGPHEEKLYTEQFSVIALYAQTKLQGSCGNIFALYVFKANDFASNVSADAIRYSSFTIE
TRKDNCTPISHEKEFMVVYLKHHGTVCISLQVDHINKQLEVAQFQQYVEAYRGIRANRDV
TSAAGRFNNWVYYLYVLDLFFAARTQQYSTSFFSGDTAETELMADVIASSALTKETVTLA
TGVVEELATISNQMANERFKHVSRVSISKAHKGEEYKISFMFETASQLMSRAPGENDPDN
EKGQQELRIISIKFGGPSVFVDDSRMSQRAVHIFGANVTSSLVYKQTRSKEAKIHIARTN
DGVPLTKARGSVAAGVLRCFSWTGRVKIGLFSDQRYGLPVTQIYTGAYKLDPNEAFLVID
NTDDEVSLEKRLSVEGASIG
>Tip_3061
VKGDAANAIMDAAYNTGIEAGPANFGVLAYQCAIQNTTETLIEIALSISASIQEACIQGE
SARKINHKLLKIILWKPLTCTELLIFNTIENIMSEAKFVATLLFISGFTEQTVKSDTYFI
RVRTHGERLYAEAFIFLQIYAQSKLQGKCGDILSLFVFKSNDLASNLAADGVRFASFQIE
PREDSCTRITHEKEFMVIYLKHHGDICISLKVDHMHKQIEISQLQRSIEVFQGIGANKEN
VSAATDFNNYIYYLYVLDVHVAVREQQYATSFFCTNTSEAEVMSEIIAFSALSRECVNLA
TAIVEEYAIISNEAAEDRIKGLSRIDISRAHKNESDKVSFVYESENAVFNRAPGHNEPDD
EKDQDDLRLVSIDFGGPSMYADDSRATQRTIRVMGANITNEVVYKTTQSRETKINVRRVL
EGVPLNKARGSNAAGVLRSFSFNGRLKVGLASDERYTLAVSSIYLTAFKLDPNTAFLVID
HTDDEVSLEKRLSVDAPTVA
>Tip_3145
VKGDAATAIIDVAFSRGVEPGPGDFGILNFGATLQNTTHSLTEVALVLSASIVHAGVRAV
STTKMQHDLYKIIVWRPFTCTKLLIYNGIQNMMSEFRLVQTMLYVDLRSEQTVKSDTMYI
KLGQNQETIFIEMFTLIQLWAQQRLQSHLSNILALYVFKASDLASSLSANAVRFGSFRIE
PRNQERTKISKEKEALIVYLKHHGNVAVSLRVDHSHKRVKIAALQRQIEQFRGLKENSEA
KSAAADFNDYVYYLHVLEVHVPARTQTYAAAIYGGSGAEAQVMCEIIAFSALARGCVDFA
SGVVQEFSIISNRVAERKIKSISRVSINTAHKNEEQKVSFAHEAEDEVTNRAPANSEADD
LHDPNELRVISIEFGGSSLLGDNSQAAQRAIRVFGASVTSEFVYKTSEAQETKVNAHRSR
DSVPLNHVEGSAATGVARCFSFPDRIKVGLASDHRYNLAVNQMYMSCYKLNPNDAFLVVS
NTGHDISLEKRLSVEFSRVA
>Tip_3438
VKGDAASAIIDAAYNTGVESGPGDYGLLGFQAAIQNTTHSAIEVAVTLSANIQHACIRGA
SANKLNQELYKIIVWEPLTCTRLIVYNGIQNIMSDARFVETIMYVDGHTEQTVNADTMYI
RLGTHNESIYAESFLLLQIYAQKRLQVSSGDILSYFVFKATDLTSNVSADGVRYDSFQIE
PKESDCTLISHEKEYLLIYLKHHHGVSISLRVTHTNKEVKVAELQREVEQYLGIQANNEA
NSAASHLNHYVLYLYVIDVHFSAHKQQYAQAFFGGDNSEAQIMCDLIAFSALTKSCVDYA
TGIVKEFAVVSNEEADDRLKAISRVSIKSGHKNEETKVSFIYEAEAELMNRAPGHDEPDD
IHQTEQLRVIKIEFGGPNLLGDDSRASQRSYRVLGANVTSEVVYQTTTASETKLQAKRGI
DAIPLNTVTGSASAAVLRCMSFTDRIKIGLMSDERYSLALKQIYMAAYKHDPNEAFLVLR
NTQHEVSLEKRLAVEAAVVG
>Tip_3439
VNGDAASAILDAAYNTGVDSGPGNYGVIGYQASVQNTTHSAIEVAAQLSANILHACVRAS
SSDKLNHELYKIIVWTPVTCTRLIIYNGIQNIMSDAKFVQALMYVDNQTEQTVNADTMYI
RLTNHGESIYAESCLILQLYAQSRLQVSSGDIMSYFVFKATDLASNIAADGVRYDSFQIE
PKESDCTKISHEKDFLLIYLKHNQGVAVSLAVAHTNKEVRVAQLQRQMEQFLGVQASNEA
RSATSSLKNYVLYLYVIDVHLEAHKEQYASSFFGGDTAGAQIMCDLIAFSGLGKSCVDYA
TGIVKEFSIVSNEEAGDRLKSVSRVSIKAGHKNEENKVSFIFEAEDDLMNRAVGHGEPDD
LHQIGQLRVIQIQFGGPNLLGDDSKAAQRSYRIMGAKVTSEIIYATTRTSEAKLHARRGI
DTIPLNCVKGSASSAVLRCTSYSDRMKIGLMNDERYTLVLKQVYMAAFKHDPNEAFLVLR
NTQHEVSLEKKLAVESSVIG
>Tip_440
IRGDAAAVILDSAYETNVDAGSGNYGVLAVKSVVEHRTHATVEVSATISAVVLHACIQTV
AANEMDEKVFRMMVTIGLTCLNLVVQESLENLMNMANLIQSLRYLDERVEHTLHADTMYL
KISENDEKIYPETFSLLQLYAQHRVQMTVANVINWHVFKSGDLATHAGAGSVRYTVVTIE
DQQDEHARVSQDKESLMVKIKHRASISILLWVNHVNKHIEVSKMRQKFKPYSGKSTTSDG
NSVAAEINAFLMYLNVIDVRAVSSEEQYSSGMFGGEATDADVMFELLAFSSFRQQTVSLS
SGVVEEYAILANELCNTRIRSLSRVTIKAAYRSQEKRITYRYESKKQLKSQAPGEQDNDE
KKNTGARRKAKVDAANTNAFVDDNKLADRALQVIGSNITTDIIYRLPHSQKTKFDVTRAH
DSVPLSHSKDIGVSGVLECFTFQNNLRIGIYNDQRYALSVSRIITSGFKHQPATAFLVVD
NSDDEISLEQRLSVEGGVMG
>Tip_3389
IQGDATSVILDSKYDTNVQAGCAEYGVLAMKAVVQHRTHAVTEISLQISATILTSCIQVM
AANEIDEEIFRMMVIMGITAIRLIIHEDLENLMSFANLIQSIRFLDSRTEHTMHAETMYM
KLTTDNERLYPEVLSVLQIYGNHRVQMKLTNVLNYYVLRNSDLAAYSGATGIRYTVVTIE
KQEDDQAKIGQDKEFLTIQIQHRADISIFLRVDNTNKEVDISKLKEDLKPWPGLRTSADA
NPVSADINAYLMYLHVVEVRVSASEEQYSTALYSGSSADADVMSELLSFSAFRKLCVNLS
SGIVEDYAILASDLCHARLRSISRVTVTSAYRKQERRITYRFESKNKMKDNAPSEQDNDE
AKNASARRQIKVEAANANAYVDDNRLGDRAAQIISANVTTDVIYRTAKDRKTKFNVTRVP
EAIPLSHAKDVAVTGVLEAFTYQNNIRIGLQSNDRYTLAISRVITSSFKTQPATAFLPLE
NSDNEIALEQQLSLQSGVIG
>Tip_3390
LQGDAASVILDSKYDTNVQVGCSEYGVLAVKAVVQHRTHAVTEVSVQISASILTSCVQVM
ASEEIDEEIFQMMVVIGLTAVRLIVHEKLENLMSFANLIQAVRFVDSKTEHTMHAETMYM
KLSSDDERLYPEILSLLQIYGNRRVQMKITNVINFFVFRNSDLAAYAGASGIKYTVVTIE
RQDDDQAKIGQDKEFLTVRVQHRADISLFLQVDNTNKDVDLSKLEEDMKPWPGLKTSADA
NPIASEINDYLMYIHVVEVRVSTSEEQYSSALYSGNAADADIMSEILSFAAFRRLNVNLS
AGIVEDFSILASDVCHARMRNLSRVTVSSAYRKQERRITYRFESKNDMKDNAPSEEDNDE
VKDASARRQIKVEAANANKFVDDNKLSDRAAHIMAANVTTDVIYRTARDRKSKFNVTRVP
EAIPLSHASEVAVKGVLEAFTYQNNVRIGLHGNDRYNLAITRVITSAFKTQPASAFLPLE
NSDNEIALDQQLSLQAGAIG
>Tip_1635
IAGDASTVIMDSKYDTNVAAGSPDYGILSVRSVIEHRTNAIIEVSQVISAQVIHSCIQVF
AGDELDQKVFRMMVIIGITALRLVVDEGLENLLTMANLIQSLRYINAKVEHTLHAETMFL
KLTKDAEAIFPEVFAMMQIYAKTRIQMKIANIINFHMLRTGDLAAYAGASSIRYTLVTIE
SRQDEHVRVSQDKEVMMAEIKHRADVSIFMTVNHSNKKVEVSELKTQLKAFCGLDTTADS
RAVAADINAFLMYLHVVEVRIVSSDKQYTAAMFAGDSSDADIMFELLCFSSFRTLAVHLT
SGIVEEYAVLANDLCNARLKAISRVTIKAAYRAQERRVTYRYETKEKLKDSAPSEGDNDE
KKNSSARRRVKVDQSNGNAYLDDNQLCDRASRIVGANVTTDVIYRLTKARKTKFQVSHAD
EGIPLSHSRDVTVAGVLQAFTFQNNIRIGLYGNERYALAVDHVFTVAFKHQPATAFLPVD
DSDDQISLEQQLSVEGGVMG
>Tip_1552
IKGDAASVIMDSAYNTNVEAGSADYGIITVKSVVERRTHSVVEVSVHLSAIILHACIQAI
AASEMDERVLRVMIVMDMTCLRLIINESLENLMSMANLIQSLKYLDAKVEHTLHADTMYL
KLSQNDEKLYPETFSLLQLYKQQRIQMTPAEVINFHVLKSGDLAAQSGASSVRFTVVTIE
NKKDEHSKVSQDKQFLMIEMKHRAEISILLHVNHSNKKIEVSKLRQGFKAYKGLDTVSEG
KSVAADINAFLMYLDVVDVRAVAMEEQYTTGMYGGNESDADIMFEILAFSAFRQLTVNLS
SGVVEEFDILANDLCNTRLRNISRVTIKAAYRAQERRLTYRYETKNELKSEAPGEQDNDE
LKNTSARKKAKVDAANANAYVDDNKLADRPLQILGSNVSTDIIYRLSHSQMLKFDVSRVN
DSVPLSHTRDVAMTGVLEAFTFQDNLRVGLYSDKRYALAVTRIITSAFKRDPATAFLVVD
NSHDEISLEQRLSVQAGVMG
>Tip_1553
IKGDAASVILDSAFDTNVSAGSADYGVLSVKAVVEHRTHAVMEISAHLSATLIHACVQAM
ATHEIDGKVFRMMVVIDLTCILLIVADALENMMTKANMVQSIRFLESRVEHTLHADTMYL
KMNSDDEQLFPEKFAFLQLYAQNRVQMTIADVISWHVLKTGDLATHAGASSVRYTVVTIE
NQEDEHAKVSQDKEYLMIKVKHRDDISVILHVNHKNKEIEVSKLRQGFKPFTGLRSTSDA
RSVAAEVNAFLFYLHVVDVRTVASDEQYSAGMYSNDASDADLMFELLAYEAYRRLTVTYS
SGVVEEFAVLANELCNTKLRHISRVRTKAAYRSQERRITYRFEAKETLKSAAPGENDNDE
LKDASARREAKVEKADENAFVDHNKLSDRGLQLMASRVTTDLIPRVAKTRKMKFDVTRAN
SAIPLSYTKGVSVAGVAECMTFQNNIRVGLYTDDRYAVAVSRIITSGFKYNPASAFLVVD
NSDDEISLEQRLSVQGGVMG
>Tip_2926
LKEDAADTFLDVAHESNIQAGNSHFGILPIRCGVDHRTRGAVEIAMFLSATVLSACLHPL
SGSELHRSIFRMMVGMSLEAIDVVVREGLDELLNMARVIEKLLFIDAHAEHAVESDTMYM
KLASAKEAIYAEHGMLLSVFPQRQMNLQAAHILCYHIFDESELEGHISASTIRFPIVTIE
GRKDQNEVVDQEKKFLMVRLKHKGDVPLEARVEHTNKSVKVNKIVRMMKSWKGLQSSSEA
RKIGADFNGFFFYMNIAQVHIVAHEQQFTTSLFSTKACDTEVTFDLYADSAFSASCVDCN
STVVKPYTLVSHGMAEKRVRSIARHTVYAAYRDQEHAVAFRVENVDALRSAAPATDDNNE
IQGATARKTAEVSVPKADTHTNNNRLAEQSIYLIGSKVTTLSIYRVTNTVTMNFTVNSAL
DAVPLAAASDASVSNSTKSMSHGNSVRLGLISDKQHGLALNNIFTAGLDGEPNQAFVTVE
DSNHDISLRQKIEVDAASIG
>Tip_2927
IEQDASDTFFDVAYQSNIQAGTSDYGMLPIRAAIEHRTRGAVEVANFLSATVLSVCVHPT
SGPEIHRKIFRMMIAREIQAVDLLIQENLDEILKKAQVIETVMFVEQLTERAVKADTMFL
KMNTAKETIYKERAHMLAMFPQLKMNLQVANILVYWIHDENEMAAHISASTIRYPLVTIE
GREDQHAIVTQEKKYLLMRIKHKGDVPLMAEVSHANKPIKLSRLRQMLKSWKGIRSSQES
ETVAAEFNGFFFYMNIIEVHTVASAEQYSTTMLGTKSADTEITFDAYADSAFRNDCVDCD
SAVVKEFSLISHGLADKRVRTIARHTVYATYRNQENALTFRVETIHELRSASPATSDNNE
RQDTGARKTADVSVVKSDVFVNNGRLADRSIHMMGSNVTTLSIYRVADPVTVNFSVTSAH
DAVPLSAGNDVSVSNATKALSYSGSIQLALNSDNQRGLAVTQVFVEALDSEPNTAYILVE
DSNHDISLPQGIDVEVGSLG
>Tip_2112
IRGDASKTFLDVAFASNIAAGTADFGVLPIHAAITHRTKGAIETADLLSANIKQACLHAI
SADEFHYKIMRLMVYASVSAIRLVVGEELEDLIEQAGVIKSIVYIEELTERSLRGDTMFL
RMTNKNELLFAEVALIIGLWPQLKMQLQVVGVIAYLVYDDAEMAANIAAPTIRYPVLTIE
AKQDEHCIVRQEKKYLAARIKYKNEVPILVHVNHMNKEVKLTKLRQSMKAHKGLKKRSEN
KAVAAEFNDFFFYLSVVEVRAVASNENYSPALMVTDRADTEITFQLYAASSFSKHAVDLD
CSIVKDFDVISHGIADERLRDIARHSVYSCFRNQEDRMAFRHESINELRSATPAHEDNNE
KTNPDARKIAEVSAASANMFVDDNRLAERPSHVLGSSVTTTVIYRVTKNLTSNFGVARVY
ETIPLTWARNICVAGSERAFSYSDTIRVAMYTDARHHLTVSQVIIEGFKHRANSAYILIE
QSDNDISLDQALDVNSGTIG
>Tip_2586
IHGNRAMTFVDVRFASHIKAGGTSFNVLPVHGAIEHRVQGEVEFAVQVTATIKSRAFHGV
SAGEIHHELLQMLVSKQMNAVRLVVNETVQDLLDRASMIKSQVLIGDFPEKSIHKDTGFL
RLSTKNEAIHMELALLLSLWAQIKVQLEKGDVLAYFVFDESEIAAHVGAPEIRFSAVTID
SKRDEHTRVEQDKRFLFIRMKRQGTIPVLVRVDFRNKKVKIAQLKQNLKGYGGLHKRKEA
PNVPAQFNDFFYYIDVVDVRPVGSQKRYSKSLWTTDNANSDTTYAVFVDAAFTHESVNMD
CGLVQEFSVINHSRADQRFRSVARHSVYCAYNGKESQLTFRCEHTGELRSASPCHKENDD
KQDSDARKTAEVAYASANVYADDNQMPNQVVHILGSAITTRIICKLTKPLTSNFYVGSVH
DSISLEEAKDRGVAGNLRAFSYSGSSKTALWDDERHTLSVTHVYIEGFDYSPSAAYIILE
NSDKDISLDQPLDVDVNSVS
>Tip_2587
IHGNASTTFIDVRYASNIEAGGVQFNVLPIHGAIEHRVKGVVEIAAEFSAAVKPSAFHGI
SSGEVHYEILQMMVAKQLNAIQLIIGEGVQDIMSKAALVKSQVFVAQLPEKSIRADTGFL
KLTTKNELLFQEIALLLGLWSQYKVQLEMAGVIAYYVYDDTEIASYVGAPEIRFPAVTID
TKRDAHALVSQEKRYMFADMKHQGQIPIIVQVQYKNKPVKISQLKQELKAYGGLRKRKES
PSVPSQFNPHFYYIDVIDVRAVGSARRYSQALYVSDSTDSEVTFQVYVDSAFPRQGVNLE
CGIVQEFTLISHGRADKRFRSIARHSVHCAYRGKENQMTFRCESVNDVRSASPCHKDNND
VQDSDARKTADVSYANSNVYVDDNRMPDRGSHVLGSAITTKVIYKLHNSLTTNFEVSSVR
EAISLTDVSNRGVTGNLKAFSYSSSSKTALWADERHHLLVSQIFVEAFDRNPSAAYIILD
ESDKEISLDQALDVEVNDIS
>Tip_2987
IKGNGGKTFLNVAFDSNIDAGSANFGLLPFHASVDHRTKSRIEFSDSLLATVSHKCLHVV
SSSELHFKIFRMMIAQSLAATKLVIGNQMEDLFSKAALIKTMVFAKELSEKTVSTETMYM
RLTSKQERLFLEASLLLGIWSQRKVQAKLMGVISFLVYDGSEVAANIAAPMIRFPIVTIE
TKRDTHAIVNKEKKYLALRFNHKGEVPILVRINYGNKDVKVSRLQQALKGYAGMHKRRKN
KAVSAEFNNFMYWINVIEMRQVASSQQYSSALYSNEASDSEIAFEVYVEAAFSRHGINCD
RAVVKEYAVLSNGLAKARPQSIASHSITAPYRYREERITFRFETIDALRSAAPAHKDNSD
IQEPNTRKMADVSAVNSDIFSDDNRMAERAAELIGSSVTTTVIYKLSRELALNFDVKSSK
DAIPLTQTENCSVTGNLNAFSFATNVRVAMYRDSRHQLSVSQVYVAAFDNDPTSAYILVD
ESDHEISLDQAVDVPAASLG
>Tip_2988
IQGNGGKTFLDVAFESNLDAGTQNFGLLPIHAAIDHRTKARIEFADTVSATVKHKCFHSM
STKEMHYKLFRMMVSKKLSATRLIVAENLSDIVSDASLIRTLVFAKELNEKTVRTDTMYM
RLSTKNEALFMEVALLLGIWSRQKMQLQVAGVIAFFVFDDSEVAVNIAAPMIRYPIVTIN
SKRDAYSIVSREKKFLAIKLKHKGAVSILVQISYGNKSVKVTRLQQALKSFKGVKKRNKG
KTVGADFNDYIYYINVVEVRTVGSEQQYSNALYTNESRDTEITFEYYVESAYSRHAVNCD
CAVVKEYAIISHGVASERPRDIARHSLYAPYRNREARVTFRFETVGALRSASPAHGDNND
IQEPGTRKIAEVSAADSEIFVDDDRMTERATDVLGSSVTTTIIYKISQELALNFNVRSSN
EAVPLTQVRNVAVNGNLNAFSYTSNIKVAMYQDKRHALAVEQIFTEAFDNQPSTAFILID
ESNHDISLEQALDVDSAALG
>Tip_504
LEGDASNTFFDVAYASNIQTGSGDFAVIAFHASVEHRTHGAVDVANLMSASVLHACIHHV
SGGEFHHKIFRMMVPKGVSAIRLVMAEDLGDWLEQAQKIKSLVFISELSERSVRADTMFL
RMSTRNDTVYQEHALLLGLWQQLKMQLETSGILVFYVFDDSELAANLAAPMLRYPIVTIE
AKQDEHAIVQQEKKYLLAEIKHKGHVPIVVQVDHTQKPVKLTKLRQRFKAHRGLKKRSDS
NTIAASFNDWFYYLNVVEIRRVGSEAQYSDSLYATESTDTEVTFEIYANSAYARTAVSHD
WAAVKEYSIVSHGIAAERLREVARHSLYSSYRNQEGRLTFRWESIGQLRSAAPAHGDENE
KQNPDARKLVEVSAANSNLHVDDNKLTERPRNVLGSNVTTTVIYRITEELTINFEVSSVH
NSIPLSRIAEVGVSGNLKAFSFSESVRVALRPDERHRLTVGQIIVSTFKHHPSSAYILIQ
EADNDISLDQALDVRASGLG
>Tip_2189
IKGGAASSLLDIAFSSSVPTGQSNFGVVPIRAAIEHRTRCTTEIANFLSANIMHQSLHSI
SGNELHDALFRLMIAVDLSAVELVIKEQLENLIERAHLIEAFVYVGRWTEHNIRADTMFF
KMDTSNEIVYQETVQILGLFPQYRMQLALCGVLAYWIFNDGELAANVPAPSVRWSIVAIE
TKEDEHALVSQEKKYLAITLKHKGKVPIAMTVDYGQKEVKISKLQKQYKGYKGLETCTEG
QTVAAEFDNYLFYLNVLEIREAASRESYASALYAAKTCDTDITLNVYSDSAFSKHAVNCD
SSVVKELNVVAYQLCPKRILSCARVTVQTPYRDQEQHITFRFEDLGDLRSASPPHDDDNE
THNMNDRKMIEVSSADSNIYVDDSRLAERGAFVLGTNITTTIIYHLNETLRINVDVTSAN
EGIRVTKATGIAVAGPLECFSFQSSIKVSMRSDRRHGISIQYVWIAGFKQNPTAAYILIE
ESDSEISIEAKLEVAGAALG
>Tip_2190
IKGGASASLMDIAFSSSVESGQSGFGIVPIRAAVDYKTRTSTEVAAAFSANIVHACVHAA
AASELHDAIFRLMISVDMAAANLTVPEDLENVIERAQLIEALIYVGKFNEHCIDGDTMYF
KLRSDNELVFVEQARFIGLFPECKMQIAVTSLLGFYIFNDGDFAINIGAPTVRWKVVTIE
SREDDHALVAQEKKFFAMELKHKDDVPITLRVTYNQKEVKLSKLKQRYKSFEGLKTASAG
HEIAAKFDNFLFYLDIIEFREATRWEAYSTSLFAGDNGDTSVTAAIFADSAYGRHAVDCD
SAVVNEYEVVGYEMCPKRIRAVARVTVQSSYRGQRHHATFRFEDLNRLRSAAPPHDDDND
VQGANSRKMVEVSQASANIFVDDDRFSERGAYILGSNIVTTIIYRLDRTRKTNVEVTNAH
VTVPLTKASGISVSGPMECFSYQGTVKIALYEDMRHALGVPHVYVTGYRREPSTAHIAID
QSDAEISLEARLEVTGSSVG
>Tip_1359
IQGDTASSLIDVAYPSNVRGGNSNFGVVPLRAVVEHRTRSTVAISNVLSASLKHACFHAV
SVAELHASLYRLMVATDVSAIELAVEEGIDNLLSKARLIETLAYIGKLTERSIRSDTMFL
KLSNGKEFLYIQESKLMGMYPQKRMQLSLCGVLGFMIYDDSELAVHIAAPSVRYSIVTIE
SKRDAHSLVAQEKRFLAIKLKHKNNVPVSMMVEFAQKEVKVSKLQRLLNGWRGLQSTSET
ETVSAQFNDFMYFMNVMEVREETSEETYVAALLANKGGDTDITLTIYADSAYERFAIDCD
STIVKEWSVVSHAVCAKRMRSLARVTITAQYRNQEDQVTFRFESIEDLRSATPAHDEEND
RQNMAGRQRINVTSADINLYVDDNRMADRAMHIMASNVTTTVVYHMSQSLVVNVHVSSVH
NGVPLSHAQNVNVAGPLRALSFEPTVQVSVQVEQRHSLAVSQIYIEGFKQDPTTAYILVD
NSDNEISLDARLEVQAGALG
>Tip_3111
IQGDTSTSLMEVAYPSNVRGGTADFGIIPLRAVVEHRTKSSVAISQILSASMKHACFHMI
SMNEMQASLYRLMVAQDVSAVELAVDEDIENLMSKATLIETLSYINSFTERSIRSDNMFL
KLSSGNEFVFAQESKFLGLYPQYRMQLSTAGVLGFFIFDDSEIAVHVAAPSVRYSIVTIE
SKRDEYSVVTQEKRYFSVKLKHKDEVPVKMMVCFFQKQIKISKLRRLIKGWTRMLSVSEA
ESVVANFNEYIYFMNVMEVREAATNETYANALFASKGGDTDISLEIYADSAYEQFAIDCD
STIVKEWSIVSHTACAKRVRTLARVKITVQYRNQENQITFRFESINNLRSATPAHNSEND
RQNMDGRQNVDVESAEINLYVDDNRMADRRMHILASNVTTTVVYHMSKALLINVHVTSVH
NCVPLAHAKNVGVAGPLKCLSFEPSVQVSIHIEERHTLAVYQVFIESFKSNPTDAYILVD
DTDNEISLDPRLEVKSGSLG
>Tip_3112
IEGDTSSSLLEVAYPSNVEGGNGSFGVISLRAALEHRTKAQVAVSYILSASVKHACIHMI
SIGEVQCSLYRLLVSEELDAIQLAINEGLQNLLPQARMVETFSFVDAQVERSIRTDNMYI
KFSAGMELVYIQAGKACGLYPQLRMNLSTAGVLGYYVFDATELAVHMAASQVRFPIVTIE
NKQSAHSEVAQEKKYMSVKLKYKAEVPIKMMVSYVGKKIKISKLRQLMKGYDDLRALTET
ETIVSKFNKFMFFMNVMEVRQATTKKTHASALFSNNISDTAITAEIWGNSAYDAHAINFN
SAVVREWDIISATVCTTRLKALARVKISVSYRNKENQLTFRYDAITDIRSATPTDEEEDN
VQNATNRQMVNVESAEMNIYVDDTKMADKSAHVLASKVSTNVVYKVSKGLIINVQTTSCQ
DGVPLTRSKSVTVTGRLKALSFEPSIQVALHNAEKHTLAVTQIYIPAFKSEPTDAYILVK
ESSNEISLDPRLDISVGSLG
>Tip_1278
IRGDTASSLLDVAYASNVEGGNADFGIVPYRAVIEHRTRSQVEVSNVLSATLKHGCFHAL
SMGELHEAMFRMMVAADLSAVELAVEEDLENLIEKAQLIEALLFIGEFTERSIRCDTMFF
KMKTNNEVMYAEEFKLLGLFPQYRMQLALCGVLGFFIYNDSEIAVHAAAPSVRYSVVTIE
AKQDAHSLVSQEKRYLAIELKHKNSVPVSMKVDYSQKEVKLSKLQQRYKGWEGLQSCTEA
KTVAANFNNYMFYMNVMEVREATSREAYVSGILASKSADTDITLTVYAESAYAKHAINCD
STVVKEYAIVSHAICAKRMRELARVTITSSYRDQENRVTFRFESIDNLRSASPAHNDDND
RQNMQGRKKLEVSSANINIYVDDNRMANRSAHIIASNVTTTVIYHLTETLVMNVHVSSVY
DAVPLTQARGVAVSGPLRCLSYENTVRVCLQGDDRHSLAINQVYIEGFKHDPTTAYILIE
ESDHEISLDARLEVQAATLG
>Tip_534
ISGDAGQSFLDVAFSSNIDGGSADFGIIPIEAAIEHRTKAAVEVGVFFSANVVDVCVHPV
SADELDKKIMRMIVTRAITAVRLVINEGLDNLMNKAKLIETIMFVHKNTEHSIHSDTSWL
KLGDDGDIVLTDEFQLMGLFPQREVQLATGGVLGFYVFETGDLAAKVSSPTARFSVISIE
AKEDQHSLVSQQKEYIALKLKYKGDVPVMMQVGHSNKDVKLSKLRQLLKAYNGFHSMRET
KSVAAEFNGFIFYLNVVEVREVESHDQYGAASYASQNSDTDVMFSIYADSAYEKYSVDCD
SPVVQEVAIVNHGLCGQRMRTISRVTIHAAYRSQEDALTFRCEAIGSLRSRSPAQADNSE
AQNTEVRKCVEVDKAGANLFVDENKLSERACHVLGTDLTTDLIYEMGQALKIMFNVTSAH
EAVPLNNGKNISVAGEQRCISWQGNVRIALSADDRHNMCVSHVLVGNYKENPNTAYILLE
ESDDQITLEQKLDVDAGSVG
>Tip_852
IAGDAAASFLDVAFSSNIKGGTADFGVLPIESAIEHRTKAVVEVATFISATVIEACVYPV
SADELHNDLLRMMVARQVTATRLVVGEELDNLMHKAKLIESFLFIHTNSEHSVHADSTWF
KLSKDGDLMLTDEFQMIGLFPQHEVQLATGGVMGYYVYETADLAPKVTAPVARWSVISIE
AKHDPHSLVTQQKKLIALKLKYKGNVPVTMQVGHANKKIKLSRLRRLIKCYNGLHSMHEA
ESVCAQFNGFLYYLNVIDVREVESEDQYGGAFFSDNASDTDIMFSVYSDSACTRQSVDCN
SPVVQEYEIINHGLCGQRLRSLSRVTITASYRNEEDKLTFRCESMNALRSRSPAQSDNSE
TQNAEARKMVEVDKVGANLFVDENQLAERPKRVIGSDITTDVIYELYQSLKITFHVTSVD
EAIPLSNAKHITVNGKLECMSYEQSAKIALSTDERHSMCISHIFVGNYKEDPNTAYILLD
TSDDQISLEQRLDVDASSLG
>Tip_2250
ISGDAATSFLDVAFSSNIKGGTTDFGVLPIASAIEHRTKAVVEVAIFISAAVVDVCIYPT
SAGELHNQIMRMMVARQVTAVQLVIDEDLDNLMHKAKLIETFLFVHANSEHSIHADTTWF
KLSKDGDLMLADEFQMLGLFPQDEVQLAVGGVLGYFVYETADLAPKVSSPTARWSVISIE
AKEDQHSLVSQQKKLLALKLKYKGHVPVMMRVGHSNKKVKLSKLRRLIKCYNGFHSMREA
RSVCVQFNGFIFYLNVIDVREVESQDQYGAALFASNSADTDIMFSVYSDSACNKHSVECN
SPVVQELEVINHGLCGQRMRSLSRVTIHASYRNEEDKLTFRCESINELRSRAPSQADNSE
TQNAEARKMVEVDKAGANLFVDENQLAERAQHVIGTDITTDVIYELNQSLKITFHVTSAH
EAIPLSNARHISVNGPLQCMSYEESVKIALSSDERHTMCISHIIVGNYKEDPNTAYILLE
ESDDQISLEQRLDVDASSLG
>Tip_3674
LTGDASNSFLDVAFESNIEGGASNFGILPIDAGIEHRTKTVVEVAAALSASVLDVCLYTS
SAKDLHNQVLRMMLGMQASAIQLIVEENLESLMHKARLIETVVYVHEQSEHSVSADTEWF
RINKDGDWVLVDVFIVFGIFPQHEVQLACVGVLGFFVYESTDLAPRISSPTARYTIISIE
AQQDQHSSVAQEKEFLALKMKFKGNVPIVAKVGHRNKNVKISKLRRLIKCYSGFQAIRES
RTIVISFNGFLYYLEVVEVRQVEHAEQYGTSMFVENDADTEIVFDIYQDAACDRQAVEYQ
SPVVKELTVISHNMCGDKLRVMSRVTIRATYRNKESKITFRYDAIEALRQRAPAQADNTE
LQDADARKVIKVDHAGTDVFVDENRLCDRAQHLMATEITTDVVYEISKALKLTFNVRSVS
QCIQLAHAQHLSVNGPLQAMSFEESVKITMTSDRRHSIVITHVVAAVYKDGPNAKYILVE
GADDEITLEQRLEIDAAALG
>Tip_3675
ISGNAASSMLDVAYQSNIDGGQGNFGVLPFDAGVDHRTKTVVEVAAVLSAAVLDVCIYAP
SADDLHHKMLRMMLAPQFSAVQLVVEENLENIMNKAKMIESMQYIHDHSEHSISADTEWF
RLNADSDWLLVDVFILFGIYPQNEVQLAVAGVIGFYVYESSDLAPKVASANARYTIIRIE
ARTDQHSLVSQEKQLLAITQKFKGNVPLMVNVDHKNKHIKISRLRRLVKAYTGFRAIREA
KTVAIDFNGFLFYLEVVEVRQVEHDEQYGTALFGANEADTEVMFDIYANAACDHQAMDFQ
SPVVTELSIISQDVCGDRFRVLSRVTISASYRTKENRLTFRLDSVDALRQRAPGQTDNTD
IQAADARKIVAVDHAATDTYVDENQLCDRAQQILGTDITTDVVYEISRSLKMAFNVRSVQ
QAIQLTHAKHLQVNGPLNAMSFEDSVRISMRSDARHNITVTYIVASSYKDGPNRKYIIVE
GADDEITLEQRLEVESATLG
>Tip_14
INADAASSFMDVAFATNIDAGSSEYGVIPIKAATNHRTHAYVEVAETLSATVVEACVHPL
SASELHHKVFKMMVAQELTCLRLIINEEINNLISAANLIQSVVYIETETENTIHADTMYM
KVAKNNEALFPERFQTLAFYSQKEMQLATSGVMNFYVFDRADLAAQVGSPSVRWSLVVIE
NKEDSHSSIQQEKEMMMVAIKHRDNIPVLMQVEHKNKDVEISKLRQHFKTHEGVHSTSDT
KSVSTKFNAFILYLNVVKVRQVSSTEQYASSIYASETVDTDVMMETYSTSAWRKHAVKFS
SGIVQEFTVLSQGVCNKRLKDLSHVSINSAYREQENRVTFRVETKSELKSRSPSQSDNDE
KKDVSARRRLDVDAAGINAFVDDERLAERAVQVMGANVTTEIIYRTTRSQKTKFGVRSAT
DAIPLSYSRNVGVQGPLECFSYQGALKIGVSGDNQYRLSIVQIIVGGFKREPSSAFILIE
NSNDGISLEQKLDVHASALG
>Tip_1149
VAKNESSAVIDIQYETNVAAGSTAFKILAYTTGLDRRTRVILEIPQVITADVMKRCVQTV
SVTEASYHLLRLLIALALACLQLILDREIQSILNRSKPIEALCYVETASEQSVTAESSWI
QFSKDTELRWTELFAILALYVRREAEMASGEILALYIYDSSELPTRVAAPTVTASAMDVD
KHRQSRRKISREKKWAQVLMKRRQNVTITLRIKWVHTELEASRLQRHIDTCQSLSAVEEA
KSIPATFKKYLYYLAVISFYLKGRSRIYPKAFWARGTANSQLMMELFPDYAWTRAAVNFD
NAVVQEFGAVTHDVADSRLKNLDYVSIAAAYQKQEQKITWTLQALNRFKSELPSSEENDH
ASSVGHRRDVNVVTACGNVRVNENKIPGRAKGIIGNEVTTTIIYTVSWAKDQLFNVTETE
SAIVVVAGKAQATSGPSRPLTYSDGIEVALFNNEKWTLVVANVFVAGYKAHPSKAFINLD
TSNQNISIEEQVNVEAASVG
>Tip_1150
VNKNENAVLLDIQFQTNVHAGSADFKILAYTTAVDRRTKAVVEIPQMLTADVLRRCMQCP
STDEASYHLLRLLVCRALACITLLVNRDFDSLICTAKPVEQITFVNARSEQSVEADSTWM
QITADKEEKWMDLFAWVGLFVRHTAEMAKGEIVSLYIYDTNELPEHVASPSVTCSIMDTD
NQRQSSRRVSREKRYIQVLLKRRQSVTVALKINYYHKKLEATRLQKTLDACNSLASIKLA
TPVPAPFKTFMFYLAVISYYNETQAEQYKTPFYARTSTETEVMMDVYPDYAYSKHCVDYN
NSVVQEYGSVTHELANGRMKALDNISIKAAYQKREDRVTWTYESLDTCKSELPADGENDH
HSNVDRRREFDVATACANQRVNESPVPNRGRGILGNEVTTNVISKLKSLRDLTLNVKEAQ
DALAIVAGSNQATTGPNRPLTYSDGLEVAVDTNQKWSMCIGNLFVVTYKAYPTSAFINLD
TSGQDVSIEEAIDVESSQIG
>Tip_773
VEKDEVAVMLEIQYQTNVEAGSSNFKILSFTAAVERRTRVMIDVPHALSATILKRCVQAT
SVDELSYHLLRLLVTHAVACVALIVERDMASLMGMARLVEQFVFVSAYSEQSVAAESNWM
QFASDDEEKWIEQFGWCGLYVRYTAQMAHAEIIGWYIFDTSEMPERVAAPSVTCSIMSVD
NQKQAQRAVSREKRYMQILLKRRHDVTITLKIDWFHKDIECAKMQKQLDLFQNVAHIKEE
ASIPTKFKTYLFYLAIVSYYYETHGEQYKNPLFARDSSDTEIMFDIYPQYSYSKHCLDFN
NAVVEEHGTITHELANGRIKAIDYVSVSSAYQKREGSVTWTFEALDRYKSQLPVEDDNDH
HSNISRRRELDVATTCVNVHVDESKLSGRAKGFLGNKVTTDLIYKLSRTMPIELKVHDAA
DVLPISAAKDQETGGPTRALTFSEGLQVVLQNNVRYTLAVTNVYISAYKYYPTTAFILLE
ASNQEVSIDEGIDVKPTEVG
>Tip_1241
VRRSEATVMLDIQYETNVSSGSSNFAILAFTGSLDRRTRVMIEVPKTLCAPIVRRCLLAS
SSEEASHHLMRLLVATTIASVDLIMDRPLSSLMTMARLVEQMMYMNAHTEHSVDSESSFL
QMSMDDQHKWVEAFGWTSLYVRYSAQMSHAEIISYYVYDTNELPEHLAAATISFAIMTVD
NQRQDQRRVSRQKSFLQVLLKRKHNITVIFNIDWIHKDVEVTRLQERIDLFDSMETLQEA
TTICACFKTFLYYLAIVSWYYEAHDEQYNAAIFSQDRGDTEIIFEVYPEYPFSQNGLDWS
NSVVEEHGIVTHAVANAKMKSIDNISVLAAYQKRDQKISWTFETLDKFKSQLPFEDDNDH
HSNVSKRRAVQVATGCANTYVDENQLAGRAKNVFGNKVSTEMIYPVSATMPLELNVKEAF
QLLPISRSRGHSTTGTNKSLTFTDSLQVVLKTNARYRLSVSTVYVASYQYSPTSAFILLE
ASNHEVSLDDGIDVNPVQIG
>Tip_2981
LKKDEVPTLLDVQYQENIEAGAARYKALSFTGSVERRHRVNIDIPADLSAPLVERCVQSQ
STDEANHHLMRFLIHRDLSSVELVIERKLNSLILMARMVEQVIFLNEHTETSVSAESNFM
QFPTQDQEKWSEIAGMTAIFIKFAKQASHTEIIAYFVFDSDELPAHMAAATISFAILTVD
NQKQNQRQVSREIEFMQLQLKRKDNITIIFTIGWAHKQIEVAQLNKRLDIQESQTTLQES
CNFAAQFKQYMYYLEIVDYHYECHKEQYSAPVFPSNAPDTQVIFQVYAKYPFNDQGLDWG
NSVVKKFGVVTHEVANQNVKSVDNISVLSSYESRDNKVSWTWETLSQLKSQLPCENENDH
QSDTDKRRIVEVAHGCANVYVDENELGDRVKHVMGNKVSTQVIYAINRALTLELNVREAW
SCLPVSRGRGNCTGGSQKALTKSNAVQIVYNADARYELSFSTIFVGGFQDNPTRAYIIID
TSNHEIALQDGIEVDAASIG
>Tip_2982
LHKDEATTLLDVQHHENVEAGAADYKVLNFTGSVERRQRVNIDIPVALSAPLLEKCVQNG
SVDEASHHLMRFLFHRDLASIELVVHRKLQSIMLMAKLVEQVVFVNEYTETSVDSESNYL
QMPKQDQEKWKEMFGFTALFIKHAKQMSKSEIIAYVVYDSDELPAQMAAATISFAIMTVD
NQQQNQRQVSRQVEFLQVRLKRKDQITMLFTIDCAHKEVEVNQLAKKLDFQQSLKTLQED
CSFAAEFKDFLHYLAIIDFYWDCHQEQYNSPVFAPNSRDTQLIFQVYAKYPFTAEALEWG
NSVVKKFGIVTHNVANRNMKSVDNISVLASYENRDRKVSWTFETLNKLKSQLPCEDDNDH
KSDADKRRIIEIAQGCANVYVDENELADRVKHVLGNKVSTQVIYPINETLPLELNVEEGR
SLLPVSRAQGHATAGTTKALTFSDSLQIVYATDARYKLSFSKIYVAGFQKDPTRAFIVVQ
DSNHQVALQDGIDVEAANVG
>Tip_2360
LKKNEAATMLDVQYDTNVDAGSANYKLLNYTGSVDRRHRVMIELPASLSAPIIKRCVQAQ
SPNEASNHLMRFLVHKEVASVDLVIHRDLSSIMLKAKVVEQVVFLGEYTETSVSAETNYL
QLSTDDQDKWKEIFGFMALLLKFQKQMSRAEIIAYYVFDSDELPAQLAAAAISYTVMTVD
NKQGQQRKVTRQKEFLHVLMKRKGSITVIFTIDWLHKDIEVAQLQKRLDLQNSMKTLQES
CSFCAQFKNFLYYLAIIDWYYDCHDEQYNSPVYVPNSKDTEIIFEVYAKYPFSKAALEWG
NSVVKKYTIITHNAADRKIKTVDNVSVLAAYESRDNKISWTWETLEKLKKQLPAEDDNDH
QTDADKRRILDVAQGCANVYVDENELGDRGENVFGNKVSTQIIYPVTASMLLELNVKEAN
ELLPVSRCRGTSTTNTTKALTWSDQVQIVYKTDTRYRLAISTVFVSGYQQNPTRAFILVE
EANHELALQDGIDVDASQIG
>Tip_33
VNDDESPIIIDIAFSTNVEANGSDFKLLAFDSAISRVTEAFMEIPRRISAPILAMCVQAL
TVTELSVHILRLLVPNEIACISLIVKSTVESMLVLAKIVEATTFVEPPSEFTVTAEASYL
RLSAENETMFTERFLYMGMYSRHSCQASMADVIVYFIFDKGEMPEYLTAPSVTFSVLRND
TKRQANSKVSRDKHFLIVDIKHRSNVCITLRIGFQHKEVECSRLKLYMETYTSVKSLREG
HNVACEFNKYVLYLGVIKWQSQSQEEQFKLALFAQANRDTELMYDVAPQYAYSRRVLNVG
HAIIKELSVCSHEQAHERLRAADHLSVNAAYKRRDDKVGWTYETVNRMKSRLPSDSASND
LSNIKKRRALEVIQSCCNLWADEDRALGRGQSILANRVSTDVIYEVTHGKITEFSVQEAF
EALKVTKARGMTTSGPSEGLTFSQGIKVSIRDNRRYTFTVNQIFVSSYKNQPASAYIALP
PPDISLALDERIEIYNAAVG
>Tip_2158
VKENETRVILDVAFKTNVAANGSEFKLIGYDSGVSKRNNAMMETPTKLVASVVAKCVETS
TVQEAEIAIMRLLVVREFAAIQLVIGSSMPDILALAEVIEALVFVEAPTEFTLAAEASFI
RLTTREEFIYEESALFLGMYIRLACQTSMANVIVLFLLDQGSLPEQMTAPSISHAVLKRD
TRKAGNCQVTREKHIVIVTFKHRSDVTIVIAISWAHKEVQISRLQRAIEPFRQLRSLRES
TAVSEEFSSYVFLLGVVQYYMHSQEKCFTQALWANNSTDTEISLEIFAKYGFSKRALDIN
QALVKEYAVITYEIGSERLKGVDHIAVQCGYQKRDDTINFTLASLNEIKARLPAEDSSND
ISSFDQRRQVGVIFAAANSWADDDIAAGYAGNIIGNKVSNASIHKIPRSKTAIFNVQEAV
DSLVISSAEDLDTSQPGQFLTYGHSVKVSQKTNDRYYLGIDEIFQNGFAQGAPGAYISLP
DQDLEVELEEKIEVFNANLG
>Tip_2159
VKENEATVIMDIAFSTNVAANGSDFKIIGFDAAVSRRNDAAMETPIKMIATILAKCVEAT
TAREFEVAILRLLIDRNIACVQLVVKSDMPDLLMLAEIVEALVFLKTPAEFTIASEASFL
RLTQRKELTYEEVALYLGMYIRHACQSSMANVLVLYLLDESELPEQMTAPTISFCVLKRD
TQHQGNCNVSRDKHFVLVQFKHRSDVTIIIKIRWTHKEVKISRLKRALEAYRTVKSLKES
KAVPEDFSNYVLYLGVIQYYTQSQDEQFNQALYASSSRDTEISADVFPNYAFGRRALEVN
QALVKEWTVISYEVGGDRVRGVDHIAVASAYQKREQTVNFTFESLDRIKARLPAEGASND
VSNVNKRKQVEVIFGASNSWADDDQATGYSGGVIGNKISNDTIYRVPKARSVIFNVREAD
SLLVVSTAANLSMSQPGQFLTFGHSVKVSLKSNERYYLGIAEVFANGYAQNPAGAYINLP
DQDLNVALKEKIEVFNAVLG
>Tip_1325
IQENEGTVILDIAFKTNVEANGSDFKVLGFHAAVSRRNDSLMETPAKIIASIIARCMESS
TAHEFEVAILRLLVVVDLACIALVVKSDMPDVLMLARMVESLVYVQAPTEFTVATEASFL
RFTNRKELCYEEVGLFLGMYVRQASQSSMTNVLVLYLLDTGELPEQMSAPSISFCILKKD
SQHQGNCNVSRDKHYVLIRFKHRSDVSITLKIEWVHKGVKITKLQRTMEAFRTVMCFKKA
RAVAEEFSDFVLYLGVIEFYTHSREELITASLYTSSTNDTDVALDIFPDYAVGKRALTYN
QALVKEWTVISYEVGDDRLRAIDHIAVSCVYQKRDNTINFALEALDRFKARLPANGASND
LSDVDKRKAIDVIFAAANTWADDGKAGGYAGGVVSNSISNDVIYAVPNKRAIIFDVAECD
DALIVSTAEDLTTPQPGEFLTFGQSVQVSMKSNERYYLAVGEVCAAGYAQDPAGAYISIP
DQNLDVALKEEIEVFSRQLG
>Tip_1778
VRPDECRVIIDIAYDTNVAAAASNYKILAYEAALNRRNQVMIEVAGNMIAAIFAQCIQAI
TINENDKAVFRLLVAPTLKAIAVIIDSNMTNLMSLAKMVESLTFLDSPAQFTLTSEAEYL
QMSSRHEYLFTERGLFLTLFALQQCQSAMVDVLVLYLIDTCEIPSSCAAPAISFCILEKD
SREQDDAKVQRDMKFLLTRFKHANEITIAIRVKYGHKEIEIAQLQKFVDEFHSLEAAQAA
ESIRVEFNSYVFYVNVMELYAQTHDEQYKAAMFIRESAHTEVSASVHATYPYTNRSLEVQ
QAIIKEFTIVGHQSGSRRMRPLEHIAVEAVFKNRDKIVNWALEPLKKITSHLPGENAENS
VQGVAERRAVDIVLGAAEAYGDDDKAPQYVGGVLGNQVSGDIIDQRTKVKVQIWAVREAE
ESLVVSRANDLGASQKGSMLTFSHGVRVSLRNDGRYDVSIAEVFVAAYQQNPSVAYVQLP
EQDQELALQERVEVDAGSIG
>Tip_1779
VRPDEGGVIIDIAYTTNIAAAASNFKILSHQAALNRRNQVLLEVAATFVANLLARCIQAP
TVHDNDKAVLRLLVGPTISAVAVIVKSNMANLMSKARLVESATFVDEPARFTLTTEADYL
KMSSRNEFLFTEEALLITLFVLKSCQNAVVDVLVFFLIDSCEVPSQCAAPSISFCVMERD
TREQDDARVTRDMKWLLTQFKHRGGITIAVHVEYGHKPIEIAQLQRYVDEFQNLRAARAA
RSVAATFNAWIFYVNVMELYVRSHEKQYAAAVFIRETAHTEVSVAVHATYPFENRSLEVQ
QAIIEEFSVVGHQSGNQRLRAVEHIAIEAVFKNKDNIINWTYEALSRMTSKLPGEHAENQ
CQGLAERRAIEIVLGAANAYGDDDKAAQYVGGILGNKVSNDMIDQTAQSKRSLWAVQEAD
RGLVVTRANDLSAAQKGTMLTYSHGIKVTIHSNARYDVAVSEIFVGGYQHNPTVAYVNLS
NQDQKLALQEKIEVTAGTIG
>Tip_2178
IRKDEARIFFDVAFARNVAAANQSYKVVSLDACIQRRQDAMKDVPVIIVEAILSKCAQKP
TADDNNVALLRLLCAATLAGIEVVVEEELPNLLTYAEIVESLVYINEYAEYTFGAEAEYL
RLASNGEVVFVESGALLALYMRTSCQNEEIGVLVLVLVDDCEIPSLIAAPGVTYAIMDRE
SRRANKSKVNREKRWLIIRLKHKAKIAVLLGVDFAHKEIQVSKLQRSNETYVVLKHVTRL
AAICARFNNFYYYMNVMKIYTLARAKQYNDAAFASGTANTEVSPQVFAKYSLVQQTIEVQ
QAVVSEVTLVAYEQGEERLRSVEHLSISSAFKTKNNNVNWTYESMDKLKSDLPTQNASSN
VSDNGQRRFVAIVQAAGNVFSYDNQAVNYILRIVANRVSNVIVKETTRTKARVLDVQEPQ
DLVIVNHARALATDQEKEMLTLGTGIHISIYSNEKYPLAVSEIYIASYEHNPSCAYINLA
DSNFHVCLAEQIEVTAGKVG
>Tip_3987
IRKDESRIFLEVAFARNMQAASARYKVMAYQAGVPRRHDAFKDVPLIIVETVLQKAIQTL
TMEDTNVSMIELLCSITLAGIEVVVSEGLQNLLSYAGMVKAMIYVDDAAEYAFGSQANFL
RLPTKEDKMFIERGVMIALYTRATCQNEHIGVLALYLVDDCEIPSFVAAKAVSFSIMDRE
TRQMEKTLVNDDKRYMIVQLKERADTLLIINVKYIHEKIQVSQLQKTNEVYVIINSITRL
SAIVAAFNDFYYYMGVITIYILAKERAYSEAAYSANSANAEVSAQVFAEYDLRQMTINLQ
QLIVSELTLVAYETGGTRLRNVAHISITAAFNTKNNKVNWTWENEQKIRSDLPAEKASSD
CSDNEKRRIVQIVEAASNVFCCDHEAANYLLRILATRISSLVVKSTGRSKIRVLNVEEAN
TVVIVSNAQALVSSQDKQILTLSAGIHISINSQDKYPFAVGEVYIAAFEHDPTAAYINLA
NTNFQVSLQDRIEVEAVNIG
>Tip_3988
IEKDEARIFLEVAYARNIEAADTNYKVMAYEAGIPRRHEAFKDIPMIIVDSVLQKCVQRA
TMDDTNVAMLELLCAVTLAGVQVVINEKLDNILSYAGLVESLAYVDDFAEYAFASEAEYL
RLASEDDRIFTESGKLFAMYTRVTCQNETIGVLCLFLVDDCEIPSLVAAQGVSFSVMDRE
SRKAEENRVSDDKRYIMIQLKERANILLIMDIDYVHEKVQVTQLQRSNEAYRIVNSINRL
QAVAASFNNFYYYMGVLTIYSLSRKRAYNEGAYSAAAPNAEVSPQIWAEYDLTNHTINCQ
QLIVSEATVVAYQTGDQRLRGVAHISITASFNTKNEKVNWTYEQTNQLRADLPTDNASSD
ASNNERRRMVAIVEAAGNVFACDNQAADYLVRVLATKVSSVIVKSSGRSSSRMLEVEESH
QVVIVNNARALITDQEKQMLTLGDGIHITLQSNEKYPFAVPEVYISAFEYNPTVAYINLA
NTNFQVSLAERVEVTSVSVG
>Tip_1643
IQEDEAEIFFEVAYNRDVPAKKGGYKVVGLDASIQRRQEAAQDVPVVLIEAVLSKALQKP
TAGDVNVALLRLLIAVALPGVEVMIEEDIPNLLTYAELVESLVYVNENMEFTFGAEAEYL
RFKDSNEVLFVERSAFMALYMPASCQAEEIGVLVYVLVDDAEIPSLVAAAWIDFCILQKE
SRRANKNRVSREKHWIIIRMRHKSRIAIVLGVDYLHKEIQISKLHKTNETYIMVRSTTKL
RTISARFNNFFYYMNVIEVYVMARARKYSKELYSTGTANTEIAAQVFSKYSLVRKTVEVG
QAVVTEVNVIAYQRGHKRLRDVEHLSTSAAYKNRNSNVNWTYENMDRMKSDLPAEDASSD
VSNNGNRRFVAIVQAAANAFAYDEQAVNYRIRIIQNRISNVVVKEVTRQRGRVLDVKEPR
ELIIVSYAKAYATSQEEDMLTLGDGVQITLRASQKYPLAIDEVFIACYEANPSCAYINLS
NQKLEVVLAETIEVTPGNVG
>Tip_941
ILKDQTNVFFDVAFERQAQAGSAGYKIVSFNESIQRRQEGIADLPCILIDVIIAKCLQPI
TANDQSVGLLRMLCAWTLAGVAVIIGERMDDFLKSAEMVEGLIYIGSKSEHTFGCDAEFL
HLDSSEDSMFTETCKLITIYVKHSCAHETAGVMVFIMYNSTEIPPLAAAPNVNYNVMDEE
RRSAEKSAVTREKSFIILQLKRKEAIAILIRVNYRHKNIQVGKLKRRNDWYRVLRHLTRV
QTVASVFNEWYYYMKVLQYYWLTRAKKYSSALFASENSNTQLSPEIFSNYAYARKSIEVQ
QEIVSEYTIITHENGTARARTMEYLAINSAFQARNNKINWTYESMSDIKSELPSQEAKND
FSNKDHRRVVAVVQSEANTYAYDNSAANHMVHVLSDRVANLLVNEVNKFSSRVLNVTETG
SMVIVNLANTLSASQKHQVLSLGDGLKISLFAGEKYALPVGEVFLTCYEYNPSSAFINLP
SRDYQVALSEKIEIEGATIG
>Tip_1797
IQKDQSGIFMEVAFAKQVQAANGQYKILAHNACIQRRQDGVTDIPVIMVETVMEYCVQAK
TTDECNKALLRLMVRWSLKGIDVIVNTKLDDLLSRARVVKDLIYMDQASDRTFTTDAEYL
RVATNNDMMFLELVIFLAIFARLRCSAELIGVIAFFLVDKSDLQPFVGAPNINFHVLNKE
KEKADQSTVSRDKKHIVVEISNKTDICIVIRVQFTHQKVQIGKLQKDNDSFRCVNHINRG
ETVAGGFNDYLYLMRIMDWYDLTRLKKFSESLYAAGEADTKIASTIFCAYALMNAAMKFN
KIVVKEFTIVAYELGGERLRSIEQIAIAPSFQNRDNEVNYILERMSELKSELPCDDAKNH
ASDNGNRKFIDIVAAAGSIFAYDNRAATHAFHVIANQVQNLIVSRADKSQVKMITVQEAF
ELVIVDTSRSEAATQQKTALQFGEGVSVSLGSGQKFSLPVTEVLVACYEIHPGEVYIKLE
QQEHHVTLAEQIELAVASVG
>Tip_1798
IRKDQSGVFFEVAFARQVMAATSEYKIVSYNACLQRRQNGITDVPIALIETVIEYCLQGE
MAEENHKALLRLMCSMTIKGLDVLIDEEIDDMMSRARVVEGIIYVEKAAERTFTTEAEHL
RITTNDDVLFIEPVVIFALYARYKCSAEVIGVIVYFLVDKTDLQPFVGAPNINYQVLDRE
NEEAEQSEVNRDKKWLLVALHNKNKIAVIIQVNYVHQTVEVGKLRKNNDSYHVIRHLNRA
RTVAVEFNNHYYYMKIMEFYSLSRSRKYSQALFTANNGDTEISSQLFANYGLVQSAMKYN
QAVVAEFSIIAYEVAGERVRTVEQLAITPSFQDRDNEVNWTWESMGQLKSDAPTDNAKNH
LSENGNRRLIEVEASAGNVYAYDNRAANHVAFVICNQVSNLVVTKIDRARQRMIDVKEAY
DLIIVDNGRKEDASQQETALNLGESVKVAMGSGQKHKLPVAEVLVSAYEMDPGSAYINLE
QQEFHVSLAEQIELAAATIG
>Tip_3030
IRKDQATVFFDVAFARQVGAARVSYKVVSFNACIERSHEGVTDIPVVIVESILDRCVQAI
SASENNRHLMRLMCAWTMAGLEILVEEGIDDLIQKARLIEGFLYIDERAERTISCEAEYL
RVQTDNEILFLESVAFMALYSRHSCNSEMVGVLVYYLVDSNDLPPFIGAPSVNFSLLERE
KESAETSRVKRDKRYLLFSMRNQSQIAVLMKVKYSHQRVQIGKLRRENDNWAVIEHLKRA
ETISSKFNNYYYYMKVMTIYNLTNSRHYVSTIYTTHHADTEISASLFSEYGLAKRSMDYN
QAIVAEYSLINYERGDAHIKNIQQLAIAASFQDRDHEINWTFETMNVIKSELPTESAKHE
LSNNSNRRKIDVVAGAANAFSYDNQAANHATHVMCNQVSNLVVSQISGSDSRVVNVRESC
DVIIVDHGKTQAANQAQTSLSLGAGIRIALQEGEKHILAVADVFVSAYEMDPGTAYINVE
DQEFNVSLAEEVELNPGYVG
>Tip_3031
IQKEQASVFMDISFARQVNAASSDYKVVGFDECLQRAQQGVQDIPLVLIETILDKCIQDI
TTEENHPSILRLMCGYTIAGIDVLIDENIDDVIAKARLIESVIYIDEKSEHTFAAEANFI
RITNKDETIFAELAALPSMYARDSCTSEKVGVFAFYLVDTKDLPPHIGAPSINHKLIDRE
NESAEKAKVQRDKRYMMVSLRNKNKISILIEVDYLHQRVMIGQLRRRGEAWRVLHHLNRM
VTIGTEFNNYYYYLKVIKIYTLTRTRKYRETFWSTDSGDTEITSNVFADYGLVQMGMNFN
YGIVAELNIIAFDMGSMRFKTVEQMSISSGFQSRDHEINWTYESVEVIKTQLPAKQARNE
MSQKNNRRKVEIVAAGANIYAYDDRAAHHATHVMCNKLSNLVISKIDGTTQRVLNVTETH
DAIIVDHARKQGATQADTNLHLGAGIQVSLQGGARFTLPVADVMMAGYEINPGAAYINME
NQEYQVSLAEQVELDATSVG
>Tip_625
IQEDEGRVFMDVAFSRNVGAASAEYKILAFEACVERRNDSLQDVPTFMIETIISKCIQQK
TSGDNNTAVLRLLCGKTLAGVEVVIGTGVPNLLPFAQVVEQLIYIEKFQEFTFGAEANFM
RASDKAELMYCAIAAVMGLYMRYSVQSTTVGVLVHYLIDDCEMPSLVGAPVITYAIMEKH
SKQAEQNVVTRDKRYTLLSIKHKADIAVALTVKFEHKDIEISRLQKHNETYRSFNSLRRA
LAIPADFNNYYYYLDVMQLWILVREKQFGSAAHVADGSNTEVSAEVHAKYHFSSKSIEVK
QSVVREYTVIAYELGDERARRVDHLAVQASFKDRNNNVNWTYESANKIKAELPVQGASND
ASDAGQRRIVTIVFAAGDVWVYDNQACEYIVYLMAKRVSNDIITETGKARIKVLNVDEPF
NLVVVNNATAIVTSQEGEVLTFGAGLQISFHTSDRYHIAIQEIFVTCYEFDPSLAYVNLE
DQTLNLSLANHIEVRGANVG
>Tip_535
VQPDEARVFMDVAFATNVKAAAAEFKMLAYDACIPRRNDALQEIPMSLIEAIMAKCIQSP
TANDNNVAVLHLLCAATLAGVAVILESDMPNIMTFAQLVESIAFTEDPAEFTVGSEAEFL
RLTNKTELIYIENGTFLAMYARTSCQNTIINVLVYFLIDDCELPSLVSAPAITLCVMEVE
NKRQEHNKVSRDKQFIIVQLKYRADIAIVISVKFGHKDIEIPRLKKNNDSYKTLKSVKKG
LAISAEFNDYYYYMGVMELYILSKEKQYGQASFSKNTGDTEVSVQVHPDYHFSNRSLEVQ
QAVVRELSLIGHETGEDRARSVEHIAVSGSFQSRDDNINWTFESASKLKSQLPSEGASND
LSGYANRRIVTIVFAAANAYADDNRAAQYIGHVLSNRVSNDVINESTRAKIKILRVEEAN
DLVVVSTSKSLGTNQEGQMLTFGAGLRLSRNSSNRYSITICELFLAAYQNSPSAAYINFP
DQNLELALEERIEVKGAKIG
>Tip_372
VQPDDATVILDVAFSTNVAAATASFKVLGYQLVVSRRNEVLLEVPESLVASVLAKCLQSP
TADDTEIAIMRLILAPGVACVALVIDSNMPNLLSLARFVESMAFIKQPTEFNVSGEAEYL
QLTHRSETMLIELDLFVTLYIRHSCENACVNVMVFYLIDACEIPEQLTAPTITYCLLESD
NKRQDHSKVSRTKKFVVMQFKHRTDITIAVKIDWAHKAVEVAKLRKDLDAFKSLRAVKAA
NAVPAEFNNFIFYLGVLELYAEVHEKQFTTAVFARSGADTEVGVEVHPQYRYSTRSLEVS
QAIIKEFNLISHETGSERAKSAEQIAVSAAYKNKDNNVKWTWERLGRIKTTAPAEGASND
LSGVAKRKSLNVVFSASNTHADDDAAAEYCGGVMGNRISNDIINKSAESNCKIMDVKESY
TLLVVNTSKDLCTTQRGQTLTFGRSIMIARTTNQRYALSICEVLLTGYQRSPSGEYINFP
DQNLALALQEKVEVKGAAVG
>Tip_2314
IASDETRVVLEVAYAANIEANTTDFKILAYESGIGRRNRATFEVPMMLIAGVIETAIQAC
NADDFEAALLRLLIAKEIACVHVLVDSNLDDLLTLVRVIKEVVWIRKKAECTVSAEADFL
RFANNDEEIFVENDTLLCLYSRHTCQTQAGDVMVFYLFDQCEVEVMAASSRITFGLLERG
AKQQHHRPVCRAKEYLLIAFKHQNEVTVGLKILYQHKRIGITKLKEQLDCVRSMRAIRDA
QQIAAAFNDFLLLLDVLDYYAATRKEHFTSAIYVTSVADTEISAEVFPSRAFQQKPVDVD
QTIVQDLSIIPHEIGEDQIRTADQIRWNSAYTDRELSINWQFEHLDTLKATSPEHKESDG
SSNASERKLIEIVFGAGRSWADDDHAVGFIGSFLSSKISDEILNEADQLRVKLLDVQEIS
DSIVVDPSKKVSTTQRARMITITNSISVAVYANDRYSLNLGKVYVATFEHDPSRAYINLP
KQELDLSLQEKVEIDSVTAG
>Tip_3530
IRSDEPRVLAEVAFDANIEANSADFKIYAFQLALGYRNRATLELPVQLVASIVETAIQAL
GSNDLEYAMLRLLVNRALECIYVIIGSGISDILALAKVIKILKYVSERTEVTVSPEADFM
RFSANIEAIYTQSATLLCLYDRDTCQSSTVDVVAFHLYNACEVEIMTASTRVTFGILERG
TREQQHRPISKAKLFMLIEIKHQNNVAVGMKIWYLHKKASVSRLKEALDKVEACKAVQES
EQITGHFNQWILLLAVVDYYQMAQDKQYSSAIWGSGVADTEVGAEVFANRSLNRYPVEVD
NTIVRALNVIPHEVGDDQLRSVDQIRWTAAFTGRENSLNWQYENASALKATSPEHHASDG
ISQLSERKKVEIVYDAARAYADDDRACDFVMTVIASQISDTVINTADKLLVKILNVQEVS
EPVEIDPTKRIITTQSAKMLTVAHVMAVALYSNHRYTLGISRVYVASFRTDPSTAYINLP
RKELDLSLQERVEIETVKAG
>Tip_3531
IASDEPRVLAEIAFDANIEANTVDFKVYSFELGVGCRNRATLELPLALIATVLEAAVQAA
GADDIEYAMLRLLINRAMACIYVLVSSNLSDMLTLASVIKIVKWIRQRSEVTVSPEANFL
RFSTNIEQLYTETVTVFCLYSRHTCQTSVGDVVAFHLVDSCEVEVMAAATRITFGVLEKG
ARHQHHRPVSKAKQYLLVEFKHQNSVSVGLRILYLHKKVSVTRLREFLDMVKAMQAVREA
EQICGQFNQYMLLLAVVDYHSASHEEQYSTAIYGTGVSDTEVGAEVFAARSLQEYPVNVD
NTIVRALNVIPHEIGDDQLRNIDQIRWHAAFTNRELSLNWQYENLDALKATSPEHQASDG
VSNISERKLIEIVFDAGRTFADDDHACGFVQTLLASKMSDEVINSADQLLVKVLDVKEVS
EAVAVDPSERVITSQSAKMLTIAESISVALFSNERYTLGIARVFVASFETDPNKAYINLP
RQELDLSLQERVEIERVRAG
>Tip_2475
ITDDEARVVAEVAYDANIQANTGGFKVLGYKLGIGCRNKAIIEVPIRLINTILEAAIQAN
NADDLEAPMLRLLVNSALACIYVLVGSTIADIMALAQIIKVMKWVNKHSECTITPDANFL
RFSEEIEELFLQTTTMLALYARWVCATRLGDVVAFMLYDQCEIEVMTATSRITFGLLKKG
AQAQDHTRVARAKRYCLIELRHQSDVVVGLMILYMHRRVGVTKLREYIDSVRALRTVRDE
EEVGAAFNEFLLMLEVLEYHVAAREEAYASALYATGSADTEISGEIFAARSWPQGPVNLS
NAVVRAWNILPHETGGDRMREVDQIRWSSAYTERELGINWQWESINQMKATCPEHHASDG
VCDKDERKLIEIVYSKTRTMADDEHASGFSQSVISSPVADELVNSADATLVKILDVQEVA
DGVVVDRTKKVTTSQSVRMVTIANTMSVAIHANERFTLNVSRVYVSAFEDNPNKAYINLP
KQELALALQEKIEIQRASAG
>Tip_1131
VKSDETRVVLEVAYAANIEANTSDFKILGYEAAVGRRNRVLLEVPAILVAGIIEMALQGN
SGDDMEFPILRLLVVSVLACVPVLVNSHLPDLLNLVQIIKEIQYIRGPAECTISSEADFI
RLSSNNEALFAETDIMLALYARHNCQNSAGNVVTYFLFNQCEIECHAASSNITYGALQKG
SKMQDHLPISRDKKYMIIVFKHQGDVTVELKILYLHKEIGVTKLKENLDSVGSLRAINES
KAIRSEFNNFILLLKVLQFYSASHEEQYSKAIYSNSAADTELPSDIFPSRAYEQQAVNAD
QSIVKELTVISHAVGDNQMRSAEHIRWNSAYTHRELSVNWQLEHLGALKATSPEHNESDG
SSHASERRLVDVEFGGGNAWADDDHAQGFSGSLLASKISDQVLNQASKIRVQIMGVQEVQ
QAVVVDAARDVSTNQKARMITFTNSVSVALNANERYSFNLSKLLVASFETDPSRAYITMP
DQDLDLAMQERIEITAVSAG
>Tip_1090
ISPDEARVVLEIAYHANIKVNSADYKVLAYDASIGQRNDVILELPEVLVAGIWEAAIQAY
TGGDIELQILRLLLAKTMECIPILVNSGMPDMMVLVHLIEELVYMEEDAECTISAEAEFM
RMTQSGEKMFAQVDLVLTLYNRQSVQSSVADVIVMYLYDSCEVEARIASSQITMGVMEKG
TQMGDHSQIAKDKKFLLIKIKHRNSVTVALDILWANNSVGIAHLRKFLDSFQSMKSIKDA
RTITQQFNSHIWMLKVLEFYKEAQEEQYSAAMFARQVADTEISCDLYPDYSFSKYPINLD
QSIVQEMTIISHAAGDQKMRSIDQIRWTAAYTDQKLAINWQFEPLGRLTARLPSHEQSDG
VSSVGERRLVNIVFGAGNSYTDDHHASNYSGGVASSKLSNQILTEVSRIRTQIMGVREAH
DAIVADTAKTVASSQQGKMLTITDNVKIALESNKRYDIAVAKVLVALYQSDPASAYINLP
DQDLDLALQEKIEVEESNAG
>Tip_766
ILPDEITVIMDIRYSANVGVNTCQFKVLGYSAGLQRRNQVFLEVPSKLVAGVFQKGVQAP
TCDKIDYAIVRLLIVRQLSCVEVLINSKMENMLSLVKLIEEVAFVGDQAEFTVSAEADFL
RINKRNEVCLAELDVLQIMYSRKSCQNAEAHIMVFYLLDNCEVPAYVAADVITLCILERG
RKQQEYSKVSRDKRFWLVQLKHRSNVRIKMNLGWGHKDIGIAKLEEHLDAFKSIKRIREG
GAVSAQYNEWVYFLNVVQFYSQSQDRQYSEALVAASTEDTEIAGDVYPDYAHRKASLDVN
HAVIKEFTIVSHANGSERTRTAEHVAIAGAYTDRDGNLNWQFEHTDRLKAKMPAQEDSDD
VSSKSERRSVDIVFAYGQVWADDDQASGFAGAVMANRMNNDTVNKYNKSELQIIDVKEAE
EILVVSASSEISTGEKGRMLHYSRNIQVALHANARYEMAVGGLHIAAYQANPDSAYINIE
EQHLKLALQEKVEVLSVNVA
>Tip_3285
INPDEASVIMDIVYAANVAVNAQQYKILAYEAGVSRRHEVMLEVPVTIIATVMQKGLQCA
TSPDLEFEIIRLLVGKDIECILILLDSDIPDILTLVRLLEELAYINDFTEWTLSAEAEFL
RMPVQGDAALEEGDILLGLFCRHKSQSRICGVIVFFLLDPCELPGMVSTVHITYCILERG
NKKAAQQHVSRDKQYILVNFKHRADVTVAQNISWTNKAIGVARLKELIDSFRTWKAVRDA
YSISTTFRDPVFYLDVVAFYLEAHDEQYTRIIYYTNSSDTEVAAEIYPSYAYADNAFGVS
QVIIKEFKIVSHAGADDRSRTVEHAAIEAAYVKRDSNINWQFEHAARLKARLPSEGESDG
ISTSGRRKSIAIVYGAANSFADDDRASDFPGSVIANKLQNELVNKKTRSKLQISDVVDAQ
EVLVVAQARNCATYEKSKMLTYSNTLRVAFFSGARYELAVKDIYVAAYQSEPAPRLINVP
EQNLHLAVQQKVEIHTVQVG
>Tip_3286
IEPDEANVIIDLAYAANVTVNSGDFKVLGYRASVSRRNQALLEIPSVIVARLLQLGVHAS
TSEDLESAIVRLLLTNSLACVLIIIASKVPDILSGVKLIEECAYINEWTEFTVNAEAKYL
RITTREEVCLKEGDTILGMYVRHLCQADAGGVLVFYLYDSSAIPGYITATHISYCVMDRG
SKTAEQSKVPRDQKHMVMKFKHRGDVTVALEINWGHKNIGVSRLKEKIDAFCSFRAIANS
NAVTAQFNNPLFYLGVVQFYISAWEEQYSQTIFYNSKADTEVSGEIYPEYAYTDESFGVN
QVIIEEYKVVSYSVGNERLRSAEHLAIEASYTKRDDNISWQYEHADSVKARLPDENDSDG
VSGTDSRKTVAIVYGAANSFADDDRAEGFGDSVISNQISNELVNKACHDQLHVMGVRDSD
ELLVVSATKDSATTQKSKSLTFRHNIRVTIYGTDRYQVSIAHIYVAGYQSHPARAYINVP
QQNLGLALQEDVDVQNASIG
>Tip_3495
VNDEQSPVLLNIAYDTNVETRKAEYKILVYQAPINRRTEALVEVAESVAASIITIANHCY
TAKEINLQLIRLLVGAKITAVGLVIARDIQSLLALFVMIETLLYISEWSEYTVSADASYL
KLSSHNEVFYADIAFVMAIYARGSCQSSAAEVISHFVWHCGQLPENIAGPPIVYSILRRN
SKQQKNDKVTREKRYILVLLRRHEDIGVQIKIDFLDKEVEVAQLERQLEGFNRIRSVRDA
QAVAAQFSNYVSFLSVINWSAEAEDKQFPSCRLVKQAAESDIAVDVAANYGYAKEALDFS
HAVIREFDLVSRDMATPRLRAVEYIRASGAYQKKENSLGWTYESLDTLKHEAPAESEENG
LKDLDSRKEVNVITSASDIFGDEDRLPGRAHGIVANKVSTDQIYDMPRSKTAVVKVREAY
NSLQISEEKSTSTAGPSEMLTYTNNVKVARKRNDRHPIGVNRVFTAEYERDPTNAYVALP
EHDQELALNENVELQSATIG
>Tip_3496
VRDEQSPVLMNIAYNTNVDTRQANFKILPYQAAVNRRTDAIVEVSQAVSARVVTIALHPV
SANELTMQLTRLLVPKKMTAVGLVFERSIASVLTLYDFIETLLYVNDQSEYTAGADANYL
KLSTRHEFIYLPMSFLIAVYARGQCQVSICEVISYFIFHTGQMPPNVAGPSIVWTPMRRD
SHKQEQNKVAREKEYVLVRLRRHDNVALNIEVQYVDEQVEVTQLRRELEAYQTLSSIREG
RDVEASFNNFVYFLGVVDFSCEAQEKQFPTCRFAEEAAESDVAAEIAANYGYPHEVLDSN
NAVIREYDVVSREVASPRLRAVEYIRASGAYQKRDNSIGWTLESLDSLKHQAPGENAENG
LKDLDTRRQVQVITADANIFGDEDTLPGRADGILGKQVSTDQIYEINQSQVEVMKVREST
PAVKVSEVQNTSTSGPSNMLTFTSSVRIARQTNERHQISIVQVFTSEYEKQPSTAYVALT
HHDQDLAMAENVELESGTVG
>Tip_1679
VRDEEAPVLINIAYSTNVDTRKSEFKILPYQVAVDRRTDAIVELSATISARIMTIGLHAF
TPTELNVKLMRLLIPKELTAVGLIFNRNLASLLSLFELVESILYIDPWSEYTASSDASYL
KLTSHDEVLYLDAAFLVAVYARFSCQASVAEIISYWIYHTGQLPENISGPAVVFSVMRQD
SHRQQNNYVSREKKYIIILLRRHESVGIQIRIGFLDKTVECSQLARRLEAFQSLHSIQEA
KTVGSSFNNNVYFLNVINWSCEAQEKQFPKARYAEESSESDIAADLASSYGYSPEVLNVH
HAVIREFDVVSRKAAQERVRDLEYIRVAGAFQKKDGSVGWTFETLGTLKHQAPGEKAENG
FSTFDTRRQLDVITSCSNLYADEDSLPSRGEGVLGNRVSTDIIYEVNKARIEVVKVRECS
PPLKISEVRSTSTSGPTRTLTFTNGVKVARDSNDRHSIAINQIYVSEYERDPTTAYVALT
RHDQALALAENVELKASATG
>Tip_2807
VQEEEASVLLNIAYEVNVATHSTDFKVLAFQIAIERQTDAMVELAEQVSASILQMALRAF
TPKEINVKLMRILIPSEMTCIGLIFGRNLNSLLVLYKLVETMLYIHKYTEYTASADASYL
RLNQHGEIMYIETIVLLSLYIRQTCQASVANVISYWIWHTGQLPENVAGSSVVFSIMQKD
SKHQQHDYIQRDKRFLMILLNHHEQVAISIRINFMDKAVECSQLAKQLESYKSLRTVKEG
QTVVVDFNQNIFFLGVINFSMESQEKAFPRARFTENAAESDVAGDLAADYGFSPEVLDVN
HAVLREYDIVSRKKAKEKVREAEYIRVAGVFQKKDSSLGWTYETLEQMKNHAPGKKAENG
FSTVETRRELNVITACANVFADEDEAPGRAKGILGDRVSTDIIYQVTRMRLEIVEVQSAT
DPIQISHVRDVVTNGNARTLTYSEGIKVALNANQRHSISIDQVYVSEFERNPATAYVALT
DRDQALALAENVELPASTTG
>Tip_2808
VAEEECPVLLNIAFKTSVPTRSADFKILTFQINIERRTDAATELSEQISATLIAKAVRAL
TTKELNMELLRLLIANELTCVDLITGRDMQSLVALFKLVETLSYLSDWTEYTAACDARYL
RMTAQEEILYIDAALFFSVYLRMRCQVSLADVISYYLYHTGQLPEHIAGPTVVYAVMQKD
THEQQRSYVNRDQQYMFVALRHHEHISIQIQIDYFNKAVECAQLARKLEAFKTLRTVKEV
DSVSALYNDNVIFLGVINFHQQAQDQAFPNARYGEDQAESDVAASVAAGYGFTRQVLDVN
HAILREFAIISRKKAYDKIREAEYIRVSVHFQNADEKCGWTMETLQDFKNHAPGKNAENG
FSTIDTRKIIEVITSCGNVFSDEDRAGGRAQGTLGNRISTDVIYRVTYSELEIIEVREAN
AALQIAFTRDVSTSGKTRTLTYPDGVRVALHINEKYPISITQIYVAEYEYEPAAAYVELS
THDGALALVEQIELAVASTG
>Tip_3348
VTEDEATVLISIAYSTNMETRKVNFKVMMLESAVERRSDGVVEVPEVMSAFLTNMGVHSL
KASQLSISVLRLLVAREVECVQLIVARKLQNLLGKFEIVEQLVFVHNSKENTVNADASFM
RFNEHEEIIYFDKFIILALFARYQCQSSLARILTWFIWHQSQLPENVAATEVVYSVMRQD
SKKQKYSRISREKNFLLIKLHRHEQVGIILNIEFADKEVEITELSRWFDAFKSMLSLREG
GAIPSQFKDYLFFLAVINWSIESQSKQYAKAIYATGTAETEVGAEIAANYAYSQNVLDVD
HAVIREVNIVSRDRANKKLRDVKYLRVTGTLQKKDGTIGWVFETLGELKDDSPTDDAENG
VSHISQRRAIEVIFGEGDAFADQSRASGRSRGVFGNKVSTGLIHRANRAQMSIFGVQETD
KTLAISETGNVAATGKSRALVFNDCIGVAMSTNKRQTLAIVHTFVSAYKLDSSGAYVTIM
EHDFDLALGEQVDLSLASVG
>Tip_3349
IVEDEDAVLISVAFATNMHTRSTHFKIIMLEAAIDRLHDAVIKIPVQLKAAVLTRGVQAT
KASELSVSILRLLVCRDFECIELAVERNMDNILALCEMVEQYAYVENWTNNTARVEASFM
RLSTHDEILYCDAFVMIALFERRQSQSDIGSIISFLIWHTGQIPENLGAPEVVTNVMRKD
SKKQMHNDVKKPKQLLIVAFHRHNNVGLLIEITYLDKRLETTRLQRYVEGYRNLKSISER
KAVAAGFKEFLFFLAVIEWSTEAYPKAYSKSIYGPGSSETDLVAEVAASYAFNRNTLDVD
DAVIREIDIVSRNRASDKIRTIRCLRLTATLQDKDTRLGWLFESLHALKDDSPADEAENG
ASNVHKRRVIDVIFGAADMYADHDKAVNRARGIVGNQVSTGMITECNKGELIILNVEEAR
QTLAISEGGDVAVSGKSRGLVYNNTIQVSLVNNAKQAITVTHVYVSSYKHDPSSGYIQLS
DHDFDLALGQAVDLALAAIG
>Tip_1782
VEEDETPVLVNVAFETNMSTRSAKFKILMMQAAVDKRNDATVEIAATVSANVCAMAIHAV
KANELSVNLMQLLVVQDVPCVGLVFSRNFDSIVRRFRLVQQLVFVNGWSEYTISYEAGWL
RLRTQEEILYQDEFILMAIFGRWKCQASSGEIVGYLVFNTGQLPESVAASAVVFTLMRRD
SKRQDQAQIRRDKQWLIVMLNRHEGVAVLIEINYDDKSIEFTMLQKHLEAYQSLRSLREA
SAITAAFQDYLYLLALVQYSLEGQEQEYGTVIFAEGSAETEITAEVAANYAYSRRVLDVG
HSVIRDYDVVSRDSAGEKLRRVEYIRVSGTLQKKDNAIGWTNESLEELKNRSPSAHAAQD
VSDINKRAAAEVIQGCADAWADQDRAGGRAEGIIGNRISTELIYAVCKLKAAMFEVRESY
TSLAISNGRDVCTTGPSQGMVFSGNIRICMSAHQRQSMSINNTFLAAYKLNPTSSYIIVA
EQNFELALGEQIELVLSSVA
>Tip_2961
VDEDEATVLVQVAFEQNMETRNAKFHVLALKPCVDRRHDAVIEVAAIISASVMAMAVHTR
KANELSVNLLRLLVCGEIECIALIIGRDIDSLIKQYKLVQLIMYINESSEFTVSYEAGWL
RLAPQSEVLYQDEFVLMAIFTRNKCQASVAEIVSHFVWHSGQMPANTASSAVVFTIMRKD
SKKQDQSKVRRDKQFIIVRLHRHEKVGIIMEIDYEDKEVEFTQLQLWFESYETLQGIREC
KTLSVTFRDFLYLLALVKFSARGHEQDYSAAVFADGSRETEVASQLAANYAFSMKVLNVN
HSVIRDFDIVSRDSAGKKLRRVEYVRVTASLQKKDDAMGWSYEGLEEIKNEAPTEDAQQD
ASNTAERKGAEVVQGCADVWANQDVATGRAEGILGNSVSTEVIYSVSQVECAILQVRETN
CALSICQAREVATRGPSQGMVYSGNLRVCINTNTRYQMVIARVFLSAFKRNPTTAYIIVA
EHNFDLALGENIELVSSGIA
>Tip_2962
LRDDECTVLLQVAFDTNMNTRTAHFHVLMYRGAIEKRNDTVAELAQVYSANVRAMALHAA
KPNELSVNVMELLISVELECVSIIINRDLESLVKWFALVQQLMFIEEHTEYSVAYESGWF
RLTAQDERLYEDIFIYLAIFGRSKCTPSTADILSYFIWHPGEIPENIAAATVVYSVMKKD
AKKQDQARVNRDKKYLLIRMHRHDDVGILIAINYDDKAIEFTRLQQLIQGYQTLKSIREA
ETLAAEFKDMMHFLALVNFSVEARQQDFSSAVFSDGTVETEVTAQVAVNYAFTMKVLNVE
HSVIRDYDIVSREAADDKLRTVEYVRVGSALQKKDDAIGWTYESMDVMNNQSPADTAEQD
SSSTHKRKVVQAVQGCADAFADQDHATGKAESVWGQRISTEVIYVVNEPKVAIFKVKETL
TALAICTVMDVGTGGPRRGLVFTSNIKICMDTNERHAMAVAYTFMAGYKRNPSIAYIIVA
KHNYVIALGEKIELVASNIA
>Tip_1062
VREEESPVLLNIAFETNMATRAANFKTIMLEASVERRTEALVELPSVVSADVMSMALHGA
TSDELSYNIMRLLVVKEVDCVELIFARNFNSLLGLYELVESITFVDPWAKFTATADASYL
RLTQNQEMLYLDQFILLSMFSRRSCQASLAEIISYWVWHSGQLPANVPAPSVVFSVMRKN
TQRQEYSKVRRDKRYLIVKLRRHDHVGITIQITFADKTVECSQLQRYLETYRSIRTMKEA
RSIPVEFKNYVYYLNVINFSMEAQAQQFSKARLSDSHSKTEVAGEIAAHYAYVPEVLEVN
HAVLKELDIVSRKKATEKVRDAEYIRVSGAFQKKDGAIGWTLESLKKFKNHAPVEQAEKG
ISSMDTRKAIDVITACANLYADEDRAPGRSQGCYGNRVSTDVIYSTNRSRLLNFNVKESK
AALRISKAQNVATPGPSKGLTYSKSVRVALAANDRHSIQIVNVFVAEYQRNPATAYVAIN
DHNLALALAENVELVSAAIG
>Tip_387
VREDESPVLLDIAFKTNMDSHGANFKILAYEASLERRTEAFVELPSHVSADVVAMAIHAF
SSRQISIHLMRLLVAKETKCVELLLNRDIKSLLTLAQIVESLTFVQEWAEFTATAEASYF
RMVEQEEICYVDKFLYLSMYLRNSSQSSVAEIIAYWIYSDGQLPENMTAPAVVFAIMRRD
TKIQQNNRVTRDKRFIMVGLKRRDSVAIAIAIEYKNKDVECSRLKRHLETFESLKSLKEA
KSVAAKFNDYLFYLDVVNFSIAGQEQQFNKARFMQGSVETEVMADLAAYYAFTPNVLDVS
HAIIREYSIISRDQAGEKLRQADYIRVSGNFQKRDTTIGWTHEQLHKLKNNVPAEDAANS
VSNAEQRRQIEVITSCANIFADENRALGRAQGILGNRVSTDVINHATRSKTAALDVREGR
AMLKVTHAQNVITIGPSKGITYAEGLRIVIKGNKRYDLGVTQVFIAEYKCDPANAYIAIP
QHDLTLALEEKVEILSSSVG
>Tip_1424
VKSDEPNVIVDVMYETNIEANGQDFKFMQAEPAIDYKTESFLEIAIHISADILQSAIHPA
ATNELSFQMLRMLVGVSTDCITLLIHASIDSLVLIAKTVESLFWIDKYSEFTATPNVDWL
RISNNNDVMYLERAMHMAMYTRHDCQSTECNIIVHYVYDQCEMPSFITAQAVVWHVIRRD
SSEQDGSRVTRDKRYFVAQIKNRNDAAVIIRVDWVHKQVEIPKLKMHLEVFQSAENLQGG
KTISSAANGFVYFLDVVNYLVESHEEQFPAALYSGSTTDNEVMYEIAPDYAYHGLVIDVN
HSMIKEHSVITYQKCPNKARTVEYLTVRCSFEHREDMVGWTFESLNDLESHLPGEGASNA
SQHLNKRRTVEVITACGQLYATEDEALSRAWGILANQISTRVIYKISRAETTELKVKDAS
EGVRVTHANNLFTHGKMRVLTYTKGIKVAFGSSERYCMGLPQIVVEAYDNDPTEAYVVLP
DHDLALSLEERIELLGAEVG
>Tip_1425
VKSDEPNVLLDIMYTTNIKANGADFKVLTAEAAVDRKTESFLELAMKWSANVLQTGVHPA
AATEISMQLMRMLISHTTDCVSLVVNREIEELILLARTVEAISFLEQYSEFTASPNANWF
RISSNSDRCYLEQFLHLAMYSRYACQATYVDIVMHFIFDQAELPSQIAAQSVVYNIIRRD
SQRQASSKVPREKKFMLVKIKHRENATVVIRVAWMHKAIEVPKLMAKIEPFTTVQSLKGK
KSIAASANGYLYFLGVVSYLVEANNEQFSKAMFAGEPSDNEIMYEVAPDYGFNGTAIDVN
HAVIREYNLISYEQCPDKMRQIEYLTVTSSFQDREDTVGWTFECLDRMESHLPAKDASNA
YQHLDKRRTVQVILSCANMYVTENEALNRGLGILAEQVSADIIYKVTEDETVELDVRDAK
ELVEVSNAKDLASDGHMRVLTYSKGVRVALHTNRKHCISISQIHVSSYDYSPSNAYIILP
AHDLALSLEERIDLLPSSIG
>Tip_1670
VRSDEPPLLLDIAYTTDIQANGGDFKLLQASASLNRKTDSFLALAITFSADILQMGVHAS
ASSEISIHLLRFLVAQEMTCVTLIVNRELESLLYLAKMVEAMRYINAYTEFTATAAASWF
RLPSNDERVYMEKFLHMAIYVRYSCQTSNTNIIAFYIHDQGELPAQIAAQSVVYNIIHQD
SKKQASTWVERETRYLIVSINHRSDISIVINVGWCHKDIEIPRLKARLEEFRTMQTLQGA
KSVATEANEYVYFMGVVNFLMEANEQQFNSALYSNSSPDNELAGETAPDYGFSATVIDVN
HAVIKELSIISYQKSDERIRKIEYITVKAGFQDRDDTVGWVLQCLNKMETHLPAKNASNA
LSNVEKRRTIDVILACANIYVTEDKALQRSLHVISNQVSNDIIYPMPTAKVAELDVKEGQ
QALQVANAQELYTDGDMQTLTYSRGIRAAINGSERYYIPIAQIFLSSYKWNPSNAYIILH
DHDLVLALEEKIETLPCNIG
>Tip_1671
VDNDEPSVLIDIAFTSNIKANAAEYQMLQAEASYDRKTEVFLELAVHLSASIMQQGIHSM
AAGELSIHLLRMLLAQDMDTVALVIDRELEGLILLAKVVEALSFIEAHTEYSAAPAASYL
RLQKTEEKLFAEMFMHISLYSRNSCQTSVANIIAFYVYDTGEMPSRIAANSVVYGVIRKD
SKAQASSKVAKEKRYVLIKLKHRSNISVVIQVNFLHKEIDIPKMQAMLDAYKTFATLRNG
KAIASNANGHIFFLGVVNFLFETNQEQFNSAVFSGESSDNELAYQLAPDYGFPANVINVD
HAVIREFSAITYETADDRWRSIEYITVKISFQQRENSVGWTFEAMGEVETHLPAQGASNA
ISRINKRRALEVIAACGNMYVKEDKAMQRAVGIMANQLSTDLIYHISQNMVAELEVKEAY
EALKVSDAQHLATEGDMQALTYANSVRVSLASNDRYSITVTQVYLVSYKYDPSSAYIILP
QHNLTLAMEEKIETIPSSVG
>Tip_15
VRSNEPPVLLDIAFAMNVTANNVSFKILQFDTAVDRRTAVLLEVPGLLSAPVLKRCIQAA
AVDELSIHLLRLLVAESLASLALVLDRNVMSLLVLARLIENIAYVGEWMEHTVTGESSWV
RMSTQGEEVWIERFTWIGMYSRDSAQMSTGDILSVLIFDQAELPEDVTAPTITHTVMTAD
PENAAHAKVARDKKYLIVTMKSRDDVVVVIEIGFEHKNVECPRLQEKIECYEDLKSISES
SAIGADFNNHLFVLGVLHYYMESQDEQFDSSLFARATINTEIMYDVAPEYSFDKEALDFE
WAVVKEYPIISYDIASDRITEADYLSVEAAYQDRDNQVSWTFESSDDLKSEMPAEGESDH
ASSLDKRRQIAVIPSCANMYVDEDNLLGRGKGVLGNQITTDIIYRIPQGNPMEFDVPESS
AALKVSQSRDLPTSGPTQGLTYSNGVKIGIFFNERYSMAVVFVYIASYKNNPSNAYVTLP
AHDLEISLDEGVDVLGASIG
>Tip_899
VDDNEAPVMFEIAYEVNVQAGTAGFKIVQHEAAVDRKTDLLVDVAKQLSANFQKQACQAA
AGQYVNFELLRLLIATQLACISLIVERNVRSLMPLARFVEHLAYVDEETKHGVTGESGWL
RLSANHEVKYLEIATWAGLYGRAAAQATVASVMSYFIYHVSALPEQLAAPQINHSVMDVD
TRRAAHGRISRDKKYLLITLKHRDTVVVMIKIMLNHKSIDCSKLEERCDALHDMTSLLEA
KKVQVKANNYIFYLDVLKFYKEAAWEAFQSSVFDSDTADTEVAYEIFGDYSYSYGSMDFS
HACIEEIGIITQDTATERLRTVDNMSVTSAFRDKENSVSWTWETLNDLKARLPASADNDH
YSDLQERKVVHVATACANQFVDEDKLLNRAQLILTKQIVSTCVYPANSEKSAEFNVKEAA
NSIPVQSVSGLGTAGKERALTFANSVRAALNANERYPFLIAHAFTDSFKMYPNDAFICIE
NHEQEVSLEEAVEVSAASLS
>Tip_900
VEENEGPVMFEIAFEVNVQGGSKGFKLVQHSAAIDRKTELLLDVAQVLSATIQRQAVQAQ
ASRELNYELLELLICLALAIVSLILDREVDSLMPMAKFVEHLAFIDDETKHGVSSESGWI
RMDHNNEVKYIEIAVWMGLYPRAAAQATLGSVMSYFIYSCNALPEWLAAPQINYSVMDVD
TRRVTHSRIARDKEYIMIHLKHRDTIVVMVQIMLAHKCIDCNKLEEKCDSLHDVTTLLEV
KKIQVEANQFLYYLDVLKYYKEAAWKSFANSVFSNEPSDTEISYNIFGDYAFGEGAADFD
HACIEDIGVITQTAANGRLRQIDNMSVQSAFRDRENRLSWTFETLHDMKACLPNSSDNDH
YSDIQERKVVSVTQSCENQFVDEDRLLNRSKAIVTKQVVSTCIYPTASSKSAEFNVDEAA
NAVPVSTVTGLSTAGKERALTFASSVKVAVMTNERYPFAVTQAFTTSFKQYPNDAFICIE
EHENDVSLEEAVEVSAATLS
>Tip_95
IQDNEAPVMFEIAYETNVEAGSAGFKVLSYEASVDRKTEALIDVANLMSANFLRTAVQAT
AGDELDFELVRLLLVKKFSCIQLIINRSLENVMSLASIVEHFSYLSEQTEHGVSSESGWL
RLSARNDVLYVETFVWAGIYARQAAQATIANVVSYYIHDVSALPEHIASTRINWDVMDAD
AKRCAHCMVSRDKKFLLFKIKHRDSVCVMIRIMFNHKTIELSKLQEALDALRDLQSIAEG
KKVAAKANTFVFFMSVLKYYAESAWEQFPASVWCTESPDTEVASNVFADYAFSRGALDHT
HACIEEFGVITHDAANDRIKHVDNMSVSASYKNKEESINWTCEIIGELKARLPVSTDNDG
YSEVNKRRVIEVATACANHFVDEDQLLERLQLIISKQIVSALVYPANGSRSVELDVKDAH
NAIPVNTAQDLATTGAQKSLTYADGIRVALAANQRYPFLITYVYVESFKSYPNDAFIAIE
SHDADITLDEGIDVEAAPLS
>Tip_2167
ISENEPATLLEISYKTNVEAGTAHFKLIQFSGGLDTETELVIEAASMISATLLRECIQAM
AADEISFQLLRLLIAVEITCISIIINRLIKARLPLARMVEQMAFVGQECEHSVNGQGAWL
RMVTGSEMKLIELFSLIGIYARASAPMSYSHVVSSFIFDNSALPASVSAETITLTVMDVN
EKEASQSKIARDRQWMLMSLKHRNGVVIPIRIEYPHDELEASRLEKRMEAYRDVKSLREV
PKVAAEANNWLYYLNVIQYYAESANEMFGTALYGTESADSEIGSAVFASYAFSRGTLNLS
HAVIEEYKMVTHRVADEKFKGVDNMSVHGAYQNKEKKLSWTYEVFDDIKSKLPADGDDDN
YARMGQFRTIHVAHSCANGYTDDDSMLDHSALIMGKQVVSSLVYPLSRTKVVEMEVKDVV
EALPVANGEELATEGARTALTYAEGHRIALRTNTKYAFLLARIYVASFKNYPNMRFIVLE
AHNQDITLEETIEVAGSAIS
>Tip_2168
IGDNEPSPLFEISYKTNVEAGTAQFKLIQFSGSVDTETELVIEVASLISATLLRECVQAM
TCDEISFELLRLLIAQEITCISIIVDRAMRAVLNLARLVEQFAFVGKECKHSVSGEGAWL
RIVTGDELKFLEVFAWLGVYARTSAPMSYSHVVAFYIFDRSAMPAQVSAESITLTVMEVN
EKEASDSQINRDRQYLILTLKHKNGVVIPIKIDFPHDELEVSKLEKRLEAFKDLQSLQEC
SKVASKANNFLYYLNVIQYYSDAAEEVFGSALYSSESSDSEIGAAVFVNYSYCRGTLNLS
YAIIDEYKMVTHRVADEKLKGIDNMSVRGAYQNKEEKLSWTYEVLDDVKSQVPASGDDDN
YAKMGQFRTIKVANSCPNGYTDEENLLDHAALIMSKQVVSSLVYPISASETAEMNVKDVV
DALPVTNGEELATEGARSALTYSDGHRIGLRPNKKYHFLLSRIWVACFKHRPNTRFIVLE
AHDQDIQLEEVIEVGASTIS
>Tip_1616
IQANEPVPLLEISYKTNIPAGPCDYKVIQFSGSVDTETELVLEAATLISAALLRKCVQAL
ASNELSFELLRLLLATELTCISIIIERNIKARLTLARLVEQMAFVGEECEHSVSGEGAWL
RMTSGEEIKFIEIFIVMTIYTRASAPMSYSHVLSWFIYDSSALPEHISAQTITFTIMEVN
EKNAAQSQISRDRTWLFIKLKYRNRVAIPVKIGYPHDELEASELEKAMESYKDVESLSQV
PKVGAKANRHMYYLNVIQYYTDAADEFFGNALFATESSNSEIGTEVFANYAYCKGTLDLS
HSVIEEFKMVTHRAAGEKLKNMDNMSVTGAYQDKEEKISWTFEVFNEMESQLPASGDDDN
FAKMNQFRTIKVALSCPNGFTDEENMLDHSALIMSKHAVSSIVYPMTQAKVIAMNVKDAV
EALPVTNGEELATRGKQSALTHSNGHRVALRTNKKYHFLLSRIFVASFKHFPNSRFIILE
AHDQDITLDQVIKVSGTAIS
>Tip_1619
VANNEAPPMLEIQYETNVGAHNCDFKVVGFSGSVQNKTELIVDTAPALSAGIIRKAIHAR
SADEINLDMLRMLIAKSLAAVDIILENGVQSFLTAAKMVEQLVYVDQGSELSATSEQAFI
RMNPNNDIRLTEDATLLAIYSRYEAPMQMEPIMAFYIYDNRSLDEHVVAEAITLAVMAVD
RKKSKTNLMERERKYLLVQITHRDNIALIVEVSFKHNELDAQELEQQVDGFPGMDTTRES
SKVAAAANAYLYYLNVIKFFMETAEEKFGLALFTHNSADAEVAGEIYSKYGYSQNGTDFA
HGIIEDATIVSNNIADQKIQVLDNISVNAAYKGKDSRIECACEIFEDVKSRLPSSSDEDN
VANIDKFRVVDVEHHCPNAFVSEDKFLDHGKQILSSQVVSSLVYPLSRTSTDELNVRDGG
EPIPVCHAKNLATRGAPTSLTYSAAHQVVLNSSKKYDIVIMHVYEAAYKYYPNSRFIRLE
AHDNDVTLDQQIQIKAASVT
>Tip_2985
VGENETPPIMEISYGTNVGAGTGEFKIIQFAGSVEHKTQLTVDIAAELSASVLRKCCHAT
ASAQINHEILRLLVTVQLAAIDVVINNEFDSFLARAKLVSQVIYVNVNSELSATAEQSFF
RMKRNNEIAFVEGGVIIAVYGQQDAPMKLEPVLSYHVYDTASFDENIVAPSITMALLNVQ
SKRGENNLVARERRFLFISITHRENIALIVNIGFPHNELDAQELQRNFDGYADVMTLEQG
KKVSPTQNDYFYYLNILKYFTECAKEKFGLSLFARGDADSEIATKVFSDYGFPRNGTNYG
HAVIEEAGVISHKEATEKLQSIDHLAVCGAFQAKDHRIEWAYEIFDPLKTRLPNAEDEDD
CLNHGKFRIHEVELVCPNAYAGEDSILDYSTQTIASQIQSSLVYEVAKANTPEMNVHDAE
QSIPVENAKQIASSGAQKAMTYTGTHRIGISGNKKHRILIMRIWEASYKHYPNTRLIHMA
THDYDITVNEVIQVTCSSVS
>Tip_2986
VGENNSPPLLEISYETNIGAGSAEFKLVQWAGAVEHKTELTVDTADALSATIVRTCVHAF
ACNEVNFEILRMLITASVSAIDIVVENTLDSLLSQARLVEQLVYVNVRAELSAAAEQSWL
RMKTDDDVRLSETGLFLGVYARQDAPMKFEPVLAYYIYDNASIDENVVAPSITMALLAVD
SKRADTNLVRRERRYLLVNITHRDGIALIVKISYTHNDLDAKELQKSVEVYQDLMTIKEA
RKVAAQANSFLYYLNVVKFFCKCAKEKFGLAYYAKGTADSEVGASIFCDYGFSTYASNHS
HAVIEEATVISHREAGQKLQTIDHLAVKGSYQGKDDKVEWAFEIFEALKSRLPSSNDEDE
CLNHGKFRTVEVEHVCPNAYVDEDKFLDHPSQTMASQIVSSIVYQLSKAKTPEMEVRDSD
QGVPVSNSQHIVTSGAQRAMTYTDNHKVGVHNDEKYDILIMRAFESGYKYYPNSRLIHMR
AHDQDITLNQVIQVRSAPIS
>Tip_3137
VGENEPPPLLEVSYDTNVQAGDGHFKLVQYSGAVESMHELILDVSQILSARVLRRCIQME
SAQEFEFDLLHMLVGVTLACCDIVVDNDVESLLTLAKLVEALIYANEYTERSASGEQAFL
RLSSDEDALFVQQSSLVGIYVRYDAPMKTEPVLAYYVYDTAAIQEYLSAETITFSIMEVD
QRRAQTCEIQRTRKFLFIQITHRDGVVLMVRIEYLHNDIDVRKLEKTLEAFQNLRSMEDG
KKVGADANNFLYYLDVLDYYARAAQETWGLGFWCNESTDSEVAAETYSDYCFSGGAVNYN
HAIIEQCSVVSHATASRKIQSIDNLTVSSAYRNEDGKISYALETLDDIKSRLPTSNDEDG
LAKHGKFRTLHVQHACPNVYVDEEEILSHSKHLLAKEVVSSLVYKISEEQTLELSVKEGA
EALPVSQAADVASIGAQTSITHSQAHRVGIYSNKKYELLTIRIVVVAFKLYPNSKFIRIE
YHDYEISMDEVIEVQANTVS
>Tip_3489
INENEGDPLMEVSFDTNVTAGASNFKVLSWSAAIESKHDLIMDVSVLISAWVLRRCVNWS
ASDDIENALLRMLIAHAYECVSIVIDNNLESLLTLARLVESMIYADKYSDRSATSEQAWL
RMSMEEDVLFTQTFATLGIYGRHDAPMAIEDVVEFLVHDSSAFQENLSSEGITFNIMDVD
SQKAHTTKISQTRKYLLLDMTHRAAVVMVIKIEYEHNEVEAKRLRKQFEALHNIPTVQAV
TRVIAGVNQWLYYLDILDYYTRVAEEAFGLGIYGSETSGKEVSADTYAHASLAQGGIHFA
HAVIRDFSIISHAVSNANLRSIDNITVCSAFRHEDNQISYSHESLSQLKSNLPASDDDDS
AANYNKFKTLDVEHACANVYADESKFLDHAKQLIGKKVVSQVVFPATIPSAMVLSVKKSH
ESTPVASAKDILNTGSESSLTYSNAHEIGFATNTRYTLLVSRVVAVAFKAYPSSAFIVVQ
HHDFEITLDEIIEVDENSVA
>Tip_3490
VNENEPKPLMEVSYDTNVDAGSAHFKVLQWSAAIESKHELVLDISSILSARVFRECVNWS
ASEDVEYDLLRMLVPMAIACCQVIISNQVESIVHLARMVENLVFAGKYSERSASAEQAWI
RLVENEDVRFCQEFAILGIYGRFDAPMLIEDVIAFLVYDSAALQEHVSAESITYNIMDVD
SKRAQTTQIGKTRKFFLIKLTHRNNVVLMVRIDYTHNAIDAQALEKAFEAFQNVRTMEEA
KRVVSDVNEFLYYLDILDYYLRVAQEAFGLGVWASEGADKEISADTYSDYALADGGVHFA
HSVIQDYDIVSHAAANDKLQSVDNLTVSGAFRDEDNKISYSFETLNSLKSKLPASDDEDG
MAHHDKFRVIDVEYACPNIYVDEEKFLDHTKNILGKKVVSQLVYPTTQPNALELQVRDST
QALPVSQGNNISNEGSQTSLTHSDAHQIGLYKNKKYELLIARVVVVAFKSYPSTAFIVVQ
QHDFEITMDEVIEVETNAVS
>Tip_1224
LIPRDGAVMLEIAWETDVGASTSRWKTLGFQPAIDRKTELTIEIAILLSASIFRRAVSAE
SDDELSFAVLRLLCAAAVTCVQVVITRGLKSLTARAKLIHNMVFIDSNAEYAATDEGDFF
RVSSGNEPLYTDMFLCMGIYAHHSAQMTDADVMTKFLFNTTAVPEFVGSSDISFRVLEVD
SRQCKYSRVTRDRQYLLIKLKNKDNIVLFVHISFTHKPAYIQDLQKHLDVYKGVHTTQDS
KKVSAEANELFYYLNIMKFNVDAFPKTFNDAVHPPDSSDSAVAYELFADYAYARVVLHWA
HGIIREYHVISQEEADSKCKSLENFTTASGYKGKESRYTWTFQMLSAMKSRLPTNDENGS
SAEVGERRVFPVARPTADLFADHGQLTSNGRLLMAKELVNNIVIKVTQTKPAELDDMDAN
KAVPVGIARNQGGAGRATGMSYTGGTKVGFHTHIKYNEAVTQLYVSGFKKGPNDAYVRLE
DHSRDISLEETIQVESCSVG
>Tip_1225
VLPRESSILVEIAWDTNVNATSPRYKVIPFEPSVDRKTELTIELAQTLSADIFRRAVQAA
SDNELSFAMLRLICSAAMTAIRVIIDRGLDSMTNQAKLIHSITFANSSTEYAASSEGDYF
RIAKGKEPQYTDLFIVLGIFTHQSAQMNDADVLSKFIFNTTAVPAWVASSDISYRVLEVE
NKRVKQSRVTRDRKFLLIKLKNKDDIVLFVHIPFEHKRAYVQDLERSLDAYKGLQSIEDC
QKVVGDANELLYYLNIMKYRLESFEKSFNSALYPPNTSDSAISYDVFADYCYCRVVLNWA
HGIIREFHLVTQQEADAKLKRLENFTTQAGYKHRESRYTWTYELLDELKGRLPPNGENNN
CAQVSRRRCFPVARPTTDLFADHGQLASNGRLILAKELVNDIVVRSTRTKPVELDDMDCH
KSVPIAITQNQAGTGKVTCMSYTGGTKVSIWAHRKYKMAVTQIFVAGFKHNPNDAYVRVK
MHSNDINLEQTIQVKACAVG
>Tip_3394
VHNRETGVLLEVAYETNVAASASNYKIVKYEACVDRKTELIIELATYLSAAILRRAVHAA
SEDKVSWSILRLLCTQSLTCVSIIMERKIDSLTSTAQMVHTVVFVGDSSEYAATAEGDFI
RLTTHDAQLYMDVFTIVGLYTKYRAQMKRADALAKYVFDTTAIPEFLTASDVTFRVMEVD
SRRARHTKVTRDRQYMAIHVKNRNDVVLFMAMPYINKEVYIQNLQAHIDAWQDLKTAADA
LKVAAEANDLFMYLNVMKFRQDQLDKSFEDTLMDAGNGDSAIAYEIYSEYAYSGVVLSYA
HAVITELNVCSEDIAQEKMKTIENMSTTCGYKDKENHTSWKFDTLGAFQQKLPARHEDNH
LADVGNRRTIPVAHPAADLYGDHGKMASNLRAILSNGLVNDAITQVSRDKSVEFDEKDAK
QGIPISIGKNTSASGKKTALCFTGGLKVCLYSNGQFQLAMCQLHVASFKRNPNDRFIKME
EHNHEISLEQAVEVEGGDIG
>Tip_3395
VLDRQAGVLLEVAWEVQVSASANKYKVICFESCVGRKTELVIEIAIHMSATMIRRGLHAR
DQSTLHYSIMRLLIAVAMQCISIIVGSSMESVTQTAQLVHAFIFTGQQAEFAASAEGNYM
RLGAGEEGKFVDLFIIMGIYAKYKAQLQEADVLAKFIFNPSAIPEFVGATDITFRIMNRD
TRKSQHEQVGRDRKYMLVETKNRNGVVIFLEIPYAHKEIYIRQLEATLDAYKDCKSLTEA
YKVATDANNFIMYLNIMKFRAEQMTKSFSDSMFPSRSSDSAIAYAIFSDYAFYKVVLGYA
HAVISEINACSQKIADDVIKTVENMSTRSGYKKKEQHISWKFDSIDDLKSRLPARDEENH
LAELGRRRCVPIAHPGADVFGDQGNMVSNFRTIIVSALVNDAIIRVTKSSPVEFKEKDVR
AAIPITIARGHYASGKRTALSYSNGLKVCLHNNERFRLGLTAIFVGEFKRGPSDAFLKMQ
AHNFEVSLEPQVEVSAVAIG
>Tip_1979
VLDRESGVLLEVAWETDVPADDPRYKVIKFESCIDRKTESVIEIALFVSADLVREAIHSR
SEDEMSWSMLRLLVGTGLQCCTIVVNRNIDNLTEKAQVVQAYSYVGDRREHAAHTEGDYI
RLPAGGDAKHADRFVFLGLYVRFKAQMQEADIMAKFIYSTTAVPEFICSSDVAATLLEVD
SHRSKFEQVIRDRRMLILTIKHREGIVLLLPIPFTHKEVYIQELEEEIDLWGDLRGVAVA
LKIAAPANNLIYYLNIMKYREDQIDKSLSSGIFPSDTADTAIACHVYSDYAYCIIVLGFS
HGIIKEFNIISQEAASEKLKTVENMSTMASYKNKEEQRSWKFDTLTSFKSRLPSKDENNH
LQELGRRRCVEVAHPSSDIFGDQGQMASNLRLVLAKELVNDVVIKTTERQPIEFDDRDAR
AAVPIAIAQGQYSTGQKTPLSFSGGFNLAIFPDTRFSLSISQVYVGSFENNPNDAFIKLE
PHNHEISLAERVEVDAAKIG
>Tip_2052
VRERESGMLMEVAWRTNVEADDARYKIWTYESCVDRKTETIIEIAFVMSASILREAVHAA
SANEISWGMLRLLCALAMQCCNILVDRNIDNLTARAQIVKSYIYTGDRREHAASTKGEYL
RLCSGDDVLHCDIFALQAMYSQNRAQAQEGDILAKYIYNSSAIPEFLCSTDVSLNVMEVD
TRRTQFEKVIKERKLLIIELKHREGVVLLLKINFIHKAVYASDLEEYVDLFQTLRGVAVH
IKLASDAHKYFFFLNILSYRSEQIEHSLTSGIFAPEAPDTAIAAHIFAKYSYTIIVLGYE
HAIIREFNVVSQKAAAEKFKSVDHMSTIASFSNKENRTSWTYDAMNMLKNKLPGKTENNH
GQDSARNRTVDIEHPSSDMYANQARLADNYRICLSKEIVNSVVVRLSDSQPVEFNDRDCQ
ATVPIAVAQGEYSTGQQTALSFSNGYRICVVADERFGLAVTYIFVVVFKDDPSDAFIKLA
PHNHEISLEEEVEIQAAAIG
>Tip_3608
VRDRESGMLLERAWQTNVSADSGKYKIWSFESCVDRKTNSVVEVAYILSANLLRDAIHSR
SANEMSYGMLRLLCAEGLQCCSIVVDRDLDNLTTRAQIVKTYLYIGARREHAAHTKGEYI
KLCAGNDVIHADVFAFLAMYAKDRAQTQEADIMSKFIFNTTAIPEFVCSTDVSYTIMEVD
SRRTQFERVIKERKLLLVRLKHREGVVLLLKIDFVHKAVYASDLEQRLDLYQSLKGIAVH
IKLASPANDFMFYLSIVSYREAQIAKSLSNGIFPPEQPDTAVAAHIYVNYSYTLIVLGFS
HAIIREFNVVSQEAAKEKFKTVEHMSTMASFSNKEDRTSWTFDELNDFKNKLPSKHENNH
GTDTGRNRIVDIEHPSSDIFGDQARLADNARICISQVIVNRVVVRISASQPLEFDDRDCK
EPVPIAIAQGQYSSGQQTGLSFSGGYRIATVPDERFGLSVEQVFVVGFKHNPSDAFIKID
EHNHKISLEEEIEIEAAPIG
>Tip_3609
VRDRESGMLLEVAWQTDVQADDGRYKIWAFESCVDRKTDSVIEIAYILSANLLSDAVHSR
SATEMSYGMIRLLCAEGLQCCAIVIDRDLNSLTTRAQIVKTYLYIGNQREHAAHTKGEYI
RLCAGNDLLHADIFAFLAMYAKHKAQTQEADIMSKYIFNTTAIPEFVCSTQVSFTIMEVD
SRRTQFERVIKERKLLLIRLKHRDGVVLLLKIDFVHKAVYASDLEQHLDLYQSLKGIAVH
IKLASPANDYVYYLSILSYRQTQIAKSLTSGIFPPENPDTAIAAHVYVNYSYTLIVLGFS
HAIIREFNIVSQEAANEKFKMVEHMSTMASFSSKENKTSWTFDALDEFKNKLPSKHENNH
GQDTGRNRVVDIEHPSSDIFGDQARLADNARICISKEIVNRVVVRISASQPLEFDDRDCK
AAVPIAIAQGQYSSGQQTSLSFSGGYRIATVPDERFGLSVEQIFVSGFKHNPSDAFIKID
PHNHEISLEEQIEVEAAPIG
>Tip_3493
VGDRECSVMIEIAYETNVDAASAHYKIIKFEGCIQKKTELIREVANMISADIIREAVHGA
SCSEVSFMMLRLVVACSLACVNIILDRDVESTLSRAQLVKTIILAEKQSESAASAEGGYM
RMTCGGEIKFVEVFLLLMLHARHNAQMAHGGVLAKYLHNTSAVPEYVAASSISLRVLKVN
SKHMQYTQVIRDRKHLYLQIRNRNDIAIILRITFTHKELYVQDLREYIDVWQDIQSLAEV
RKVGAQVNDFIYYLDIIEYRIEQMEKQYGKALWSDDSSDSDIAYDVFGAYAFNKVVVSFA
HGVIQEMTVVTHQMADDKLKSIENMSTSAGYRSKENMTSWTYEIFGDLKSRLPVKDENNH
VAGANRRRVVPIAYPCANAFGDQSKLVDNLRRIIAKELVSEIVVQINHSNPIELDDRDAH
EAIPISSAKGQYTNGKETALSFSRSIKVCIHMNKRYRLALGQILVISFQQTPNDALVKMA
PHNEEISLQETIEVAGAKIG
>Tip_3494
VRDREESVMLEVAYETNVTAANSDFKILKYEGCIQKKTELVREIANLMCARVLKRAIHAH
SGNELSFMMLRLIMSVSLSCIEIMVNRPLESIMSRAGIVKSLVLVDNQAEHAASPAGGYM
RMTTSEEVRFEESFTMIMLHARSNMQMANGEVLAKFLYNTQAIPEHIASSTISFRILKVD
DKQARYAKVIRSRKFFFANVRNKDDIAIVLDIDFDYKTVYVQDLSEYLEPFKDFQSMPDC
KKVAAEVNNYMYYLDIVDYRTESLERQYGADLFPDEQADSELAYGIFAAYGHNNVAVSYE
HGIIEEMTVIHHEIARNAIKNIENISTDAGYKSKEGQTSWTYEIFDEFKSRLPAKSENNH
IADANRRRVVPVSYPCANCFGDHSRLITNLRMLLAKELVSEVVVKIRRSRPVEVRDEESD
EAIPISSAQNQETDGAQTALSYTASMKISLNQNTRFHFALSQVLVAAFKFDPNDALVKLK
PHNTEISLDEKIEVAAAKVG
>Tip_497
VQDREAGVLIETAYDTNVDAASGDYKVISYEASIDHKTELTVEVATLVSADILQRALYFK
ASEEISHMIMRLLIAESVTAINIIISRSVDSTFSEARLVRAFMLAADASEQVVSAEGGYF
KIGSGNEVVYFEAFSILGFYESQAAQMATADVVAKYIFDSGAVSEYLASNSISFRVMNQD
TQRSGQTKVIKDRKWVVLRIRNRDDVGVLYSIEFPHKQIYTQDLAEVIDLYKDLRQMAEA
KQVGAEANNLLYYLHIMKFRLEAMERQFSDALFANPSWDNALGYDVFAAYALSLVSLGFA
KGVVKEYSIVTPEKAKQKLKAVENMSTQGSYRRKEDKVSWTYGIFDDLKSRLPAKDDDNH
RAEAGRRRVVDVGQPLANKYADQNKFVENGRLILAKRLVDDLIVRETTSRVVAFGDEDAY
SAIPIASSKGQYTNNRENALSYSDGIRIALYTHQRMTLSLSLMFVSAFKHNPSDAFVRLE
GHDDEISLEETVEVDASSVG
>Tip_2828
IPEREAAVLMETAFETNVAAASADYKILKLACALEHKTELTVELAAAMSASVLEQAVYFT
ASHDMGFPMLRLLITEKLTAVNIIVDRQVASTFRKMRLVRALVFAGASTELCAQPEGGFL
KFASNNECAFIQAAPPVGFYTQFAARMASVNIVAKFVYTSGALDEYLTSTTISHNAMGAD
SRTAEHNRVIKDRKWLVLQIKNREDVSVALDVNFTHKDVYISDLAQQLEFWKDMAQMAEV
KKIETKASSYLYLLHIVKYRIKTLERQFTKCLYATNSADNAVGYGVYGGYALSSYAMGVA
KGIIREYSIITHQKAGEKIKSVEDMSTSAMYKKNEQKISYTMEIFNDLTGRLPSRNENNH
AADLDSRRVIDAAHALANNYGDQSRITENVRLILAKRIVDDIIVKQSTNKPKCFTDEDSL
TGVPIAQAQGQYTGGKVTALSYSNGFRVMVLGHPRFSLSVHLIYVVALKFDPANAFIRID
VHDSEISLDEQVELDASDIS
>Tip_2829
IPEREAGVLLETAYETNVAAAAANYKVLKFASCFEHKNELTVELAAAMSASIFHRAIQFT
AKGEVSQELMRLLITEQLTAVRIIMGRDLESLFKRMRLVRSLLFAAKSTELVAEPEGGYL
KFTADDECAFVQAAPPFGFYPSFAARIASVNVVAMYVYNNGAIDEYVASSSISFSVMAAD
NRKANHNRVIKDRKFLVLELKNRNNVAVALGIDFTHKKIYTSELAKMMDVYTDIRQMAEA
RKIASRANSFLFLLHILKYRVKGLDKQFAECFFKSNTADSASGYAIYGTYALSNQALGVA
KGIVRELSVITHGKAGAKLKEVEDMSTTAMYRKKEQKVSFTMEIFNNLKGRLPARNENNH
AANLGSRQVVEAAHPLTNTFGDQDRITENSRLILAKKLVDDVVVREASSRPKTFGDEDAY
SAIPIAHVRGQYTDGKRTALSYSSGFRIMMLAHPRFNLAVTLMLVASFKHDPASAFIRID
AHDTAISLNEAVEVAHSSVS
>Tip_565
IEDDTPAVTLDIACSTNIELANASYKILRYDASIKRKNEAIVEIGEILSAEVVDNCLQPE
SAGDVNYMLLRLLVVLDLASIKIIVKNDFQNFLTKYKFVESIAFINEQFQQSANAEGGFM
RLETDTEQIFQQRFEAASLYGRNAAQMRRANVLSYFVLDATALPEMISSASVTFSVMEVE
EQSAQETQVTKDRRFILVALKLRGNVPVLLKITYVHKKIYCNEYDKSMDAFEGAKNAEAL
RSIAVEAKGYMYYLNIIKHFVDQYRKIFGAVLLGNGAADSEVCYEIYADYAFTRESLDFE
HPIIQEFTIISHTVAGDKTKTIEDMSTSAPYREKEDHVSWAFEVFNTVKSPLPADPEDDH
TASLNRRRLVEIANPAADKYIDHNKVLEHLLLVISKNIVSDVVVSVSKTRPVELDDNDAE
EAIPVSFAKNRIASNEESVLNFSGNIKIAMESNNRFRFLAAKIFVGSFKYAPASAYVTLP
PHNEDITLDEKVAVQSADIG
>Tip_566
IQDDTCSVTLDIACATNVNLANASYKVLKFDGTVTRKHKALVEAGEAMSAEVLEDCVQSQ
SGGELDFMLIRLLVAGAITSVEIVVNNDIQNMMTKFRMVESLAFLNENFQQAASGDGGFM
RIPSHEEEIFTQIFEMASFYVRRNAQMDRSDVLSYFVFNTSALPEQVSSSAVTFPLMEVE
DRKASESQVPRERKYLLISMKLRDDVPVLRKISYVHKDIYCREFENHIDGYQNARNVEAA
QSIAASAKGWVYYLDIVKFFTDQMEQLFGSALFTSNAADSQICYQVYADYAYSNEALEFA
HPIIQEYTMISHTVANEKLKTIEDMSTNTPYREKEGHISWAYETFDNLKSPLPADTENDH
MAKMGRRRVCGIAHPASDAWIDHNNLLEHLVLILAKHIVSDVVVKTHSDRPTELNDKDAR
EAIPVTRARARVTTNEETILSFSGNLKIAMQANNRFSFLATQLYVGAFKQTPTAAFVTLE
PHNEDITLDERVEVSASDIG
>Tip_154
VRDDTGSVTMDVACTTNVDLASGEYKILKYEGAIERKHKAVVDAGELLSASFIQNCLQAE
AAGELSFMMFQLLIATALTSIEIVVHNQIENMINSYKLVETLAFVDATFQQAASSEGGFL
RLATNEEVAFVQVFELAALFCRETAQMAKADVLSFFVYNASSLPEQISSATVTFPLMEVE
DRGANESNVFRDRKYLILRLKLRNEVPVVFQITYPHKEVYCREFDEHLKAYKDLNNIQAA
NSISVEAKHFMYYLDIVKFFVAQMEQLFGTALLASDSADSEVSYSVFAEYSYTRTTLEYA
HAVIQEYAIISHTVAEDKLKNIEDMSTNAPYRKKEGHVSWAYEIFNKLKSPLPADKENDH
VAKIDRRRYCQIAHPCTDAYVDHNAFLEHLKLILAKQIVSDTVNKANKSVPHELDDKDAE
EAVPVTHCSDRCTAGEQTVLSFSGTVRIAIKSNKRFTFLITQLFAAAFKKSPNSAFITME
AHNEDISLDERVEVDPSTVG
>Tip_104
VKDNTASVMIDIACETNVQLASGSYKIMKYDGATERKHKAILDAAELLSAEFMRRCVQGT
AGEELSFMMLRLLVSSSFTCISIVIKRKIDNMMNRARMVESVAYLDETFQQAAASEGGWI
RLTADQEPKFVQLFTLAGLYARPTAQMAKADILAYFVYNTSALPEQVASSSVTYPLMEVE
TRRAEETAVFRDRKFMIIKIKNRDSVAILFKIDYSHKEVYCQELDEFLDPFRDLSSIQAS
RSIGVEAKDYMYYLNIVRYFQEQMEKIFGSSLLVSDTADSEISYEIFGEYAYSAVALEYA
HAVIKEVTIVSHTIANEKIKSIDNMSTDASYRKKEGRVSWTWEIFTELKSRLPSDPENDH
LAKVNQRRVIQVAYPCADVYVDHNKLLEHLRLIMAKQIVSDIVVQANRSKPTEFNDRDAR
KGIPVTKGHGQSTTGEETVLSFSGNIKIAIHANDRFSFLLSQIHVSAFKHSPNDAFVKLD
PHNEDISLDEQVEVEASSVG
>Tip_72
VHDNEANVMLEIAFETNVEVGSADYKVVKYDGTVDRKTKLIMDVAVVISAELMRRAVQGK
AANEMQFMMLRLLVVQDIACISIVVDRPMESLLARAKFVETLQFIDEESENTASAEGGWL
RLTPDDESKYEQLFTVLGIYARNKAQMANENVIALFIWDTSAMPEHISSTTITYSVMDVD
SRRSAQAEITRNRKFLIITIKNRDGVAILLAIAWPHKQVACQDLEEQFDSYQDIDSLQEG
RKVIVKANNYLFYLNVVKYYMCQMDKQFAGSMYTSDTADSEIAYEIYAEYGFSRVALNFA
HAIIKDLAMITHTSAEEKMKGIDNMSVSAGFRDKQDKITWTYEIFSQLKSRLPAESENDH
LAEMGKRRRVTVAWSCATTFVDHGRLLQHLLLVFSKKLVSDIVYKIPQAQPLKFGNQDAH
SAIPVTTGQNTGTNGKKTVLSFSDSIKVSHNSNNRFAFNLAQMHVSSFKHYPGSAFVKLN
DHDEDINLEEAIEVHTATLS
>Tip_626
VSQDESYVMLEMAYQANIEVNSGNYKVIKFEGAIDRKTRLTLDTAEAVSASFFRKCVQTL
SGDEVSYMVLRLLIGVDLTAVTIVVARDLDNLMSEAQMIETLLYVDAQTEYTAAADGNFI
RMSNGSETMFVDTATLAGVYSRRRAQMGTAEVMAFYFYDSSALPAYVSSSSVNYSLMEVD
SRKAEQSRVRRDRRVLVVRMKNRAAVVIYVKIEWQHKEVECQDLEEFIDAYNNVNSMHEA
KKVAVTANGWLFYLNVIEFFMSTMEEQFGGSIFSSKNSDSEIQYDLYGEYAYTKVALGWA
HSVILEFVVISYTVSDPKLKSIDNMSIRAGYRDKEDKVAWTYEIFGDLKSRLPADGENDH
IANLGKRRVLNVAWASANTFVDHDRLLQYMHLVFAKEIVSDIVYKLNKDKPVEFNNEDAR
QAIAVDAARGQGTSGQKTVISYAGALKIGMYSNSKYRFAVRAVFIASFEQDPDNAYVKLD
PHNEKITLEETVEVDVATIG
>Tip_627
VAEDEPYVMLEIAYDTNIDVGKRNYKIVTFEGAVDRKTQLALDTAEELSASFLRKCIHPI
AADEVSYMILRLMIAADLKAVTIVVQRPVNSLMTKAKMIESLQYLGATTENTAAADGNYM
RLDSEAEILFVETAKVMGVYGRRTAQMATADVLAYYVFDSSAFPSHVASSAINISLMEVD
SRKAEETEVTRDRRVILVRMKNRHKVVILLQINWPHKRVECQQLEESLDPFSDLKSMHHA
QKVSVKANHFMYYLDVVKFFMCSMEEQFGSSIYSSKTGDSEIACEIFAEYAYSRVALHYA
LAIIREFVTVSHTVSDPKIKTLDNMSVRAGYREKENKVAFTHDIFEDMKSKLPADSQNDH
VADLGKRRVVEVEWTGTNTFVDHDSLLEHMYLMLAKEIVSEIVYHINKKKPMEFDNRDSS
EAIAVSQGQGQATAGRKLVISFAGGTKVGLHANDKYRFAVHSVYMACFAFDPDQAYVKLH
PHNEKITLEESVEVNASSIG
>Tip_1300
IHKTEPSVMIEIAFAMNVNVGSSEWKILSYEGAIDHKTKLVIDAALVIIASFLKKCVQAL
AAEEVSYEIIRILVFSEMTSLTIVLNRNIDSVLKRSILIESLQFVKATTETTVPVDGGWV
KLGSNQENLFLELALILALYARQQAQANSADVIAFFIFDSAALPAHVASTNITYSVMKIN
NQNADHTRVTKDKKYLLLRIQNRSDVVISLQVGYTKKEIDINDLQALIDGYSEVKPLRDD
RSIAGQANHWIFYVNILKYFLSCMDNQFPSSMFANNAADSDIAYVVFAKYAYTKLAMGYA
HTVIKEYVVIRHVLASSKLRSVDDLSVTSAYRDQEQRVAWTFEIMDAIKARLPSEAENDN
QKGIDERHGVTVAHVTPNIFADRNHLLKYRVLVFAKQIVSDMVYKVGQAQPEEMNNRDPM
QPLAVSQGKDNVSGGEERALSFPDGVRICLQTNEKFTILVTRVYVARLRYYPTAAFVMLS
PHEEGIALEESVEVKPGTIG
>Tip_1301
IRKTEPSVMIEIAFAMNVNVGSLDYKIMSWEGAVDHKTKLIINAAVVLIATFIKLCVQVL
ATDELSYEIIRLLIFSEITSLSIVLNRNVDSLLSRSVFVETLEYVKETTETTVPVDGGWI
KLASNKEAMFMETALIISLYARKQAQAHNSDVIAYFIFDSAALPAHVASTNITFSLMKIN
NMNADHTRVTKDKKYLLLRIQNRNDVVIALRVDFDKKEIEINDLQALLDAFAEVSPLRDD
RSIGGQANNYVFYVNILKYFVSCMENQFPTSLFSSDGGDSDVSFVVFAKYAYTRLAMDYA
HTIIKELVIVRHVLASSKIRSVDDLSAACSYRSQEKKIAWTYEILDALKARLPADNEDDG
VKGIGDRHGIEVAHVTASIFADRNHLLKYRVLIFAKQIVSDVVYKVSRAQPEEMSNRDPM
QNLAVSQGKDNASPGEERALSFPEGIRICLAHDADFTLLIARVYVGALRQYPGAAFVMLT
PHEEGIQLEQSVEVQPTELG
>Tip_3450
IKEQEAHVLLEIAYVMHVDVGTVQYKIIAYEGAIQRKTQLLVKLSYVIIASFIRKGCQGR
AGREMSYEVIRLLLVNAFASIEIVMGRNIDSMLKKFIAVETIQYLKIHTENSVPCDGGFL
KVANNDDELFIKAMIIVALYAKQQASMRTAKIIAHFVYETDAVPCYVASSSVTYDVMEIN
PQNADHAKVTREKQYLVVQLEDRNHVVIALQVCFQKKEIDITDLKLDLDAFAELAPLKEG
RQVAGTANNYLYYVDVIKFFLAVMQNQYSSSMYAKRTMDSDVAYVVYSDYAFRKLPMNFA
HAIIKEYSIIRHDQGNPKLHAIDDMSSSAAYKDQEHRVAWTLEVLNQLKDALPAQGENDS
AKGIGDRQGIEVEHVQANIFADRSNLLDHTILIFAKQVVSDVVYKSDTPSPKRMSNQDAH
QPVCVSVARENASSGKDQSLSFPEGVRACMSKNNKFSLLISLVFIATLRLYPNSAFVKLD
HHDSEISLQEAVEVDITALS
>Tip_3451
IRQQEANAMLEVAYVMHVDVGSVEYKVIAHEGCMKRKTALLIKISYVLVANVIRQGVQAK
AANEISHEVIRLLLGNEMASIEIIINRSIDSILKRFILVESLQYINIHTENSVATDGGFM
RVRNENEQMFLEMMILLAMYAKHKAQMRTSKILAHFVFHTDAVPCYIASTSITYDIMEIN
PQNSEHARIAREKQFLVTKIEDRSGVVIAMQVTFEKKEIDITDLQSDLDAWSEIAPLKEG
RQVAGPANDFLFYVDVIRFFFAVMEDQYTSAIYATRKTDSDIAYVIFTDYAFRQLPMNFA
HAIIKEYAIVRHDEGTHKLHSIDELSAAAAYKDQEHRIAWTWEVIGPLKDGLPSNGENDS
TKGEGDRQGIEVEHLQASILADRDTLLDHAVLVVSKQVVNDVVYKADQDSPKRINNKDAH
KALCVSKCPDNESEGTEQSLSFPDGVKARLMNNDKFSVLVSLMLIGAMRRNPNSAFVKLA
HHDSAVTLQEAVEVATSPLS
>Tip_2356
IEKTEGRVMLEVAYAMNVEVGTGQWKVLAYDGATDRKTQLVVDVAYVMLASFRTECVQAT
ASEELSHQVLRLIVSSQLSAVTIVLDRNIQSLVSKSMMVETLMWLRVQSEHSVPSDAGWL
NLPNNDELLFVKRLYIMALYAKHTAQMNTAKILTYFLYENDAMPCFIASSSITLSIMGIN
SRNAEQSRVSREKKFLVVHIQDRSNVVLAIRVDYRKKTIDISDLKAKMDSFKEIRPLKEA
NTVVANANGFLFYVNVIRLLVSAMDERFSTALYINDTADSDVAYAIFSNYVYSRTGMDFA
HAIIQEFNLIRHSISNEKMHCMDDMKATAAYRNQDGQLAFTFESLGPMKERAITDRQNDS
LKALGERHGVEVRYAKGDLLVDRNNLLNHAAMIFARQVVSKVVYQVGQRAPEKMKNKDAT
QAIAVANSEDNASGGEDRSLSYPDGVRVCVLANEQFNLLITRVYLAALHNYPGAAFVKLY
PHDTEIALEDAIEVNSSSLG
>Tip_2357
IMKTEGSVMIEVAFAMNVQVGTAQWKILAYPGATDRKTQLLVDAAYFMIASIRTECIQAM
ASDELSNEVLRLLVSSRLSSVTIIVNRTINSLLTRSMLVETIQWVRILSENSVPSDAGWL
NLDKDDELMFMKRLIMIALYAKYTAQMSTAKILTYYIYENDAMPCFVASASITVSIMQIN
TQNANQAKVSREKKYFLIHIQDRSGVVIALKVEYRKKDIDISDLQALMDSFTELAPLRED
ETVVADANDFLFYVNVVKFLLASMEEQFPTFLYSNDTADSDIAYAVFANYAFSQLAMEFA
HAIIREYNIIRHELAHDKFHCIDDMKATTAYRDQDGQIAFTLENLDPMKEKLISDRENDN
VENQGERHGVKVKHAKTDMLVDRNTLLNHAALIIAKQVVSEVVYQVGRRAPEKLKNRDPR
QAIAVSNAQNNASGGEERSLSFPDGVRVAMLANEQFNLLLSRVYVASLHYYKGTAFVKLY
PHDSEIALEDAIEVELASLG
>Tip_776
LAEDEPSVMMEIAFESNVEVGQGQWKIIKYDGAVERKTELLIDIAAMLSASFLQRCVQSV
AGEETSYQLMRLLITPELTCVSIIINRDVDSLVSKAKIVETLQFIDVQTEHTVLSEGGWL
RCGNRQEIKFSDSTRVACLYARASSQANAADILSYFIFETTALPAHIASASLTYSLMQVN
SQRSQQSEVEREKRLLVIRVENRKGVAIIMRIDWAHKRIDCEDLQSYLDCYQELRPIRQS
HNIGSEANSWFFFVNVIKYFTCPMQKQLGTSIFASNTADSDVSYEIFARYAYAHVALDYA
HAIIREYVLVAHAVADDKIRSVDNMSVDPAYRNHEDKVAWTYEIINQLKARLPTENQNDD
MAELGKRHVIEVEYVSSNLYVDRDRLGSHLRLIMVKHIVNDIVYKETRSGPLVMNNRDAH
KTIKVAVGRGNATGGKETVISFTNGIKVAVDLNEKFAMAIQQLFVASLKHYPNGAYVKLD
AHDQAIALDEAVEVEGASLG
>Tip_1255
VKGNEAYVMLEIGLKIDVEVGTSNYKILTFKATIDRKTKLIADIAEILTASVFKKCVQAS
SANDMSSMMLRMLVAKQLSCVAIVIDQNMTSFLSKFKLIEMFVYIKKHSKATISSEGAWI
QMKGDGEPIFQTTLVLFGIYSRWSLQMGRADVLSWYAYDQAALPSHLAAECITYAVLEVN
ARKAEATSVAKERRFVMIRIKRKHEVVVMIKIGYSDKEVELMGLERSLNAFNSMRTIGDA
QRVASESNGYLHYMGVIAFYLIALAQMFASALFNTDKLDSEISIEVYSDYSFARISLEFA
HSVVREFSVISHESANEKLQDIENLNVKAGYRSKENQLAWTFDMLNEIKSELPAGGDNNF
LANKGEKKLVEVTFPSTNLYVDHGKLLNHGRAVLAKEVTSEVVYHCTKTNPTQLNDKDSE
EGIAVNAAEDYSTSGKRGVISYCNGINVAMLCNKRHSALVRRIMIAAFKHNPKQAYLKMA
DHDDKISLDESIKIEGAELG
>Tip_3680
VRGNECYVMVEIGIEIDIDVNTADYKILSYQAAIDRKTKLIPDVCEVFTAAVLKKCIQAV
SADDVSSMMMRMLVSKELASVAIILDQSLTGLLPNHRLIEMLMYIKGQSKATASAEGAWI
QMKGDNEPVFKTLAILLGIYCRWSLQMGKAEVLSYYAFDAAALPAYLVARAITFAILEVN
ARKAEASTVSKERKYFIITINKRHDVVIMIRIQYADKSVDILGLERELNCYKNLKSLGEA
QRVTQSSNGYLYYMGVVKYYLIALKQMFCSSVFNTDKLDSEVSVDIYAHYAYNRIALSYA
HSVVREYTIMSHDSADEQLQHIETLTVAAGYRNKENKLAWTFDIVTEIKSDAPTGGDNDF
LANKGEKKLVEVAFASANQFVDHGKLLDHSHAILAKKVTNEIIYHCSQANPIQMNDKDNE
DGIPVNGATHYTTTGRRGVISWCNGINVAIFCNKRHAALVRRIMVGAFKHNPKNAYLKME
DHNDKISLDESIKIDAAELG
>Tip_3681
IKGNEAYVMIEIGYEIDIEVGTGHYKILSFNASIDRKTKLIPDIAAVFTASALKKCIQAI
SSEDISSMMLRLLVGKELACVAIVLDQRLDGLISKFRFIEMFTYIKEQTKAAASSEGAWI
QVNADGEPVFKTLSTLFAIYARHSLQMGEAEVLALFAYDQAALPTHLSAEAITYAILEVN
GQRAEQTKITKERKYLMVRIKKRHDVVVMIHINYADKQVDVLGLQRQLNAFKNLKTLGEG
QRVAQNSNSFLYYMGVIKYFIISLTQMFCSAVYGTDKLDSEVSIQIYADYAFGKIALEYA
HSVVKEYSVVSHESADTQLQNVEKLTVRAGYRKKEKKLAWTFDILTDIKSNLPTGNDNTF
IANKDEKKLVEVSFADSNLFADHGKLVNHSRAVIAKKVTSEIVYHCTRSNPMQLNDADVH
DGIPVNAARDYATAGKRNAISWCKGVNVALLSNRRRNALIRRIMVGPFKFNPKPAYLKMA
EHDDKISLDESIKIASTEVG
>Tip_1834
VRSNEGYVMLAIGINVDVRVRSAEFKILGYQGTLDRKTQLRLEIAVVLTASVLQKAIQSN
SVNDLSHTFLRLLVAKEIQCIEVTFNQDIVSILAKLQLVEAMTFVQKRHHNTASAEGAFI
QVTSDGEILYKEMYSIMGLYAHFRAQAGAANIISWFAFQCVSLPVQLASSSVTTGLLQVN
SRNAQAGKISKDRRFMLVRIDRRDDVVLQMRIKFEEKEVQVTGLERFIDTFRNMRRLDHA
ARVVASANGYICYLGVVKYFFTSVEQVYSTAFFPSNSADSEVAIQVFAQYSFNSLSLHYA
HCVIREFSLLSHDVASDRLKTIAHMTIGSAFKNRENRASWTFDILNRVRSERVVDDENNF
TATNREKKSLEVERATTDTFVDHNRLLEHSVAILSKRVTSQIVYRCTQTHPVQIEDNKAE
AAVPVNHSKAYSSAGQRQAVSFCGNINIAYVDNDRHSSLMTRTLIVAYKSDPNAAYVRID
DHDDEISLEETIEVASGQIG
>Tip_1835
LQSNEGYVMIEIGIDVDVTVRSADYKMLGYEGTVDRKTELRLEIATVLTATVIERCVQSH
SADDVSHSLLRFLTSEKLQCVEVTFNQAMESIMAELRVIEALTYITRRHENTATGEGAYL
QVGADGELVYKELIIMVGLYAHMRASMGSSDILAWHAFQCASLPVQISSSSVTFALLEVN
NRRADAGAVNKERKYLMIRIDRRSGLVLQMKIDYQEKAVQVTGMERYLDAFRNVKRLDEA
TRVGAEANGYICYLSVIKFFMKAVAQVYANALFATRETDSEVAIRIFPNYAFEGLSLHFA
NAVIQEYSILSHDVANDRIRSIENMTINSAYRNRDDNVQWTFDIFDRVRSELPMGDDNNF
HANTKEKKSLDIEHATANTYIDHGKLLEHSRAILSKRISSQVVYHCTTEHPVQIGDNKAE
EAVPVNRSQAYASSGQRQAVSFCDGINVAVVDNDRHQSLMSRIVIAAYKSNPNAAYVRVE
DHDDDISLEERIEIASASLG
>Tip_946
VSSNEAYVMLEIGIDVDVKVGAAEYKVLSYEGTVDRKTDLQFEVANLLTATILKRCVQAQ
TADDVSHTLLRLLIALDFSTIDIVLGAGVTSMLNKLKLIEAVHYLNEKTESTATAEGAYV
QVATTGETVFQEITIFLGLFAHFRAQMGAADVLAWFAYECASLPTQISSATITYGILEVS
NKRSEATQVSKERKFIMIRINRRDGIVLLLHINYQENKIDITGLEKYIDAFRNLKRLDEA
LRVASEANGFVWFLGVVKYFLTSLAAAYCTGFFGSEDADSEVSIRVFAQYAFSQIALQYA
QVIIQEFSLLSHEAADDRMKSVDNMDIAGGYRDREGRIQWTFDIFGKLRSELPAGNNNNF
RASTGEKKKIQVEYAAANMYVDHGRLLDQGRAVFAKKVATEIVYHCQASNPVQIADRKSE
DEIPVNFSMAYAAGGTERAVSYSGGVNAAMLANTRHNSLLSRVYIASYKHGPKAAFVRMD
EHNDDISLEDQIEIDVGNLG
>Tip_880
VAENEAYVLMEIGFNVDVQVGTSDYKIIKHEGTIERKTKLLLDIATVLTAVFLKRCLQAL
SAEDLSSMLLRLLVAKEIQCVSIVVNAPISSMLMHLKLVESIVYINKQTESTATAEGGYV
QIWTSNEVKYVTVTALVAIYRRWSAQMGHADVLAYFIFDTSALPGHIASASITYGILDKD
SRKSASTSVTKERRFIIIRIKRRNGVVVVLRINYPHQEVDCSDLEEWLDAFGDMRSLGEN
QRVAAEQNDWLFYMQVVKYFMCALEEMFSTAMFASNALDSEMSYELFSEYAFSEVALDFA
HAIIREYSMLSHEIADEKIKHIENMNIQAGYRNKEDKVAWTYEIFHRLKSKLPSGEDNDH
VANIGQRKLVDVTWATSNMYVDHGKLLNHARLVLAKEITSDMVYHISAGNPVQLNNKDSR
DSIPVNTGKNLGTSNKRKVISYSDGVNVALQGNPKYGFLIRRIFVASFKRNPNDAYVKLN
EHDEKISLDETIEVEGSSLG
>Tip_1650
VSQNEPYVMLEIGYDVDCEVQTSGYKIMKHEGTVERKTELLLEIAQLMTASVLKRCIKAR
SVGEFSYTLLKLLLSIEMVCVAIVVDQPIDSILMHFRLVESLVYIDPATETTASAEGGYI
QLWGNEEIIFITVGSMAAVYSRCSAQAGHSDVLAFFVFDNNELPGYIASTNITWGIMDLN
SRNGAATSVNKDRKYMLVHIRNRSAVTVVIRINYAHQEVDCEELEQLLDTFGQLKSQSEA
ERVSAQANGFLYYMKVVKYFSCSLAEQFRSAMYCTNGIDSDIVYELYADYAYNQVSLNYG
HSIIREMNIISHEVSESKFKHVEHMSIDAGYRDKENKVEWAFDLFGQLKSEAPCGKDNDS
VASLNDRKTVAVTFARGNLLVDHGKLLDHSRLIVAKEMTSDVVYHVAKSNPTELGNKEAK
DAIPVNTGRDQATNGKRKVISYSGGLRIAMDGNPRYTFLIRRIFVSGFKHDPNDAYVKLK
NHDEDISLDESIELKKTTLG
>Tip_1651
VTQNPSYIMMEIGYEVDCDASTAGYEVLAYEGTINRKTELLVDLAQTLTANVFKRCVKSI
SVQESSFTIFKWLMAVEMVCVAVVISQPVDSLLMHFRLVESLVYIDSATETTASSEGGYI
QLWGKNEMLFVTVGAMAAVYARCSAQAGDSDVLAFFVFDSNELPGYIASSNITFGVMELN
SKNSAASKVTKERKFIMLKIRNRSNVTVIIKIEYAHQNVDCEELDQYLDPFGQLKSQARG
TRINTMANGFLFYMKVLRFFTTCLAEQFSSALFASDGLDTDVVYRVYANYPYSRVSLSYG
HAVIREMSVISHDISASKLKSLENMNIQSGFKDKEDRLEWTYDLFGQLKSEAPAGRDNDS
TAHLDDRKTIAITHAQGNVFVDHGKLVNHARLIVAKHMTSALIYQLSKKNPTEIDNREAL
ETVPVKAATSQATSGQHKIISYSEAVRIALSGNPRYLFLVRSIFIPSFKLEPSDAYVKMK
NHDEDISLDEELELDKERIG
>Tip_1450
VKSNETKVMLEIALETNVNSGSANFKALAGSASFDRKTDVVIEVAPPLVAEIIRRCIQPM
AGDEISWEIIRMLISRQLDCLSIVVDRDLDGMLTTAKLVRTLSYINENSEQNASLEGGWL
RLGSGSERKCVRAFALLGLYTRHTAQASEGHVMAYFICETPAFPAHVGSPLVTYSVLDTD
NQTVEDSRITKERKWEIVKLKHKSNLCVVVKIGWPPKKIQITKLEKQLESYDDMIKMREA
RKIAADANNYLYYLRVVKYFLCAATKDFNVAIYATEGTNNEVGYEIYADSAFWKGSLGLA
HSVIRPWTVISHQKCNEKLRTIDNISVSVTFKNTEVKLQFTYETYDEMKSRLPSQDDNDN
FSDIGPRKLVEVPWPCPHTFADEGKLVNYALLALSKELVSDVVFKCTKSKPVEFQSRDGV
EAIRVTTVQDVATAGPKTAVVHDHALKIAFHSDTRYAVALTQTYEAGFKANPTSAFVELE
RHDNEISLEEKIEVQASPVG
>Tip_1451
IKENETAVMLEIALKTNVKSGCSNYKALAYNASFDRKTDVTIEVAAPLVAQVIRRCVQSV
AGDELSWEIYRMLIAQRIDCLTIIVNRKLEGMLSTARLVRNLTYIHANSESTASLEGGWL
RLSAGNESKCARAFALLGLYVRYTAQSSTGHVVAYYICDSPAFPPHVGSPLVTYSVLDTD
NQQADDSRINKERKFMIIKLKHKSNLAVVVRIGWPPKEIQVTKLGRHLEAYKDLIKMKEA
RKITCDANNFLFYLRVVKFFVCTATKDFSTAVYASDGSNNEIGYEVYADSAFWKGSLGLA
HTVIRPYTIISHQKCNEKLRQVDNISVSGAYKNTEVKLQFTFETYNELKSRLPSQSDNDN
FSETGDRKLVEIPWASPHTWADEGKILNYAILAVSKELVSDVVFKCTQSRPVEFHSRDGV
ESLRVTNAENVATTGPKTAVVHDSTLRVAFESDDRYGVLVTQIYVSGFQCNPTSAFVELE
KHDHEISLEETIEVETAPIG
>Tip_1486
LRENEARVMMEVALETNVQSGTADLKIVTFQAAMERKTGITIDVAITITANVFRKCVRSA
SAKEMSFKLYRLLIVQTMECLAIVVNRNLDGMLSRANLVRHLAYVDQHTETSASLEGGWI
RLSISNELKYSRAFLILGLYGKGSAQMTAAHVIAFYIFDAPAFQEQIGSPLVTWAVLETD
AQQVVDGQIAKDRQFELIMLKHKENLTVLVGIDWPPKEIQISKLEEYIEAFKNLISLKEG
RKISAHANNYLFFLRVVKFFVCAAEEQFSSSIFCSNSSNNDISYEIFSDSAFATEALGYA
HAIIRDYSVISHQTCEDKMKCIDNMSVFATYKNTEVKLQFTYEVYDDLKSRLPASDHNDN
MAEAGERKSVEISYICPDAFVDEGRLLDYAAIILTKKVVSDFVFRVAHSDPVEFMSHDGH
QCLSVTHARGVGTQGRKKSVVHSNGMRIVLGSNNKFKLLVSQVFVAAFKADPTDAFVELS
EHDCDISIEEAIEIDATPIG
>Tip_1487
VEENEARVMMEVALETNVDSGTADFKVITYQASLERKTGVLIEIAVPLTAQVVRKCARGK
AAGEISYELYKMLIAEQLECLAIVVGRDLEGMLSKANLVRHVAFVEDNSETSASLEGGWM
RLTISGETKYVRAFMIIGLYGRWSAQMTIVHVIAYYIFDAPAFQEQVGSPLVTYSVLETD
AQRVVDGKISKDRKFELIQIKHKDDLTILVGINWPPKKIQISKLEEYIETFKDLRSLKEA
QKVAAQANDLLFFLRVVKYFLCAAYEQFSTALFGTNTANNEVSYEIFSNSAFWMEALGYA
HAVIKDYSIISHETCENKIKSVDNMSVFSTYKDTEVKLQFTFEVYDDLKSRLPASDDNDG
VSEAGERKVIEISWACPDAFVDEGRLLDYAALIISKELVSDIVFKVTHADPVEFGSRDGS
ACLRVTTSKDVATQGRKKSVVHSDGMRIVLGADDRYKLLIAQVYVSAFKANPTDAFVELE
QHDCEISLEEAIEVDAVPVG
>Tip_1563
IESNEPPVMVEIAFKTNVEAGSANFKIIAFDGAVDRKTSLTLEIAAVLIASVLPRCLQPV
AAGEITYAMYRMLVAEALECLQIIVGRPVEGLMSEAELVEHLQFIRELTETSASAEGGWM
RIHVSDDSKYVRKFTLLGIYARYSAQATMSHVVAFWIFDTNQFPTRVGTALITFSIMETD
AQTASDSKIKKERRYEMVRIKNRDNVVIDLNIQWAPKAVHVTRLDENLEAFLDLQSLKTA
NSIAAHADEFLFMLRVIKYFICGALRQFSDGFFTTSRGTSEVAYNIFADSAYSRGALEFA
HCIIRDFSIITHDACENRAKDVDNMSVFGTYKDKENRISFTFETMDELTSHLPAANDDDH
LENLGERKTIEISHACSSEFADESQLLDKTGLIMAKEIVSDVVVKRNRRRPVEIESTEAI
NVVPVSTAQNLSTNGQETTLIYSNGVRVAFHNGARFEVTIYQVYITSYKFPPNTAFVELE
THDAKISMEESIEVLSTVIG
>Tip_1564
IKSNEPPVLVEIAFPTNVEAGSANFKVIAYDTALERKTNLAIEVAVPLIADVLPRCLHTV
ATSEITRELYRMLIPEALDCVEIIISTNMEGILAEAKLVEHLMYLDSHSETSASSEGGWL
RITTDSDSKYLRKFILLGLYHRYSAQPVVCHIIMFYIFDANQFPARVATSLLTFSIIDAN
TETATDSQIKRERKYELMALKNRDHLCVDIDIDWHPKAIHVTRLDQHMEKFGDFRSLHTC
RSIAGEAEEFIYMLRVVQFFICGALKQFGKAMYGTSRATSQVAAAIFTNAAYTRGALEYA
HGVISDYTAVTHDVCEERTKPVDMMTVFCTYKDKEKKLAFTLETIDELTSELPAATDDDD
VENTDERKQVDIPHACAHEYTDESTLQNHRGIMMSKKIAADIVVEKDKHSPIELGSTEAE
DAIPVAHGRNLGTEGNEKTMIYSNGVQIVLDSGTRFEVAVSYIFTCSYKKPPSAAFVALN
THDVEISLEETIEVLSSSVG
>Tip_919
VEQNEPSIMVEIAFDTNIRAGAAEFKIVAYQGSVERKTQLILELASVLIERFIEKCAHAD
AAKELSYELYKMLICGELECLSILITRDLDGYIQQAKIVEHIPFVKEHSETCASAEGDWI
RLSSHSDLKYKRVFPYLGIYARHAVQMTQCHILAYFIYDHQQFPSRISSPLITCSVMQTD
SKQMEEKRIEKERRFELVQLKHRNGVVLELKIGWAPKSIHCVQLDENIEVFQDLHALKTS
RNIAAEADEFIFFLRVVKYFTDQAVQQFGSALLASNSANSEVAYEVFANACFTKGGLEHA
HSVIKSYALVSQESCHEKIKQIDNISVFAAYKDKEDRVSFTYQVFGEIKADAPAADDNDH
LEDIGERKIIKISFACPHDFVRETKFLDHNTLVLTKEIVNDVVNKVRQTKPVELDSAQAK
PGLPVSQMDALAMLGKKTALVHADKVRVVLFSDNRYSVLLSKIYVCIFKHPPNSAFVALE
KHNSPISLDESIQVLASSAG
>Tip_2968
VDQNEPTVMLEIAWETNVDAGASDFKVVAFEGAIEYKTKLALELAIALIESFIKKCIQEE
AASEFSYQLYRMLIAAALECLKIVMNHNLEGLFTAAKLVEHMPFVDAHSETCATAEGGWL
RLSAHNDLKYTRMFAFLGIYGRNAVQMTVCHVIAFFIFDHSQFPSRVGSPLLTASIMETD
TQEMSDGNIRKEKKYEMVRLKHRNGVVLEIEINWAPKDIHCVQLDENLETFDDFRSLRTA
KNVGARADDFVFFLRVVKFWLSAANHQFGTAIFVSNAANSEVAYNIFADSAYARGALEHA
HCVIKSYSIISHDSCTEKLKSIDNMSVFATYKEKEGRVSFTFEVFGEVKADAPAANDNNH
FEDIGERRMIDISFACPHEFARESKFLDHSALALAKEVVSDVVIEVKRPKPVEFNSSEAR
RGLPIAHAANLATIGKRTSLVHSQSVRVVLFSDTRHNVLINKVYVGSFKYPPNSAFIELE
QHDSAISLEETIQVQSSSAG
>Tip_2969
VDQNEPTVMMEIAWETNVDAGTSDFKVIAFEGAVEYKTKLAMELAVALIEAFIKKCIQEE
AATEFSYQLYRMLISATLECLKIVMNHNLEGLFVAAKLVEHMPFVDAHSETCATAEGNFL
RLSANNDVKYTRKFAFLGIYGRHAVQMTVCHVIAFFIFDHSQFPSRVGSPLLTASVMETD
TQQMSDGHIRKEKKYEMVRLKHRNGVVLEIDINWAPKEIHCVQLDENMETFDDLRALRTA
KNVGAQADDFVFFLRVVKLWLSAANHQFGRAIFVSNAANSEVAYNIFADSAYARGALEHA
HCVIKSFSVISHDACTEKMKTIDNMSVFATYKEKENRISFTFEVFGEVKADAPAANDNNH
VEDTGERRMIDISFACPHEFARESLFLDHTALVLAKEVVSDVVINVKRPKPVEFNSSEAT
RGLPVAHARDLATIGKRTSLVHSQSVRVVLFSDTRHNVVINKVFVGSFKYPPNSAFIELE
QHESAISLEETIQVESCCAG
>Tip_3590
VQQDESPVMVELAYETNVTAGNANFKIIALEGAIDHKTKLILEVAQTMTDDFMSKCVQSV
AHLDASFEMYKMLIPHAIDCLEIIINRGLDGLMAAAKIVEDLPFVDEHKETTATAEGGYI
RVSTNSDVKYQRAFTTIALYARISEQMTTADVITFYVFDADQFPGRVGGSLITFNLMQKD
NSEGTTEAIQKERLYLLVRLKHRKQVVIDMRIKYLPKSIHCTQLDKTIESFQDIESVNAA
EDIAGNADDYMYLLNVVSFYVASSSRQYATALYCTESPHSEIAANVFANSAYFAGTLEFA
HTVIREFDIISHNQCGDKLKAVDNMSVFATYKDKEQRVTFTFESFKAVQSRLPAPNENDN
QENVDERKTVELRFACPHEFVRESRLLKHDALVIAKEVTSEIVLQITRPYVVEFKSTEDS
QSLPVSRGDNLVTSGQKKSLVHSNGVVLSLRTDHRYDFLVEHVLVSPFKIPPNSSFIEMK
KHDYQISLDEKIDILASNIG
>Tip_3591
VQQDEAPVMIELAYETNVDAGTANFKLIALEGAVEHKSKLILEVAEVLTDDIISKAIQAV
AALDASFELYKMLIAHAVECLEVLVDRDLDGMMSAATVVEDIPFVDDYPETTASAEGGYI
RVATNNDVKYRRAFTIVALYARISEQMTIGDVVTYFVYDSDQFPGRVGGSLITYNLMQKD
SSEGETEAIAKERRFMLVELKHRKQVVIQLNINYQPKSIHCTQIDKNLDAWKDLKSVNST
KDISGAADDFMNLLDVISFYVAASERQYAGCLLATESGHSEIAAQIFAHSAYFCGALEFA
HFVIREYDIIAHETCNDKLQGMDNMSIFATYKNKDDRITFAFQSFRAVKSRLPAPNDSDN
KEDMDDRKTLELRFACPHEFVRESKLLKHAEYVISKEVSEELVLEINQPYLIEFRSTEDA
LALPVSAAKSLVATGQKKSLVHSNGIVISMIADHRYDFLIEHVFVSPFKLPPGSSFIEME
KHDSEISLEEKIDILTPDIG
>Tip_2527
VKQDESPVLMELSFETNVDANPGQYNIVVFDGAVDRKSDLALEIVFQMIDTFLRRCIQVL
AAETASKELYKMLVAETFECLTILVSSNLDDLLSAAKLIETFPYVNAYDENTASAEGGFL
RLGVDQDQLFLRLAAIVGIYAKFSEQMSMAMVVAFWVWDSNQFPGKVASSNISFSILHSD
AQTGGTGSIAKERRFVLAKMDYKNGVGIVLQIRWAPKQVHVKELDEVLEMYQAFQSNKAA
RDIGSDADDHLFLLRVVKFYIAQAKRQYNSGFYGHNGANSEIAYELFGDSAYSQYSVDFA
HAVIRDYSVISHSECAEKLKMVDSLSVYGTFLEKEQHLTFTYEVFGELHSGAPSADDNND
KENLNERKDIDISYACPHEWARERKLLDHGALVLAKRVVSEVVLSVTPSEVTEYESKEEA
KSLPVAQGNNLATWGKKKCLVYNTGVNVCVCNDDRFVLTVERVMVAPFKGPPNTAFVEIQ
DHDSEVTMDERIEVAGAPVG
>Tip_2528
VKDDEASTLLELAFETDVQADPSDFNVIAIDGAVQRKTKLSIEIAYHMIEVFVRRCLQAA
ASNECSYALYKMLVGEALECLTIVVQREIDGIMSTARMVQTLPFINKYEEHTATAEGTWL
RVNVNGDDKFLRLFMIISIYERHKEQMKISHVVAFFVYDSNQFPGLIASSLISYSVLTSN
TQAASTSTIRKERRYIIAALKHKNDVGLAFRIDWVPEEIHVKQLDENIEAFQTMKSMQAS
RNIAAEADDFLYMLRVISLYAAQAEQQFTSKFFASESSNSELAYSIFADSSFCKFALEFA
HSIIREFALISHKQSGDKMKTMDNMSVFATFKQKENKVTFTYELFGELKSSLPSSNSNSK
YENLGERKTVEINYACAHEWVREQKLLEHGALVVAKEVVSEVVLKVTMSDPIEFNSKEEH
GALPVTTAEDLATSGKKTALHYGDGVNLSSYNDRRYVILVTRVFITSFKGPPNAAFVAIQ
DHDNEVTMEEQLEVTAATIG
>Tip_2462
VPENEASIMIQISFKTDVVAGQESFGILPFESSVERRTKLLVEVAQQITTNVLSKCILSV
ATQEINFEMLRLLISKALECIQIVVERDIDGFMKAARVVEHTQHIGELSQYSIAAEGGYL
RLSSNDESIWSEVSTILGMYARTAAQMTYSDVLVYFIFETSAFPEQVTTASITWSLMDVD
NKRSAQRALRSDRLFEIVKLKHRNNVCLVMSIGFLSKDIDCNRLKKHLDPFRDLRTLDQE
RRIVPDVNDIFFYLSVVKFFVAPAEEKFGAGLFALNGADAEIAYPIYNEYSYSQNAIDYM
HSVIRDYALVSHDTAGDQLKKVDHMSVTNSFRNQEKKVGWTHESIGRIKSKAPSENDNNH
MSEKEDRRYFEVGFACPNLYGDESKLLERTNHIFSREVVADVIYKTTAPQTLEFDDEDSM
DALPVTTGRDLATNGKTQSLTFAYGVRVAMLGHEKYSLALAQLYVASFQQTPAQAFVTLD
HHDTAISLDDRIDVKAVAVG
>Tip_2463
VPENESAILLQIHFRTDVSAGTEGFGVLPYEASVDRRTKLLVDLAKTITTQVISQCVQAL
AANEFNHKMIRLLICVALDCLEIIIDRNIEGFMGTAPLVEHIQYVGQLAQFAITAEGGWM
RMTSQEETIYTELFCLMGTYARTTAQATTAHVITFLIFEASAFPEQLTTSSVTYTIMDVE
SQQATQSKLENDRLFELARLKNRDDVALMMTIGYPHKEVDCNKLKKHLEPYKDMTCLKET
KRVEPEVNNIMYYLDVVKFFQAPAQEKFGAGLYGLDPTDAEVAYPVYAEYSFAAHAVDYA
HSVIKDYAIVSHESASNQMKSLDKMSTTTTFREQQDRIGWKYESIERLKSRLPGEEDNNH
VDDANKRRIFEVGMASPNEYADESEMLSHPNYLVAREVVADIIYKTSKPRAQEFDDRDAY
RPLPVSKSKDLATDGRTQTLTFSYGLRVALMSHRKYALALDQLYVAAFQSSPNQAFVAIS
QHDTAISLDDHIDVDAASVG
>Tip_2997
VNKNECTIMYDIAFETDVVATAGRFDILSLDGAIDRKSQVLVEISTVATTEVIRKAMQAE
EVGEISLELMRLLLASALQAVAIIVNRDLDAVLKKAELVELIAYVTTLCEHSAAGDGGYI
RMTNENELKFIEVFTMLGIYSRHVTQGTAAHVLSIWIFDHSAFPERIGTTTITHSIMDAD
NQKASHDRIRSDRNFELIEMKHRNNVAISISVDYPHKLIEVSKIKKMLEPFAELDCAKEG
TRVGAEANHFFFYLSVIKFQLECAHEQFTSPLFADHRSDAEVGYQLFVQYASSQGAVKYG
FCVIMDYVLVSYQAAGDQLRTIESMSVTGAFRDQDNRVGWTFEVFNSLKSRLPASDDNDS
LSNQGDRRVFKISHSCTNEYTDQGRLCEHSLLVFSEDVVSDVVYQLNEASPLTLDDKDAQ
AAIPVTQGSDVATRGKKKTLQYTSGVELAIYSHDKHTIGIAQLYLAAFQQDPNNAYVIID
AHDNGISLDERIDVSGITIG
>Tip_2998
VEKNECSIMIDIAHATDVAAGSSRYGVLAFQGSVDRKSDLLTEVSSTLTSSISRRCVQGR
ASGEATYEFLRLILAEGLECIAIVINMNIPNFMQKARVVELFVYIGELCEHSVAAEGGWL
RLSTSSEALWSEAATLIAMYAQHATQASAGHVVAFFVYDTSAFPERIATSTVTLSVLDVG
QKKTAQSKIKSDRNFAIAKLKHRNNAAIVIHVGYCHKVIECTTVRKYLDAFRELKTVRDS
KRAAPSANNLLFYLNIVKYYRECAHKEFTEAVLTDNHADAEIGYSIFAKYAFASHAVEFD
YCIIRDHVVVSNETAGEQLRTIEQMSVQTCFRNQDDQIGWTYKVFDTLKSRLPSTHSNEH
ASDASNRRIFQISFACPNAFSDESMLAHQLLFIISSEIVDDVIYKFNKNQPLEMSDQDAE
EAIPVAMCEDLATNDTKRVLTFTNGVELSIHSHKKYTVTIAKLFTAPFQREPNSAFVAID
NHNQGISLEERIEVRAVSIG
>Tip_3570
VDQNEAPSMLDVAYETNVEAGSADFKVLSYQAVVERKTELVIEVPRLLSANFLKRCFHSL
AADEMSTELLRLLLCHEIACVQLIVTRPLASFLETARIVEELMFVNIQTEQSVKAESSYM
RMPGNDEATYVARFVWLGLYARQSAQASGAGVVAYYIFSVSALPEYLSAPNISFSVMEVD
AKKAENEKVTREKKYIMLQLKHRHQVVISIQVNYVHKEAECSKLDARMDGFQDFHSMKEI
TTVSSAFNSVIFLLSILKYYVQAQDDQYRSGLYASDSFDTELMYDVYSDYAFGRQTLNFN
HAVVEEWAVISHETAGSRVKHANNMSVTTTFKKKENDVSWTLESMHDLKQKLPTKADNEH
LQEVHERRVIDIARSCVNKYADENQLLGRIRLVMVNEVTSDIIYKTDATAPVEFEVRSAA
DSLPVTSARETATKGPTKAITFADALKLAFKTNERYQMLVTTLFAGLYKHYPNSAFILLE
EHEHEISLEEGVDVECSHLG
>Tip_3571
VADNDTTVMLDVAFDTNIKAGGGHFKLLSYQAAVERKVDLIIEVPRVFSATFLDRCFQPA
ACNELSLKILRLLLAEAVACVQIVVNRDLSSLLKSAKMVEELIFIDVLSEYSIKAASSWL
RMPSQDETLYAARFILLGLYLRKTASAGGADVVSHYIFSVSALPEAVGAANISHTVMDVD
TQRSANDKVNRDKKFLLVCLKHQNNVVVSIRVDYEHKDAECAKLDAYLDSFTDMAAMKTA
KTVTSDFNHLMFMLSVLEFFANAAEEQYRSGLFATNDADSEIMYDIFADYAFGWHALNYK
HSVVEEYGIISHEIAGERLKTANTMSVAAAFKNRENEITWTFESMDELKQRLPAEDDDDH
ISEEEERRIAEVARSCVNEYTDENQVLGRAKLIIANHITDDVIYRITKTARLEFEVRDDQ
DALPITHAEDLATRGPTKTLTFSDAIRVAFYTNEQYTMLVQTIYVEPYKSFPCEAFILLE
AHDMDIPLEDGVDVQAAHIG
>Tip_839
VEDNETQVMFDVAYETNINAGGAHFKVLQYQAAVERKTELIVDVPRSLSTQVIKRCFQEA
AAQELSLELLRLLLADRIACVKLVIDRPMASFLSAARLIEELLYINIHTEHSVNVESSWL
RLPGKDDTKYAARFIWAGLYSRKSAQSSGVNVIAYFIYSSAALPESIGAPSIGFSVMEVN
AKRAANEKISRDKEYPMVEIKHRHDVATAIKVTYAHKDAECSRLDAHLDGFKDLSATKEG
VNVAAEFNTYFFLLNVLKYYTEAADEQYRNGLITCETADTEMSYNIYADYAFTHHALNFG
HGVIEEYGIISHETAGKRTKHANYMTVSTSFKKKENELSWHFESMHDMKQEAPSETDNDH
ASDVNERRVIDIERSCVNLFSDENQMLGRLRLVLVNQVTCDIIYKTDSTAPIEFDVKDAA
NGLPVSKAEELCAKGPAKSLTFTNGFKLAVQDNHRYNLLIDTVFVEPYQNYPNDAYILLE
EHDQEISLQEGIDLDSASLG
>Tip_1031
IRDNEVSVMMDVAYQAGVETGEGHFKLLQFDEVIKQKCQLNGDLPGLISARFLEEAFQMY
TADEISHQFLRLFVSKEFECVALIVDKPVASLLSAAQIVEQFTYIGTHTEHSIKAEFNWM
RVPTHNEHKYTKKFNFAAFFASGHLQVKYSGILAFFIFDSSSAPAHVGANTIKFTILAVN
PRKARDTKVAKDKAYFIIGLKHREDVGVAVNINYTHRDIDCAKLRRYIDCFADMITVREG
KTVAGHFNTFIFLLEIIKFYLQGSDKLYSEPILATQAANTEIAYDIFSNSAFSRHAVHYN
HAVLEEFTVISNELASQRFRDMENMTVSAAFKDKAEEVSFAWQNVQEYKQRLPGDSEQDH
VSDVSQRRTIDIAATCADRFVDEERMLGRMQLILGTQVTSQLIYQSSKNRPLEFDVRDSY
AALRVTTSRNLATGAPSKTLNYTNTVKVGIYCNEKYTLLVNSIISSEYKAHPNSAFIVLD
AHDHDISIKEGVEIESAQVG
>Tip_1032
VKDDEVTVMMDVKYKTNVQSGDANFKILQWQEVVEQKCDLTGDIPMMISATFYKECFQAE
TAKELSLEFIRLFITEKLACIQLIVNNPIESLMSKARLVEEMTYLGIQVEHSIKTEFNWL
RVTAHAERKFIKRFLWASFFTRANMQCSTVDIIAYYIYDASSAPAEVGANSISYEVMAVN
PKQSGNDDVSRDKTFLLIGLKHRSKVAVTVRIDYVHRKVECANLRRYLDVFPEIVTVQQA
TTVSGQFNTFLFLLDVVAFYVQGSDELYTPALVTHKSGDTEVMYDIFADYAFTKYALEYD
HAILEEFGIISNDLAQQRMRDIENMSVTAMFKNRENRVSFAYQTVNNYKQRLPAEGEQDN
ISDIHQRRTVEIAETCVDRYVDEDRLLGRLRLVVGNQITSEIIYQTSRNRPIEFNVKEAA
ATLQVSTSENLPTYGPTKSLNFADSVKLGLSSDKRYTLLLNTICTSSYKAEPNAAFILLE
EHDNDISMKEGVEVESAAIG
>Tip_1045
VKDDEVSVMIDVAFDTNVMAGAANFKVLPLQAAIQRKCDQLGDVAAALSASFFKRCYQSF
TAKEFSRAFMRLFLSHGFACTTLVIQKPVESLLAAASMVETINYIGAGTENTISSAFNWL
KFGSNDEKLYLKAFILAGFYARYNTQMSESDIIAFFIYDAGALPANVACSSITNEVIRVD
PRKVGNERVNRDTSFMVVDLKHRRNMAVLLQINYVNKAIEITNLRAMMDVYANVVKVKEA
TTVPAHFNAFIYLLAVVKFYTYGLKEVFSTSMVVGQPADTEICYDVYSDYAFSQHCLQFH
HIVLEEYSVISDDVAEQRLRSVENLSVKAMFKHREGKTSFAYQRIDQYKRRLPAEGPQDR
ASDYNQRKVVDIADACCDQYTDESKLANRSILVIANRVTSAPIYEAAKARSLEFSVKDLG
DSLSVTHPQNLATPGTTISLTFADGVKLGLDANERYSLSIATIVNEAYKSNPGAAFLVMD
AHDYEITIKEGVEIKSKAIG
>Tip_1046
VKDDESSVLMDVAYDTNVEAEAAGFKILPYQAAIQRKCNLLGDIAATLSAAFFKKCFQPV
TAKEFSLAFMRLFLGTAIACVSLLIHKSIDSLAKAASLVETMNYVGIGTENSVQAAFNWM
RMGENDERLYLKAFVLVGFFPRATTQMSIADIVAYWIYDAAALPANLAASTITFEVMPVD
TKKAGNERVSRDTALLLLDLKHRSNMAVILKINYLHKEIEVTNIRALLDVHSNLSKCKES
KSVPGNFNKFIWLLAVVEFYVYGLKKMFTSAMVASQSSDTEICYDIYSDYAYSKHCLHYH
HIILEEHGVISDDIADKRIRAIEHMSVHAMYKQREGQTSFSFQRIDKYKRRLPADNPQDQ
ASDYNQRRTVEIAQACTDQFCDEDRLSNRTTLIMGNRVTSAPIYQAARGKTLEFGVQDVA
DALTVSRAHDLSTPGLTIALTYANGIRIGLHSNDRYSLSITTIVNAAYKANPGAAFIILE
SHDNEITIKEGVEIKAKTIG
>Tip_479
ITDNEASVMLDLTYKTSVQAGAAHFKILCFSAMVDRKTELLIDVPTILSEKVLKDCIQAM
TASELSGELFRLFVTAAVACISLIINKPLESILSAAELVESLAFVGEQTEHSINSEFNWF
RIEPNQEQKWTELAIVMGLYARHTVQMTRVHVIAYWVFDSNNIPEHVGAPTITLTIMDVE
PSHGAYEEVSRDKQYLIIKIKHRTDVAIVVKIDYIHKDMECARLEAYYDTYRDLLAAKEL
LAIGSAFNSFFLLLDVVKFYTKGKSRTYANGLYAKSAADPEVMYAVYANYSYAGETLQYD
HGILKEVGIISNQTAKSRLRTVDNLAVTTGYKTRETRVSFTFETVNELKQKAPGENENDH
ASHINRRRIIEIERTCCDKLVDENKILGRAVMVLSNEVTSDIIYEKTETRPIEFHARDAF
ESVEVEHSRDYATAGQAQTITFPENVKISMLANDRHSLLVTTVFMEAHKDNPNDAYIIVD
SHDQQVSIQEGIDIEAKQIG
>Tip_522
IQDNEASVMIEVTFKTSVPSGTGKFQILAYSAMVERKTKLTIDVPVLLSEAVMKECFQAL
TTDELSQEILRLFVAVVLACITLVVNKQLDSILKKADIVEEMVYIGQHTEYSVDAEFDFL
RMDSTDEKLLTEYFIVLSFYARHSVQMTQTHVIAMYVFDTNGIPEQVGAPVITLTIMDVE
PQKGTYERINRDKRFLIVQLKHKNEVAVIVKIDYHHKEVECNRLEAFLDIYRDLIACKDL
RAIASAFNSYILLLDVLRYYLQAHDRTYKSCLVAKHQLDSEIMYEVFSNYTFEKETLQYD
HAILQDFGVVTNDVANSRLRTIDNQSVSSGYKNKEQQISFTFESVNDLKQRAPSKDENDH
TSGIDKRRVIEIEKSCADAFVDEDKLLGRATTIIATEITSDIIYEKTKSKPAELQVRDCI
ESVSVTHARDLPTTGPAQGITYANGLEISMYSNHRHPMLINSIYVESYKPSPNDAYIVLA
NHEFQISIQEGIDLKARQVG
>Tip_853
VRDNEANVMLDVTFDTSVESGVSHFKILTFSSMVDRKTKLIIDIPVVMSENVVNECFQAL
TSDEFSHDILRLFVASEVACISLIVDKPLDSILTKAGLVEEFVYVGNYNELSLNAEFDWF
RIDKNHERKFAEVFVLISFYSRCAVQMTHVHVIAYFVFDSNGIPEHVAAPVITFTVMDVE
PQRATHKKIAKDKRFILLRMKHRTKVAIVIQISYMHKEVECSRLEAFIDAWRDLTACKEA
SKIATNFNDFFFLLDVVRFYSEGEERTYSNALLNKQTAETEVAYEIYADYAFSSQSLQYD
HAVLKDVGVITNNVANSRIRGVDNMSVSAGYKSKEDQISFTYETVDPLEQRAPSANANDH
TSHVNKRKVVEIEHTCGDTFVDEEKLLSRTATFIANELENDVIYTKSKEKHIEFNVKDAY
EAISVTHSVDLATTGEAKALTYATTVKISMIRNDRHSMLIQSVYMAAHKHDPNDAYIILE
THDQQISIQQGIDVQVAQAG
>Tip_3287
VKDNEAAVMLEVMFETSVESGVRDFKVMAYSAMIERETQLILDLPVVLSEKIVDECLNAV
TANELSREVLRLFLPVAMACISLVVSKPLDSILSCARLVEEIVFVKENSEHTLTAEFDYF
ELEKSKQKKFAEVFTLYVLYARCSVQMQTVNVIAYWVWDNNGVPEQISAAVITYSLMDRD
PSRAKYEQVGRDKQFVMVRIKHRNAVGILIQIQYQHKEVECTRLEARFHASRDVVACKEG
RSIVSAFNEFLLLLNVMRYYVQSEERMYSTALLPKQTTETEIAYELFAHYAYAKHALQYE
NAILRDVGIITNQIAGSRVRAADNLSVAAGYKDKEEQVSFTFESVDSLEQEAPANDEDDH
TSHMKERKLVDIDLACADTFVDEDSLLSQVATTLANELESDVIYQTTQTRPAELDMRDEF
DPIGVSYTISLATVGPAQGLTFADAIKMSYLRNKRHTMLLASMYMETYKHNPNDAYIVLE
EHDQQISIQEGMDIEAARIG
>Tip_3288
VQDNEAAVMLEVMFETNVQTGVANFKVMAYSAMMERETELILELPVALTESIVDECVNAM
TGNEISREVLRLFMPAALACLSLIIKKPLDSILCCAKLIEELVFVNERSEHTLTADFNYF
ELEGSRQKKFPEVFTLLVFYARCSVQMQVTNIIAYNVWDSTGVPEQISAAVLTYSIMDRD
NSRAEFERVNRDKQYVMVRIKHRNSVGILIDIDYQHKEVECTKMEAHFHSSKDIMSCKEG
KSITSAFNDFVLLMNVMRFYVQAEKRMYASALIAKESTETDVAYELFAHYAYLKQALQYE
NAILRDVGVVTNEVASNQIRNADNLSVSASYKDKEDQVSFTFEAVSSLEQEVPANDDEDD
ASNMKERKLIEIDLACADTFVNEDSLLSQAAITLANELESDVISRVTASRDVELNMREEF
DAIGVSHALSLATVGPAQGLTFANAVKLSILRNRRHSILLSSMYMETYKKDPNNAYIVLT
NHDQQISIEEGMDIDTARIG
>Tip_389
VKENDCTVMLEVTFETNVKSGTTHFKILAYQSSIERTTEALIDIAAVFSDAVVKECLQVQ
TGDDFSLQLLQLFVAEGLECITLVIKKDLAGLLSKAEIVEEISYIGEQAEYSINAEFNWL
RIDDEKEQKYVEHFIVMSFFSRYRVQMTRVDVIAYYIPDTNAMPEYVGAPVITFSIMDVN
PRKSEHEKVNRDKRFLVISMKHRNEVAIVVRIDFIHKKVECSNLENRLDAFRGLITCRDL
NAVGAAFSSYLFLLDVVKYYCKSEEKTYSSSIFAGQNAETETSYELYAEYTFTREGLHYD
HAILQEVGIITNTVAGERLRDIDNMSVSAGYRTRESNVSFTLETVNELKQRAPAEGENDH
SSNNDKRRVVGIDRTCADRYVDEDRLLGRAETVFASEVTSDVIYEKSNDKVVELHVKDAM
EAVNVTYLRNMATTGPQQSITFTNGVKLSLLANDRHAMAISTVYNESHKVNPNKAYIILE
SNDHEISMQEGIDIECIAVG
>Tip_1767
IQSDTGDVLLLVAFEEDVHAGGADYNIIACKAAIHRRSSGIADLPMVFTESVLKRAIQAV
AAHEQCSDLMKLIIAQELSAIDLVVHRNMQSMISLAPVVESVAFIGQWTESSVSSECAWL
KVAVGDEKKFREISDLMQMYSRPAAQVKVTGVLSLMIFDTNELPEWVSSSTVTLGIMKID
KDRQPCNKVARAKKFLLININNQEGVVVTIKINFVHKDVEIARLNKHIEHLTDITTTKAA
KKLAAALKEFMYFLDILQFYVESVQLHYSAAMLAQEAADTDVLYKWFPEYAFRQAGLSFN
KAVISAFGIVSSRIANDRFKTIDNISVTTPFQKKENKLTFIYDTKEDCQSGLPAKDEQES
NNGIGSRKKVNVAYAGTNIYVDQNPLPAWVMGFLVSDMSTSVVYKASQCHKLDFEVKQSH
ASIPVAFGQGVAGRGNRAALTFTDSCEVAVHTNDRFSVPLEAIVKTAWDFNAAASYIVIY
KSDEEVSLEAKINIKVTEVG
>Tip_1768
IQADTGAVLLLVAFAEDVEAGGADYNIIECEAAMHRRSSAVADIPVSLTEDIIKEAIQCS
AASEQSNELLKLIFVSSITAIKIIIDRNMQSLISLAEIVEALAFINAFTEHSVGPECAYM
KVHASSEEKYLELADTLQLYARTAAHAGLSGVLALFIFDNSALPEWISSPQVTMTCLEIS
KDKQAYARVDRAKKYIMLAIKNQQEVIVTIKVHYIHKEVEISKLNRYLEALRELVTTKET
QKLAAALKDYMYFLEIVEYYVDGVAHHYDTSFLAQEEADTDILYKWFPEYGYKSNALQFN
KAIIAAFGVISSRIADDRLRTVNNISVTSPFQHKEDKLSFVYDTTDQCQSGLPSNDEEED
NNNVGSRRKISVAYTSSNTYADHDPLPAWMLGVLASDMSTSIVYQTGNNQKLDFNVRQVR
AGVPVAYGAGVGSGGNTTALTYTEAVEVSLFSDESYTVPMTAVLKATWEHDASASYIVVY
ESNDPVSLEAKLNIQASEVG
>Tip_222
LKTDTGTVVLLTAYDADVDASGPSYNVIELKAAVHRRSKAVSDIPQTLTEDILPKALQAQ
AAGEQTHDLMRLIIAAELECIDIVMKRDMNSLVTLFQIVETISYCGKIKEHNISPDCQFF
KVDSEDETKFAEIGDMMQMYGRYAAQARTSGVMSYFTFDTTELPAWVGCTQVTYAIMEIS
QQKQAYNKVAREKKYILLELKHQNGAVALFKVGWIHKDVEISQLNRTLDCFREIVSSREA
RKIAAELKQFLYFLDVVDFYVEAVADHYTYSIYSQDPTDSDVLADWFPEYGFNGHALQYN
KAIIKALGLVSSKIADERLKTINNVSVSAPFQNRERKLSWVFDSADACQAGLPGKEEQED
QNNCGSRRTISVAYQGANIFVDQNPLANWPIGVLANKVSTEVVYNAGQKRKLDFGVQQAF
GVIPIARVKSVGSTGHTQAITYTDGVKIAISNNERFSVAIEAILKTSWEHNASAAFIVIS
KSNEGVSLDAHLNVESSKVG
>Tip_1529
IASDTGAVLLLTQFEVDVGAGDANYNVLEFEATLLRRSKSTAEVPQALIEPIIRKSLQTV
AVQEQSSQVLRLIVLATLDCIEVVVDRHVENMVSAAQLVENMSYIGKLTQHSIATDFDFL
RLAGENQVLWQEMGNLMALYSKVAEQAQISSVMAWFMFDSAELPESLGCSDVSYSIMDIS
SKQQDHNKITREKKLLLVNLKHRGDVCVLMNVNFTHKAIEVTKLDHAIDSWPDVRDTRQS
RKLAADLKQFLYMLNVIDFFTECLQRHYTSALYATDEAEADILWEWYPDYAFNRQALQFD
KAVIEELSLISSKIADPRLKSLNTISVATAFQSREDLVNYIFDAANPCQSRLPAEDEEEN
TRHCTERQEIGVAAAGAHTFADEKKLGAAAMGVLTSRVTTEVVQNVGKTRTIELNVEEAQ
KAVPVSHPRTCASAGQQKAITYSEGLQIAVWANDQYTISVSSILKAAWEFDANHAYIILQ
TSNSNVTLDAQLGVKAAQVG
>Tip_1530
IASDTGAVLLQHQFETHVGAGDENYNVLDWEATIIRRSKSTTEVPTQFIEPVVKKTMQVT
AAQEQSGEILRLIVLCTFDCVEVAIDRHVQNFVAAAELVENLSYIARLTQYSIPTDFNFM
RLASDSQIMWQEQGNFMALYTKWAEQAQATSVLSWLMFDPAELPESLGATDVSFSIMDIS
SKRQDHTRIAREKKYLLVRIKHKGEVCVLMNVNFVHKAIEVNKLEHALDAWRDIKDMRES
RKLAADLKRYIYFLNIVDYFTNALDRHYSSALYAADEAEADILWDWYPDYAYSRHALQHD
KAVIRELSLISNRLASPRFKSLNTIAVTAVFHSREDLVNYIYDSADACQSRLPTEDEQEN
HRHCTERQVVGVAAAGAHTYADEKRLGAAGMGVLTSRVTTEVVQNIGNTRTVELGVQEAM
KTVPVNHARTCASTGKEKAITFSEGLQISLWANDQYSISISAILKAAWEHDANHAYIILQ
SSTSDVTLDSQLGVEAAQVG
>Tip_1452
IKSDTGTVLLLKQYESDVDAGSQDYDVLPYTPTIIRRKKAHIDVPQSLIETLLRQAVQAL
AAYEISPEIIRLIILQEMDAVEIVVHRDMEDLTSKAQLVQTICFLQNESEHGIATDFDHI
QLNADSQSILIEQGNLIALYRKYAAQAKVSDVLAYYVFDAAQIPEFVKCPSISYTIMGIN
KTGQRHKHISREKKYVFIQLKHRANVAVIFRVNYMHKKVEVTRMKKRLDCYQDLLSANNL
KKLAAAIKKHFYLLNVVDYFMNSEQLQYSEAFMSKDGADSDVLYAWYPGYAFASYALAFD
KTILEELNVITSKLANEKVRALNNISVSAVYEDRENLVSYLWESTDDLLSQLPGEGDREN
IRDCKDRKEIGVATAGSNRYVDESGLSGWAIGVMASKVNSEVVHDATHSHRAEFNVKEGH
PAVPISFAANMASTGKKEAVTFRDSVLVVVLGQEKFDLGINAIWKAAWENGASHKYVPIS
ASTHNITLEAHLGVPAAVCG
>Tip_2365
IKSETGTFLMLKQYESDVLANNAGFDVLPYTPTVIRRKKAELDIPSSIIEALFTIAVQAL
ACNELSAEMLQLIVIQKMAAAQVIIRSNLDDPTSMAKVVQTIVFLEDASEHGIPDEFDHL
QLESALEHFLMDQAQLFSLYAKLGAQAKTSEVLSYFVWDATQIPEYVKCPSISYSIMGIN
SAGQRHKQISRDRKFIVVHLKHRAKLAILFRVNHLHKRLEITKMQSRVDGHRQILSATKL
GKVATDIKKFLYLINVIDYFKEAHALAYQDALWAEQAADSDILYEWYPGAAYGKYALDFD
NTLLKDFSVVSSKFAAAKVRIVNNITVTAVFQGRETLCSFLFESSSHLLSALPAESEREN
TRHEKKRKEFGVQTVGTDYFVDESEFAGWAKGIFASKVNGEIVHDATKAQQAELQVKAGS
KAVSIGYTRNITSSGSAECVTFNDAILIALTTQQKFQLAVTAVYKSVWEGNASQRYVPLA
SSTHEISLHALLEVPGGAVG
>Tip_2366
IKSDTGSVLVLKQYDSDVSAGAQDYDILPYTPTIIRRKRAQLDIPQTLIEPLIRKGVQSI
ASYDLSPEILQLIVMQQMDAVQVIVKRDIDDPTTKAQIVQSLAFISEHPEHGISVDFEHV
QLSKGNETLLIDMAQLMALYAKLGAQAKIANVLAYFVYDRSQIPEFVKCPSISFTIMGIN
STAQKYKQISRDQQFFFVQLKHRARLAILFKVDHVHKQVEVTKMREHVDSFTNFQSDSNL
QKIAALIKKFYYLLNVVDFFGDAEELAYSSAFFAKETADSDVLYEWFPGYAFGCFALSYD
KTLLQELSVISSRFAGQKVRIVNNISVSAVFEDREQLASFLFEVSNELLSELPGDDEREN
LRDAKERQKVGVETAGTNYYVDESKLAGWTTGIMASKVNDEVIHDATHDHQAEINVREGA
PAIPIAYARNVTATGQDEAMTFNDSVLLVMRGQEKFSMAVTSVWKAVWESNASTRYVPLA
SSTHKITLHAALEVQAGAIG
>Tip_1357
IRSNTGTVLILKQYDTDVKAGGADYDVLSFSTAVIRRKKSTADVPSSLIDAIIRKAIQAI
ANGELSSEVMRLLIMKKMEAIDVVISRPMENITQEAQLVESLRFINNHNEHNVSSDFEYI
QLSTHSQEVLIEAANFLVLYAQLAAQVRMGDVLAFCIFDSCQLPEFVVCSNISFTVMDIN
DRGQRHKSIARDKKFIFVRLKNRGTICVILRVDFIHADLDVTQMRHDLDGYREIESTKEA
QKIGSNIKKFMFLLDVIQFYFDAHQRMYPYGLMSRSAAESDVLYGWFPDYAYSKQALAFD
KAVLEEWTVISSKVAGKKLRAIENITVAAVFEDKESLISYLFDSAKDVLSNLPGEDEEEQ
LRTCDERKETGVAAAGSNYYVDENALVGWTVGVMATKVTTALVHKATSTNAVEFKVEEGK
AAVPINYHRALASAGEEQAITYSKALLIVVDSQTKFVIGVTAIYKSGYEEGASDQYVPVK
ASTHDITLEAHLGVPSAAIG
>Tip_2970
[truncated: 1,724,750 more chars]
