# Supplementary material for: Phylograd: fast column-specific calculation of substitution model gradients
Source: BMC Bioinformatics. 2025 Dec 23;27:20. doi: 10.1186/s12859-025-06353-4 (PMC12836810; doi:10.1186/s12859-025-06353-4)
Supplement: Supplementary file 1 — (zip 4800 KB) [file 12859_2025_6353_MOESM1_ESM.zip › alignment_4096_50_1.phylograd.log]

GradientTime=1829645
Likelihood=-485895.4713397467
Iteration 0: 485895.4713397467
Iteration 1: 485895.4713397467
GradientTime=1614664
Likelihood=-480472.38714036444
Iteration 2: 480472.38714036444
GradientTime=1619957
Likelihood=-475697.54568385903
Iteration 3: 475697.54568385903
GradientTime=1621847
Likelihood=-471063.1533726328
GradientTime=1644371
Likelihood=-459367.85034850927
Iteration 4: 459367.85034850927
GradientTime=1627995
Likelihood=-456700.46380834706
Iteration 5: 456700.46380834706
GradientTime=1633588
Likelihood=-453965.09722241183
Iteration 6: 453965.09722241183
GradientTime=1629868
Likelihood=-451135.8616672542
Iteration 7: 451135.8616672542
GradientTime=1635161
Likelihood=-448523.3878304584
Iteration 8: 448523.3878304584
GradientTime=1633691
Likelihood=-446579.3331931011
Iteration 9: 446579.3331931011
GradientTime=1651652
Likelihood=-445240.04403343506
Iteration 10: 445240.04403343506
GradientTime=1635846
Likelihood=-444494.69215932157
Iteration 11: 444494.69215932157
GradientTime=1641839
Likelihood=-443980.3085493578
Iteration 12: 443980.3085493578
GradientTime=1633815
Likelihood=-443500.2801232936
Iteration 13: 443500.2801232936
GradientTime=1635116
Likelihood=-443071.2521561919
Iteration 14: 443071.2521561919
GradientTime=1637004
Likelihood=-442683.2650790575
Iteration 15: 442683.2650790575
GradientTime=1641596
Likelihood=-442391.0149288578
Iteration 16: 442391.0149288578
GradientTime=1644631
Likelihood=-442226.49961861427
Iteration 17: 442226.49961861427
GradientTime=1642808
Likelihood=-442041.37014893483
Iteration 18: 442041.37014893483
GradientTime=1637618
Likelihood=-441959.0668186187
Iteration 19: 441959.0668186187
GradientTime=1634297
Likelihood=-441881.5532344419
Iteration 20: 441881.5532344419
GradientTime=1641605
Likelihood=-441850.8618316748
Iteration 21: 441850.8618316748
GradientTime=1638398
Likelihood=-441779.5036804286
Iteration 22: 441779.5036804286
GradientTime=1689844
Likelihood=-441753.9857808038
Iteration 23: 441753.9857808038
GradientTime=1673599
Likelihood=-441720.12769031525
Iteration 24: 441720.12769031525
GradientTime=1682705
Likelihood=-441664.8897845206
Iteration 25: 441664.8897845206
GradientTime=1668623
Likelihood=-441628.0359316395
Iteration 26: 441628.0359316395
GradientTime=1653045
Likelihood=-441592.07004470244
Iteration 27: 441592.07004470244
GradientTime=1636895
Likelihood=-441574.2012111954
Iteration 28: 441574.2012111954
GradientTime=1640409
Likelihood=-441552.19299190736
Iteration 29: 441552.19299190736
GradientTime=1642727
Likelihood=-441538.5013083162
Iteration 30: 441538.5013083162
GradientTime=1636818
Likelihood=-441518.79358189745
Iteration 31: 441518.79358189745
GradientTime=1644782
Likelihood=-441508.7299474053
Iteration 32: 441508.7299474053
GradientTime=1634134
Likelihood=-441497.7087317756
Iteration 33: 441497.7087317756
GradientTime=1645093
Likelihood=-441480.9545709979
Iteration 34: 441480.9545709979
GradientTime=1631464
Likelihood=-441476.3266597929
Iteration 35: 441476.3266597929
GradientTime=1646564
Likelihood=-441464.7515740282
Iteration 36: 441464.7515740282
GradientTime=1641518
Likelihood=-441461.4093076835
Iteration 37: 441461.4093076835
GradientTime=1635014
Likelihood=-441455.4596195415
Iteration 38: 441455.4596195415
GradientTime=1639135
Likelihood=-441451.91480887943
Iteration 39: 441451.91480887943
GradientTime=1638579
Likelihood=-441445.56558476563
Iteration 40: 441445.56558476563
GradientTime=1643170
Likelihood=-441442.1787374074
Iteration 41: 441442.1787374074
GradientTime=1631181
Likelihood=-441438.6165674202
Iteration 42: 441438.6165674202
GradientTime=1643063
Likelihood=-441431.6212909158
Iteration 43: 441431.6212909158
GradientTime=1633476
Likelihood=-441430.6602436364
Iteration 44: 441430.6602436364
GradientTime=1630936
Likelihood=-441422.36316108966
Iteration 45: 441422.36316108966
GradientTime=1638379
Likelihood=-441420.1884999494
Iteration 46: 441420.1884999494
GradientTime=1629939
Likelihood=-441415.95484313596
Iteration 47: 441415.95484313596
GradientTime=1646089
Likelihood=-441413.18365262303
Iteration 48: 441413.18365262303
GradientTime=1636626
Likelihood=-441407.3271865787
Iteration 49: 441407.3271865787
GradientTime=1637038
Likelihood=-441405.47000336985
Iteration 50: 441405.47000336985
GradientTime=1660632
Likelihood=-441403.6794126585
Iteration 51: 441403.6794126585
GradientTime=1637662
Likelihood=-441400.73115750233
Iteration 52: 441400.73115750233
GradientTime=1639652
Likelihood=-441398.2298418626
Iteration 53: 441398.2298418626
GradientTime=1638813
Likelihood=-441394.73513127014
Iteration 54: 441394.73513127014
GradientTime=1636667
Likelihood=-441393.40472111467
Iteration 55: 441393.40472111467
GradientTime=1635803
Likelihood=-441391.35902454774
Iteration 56: 441391.35902454774
GradientTime=1638608
Likelihood=-441391.05860369804
Iteration 57: 441391.05860369804
BEST SCORE FOUND : -441391.05860369804
	Command being timed: "../target/release/gtr_optimize data/random/tree_4096.nwk data/sim/alignment_4096_50.fasta global"
	User time (seconds): 93.83
	System time (seconds): 0.89
	Percent of CPU this job got: 99%
	Elapsed (wall clock) time (h:mm:ss or m:ss): 1:35.44
	Average shared text size (kbytes): 0
	Average unshared data size (kbytes): 0
	Average stack size (kbytes): 0
	Average total size (kbytes): 0
	Maximum resident set size (kbytes): 1430060
	Average resident set size (kbytes): 0
	Major (requiring I/O) page faults: 0
	Minor (reclaiming a frame) page faults: 338828
	Voluntary context switches: 185
	Involuntary context switches: 36562
	Swaps: 0
	File system inputs: 0
	File system outputs: 128
	Socket messages sent: 0
	Socket messages received: 0
	Signals delivered: 0
	Page size (bytes): 4096
	Exit status: 0
