# Supplementary material for: Phylograd: fast column-specific calculation of substitution model gradients
Source: BMC Bioinformatics. 2025 Dec 23;27:20. doi: 10.1186/s12859-025-06353-4 (PMC12836810; doi:10.1186/s12859-025-06353-4)
Supplement: Supplementary file 1 — (zip 4800 KB) [file 12859_2025_6353_MOESM1_ESM.zip › alignment_4096_50_1.raxml.log]

RAxML-NG v. 1.2.2 released on 11.04.2024 by The Exelixis Lab.
Developed by: Alexey M. Kozlov and Alexandros Stamatakis.
Contributors: Diego Darriba, Tomas Flouri, Benoit Morel, Sarah Lutteropp, Ben Bettisworth, Julia Haag, Anastasis Togkousidis.
Latest version: https://github.com/amkozlov/raxml-ng
Questions/problems/suggestions? Please visit: https://groups.google.com/forum/#!forum/raxml

System: AMD EPYC 7742 64-Core Processor, 128 cores, 1007 GB RAM (allocated: 1 physical cores)

RAxML-NG was called at 08-Nov-2025 04:03:07 as follows:

raxml-ng --msa data/sim/alignment_4096_50.fasta --model PROTGTR+FO --tree data/random/tree_4096.nwk --evaluate --opt-branches off --threads 1 --redo --prefix data/sim/alignment_4096_50_1.raxml.log

Analysis options:
  run mode: Evaluate tree likelihood
  start tree(s): user
  random seed: 1762570987
  tip-inner: OFF
  pattern compression: ON
  per-rate scalers: OFF
  site repeats: ON
  logLH epsilon: general: 0.100000, brlen-triplet: 1000.000000
  branch lengths: proportional (user-specified)
  SIMD kernels: AVX2
  parallelization: coarse-grained (auto), NONE/sequential

WARNING: Running in REDO mode: existing checkpoints are ignored, and all result files will be overwritten!

[00:00:00] Reading alignment from file: data/sim/alignment_4096_50.fasta
[00:00:00] Loaded alignment with 4096 taxa and 50 sites

Alignment comprises 1 partitions and 50 patterns

Partition 0: noname
Model: PROTGTR+FO
Alignment sites / patterns: 50 / 50
Gaps: 0.00 %
Invariant sites: 0.00 %


NOTE: Binary MSA file created: data/sim/alignment_4096_50_1.raxml.log.raxml.rba

Parallelization scheme autoconfig: 1 worker(s) x 1 thread(s)


NOTE: Per-rate scalers were automatically enabled to prevent numerical issues on taxa-rich alignments.
NOTE: You can use --force switch to skip this check and fall back to per-site scalers.

[00:00:00] Loading user starting tree(s) from: data/random/tree_4096.nwk
Parallel reduction/worker buffer size: 1 KB  / 0 KB

[00:00:00] Data distribution: max. partitions/sites/weight per thread: 1 / 50 / 1000
[00:00:00] Data distribution: max. searches per worker: 1

Evaluating 1 trees

[00:00:00] Tree #1, initial LogLikelihood: -498493.198706

[00:00:00 -498493.198706] Initial branch length optimization
[00:00:00 -498493.198706] Model parameter optimization (eps = 0.100000)

[02:48:14] Tree #1, final logLikelihood: -441370.060435


Optimized model parameters:

   Partition 0: noname
   Rate heterogeneity: NONE
   Base frequencies (ML): 0.079211 0.055654 0.042655 0.052482 0.012791 0.040729 0.071042 0.056664 0.022082 0.062242 0.098886 0.063495 0.023234 0.041973 0.044099 0.061993 0.054481 0.011852 0.034166 0.070269 
   Substitution rates (ML): 20.269373 16.206024 18.936400 130.352628 48.416549 52.448913 110.329954 14.620077 7.256451 19.458909 26.383727 42.747415 13.296467 60.209981 245.459330 96.086637 9.954054 9.711590 130.460577 43.655541 6.748210 22.793404 138.885739 21.175284 21.288602 128.070955 1.679787 15.764806 315.595024 24.936757 1.719585 17.793124 35.398057 26.466823 28.298509 15.478021 10.091390 254.434764 19.334528 83.098928 23.905982 71.216258 233.047996 11.758431 1.452970 104.340112 17.358495 5.574625 9.006868 174.746970 104.273037 3.197947 33.154719 2.851014 5.429054 16.899831 268.876261 43.920793 48.960758 0.030053 0.001000 14.060501 6.761482 0.327613 20.277690 72.945086 17.630558 2.825018 2.982603 2.702665 3.723683 2.259852 27.722709 27.989647 22.390496 26.100696 1.064066 34.909896 54.442363 6.745878 118.095327 58.817134 48.509884 60.614341 79.827126 207.324829 9.980161 247.313807 4.226133 27.880497 154.905232 83.239075 0.721416 26.486346 65.692155 53.794747 9.217185 14.931400 12.010681 18.224497 18.173407 4.391726 3.118425 90.714901 7.054047 0.350250 24.528758 26.278271 32.059513 1.331365 10.467817 10.985467 16.980197 1.394111 2.701782 16.623715 0.568368 3.152868 9.039109 87.396324 3.142733 12.277839 3.444095 1.546304 0.001000 16.542504 34.937726 21.672201 46.456850 22.976103 45.917966 37.362757 25.773955 254.440993 10.054999 204.756664 7.770831 223.469718 54.526349 5.162376 1.386297 52.244148 0.570971 13.940216 516.725525 7.663538 304.183962 123.742509 14.355482 10.912067 19.619014 29.174269 18.164964 79.950333 34.678656 1.987218 17.588198 43.538997 56.699341 7.029976 4.550366 7.366868 84.086764 3.209714 11.611249 89.543764 41.699464 25.066698 109.802194 6.367521 15.838435 12.698108 121.956949 389.272974 40.879823 76.034370 27.581043 7.029931 3.091862 13.297839 318.156733 14.861785 26.730076 5.993023 1.448822 8.380175 103.964344 146.713136 7.274517 1.000000 


Final LogLikelihood: -441370.060435

AIC score: 899534.120871 / AICc score: 141935546.120871 / BIC score: 915589.378047
Free parameters (model + branch lengths): 8397

WARNING: Number of free parameters (K=8397) is larger than alignment size (n=50).
         This might lead to overfitting and compromise tree inference results!


Best ML tree saved to: /mnt/vast-standard/home/blieser/u14285/phylo_grad_new/phylo_grad/benchmark_test/data/sim/alignment_4096_50_1.raxml.log.raxml.bestTree
Optimized model saved to: /mnt/vast-standard/home/blieser/u14285/phylo_grad_new/phylo_grad/benchmark_test/data/sim/alignment_4096_50_1.raxml.log.raxml.bestModel

Execution log saved to: /mnt/vast-standard/home/blieser/u14285/phylo_grad_new/phylo_grad/benchmark_test/data/sim/alignment_4096_50_1.raxml.log.raxml.log

Analysis started: 08-Nov-2025 04:03:07 / finished: 08-Nov-2025 06:51:21

Elapsed time: 10094.512 seconds

Consumed energy: 459.553 Wh (= 2 km in an electric car, or 11 km with an e-scooter!)

	Command being timed: "raxml-ng --msa data/sim/alignment_4096_50.fasta --model PROTGTR+FO --tree data/random/tree_4096.nwk --evaluate --opt-branches off --threads 1 --redo --prefix data/sim/alignment_4096_50_1.raxml.log"
	User time (seconds): 10028.79
	System time (seconds): 0.34
	Percent of CPU this job got: 99%
	Elapsed (wall clock) time (h:mm:ss or m:ss): 2:48:14
	Average shared text size (kbytes): 0
	Average unshared data size (kbytes): 0
	Average stack size (kbytes): 0
	Average total size (kbytes): 0
	Maximum resident set size (kbytes): 93628
	Average resident set size (kbytes): 0
	Major (requiring I/O) page faults: 0
	Minor (reclaiming a frame) page faults: 19335
	Voluntary context switches: 1199
	Involuntary context switches: 3841049
	Swaps: 0
	File system inputs: 0
	File system outputs: 3976
	Socket messages sent: 0
	Socket messages received: 0
	Signals delivered: 0
	Page size (bytes): 4096
	Exit status: 0
