# Supplementary material for: Phylograd: fast column-specific calculation of substitution model gradients
Source: BMC Bioinformatics. 2025 Dec 23;27:20. doi: 10.1186/s12859-025-06353-4 (PMC12836810; doi:10.1186/s12859-025-06353-4)
Supplement: Supplementary file 1 — (zip 4800 KB) [file 12859_2025_6353_MOESM1_ESM.zip › alignment_4096_50_32.phylograd.log]

GradientTime=509076
Likelihood=-485895.4713397467
Iteration 0: 485895.4713397467
Iteration 1: 485895.4713397467
GradientTime=252554
Likelihood=-480472.38714036427
Iteration 2: 480472.38714036427
GradientTime=256153
Likelihood=-475697.5456838588
Iteration 3: 475697.5456838588
GradientTime=271164
Likelihood=-471063.15337263286
GradientTime=253230
Likelihood=-459367.85034850886
Iteration 4: 459367.85034850886
GradientTime=252415
Likelihood=-456700.46380834724
Iteration 5: 456700.46380834724
GradientTime=255246
Likelihood=-453965.09722241224
Iteration 6: 453965.09722241224
GradientTime=256728
Likelihood=-451135.86166725494
Iteration 7: 451135.86166725494
GradientTime=272232
Likelihood=-448523.38783045945
Iteration 8: 448523.38783045945
GradientTime=256824
Likelihood=-446579.33319310227
Iteration 9: 446579.33319310227
GradientTime=257430
Likelihood=-445240.0440334342
Iteration 10: 445240.0440334342
GradientTime=255485
Likelihood=-444494.6921593217
Iteration 11: 444494.6921593217
GradientTime=258535
Likelihood=-443980.3085493581
Iteration 12: 443980.3085493581
GradientTime=258294
Likelihood=-443500.2801232933
Iteration 13: 443500.2801232933
GradientTime=257294
Likelihood=-443071.25215619145
Iteration 14: 443071.25215619145
GradientTime=258427
Likelihood=-442683.2650790569
Iteration 15: 442683.2650790569
GradientTime=278139
Likelihood=-442391.0149288569
Iteration 16: 442391.0149288569
GradientTime=270853
Likelihood=-442226.4996186134
Iteration 17: 442226.4996186134
GradientTime=255416
Likelihood=-442041.3701489337
Iteration 18: 442041.3701489337
GradientTime=268080
Likelihood=-441959.0668186187
Iteration 19: 441959.0668186187
GradientTime=262090
Likelihood=-441881.55323444115
Iteration 20: 441881.55323444115
GradientTime=265859
Likelihood=-441850.86183167505
Iteration 21: 441850.86183167505
GradientTime=271519
Likelihood=-441779.50368042826
Iteration 22: 441779.50368042826
GradientTime=267544
Likelihood=-441753.98578080366
Iteration 23: 441753.98578080366
GradientTime=258835
Likelihood=-441720.1276903164
Iteration 24: 441720.1276903164
GradientTime=270170
Likelihood=-441664.8897845211
Iteration 25: 441664.8897845211
GradientTime=262279
Likelihood=-441628.03593164077
Iteration 26: 441628.03593164077
GradientTime=257784
Likelihood=-441592.07004470326
Iteration 27: 441592.07004470326
GradientTime=264796
Likelihood=-441574.201211195
Iteration 28: 441574.201211195
GradientTime=266881
Likelihood=-441552.1929919068
Iteration 29: 441552.1929919068
GradientTime=258137
Likelihood=-441538.5013083153
Iteration 30: 441538.5013083153
GradientTime=256774
Likelihood=-441518.7935818974
Iteration 31: 441518.7935818974
GradientTime=273528
Likelihood=-441508.72994740464
Iteration 32: 441508.72994740464
GradientTime=272453
Likelihood=-441497.70873177535
Iteration 33: 441497.70873177535
GradientTime=263503
Likelihood=-441480.9545709976
Iteration 34: 441480.9545709976
GradientTime=270275
Likelihood=-441476.32665979175
Iteration 35: 441476.32665979175
GradientTime=266037
Likelihood=-441464.75157402945
Iteration 36: 441464.75157402945
GradientTime=263205
Likelihood=-441461.40930768364
Iteration 37: 441461.40930768364
GradientTime=258876
Likelihood=-441455.45961954247
Iteration 38: 441455.45961954247
GradientTime=256511
Likelihood=-441451.91480887966
Iteration 39: 441451.91480887966
GradientTime=266589
Likelihood=-441445.5655847655
Iteration 40: 441445.5655847655
GradientTime=274451
Likelihood=-441442.17873740825
Iteration 41: 441442.17873740825
GradientTime=274685
Likelihood=-441438.6165674195
Iteration 42: 441438.6165674195
GradientTime=267179
Likelihood=-441431.6212909165
Iteration 43: 441431.6212909165
GradientTime=268822
Likelihood=-441430.66024363704
Iteration 44: 441430.66024363704
GradientTime=267575
Likelihood=-441422.36316109105
Iteration 45: 441422.36316109105
GradientTime=260643
Likelihood=-441420.1884999493
Iteration 46: 441420.1884999493
GradientTime=263892
Likelihood=-441415.9548431355
Iteration 47: 441415.9548431355
GradientTime=264618
Likelihood=-441413.1836526237
Iteration 48: 441413.1836526237
GradientTime=258169
Likelihood=-441407.327186578
Iteration 49: 441407.327186578
GradientTime=262852
Likelihood=-441405.47000336926
Iteration 50: 441405.47000336926
GradientTime=265646
Likelihood=-441403.6794126581
Iteration 51: 441403.6794126581
GradientTime=259792
Likelihood=-441400.7311575035
Iteration 52: 441400.7311575035
GradientTime=256822
Likelihood=-441398.22984186315
Iteration 53: 441398.22984186315
GradientTime=273028
Likelihood=-441394.7351312703
Iteration 54: 441394.7351312703
GradientTime=269396
Likelihood=-441393.4047211153
Iteration 55: 441393.4047211153
GradientTime=259593
Likelihood=-441391.3590245482
Iteration 56: 441391.3590245482
GradientTime=262105
Likelihood=-441391.05860369885
Iteration 57: 441391.05860369885
BEST SCORE FOUND : -441391.05860369885
	Command being timed: "../target/release/gtr_optimize data/random/tree_4096.nwk data/sim/alignment_4096_50.fasta global"
	User time (seconds): 256.19
	System time (seconds): 3.25
	Percent of CPU this job got: 1659%
	Elapsed (wall clock) time (h:mm:ss or m:ss): 0:15.63
	Average shared text size (kbytes): 0
	Average unshared data size (kbytes): 0
	Average stack size (kbytes): 0
	Average total size (kbytes): 0
	Maximum resident set size (kbytes): 2318588
	Average resident set size (kbytes): 0
	Major (requiring I/O) page faults: 0
	Minor (reclaiming a frame) page faults: 273084
	Voluntary context switches: 14184
	Involuntary context switches: 105549
	Swaps: 0
	File system inputs: 0
	File system outputs: 40
	Socket messages sent: 0
	Socket messages received: 0
	Signals delivered: 0
	Page size (bytes): 4096
	Exit status: 0
