# Supplementary material for: Phylograd: fast column-specific calculation of substitution model gradients
Source: BMC Bioinformatics. 2025 Dec 23;27:20. doi: 10.1186/s12859-025-06353-4 (PMC12836810; doi:10.1186/s12859-025-06353-4)
Supplement: Supplementary file 1 — (zip 4800 KB) [file 12859_2025_6353_MOESM1_ESM.zip › alignment_4096_50_32.raxml.log]

RAxML-NG v. 1.2.2 released on 11.04.2024 by The Exelixis Lab.
Developed by: Alexey M. Kozlov and Alexandros Stamatakis.
Contributors: Diego Darriba, Tomas Flouri, Benoit Morel, Sarah Lutteropp, Ben Bettisworth, Julia Haag, Anastasis Togkousidis.
Latest version: https://github.com/amkozlov/raxml-ng
Questions/problems/suggestions? Please visit: https://groups.google.com/forum/#!forum/raxml

System: AMD EPYC 7742 64-Core Processor, 128 cores, 1007 GB RAM (allocated: 16 physical cores)

RAxML-NG was called at 07-Nov-2025 19:05:00 as follows:

raxml-ng --msa data/sim/alignment_4096_50.fasta --model PROTGTR+FO --tree data/random/tree_4096.nwk --evaluate --opt-branches off --threads 32 --redo --prefix data/sim/alignment_4096_50_32.raxml.log

Analysis options:
  run mode: Evaluate tree likelihood
  start tree(s): user
  random seed: 1762538700
  tip-inner: OFF
  pattern compression: ON
  per-rate scalers: OFF
  site repeats: ON
  logLH epsilon: general: 0.100000, brlen-triplet: 1000.000000
  branch lengths: proportional (user-specified)
  SIMD kernels: AVX2
  parallelization: coarse-grained (auto), PTHREADS (32 threads), thread pinning: OFF

WARNING: Running in REDO mode: existing checkpoints are ignored, and all result files will be overwritten!

[00:00:00] Reading alignment from file: data/sim/alignment_4096_50.fasta
[00:00:00] Loaded alignment with 4096 taxa and 50 sites

Alignment comprises 1 partitions and 50 patterns

Partition 0: noname
Model: PROTGTR+FO
Alignment sites / patterns: 50 / 50
Gaps: 0.00 %
Invariant sites: 0.00 %


NOTE: Binary MSA file created: data/sim/alignment_4096_50_32.raxml.log.raxml.rba

Parallelization scheme autoconfig: 1 worker(s) x 32 thread(s)


NOTE: Per-rate scalers were automatically enabled to prevent numerical issues on taxa-rich alignments.
NOTE: You can use --force switch to skip this check and fall back to per-site scalers.

[00:00:00] Loading user starting tree(s) from: data/random/tree_4096.nwk
Parallel reduction/worker buffer size: 1 KB  / 0 KB

[00:00:00] Data distribution: max. partitions/sites/weight per thread: 1 / 16 / 320
[00:00:00] Data distribution: max. searches per worker: 1

Evaluating 1 trees

[00:00:00] Tree #1, initial LogLikelihood: -498493.198706

[00:00:00 -498493.198706] Initial branch length optimization
[00:00:00 -498493.198706] Model parameter optimization (eps = 0.100000)

[04:39:39] Tree #1, final logLikelihood: -441370.025596


Optimized model parameters:

   Partition 0: noname
   Rate heterogeneity: NONE
   Base frequencies (ML): 0.079226 0.055652 0.042657 0.052485 0.012794 0.040730 0.071043 0.056666 0.022083 0.062237 0.098871 0.063493 0.023234 0.041974 0.044100 0.061996 0.054480 0.011849 0.034166 0.070265 
   Substitution rates (ML): 19.957905 15.964693 18.646413 128.387290 47.693269 51.652955 108.692737 14.400023 7.149462 19.163260 25.980068 42.112395 13.111440 59.315814 241.807263 94.689198 9.811989 9.575053 128.517271 43.010386 6.623955 22.436577 136.819191 20.860585 20.971207 126.173206 1.657133 15.531931 310.901935 24.569151 1.698259 17.525579 34.871190 26.077132 27.854078 15.241601 9.942554 250.640897 19.033351 81.867439 23.569646 70.161436 229.596359 11.582774 1.426615 102.795347 17.099242 5.491958 8.868685 172.143426 102.721677 3.144708 32.649285 2.805741 5.340943 16.674182 264.864489 43.274811 48.232984 0.029342 0.001000 13.853111 6.658864 0.323733 19.971210 71.865446 17.373515 2.785757 2.941572 2.660434 3.656130 2.212157 27.286207 27.565592 22.041994 25.692467 1.036956 34.382053 53.608848 6.636835 116.316580 57.930101 47.791297 59.690003 78.616228 204.229941 9.828834 243.649776 4.169605 27.469552 152.601934 81.999003 0.716727 26.091231 64.718221 53.000288 9.077750 14.704996 11.831817 17.941119 17.900224 4.327483 3.067379 89.385278 6.949578 0.341378 24.157711 25.889420 31.581195 1.311947 10.313836 10.822290 16.724805 1.372910 2.661345 16.371664 0.558720 3.097989 8.901716 86.103800 3.087671 12.092180 3.388863 1.520599 0.001000 16.307376 34.419572 21.347676 45.743539 22.634691 45.233232 36.809382 25.378473 250.655115 9.909805 201.715894 7.655487 220.140202 53.726225 5.084861 1.363104 51.474811 0.577153 13.744082 509.015371 7.548538 299.655586 121.891394 14.141845 10.742431 19.332179 28.715943 17.926479 78.776005 34.167822 1.945997 17.320867 42.899829 55.868755 6.922007 4.492499 7.258746 82.827094 3.161326 11.439457 88.212076 41.083768 24.680543 108.170317 6.270312 15.604761 12.520865 120.151933 383.476783 40.261183 74.909577 27.175116 6.925385 3.040720 13.098035 313.414657 14.628915 26.328970 5.902923 1.442668 8.267666 102.425668 144.550532 7.167043 1.000000 


Final LogLikelihood: -441370.025596

AIC score: 899534.051192 / AICc score: 141935546.051192 / BIC score: 915589.308368
Free parameters (model + branch lengths): 8397

WARNING: Number of free parameters (K=8397) is larger than alignment size (n=50).
         This might lead to overfitting and compromise tree inference results!


Best ML tree saved to: /mnt/vast-standard/home/blieser/u14285/phylo_grad_new/phylo_grad/benchmark_test/data/sim/alignment_4096_50_32.raxml.log.raxml.bestTree
Optimized model saved to: /mnt/vast-standard/home/blieser/u14285/phylo_grad_new/phylo_grad/benchmark_test/data/sim/alignment_4096_50_32.raxml.log.raxml.bestModel

Execution log saved to: /mnt/vast-standard/home/blieser/u14285/phylo_grad_new/phylo_grad/benchmark_test/data/sim/alignment_4096_50_32.raxml.log.raxml.log

Analysis started: 07-Nov-2025 19:05:00 / finished: 07-Nov-2025 23:44:40

Elapsed time: 16779.855 seconds

Consumed energy: 1181.226 Wh (= 6 km in an electric car, or 30 km with an e-scooter!)

	Command being timed: "raxml-ng --msa data/sim/alignment_4096_50.fasta --model PROTGTR+FO --tree data/random/tree_4096.nwk --evaluate --opt-branches off --threads 32 --redo --prefix data/sim/alignment_4096_50_32.raxml.log"
	User time (seconds): 525593.44
	System time (seconds): 34.79
	Percent of CPU this job got: 3132%
	Elapsed (wall clock) time (h:mm:ss or m:ss): 4:39:39
	Average shared text size (kbytes): 0
	Average unshared data size (kbytes): 0
	Average stack size (kbytes): 0
	Average total size (kbytes): 0
	Maximum resident set size (kbytes): 987904
	Average resident set size (kbytes): 0
	Major (requiring I/O) page faults: 19
	Minor (reclaiming a frame) page faults: 10790604
	Voluntary context switches: 38519
	Involuntary context switches: 205293969
	Swaps: 0
	File system inputs: 0
	File system outputs: 3976
	Socket messages sent: 0
	Socket messages received: 0
	Signals delivered: 0
	Page size (bytes): 4096
	Exit status: 0
