# Supplementary material for: Phylograd: fast column-specific calculation of substitution model gradients
Source: BMC Bioinformatics. 2025 Dec 23;27:20. doi: 10.1186/s12859-025-06353-4 (PMC12836810; doi:10.1186/s12859-025-06353-4)
Supplement: Supplementary file 1 — (zip 4800 KB) [file 12859_2025_6353_MOESM1_ESM.zip › alignment_4096_50_5.single_phylograd.log]

Likelihood=-9758.486171674322
Iteration 0: 9758.486171674322
Iteration 1: 9758.486171674322
Likelihood=-9868.276460898373
Iteration 0: 9868.276460898373
Iteration 1: 9868.276460898373
Likelihood=-10007.3444997037
Iteration 0: 10007.3444997037
Iteration 1: 10007.3444997037
Likelihood=-9991.740266200388
Iteration 0: 9991.740266200388
Iteration 1: 9991.740266200388
Likelihood=-9662.546572395882
Iteration 0: 9662.546572395882
Iteration 1: 9662.546572395882
Likelihood=-9505.242279142578
Iteration 2: 9505.242279142578
Likelihood=-9778.441043995135
Iteration 2: 9778.441043995135
Likelihood=-9630.544936064834
Iteration 2: 9630.544936064834
Likelihood=-9702.003261443462
Iteration 2: 9702.003261443462
Likelihood=-9436.453694983726
Iteration 2: 9436.453694983726
Likelihood=-9337.535793925254
Iteration 3: 9337.535793925254
Likelihood=-9216.172680518903
Iteration 4: 9216.172680518903
Likelihood=-9476.204067622139
Iteration 3: 9476.204067622139
Likelihood=-9631.43615570408
Iteration 3: 9631.43615570408
Likelihood=-9512.079727271
Iteration 3: 9512.079727271
Likelihood=-9286.576277966195
Iteration 3: 9286.576277966195
Likelihood=-9116.867794526823
Iteration 5: 9116.867794526823
Likelihood=-9523.52778836955
Iteration 4: 9523.52778836955
Likelihood=-9362.284178659625
Iteration 4: 9362.284178659625
Likelihood=-9385.586066323704
Iteration 4: 9385.586066323704
Likelihood=-9172.418544386204
Iteration 4: 9172.418544386204
Likelihood=-9032.128203687536
Iteration 6: 9032.128203687536
Likelihood=-8959.34850546599
Iteration 7: 8959.34850546599
Likelihood=-9264.84614097262
Iteration 5: 9264.84614097262
Likelihood=-9430.443007297163
Iteration 5: 9430.443007297163
Likelihood=-9286.771973097817
Iteration 5: 9286.771973097817
Likelihood=-9073.224630971536
Iteration 5: 9073.224630971536
Likelihood=-8896.938690157776
Iteration 8: 8896.938690157776
Likelihood=-9345.94890769057
Iteration 6: 9345.94890769057
Likelihood=-9177.402145901897
Iteration 6: 9177.402145901897
Likelihood=-9202.083866615272
Iteration 6: 9202.083866615272
Likelihood=-8983.949831747017
Iteration 6: 8983.949831747017
Likelihood=-8844.687010447233
Iteration 9: 8844.687010447233
Likelihood=-9272.071554320126
Iteration 7: 9272.071554320126
Likelihood=-9100.034070143356
Iteration 7: 9100.034070143356
Likelihood=-9128.454555038492
Iteration 7: 9128.454555038492
Likelihood=-8904.474381581742
Iteration 7: 8904.474381581742
Likelihood=-8801.757834177513
Iteration 10: 8801.757834177513
Likelihood=-8763.310670516119
Iteration 11: 8763.310670516119
Likelihood=-9204.76278061428
Iteration 8: 9204.76278061428
Likelihood=-9032.59372131486
Iteration 8: 9032.59372131486
Likelihood=-9064.504891350176
Iteration 8: 9064.504891350176
Likelihood=-8834.296257670741
Iteration 8: 8834.296257670741
Likelihood=-8731.48257807278
Iteration 12: 8731.48257807278
Likelihood=-9149.246731073612
Iteration 9: 9149.246731073612
Likelihood=-8975.77034247515
Iteration 9: 8975.77034247515
Likelihood=-9011.861082543
Iteration 9: 9011.861082543
Likelihood=-8774.642448008333
Iteration 9: 8774.642448008333
Likelihood=-8703.740573660634
Iteration 13: 8703.740573660634
Likelihood=-9102.166580313304
Iteration 10: 9102.166580313304
Likelihood=-8680.429755803003
Iteration 14: 8680.429755803003
Likelihood=-8928.355352524793
Iteration 10: 8928.355352524793
Likelihood=-8963.577250449409
Iteration 10: 8963.577250449409
Likelihood=-8725.312866286846
Iteration 10: 8725.312866286846
Likelihood=-8663.277591732072
Iteration 15: 8663.277591732072
Likelihood=-9062.799680133015
Iteration 11: 9062.799680133015
Likelihood=-8885.691310507913
Iteration 11: 8885.691310507913
Likelihood=-8921.86537939608
Iteration 11: 8921.86537939608
Likelihood=-8681.65674612411
Iteration 11: 8681.65674612411
Likelihood=-8648.276094029357
Iteration 16: 8648.276094029357
Likelihood=-9029.49984933273
Iteration 12: 9029.49984933273
Likelihood=-8850.735042808585
Iteration 12: 8850.735042808585
Likelihood=-8883.438860003658
Iteration 12: 8883.438860003658
Likelihood=-8636.408245963361
Iteration 17: 8636.408245963361
Likelihood=-8646.054903981321
Iteration 12: 8646.054903981321
Likelihood=-8627.107966879355
Iteration 18: 8627.107966879355
Likelihood=-9002.47672894014
Iteration 13: 9002.47672894014
Likelihood=-8819.7193458242
Iteration 13: 8819.7193458242
Likelihood=-8852.2338517346
Iteration 13: 8852.2338517346
Likelihood=-8617.412502323172
Iteration 13: 8617.412502323172
Likelihood=-8617.420413153417
Iteration 19: 8617.420413153417
Likelihood=-8979.480208629817
Iteration 14: 8979.480208629817
Likelihood=-8793.905620205738
Iteration 14: 8793.905620205738
Likelihood=-8825.560509221852
Iteration 14: 8825.560509221852
Likelihood=-8591.848428049016
Iteration 14: 8591.848428049016
Likelihood=-8609.57719371767
Iteration 20: 8609.57719371767
Likelihood=-8960.574904644554
Iteration 15: 8960.574904644554
Likelihood=-8602.990963588918
Iteration 21: 8602.990963588918
Likelihood=-8771.169491997296
Iteration 15: 8771.169491997296
Likelihood=-8802.77408648445
Iteration 15: 8802.77408648445
Likelihood=-8572.609674515696
Iteration 15: 8572.609674515696
Likelihood=-8598.052379435467
Iteration 22: 8598.052379435467
Likelihood=-8943.78450506039
Iteration 16: 8943.78450506039
Likelihood=-8751.78631418592
Iteration 16: 8751.78631418592
Likelihood=-8785.485680550217
Iteration 16: 8785.485680550217
Likelihood=-8556.499720797754
Iteration 16: 8556.499720797754
Likelihood=-8592.768075840797
Iteration 23: 8592.768075840797
Likelihood=-8930.06918253303
Iteration 17: 8930.06918253303
Likelihood=-8735.769275142453
Iteration 17: 8735.769275142453
Likelihood=-8771.103179509346
Iteration 17: 8771.103179509346
Likelihood=-8588.729610208298
Iteration 24: 8588.729610208298
Likelihood=-8544.071888307039
Iteration 17: 8544.071888307039
Likelihood=-8921.017962648719
Iteration 18: 8921.017962648719
Likelihood=-8584.779825376989
Iteration 25: 8584.779825376989
Likelihood=-8723.967375284175
Iteration 18: 8723.967375284175
Likelihood=-8760.564068700503
Iteration 18: 8760.564068700503
Likelihood=-8535.657324488524
Iteration 18: 8535.657324488524
Likelihood=-8580.563231680062
Iteration 26: 8580.563231680062
Likelihood=-8912.56390127597
Iteration 19: 8912.56390127597
Likelihood=-8713.53044138452
Iteration 19: 8713.53044138452
Likelihood=-8753.24909345772
Iteration 19: 8753.24909345772
Likelihood=-8528.26542551864
Iteration 19: 8528.26542551864
Likelihood=-8577.664361517145
Iteration 27: 8577.664361517145
Likelihood=-8906.480822212743
Iteration 20: 8906.480822212743
Likelihood=-8705.936005458663
Iteration 20: 8705.936005458663
Likelihood=-8574.728249302112
Iteration 28: 8574.728249302112
Likelihood=-8521.829556523091
Iteration 20: 8521.829556523091
Likelihood=-8746.827736170759
Iteration 20: 8746.827736170759
Likelihood=-8572.196770961933
Iteration 29: 8572.196770961933
Likelihood=-8901.558582883063
Iteration 21: 8901.558582883063
Likelihood=-8700.192775784291
Iteration 21: 8700.192775784291
Likelihood=-8515.749896758367
Iteration 21: 8515.749896758367
Likelihood=-8741.229880057463
Iteration 21: 8741.229880057463
Likelihood=-8570.21172304274
Iteration 30: 8570.21172304274
Likelihood=-8896.422674026106
Iteration 22: 8896.422674026106
Likelihood=-8696.094124000821
Iteration 22: 8696.094124000821
Likelihood=-8509.699888489564
Iteration 22: 8509.699888489564
Likelihood=-8735.11311775398
Iteration 22: 8735.11311775398
Likelihood=-8568.9037219902
Iteration 31: 8568.9037219902
Likelihood=-8893.577127227667
Iteration 23: 8893.577127227667
Likelihood=-8693.77288011306
Iteration 23: 8693.77288011306
Likelihood=-8567.865762857384
Iteration 32: 8567.865762857384
Likelihood=-8507.60275365753
Iteration 23: 8507.60275365753
Likelihood=-8730.287055793018
Iteration 23: 8730.287055793018
Likelihood=-8566.836138391805
Iteration 33: 8566.836138391805
Likelihood=-8890.829908658303
Iteration 24: 8890.829908658303
Likelihood=-8690.290582771766
Iteration 24: 8690.290582771766
Likelihood=-8504.442543857833
Iteration 24: 8504.442543857833
Likelihood=-8727.956809214207
Iteration 24: 8727.956809214207
Likelihood=-8565.807522600826
Iteration 34: 8565.807522600826
Likelihood=-8889.483821699889
Iteration 25: 8889.483821699889
Likelihood=-8686.990066434606
Iteration 25: 8686.990066434606
Likelihood=-8564.845528317312
Iteration 35: 8564.845528317312
Likelihood=-8502.660036022324
Iteration 25: 8502.660036022324
Likelihood=-8724.052137398638
Iteration 25: 8724.052137398638
Likelihood=-8887.20188523976
Iteration 26: 8887.20188523976
Likelihood=-8564.05946988358
Iteration 36: 8564.05946988358
Likelihood=-8684.812030735025
Iteration 26: 8684.812030735025
Likelihood=-8499.705329674025
Iteration 26: 8499.705329674025
Likelihood=-8722.333640814802
Iteration 26: 8722.333640814802
Likelihood=-8563.21302137108
Iteration 37: 8563.21302137108
Likelihood=-8886.204749819872
Iteration 27: 8886.204749819872
Likelihood=-8683.457098328992
Iteration 27: 8683.457098328992
Likelihood=-8497.091042228813
Iteration 27: 8497.091042228813
Likelihood=-8718.274249469847
Iteration 27: 8718.274249469847
Likelihood=-8562.47798669505
Iteration 38: 8562.47798669505
Likelihood=-8884.283757418447
Iteration 28: 8884.283757418447
Likelihood=-8682.314356062792
Iteration 28: 8682.314356062792
Likelihood=-8561.962794243169
Iteration 39: 8561.962794243169
Likelihood=-8494.560405678385
Iteration 28: 8494.560405678385
Likelihood=-8716.12640681458
Iteration 28: 8716.12640681458
Likelihood=-8561.385163852572
Iteration 40: 8561.385163852572
Likelihood=-8883.201183480589
Iteration 29: 8883.201183480589
Likelihood=-8680.993685055299
Iteration 29: 8680.993685055299
Likelihood=-8492.469974938866
Iteration 29: 8492.469974938866
Likelihood=-8713.91867616834
Iteration 29: 8713.91867616834
Likelihood=-8560.562534950772
Iteration 41: 8560.562534950772
Likelihood=-8882.184679500675
Iteration 30: 8882.184679500675
Likelihood=-8679.415235110631
Iteration 30: 8679.415235110631
Likelihood=-8490.880227477297
Iteration 30: 8490.880227477297
Likelihood=-8712.182603578673
Iteration 30: 8712.182603578673
Likelihood=-8559.79937942446
Iteration 42: 8559.79937942446
Likelihood=-8880.125594533805
Iteration 31: 8880.125594533805
Likelihood=-8676.690197071504
Iteration 31: 8676.690197071504
Likelihood=-8559.591615764535
Iteration 43: 8559.591615764535
Likelihood=-8489.326922039945
Iteration 31: 8489.326922039945
Likelihood=-8710.543466323576
Iteration 31: 8710.543466323576
Likelihood=-8558.903482725285
Iteration 44: 8558.903482725285
Likelihood=-8878.408219387307
Iteration 32: 8878.408219387307
Likelihood=-8675.469719127354
Iteration 32: 8675.469719127354
Likelihood=-8487.887937416392
Iteration 32: 8487.887937416392
Likelihood=-8709.837858791827
Iteration 32: 8709.837858791827
Likelihood=-8558.734605019461
Iteration 45: 8558.734605019461
Likelihood=-8876.680257935062
Iteration 33: 8876.680257935062
Likelihood=-8673.930249805315
Iteration 33: 8673.930249805315
Likelihood=-8558.473968349319
Iteration 46: 8558.473968349319
Likelihood=-8486.750373313955
Iteration 33: 8486.750373313955
Likelihood=-8708.433722326132
Iteration 33: 8708.433722326132
Likelihood=-8875.422246716966
Iteration 34: 8875.422246716966
Likelihood=-8672.855984610595
Iteration 34: 8672.855984610595
Likelihood=-8558.235556415711
Iteration 47: 8558.235556415711
Likelihood=-8486.011555804134
Iteration 34: 8486.011555804134
Likelihood=-8707.600036510503
Iteration 34: 8707.600036510503
Likelihood=-8557.93557172462
Iteration 48: 8557.93557172462
Likelihood=-8874.526362054237
Iteration 35: 8874.526362054237
Likelihood=-8671.944887571166
Iteration 35: 8671.944887571166
Likelihood=-8485.29038091759
Iteration 35: 8485.29038091759
Likelihood=-8706.638163179367
Iteration 35: 8706.638163179367
Likelihood=-8557.70516331481
Iteration 49: 8557.70516331481
Likelihood=-8873.83148096448
Iteration 36: 8873.83148096448
Likelihood=-8671.230932844379
Iteration 36: 8671.230932844379
Likelihood=-8557.501195317798
Iteration 50: 8557.501195317798
Likelihood=-8484.756055607002
Iteration 36: 8484.756055607002
Likelihood=-8705.529577015699
Iteration 36: 8705.529577015699
Likelihood=-8873.188320873653
Iteration 37: 8873.188320873653
Likelihood=-8669.94846867638
Iteration 37: 8669.94846867638
Likelihood=-8557.007174533906
Iteration 51: 8557.007174533906
Likelihood=-8484.185510423575
Iteration 37: 8484.185510423575
Likelihood=-8704.447363666854
Iteration 37: 8704.447363666854
Likelihood=-8557.292619666096
Likelihood=-8669.083695827621
Iteration 38: 8669.083695827621
Likelihood=-8872.869877147237
Iteration 38: 8872.869877147237
Likelihood=-8483.422196839425
Iteration 38: 8483.422196839425
Likelihood=-8703.839352090381
Iteration 38: 8703.839352090381
Likelihood=-8556.791543378724
Iteration 52: 8556.791543378724
Likelihood=-8668.116587440665
Iteration 39: 8668.116587440665
Likelihood=-8872.320993193489
Iteration 39: 8872.320993193489
Likelihood=-8556.453248132733
Iteration 53: 8556.453248132733
Likelihood=-8482.958228203617
Iteration 39: 8482.958228203617
Likelihood=-8703.05631919618
Iteration 39: 8703.05631919618
Likelihood=-8556.169474815999
Iteration 54: 8556.169474815999
Likelihood=-8666.7198229242
Iteration 40: 8666.7198229242
Likelihood=-8871.721697573656
Iteration 40: 8871.721697573656
Likelihood=-8482.428507804847
Iteration 40: 8482.428507804847
Likelihood=-8702.219154654165
Iteration 40: 8702.219154654165
Likelihood=-8555.85864700087
Iteration 55: 8555.85864700087
Likelihood=-8665.923088159721
Iteration 41: 8665.923088159721
Likelihood=-8871.396372149738
Iteration 41: 8871.396372149738
Likelihood=-8555.680579757382
Iteration 56: 8555.680579757382
Likelihood=-8482.056662926283
Iteration 41: 8482.056662926283
Likelihood=-8701.420729077165
Iteration 41: 8701.420729077165
Likelihood=-8665.1638537349
Iteration 42: 8665.1638537349
Likelihood=-8870.415536757942
Iteration 42: 8870.415536757942
Likelihood=-8555.33857714419
Iteration 57: 8555.33857714419
Likelihood=-8481.51489346759
Iteration 42: 8481.51489346759
Likelihood=-8700.733091525513
Iteration 42: 8700.733091525513
Likelihood=-8555.159787961235
Iteration 58: 8555.159787961235
Likelihood=-8664.819781530934
Iteration 43: 8664.819781530934
Likelihood=-8869.902755123207
Iteration 43: 8869.902755123207
Likelihood=-8481.135535918502
Iteration 43: 8481.135535918502
Likelihood=-8700.20606110057
Iteration 43: 8700.20606110057
Likelihood=-8555.03133220211
Iteration 59: 8555.03133220211
Likelihood=-8664.311988571011
Iteration 44: 8664.311988571011
Likelihood=-8869.288143419073
Iteration 44: 8869.288143419073
Likelihood=-8554.798220561119
Iteration 60: 8554.798220561119
Likelihood=-8480.723316337017
Iteration 44: 8480.723316337017
Likelihood=-8699.683483475697
Iteration 44: 8699.683483475697
Likelihood=-8663.828548106303
Iteration 45: 8663.828548106303
Likelihood=-8868.96944883113
Iteration 45: 8868.96944883113
Likelihood=-8554.744994795974
Iteration 61: 8554.744994795974
Likelihood=-8480.595606356492
Iteration 45: 8480.595606356492
Likelihood=-8699.152422640764
Iteration 45: 8699.152422640764
Likelihood=-8554.541670186334
Iteration 62: 8554.541670186334
Likelihood=-8663.435541866113
Iteration 46: 8663.435541866113
Likelihood=-8868.58587987497
Iteration 46: 8868.58587987497
Likelihood=-8479.88630398522
Iteration 46: 8479.88630398522
Likelihood=-8698.623025351162
Iteration 46: 8698.623025351162
Likelihood=-8554.48308137462
Iteration 63: 8554.48308137462
Likelihood=-8663.086969026535
Iteration 47: 8663.086969026535
Likelihood=-8868.51101285619
Iteration 47: 8868.51101285619
Likelihood=-8554.37101435741
Iteration 64: 8554.37101435741
Likelihood=-8479.64009755379
Iteration 47: 8479.64009755379
Likelihood=-8698.2692703151
Iteration 47: 8698.2692703151
Likelihood=-8662.812069247251
Iteration 48: 8662.812069247251
Likelihood=-8554.20542808064
Iteration 65: 8554.20542808064
Likelihood=-8867.88697496332
Iteration 48: 8867.88697496332
Likelihood=-8479.33121750667
Iteration 48: 8479.33121750667
Likelihood=-8697.997491343116
Iteration 48: 8697.997491343116
Likelihood=-8554.295321631269
Likelihood=-8662.478127589877
Iteration 49: 8662.478127589877
Likelihood=-8867.683028358088
Iteration 49: 8867.683028358088
Likelihood=-8478.958407670949
Iteration 49: 8478.958407670949
Likelihood=-8554.114944096958
Iteration 66: 8554.114944096958
Likelihood=-8697.367980681956
Iteration 49: 8697.367980681956
Likelihood=-8661.995783723605
Iteration 50: 8661.995783723605
Likelihood=-8867.396459029647
Iteration 50: 8867.396459029647
Likelihood=-8554.018462246424
Iteration 67: 8554.018462246424
Likelihood=-8478.959168031706
Likelihood=-8696.838176137057
Iteration 50: 8696.838176137057
Likelihood=-8661.818812645666
Iteration 51: 8661.818812645666
Likelihood=-8553.950043513665
Iteration 68: 8553.950043513665
Likelihood=-8867.041224480812
Iteration 51: 8867.041224480812
Likelihood=-8478.721479762158
Iteration 50: 8478.721479762158
Likelihood=-8696.56085167844
Iteration 51: 8696.56085167844
Likelihood=-8553.878906142718
Iteration 69: 8553.878906142718
Likelihood=-8661.62179427898
Iteration 52: 8661.62179427898
Likelihood=-8866.63909554209
Iteration 52: 8866.63909554209
Likelihood=-8553.80152478006
Iteration 70: 8553.80152478006
Likelihood=-8478.489620934375
Iteration 51: 8478.489620934375
Likelihood=-8696.26931187593
Iteration 52: 8696.26931187593
Likelihood=-8661.398199634476
Iteration 53: 8661.398199634476
Likelihood=-8866.348971972133
Iteration 53: 8866.348971972133
Likelihood=-8553.729403847257
Iteration 71: 8553.729403847257
Likelihood=-8478.321212611472
Iteration 52: 8478.321212611472
Likelihood=-8696.023751886598
Iteration 53: 8696.023751886598
Likelihood=-8553.671924578352
Iteration 72: 8553.671924578352
Likelihood=-8661.182264930481
Iteration 54: 8661.182264930481
Likelihood=-8866.074807073932
Iteration 54: 8866.074807073932
Likelihood=-8478.064864378899
Iteration 53: 8478.064864378899
Likelihood=-8695.702703147075
Iteration 54: 8695.702703147075
Likelihood=-8553.588192148762
Iteration 73: 8553.588192148762
Likelihood=-8661.111848144506
Iteration 55: 8661.111848144506
Likelihood=-8865.754198603077
Iteration 55: 8865.754198603077
Likelihood=-8553.546467661874
Iteration 74: 8553.546467661874
Likelihood=-8478.138564436831
Likelihood=-8695.445954894474
Iteration 55: 8695.445954894474
Likelihood=-8660.9717629511
Iteration 56: 8660.9717629511
Likelihood=-8553.470626778677
Iteration 75: 8553.470626778677
Likelihood=-8865.653278429754
Iteration 56: 8865.653278429754
Likelihood=-8477.94054371045
Iteration 54: 8477.94054371045
Likelihood=-8695.265060093132
Iteration 56: 8695.265060093132
Likelihood=-8553.396309429914
Iteration 76: 8553.396309429914
Likelihood=-8660.774005726951
Iteration 57: 8660.774005726951
Likelihood=-8865.424437374622
Iteration 57: 8865.424437374622
Likelihood=-8477.824076994366
Iteration 55: 8477.824076994366
Likelihood=-8553.329614701268
Iteration 77: 8553.329614701268
Likelihood=-8695.086865892987
Iteration 57: 8695.086865892987
Likelihood=-8660.660489670185
Iteration 58: 8660.660489670185
Likelihood=-8865.374859357458
Iteration 58: 8865.374859357458
Likelihood=-8553.274800553892
Iteration 78: 8553.274800553892
Likelihood=-8477.737478439527
Iteration 56: 8477.737478439527
Likelihood=-8694.8327649939
Iteration 58: 8694.8327649939
Likelihood=-8660.495353612188
Iteration 59: 8660.495353612188
Likelihood=-8553.219033531126
Iteration 79: 8553.219033531126
Likelihood=-8865.231569419759
Iteration 59: 8865.231569419759
Likelihood=-8477.641199514544
Iteration 57: 8477.641199514544
Likelihood=-8694.730330071185
Iteration 59: 8694.730330071185
Likelihood=-8553.1616415938
Iteration 80: 8553.1616415938
Likelihood=-8660.431529135461
Iteration 60: 8660.431529135461
Likelihood=-8865.153869320498
Iteration 60: 8865.153869320498
Likelihood=-8553.101803569703
Iteration 81: 8553.101803569703
Likelihood=-8694.457627231102
Iteration 60: 8694.457627231102
Likelihood=-8477.5160825704
Iteration 58: 8477.5160825704
Likelihood=-8660.34315556775
Iteration 61: 8660.34315556775
Likelihood=-8864.94765198523
Iteration 61: 8864.94765198523
Likelihood=-8553.015080049518
Iteration 82: 8553.015080049518
Likelihood=-8477.387627398324
Iteration 59: 8477.387627398324
Likelihood=-8694.353944277544
Iteration 61: 8694.353944277544
Likelihood=-8660.221627547491
Iteration 62: 8660.221627547491
Likelihood=-8552.956900856021
Iteration 83: 8552.956900856021
Likelihood=-8864.848743186283
Iteration 62: 8864.848743186283
Likelihood=-8477.27765655964
Iteration 60: 8477.27765655964
Likelihood=-8694.233768952672
Iteration 62: 8694.233768952672
Likelihood=-8552.89315982238
Iteration 84: 8552.89315982238
Likelihood=-8660.136254693422
Iteration 63: 8660.136254693422
Likelihood=-8864.762697274637
Iteration 63: 8864.762697274637
Likelihood=-8552.794609276394
Iteration 85: 8552.794609276394
Likelihood=-8477.184040918659
Iteration 61: 8477.184040918659
Likelihood=-8694.138131122983
Iteration 63: 8694.138131122983
Likelihood=-8660.017969909168
Iteration 64: 8660.017969909168
Likelihood=-8552.755678688052
Iteration 86: 8552.755678688052
Likelihood=-8864.619486037782
Iteration 64: 8864.619486037782
Likelihood=-8477.041143177363
Iteration 62: 8477.041143177363
Likelihood=-8694.042726157595
Iteration 64: 8694.042726157595
Likelihood=-8552.688976842974
Iteration 87: 8552.688976842974
Likelihood=-8659.946784216512
Iteration 65: 8659.946784216512
Likelihood=-8864.43180926887
Iteration 65: 8864.43180926887
Likelihood=-8476.982775730808
Iteration 63: 8476.982775730808
Likelihood=-8693.946802988015
Iteration 65: 8693.946802988015
Likelihood=-8552.658750586575
Iteration 88: 8552.658750586575
Likelihood=-8659.859697527327
Iteration 66: 8659.859697527327
Likelihood=-8864.295766810677
Iteration 66: 8864.295766810677
Likelihood=-8552.594688862078
Iteration 89: 8552.594688862078
Likelihood=-8476.91211594426
Iteration 64: 8476.91211594426
Likelihood=-8693.889479334879
Iteration 66: 8693.889479334879
Likelihood=-8659.829434970232
Iteration 67: 8659.829434970232
Likelihood=-8552.487685217384
Iteration 90: 8552.487685217384
Likelihood=-8864.191105560018
Iteration 67: 8864.191105560018
Likelihood=-8476.859987740949
Iteration 65: 8476.859987740949
Likelihood=-8693.813081456377
Iteration 67: 8693.813081456377
Likelihood=-8552.62947148703
Likelihood=-8659.676850447853
Iteration 68: 8659.676850447853
Likelihood=-8864.100010419716
Iteration 68: 8864.100010419716
Likelihood=-8552.444225721321
Iteration 91: 8552.444225721321
Likelihood=-8476.810910466209
Iteration 66: 8476.810910466209
Likelihood=-8693.72573346895
Iteration 68: 8693.72573346895
Likelihood=-8659.633003709057
Iteration 69: 8659.633003709057
Likelihood=-8864.057617071965
Iteration 69: 8864.057617071965
Likelihood=-8552.370738742013
Iteration 92: 8552.370738742013
Likelihood=-8476.756317377176
Iteration 67: 8476.756317377176
Likelihood=-8693.67247487565
Iteration 69: 8693.67247487565
Likelihood=-8659.568045133125
Iteration 70: 8659.568045133125
Likelihood=-8552.326670204628
Iteration 93: 8552.326670204628
Likelihood=-8863.974167632385
Iteration 70: 8863.974167632385
Likelihood=-8476.678187601336
Iteration 68: 8476.678187601336
Likelihood=-8693.56406818359
Iteration 70: 8693.56406818359
Likelihood=-8552.279211973026
Iteration 94: 8552.279211973026
Likelihood=-8659.520974736315
Iteration 71: 8659.520974736315
Likelihood=-8863.936615858633
Iteration 71: 8863.936615858633
Likelihood=-8552.231923300447
Iteration 95: 8552.231923300447
Likelihood=-8476.626673787281
Iteration 69: 8476.626673787281
Likelihood=-8693.5503064171
Iteration 71: 8693.5503064171
Likelihood=-8659.439072908855
Iteration 72: 8659.439072908855
Likelihood=-8552.179652981511
Iteration 96: 8552.179652981511
Likelihood=-8863.86551583268
Iteration 72: 8863.86551583268
Likelihood=-8476.552180548588
Iteration 70: 8476.552180548588
Likelihood=-8693.470319948025
Iteration 72: 8693.470319948025
Likelihood=-8659.3630211284
Iteration 73: 8659.3630211284
Likelihood=-8552.132730732552
Iteration 97: 8552.132730732552
Likelihood=-8863.778320303738
Iteration 73: 8863.778320303738
Likelihood=-8476.448607906079
Iteration 71: 8476.448607906079
Likelihood=-8693.434991609252
Iteration 73: 8693.434991609252
Likelihood=-8552.081654229272
Iteration 98: 8552.081654229272
Likelihood=-8659.315688239614
Iteration 74: 8659.315688239614
Likelihood=-8863.716124173841
Iteration 74: 8863.716124173841
Likelihood=-8552.041726231657
Iteration 99: 8552.041726231657
Likelihood=-8476.328337102763
Iteration 72: 8476.328337102763
Likelihood=-8693.384580026466
Iteration 74: 8693.384580026466
Likelihood=-8659.25637654425
Iteration 75: 8659.25637654425
Likelihood=-8552.002020567154
Iteration 100: 8552.002020567154
Likelihood=-8863.648025962264
Iteration 75: 8863.648025962264
Likelihood=-8476.21382999172
Iteration 73: 8476.21382999172
Likelihood=-8693.322628347669
Iteration 75: 8693.322628347669
Likelihood=-8551.972564517937
Iteration 101: 8551.972564517937
Likelihood=-8659.180638939093
Iteration 76: 8659.180638939093
Likelihood=-8863.544480487686
Iteration 76: 8863.544480487686
Likelihood=-8551.957883505203
Iteration 102: 8551.957883505203
Likelihood=-8476.094399985066
Iteration 74: 8476.094399985066
Likelihood=-8693.267705040736
Iteration 76: 8693.267705040736
Likelihood=-8659.134164985853
Iteration 77: 8659.134164985853
Likelihood=-8863.471501354688
Iteration 77: 8863.471501354688
Likelihood=-8551.940457639092
Iteration 103: 8551.940457639092
Likelihood=-8476.02439832729
Iteration 75: 8476.02439832729
Likelihood=-8693.209060999823
Iteration 77: 8693.209060999823
Likelihood=-8659.088110430253
Iteration 78: 8659.088110430253
Likelihood=-8551.874143591394
Iteration 104: 8551.874143591394
Likelihood=-8863.409160905469
Iteration 78: 8863.409160905469
Likelihood=-8475.973626563968
Iteration 76: 8475.973626563968
Likelihood=-8693.155528063904
Iteration 78: 8693.155528063904
Likelihood=-8551.84807530593
Iteration 105: 8551.84807530593
Likelihood=-8659.041540975315
Iteration 79: 8659.041540975315
Likelihood=-8863.378353095884
Iteration 79: 8863.378353095884
Likelihood=-8551.815308065108
Iteration 106: 8551.815308065108
Likelihood=-8475.859555627747
Iteration 77: 8475.859555627747
Likelihood=-8693.085069640421
Iteration 79: 8693.085069640421
Likelihood=-8658.989859360336
Iteration 80: 8658.989859360336
Likelihood=-8863.278737499119
Iteration 80: 8863.278737499119
Likelihood=-8551.784125233033
Iteration 107: 8551.784125233033
Likelihood=-8475.775496911023
Iteration 78: 8475.775496911023
Likelihood=-8692.99468619297
Iteration 80: 8692.99468619297
Likelihood=-8658.93475063584
Iteration 81: 8658.93475063584
Likelihood=-8551.754380837301
Iteration 108: 8551.754380837301
Likelihood=-8863.228851640606
Iteration 81: 8863.228851640606
Likelihood=-8475.73300123071
Iteration 79: 8475.73300123071
Likelihood=-8692.90040339437
Iteration 81: 8692.90040339437
Likelihood=-8551.730881731562
Iteration 109: 8551.730881731562
Likelihood=-8658.90701767806
Iteration 82: 8658.90701767806
Likelihood=-8863.182836468497
Iteration 82: 8863.182836468497
Likelihood=-8551.705827181986
Iteration 110: 8551.705827181986
Likelihood=-8475.680662770963
Iteration 80: 8475.680662770963
Likelihood=-8692.844798186403
Iteration 82: 8692.844798186403
Likelihood=-8658.873203363393
Iteration 83: 8658.873203363393
Likelihood=-8551.666026172923
Iteration 111: 8551.666026172923
Likelihood=-8863.109706798912
Iteration 83: 8863.109706798912
Likelihood=-8475.637555628671
Iteration 81: 8475.637555628671
Likelihood=-8692.772943784674
Iteration 83: 8692.772943784674
Likelihood=-8551.652358834528
Iteration 112: 8551.652358834528
Likelihood=-8658.840274765125
Iteration 84: 8658.840274765125
Likelihood=-8863.069435121464
Iteration 84: 8863.069435121464
Likelihood=-8551.628086290139
Iteration 113: 8551.628086290139
Likelihood=-8475.623496613158
Iteration 82: 8475.623496613158
Likelihood=-8692.751496074832
Iteration 84: 8692.751496074832
Likelihood=-8658.806583033465
Iteration 85: 8658.806583033465
Likelihood=-8862.9956239888
Iteration 85: 8862.9956239888
Likelihood=-8551.609148122545
Iteration 114: 8551.609148122545
Likelihood=-8475.572494225507
Iteration 83: 8475.572494225507
Likelihood=-8692.665633126815
Iteration 85: 8692.665633126815
Likelihood=-8658.769865415146
Iteration 86: 8658.769865415146
Likelihood=-8551.58278519419
Iteration 115: 8551.58278519419
Likelihood=-8862.967846963782
Iteration 86: 8862.967846963782
Likelihood=-8475.549127572825
Iteration 84: 8475.549127572825
Likelihood=-8692.607926543831
Iteration 86: 8692.607926543831
Likelihood=-8551.561656668784
Iteration 116: 8551.561656668784
Likelihood=-8658.740860493697
Iteration 87: 8658.740860493697
Likelihood=-8862.925374848648
Iteration 87: 8862.925374848648
Likelihood=-8551.544290209113
Iteration 117: 8551.544290209113
Likelihood=-8475.504734775173
Iteration 85: 8475.504734775173
Likelihood=-8692.545641734578
Iteration 87: 8692.545641734578
Likelihood=-8658.718306495262
Iteration 88: 8658.718306495262
Likelihood=-8862.882659818506
Iteration 88: 8862.882659818506
Likelihood=-8551.515811649288
Iteration 118: 8551.515811649288
Likelihood=-8475.440137858117
Iteration 86: 8475.440137858117
Likelihood=-8692.507980113514
Iteration 88: 8692.507980113514
Likelihood=-8658.686062340796
Iteration 89: 8658.686062340796
Likelihood=-8551.496431183448
Iteration 119: 8551.496431183448
Likelihood=-8862.846058548415
Iteration 89: 8862.846058548415
Likelihood=-8475.431805427495
Iteration 87: 8475.431805427495
Likelihood=-8692.443036501934
Iteration 89: 8692.443036501934
Likelihood=-8551.478151576526
Iteration 120: 8551.478151576526
Likelihood=-8658.655288017726
Iteration 90: 8658.655288017726
Likelihood=-8862.81247811882
Iteration 90: 8862.81247811882
Likelihood=-10113.561384540937
Iteration 0: 10113.561384540937
Iteration 1: 10113.561384540937
Likelihood=-8551.46265156408
Iteration 121: 8551.46265156408
Likelihood=-8692.417818577807
Iteration 90: 8692.417818577807
Likelihood=-8658.615182013255
Iteration 91: 8658.615182013255
Likelihood=-8551.446739237346
Iteration 122: 8551.446739237346
Likelihood=-8862.781021531933
Iteration 91: 8862.781021531933
Likelihood=-9853.692536701397
Iteration 2: 9853.692536701397
Likelihood=-8692.389147949683
Iteration 91: 8692.389147949683
Likelihood=-8551.425399075822
Iteration 123: 8551.425399075822
Likelihood=-8658.594317090641
Iteration 92: 8658.594317090641
Likelihood=-8862.751854056674
Iteration 92: 8862.751854056674
Likelihood=-9677.20666390144
Iteration 3: 9677.20666390144
Likelihood=-8551.405490428915
Iteration 124: 8551.405490428915
Likelihood=-8692.342865273
Iteration 92: 8692.342865273
Likelihood=-8658.56406095151
Iteration 93: 8658.56406095151
Likelihood=-8862.716117295959
Iteration 93: 8862.716117295959
Likelihood=-8551.39558277795
Iteration 125: 8551.39558277795
Likelihood=-9543.870508739044
Iteration 4: 9543.870508739044
Likelihood=-8692.32342528695
Iteration 93: 8692.32342528695
Likelihood=-8658.553452754857
Iteration 94: 8658.553452754857
Likelihood=-8551.367238452793
Iteration 126: 8551.367238452793
Likelihood=-8862.695810335112
Iteration 94: 8862.695810335112
Likelihood=-9429.378264046523
Iteration 5: 9429.378264046523
Likelihood=-8692.248339067297
Iteration 94: 8692.248339067297
Likelihood=-8551.359264962572
Iteration 127: 8551.359264962572
Likelihood=-8658.519280451634
Iteration 95: 8658.519280451634
Likelihood=-8862.67374751363
Iteration 95: 8862.67374751363
Likelihood=-9955.267814405666
Iteration 0: 9955.267814405666
Iteration 1: 9955.267814405666
Likelihood=-9327.747532579848
Iteration 6: 9327.747532579848
Likelihood=-8692.221967251593
Iteration 95: 8692.221967251593
Likelihood=-8658.501645883183
Iteration 96: 8658.501645883183
Likelihood=-9739.900691213268
Iteration 2: 9739.900691213268
Likelihood=-8862.683962542522
Likelihood=-9237.354751576388
Iteration 7: 9237.354751576388
Likelihood=-8692.184744441933
Iteration 96: 8692.184744441933
Likelihood=-9596.621640427216
Iteration 3: 9596.621640427216
Likelihood=-8658.481149726804
Iteration 97: 8658.481149726804
Likelihood=-8862.656456463425
Iteration 96: 8862.656456463425
Likelihood=-9158.867853111258
Iteration 8: 9158.867853111258
Likelihood=-9485.450774048
Iteration 4: 9485.450774048
Likelihood=-8692.14371264461
Iteration 97: 8692.14371264461
Likelihood=-8658.45489671819
Iteration 98: 8658.45489671819
Likelihood=-9387.308422535672
Iteration 5: 9387.308422535672
Likelihood=-8862.635549033686
Iteration 97: 8862.635549033686
Likelihood=-9091.749455258661
Iteration 9: 9091.749455258661
Likelihood=-8692.201361747922
Likelihood=-9297.756665028593
Iteration 6: 9297.756665028593
Likelihood=-8658.420914484444
Iteration 99: 8658.420914484444
Likelihood=-8862.614779604943
Iteration 98: 8862.614779604943
Likelihood=-9034.119510973154
Iteration 10: 9034.119510973154
Likelihood=-9218.697235581283
Iteration 7: 9218.697235581283
Likelihood=-8692.123864495867
Iteration 98: 8692.123864495867
Likelihood=-8658.391578351178
Iteration 100: 8658.391578351178
Likelihood=-9147.866253307446
Iteration 8: 9147.866253307446
Likelihood=-8862.595111772336
Iteration 99: 8862.595111772336
Likelihood=-8985.189289597509
Iteration 11: 8985.189289597509
Likelihood=-8692.087992208428
Iteration 99: 8692.087992208428
Likelihood=-8658.359028931407
Iteration 101: 8658.359028931407
Likelihood=-9089.413440236629
Iteration 9: 9089.413440236629
Likelihood=-8862.570319155588
Iteration 100: 8862.570319155588
Likelihood=-8943.29392740398
Iteration 12: 8943.29392740398
Likelihood=-9039.292453457601
Iteration 10: 9039.292453457601
Likelihood=-8692.065383695719
Iteration 100: 8692.065383695719
Likelihood=-8658.340451363449
Iteration 102: 8658.340451363449
Likelihood=-8862.543069109872
Iteration 101: 8862.543069109872
Likelihood=-8999.762030737791
Iteration 11: 8999.762030737791
Likelihood=-8907.925473758165
Iteration 13: 8907.925473758165
Likelihood=-8692.038274065411
Iteration 101: 8692.038274065411
Likelihood=-8658.324447129791
Iteration 103: 8658.324447129791
Likelihood=-8968.244491114936
Iteration 12: 8968.244491114936
Likelihood=-8862.520513708681
Iteration 102: 8862.520513708681
Likelihood=-8879.4096814802
Iteration 14: 8879.4096814802
Likelihood=-8692.015356344846
Iteration 102: 8692.015356344846
Likelihood=-8658.304936738201
Iteration 104: 8658.304936738201
Likelihood=-8943.244025275855
Iteration 13: 8943.244025275855
Likelihood=-8862.492942267012
Iteration 103: 8862.492942267012
Likelihood=-8856.648350956913
Iteration 15: 8856.648350956913
Likelihood=-8923.727322156343
Iteration 14: 8923.727322156343
Likelihood=-8691.995303657912
Iteration 103: 8691.995303657912
Likelihood=-8658.290095663515
Iteration 105: 8658.290095663515
Likelihood=-8862.480909413667
Iteration 104: 8862.480909413667
Likelihood=-8908.486502942666
Iteration 15: 8908.486502942666
Likelihood=-8840.823161034421
Iteration 16: 8840.823161034421
Likelihood=-8691.971049672597
Iteration 104: 8691.971049672597
Likelihood=-8658.287619874649
Likelihood=-8896.109357788797
Iteration 16: 8896.109357788797
Likelihood=-8862.459707197322
Iteration 105: 8862.459707197322
Likelihood=-8830.061080020765
Iteration 17: 8830.061080020765
Likelihood=-8886.430294265356
Iteration 17: 8886.430294265356
Likelihood=-8691.949586844465
Iteration 105: 8691.949586844465
Likelihood=-8658.275948655408
Iteration 106: 8658.275948655408
Likelihood=-8862.45614691494
Iteration 106: 8862.45614691494
Likelihood=-8879.550493443676
Iteration 18: 8879.550493443676
Likelihood=-8823.643851985817
Iteration 18: 8823.643851985817
Likelihood=-8691.91758399554
Iteration 106: 8691.91758399554
Likelihood=-8658.260505339496
Iteration 107: 8658.260505339496
Likelihood=-9965.035123538726
Iteration 0: 9965.035123538726
Iteration 1: 9965.035123538726
Likelihood=-8872.858722987869
Iteration 19: 8872.858722987869
Likelihood=-8817.158176234425
Iteration 19: 8817.158176234425
Likelihood=-8691.90136330294
Iteration 107: 8691.90136330294
Likelihood=-8658.252603531822
Iteration 108: 8658.252603531822
Likelihood=-8866.068459276472
Iteration 20: 8866.068459276472
Likelihood=-9731.874691384599
Iteration 2: 9731.874691384599
Likelihood=-8807.627710768907
Iteration 20: 8807.627710768907
Likelihood=-8859.96758698488
Iteration 21: 8859.96758698488
Likelihood=-9859.433807611134
Iteration 0: 9859.433807611134
Iteration 1: 9859.433807611134
Likelihood=-8691.882392015776
Iteration 108: 8691.882392015776
Likelihood=-9579.727608023912
Iteration 3: 9579.727608023912
Likelihood=-8855.505557212527
Iteration 22: 8855.505557212527
Likelihood=-8799.053918042802
Iteration 21: 8799.053918042802
Likelihood=-9608.074227908768
Iteration 2: 9608.074227908768
Likelihood=-8691.866118548933
Iteration 109: 8691.866118548933
Likelihood=-9466.345611252122
Iteration 4: 9466.345611252122
Likelihood=-8852.86557645925
Iteration 23: 8852.86557645925
Likelihood=-8792.604626513463
Iteration 22: 8792.604626513463
Likelihood=-9435.105325997522
Iteration 3: 9435.105325997522
Likelihood=-8850.622535151997
Iteration 24: 8850.622535151997
Likelihood=-8691.85026557475
Iteration 110: 8691.85026557475
Likelihood=-9369.34184387034
Iteration 5: 9369.34184387034
Likelihood=-8787.745340520652
Iteration 23: 8787.745340520652
Likelihood=-8847.888627076605
Iteration 25: 8847.888627076605
Likelihood=-9302.494743217158
Iteration 4: 9302.494743217158
Likelihood=-8691.825647138729
Iteration 111: 8691.825647138729
Likelihood=-9283.260104763245
Iteration 6: 9283.260104763245
Likelihood=-8845.453276375263
Iteration 26: 8845.453276375263
Likelihood=-8785.909408911028
Iteration 24: 8785.909408911028
Likelihood=-9187.405829003326
Iteration 5: 9187.405829003326
Likelihood=-8691.790475960948
Iteration 112: 8691.790475960948
Likelihood=-9209.179520502345
Iteration 7: 9209.179520502345
Likelihood=-8843.325509160162
Iteration 27: 8843.325509160162
Likelihood=-8783.48039954416
Iteration 25: 8783.48039954416
Likelihood=-9082.729585601783
Iteration 6: 9082.729585601783
Likelihood=-8840.942262529743
Iteration 28: 8840.942262529743
Likelihood=-8691.77233705044
Iteration 113: 8691.77233705044
Likelihood=-9145.131725461983
Iteration 8: 9145.131725461983
Likelihood=-8839.143547853224
Iteration 29: 8839.143547853224
Likelihood=-8782.057637246578
Iteration 26: 8782.057637246578
Likelihood=-8987.851822048211
Iteration 7: 8987.851822048211
Likelihood=-8691.74638915597
Iteration 114: 8691.74638915597
Likelihood=-9093.403261577641
Iteration 9: 9093.403261577641
Likelihood=-8837.49042352823
Iteration 30: 8837.49042352823
Likelihood=-8780.290359783263
Iteration 27: 8780.290359783263
Likelihood=-8908.313966948304
Iteration 8: 8908.313966948304
Likelihood=-8691.717859078373
Iteration 115: 8691.717859078373
Likelihood=-9050.516500520122
Iteration 10: 9050.516500520122
Likelihood=-8836.23444392007
Iteration 31: 8836.23444392007
Likelihood=-8777.842090916227
Iteration 28: 8777.842090916227
Likelihood=-8843.891842242883
Iteration 9: 8843.891842242883
Likelihood=-8835.239250532297
Iteration 32: 8835.239250532297
Likelihood=-8691.69559758774
Iteration 116: 8691.69559758774
Likelihood=-9013.67655297054
Iteration 11: 9013.67655297054
Likelihood=-8834.374006707567
Iteration 33: 8834.374006707567
Likelihood=-8775.951324557778
Iteration 29: 8775.951324557778
Likelihood=-8791.105866085893
Iteration 10: 8791.105866085893
Likelihood=-8691.669505565205
Iteration 117: 8691.669505565205
Likelihood=-8982.488805770194
Iteration 12: 8982.488805770194
Likelihood=-8833.559695955375
Iteration 34: 8833.559695955375
Likelihood=-8774.849453723697
Iteration 30: 8774.849453723697
Likelihood=-8749.118652171095
Iteration 11: 8749.118652171095
Likelihood=-8832.95897020596
Iteration 35: 8832.95897020596
Likelihood=-8956.634195632156
Iteration 13: 8956.634195632156
Likelihood=-8691.649921979877
Iteration 118: 8691.649921979877
Likelihood=-8712.222642652174
Iteration 12: 8712.222642652174
Likelihood=-8773.893896351614
Iteration 31: 8773.893896351614
Likelihood=-8831.937873783798
Iteration 36: 8831.937873783798
Likelihood=-8933.751435615777
Iteration 14: 8933.751435615777
Likelihood=-8691.62013616711
Iteration 119: 8691.62013616711
Likelihood=-8831.518848058431
Iteration 37: 8831.518848058431
Likelihood=-8684.928459614388
Iteration 13: 8684.928459614388
Likelihood=-8772.881711370983
Iteration 32: 8772.881711370983
Likelihood=-8915.9057426229
Iteration 15: 8915.9057426229
Likelihood=-8691.674675700504
Likelihood=-8831.031708428976
Iteration 38: 8831.031708428976
Likelihood=-8663.413161866163
Iteration 14: 8663.413161866163
Likelihood=-8772.802392151274
Likelihood=-8830.565446853785
Iteration 39: 8830.565446853785
Likelihood=-8899.567428325652
Iteration 16: 8899.567428325652
Likelihood=-8691.604693624704
Iteration 120: 8691.604693624704
Likelihood=-8642.331337761765
Iteration 15: 8642.331337761765
Likelihood=-8829.91124194465
Iteration 40: 8829.91124194465
Likelihood=-8772.016073849887
Iteration 33: 8772.016073849887
Likelihood=-8886.674735635659
Iteration 17: 8886.674735635659
Likelihood=-8691.577708355613
Iteration 121: 8691.577708355613
Likelihood=-8829.315648982254
Iteration 41: 8829.315648982254
Likelihood=-8626.247300166993
Iteration 16: 8626.247300166993
Likelihood=-8770.70510652888
Iteration 34: 8770.70510652888
Likelihood=-8877.365238435836
Iteration 18: 8877.365238435836
Likelihood=-8691.562646257753
Iteration 122: 8691.562646257753
Likelihood=-8828.789389174211
Iteration 42: 8828.789389174211
Likelihood=-8612.998815498495
Iteration 17: 8612.998815498495
Likelihood=-8769.750309698868
Iteration 35: 8769.750309698868
Likelihood=-8828.977094056918
Likelihood=-8868.921330399015
Iteration 19: 8868.921330399015
Likelihood=-8691.544230892721
Iteration 123: 8691.544230892721
Likelihood=-8602.3222850347
Iteration 18: 8602.3222850347
Likelihood=-8828.516201464838
Iteration 43: 8828.516201464838
Likelihood=-8769.021359156322
Iteration 36: 8769.021359156322
Likelihood=-8862.287806139131
Iteration 20: 8862.287806139131
Likelihood=-8691.525704035013
Iteration 124: 8691.525704035013
Likelihood=-8828.054324121436
Iteration 44: 8828.054324121436
Likelihood=-8594.108567783951
Iteration 19: 8594.108567783951
Likelihood=-8767.802843794056
Iteration 37: 8767.802843794056
Likelihood=-8857.358179390463
Iteration 21: 8857.358179390463
Likelihood=-8827.798084192897
Iteration 45: 8827.798084192897
Likelihood=-8691.50799423534
Iteration 125: 8691.50799423534
Likelihood=-8585.76962975561
Iteration 20: 8585.76962975561
Likelihood=-8767.810373604358
Likelihood=-8827.483962348178
Iteration 46: 8827.483962348178
Likelihood=-8852.756012008724
Iteration 22: 8852.756012008724
Likelihood=-8691.490366839758
Iteration 126: 8691.490366839758
Likelihood=-8827.296124503968
Iteration 47: 8827.296124503968
Likelihood=-8578.32709295417
Iteration 21: 8578.32709295417
Likelihood=-8767.295537803993
Iteration 38: 8767.295537803993
Likelihood=-8848.97325465509
Iteration 23: 8848.97325465509
Likelihood=-8691.470234277593
Iteration 127: 8691.470234277593
Likelihood=-8827.047983692542
Iteration 48: 8827.047983692542
Likelihood=-8572.063561691297
Iteration 22: 8572.063561691297
Likelihood=-8766.453303866656
Iteration 39: 8766.453303866656
Likelihood=-8826.853328966303
Iteration 49: 8826.853328966303
Likelihood=-8845.499830623019
Iteration 24: 8845.499830623019
Likelihood=-8691.450228714106
Iteration 128: 8691.450228714106
Likelihood=-8567.563420410093
Iteration 23: 8567.563420410093
Likelihood=-8765.854750407574
Iteration 40: 8765.854750407574
Likelihood=-8826.703309434699
Iteration 50: 8826.703309434699
Likelihood=-8843.78007078547
Iteration 25: 8843.78007078547
Likelihood=-8691.436231393078
Iteration 129: 8691.436231393078
Likelihood=-8826.536387237438
Iteration 51: 8826.536387237438
Likelihood=-8564.247935311354
Iteration 24: 8564.247935311354
Likelihood=-8765.464717558658
Iteration 41: 8765.464717558658
Likelihood=-8842.219461363222
Iteration 26: 8842.219461363222
Likelihood=-8691.427163160884
Iteration 130: 8691.427163160884
Likelihood=-8826.368384820868
Iteration 52: 8826.368384820868
Likelihood=-8561.990802475193
Iteration 25: 8561.990802475193
Likelihood=-8764.980398397005
Iteration 42: 8764.980398397005
Likelihood=-8826.220365508727
Iteration 53: 8826.220365508727
Likelihood=-8840.549624936486
Iteration 27: 8840.549624936486
Likelihood=-8691.421900241921
Iteration 131: 8691.421900241921
Likelihood=-8560.058705228317
Iteration 26: 8560.058705228317
Likelihood=-8764.777254038552
Iteration 43: 8764.777254038552
Likelihood=-8826.062564943073
Iteration 54: 8826.062564943073
Likelihood=-10046.576279072595
Iteration 0: 10046.576279072595
Iteration 1: 10046.576279072595
Likelihood=-8838.559622122455
Iteration 28: 8838.559622122455
Likelihood=-8826.120427336176
Likelihood=-8555.082498372341
Iteration 27: 8555.082498372341
Likelihood=-8764.477405161937
Iteration 44: 8764.477405161937
Likelihood=-9807.562045767574
Iteration 2: 9807.562045767574
Likelihood=-8836.759030541918
Iteration 29: 8836.759030541918
Likelihood=-8825.94815411787
Iteration 55: 8825.94815411787
Likelihood=-8551.901798435912
Iteration 28: 8551.901798435912
Likelihood=-8764.032495544432
Iteration 45: 8764.032495544432
Likelihood=-8825.777654282121
Iteration 56: 8825.777654282121
Likelihood=-9644.465750283796
Iteration 3: 9644.465750283796
Likelihood=-8835.531102625682
Iteration 30: 8835.531102625682
Likelihood=-8549.322721614015
Iteration 29: 8549.322721614015
Likelihood=-8825.63126908307
Iteration 57: 8825.63126908307
Likelihood=-8764.507160012734
Likelihood=-9519.031879562466
Iteration 4: 9519.031879562466
Likelihood=-8834.395357780477
Iteration 31: 8834.395357780477
Likelihood=-8825.48777485037
Iteration 58: 8825.48777485037
Likelihood=-8763.79505045908
Iteration 46: 8763.79505045908
Likelihood=-8546.752277921752
Iteration 30: 8546.752277921752
Likelihood=-9411.379409761845
Iteration 5: 9411.379409761845
Likelihood=-8833.46885384572
Iteration 32: 8833.46885384572
Likelihood=-8763.484030629583
Iteration 47: 8763.484030629583
Likelihood=-8825.354192595441
Iteration 59: 8825.354192595441
Likelihood=-8545.03602892411
Iteration 31: 8545.03602892411
Likelihood=-9315.14627506842
Iteration 6: 9315.14627506842
Likelihood=-8763.298414000987
Iteration 48: 8763.298414000987
Likelihood=-8832.334613056362
Iteration 33: 8832.334613056362
Likelihood=-8825.248506548824
Iteration 60: 8825.248506548824
Likelihood=-8543.33690578419
Iteration 32: 8543.33690578419
Likelihood=-8763.046654972715
Iteration 49: 8763.046654972715
Likelihood=-9230.019349690376
Iteration 7: 9230.019349690376
Likelihood=-8830.854221563328
Iteration 34: 8830.854221563328
Likelihood=-8825.091103644634
Iteration 61: 8825.091103644634
Likelihood=-8762.726985975198
Iteration 50: 8762.726985975198
Likelihood=-8542.622331717444
Iteration 33: 8542.622331717444
Likelihood=-9155.377227612606
Iteration 8: 9155.377227612606
Likelihood=-8829.807669273676
Iteration 35: 8829.807669273676
Likelihood=-8762.361730646671
Iteration 51: 8762.361730646671
Likelihood=-8825.061837412686
Iteration 62: 8825.061837412686
Likelihood=-8541.560070640286
Iteration 34: 8541.560070640286
Likelihood=-9091.47907052051
Iteration 9: 9091.47907052051
Likelihood=-8761.982160497253
Iteration 52: 8761.982160497253
Likelihood=-8829.050752882098
Iteration 36: 8829.050752882098
Likelihood=-8824.949677338578
Iteration 63: 8824.949677338578
Likelihood=-8540.538889622281
Iteration 35: 8540.538889622281
Likelihood=-8761.74959523019
Iteration 53: 8761.74959523019
Likelihood=-9039.142652756134
Iteration 10: 9039.142652756134
Likelihood=-8828.634594616018
Iteration 37: 8828.634594616018
Likelihood=-8761.344491894588
Iteration 54: 8761.344491894588
Likelihood=-8824.884837320622
Iteration 64: 8824.884837320622
Likelihood=-8539.912186444679
Iteration 36: 8539.912186444679
Likelihood=-8996.102167818879
Iteration 11: 8996.102167818879
Likelihood=-8828.090660202148
Iteration 38: 8828.090660202148
Likelihood=-8761.156087575744
Iteration 55: 8761.156087575744
Likelihood=-8538.69758310052
Iteration 37: 8538.69758310052
Likelihood=-8824.82581078781
Iteration 65: 8824.82581078781
Likelihood=-8760.921686532078
Iteration 56: 8760.921686532078
Likelihood=-8961.520495411563
Iteration 12: 8961.520495411563
Likelihood=-8827.663531259246
Iteration 39: 8827.663531259246
Likelihood=-8538.657129884572
Likelihood=-8824.728203921197
Iteration 66: 8824.728203921197
Likelihood=-8760.777574026164
Iteration 57: 8760.777574026164
Likelihood=-8933.834700109954
Iteration 13: 8933.834700109954
Likelihood=-8827.29189310489
Iteration 40: 8827.29189310489
Likelihood=-8760.607470375113
Iteration 58: 8760.607470375113
Likelihood=-8538.236026346634
Iteration 38: 8538.236026346634
Likelihood=-8824.851871146511
Likelihood=-8911.54658068054
Iteration 14: 8911.54658068054
Likelihood=-8826.92238027958
Iteration 41: 8826.92238027958
Likelihood=-8760.3763459831
Iteration 59: 8760.3763459831
Likelihood=-8537.65812064698
Iteration 39: 8537.65812064698
Likelihood=-8824.679762117621
Iteration 67: 8824.679762117621
Likelihood=-8760.508368551842
Likelihood=-8892.84161921724
Iteration 15: 8892.84161921724
Likelihood=-8826.631623162524
Iteration 42: 8826.631623162524
Likelihood=-8536.757332340825
Iteration 40: 8536.757332340825
Likelihood=-8824.588602192585
Iteration 68: 8824.588602192585
Likelihood=-8760.263715476174
Iteration 60: 8760.263715476174
Likelihood=-8879.248755886916
Iteration 16: 8879.248755886916
Likelihood=-8825.990511098602
Iteration 43: 8825.990511098602
Likelihood=-8760.129881280844
Iteration 61: 8760.129881280844
Likelihood=-8535.885453886533
Iteration 41: 8535.885453886533
Likelihood=-8824.533857621047
Iteration 69: 8824.533857621047
Likelihood=-8866.37368035185
Iteration 17: 8866.37368035185
Likelihood=-8760.0406630543
Iteration 62: 8760.0406630543
Likelihood=-8825.580020996455
Iteration 44: 8825.580020996455
Likelihood=-8535.112860670597
Iteration 42: 8535.112860670597
Likelihood=-8824.429105597224
Iteration 70: 8824.429105597224
Likelihood=-8759.949524658681
Iteration 63: 8759.949524658681
Likelihood=-8856.010164015159
Iteration 18: 8856.010164015159
Likelihood=-8825.135600854122
Iteration 45: 8825.135600854122
Likelihood=-8534.56483392706
Iteration 43: 8534.56483392706
Likelihood=-8824.42546750314
Likelihood=-8759.857010696833
Iteration 64: 8759.857010696833
Likelihood=-8847.296994538621
Iteration 19: 8847.296994538621
Likelihood=-8824.640623181327
Iteration 46: 8824.640623181327
Likelihood=-8759.732629359816
Iteration 65: 8759.732629359816
Likelihood=-8534.184186539527
Iteration 44: 8534.184186539527
Likelihood=-8824.38412539954
Iteration 71: 8824.38412539954
Likelihood=-8840.578574226147
Iteration 20: 8840.578574226147
Likelihood=-8759.624950583839
Iteration 66: 8759.624950583839
Likelihood=-8824.307939264147
Iteration 47: 8824.307939264147
Likelihood=-8533.658710855523
Iteration 45: 8533.658710855523
Likelihood=-8824.326333725572
Iteration 72: 8824.326333725572
Likelihood=-8759.499255521061
Iteration 67: 8759.499255521061
Likelihood=-8835.405828550678
Iteration 21: 8835.405828550678
Likelihood=-8824.085806243542
Iteration 48: 8824.085806243542
Likelihood=-8533.489808901204
Iteration 46: 8533.489808901204
Likelihood=-8824.263351909825
Iteration 73: 8824.263351909825
Likelihood=-8759.39856677523
Iteration 68: 8759.39856677523
Likelihood=-8830.386494633809
Iteration 22: 8830.386494633809
Likelihood=-8823.50175905429
Iteration 49: 8823.50175905429
Likelihood=-8759.288038553574
Iteration 69: 8759.288038553574
Likelihood=-8532.712606231073
Iteration 47: 8532.712606231073
Likelihood=-8824.2474955074
Iteration 74: 8824.2474955074
Likelihood=-8825.954861779412
Iteration 23: 8825.954861779412
Likelihood=-8759.233406946956
Iteration 70: 8759.233406946956
Likelihood=-8823.335844067633
Iteration 50: 8823.335844067633
Likelihood=-8532.437406543546
Iteration 48: 8532.437406543546
Likelihood=-8824.208577996818
Iteration 75: 8824.208577996818
Likelihood=-8759.146896881675
Iteration 71: 8759.146896881675
Likelihood=-8821.704265338507
Iteration 24: 8821.704265338507
Likelihood=-8823.05643557956
Iteration 51: 8823.05643557956
Likelihood=-8532.153913422799
Iteration 49: 8532.153913422799
Likelihood=-8824.188806975415
Iteration 76: 8824.188806975415
Likelihood=-8759.019583465612
Iteration 72: 8759.019583465612
Likelihood=-8818.855513201042
Iteration 25: 8818.855513201042
Likelihood=-8822.780490845154
Iteration 52: 8822.780490845154
Likelihood=-8758.994154330208
Iteration 73: 8758.994154330208
Likelihood=-8531.872547293855
Iteration 50: 8531.872547293855
Likelihood=-8824.168175723995
Iteration 77: 8824.168175723995
Likelihood=-8817.016982605415
Iteration 26: 8817.016982605415
Likelihood=-8758.858664617082
Iteration 74: 8758.858664617082
Likelihood=-8822.530307281744
Iteration 53: 8822.530307281744
Likelihood=-8531.48120113195
Iteration 51: 8531.48120113195
Likelihood=-8824.128316804932
Iteration 78: 8824.128316804932
Likelihood=-8758.817619850313
Iteration 75: 8758.817619850313
Likelihood=-8815.141404611388
Iteration 27: 8815.141404611388
Likelihood=-8822.344682057608
Iteration 54: 8822.344682057608
Likelihood=-8531.313507956083
Iteration 52: 8531.313507956083
Likelihood=-8758.764190327964
Iteration 76: 8758.764190327964
Likelihood=-8824.073488881066
Iteration 79: 8824.073488881066
Likelihood=-8811.642557426374
Iteration 28: 8811.642557426374
Likelihood=-8822.074441566396
Iteration 55: 8822.074441566396
Likelihood=-8758.74166464984
Iteration 77: 8758.74166464984
Likelihood=-8531.142701920731
Iteration 53: 8531.142701920731
Likelihood=-8824.014395172284
Iteration 80: 8824.014395172284
Likelihood=-8758.684971328848
Iteration 78: 8758.684971328848
Likelihood=-8810.128444786951
Iteration 29: 8810.128444786951
Likelihood=-8821.861895249698
Iteration 56: 8821.861895249698
Likelihood=-8530.880101647192
Iteration 54: 8530.880101647192
Likelihood=-8823.983084627453
Iteration 81: 8823.983084627453
Likelihood=-8758.642722103134
Iteration 79: 8758.642722103134
Likelihood=-8808.56312617533
Iteration 30: 8808.56312617533
Likelihood=-8821.648736062969
Iteration 57: 8821.648736062969
Likelihood=-8758.595227226417
Iteration 80: 8758.595227226417
Likelihood=-8530.607066718174
Iteration 55: 8530.607066718174
Likelihood=-8823.942933286555
Iteration 82: 8823.942933286555
Likelihood=-8807.487819829028
Iteration 31: 8807.487819829028
Likelihood=-8758.512098653015
Iteration 81: 8758.512098653015
Likelihood=-8821.55181327076
Iteration 58: 8821.55181327076
Likelihood=-8530.404958843066
Iteration 56: 8530.404958843066
Likelihood=-8823.913663811923
Iteration 83: 8823.913663811923
Likelihood=-8758.647428770391
Likelihood=-8805.693962267593
Iteration 32: 8805.693962267593
Likelihood=-8821.456000705983
Iteration 59: 8821.456000705983
Likelihood=-8530.271932218686
Iteration 57: 8530.271932218686
Likelihood=-8758.466382944458
Iteration 82: 8758.466382944458
Likelihood=-8823.871945029412
Iteration 84: 8823.871945029412
Likelihood=-8805.47470910416
Iteration 33: 8805.47470910416
Likelihood=-8821.335526006958
Iteration 60: 8821.335526006958
Likelihood=-8758.397089026468
Iteration 83: 8758.397089026468
Likelihood=-8530.153858151874
Iteration 58: 8530.153858151874
Likelihood=-8823.83214524699
Iteration 85: 8823.83214524699
Likelihood=-8804.06789004187
Iteration 34: 8804.06789004187
Likelihood=-8758.352699252586
Iteration 84: 8758.352699252586
Likelihood=-8821.219186120801
Iteration 61: 8821.219186120801
Likelihood=-8529.93980878749
Iteration 59: 8529.93980878749
Likelihood=-8823.800612847308
Iteration 86: 8823.800612847308
Likelihood=-8758.297802985686
Iteration 85: 8758.297802985686
Likelihood=-8803.527609060964
Iteration 35: 8803.527609060964
Likelihood=-8821.13967264309
Iteration 62: 8821.13967264309
Likelihood=-8529.78142998061
Iteration 60: 8529.78142998061
Likelihood=-8758.320664322599
Likelihood=-8823.754769197165
Iteration 87: 8823.754769197165
Likelihood=-8802.919265704979
Iteration 36: 8802.919265704979
Likelihood=-8821.024894493947
Iteration 63: 8821.024894493947
Likelihood=-8758.270235731334
Iteration 86: 8758.270235731334
Likelihood=-8529.714342639863
Iteration 61: 8529.714342639863
Likelihood=-8823.751266749148
Likelihood=-8802.177537366633
Iteration 37: 8802.177537366633
Likelihood=-8758.234122567306
Iteration 87: 8758.234122567306
Likelihood=-8820.97762154969
Iteration 64: 8820.97762154969
Likelihood=-8529.56740486258
Iteration 62: 8529.56740486258
Likelihood=-8823.726599519156
Iteration 88: 8823.726599519156
Likelihood=-8758.1789610065
Iteration 88: 8758.1789610065
Likelihood=-8801.503068828815
Iteration 38: 8801.503068828815
Likelihood=-8820.900028834894
Iteration 65: 8820.900028834894
Likelihood=-8529.480882686601
Iteration 63: 8529.480882686601
Likelihood=-8758.139568175431
Iteration 89: 8758.139568175431
Likelihood=-8823.694027403724
Iteration 89: 8823.694027403724
Likelihood=-8800.647599011163
Iteration 39: 8800.647599011163
Likelihood=-8820.836280427486
Iteration 66: 8820.836280427486
Likelihood=-8758.108852625668
Iteration 90: 8758.108852625668
Likelihood=-8529.344381527993
Iteration 64: 8529.344381527993
Likelihood=-8823.658269521424
Iteration 90: 8823.658269521424
Likelihood=-8800.020751071166
Iteration 40: 8800.020751071166
Likelihood=-8758.075603084906
Iteration 91: 8758.075603084906
Likelihood=-8820.753352291846
Iteration 67: 8820.753352291846
Likelihood=-8529.275981049163
Iteration 65: 8529.275981049163
Likelihood=-8823.632523363283
Iteration 91: 8823.632523363283
Likelihood=-8758.059775177962
Iteration 92: 8758.059775177962
Likelihood=-8799.369392697627
Iteration 41: 8799.369392697627
Likelihood=-8820.679337800782
Iteration 68: 8820.679337800782
Likelihood=-8529.207745498257
Iteration 66: 8529.207745498257
Likelihood=-8758.031818186013
Iteration 93: 8758.031818186013
Likelihood=-8823.600313909077
Iteration 92: 8823.600313909077
Likelihood=-8799.026135159605
Iteration 42: 8799.026135159605
Likelihood=-8758.00963486133
Iteration 94: 8758.00963486133
Likelihood=-8820.618989807286
Iteration 69: 8820.618989807286
Likelihood=-8529.129304314596
Iteration 67: 8529.129304314596
Likelihood=-8823.56322739879
Iteration 93: 8823.56322739879
Likelihood=-8798.441011392055
Iteration 43: 8798.441011392055
Likelihood=-8757.985011825138
Iteration 95: 8757.985011825138
Likelihood=-8820.553068528001
Iteration 70: 8820.553068528001
Likelihood=-8529.012632465203
Iteration 68: 8529.012632465203
Likelihood=-8757.960905934024
Iteration 96: 8757.960905934024
Likelihood=-8823.535462239828
Iteration 94: 8823.535462239828
Likelihood=-8798.1362742379
Iteration 44: 8798.1362742379
Likelihood=-8820.496746976327
Iteration 71: 8820.496746976327
Likelihood=-8528.938525629404
Iteration 69: 8528.938525629404
Likelihood=-8757.929238129704
Iteration 97: 8757.929238129704
Likelihood=-8823.506473621463
Iteration 95: 8823.506473621463
Likelihood=-8797.830883993676
Iteration 45: 8797.830883993676
Likelihood=-8757.911007566014
Iteration 98: 8757.911007566014
Likelihood=-8820.451483714227
Iteration 72: 8820.451483714227
Likelihood=-8528.892530539448
Iteration 70: 8528.892530539448
Likelihood=-8823.46490813435
Iteration 96: 8823.46490813435
Likelihood=-8757.869691556201
Iteration 99: 8757.869691556201
Likelihood=-8797.327199142139
Iteration 46: 8797.327199142139
Likelihood=-8820.417205883356
Iteration 73: 8820.417205883356
Likelihood=-8528.810236534979
Iteration 71: 8528.810236534979
Likelihood=-8757.843331441718
Iteration 100: 8757.843331441718
Likelihood=-8823.434597406149
Iteration 97: 8823.434597406149
Likelihood=-8796.88980630465
Iteration 47: 8796.88980630465
Likelihood=-8820.341910000954
Iteration 74: 8820.341910000954
Likelihood=-8757.823819156292
Iteration 101: 8757.823819156292
Likelihood=-8528.725105943642
Iteration 72: 8528.725105943642
Likelihood=-8823.401994829857
Iteration 98: 8823.401994829857
Likelihood=-8796.650281925833
Iteration 48: 8796.650281925833
Likelihood=-8757.807098352143
Iteration 102: 8757.807098352143
Likelihood=-8820.279081731785
Iteration 75: 8820.279081731785
Likelihood=-8528.66864637509
Iteration 73: 8528.66864637509
Likelihood=-8823.379020752893
Iteration 99: 8823.379020752893
Likelihood=-8757.781295679848
Iteration 103: 8757.781295679848
Likelihood=-8796.392464417006
Iteration 49: 8796.392464417006
Likelihood=-8820.211309639142
Iteration 76: 8820.211309639142
Likelihood=-8528.578005678588
Iteration 74: 8528.578005678588
Likelihood=-8757.773159209477
Iteration 104: 8757.773159209477
Likelihood=-8823.346192675604
Iteration 100: 8823.346192675604
Likelihood=-8796.106889450553
Iteration 50: 8796.106889450553
Likelihood=-10062.839151255708
Iteration 0: 10062.839151255708
Iteration 1: 10062.839151255708
Likelihood=-8820.164955759728
Iteration 77: 8820.164955759728
Likelihood=-8528.5201598674
Iteration 75: 8528.5201598674
Likelihood=-8823.333054129263
Iteration 101: 8823.333054129263
Likelihood=-9822.901186395999
Iteration 2: 9822.901186395999
Likelihood=-8796.032690008651
Iteration 51: 8796.032690008651
Likelihood=-8820.107991430279
Iteration 78: 8820.107991430279
Likelihood=-8528.451587235302
Iteration 76: 8528.451587235302
Likelihood=-9659.877280128334
Iteration 3: 9659.877280128334
Likelihood=-8823.301944626857
Iteration 102: 8823.301944626857
Likelihood=-8795.488957308731
Iteration 52: 8795.488957308731
Likelihood=-9535.862002019474
Iteration 4: 9535.862002019474
Likelihood=-8820.054076219903
Iteration 79: 8820.054076219903
Likelihood=-8528.339486794863
Iteration 77: 8528.339486794863
Likelihood=-8823.272754884785
Iteration 103: 8823.272754884785
Likelihood=-9430.569431948938
Iteration 5: 9430.569431948938
Likelihood=-8795.36658630839
Iteration 53: 8795.36658630839
Likelihood=-8820.007669704135
Iteration 80: 8820.007669704135
Likelihood=-8528.31612489047
Iteration 78: 8528.31612489047
Likelihood=-9337.514199788613
Iteration 6: 9337.514199788613
Likelihood=-8823.251627517993
Iteration 104: 8823.251627517993
Likelihood=-8795.160821816871
Iteration 54: 8795.160821816871
Likelihood=-8819.95473051654
Iteration 81: 8819.95473051654
Likelihood=-8528.25746103801
Iteration 79: 8528.25746103801
Likelihood=-9257.181463403389
Iteration 7: 9257.181463403389
Likelihood=-8823.22447835233
Iteration 105: 8823.22447835233
Likelihood=-8794.880014477136
Iteration 55: 8794.880014477136
Likelihood=-9185.810992660014
Iteration 8: 9185.810992660014
Likelihood=-8819.909967317804
Iteration 82: 8819.909967317804
Likelihood=-8528.212483991647
Iteration 80: 8528.212483991647
Likelihood=-8823.204807793647
Iteration 106: 8823.204807793647
Likelihood=-9127.683894233027
Iteration 9: 9127.683894233027
Likelihood=-8794.546283951348
Iteration 56: 8794.546283951348
Likelihood=-8819.88498214795
Iteration 83: 8819.88498214795
Likelihood=-8528.162195607578
Iteration 81: 8528.162195607578
Likelihood=-9078.930710982098
Iteration 10: 9078.930710982098
Likelihood=-8823.195726561193
Iteration 107: 8823.195726561193
Likelihood=-8794.262337305716
Iteration 57: 8794.262337305716
Likelihood=-9037.048143199638
Iteration 11: 9037.048143199638
Likelihood=-8819.836528775631
Iteration 84: 8819.836528775631
Likelihood=-8528.095869936335
Iteration 82: 8528.095869936335
Likelihood=-8823.186123339065
Iteration 108: 8823.186123339065
Likelihood=-8794.103916769323
Iteration 58: 8794.103916769323
Likelihood=-9004.009629671486
Iteration 12: 9004.009629671486
Likelihood=-8819.808470262462
Iteration 85: 8819.808470262462
Likelihood=-8528.110413496863
Likelihood=-8823.171979062874
Iteration 109: 8823.171979062874
Likelihood=-8976.873742326927
Iteration 13: 8976.873742326927
Likelihood=-8793.880445696306
Iteration 59: 8793.880445696306
Likelihood=-8819.75672633087
Iteration 86: 8819.75672633087
Likelihood=-8528.054350789142
Iteration 83: 8528.054350789142
Likelihood=-8954.126418495898
Iteration 14: 8954.126418495898
Likelihood=-8823.1546613414
Iteration 110: 8823.1546613414
Likelihood=-8793.701887161486
Iteration 60: 8793.701887161486
Likelihood=-8936.895577377034
Iteration 15: 8936.895577377034
Likelihood=-8819.694384187791
Iteration 87: 8819.694384187791
Likelihood=-8528.018285363436
Iteration 84: 8528.018285363436
Likelihood=-8823.1341284815
Iteration 111: 8823.1341284815
Likelihood=-8793.472870461597
Iteration 61: 8793.472870461597
Likelihood=-8921.760145031381
Iteration 16: 8921.760145031381
Likelihood=-8819.620899128624
Iteration 88: 8819.620899128624
Likelihood=-8527.99763189469
Iteration 85: 8527.99763189469
Likelihood=-8909.20253987397
Iteration 17: 8909.20253987397
Likelihood=-8823.118770795161
Iteration 112: 8823.118770795161
Likelihood=-8793.204483990467
Iteration 62: 8793.204483990467
Likelihood=-8527.975603360394
Iteration 86: 8527.975603360394
Likelihood=-8819.570722059067
Iteration 89: 8819.570722059067
Likelihood=-8900.232429826567
Iteration 18: 8900.232429826567
Likelihood=-8823.10686140901
Iteration 113: 8823.10686140901
Likelihood=-8793.698608476774
Likelihood=-8892.128328167973
Iteration 19: 8892.128328167973
Likelihood=-8527.945737722732
Iteration 87: 8527.945737722732
Likelihood=-8819.539860284127
Iteration 90: 8819.539860284127
Likelihood=-8823.09639071865
Iteration 114: 8823.09639071865
Likelihood=-8793.107271903162
Iteration 63: 8793.107271903162
Likelihood=-8885.173577271898
Iteration 20: 8885.173577271898
Likelihood=-8527.917303764842
Iteration 88: 8527.917303764842
Likelihood=-8819.505977715242
Iteration 91: 8819.505977715242
Likelihood=-8878.561993297446
Iteration 21: 8878.561993297446
Likelihood=-8823.087260726226
Iteration 115: 8823.087260726226
Likelihood=-8792.942097306304
Iteration 64: 8792.942097306304
Likelihood=-8871.2635865556
Iteration 22: 8871.2635865556
Likelihood=-8527.887034560066
Iteration 89: 8527.887034560066
Likelihood=-8819.454834796785
Iteration 92: 8819.454834796785
Likelihood=-8823.068619607373
Iteration 116: 8823.068619607373
Likelihood=-8792.844944140625
Iteration 65: 8792.844944140625
Likelihood=-8867.781083066247
Iteration 23: 8867.781083066247
Likelihood=-8527.86112709611
Iteration 90: 8527.86112709611
Likelihood=-8819.41482505842
Iteration 93: 8819.41482505842
Likelihood=-8863.433330198237
Iteration 24: 8863.433330198237
Likelihood=-8823.097106225421
Likelihood=-8792.711749132843
Iteration 66: 8792.711749132843
Likelihood=-8527.837417530036
Iteration 91: 8527.837417530036
Likelihood=-8819.38565795334
Iteration 94: 8819.38565795334
Likelihood=-8861.192003193535
Iteration 25: 8861.192003193535
Likelihood=-8823.063188893344
Iteration 117: 8823.063188893344
Likelihood=-8792.703265595213
Likelihood=-8858.289686203882
Iteration 26: 8858.289686203882
Likelihood=-8527.813556672485
Iteration 92: 8527.813556672485
Likelihood=-8819.348379322519
Iteration 95: 8819.348379322519
Likelihood=-10033.465215285309
Iteration 0: 10033.465215285309
Iteration 1: 10033.465215285309
Likelihood=-8792.651688825445
Iteration 67: 8792.651688825445
Likelihood=-8856.47371996891
Iteration 27: 8856.47371996891
Likelihood=-8527.792496716022
Iteration 93: 8527.792496716022
Likelihood=-8819.303268039172
Iteration 96: 8819.303268039172
Likelihood=-9812.62061987272
Iteration 2: 9812.62061987272
Likelihood=-8854.022652580305
Iteration 28: 8854.022652580305
Likelihood=-8792.570346345923
Iteration 68: 8792.570346345923
Likelihood=-8527.771284052065
Iteration 94: 8527.771284052065
Likelihood=-8819.258845112807
Iteration 97: 8819.258845112807
Likelihood=-8852.350443439245
Iteration 29: 8852.350443439245
Likelihood=-9665.783970652094
Iteration 3: 9665.783970652094
Likelihood=-8792.420951969443
Iteration 69: 8792.420951969443
Likelihood=-8851.009832789607
Iteration 30: 8851.009832789607
Likelihood=-8527.753506697445
Iteration 95: 8527.753506697445
Likelihood=-8819.222107355281
Iteration 98: 8819.222107355281
Likelihood=-9552.768349633225
Iteration 4: 9552.768349633225
Likelihood=-8792.355117096036
Iteration 70: 8792.355117096036
Likelihood=-8849.737610934504
Iteration 31: 8849.737610934504
Likelihood=-8527.740001025744
Iteration 96: 8527.740001025744
Likelihood=-8819.197768594231
Iteration 99: 8819.197768594231
Likelihood=-9453.59460371773
Iteration 5: 9453.59460371773
Likelihood=-8848.436452185879
Iteration 32: 8848.436452185879
Likelihood=-8792.276516278751
Iteration 71: 8792.276516278751
Likelihood=-8527.708117567536
Iteration 97: 8527.708117567536
Likelihood=-8847.40264216053
Iteration 33: 8847.40264216053
Likelihood=-8819.170767009356
Iteration 100: 8819.170767009356
Likelihood=-9363.367665883858
Iteration 6: 9363.367665883858
Likelihood=-8792.237605821098
Iteration 72: 8792.237605821098
Likelihood=-8846.659674513456
Iteration 34: 8846.659674513456
Likelihood=-8527.711762277117
Likelihood=-8819.143709188995
Iteration 101: 8819.143709188995
Likelihood=-9283.672707570888
Iteration 7: 9283.672707570888
Likelihood=-8792.196112702164
Iteration 73: 8792.196112702164
Likelihood=-8845.444592350643
Iteration 35: 8845.444592350643
Likelihood=-8527.69220799503
Iteration 98: 8527.69220799503
Likelihood=-8819.118253590954
Iteration 102: 8819.118253590954
Likelihood=-9211.986871936233
Iteration 8: 9211.986871936233
Likelihood=-8844.228274194727
Iteration 36: 8844.228274194727
Likelihood=-8792.14349752585
Iteration 74: 8792.14349752585
Likelihood=-8527.666845395184
Iteration 99: 8527.666845395184
Likelihood=-8843.439174493737
Iteration 37: 8843.439174493737
Likelihood=-8819.103612412102
Iteration 103: 8819.103612412102
Likelihood=-9152.168833237509
Iteration 9: 9152.168833237509
Likelihood=-8792.086229163046
Iteration 75: 8792.086229163046
Likelihood=-8842.747657886826
Iteration 38: 8842.747657886826
Likelihood=-8527.643278266603
Iteration 100: 8527.643278266603
Likelihood=-8819.088345647082
Iteration 104: 8819.088345647082
Likelihood=-9102.014067771543
Iteration 10: 9102.014067771543
Likelihood=-8792.023606849401
Iteration 76: 8792.023606849401
Likelihood=-8842.06539599278
Iteration 39: 8842.06539599278
Likelihood=-8527.625548126061
Iteration 101: 8527.625548126061
Likelihood=-8841.307479847505
Iteration 40: 8841.307479847505
Likelihood=-8819.051750239052
Iteration 105: 8819.051750239052
Likelihood=-9059.290596683155
Iteration 11: 9059.290596683155
Likelihood=-8791.989944906365
Iteration 77: 8791.989944906365
Likelihood=-8527.613819155882
Iteration 102: 8527.613819155882
Likelihood=-8840.842520240318
Iteration 41: 8840.842520240318
Likelihood=-8819.027557562835
Iteration 106: 8819.027557562835
Likelihood=-9025.498820748899
Iteration 12: 9025.498820748899
Likelihood=-8791.951611366256
Iteration 78: 8791.951611366256
Likelihood=-8840.402317677524
Iteration 42: 8840.402317677524
Likelihood=-8527.596457822217
Iteration 103: 8527.596457822217
Likelihood=-8791.91490264364
Iteration 79: 8791.91490264364
Likelihood=-8998.334442479676
Iteration 13: 8998.334442479676
Likelihood=-8819.001994305974
Iteration 107: 8819.001994305974
Likelihood=-8839.973642401008
Iteration 43: 8839.973642401008
Likelihood=-8527.58333044716
Iteration 104: 8527.58333044716
Likelihood=-8839.491318384584
Iteration 44: 8839.491318384584
Likelihood=-8791.881740937082
Iteration 80: 8791.881740937082
Likelihood=-8975.051978281179
Iteration 14: 8975.051978281179
Likelihood=-8818.981050265164
Iteration 108: 8818.981050265164
Likelihood=-8527.568005877893
Iteration 105: 8527.568005877893
Likelihood=-8838.987445107627
Iteration 45: 8838.987445107627
Likelihood=-8791.83649264851
Iteration 81: 8791.83649264851
Likelihood=-8957.11596784789
Iteration 15: 8957.11596784789
Likelihood=-8818.960850908928
Iteration 109: 8818.960850908928
Likelihood=-8838.66975718259
Iteration 46: 8838.66975718259
Likelihood=-8527.54992604583
Iteration 106: 8527.54992604583
Likelihood=-8791.801525551304
Iteration 82: 8791.801525551304
Likelihood=-8838.173099558288
Iteration 47: 8838.173099558288
Likelihood=-8942.132370294079
Iteration 16: 8942.132370294079
Likelihood=-8818.952921507333
Iteration 110: 8818.952921507333
Likelihood=-8527.53116431125
Iteration 107: 8527.53116431125
Likelihood=-8837.970990101405
Iteration 48: 8837.970990101405
Likelihood=-9948.738763927102
Iteration 0: 9948.738763927102
Iteration 1: 9948.738763927102
Likelihood=-8791.76967741496
Iteration 83: 8791.76967741496
Likelihood=-8930.21276470144
Iteration 17: 8930.21276470144
Likelihood=-8837.552783987972
Iteration 49: 8837.552783987972
Likelihood=-8527.519877147668
Iteration 108: 8527.519877147668
Likelihood=-9740.181848984254
Iteration 2: 9740.181848984254
Likelihood=-8791.74529867219
Iteration 84: 8791.74529867219
Likelihood=-8922.020176064747
Iteration 18: 8922.020176064747
Likelihood=-8837.348744884446
Iteration 50: 8837.348744884446
Likelihood=-8527.50867707998
Iteration 109: 8527.50867707998
Likelihood=-9592.762287757005
Iteration 3: 9592.762287757005
Likelihood=-8791.715417833233
Iteration 85: 8791.715417833233
Likelihood=-8837.111715445668
Iteration 51: 8837.111715445668
Likelihood=-8915.039350703057
Iteration 19: 8915.039350703057
Likelihood=-8527.500171574424
Iteration 110: 8527.500171574424
Likelihood=-8836.723324413339
Iteration 52: 8836.723324413339
Likelihood=-9471.07365949455
Iteration 4: 9471.07365949455
Likelihood=-8791.714344548465
Likelihood=-8910.022298399155
Iteration 20: 8910.022298399155
Likelihood=-9728.648866644146
Iteration 0: 9728.648866644146
Iteration 1: 9728.648866644146
Likelihood=-8836.812431175504
Likelihood=-9360.725399193769
Likelihood=-8791.684531914289
Iteration 86: 8791.684531914289
Likelihood=-8905.946690547731
Iteration 21: 8905.946690547731
Likelihood=-8836.52330613746
Iteration 53: 8836.52330613746
Likelihood=-9446.046684548754
Iteration 2: 9446.046684548754
Likelihood=-9086.510036676667
Iteration 5: 9086.510036676667
Likelihood=-8836.339166923397
Iteration 54: 8836.339166923397
Likelihood=-8791.637738074216
Iteration 87: 8791.637738074216
Likelihood=-8902.007644123898
Iteration 22: 8902.007644123898
Likelihood=-9258.926117815206
Iteration 3: 9258.926117815206
Likelihood=-8836.172965760516
Iteration 55: 8836.172965760516
Likelihood=-9030.32175140635
Iteration 6: 9030.32175140635
Likelihood=-8791.606505751291
Iteration 88: 8791.606505751291
Likelihood=-8897.515243536262
Iteration 23: 8897.515243536262
Likelihood=-9129.491165268992
Iteration 4: 9129.491165268992
Likelihood=-8835.997019160875
Iteration 56: 8835.997019160875
Likelihood=-8989.277647616398
Iteration 7: 8989.277647616398
Likelihood=-8791.566440490076
Iteration 89: 8791.566440490076
Likelihood=-8894.912654796553
Iteration 24: 8894.912654796553
Likelihood=-8835.857679653534
Iteration 57: 8835.857679653534
Likelihood=-9027.313276239527
Iteration 5: 9027.313276239527
Likelihood=-8835.72349291033
Iteration 58: 8835.72349291033
Likelihood=-8940.543884457895
Iteration 8: 8940.543884457895
Likelihood=-8791.531260495181
Iteration 90: 8791.531260495181
Likelihood=-8893.07127347101
Iteration 25: 8893.07127347101
Likelihood=-8941.737486747574
Iteration 6: 8941.737486747574
Likelihood=-8835.596703690746
Iteration 59: 8835.596703690746
Likelihood=-8894.639518379428
Iteration 9: 8894.639518379428
Likelihood=-8791.499468399172
Iteration 91: 8791.499468399172
Likelihood=-8889.307697788536
Iteration 26: 8889.307697788536
Likelihood=-8870.845204055779
Iteration 7: 8870.845204055779
Likelihood=-8835.506357520459
Iteration 60: 8835.506357520459
Likelihood=-8857.15387526645
Iteration 10: 8857.15387526645
Likelihood=-8791.478877518095
Iteration 92: 8791.478877518095
Likelihood=-8887.797773668099
Iteration 27: 8887.797773668099
Likelihood=-8835.402397344124
Iteration 61: 8835.402397344124
Likelihood=-8809.051768212004
Iteration 8: 8809.051768212004
Likelihood=-8835.325420630128
Iteration 62: 8835.325420630128
Likelihood=-8791.455798262125
Iteration 93: 8791.455798262125
Likelihood=-8824.332858791218
Iteration 11: 8824.332858791218
Likelihood=-8885.847055429496
Iteration 28: 8885.847055429496
Likelihood=-8755.013705705303
Iteration 9: 8755.013705705303
Likelihood=-8835.260595034937
Iteration 63: 8835.260595034937
Likelihood=-8791.43198972261
Iteration 94: 8791.43198972261
Likelihood=-8795.494663480113
Iteration 12: 8795.494663480113
Likelihood=-8883.782782331751
Iteration 29: 8883.782782331751
Likelihood=-8705.987346909013
Iteration 10: 8705.987346909013
Likelihood=-8835.210645359313
Iteration 64: 8835.210645359313
Likelihood=-8791.397262698565
Iteration 95: 8791.397262698565
Likelihood=-8773.843490944413
Iteration 13: 8773.843490944413
Likelihood=-8835.129721344196
Iteration 65: 8835.129721344196
Likelihood=-8882.750549251965
Iteration 30: 8882.750549251965
Likelihood=-8660.87348569447
Iteration 11: 8660.87348569447
Likelihood=-8835.095694850403
Iteration 66: 8835.095694850403
Likelihood=-8791.369296987552
Iteration 96: 8791.369296987552
Likelihood=-8756.362870173552
Iteration 14: 8756.362870173552
Likelihood=-8881.787035555995
Iteration 31: 8881.787035555995
Likelihood=-8622.609840762823
Iteration 12: 8622.609840762823
Likelihood=-8835.020833525772
Iteration 67: 8835.020833525772
Likelihood=-8791.347051368642
Iteration 97: 8791.347051368642
Likelihood=-8741.80230256617
Iteration 15: 8741.80230256617
Likelihood=-8880.894037831173
Iteration 32: 8880.894037831173
Likelihood=-8586.61521816401
Iteration 13: 8586.61521816401
Likelihood=-8834.967976608712
Iteration 68: 8834.967976608712
Likelihood=-8791.332963689074
Iteration 98: 8791.332963689074
Likelihood=-8730.524606946685
Iteration 16: 8730.524606946685
Likelihood=-8834.89983287952
Iteration 69: 8834.89983287952
Likelihood=-8879.520606260487
Iteration 33: 8879.520606260487
Likelihood=-8559.770026843044
Iteration 14: 8559.770026843044
Likelihood=-8834.801597900838
Iteration 70: 8834.801597900838
Likelihood=-8791.310694526495
Iteration 99: 8791.310694526495
Likelihood=-8721.414167924715
Iteration 17: 8721.414167924715
Likelihood=-8879.669292534561
Likelihood=-8541.188638778658
Iteration 15: 8541.188638778658
Likelihood=-8834.828891123088
Likelihood=-8791.307041118293
Iteration 100: 8791.307041118293
Likelihood=-8713.67068711543
Iteration 18: 8713.67068711543
Likelihood=-8878.975156191333
Iteration 34: 8878.975156191333
Likelihood=-8525.072130129962
Iteration 16: 8525.072130129962
Likelihood=-8834.738030597151
Iteration 71: 8834.738030597151
Likelihood=-9993.753393663956
Iteration 0: 9993.753393663956
Iteration 1: 9993.753393663956
Likelihood=-8707.31676830201
Iteration 19: 8707.31676830201
Likelihood=-8834.667937652292
Iteration 72: 8834.667937652292
Likelihood=-8878.419425518008
Iteration 35: 8878.419425518008
Likelihood=-8515.554312775655
Iteration 17: 8515.554312775655
Likelihood=-9778.012825366146
Iteration 2: 9778.012825366146
Likelihood=-8834.608310077783
Iteration 73: 8834.608310077783
Likelihood=-8701.364467119634
Iteration 20: 8701.364467119634
Likelihood=-8877.812565160788
Iteration 36: 8877.812565160788
Likelihood=-8507.776233894541
Iteration 18: 8507.776233894541
Likelihood=-8834.542797581133
Iteration 74: 8834.542797581133
Likelihood=-9634.21345107926
Iteration 3: 9634.21345107926
Likelihood=-8696.090905205852
Iteration 21: 8696.090905205852
Likelihood=-8877.242150328242
Iteration 37: 8877.242150328242
Likelihood=-8834.479233088798
Iteration 75: 8834.479233088798
Likelihood=-8499.787789368414
Iteration 19: 8499.787789368414
Likelihood=-9524.10469141651
Iteration 4: 9524.10469141651
Likelihood=-8834.421342227723
Iteration 76: 8834.421342227723
Likelihood=-8692.580304056952
Iteration 22: 8692.580304056952
Likelihood=-8876.532645861298
Iteration 38: 8876.532645861298
Likelihood=-8491.590740415437
Iteration 20: 8491.590740415437
Likelihood=-9428.579754136379
Iteration 5: 9428.579754136379
Likelihood=-8834.344351215484
Iteration 77: 8834.344351215484
Likelihood=-8689.372087427302
Iteration 23: 8689.372087427302
Likelihood=-8875.881307617423
Iteration 39: 8875.881307617423
Likelihood=-8483.588800201891
Iteration 21: 8483.588800201891
Likelihood=-8834.289882997953
Iteration 78: 8834.289882997953
Likelihood=-9342.428935648073
Iteration 6: 9342.428935648073
Likelihood=-8685.946540063347
Iteration 24: 8685.946540063347
Likelihood=-8875.276491416878
Iteration 40: 8875.276491416878
Likelihood=-8834.21743127992
Iteration 79: 8834.21743127992
Likelihood=-8478.136766450758
Iteration 22: 8478.136766450758
Likelihood=-9267.05777072448
Iteration 7: 9267.05777072448
Likelihood=-8834.14393686579
Iteration 80: 8834.14393686579
Likelihood=-8683.682016972092
Iteration 25: 8683.682016972092
Likelihood=-8874.883507696866
Iteration 41: 8874.883507696866
Likelihood=-8471.355439247061
Iteration 23: 8471.355439247061
Likelihood=-9197.743044737008
Iteration 8: 9197.743044737008
Likelihood=-8834.077131182625
Iteration 81: 8834.077131182625
Likelihood=-8682.00931505231
Iteration 26: 8682.00931505231
Likelihood=-8874.565136484664
Iteration 42: 8874.565136484664
Likelihood=-8467.335335147434
Iteration 24: 8467.335335147434
Likelihood=-8834.041511733103
Iteration 82: 8834.041511733103
Likelihood=-9138.934606685338
Iteration 9: 9138.934606685338
Likelihood=-8680.13949686478
Iteration 27: 8680.13949686478
Likelihood=-8833.998689418711
Iteration 83: 8833.998689418711
Likelihood=-8874.134341136429
Iteration 43: 8874.134341136429
Likelihood=-8464.922866109519
Iteration 25: 8464.922866109519
Likelihood=-9089.464005357951
Iteration 10: 9089.464005357951
Likelihood=-8833.964121609482
Iteration 84: 8833.964121609482
Likelihood=-8678.345304887382
Iteration 28: 8678.345304887382
Likelihood=-8873.687672423432
Iteration 44: 8873.687672423432
Likelihood=-8462.427991052149
Iteration 26: 8462.427991052149
Likelihood=-8833.93188862192
Iteration 85: 8833.93188862192
Likelihood=-9045.074782338024
Iteration 11: 9045.074782338024
Likelihood=-8676.811130518663
Iteration 29: 8676.811130518663
Likelihood=-8873.295922284466
Iteration 45: 8873.295922284466
Likelihood=-8460.049536697787
Iteration 27: 8460.049536697787
Likelihood=-8833.890011775833
Iteration 86: 8833.890011775833
Likelihood=-9009.88635259508
Iteration 12: 9009.88635259508
Likelihood=-8675.605747590052
Iteration 30: 8675.605747590052
Likelihood=-8833.862432945276
Iteration 87: 8833.862432945276
Likelihood=-8872.942973146533
Iteration 46: 8872.942973146533
Likelihood=-8458.442002266955
Iteration 28: 8458.442002266955
Likelihood=-8982.237011386313
Iteration 13: 8982.237011386313
Likelihood=-8833.833293499547
Iteration 88: 8833.833293499547
Likelihood=-8674.519010064185
Iteration 31: 8674.519010064185
Likelihood=-8872.598816889302
Iteration 47: 8872.598816889302
Likelihood=-8457.710897322326
Iteration 29: 8457.710897322326
Likelihood=-8833.802108220092
Iteration 89: 8833.802108220092
Likelihood=-8959.095444776885
Iteration 14: 8959.095444776885
Likelihood=-8673.706821058295
Iteration 32: 8673.706821058295
Likelihood=-8872.241048822447
Iteration 48: 8872.241048822447
Likelihood=-8456.797142728887
Iteration 30: 8456.797142728887
Likelihood=-8833.76936996225
Iteration 90: 8833.76936996225
Likelihood=-8942.843215937522
Iteration 15: 8942.843215937522
Likelihood=-8672.842584556902
Iteration 33: 8672.842584556902
Likelihood=-8833.750127983943
Iteration 91: 8833.750127983943
Likelihood=-8871.963838921794
Iteration 49: 8871.963838921794
Likelihood=-8455.56460463809
Iteration 31: 8455.56460463809
Likelihood=-8928.668580408059
Iteration 16: 8928.668580408059
Likelihood=-8833.726440509361
Iteration 92: 8833.726440509361
Likelihood=-8672.380358886056
Iteration 34: 8672.380358886056
Likelihood=-8871.71891922542
Iteration 50: 8871.71891922542
Likelihood=-8453.376561743105
Iteration 32: 8453.376561743105
Likelihood=-8833.705675286805
Iteration 93: 8833.705675286805
Likelihood=-8917.891639021373
Iteration 17: 8917.891639021373
Likelihood=-8671.67152496088
Iteration 35: 8671.67152496088
Likelihood=-8871.51333690046
Iteration 51: 8871.51333690046
Likelihood=-8452.68240710535
Iteration 33: 8452.68240710535
Likelihood=-8833.68737962119
Iteration 94: 8833.68737962119
Likelihood=-8909.48881609522
Iteration 18: 8909.48881609522
Likelihood=-8833.66088680864
Iteration 95: 8833.66088680864
Likelihood=-8671.232682868416
Iteration 36: 8671.232682868416
Likelihood=-8871.298072684127
Iteration 52: 8871.298072684127
Likelihood=-8450.757027919464
Iteration 34: 8450.757027919464
Likelihood=-8901.386805523422
Iteration 19: 8901.386805523422
Likelihood=-8833.643804586041
Iteration 96: 8833.643804586041
Likelihood=-8670.382782330122
Iteration 37: 8670.382782330122
Likelihood=-8871.17163476708
Iteration 53: 8871.17163476708
Likelihood=-8449.730211456597
Iteration 35: 8449.730211456597
Likelihood=-8833.621335966232
Iteration 97: 8833.621335966232
Likelihood=-8894.359687253705
Iteration 20: 8894.359687253705
Likelihood=-8670.072510387507
Iteration 38: 8670.072510387507
Likelihood=-8871.00769676889
Iteration 54: 8871.00769676889
Likelihood=-8448.753174528872
Iteration 36: 8448.753174528872
Likelihood=-8833.605295383284
Iteration 98: 8833.605295383284
Likelihood=-8888.033852370956
Iteration 21: 8888.033852370956
Likelihood=-8833.591017617262
Iteration 99: 8833.591017617262
Likelihood=-8669.791420269312
Iteration 39: 8669.791420269312
Likelihood=-8870.870752801668
Iteration 55: 8870.870752801668
Likelihood=-8448.915943315837
Likelihood=-8882.579846008495
Iteration 22: 8882.579846008495
Likelihood=-8833.579054708496
Iteration 100: 8833.579054708496
Likelihood=-8669.351698877766
Iteration 40: 8669.351698877766
Likelihood=-8870.76919626326
Iteration 56: 8870.76919626326
Likelihood=-8448.173951343326
Iteration 37: 8448.173951343326
Likelihood=-8833.561387658201
Iteration 101: 8833.561387658201
Likelihood=-8878.15848126225
Iteration 23: 8878.15848126225
Likelihood=-8669.170223420817
Iteration 41: 8669.170223420817
Likelihood=-8833.554201719142
Iteration 102: 8833.554201719142
Likelihood=-8447.178791993952
Iteration 38: 8447.178791993952
Likelihood=-8870.588405025988
Iteration 57: 8870.588405025988
Likelihood=-8874.571811559026
Iteration 24: 8874.571811559026
Likelihood=-9834.164826028198
Iteration 0: 9834.164826028198
Iteration 1: 9834.164826028198
Likelihood=-8668.539518598389
Iteration 42: 8668.539518598389
Likelihood=-8446.085151880288
Iteration 39: 8446.085151880288
Likelihood=-8870.438806960468
Iteration 58: 8870.438806960468
Likelihood=-9616.632676797639
Iteration 2: 9616.632676797639
Likelihood=-8872.228856178579
Iteration 25: 8872.228856178579
Likelihood=-8668.328836830053
Iteration 43: 8668.328836830053
Likelihood=-9470.29720068489
Iteration 3: 9470.29720068489
Likelihood=-8445.271531533985
Iteration 40: 8445.271531533985
Likelihood=-8870.291316486424
Iteration 59: 8870.291316486424
Likelihood=-8870.4353137337
Iteration 26: 8870.4353137337
Likelihood=-9356.555733294816
Iteration 4: 9356.555733294816
Likelihood=-8668.038122918942
Iteration 44: 8668.038122918942
Likelihood=-8444.681216301156
Iteration 41: 8444.681216301156
Likelihood=-8870.091754151505
Iteration 60: 8870.091754151505
Likelihood=-9256.501412881309
Iteration 5: 9256.501412881309
Likelihood=-8868.92945155668
Iteration 27: 8868.92945155668
Likelihood=-8667.545532763752
Iteration 45: 8667.545532763752
Likelihood=-8869.972424179517
Iteration 61: 8869.972424179517
Likelihood=-8444.339125983548
Iteration 42: 8444.339125983548
Likelihood=-9165.784321818339
Iteration 6: 9165.784321818339
Likelihood=-8866.731044890708
Iteration 28: 8866.731044890708
Likelihood=-8667.563666829177
Likelihood=-9087.517717639039
Iteration 7: 9087.517717639039
Likelihood=-8443.939980052954
Iteration 43: 8443.939980052954
Likelihood=-8869.792487479352
Iteration 62: 8869.792487479352
Likelihood=-8864.812865185182
Iteration 29: 8864.812865185182
Likelihood=-9016.840336797399
Iteration 8: 9016.840336797399
Likelihood=-8667.230327239127
Iteration 46: 8667.230327239127
Likelihood=-8443.502145742514
Iteration 44: 8443.502145742514
Likelihood=-8869.70382929757
Iteration 63: 8869.70382929757
Likelihood=-8959.432441361556
Iteration 9: 8959.432441361556
Likelihood=-8862.837851735296
Iteration 30: 8862.837851735296
Likelihood=-8666.95930190175
Iteration 47: 8666.95930190175
Likelihood=-8912.430196997366
Iteration 10: 8912.430196997366
Likelihood=-8442.65957243657
Iteration 45: 8442.65957243657
Likelihood=-8869.608469037988
Iteration 64: 8869.608469037988
Likelihood=-8861.597442190241
Iteration 31: 8861.597442190241
Likelihood=-8666.766020075995
Iteration 48: 8666.766020075995
Likelihood=-8869.532213467459
Iteration 65: 8869.532213467459
Likelihood=-8871.905136181951
Iteration 11: 8871.905136181951
Likelihood=-8443.796170615584
Likelihood=-8860.647864009585
Iteration 32: 8860.647864009585
Likelihood=-8859.67977792025
Iteration 33: 8859.67977792025
Likelihood=-8666.501593859799
Iteration 49: 8666.501593859799
Likelihood=-8869.445058804602
Iteration 66: 8869.445058804602
Likelihood=-8838.592025200223
Iteration 12: 8838.592025200223
Likelihood=-8442.43377750208
Iteration 46: 8442.43377750208
Likelihood=-8858.232802762868
Iteration 34: 8858.232802762868
Likelihood=-8666.257025964049
Iteration 50: 8666.257025964049
Likelihood=-8869.399152003549
Iteration 67: 8869.399152003549
Likelihood=-8811.755298055908
Iteration 13: 8811.755298055908
Likelihood=-8441.929408972826
Iteration 47: 8441.929408972826
Likelihood=-8857.775151864642
Iteration 35: 8857.775151864642
Likelihood=-8665.83333008228
Iteration 51: 8665.83333008228
Likelihood=-8857.079001747361
Iteration 36: 8857.079001747361
Likelihood=-8869.324923994553
Iteration 68: 8869.324923994553
Likelihood=-8789.14051061345
Iteration 14: 8789.14051061345
Likelihood=-8441.580467634738
Iteration 48: 8441.580467634738
Likelihood=-8856.745044691545
Iteration 37: 8856.745044691545
Likelihood=-8665.58962218231
Iteration 52: 8665.58962218231
Likelihood=-8869.268927287842
Iteration 69: 8869.268927287842
Likelihood=-8771.363301347277
Iteration 15: 8771.363301347277
Likelihood=-8441.482315556965
Iteration 49: 8441.482315556965
Likelihood=-8856.337170883653
Iteration 38: 8856.337170883653
Likelihood=-8665.33332085758
Iteration 53: 8665.33332085758
Likelihood=-8869.187237623162
Iteration 70: 8869.187237623162
Likelihood=-8756.172673152167
Iteration 16: 8756.172673152167
Likelihood=-8441.13580603784
Iteration 50: 8441.13580603784
Likelihood=-8855.64104140601
Iteration 39: 8855.64104140601
Likelihood=-8665.02233654611
Iteration 54: 8665.02233654611
Likelihood=-8855.100639476945
Iteration 40: 8855.100639476945
Likelihood=-8869.141947862885
Iteration 71: 8869.141947862885
Likelihood=-8743.699371898085
Iteration 17: 8743.699371898085
Likelihood=-8441.03360131749
Iteration 51: 8441.03360131749
Likelihood=-8854.277485040124
Iteration 41: 8854.277485040124
Likelihood=-8664.770037039967
Iteration 55: 8664.770037039967
Likelihood=-8869.116210714346
Iteration 72: 8869.116210714346
Likelihood=-8734.260592318118
Iteration 18: 8734.260592318118
Likelihood=-8440.83731578393
Iteration 52: 8440.83731578393
Likelihood=-8853.82910184633
Iteration 42: 8853.82910184633
Likelihood=-8664.543890348099
Iteration 56: 8664.543890348099
Likelihood=-8869.061947687851
Iteration 73: 8869.061947687851
Likelihood=-8725.36283281836
Iteration 19: 8725.36283281836
Likelihood=-8853.377799931146
Iteration 43: 8853.377799931146
Likelihood=-8440.47811927621
Iteration 53: 8440.47811927621
Likelihood=-8664.397947796355
Iteration 57: 8664.397947796355
Likelihood=-8853.057566975893
Iteration 44: 8853.057566975893
Likelihood=-8869.01562504554
Iteration 74: 8869.01562504554
Likelihood=-8718.963586118982
Iteration 20: 8718.963586118982
Likelihood=-8440.163107351214
Iteration 54: 8440.163107351214
Likelihood=-8852.725698960594
Iteration 45: 8852.725698960594
Likelihood=-8664.22392348362
Iteration 58: 8664.22392348362
Likelihood=-8868.975823500898
Iteration 75: 8868.975823500898
Likelihood=-8714.038386619754
Iteration 21: 8714.038386619754
Likelihood=-8439.737209428726
Iteration 55: 8439.737209428726
Likelihood=-8852.329800857566
Iteration 46: 8852.329800857566
Likelihood=-8664.145197590402
Iteration 59: 8664.145197590402
Likelihood=-8868.932285604538
Iteration 76: 8868.932285604538
Likelihood=-8852.077961869014
Iteration 47: 8852.077961869014
Likelihood=-8709.189361191526
Iteration 22: 8709.189361191526
Likelihood=-8439.58439885809
Iteration 56: 8439.58439885809
Likelihood=-8663.843079584325
Iteration 60: 8663.843079584325
Likelihood=-8851.629503289902
Iteration 48: 8851.629503289902
Likelihood=-8868.889475897913
Iteration 77: 8868.889475897913
Likelihood=-8704.263148181279
Iteration 23: 8704.263148181279
Likelihood=-8439.350699928436
Iteration 57: 8439.350699928436
Likelihood=-8851.375796141796
Iteration 49: 8851.375796141796
Likelihood=-8663.778731651633
Iteration 61: 8663.778731651633
Likelihood=-8868.873344203006
Iteration 78: 8868.873344203006
Likelihood=-8700.111121537459
Iteration 24: 8700.111121537459
Likelihood=-8439.226579396329
Iteration 58: 8439.226579396329
Likelihood=-8851.175877383212
Iteration 50: 8851.175877383212
Likelihood=-8663.647867366499
Iteration 62: 8663.647867366499
Likelihood=-8868.79101270845
Iteration 79: 8868.79101270845
Likelihood=-8851.050649253111
Iteration 51: 8851.050649253111
Likelihood=-8697.618640658051
Iteration 25: 8697.618640658051
Likelihood=-8438.875083373912
Iteration 59: 8438.875083373912
Likelihood=-8850.867680257
Iteration 52: 8850.867680257
Likelihood=-8663.4517350141
Iteration 63: 8663.4517350141
Likelihood=-8868.771903392792
Iteration 80: 8868.771903392792
Likelihood=-8695.305228387617
Iteration 26: 8695.305228387617
Likelihood=-8438.687654825413
Iteration 60: 8438.687654825413
Likelihood=-8850.773020904137
Iteration 53: 8850.773020904137
Likelihood=-8663.343543832842
Iteration 64: 8663.343543832842
Likelihood=-8868.739387156329
Iteration 81: 8868.739387156329
Likelihood=-8692.924616207645
Iteration 27: 8692.924616207645
Likelihood=-8850.55647713923
Iteration 54: 8850.55647713923
Likelihood=-8438.54454636984
Iteration 61: 8438.54454636984
Likelihood=-8663.165392761211
Iteration 65: 8663.165392761211
Likelihood=-8850.475817235323
Iteration 55: 8850.475817235323
Likelihood=-8868.722231624744
Iteration 82: 8868.722231624744
Likelihood=-8690.39618900251
Iteration 28: 8690.39618900251
Likelihood=-8438.31004580714
Iteration 62: 8438.31004580714
Likelihood=-8850.370050271153
Iteration 56: 8850.370050271153
Likelihood=-8663.099550998764
Iteration 66: 8663.099550998764
Likelihood=-8868.68919836707
Iteration 83: 8868.68919836707
Likelihood=-8688.17387815998
Iteration 29: 8688.17387815998
Likelihood=-8438.263469596981
Iteration 63: 8438.263469596981
Likelihood=-8850.191853981742
Iteration 57: 8850.191853981742
Likelihood=-8663.025445308289
Iteration 67: 8663.025445308289
Likelihood=-8868.669572790137
Iteration 84: 8868.669572790137
Likelihood=-8686.835557398666
Iteration 30: 8686.835557398666
Likelihood=-8850.096383669408
Iteration 58: 8850.096383669408
Likelihood=-8437.843014728996
Iteration 64: 8437.843014728996
Likelihood=-8662.931586006776
Iteration 68: 8662.931586006776
Likelihood=-8849.931698632985
Iteration 59: 8849.931698632985
Likelihood=-8685.806065770323
Iteration 31: 8685.806065770323
Likelihood=-8868.650803296023
Iteration 85: 8868.650803296023
Likelihood=-8437.762102887116
Iteration 65: 8437.762102887116
Likelihood=-8849.843371195859
Iteration 60: 8849.843371195859
Likelihood=-8662.84667296189
Iteration 69: 8662.84667296189
Likelihood=-8684.644996238441
Iteration 32: 8684.644996238441
Likelihood=-8868.618842604632
Iteration 86: 8868.618842604632
Likelihood=-8437.625176417168
Iteration 66: 8437.625176417168
Likelihood=-8849.721506855467
Iteration 61: 8849.721506855467
Likelihood=-8662.760360915721
Iteration 70: 8662.760360915721
Likelihood=-8683.46434711447
Iteration 33: 8683.46434711447
Likelihood=-8868.616399264656
Likelihood=-8849.750518297407
Likelihood=-8437.759152501998
Likelihood=-8662.706422623944
Iteration 71: 8662.706422623944
Likelihood=-8849.639867722024
Iteration 62: 8849.639867722024
Likelihood=-8683.002307376546
Iteration 34: 8683.002307376546
Likelihood=-8868.59585866009
Iteration 87: 8868.59585866009
Likelihood=-8437.551279525984
Iteration 67: 8437.551279525984
Likelihood=-8849.509619268776
Iteration 63: 8849.509619268776
Likelihood=-8662.63114979192
Iteration 72: 8662.63114979192
Likelihood=-8681.802202622257
Iteration 35: 8681.802202622257
Likelihood=-8868.574876747642
Iteration 88: 8868.574876747642
Likelihood=-8849.441834115332
Iteration 64: 8849.441834115332
Likelihood=-8437.454500381802
Iteration 68: 8437.454500381802
Likelihood=-8662.561044926259
Iteration 73: 8662.561044926259
Likelihood=-8681.267004129011
Iteration 36: 8681.267004129011
Likelihood=-8868.557217242127
Iteration 89: 8868.557217242127
Likelihood=-8849.36658857928
Iteration 65: 8849.36658857928
Likelihood=-8437.318840840486
Iteration 69: 8437.318840840486
Likelihood=-8662.512960958793
Iteration 74: 8662.512960958793
Likelihood=-8849.291302522317
Iteration 66: 8849.291302522317
Likelihood=-8680.707608105195
Iteration 37: 8680.707608105195
Likelihood=-8868.532584943208
Iteration 90: 8868.532584943208
Likelihood=-8437.264344765657
Iteration 70: 8437.264344765657
Likelihood=-8849.188048287744
Iteration 67: 8849.188048287744
Likelihood=-8662.478608435844
Iteration 75: 8662.478608435844
Likelihood=-8679.812465821622
Iteration 38: 8679.812465821622
Likelihood=-8868.519757345264
Iteration 91: 8868.519757345264
Likelihood=-8849.107733390865
Iteration 68: 8849.107733390865
Likelihood=-8437.18649221301
Iteration 71: 8437.18649221301
Likelihood=-8662.44408059935
Iteration 76: 8662.44408059935
Likelihood=-8679.27100334885
Iteration 39: 8679.27100334885
Likelihood=-8868.483374828578
Iteration 92: 8868.483374828578
Likelihood=-8849.019582685345
Iteration 69: 8849.019582685345
Likelihood=-8437.13952744502
Iteration 72: 8437.13952744502
Likelihood=-8848.963820395875
Iteration 70: 8848.963820395875
Likelihood=-8662.413648233769
Iteration 77: 8662.413648233769
Likelihood=-8678.647542850395
Iteration 40: 8678.647542850395
Likelihood=-8868.466253817362
Iteration 93: 8868.466253817362
Likelihood=-8437.065625729485
Iteration 73: 8437.065625729485
Likelihood=-8848.894113980314
Iteration 71: 8848.894113980314
Likelihood=-8662.375157129263
Iteration 78: 8662.375157129263
Likelihood=-8678.37719072527
Iteration 41: 8678.37719072527
Likelihood=-8868.44924507785
Iteration 94: 8868.44924507785
Likelihood=-8848.848403078086
Iteration 72: 8848.848403078086
Likelihood=-8436.980472900474
Iteration 74: 8436.980472900474
Likelihood=-8662.339954248802
Iteration 79: 8662.339954248802
Likelihood=-8678.06732319846
Iteration 42: 8678.06732319846
Likelihood=-8848.78981561643
Iteration 73: 8848.78981561643
Likelihood=-8868.428663219645
Iteration 95: 8868.428663219645
Likelihood=-8436.87749918308
Iteration 75: 8436.87749918308
Likelihood=-8848.719526689165
Iteration 74: 8848.719526689165
Likelihood=-8662.314036665011
Iteration 80: 8662.314036665011
Likelihood=-8677.667222916261
Iteration 43: 8677.667222916261
Likelihood=-8868.413583525818
Iteration 96: 8868.413583525818
Likelihood=-8436.810494149553
Iteration 76: 8436.810494149553
Likelihood=-8848.656506744164
Iteration 75: 8848.656506744164
Likelihood=-8662.286306170532
Iteration 81: 8662.286306170532
Likelihood=-8677.048718381555
Iteration 44: 8677.048718381555
Likelihood=-8868.399518559992
Iteration 97: 8868.399518559992
Likelihood=-8848.621707615373
Iteration 76: 8848.621707615373
Likelihood=-8436.74997449222
Iteration 77: 8436.74997449222
Likelihood=-8662.260665069476
Iteration 82: 8662.260665069476
Likelihood=-8676.598834970842
Iteration 45: 8676.598834970842
Likelihood=-8848.471566782831
Iteration 77: 8848.471566782831
Likelihood=-8868.381843724077
Iteration 98: 8868.381843724077
Likelihood=-8436.732714750622
Iteration 78: 8436.732714750622
Likelihood=-8848.433933840182
Iteration 78: 8848.433933840182
Likelihood=-8662.214936569731
Iteration 83: 8662.214936569731
Likelihood=-8676.214761433446
Iteration 46: 8676.214761433446
Likelihood=-8868.36097208184
Iteration 99: 8868.36097208184
Likelihood=-8848.385249267732
Iteration 79: 8848.385249267732
Likelihood=-8436.674093040398
Iteration 79: 8436.674093040398
Likelihood=-8662.189616719872
Iteration 84: 8662.189616719872
Likelihood=-8675.728754360392
Iteration 47: 8675.728754360392
Likelihood=-8868.345977594206
Iteration 100: 8868.345977594206
Likelihood=-8848.326343542474
Iteration 80: 8848.326343542474
Likelihood=-8436.621716101648
Iteration 80: 8436.621716101648
Likelihood=-8662.153281332172
Iteration 85: 8662.153281332172
Likelihood=-8848.271984415782
Iteration 81: 8848.271984415782
Likelihood=-8675.448605772108
Iteration 48: 8675.448605772108
Likelihood=-8868.316036035707
Iteration 101: 8868.316036035707
Likelihood=-8436.56926775738
Iteration 81: 8436.56926775738
Likelihood=-8848.206169223538
Iteration 82: 8848.206169223538
Likelihood=-8662.116254739707
Iteration 86: 8662.116254739707
Likelihood=-8675.125310619991
Iteration 49: 8675.125310619991
Likelihood=-8868.304278591017
Iteration 102: 8868.304278591017
Likelihood=-8848.165477949027
Iteration 83: 8848.165477949027
Likelihood=-8436.502391897755
Iteration 82: 8436.502391897755
Likelihood=-8662.088035808561
Iteration 87: 8662.088035808561
Likelihood=-8674.91900310277
Iteration 50: 8674.91900310277
Likelihood=-8868.286041951978
Iteration 103: 8868.286041951978
Likelihood=-8848.116598521407
Iteration 84: 8848.116598521407
Likelihood=-8436.546529790276
Likelihood=-8848.050614661466
Iteration 85: 8848.050614661466
Likelihood=-8662.054073262172
Iteration 88: 8662.054073262172
Likelihood=-8674.601128337079
Iteration 51: 8674.601128337079
Likelihood=-8868.271931713247
Iteration 104: 8868.271931713247
Likelihood=-8436.45897992429
Iteration 83: 8436.45897992429
Likelihood=-8848.0175397924
Iteration 86: 8848.0175397924
Likelihood=-8662.024992864484
Iteration 89: 8662.024992864484
Likelihood=-8674.459657246221
Iteration 52: 8674.459657246221
Likelihood=-8868.251946342052
Iteration 105: 8868.251946342052
Likelihood=-8847.980263003825
Iteration 87: 8847.980263003825
Likelihood=-8436.403653950687
Iteration 84: 8436.403653950687
Likelihood=-8661.999877557744
Iteration 90: 8661.999877557744
Likelihood=-8674.053458323626
Iteration 53: 8674.053458323626
Likelihood=-8868.232610447825
Iteration 106: 8868.232610447825
Likelihood=-8847.951274436653
Iteration 88: 8847.951274436653
Likelihood=-8436.368615891295
Iteration 85: 8436.368615891295
Likelihood=-8847.907648351123
Iteration 89: 8847.907648351123
Likelihood=-8661.946946827
Iteration 91: 8661.946946827
Likelihood=-8673.910405061992
Iteration 54: 8673.910405061992
Likelihood=-8868.212179097016
Iteration 107: 8868.212179097016
Likelihood=-8436.3179112167
Iteration 86: 8436.3179112167
Likelihood=-8847.839699972323
Iteration 90: 8847.839699972323
Likelihood=-8661.91101352548
Iteration 92: 8661.91101352548
Likelihood=-8673.72119059492
Iteration 55: 8673.72119059492
Likelihood=-8868.196071295291
Iteration 108: 8868.196071295291
Likelihood=-8847.776381474448
Iteration 91: 8847.776381474448
Likelihood=-8436.33195839849
Likelihood=-8661.8780785008
Iteration 93: 8661.8780785008
Likelihood=-8673.53617383264
Iteration 56: 8673.53617383264
Likelihood=-8847.722697342002
Iteration 92: 8847.722697342002
Likelihood=-8868.169208503952
Iteration 109: 8868.169208503952
Likelihood=-8436.29358194856
Iteration 87: 8436.29358194856
Likelihood=-8847.661485601548
Iteration 93: 8847.661485601548
Likelihood=-8661.855283121273
Iteration 94: 8661.855283121273
Likelihood=-8673.321140160842
Iteration 57: 8673.321140160842
Likelihood=-8868.155682484865
Iteration 110: 8868.155682484865
Likelihood=-8847.6232749528
Iteration 94: 8847.6232749528
Likelihood=-8436.265165271452
Iteration 88: 8436.265165271452
Likelihood=-8661.830275690805
Iteration 95: 8661.830275690805
Likelihood=-8673.136289782547
Iteration 58: 8673.136289782547
Likelihood=-8868.139073875627
Iteration 111: 8868.139073875627
Likelihood=-8847.563458277962
Iteration 95: 8847.563458277962
Likelihood=-8436.225974758
Iteration 89: 8436.225974758
Likelihood=-8661.791739020202
Iteration 96: 8661.791739020202
Likelihood=-8672.938122001875
Iteration 59: 8672.938122001875
Likelihood=-8847.509060173192
Iteration 96: 8847.509060173192
Likelihood=-8868.111465785285
Iteration 112: 8868.111465785285
Likelihood=-8436.183882066567
Iteration 90: 8436.183882066567
Likelihood=-8847.47003050542
Iteration 97: 8847.47003050542
Likelihood=-8661.766821182222
Iteration 97: 8661.766821182222
Likelihood=-8672.800594243341
Iteration 60: 8672.800594243341
Likelihood=-8868.125324053708
Likelihood=-8847.426812838434
Iteration 98: 8847.426812838434
Likelihood=-8436.128745502258
Iteration 91: 8436.128745502258
Likelihood=-8661.740988679361
Iteration 98: 8661.740988679361
Likelihood=-8672.609840432016
Iteration 61: 8672.609840432016
Likelihood=-8868.090859764357
Iteration 113: 8868.090859764357
Likelihood=-8847.401911329947
Iteration 99: 8847.401911329947
Likelihood=-8436.075720265058
Iteration 92: 8436.075720265058
Likelihood=-8661.721692324722
Iteration 99: 8661.721692324722
Likelihood=-8672.535399200042
Iteration 62: 8672.535399200042
Likelihood=-8847.3817963178
Iteration 100: 8847.3817963178
Likelihood=-8868.061032490668
Iteration 114: 8868.061032490668
Likelihood=-8436.043571707709
Iteration 93: 8436.043571707709
Likelihood=-8847.38855096844
Likelihood=-8661.705267138243
Iteration 100: 8661.705267138243
Likelihood=-8672.428394601391
Iteration 63: 8672.428394601391
Likelihood=-8868.039538466812
Iteration 115: 8868.039538466812
Likelihood=-8847.366808707262
Iteration 101: 8847.366808707262
Likelihood=-8436.010528816534
Iteration 94: 8436.010528816534
Likelihood=-8661.68354521798
Iteration 101: 8661.68354521798
Likelihood=-8672.321850055387
Iteration 64: 8672.321850055387
Likelihood=-8868.023246501063
Iteration 116: 8868.023246501063
Likelihood=-8847.342936218998
Iteration 102: 8847.342936218998
Likelihood=-8435.980190305956
Iteration 95: 8435.980190305956
Likelihood=-8661.65896373851
Iteration 102: 8661.65896373851
Likelihood=-8672.193328655267
Iteration 65: 8672.193328655267
Likelihood=-8847.317317575424
Iteration 103: 8847.317317575424
Likelihood=-8868.006005858111
Iteration 117: 8868.006005858111
Likelihood=-8435.93832140545
Iteration 96: 8435.93832140545
Likelihood=-8847.296437209548
Iteration 104: 8847.296437209548
Likelihood=-8661.641195301605
Iteration 103: 8661.641195301605
Likelihood=-8672.054753288758
Iteration 66: 8672.054753288758
Likelihood=-8867.987864566225
Iteration 118: 8867.987864566225
Likelihood=-8847.2793560522
Iteration 105: 8847.2793560522
Likelihood=-8435.910311003574
Iteration 97: 8435.910311003574
Likelihood=-8661.61425491218
Iteration 104: 8661.61425491218
Likelihood=-8671.97388316202
Iteration 67: 8671.97388316202
Likelihood=-8867.959914925315
Iteration 119: 8867.959914925315
Likelihood=-8847.26889547994
Iteration 106: 8847.26889547994
Likelihood=-8435.877046626878
Iteration 98: 8435.877046626878
Likelihood=-8661.558543129553
Iteration 105: 8661.558543129553
Likelihood=-8671.925891935123
Iteration 68: 8671.925891935123
Likelihood=-8847.251065396886
Iteration 107: 8847.251065396886
Likelihood=-8867.94342486677
Iteration 120: 8867.94342486677
Likelihood=-8435.857181983021
Iteration 99: 8435.857181983021
Likelihood=-8847.240808793204
Iteration 108: 8847.240808793204
Likelihood=-8661.627203130563
Likelihood=-8671.79194318748
Iteration 69: 8671.79194318748
Likelihood=-8867.929547420332
Iteration 121: 8867.929547420332
Likelihood=-8847.228301255605
Iteration 109: 8847.228301255605
Likelihood=-8435.82985325124
Iteration 100: 8435.82985325124
Likelihood=-8661.536334435248
Iteration 106: 8661.536334435248
Likelihood=-8671.762679553263
Iteration 70: 8671.762679553263
Likelihood=-8867.909273281404
Iteration 122: 8867.909273281404
Likelihood=-8847.216337384623
Iteration 110: 8847.216337384623
Likelihood=-8435.810949363507
Iteration 101: 8435.810949363507
Likelihood=-8661.497669300945
Iteration 107: 8661.497669300945
Likelihood=-8671.704585390547
Iteration 71: 8671.704585390547
Likelihood=-8847.209335019104
Iteration 111: 8847.209335019104
Likelihood=-8867.896508008122
Iteration 123: 8867.896508008122
Likelihood=-9876.718797923486
Iteration 0: 9876.718797923486
Iteration 1: 9876.718797923486
Likelihood=-8435.777666740494
Iteration 102: 8435.777666740494
Likelihood=-8661.471858689536
Iteration 108: 8661.471858689536
Likelihood=-8671.660189468583
Iteration 72: 8671.660189468583
Likelihood=-8867.869492880925
Iteration 124: 8867.869492880925
Likelihood=-9635.06228573207
Iteration 2: 9635.06228573207
Likelihood=-8435.753707839665
Iteration 103: 8435.753707839665
Likelihood=-8661.436883654285
Iteration 109: 8661.436883654285
Likelihood=-9467.598719443793
Iteration 3: 9467.598719443793
Likelihood=-8671.608108393248
Iteration 73: 8671.608108393248
Likelihood=-8867.871442838432
Likelihood=-9336.786905111978
Iteration 4: 9336.786905111978
Likelihood=-8661.422952946192
Iteration 110: 8661.422952946192
Likelihood=-8435.73279735918
Iteration 104: 8435.73279735918
Likelihood=-8671.5593604261
Iteration 74: 8671.5593604261
Likelihood=-8867.857589183195
Iteration 125: 8867.857589183195
Likelihood=-8435.699623894634
Iteration 105: 8435.699623894634
Likelihood=-9222.682359276325
Iteration 5: 9222.682359276325
Likelihood=-8661.395751236538
Iteration 111: 8661.395751236538
Likelihood=-8671.512150375682
Iteration 75: 8671.512150375682
Likelihood=-8867.842200319876
Iteration 126: 8867.842200319876
Likelihood=-8435.656678797712
Iteration 106: 8435.656678797712
Likelihood=-9119.916508119108
Iteration 6: 9119.916508119108
Likelihood=-8661.379737282734
Iteration 112: 8661.379737282734
Likelihood=-8671.524042123885
Likelihood=-8435.62728348532
Iteration 107: 8435.62728348532
Likelihood=-8867.814494118995
Iteration 127: 8867.814494118995
Likelihood=-9028.836444351888
Iteration 7: 9028.836444351888
Likelihood=-8661.361352560372
Iteration 113: 8661.361352560372
Likelihood=-8435.592732804434
Iteration 108: 8435.592732804434
Likelihood=-8671.47703571023
Iteration 76: 8671.47703571023
Likelihood=-8867.796801559442
Iteration 128: 8867.796801559442
Likelihood=-8435.574433805788
Iteration 109: 8435.574433805788
Likelihood=-8950.40380683621
Iteration 8: 8950.40380683621
Likelihood=-8661.34343619846
Iteration 114: 8661.34343619846
Likelihood=-8671.422841445132
Iteration 77: 8671.422841445132
Likelihood=-8867.77764845093
Iteration 129: 8867.77764845093
Likelihood=-8435.550510548352
Iteration 110: 8435.550510548352
Likelihood=-8883.45203178648
Iteration 9: 8883.45203178648
Likelihood=-8661.323834008974
Iteration 115: 8661.323834008974
Likelihood=-8435.530256666769
Iteration 111: 8435.530256666769
Likelihood=-8671.38134710991
Iteration 78: 8671.38134710991
Likelihood=-8867.761203158747
Iteration 130: 8867.761203158747
Likelihood=-8828.541916225624
Iteration 10: 8828.541916225624
Likelihood=-8435.510712284853
Iteration 112: 8435.510712284853
Likelihood=-8661.311880047266
Iteration 116: 8661.311880047266
Likelihood=-8671.341849012455
Iteration 79: 8671.341849012455
Likelihood=-8867.74268469517
Iteration 131: 8867.74268469517
Likelihood=-8435.479763826284
Iteration 113: 8435.479763826284
Likelihood=-8787.481399790882
Iteration 11: 8787.481399790882
Likelihood=-8661.30357515214
Iteration 117: 8661.30357515214
Likelihood=-8671.308685104217
Iteration 80: 8671.308685104217
Likelihood=-8867.724442292334
Iteration 132: 8867.724442292334
Likelihood=-8435.468435918043
Iteration 114: 8435.468435918043
Likelihood=-8750.643127275818
Iteration 12: 8750.643127275818
Likelihood=-9983.088366952388
Iteration 0: 9983.088366952388
Iteration 1: 9983.088366952388
Likelihood=-8435.443905024604
Iteration 115: 8435.443905024604
Likelihood=-8671.280309649554
Iteration 81: 8671.280309649554
Likelihood=-8867.71033763544
Iteration 133: 8867.71033763544
Likelihood=-8720.366552070158
Iteration 13: 8720.366552070158
Likelihood=-9747.153811865837
Iteration 2: 9747.153811865837
Likelihood=-8435.43315310772
Iteration 116: 8435.43315310772
Likelihood=-8671.246453369153
Iteration 82: 8671.246453369153
Likelihood=-8867.700272043512
Iteration 134: 8867.700272043512
Likelihood=-8435.412086480808
Iteration 117: 8435.412086480808
Likelihood=-8697.424701270158
Iteration 14: 8697.424701270158
Likelihood=-9592.627363705966
Iteration 3: 9592.627363705966
Likelihood=-8671.225182547601
Iteration 83: 8671.225182547601
Likelihood=-8435.39233762388
Iteration 118: 8435.39233762388
Likelihood=-8867.689511127968
Iteration 135: 8867.689511127968
Likelihood=-8677.138696706745
Iteration 15: 8677.138696706745
Likelihood=-9478.728368850368
Iteration 4: 9478.728368850368
Likelihood=-8435.370372661268
Iteration 119: 8435.370372661268
Likelihood=-8671.200943403705
Iteration 84: 8671.200943403705
Likelihood=-8867.681258673872
Iteration 136: 8867.681258673872
Likelihood=-8661.801909017986
Iteration 16: 8661.801909017986
Likelihood=-9381.925714634686
Iteration 5: 9381.925714634686
Likelihood=-8435.354804178978
Iteration 120: 8435.354804178978
Likelihood=-9968.563349913407
Iteration 0: 9968.563349913407
Iteration 1: 9968.563349913407
Likelihood=-8671.139520078514
Iteration 85: 8671.139520078514
Likelihood=-8435.338565392347
Iteration 121: 8435.338565392347
Likelihood=-8648.26157461078
Iteration 17: 8648.26157461078
Likelihood=-9296.189244457086
Iteration 6: 9296.189244457086
Likelihood=-9766.328812507722
Iteration 2: 9766.328812507722
Likelihood=-8435.331722857465
Iteration 122: 8435.331722857465
Likelihood=-8671.172578077347
Likelihood=-8637.8743004398
Iteration 18: 8637.8743004398
Likelihood=-9223.408702233943
Iteration 7: 9223.408702233943
Likelihood=-10115.662935361013
Iteration 0: 10115.662935361013
Iteration 1: 10115.662935361013
Likelihood=-9626.753528124798
Iteration 3: 9626.753528124798
Likelihood=-8671.111123363053
Iteration 86: 8671.111123363053
Likelihood=-9806.656883625654
Iteration 2: 9806.656883625654
Likelihood=-8629.90874784429
Iteration 19: 8629.90874784429
Likelihood=-9157.963480186281
Iteration 8: 9157.963480186281
Likelihood=-9511.847698885207
Iteration 4: 9511.847698885207
Likelihood=-9600.96035718477
Iteration 3: 9600.96035718477
Likelihood=-8671.067152757752
Iteration 87: 8671.067152757752
Likelihood=-8622.447555801735
Iteration 20: 8622.447555801735
Likelihood=-9466.250672198992
Iteration 4: 9466.250672198992
Likelihood=-9103.320410564751
Iteration 9: 9103.320410564751
Likelihood=-9407.171107841805
Likelihood=-8671.024499311165
Iteration 88: 8671.024499311165
Likelihood=-9365.616907231975
Iteration 5: 9365.616907231975
Likelihood=-8615.99813889279
Iteration 21: 8615.99813889279
Likelihood=-9056.244614783756
Iteration 10: 9056.244614783756
Likelihood=-9135.76063239737
Iteration 5: 9135.76063239737
Likelihood=-9284.108021488228
Iteration 6: 9284.108021488228
Likelihood=-8671.005025533268
Iteration 89: 8671.005025533268
Likelihood=-8610.385983341559
Iteration 22: 8610.385983341559
Likelihood=-9014.04363358799
Iteration 11: 9014.04363358799
Likelihood=-9214.653627255608
Iteration 7: 9214.653627255608
Likelihood=-9089.66922531025
Iteration 6: 9089.66922531025
Likelihood=-8670.977243270838
Iteration 90: 8670.977243270838
Likelihood=-9156.053838735352
Iteration 8: 9156.053838735352
Likelihood=-8606.041318326397
Iteration 23: 8606.041318326397
Likelihood=-8976.949515801241
Iteration 12: 8976.949515801241
Likelihood=-9047.690713834394
Iteration 7: 9047.690713834394
Likelihood=-8670.954569909192
Iteration 91: 8670.954569909192
Likelihood=-9108.901724189003
Iteration 9: 9108.901724189003
Likelihood=-8602.73457826266
Iteration 24: 8602.73457826266
Likelihood=-8945.714920203607
Iteration 13: 8945.714920203607
Likelihood=-9005.861469445144
Iteration 8: 9005.861469445144
Likelihood=-9065.512008197285
Iteration 10: 9065.512008197285
Likelihood=-8670.931312180539
Iteration 92: 8670.931312180539
Likelihood=-8600.020930139224
Iteration 25: 8600.020930139224
Likelihood=-9028.780588514583
Iteration 11: 9028.780588514583
Likelihood=-8919.74856376062
Iteration 14: 8919.74856376062
Likelihood=-8966.545793833753
Iteration 9: 8966.545793833753
Likelihood=-8670.894084580916
Iteration 93: 8670.894084580916
Likelihood=-8994.70942247306
Iteration 12: 8994.70942247306
Likelihood=-8596.913770032028
Iteration 26: 8596.913770032028
Likelihood=-8899.737846972808
Iteration 15: 8899.737846972808
Likelihood=-8933.29894421268
Iteration 10: 8933.29894421268
Likelihood=-8967.20146961726
Iteration 13: 8967.20146961726
Likelihood=-8670.861371414896
Iteration 94: 8670.861371414896
Likelihood=-8594.356664253424
Iteration 27: 8594.356664253424
Likelihood=-8883.518237466635
Iteration 16: 8883.518237466635
Likelihood=-8946.628949761383
Iteration 14: 8946.628949761383
Likelihood=-8905.259094906121
Iteration 11: 8905.259094906121
Likelihood=-8670.835952761583
Iteration 95: 8670.835952761583
Likelihood=-8592.666484395648
Iteration 28: 8592.666484395648
Likelihood=-8929.863872501768
Iteration 15: 8929.863872501768
Likelihood=-8870.16145716715
Iteration 17: 8870.16145716715
Likelihood=-8881.036997142539
Iteration 12: 8881.036997142539
Likelihood=-8670.81247641236
Iteration 96: 8670.81247641236
Likelihood=-8917.840976308229
Iteration 16: 8917.840976308229
Likelihood=-8589.748530375768
Iteration 29: 8589.748530375768
Likelihood=-8859.666314658423
Iteration 18: 8859.666314658423
Likelihood=-8862.303048769962
Iteration 13: 8862.303048769962
Likelihood=-8908.817346238251
Iteration 17: 8908.817346238251
Likelihood=-8670.790733291618
Iteration 97: 8670.790733291618
Likelihood=-8587.897791301679
Iteration 30: 8587.897791301679
Likelihood=-8900.790786089477
Iteration 18: 8900.790786089477
Likelihood=-8850.615494964528
Iteration 19: 8850.615494964528
Likelihood=-8849.620237531148
Iteration 14: 8849.620237531148
Likelihood=-8670.76661299006
Iteration 98: 8670.76661299006
Likelihood=-8892.670301819217
Iteration 19: 8892.670301819217
Likelihood=-8586.091360754363
Iteration 31: 8586.091360754363
Likelihood=-8844.287235334608
Iteration 20: 8844.287235334608
Likelihood=-8843.875784948852
Iteration 15: 8843.875784948852
Likelihood=-8886.76185946938
Iteration 20: 8886.76185946938
Likelihood=-8670.732766579127
Iteration 99: 8670.732766579127
Likelihood=-8585.005154178838
Iteration 32: 8585.005154178838
Likelihood=-8839.681904901252
Iteration 21: 8839.681904901252
Likelihood=-8838.918871890524
Iteration 16: 8838.918871890524
Likelihood=-8881.816196435368
Iteration 21: 8881.816196435368
Likelihood=-8670.717278673532
Iteration 100: 8670.717278673532
Likelihood=-8584.290546731288
Iteration 33: 8584.290546731288
Likelihood=-8878.641616741279
Iteration 22: 8878.641616741279
Likelihood=-8834.379741736235
Iteration 22: 8834.379741736235
Likelihood=-8832.689106538335
Iteration 17: 8832.689106538335
Likelihood=-8670.699307771843
Iteration 101: 8670.699307771843
Likelihood=-8875.530536724544
Iteration 23: 8875.530536724544
Likelihood=-8583.3327453125
Iteration 34: 8583.3327453125
Likelihood=-8829.682134027986
Iteration 23: 8829.682134027986
Likelihood=-8827.817010306093
Iteration 18: 8827.817010306093
Likelihood=-8871.167353974868
Iteration 24: 8871.167353974868
Likelihood=-8670.67180075011
Iteration 102: 8670.67180075011
Likelihood=-8582.638277701952
Iteration 35: 8582.638277701952
Likelihood=-8867.658769366375
Iteration 25: 8867.658769366375
Likelihood=-8827.066171373834
Iteration 24: 8827.066171373834
Likelihood=-8824.673530710123
Iteration 19: 8824.673530710123
Likelihood=-8670.636325337244
Iteration 103: 8670.636325337244
Likelihood=-8581.741568339074
Iteration 36: 8581.741568339074
Likelihood=-8865.036501349845
Iteration 26: 8865.036501349845
Likelihood=-8825.024502154967
Iteration 25: 8825.024502154967
Likelihood=-8823.01191067996
Iteration 20: 8823.01191067996
Likelihood=-8670.61520087887
Iteration 104: 8670.61520087887
Likelihood=-8863.069770979982
Iteration 27: 8863.069770979982
Likelihood=-8581.32670730306
Iteration 37: 8581.32670730306
Likelihood=-8823.728786411448
Iteration 26: 8823.728786411448
Likelihood=-8821.285256151568
Iteration 21: 8821.285256151568
Likelihood=-8861.297838567998
Iteration 28: 8861.297838567998
Likelihood=-8670.587492506642
Iteration 105: 8670.587492506642
Likelihood=-8580.89128764137
Iteration 38: 8580.89128764137
Likelihood=-8859.271681554832
Iteration 29: 8859.271681554832
Likelihood=-8821.570979780701
Iteration 27: 8821.570979780701
Likelihood=-8819.667096573901
Iteration 22: 8819.667096573901
Likelihood=-8670.555987864987
Iteration 106: 8670.555987864987
Likelihood=-8580.335189020416
Iteration 39: 8580.335189020416
Likelihood=-8858.281878083424
Iteration 30: 8858.281878083424
Likelihood=-8820.54626417508
Iteration 28: 8820.54626417508
Likelihood=-8817.481837288316
Iteration 23: 8817.481837288316
Likelihood=-8857.233734835108
Iteration 31: 8857.233734835108
Likelihood=-8670.52259750566
Iteration 107: 8670.52259750566
Likelihood=-8579.51683145533
Iteration 40: 8579.51683145533
Likelihood=-8818.741277662752
Iteration 29: 8818.741277662752
Likelihood=-8856.343144542205
Iteration 32: 8856.343144542205
Likelihood=-8815.327877355225
Iteration 24: 8815.327877355225
Likelihood=-8670.495619654552
Iteration 108: 8670.495619654552
Likelihood=-8578.829878049411
Iteration 41: 8578.829878049411
Likelihood=-8855.795143315698
Iteration 33: 8855.795143315698
Likelihood=-8818.044481743224
Iteration 30: 8818.044481743224
Likelihood=-8813.222217706061
Iteration 25: 8813.222217706061
Likelihood=-8670.471825457485
Iteration 109: 8670.471825457485
Likelihood=-8853.92749560959
Iteration 34: 8853.92749560959
Likelihood=-8577.764222063264
Iteration 42: 8577.764222063264
Likelihood=-8817.494462422152
Iteration 31: 8817.494462422152
Likelihood=-8812.247295392766
Iteration 26: 8812.247295392766
Likelihood=-8853.863292387165
Likelihood=-8670.454961539443
Iteration 110: 8670.454961539443
Likelihood=-8577.254847210585
Iteration 43: 8577.254847210585
Likelihood=-8853.283202303473
Iteration 35: 8853.283202303473
Likelihood=-8816.484079169233
Iteration 32: 8816.484079169233
Likelihood=-8811.193878369024
Iteration 27: 8811.193878369024
Likelihood=-8670.424672713674
Iteration 111: 8670.424672713674
Likelihood=-8576.308572596072
Iteration 44: 8576.308572596072
Likelihood=-8852.51213241331
Iteration 36: 8852.51213241331
Likelihood=-8815.19761153896
Iteration 33: 8815.19761153896
Likelihood=-8810.593896971583
Iteration 28: 8810.593896971583
Likelihood=-8670.387697970496
Iteration 112: 8670.387697970496
Likelihood=-8851.530680976923
Iteration 37: 8851.530680976923
Likelihood=-8575.904002705316
Iteration 45: 8575.904002705316
Likelihood=-8814.286361661212
Iteration 34: 8814.286361661212
Likelihood=-8809.632068048202
Iteration 29: 8809.632068048202
Likelihood=-8850.964343862563
Iteration 38: 8850.964343862563
Likelihood=-8670.349481190058
Iteration 113: 8670.349481190058
Likelihood=-8575.487985189848
Iteration 46: 8575.487985189848
Likelihood=-8850.529532127917
Iteration 39: 8850.529532127917
Likelihood=-8813.627815697073
Iteration 35: 8813.627815697073
Likelihood=-8808.543103115297
Iteration 30: 8808.543103115297
Likelihood=-8670.325062935348
Iteration 114: 8670.325062935348
Likelihood=-8575.431357295762
Iteration 47: 8575.431357295762
Likelihood=-8849.92074458981
Iteration 40: 8849.92074458981
Likelihood=-8813.157397431874
Iteration 36: 8813.157397431874
Likelihood=-8808.066492423919
Iteration 31: 8808.066492423919
Likelihood=-8670.306387000524
Iteration 115: 8670.306387000524
Likelihood=-8849.726772281696
Iteration 41: 8849.726772281696
Likelihood=-8574.849871794144
Iteration 48: 8574.849871794144
Likelihood=-8812.669520792642
Iteration 37: 8812.669520792642
Likelihood=-8849.452872119475
Iteration 42: 8849.452872119475
Likelihood=-8807.422339252624
Iteration 32: 8807.422339252624
Likelihood=-8670.286835864097
Iteration 116: 8670.286835864097
Likelihood=-8574.6915355805
Iteration 49: 8574.6915355805
Likelihood=-8848.561255694134
Iteration 43: 8848.561255694134
Likelihood=-8811.845781256121
Iteration 38: 8811.845781256121
Likelihood=-8807.103103431877
Iteration 33: 8807.103103431877
Likelihood=-8670.267877723738
Iteration 117: 8670.267877723738
Likelihood=-8574.485497166363
Iteration 50: 8574.485497166363
Likelihood=-8848.14492769249
Iteration 44: 8848.14492769249
Likelihood=-8811.16611421968
Iteration 39: 8811.16611421968
Likelihood=-8806.658489888889
Iteration 34: 8806.658489888889
Likelihood=-8847.729286471338
Iteration 45: 8847.729286471338
Likelihood=-8670.24933512744
Iteration 118: 8670.24933512744
Likelihood=-8574.186705009985
Iteration 51: 8574.186705009985
Likelihood=-8847.444219468613
Iteration 46: 8847.444219468613
Likelihood=-8810.729325556485
Iteration 40: 8810.729325556485
Likelihood=-8806.148522161631
Iteration 35: 8806.148522161631
Likelihood=-8670.227917319155
Iteration 119: 8670.227917319155
Likelihood=-8574.075579888744
Iteration 52: 8574.075579888744
Likelihood=-8847.131814063483
Iteration 47: 8847.131814063483
Likelihood=-8810.329337914894
Iteration 41: 8810.329337914894
Likelihood=-8805.603193996598
Iteration 36: 8805.603193996598
Likelihood=-8670.21468775358
Iteration 120: 8670.21468775358
Likelihood=-8573.655861450716
Iteration 53: 8573.655861450716
Likelihood=-8846.901189499731
Iteration 48: 8846.901189499731
Likelihood=-8670.19566225595
Iteration 121: 8670.19566225595
Likelihood=-8809.96147294123
Iteration 42: 8809.96147294123
Likelihood=-8804.980858435729
Iteration 37: 8804.980858435729
Likelihood=-8573.543894967077
Iteration 54: 8573.543894967077
Likelihood=-8846.70834058116
Iteration 49: 8846.70834058116
Likelihood=-8670.172955840048
Iteration 122: 8670.172955840048
Likelihood=-8809.412174430254
Iteration 43: 8809.412174430254
Likelihood=-8804.5346950695
Iteration 38: 8804.5346950695
Likelihood=-8573.331068215
Iteration 55: 8573.331068215
Likelihood=-8670.150210085516
Iteration 123: 8670.150210085516
Likelihood=-8846.302782951543
Iteration 50: 8846.302782951543
Likelihood=-8809.066030836206
Iteration 44: 8809.066030836206
Likelihood=-8804.230540423652
Iteration 39: 8804.230540423652
Likelihood=-8670.130902959687
Iteration 124: 8670.130902959687
Likelihood=-8573.087117484545
Iteration 56: 8573.087117484545
Likelihood=-8846.452151006044
Likelihood=-8670.116838741918
Iteration 125: 8670.116838741918
Likelihood=-8808.621017056452
Iteration 45: 8808.621017056452
Likelihood=-8803.593729940145
Iteration 40: 8803.593729940145
Likelihood=-8572.827345147136
Iteration 57: 8572.827345147136
Likelihood=-8846.158567121605
Iteration 51: 8846.158567121605
Likelihood=-8670.104264294327
Iteration 126: 8670.104264294327
Likelihood=-8808.291803911705
Iteration 46: 8808.291803911705
Likelihood=-8803.327269328023
Iteration 41: 8803.327269328023
Likelihood=-8572.644069562375
Iteration 58: 8572.644069562375
Likelihood=-8670.084613260911
Iteration 127: 8670.084613260911
Likelihood=-8845.956929180245
Iteration 52: 8845.956929180245
Likelihood=-8807.976826183027
Iteration 47: 8807.976826183027
Likelihood=-8802.965335465195
Iteration 42: 8802.965335465195
Likelihood=-8670.074402732409
Iteration 128: 8670.074402732409
Likelihood=-8572.472765013132
Iteration 59: 8572.472765013132
Likelihood=-8845.80124750239
Iteration 53: 8845.80124750239
Likelihood=-8670.05931829801
Iteration 129: 8670.05931829801
Likelihood=-8807.885416923571
Iteration 48: 8807.885416923571
Likelihood=-8802.976035379654
Likelihood=-8572.32029067384
Iteration 60: 8572.32029067384
Likelihood=-8845.601230564955
Iteration 54: 8845.601230564955
Likelihood=-8670.043546497202
Iteration 130: 8670.043546497202
Likelihood=-8807.527752240072
Iteration 49: 8807.527752240072
Likelihood=-8802.765103765683
Iteration 43: 8802.765103765683
Likelihood=-8670.026886455093
Iteration 131: 8670.026886455093
Likelihood=-8572.165456087849
Iteration 61: 8572.165456087849
Likelihood=-8845.385699167668
Iteration 55: 8845.385699167668
Likelihood=-8670.017049175984
Iteration 132: 8670.017049175984
Likelihood=-8807.41640023771
Iteration 50: 8807.41640023771
Likelihood=-8802.474493389931
Iteration 44: 8802.474493389931
Likelihood=-8571.983148145893
Iteration 62: 8571.983148145893
Likelihood=-8845.18054678822
Iteration 56: 8845.18054678822
Likelihood=-8669.999749110164
Iteration 133: 8669.999749110164
Likelihood=-8807.271760893134
Iteration 51: 8807.271760893134
Likelihood=-8802.2988504247
Iteration 45: 8802.2988504247
Likelihood=-8571.882296419735
Iteration 63: 8571.882296419735
Likelihood=-8669.989150798387
Iteration 134: 8669.989150798387
Likelihood=-8845.009662906528
Iteration 57: 8845.009662906528
Likelihood=-8807.132153204708
Iteration 52: 8807.132153204708
Likelihood=-8802.120401755808
Iteration 46: 8802.120401755808
Likelihood=-8669.972899065531
Iteration 135: 8669.972899065531
Likelihood=-8571.714164877978
Iteration 64: 8571.714164877978
Likelihood=-8844.892098714634
Iteration 58: 8844.892098714634
Likelihood=-8669.96144358574
Iteration 136: 8669.96144358574
Likelihood=-8806.957391744801
Iteration 53: 8806.957391744801
Likelihood=-8801.916853332637
Iteration 47: 8801.916853332637
Likelihood=-8571.595515731324
Iteration 65: 8571.595515731324
Likelihood=-8844.738635758176
Iteration 59: 8844.738635758176
Likelihood=-8669.95299607778
Iteration 137: 8669.95299607778
Likelihood=-8806.813038088027
Iteration 54: 8806.813038088027
Likelihood=-8801.666234079414
Iteration 48: 8801.666234079414
Likelihood=-9925.971733332348
Iteration 0: 9925.971733332348
Iteration 1: 9925.971733332348
Likelihood=-8571.520905017285
Iteration 66: 8571.520905017285
Likelihood=-8844.585419935334
Iteration 60: 8844.585419935334
Likelihood=-9652.806597605653
Iteration 2: 9652.806597605653
Likelihood=-8806.646203533863
Iteration 55: 8806.646203533863
Likelihood=-8801.44555563666
Iteration 49: 8801.44555563666
Likelihood=-8571.399940406165
Iteration 67: 8571.399940406165
Likelihood=-8844.481948595798
Iteration 61: 8844.481948595798
Likelihood=-9473.28688795597
Iteration 3: 9473.28688795597
Likelihood=-8806.423830398318
Iteration 56: 8806.423830398318
Likelihood=-8801.225218098678
Iteration 50: 8801.225218098678
Likelihood=-9348.803916250681
Iteration 4: 9348.803916250681
Likelihood=-8571.276486441804
Iteration 68: 8571.276486441804
Likelihood=-8844.369678157382
Iteration 62: 8844.369678157382
Likelihood=-9247.472399307488
Iteration 5: 9247.472399307488
Likelihood=-8806.23365046622
Iteration 57: 8806.23365046622
Likelihood=-8801.144654160624
Iteration 51: 8801.144654160624
Likelihood=-8571.13879305186
Iteration 69: 8571.13879305186
Likelihood=-8844.172132604093
Iteration 63: 8844.172132604093
Likelihood=-9158.377234917847
Iteration 6: 9158.377234917847
Likelihood=-8806.104238530485
Iteration 58: 8806.104238530485
Likelihood=-8800.94634814641
Iteration 52: 8800.94634814641
Likelihood=-8571.01355033517
Iteration 70: 8571.01355033517
Likelihood=-9078.483634833343
Iteration 7: 9078.483634833343
Likelihood=-8844.074490480949
Iteration 64: 8844.074490480949
Likelihood=-8805.943269580055
Iteration 59: 8805.943269580055
Likelihood=-9008.911859042268
Iteration 8: 9008.911859042268
Likelihood=-8800.979287265935
Likelihood=-8570.90377791838
Iteration 71: 8570.90377791838
Likelihood=-8843.996744013277
Iteration 65: 8843.996744013277
Likelihood=-8950.123954213894
Iteration 9: 8950.123954213894
Likelihood=-8805.768164451962
Iteration 60: 8805.768164451962
Likelihood=-8800.826613605255
Iteration 53: 8800.826613605255
Likelihood=-8570.811294140489
Iteration 72: 8570.811294140489
Likelihood=-8843.85505187261
Iteration 66: 8843.85505187261
Likelihood=-8898.886476114902
Iteration 10: 8898.886476114902
Likelihood=-8805.548928049997
Iteration 61: 8805.548928049997
Likelihood=-8800.657297678428
Iteration 54: 8800.657297678428
Likelihood=-8570.74080734148
Iteration 73: 8570.74080734148
Likelihood=-8856.351555205936
Iteration 11: 8856.351555205936
Likelihood=-8843.750392424676
Iteration 67: 8843.750392424676
Likelihood=-8819.72422778508
Iteration 12: 8819.72422778508
Likelihood=-8805.382130385347
Iteration 62: 8805.382130385347
Likelihood=-8800.477538578534
Iteration 55: 8800.477538578534
Likelihood=-8570.650489985184
Iteration 74: 8570.650489985184
Likelihood=-8843.519734170237
Iteration 68: 8843.519734170237
Likelihood=-8787.521303261135
Iteration 13: 8787.521303261135
Likelihood=-8805.262159109985
Iteration 63: 8805.262159109985
Likelihood=-8800.336794621975
Iteration 56: 8800.336794621975
Likelihood=-8570.574488642924
Iteration 75: 8570.574488642924
Likelihood=-8843.439477822363
Iteration 69: 8843.439477822363
Likelihood=-8761.34056711308
Iteration 14: 8761.34056711308
Likelihood=-8805.160797514538
Iteration 64: 8805.160797514538
Likelihood=-8737.991398719603
Iteration 15: 8737.991398719603
Likelihood=-8800.208261167998
Iteration 57: 8800.208261167998
Likelihood=-8570.510019292757
Iteration 76: 8570.510019292757
Likelihood=-8843.350036577289
Iteration 70: 8843.350036577289
Likelihood=-8719.680154710015
Iteration 16: 8719.680154710015
Likelihood=-8804.987172759193
Iteration 65: 8804.987172759193
Likelihood=-8570.410846000226
Iteration 77: 8570.410846000226
Likelihood=-8800.027787085492
Iteration 58: 8800.027787085492
Likelihood=-8843.268556030405
Iteration 71: 8843.268556030405
Likelihood=-8706.794928099644
Iteration 17: 8706.794928099644
Likelihood=-8805.034102988731
Likelihood=-8570.428162103288
Likelihood=-8799.932978892313
Iteration 59: 8799.932978892313
Likelihood=-8696.874271717266
Iteration 18: 8696.874271717266
Likelihood=-8843.202642938199
Iteration 72: 8843.202642938199
Likelihood=-8804.906793512135
Iteration 66: 8804.906793512135
Likelihood=-8690.072848833515
Iteration 19: 8690.072848833515
Likelihood=-8570.369630029769
Iteration 78: 8570.369630029769
Likelihood=-8799.833538592351
Iteration 60: 8799.833538592351
Likelihood=-8843.047973699966
Iteration 73: 8843.047973699966
Likelihood=-8682.816715827923
Iteration 20: 8682.816715827923
Likelihood=-8804.814348056718
Iteration 67: 8804.814348056718
Likelihood=-8570.298620548521
Iteration 79: 8570.298620548521
Likelihood=-8799.771472355556
Iteration 61: 8799.771472355556
Likelihood=-8843.062182934735
Likelihood=-8673.716730211765
Iteration 21: 8673.716730211765
Likelihood=-8804.674262336746
Iteration 68: 8804.674262336746
Likelihood=-8570.224972034992
Iteration 80: 8570.224972034992
Likelihood=-8673.390978811653
Likelihood=-8799.715795594897
Iteration 62: 8799.715795594897
Likelihood=-8843.001048361575
Iteration 74: 8843.001048361575
Likelihood=-8670.688966376765
Iteration 22: 8670.688966376765
Likelihood=-8804.672374803627
Likelihood=-8570.15359507549
Iteration 81: 8570.15359507549
Likelihood=-8799.646136202324
Iteration 63: 8799.646136202324
Likelihood=-8842.950547663708
Iteration 75: 8842.950547663708
Likelihood=-8666.48435974955
Iteration 23: 8666.48435974955
Likelihood=-8804.62804600422
Iteration 69: 8804.62804600422
Likelihood=-8570.101637480364
Iteration 82: 8570.101637480364
Likelihood=-8799.557133348297
Iteration 64: 8799.557133348297
Likelihood=-8663.73722950002
Iteration 24: 8663.73722950002
Likelihood=-8842.810034021542
Iteration 76: 8842.810034021542
Likelihood=-8804.579310826011
Iteration 70: 8804.579310826011
Likelihood=-8659.598695398567
Iteration 25: 8659.598695398567
Likelihood=-8570.036389517069
Iteration 83: 8570.036389517069
Likelihood=-8799.457688824004
Iteration 65: 8799.457688824004
Likelihood=-8842.71201111794
Iteration 77: 8842.71201111794
Likelihood=-8655.924803249425
Iteration 26: 8655.924803249425
Likelihood=-8804.526980773175
Iteration 71: 8804.526980773175
Likelihood=-8569.993840043253
Iteration 84: 8569.993840043253
Likelihood=-8799.374838626387
Iteration 66: 8799.374838626387
Likelihood=-8842.629205620644
Iteration 78: 8842.629205620644
Likelihood=-8653.746991369397
Iteration 27: 8653.746991369397
Likelihood=-8804.4801408437
Iteration 72: 8804.4801408437
Likelihood=-8569.932903675253
Iteration 85: 8569.932903675253
Likelihood=-8651.189515882015
Iteration 28: 8651.189515882015
Likelihood=-8799.272526717912
Iteration 67: 8799.272526717912
Likelihood=-8842.518206488585
Iteration 79: 8842.518206488585
Likelihood=-8649.637839350671
Iteration 29: 8649.637839350671
Likelihood=-8804.428627708065
Iteration 73: 8804.428627708065
Likelihood=-8569.886367236677
Iteration 86: 8569.886367236677
Likelihood=-8842.478088320227
Iteration 80: 8842.478088320227
Likelihood=-8799.19241534767
Iteration 68: 8799.19241534767
Likelihood=-8648.366466895357
Iteration 30: 8648.366466895357
Likelihood=-8804.370858873192
Iteration 74: 8804.370858873192
Likelihood=-8569.824712727925
Iteration 87: 8569.824712727925
Likelihood=-8842.370869953542
Iteration 81: 8842.370869953542
Likelihood=-8646.87619492837
Iteration 31: 8646.87619492837
Likelihood=-8799.147303435933
Iteration 69: 8799.147303435933
Likelihood=-8804.326685671193
Iteration 75: 8804.326685671193
Likelihood=-8569.77799199453
Iteration 88: 8569.77799199453
Likelihood=-8646.069240772234
Iteration 32: 8646.069240772234
Likelihood=-8842.341718568323
Iteration 82: 8842.341718568323
Likelihood=-8799.08134611738
Iteration 70: 8799.08134611738
Likelihood=-8644.21942529744
Iteration 33: 8644.21942529744
Likelihood=-8804.289143081065
Iteration 76: 8804.289143081065
Likelihood=-8569.733605829966
Iteration 89: 8569.733605829966
Likelihood=-8842.272819193471
Iteration 83: 8842.272819193471
Likelihood=-8799.028637016965
Iteration 71: 8799.028637016965
Likelihood=-8643.081960669066
Iteration 34: 8643.081960669066
Likelihood=-8804.205698064401
Iteration 77: 8804.205698064401
Likelihood=-8569.705458947072
Iteration 90: 8569.705458947072
Likelihood=-8642.160750741617
Iteration 35: 8642.160750741617
Likelihood=-8842.240154272327
Iteration 84: 8842.240154272327
Likelihood=-8798.973353025867
Iteration 72: 8798.973353025867
Likelihood=-8804.185336802955
Iteration 78: 8804.185336802955
Likelihood=-8641.447495572627
Iteration 36: 8641.447495572627
Likelihood=-8569.672232983592
Iteration 91: 8569.672232983592
Likelihood=-8842.165291000281
Iteration 85: 8842.165291000281
Likelihood=-8798.933718335182
Iteration 73: 8798.933718335182
Likelihood=-8640.943445490333
Iteration 37: 8640.943445490333
Likelihood=-8804.153175697475
Iteration 79: 8804.153175697475
Likelihood=-8569.645826970705
Iteration 92: 8569.645826970705
Likelihood=-8842.138579351498
Iteration 86: 8842.138579351498
Likelihood=-8798.867366841221
Iteration 74: 8798.867366841221
Likelihood=-8640.219272604803
Iteration 38: 8640.219272604803
Likelihood=-8804.1294856285
Iteration 80: 8804.1294856285
Likelihood=-8569.61891014904
Iteration 93: 8569.61891014904
Likelihood=-8639.41566914185
Iteration 39: 8639.41566914185
Likelihood=-8842.042466620567
Iteration 87: 8842.042466620567
Likelihood=-8798.842776088863
Iteration 75: 8798.842776088863
Likelihood=-8638.987687435758
Iteration 40: 8638.987687435758
Likelihood=-8804.093434983619
Iteration 81: 8804.093434983619
Likelihood=-8569.572191135256
Iteration 94: 8569.572191135256
Likelihood=-8842.00839600971
Iteration 88: 8842.00839600971
Likelihood=-8798.78247119308
Iteration 76: 8798.78247119308
Likelihood=-8638.356720156697
Iteration 41: 8638.356720156697
Likelihood=-8804.059888658732
Iteration 82: 8804.059888658732
Likelihood=-8569.539392761837
Iteration 95: 8569.539392761837
Likelihood=-8841.974583610541
Iteration 89: 8841.974583610541
Likelihood=-8638.513472368697
Likelihood=-8798.792397758602
Likelihood=-8804.028607805772
Iteration 83: 8804.028607805772
Likelihood=-8569.513051850408
Iteration 96: 8569.513051850408
Likelihood=-8638.020670706948
Iteration 42: 8638.020670706948
Likelihood=-8841.935892439638
Iteration 90: 8841.935892439638
Likelihood=-8798.756506314601
Iteration 77: 8798.756506314601
Likelihood=-8637.62110648741
Iteration 43: 8637.62110648741
Likelihood=-8804.022553801396
Likelihood=-8569.49138984031
Iteration 97: 8569.49138984031
Likelihood=-8841.893550772786
Iteration 91: 8841.893550772786
Likelihood=-8798.726292725043
Iteration 78: 8798.726292725043
Likelihood=-8637.095179158692
Iteration 44: 8637.095179158692
Likelihood=-8803.996397580067
Iteration 84: 8803.996397580067
Likelihood=-8569.464730098733
Iteration 98: 8569.464730098733
Likelihood=-8841.849031630112
Iteration 92: 8841.849031630112
Likelihood=-8798.687957894943
Iteration 79: 8798.687957894943
Likelihood=-8636.969123382682
Iteration 45: 8636.969123382682
Likelihood=-8841.806522145534
Iteration 93: 8841.806522145534
Likelihood=-8803.947412573161
Iteration 85: 8803.947412573161
Likelihood=-8569.446526626447
Iteration 99: 8569.446526626447
Likelihood=-8841.754677694189
Iteration 94: 8841.754677694189
Likelihood=-8798.668117520869
Iteration 80: 8798.668117520869
Likelihood=-8636.636008456042
Iteration 46: 8636.636008456042
Likelihood=-8803.883529149829
Iteration 86: 8803.883529149829
Likelihood=-8569.396327234077
Iteration 100: 8569.396327234077
Likelihood=-8841.697336588315
Iteration 95: 8841.697336588315
Likelihood=-8798.647622363027
Iteration 81: 8798.647622363027
Likelihood=-8636.408790429992
Iteration 47: 8636.408790429992
Likelihood=-8841.619741633369
Iteration 96: 8841.619741633369
Likelihood=-8803.837360520582
Iteration 87: 8803.837360520582
Likelihood=-8569.377200615943
Iteration 101: 8569.377200615943
Likelihood=-8798.614203020914
Iteration 82: 8798.614203020914
Likelihood=-8636.14738278111
Iteration 48: 8636.14738278111
Likelihood=-8841.579180348355
Iteration 97: 8841.579180348355
Likelihood=-8803.8360165976
Likelihood=-8569.355693159176
Iteration 102: 8569.355693159176
Likelihood=-8841.546339412873
Iteration 98: 8841.546339412873
Likelihood=-8798.590143868052
Iteration 83: 8798.590143868052
Likelihood=-8635.778868473764
Iteration 49: 8635.778868473764
Likelihood=-8803.811816748814
Iteration 88: 8803.811816748814
Likelihood=-8569.322635098413
Iteration 103: 8569.322635098413
Likelihood=-8841.519303014951
Iteration 99: 8841.519303014951
Likelihood=-8798.55611017035
Iteration 84: 8798.55611017035
Likelihood=-8635.677334882492
Iteration 50: 8635.677334882492
Likelihood=-8841.488842343877
Iteration 100: 8841.488842343877
Likelihood=-8803.773555313142
Iteration 89: 8803.773555313142
Likelihood=-8569.289330429765
Iteration 104: 8569.289330429765
Likelihood=-8841.448112414982
Iteration 101: 8841.448112414982
Likelihood=-8798.527236271333
Iteration 85: 8798.527236271333
Likelihood=-8635.036156950337
Iteration 51: 8635.036156950337
Likelihood=-8803.736177665298
Iteration 90: 8803.736177665298
Likelihood=-8569.238033821657
Iteration 105: 8569.238033821657
Likelihood=-8841.405927161155
Iteration 102: 8841.405927161155
Likelihood=-8798.494410237556
Iteration 86: 8798.494410237556
Likelihood=-8634.849334736524
Iteration 52: 8634.849334736524
Likelihood=-8841.385960053325
Iteration 103: 8841.385960053325
Likelihood=-8803.699096952803
Iteration 91: 8803.699096952803
Likelihood=-8569.212134455433
Iteration 106: 8569.212134455433
Likelihood=-8798.470739910234
Iteration 87: 8798.470739910234
Likelihood=-8634.509321934525
Iteration 53: 8634.509321934525
Likelihood=-8841.352144834236
Iteration 104: 8841.352144834236
Likelihood=-8569.171994563349
Iteration 107: 8569.171994563349
Likelihood=-8803.66459566945
Iteration 92: 8803.66459566945
Likelihood=-8841.329877552638
Iteration 105: 8841.329877552638
Likelihood=-8798.444374274668
Iteration 88: 8798.444374274668
Likelihood=-8634.259356982524
Iteration 54: 8634.259356982524
Likelihood=-8569.183866085665
Likelihood=-8803.642838549784
Iteration 93: 8803.642838549784
Likelihood=-8841.296994434124
Iteration 106: 8841.296994434124
Likelihood=-8798.403749251425
Iteration 89: 8798.403749251425
Likelihood=-8633.901432424256
Iteration 55: 8633.901432424256
Likelihood=-8841.244443594665
Iteration 107: 8841.244443594665
Likelihood=-8569.152859510956
Iteration 108: 8569.152859510956
Likelihood=-8803.617989377042
Iteration 94: 8803.617989377042
Likelihood=-8798.374635141721
Iteration 90: 8798.374635141721
Likelihood=-8841.216093493693
Iteration 108: 8841.216093493693
Likelihood=-8633.701548063187
Iteration 56: 8633.701548063187
Likelihood=-8569.128393239334
Iteration 109: 8569.128393239334
Likelihood=-8803.596798709696
Iteration 95: 8803.596798709696
Likelihood=-8841.192865352452
Iteration 109: 8841.192865352452
Likelihood=-8798.34299812031
Iteration 91: 8798.34299812031
Likelihood=-8633.529512964316
Iteration 57: 8633.529512964316
Likelihood=-8841.156037475752
Iteration 110: 8841.156037475752
Likelihood=-8569.098609301047
Iteration 110: 8569.098609301047
Likelihood=-8803.576515672834
Iteration 96: 8803.576515672834
Likelihood=-8798.322780900875
Iteration 92: 8798.322780900875
Likelihood=-8633.347655110847
Iteration 58: 8633.347655110847
Likelihood=-8841.143130804057
Iteration 111: 8841.143130804057
Likelihood=-8569.090802827399
Iteration 111: 8569.090802827399
Likelihood=-8803.547773008297
Iteration 97: 8803.547773008297
Likelihood=-8841.110220019962
Iteration 112: 8841.110220019962
Likelihood=-8798.308714975761
Iteration 93: 8798.308714975761
Likelihood=-8633.112019492157
Iteration 59: 8633.112019492157
Likelihood=-10007.491302266459
Iteration 0: 10007.491302266459
Iteration 1: 10007.491302266459
Likelihood=-8803.540088623151
Iteration 98: 8803.540088623151
Likelihood=-8841.095040043267
Iteration 113: 8841.095040043267
Likelihood=-8798.284473451607
Iteration 94: 8798.284473451607
Likelihood=-8632.960744881013
Iteration 60: 8632.960744881013
Likelihood=-9772.394158207884
Iteration 2: 9772.394158207884
Likelihood=-9876.008682570216
Iteration 0: 9876.008682570216
Iteration 1: 9876.008682570216
Likelihood=-8841.055668621257
Iteration 114: 8841.055668621257
Likelihood=-8798.267987479432
Iteration 95: 8798.267987479432
Likelihood=-8841.028609115683
Iteration 115: 8841.028609115683
Likelihood=-8632.744180305157
Iteration 61: 8632.744180305157
Likelihood=-9615.152497854126
Iteration 3: 9615.152497854126
Likelihood=-9653.920563271415
Iteration 2: 9653.920563271415
Likelihood=-8841.005654495686
Iteration 116: 8841.005654495686
Likelihood=-8798.246150826835
Iteration 96: 8798.246150826835
Likelihood=-8632.969474340129
Likelihood=-9496.421213294969
Iteration 4: 9496.421213294969
Likelihood=-9506.9443972726
Iteration 3: 9506.9443972726
Likelihood=-8840.983654025718
Iteration 117: 8840.983654025718
Likelihood=-8798.232247981632
Iteration 97: 8798.232247981632
Likelihood=-8632.641440031048
Iteration 62: 8632.641440031048
Likelihood=-9394.709629087556
Iteration 5: 9394.709629087556
Likelihood=-8840.957115133724
Iteration 118: 8840.957115133724
Likelihood=-9394.710152814112
Iteration 4: 9394.710152814112
Likelihood=-8840.940483009916
Iteration 119: 8840.940483009916
Likelihood=-8798.220582400307
Iteration 98: 8798.220582400307
Likelihood=-8632.478727048505
Iteration 63: 8632.478727048505
Likelihood=-9303.901735716714
Iteration 6: 9303.901735716714
Likelihood=-9296.6959893227
Iteration 5: 9296.6959893227
Likelihood=-8840.922975361527
Iteration 120: 8840.922975361527
Likelihood=-8798.219654337723
Likelihood=-8632.324166533454
Iteration 64: 8632.324166533454
Likelihood=-9225.667018190867
Iteration 7: 9225.667018190867
Likelihood=-9207.74662168628
Iteration 6: 9207.74662168628
Likelihood=-8840.906732469477
Iteration 121: 8840.906732469477
Likelihood=-8798.212384878252
Iteration 99: 8798.212384878252
Likelihood=-8632.190417854776
Iteration 65: 8632.190417854776
Likelihood=-8840.888850392153
Iteration 122: 8840.888850392153
Likelihood=-9154.03191328887
Iteration 8: 9154.03191328887
Likelihood=-9129.86166214944
Iteration 7: 9129.86166214944
Likelihood=-9907.602566053607
Iteration 0: 9907.602566053607
Iteration 1: 9907.602566053607
Likelihood=-8840.861772729648
Iteration 123: 8840.861772729648
Likelihood=-8632.061067163479
Iteration 66: 8632.061067163479
Likelihood=-9095.72338088843
Iteration 9: 9095.72338088843
Likelihood=-9058.99623307913
Iteration 8: 9058.99623307913
Likelihood=-8840.8404071382
Iteration 124: 8840.8404071382
Likelihood=-9669.949869638578
Iteration 2: 9669.949869638578
Likelihood=-8631.929246270629
Iteration 67: 8631.929246270629
Likelihood=-9046.420429047617
Iteration 10: 9046.420429047617
Likelihood=-8840.835582265672
Iteration 125: 8840.835582265672
Likelihood=-8999.944652238633
Iteration 9: 8999.944652238633
Likelihood=-9507.796963364077
Iteration 3: 9507.796963364077
Likelihood=-10113.106563766927
Iteration 0: 10113.106563766927
Iteration 1: 10113.106563766927
Likelihood=-8631.782637657801
Iteration 68: 8631.782637657801
Likelihood=-9005.887957619248
Iteration 11: 9005.887957619248
Likelihood=-8951.199357810723
Iteration 10: 8951.199357810723
Likelihood=-9894.375244030676
Iteration 2: 9894.375244030676
Likelihood=-9383.44892051691
Iteration 4: 9383.44892051691
Likelihood=-8631.659361752227
Iteration 69: 8631.659361752227
Likelihood=-8973.507300339737
Iteration 12: 8973.507300339737
Likelihood=-9744.007531180687
Iteration 3: 9744.007531180687
Likelihood=-8907.691205897318
Iteration 11: 8907.691205897318
Likelihood=-9276.635436111228
Iteration 5: 9276.635436111228
Likelihood=-9623.510877800938
Iteration 4: 9623.510877800938
Likelihood=-8631.57629496259
Iteration 70: 8631.57629496259
Likelihood=-8947.493355252664
Iteration 13: 8947.493355252664
Likelihood=-8873.139781058162
Iteration 12: 8873.139781058162
Likelihood=-9181.73849857289
Iteration 6: 9181.73849857289
Likelihood=-9516.629245446711
Iteration 5: 9516.629245446711
Likelihood=-8631.519447348965
Iteration 71: 8631.519447348965
Likelihood=-8925.959451140194
Iteration 14: 8925.959451140194
Likelihood=-8843.843541020622
Iteration 13: 8843.843541020622
Likelihood=-9419.742517487775
Iteration 6: 9419.742517487775
Likelihood=-9100.529384430727
Iteration 7: 9100.529384430727
Likelihood=-8631.469655620245
Iteration 72: 8631.469655620245
Likelihood=-9335.917903980362
Iteration 7: 9335.917903980362
Likelihood=-8909.446640748243
Iteration 15: 8909.446640748243
Likelihood=-8820.825797888585
Iteration 14: 8820.825797888585
Likelihood=-9027.304069965152
Iteration 8: 9027.304069965152
Likelihood=-9259.303148795356
Iteration 8: 9259.303148795356
Likelihood=-8631.318509767512
Iteration 73: 8631.318509767512
Likelihood=-8894.56760638075
Iteration 16: 8894.56760638075
Likelihood=-8802.813462866952
Iteration 15: 8802.813462866952
Likelihood=-8968.069223869657
Iteration 9: 8968.069223869657
Likelihood=-9196.391618620157
Iteration 9: 9196.391618620157
Likelihood=-8631.42262962827
Likelihood=-9144.005879332402
Iteration 10: 9144.005879332402
Likelihood=-8883.720351096628
Iteration 17: 8883.720351096628
Likelihood=-8786.37557216249
Iteration 16: 8786.37557216249
Likelihood=-8920.710284460443
Iteration 10: 8920.710284460443
Likelihood=-9099.005564507386
Iteration 11: 9099.005564507386
Likelihood=-8631.244509394852
Iteration 74: 8631.244509394852
Likelihood=-8876.26818448279
Iteration 18: 8876.26818448279
Likelihood=-8773.727880671617
Iteration 17: 8773.727880671617
Likelihood=-8879.298001959549
Iteration 11: 8879.298001959549
Likelihood=-9064.50132496016
Iteration 12: 9064.50132496016
Likelihood=-8631.15293617878
Iteration 75: 8631.15293617878
Likelihood=-8869.539740189472
Iteration 19: 8869.539740189472
Likelihood=-8764.919779828375
Iteration 18: 8764.919779828375
Likelihood=-9036.48137074193
Iteration 13: 9036.48137074193
Likelihood=-8848.368551557176
Iteration 12: 8848.368551557176
Likelihood=-8631.08191681824
Iteration 76: 8631.08191681824
Likelihood=-9012.880932391485
Iteration 14: 9012.880932391485
Likelihood=-8863.683457618661
Iteration 20: 8863.683457618661
Likelihood=-8756.609524195053
Iteration 19: 8756.609524195053
Likelihood=-8820.836337468505
Iteration 13: 8820.836337468505
Likelihood=-8996.074677195564
Iteration 15: 8996.074677195564
Likelihood=-8631.015253084966
Iteration 77: 8631.015253084966
Likelihood=-8858.363412640982
Iteration 21: 8858.363412640982
Likelihood=-8750.624452684708
Iteration 20: 8750.624452684708
Likelihood=-8798.661265117711
Iteration 14: 8798.661265117711
Likelihood=-8981.14384145656
Iteration 16: 8981.14384145656
Likelihood=-8630.94121382735
Iteration 78: 8630.94121382735
Likelihood=-8970.167880708683
Iteration 17: 8970.167880708683
Likelihood=-8853.213967336833
Iteration 22: 8853.213967336833
Likelihood=-8745.87537583624
Iteration 21: 8745.87537583624
Likelihood=-8782.385822988514
Iteration 15: 8782.385822988514
Likelihood=-8630.865027231697
Iteration 79: 8630.865027231697
Likelihood=-8963.038659295384
Iteration 18: 8963.038659295384
Likelihood=-8850.174523627265
Iteration 23: 8850.174523627265
Likelihood=-8741.493565040488
Iteration 22: 8741.493565040488
Likelihood=-8767.063940632834
Iteration 16: 8767.063940632834
Likelihood=-8956.986682780547
Iteration 19: 8956.986682780547
Likelihood=-8630.798469955493
Iteration 80: 8630.798469955493
Likelihood=-8846.729048566778
Iteration 24: 8846.729048566778
Likelihood=-8737.352583680602
Iteration 23: 8737.352583680602
Likelihood=-8756.696665235902
Iteration 17: 8756.696665235902
Likelihood=-8951.622438466191
Iteration 20: 8951.622438466191
Likelihood=-8630.755049712017
Iteration 81: 8630.755049712017
Likelihood=-8945.598251376648
Iteration 21: 8945.598251376648
Likelihood=-8844.679996757799
Iteration 25: 8844.679996757799
Likelihood=-8749.239574098174
Iteration 18: 8749.239574098174
Likelihood=-8735.31466226037
Iteration 24: 8735.31466226037
Likelihood=-8941.634331773259
Iteration 22: 8941.634331773259
Likelihood=-8630.68698240188
Iteration 82: 8630.68698240188
Likelihood=-8744.278712073497
Iteration 19: 8744.278712073497
Likelihood=-8841.665231518384
Iteration 26: 8841.665231518384
Likelihood=-8732.754539590731
Iteration 25: 8732.754539590731
Likelihood=-8938.87253361128
Iteration 23: 8938.87253361128
Likelihood=-8630.641286596421
Iteration 83: 8630.641286596421
Likelihood=-8936.199716324834
Iteration 24: 8936.199716324834
Likelihood=-8739.739370770805
Iteration 20: 8739.739370770805
Likelihood=-8839.709538770956
Iteration 27: 8839.709538770956
Likelihood=-8729.323856609803
Iteration 26: 8729.323856609803
Likelihood=-8630.573628887263
Iteration 84: 8630.573628887263
Likelihood=-8932.233243327611
Iteration 25: 8932.233243327611
Likelihood=-8733.936092787515
Iteration 21: 8733.936092787515
Likelihood=-8837.86125594865
Iteration 28: 8837.86125594865
Likelihood=-8727.506233348658
Iteration 27: 8727.506233348658
Likelihood=-8930.080609530383
Iteration 26: 8930.080609530383
Likelihood=-8630.482111295772
Iteration 85: 8630.482111295772
Likelihood=-8730.765710698734
Iteration 22: 8730.765710698734
Likelihood=-8836.51489819995
Iteration 29: 8836.51489819995
Likelihood=-8725.485592140443
Iteration 28: 8725.485592140443
Likelihood=-8927.780790642219
Iteration 27: 8927.780790642219
Likelihood=-8630.412412831844
Iteration 86: 8630.412412831844
Likelihood=-8926.399880911227
Iteration 28: 8926.399880911227
Likelihood=-8727.253389784444
Iteration 23: 8727.253389784444
Likelihood=-8835.226259180516
Iteration 30: 8835.226259180516
Likelihood=-8723.368334255862
Iteration 29: 8723.368334255862
Likelihood=-8630.361840397034
Iteration 87: 8630.361840397034
Likelihood=-8925.461156092424
Iteration 29: 8925.461156092424
Likelihood=-8725.724056120218
Iteration 24: 8725.724056120218
Likelihood=-8722.255198422876
Iteration 30: 8722.255198422876
Likelihood=-8834.231132188996
Iteration 31: 8834.231132188996
Likelihood=-8924.620245780387
Iteration 30: 8924.620245780387
Likelihood=-8630.317357693872
Iteration 88: 8630.317357693872
Likelihood=-8722.63159602994
Iteration 25: 8722.63159602994
Likelihood=-8923.566736203258
Iteration 31: 8923.566736203258
Likelihood=-8720.587328806068
Iteration 31: 8720.587328806068
Likelihood=-8832.46757811765
Iteration 32: 8832.46757811765
Likelihood=-8630.277118407275
Iteration 89: 8630.277118407275
Likelihood=-8922.560424562484
Iteration 32: 8922.560424562484
Likelihood=-8719.627670951895
Iteration 26: 8719.627670951895
Likelihood=-8719.33946669662
Iteration 32: 8719.33946669662
Likelihood=-8831.659396294112
Iteration 33: 8831.659396294112
Likelihood=-8630.231923942085
Iteration 90: 8630.231923942085
Likelihood=-8921.620529184696
Iteration 33: 8921.620529184696
Likelihood=-8717.23570132197
Iteration 27: 8717.23570132197
Likelihood=-8718.370770039375
Iteration 33: 8718.370770039375
Likelihood=-8830.774285060437
Iteration 34: 8830.774285060437
Likelihood=-8920.990536639578
Iteration 34: 8920.990536639578
Likelihood=-8630.186536898469
Iteration 91: 8630.186536898469
Likelihood=-8715.647301792413
Iteration 28: 8715.647301792413
Likelihood=-8920.570724207817
Iteration 35: 8920.570724207817
Likelihood=-8717.502833179702
Iteration 34: 8717.502833179702
Likelihood=-8829.446269703012
Iteration 35: 8829.446269703012
Likelihood=-8630.105718898149
Iteration 92: 8630.105718898149
Likelihood=-8920.175804485492
Iteration 36: 8920.175804485492
Likelihood=-8714.078813883087
Iteration 29: 8714.078813883087
Likelihood=-8716.810819185672
Iteration 35: 8716.810819185672
Likelihood=-8828.167515417943
Iteration 36: 8828.167515417943
Likelihood=-8919.540619379864
Iteration 37: 8919.540619379864
Likelihood=-8630.081145517914
Iteration 93: 8630.081145517914
Likelihood=-8712.739080165129
Iteration 30: 8712.739080165129
Likelihood=-8715.706329507946
Iteration 36: 8715.706329507946
Likelihood=-8918.986509395227
Iteration 38: 8918.986509395227
Likelihood=-8827.038702055364
Iteration 37: 8827.038702055364
Likelihood=-8630.048775401068
Iteration 94: 8630.048775401068
Likelihood=-8711.708375857976
Iteration 31: 8711.708375857976
Likelihood=-8918.476077512569
Iteration 39: 8918.476077512569
Likelihood=-8714.811568359062
Iteration 37: 8714.811568359062
Likelihood=-8826.40719116126
Iteration 38: 8826.40719116126
Likelihood=-8630.028906621466
Iteration 95: 8630.028906621466
Likelihood=-8918.042111603037
Iteration 40: 8918.042111603037
Likelihood=-8710.79893169747
Iteration 32: 8710.79893169747
Likelihood=-8714.129797989419
Iteration 38: 8714.129797989419
Likelihood=-8825.884039602402
Iteration 39: 8825.884039602402
Likelihood=-8917.704622570604
Iteration 41: 8917.704622570604
Likelihood=-8629.995691173912
Iteration 96: 8629.995691173912
Likelihood=-8710.137855486773
Iteration 33: 8710.137855486773
Likelihood=-8713.484039910953
Iteration 39: 8713.484039910953
Likelihood=-8917.398665864504
Iteration 42: 8917.398665864504
Likelihood=-8825.414811970399
Iteration 40: 8825.414811970399
Likelihood=-8629.952671988563
Iteration 97: 8629.952671988563
Likelihood=-8709.132451761407
Iteration 34: 8709.132451761407
Likelihood=-8917.170755717925
Iteration 43: 8917.170755717925
Likelihood=-8712.65848606851
Iteration 40: 8712.65848606851
Likelihood=-8824.57997245492
Iteration 41: 8824.57997245492
Likelihood=-8629.907521746862
Iteration 98: 8629.907521746862
Likelihood=-8916.925564994905
Iteration 44: 8916.925564994905
Likelihood=-8708.570907081805
Iteration 35: 8708.570907081805
Likelihood=-8712.166507775051
Iteration 41: 8712.166507775051
Likelihood=-8916.607702846513
Iteration 45: 8916.607702846513
Likelihood=-8824.815413434293
Likelihood=-8629.885036686612
Iteration 99: 8629.885036686612
Likelihood=-8708.024292086426
Iteration 36: 8708.024292086426
Likelihood=-8916.345593830887
Iteration 46: 8916.345593830887
Likelihood=-8711.714270133914
Iteration 42: 8711.714270133914
Likelihood=-8629.864919497208
Iteration 100: 8629.864919497208
Likelihood=-8824.280309766466
Iteration 42: 8824.280309766466
Likelihood=-8707.562338938129
Iteration 37: 8707.562338938129
Likelihood=-8916.111738081798
Iteration 47: 8916.111738081798
Likelihood=-8711.364911972127
Iteration 43: 8711.364911972127
Likelihood=-8629.84786178035
Iteration 101: 8629.84786178035
Likelihood=-8823.788044667352
Iteration 43: 8823.788044667352
Likelihood=-8915.876688996137
Iteration 48: 8915.876688996137
Likelihood=-8707.200151353092
Iteration 38: 8707.200151353092
Likelihood=-8711.07921819811
Iteration 44: 8711.07921819811
Likelihood=-8915.636178467057
Iteration 49: 8915.636178467057
Likelihood=-8629.831789560654
Iteration 102: 8629.831789560654
Likelihood=-8823.365298978173
Iteration 44: 8823.365298978173
Likelihood=-8706.346717176233
Iteration 39: 8706.346717176233
Likelihood=-8915.457975094294
Iteration 50: 8915.457975094294
Likelihood=-8710.696206145512
Iteration 45: 8710.696206145512
Likelihood=-8629.794917407524
Iteration 103: 8629.794917407524
Likelihood=-8823.024724307057
Iteration 45: 8823.024724307057
Likelihood=-8705.969614908068
Iteration 40: 8705.969614908068
Likelihood=-8915.263204327823
Iteration 51: 8915.263204327823
Likelihood=-8710.110475176805
Iteration 46: 8710.110475176805
Likelihood=-8629.780594861628
Iteration 104: 8629.780594861628
Likelihood=-8822.678990248825
Iteration 46: 8822.678990248825
Likelihood=-8915.056842080598
Iteration 52: 8915.056842080598
Likelihood=-8705.448877834533
Iteration 41: 8705.448877834533
Likelihood=-8709.864753585183
Iteration 47: 8709.864753585183
Likelihood=-8914.807361749725
Iteration 53: 8914.807361749725
Likelihood=-8629.765630294774
Iteration 105: 8629.765630294774
Likelihood=-8822.226345294986
Iteration 47: 8822.226345294986
Likelihood=-8705.153486307145
Iteration 42: 8705.153486307145
Likelihood=-8914.616004729343
Iteration 54: 8914.616004729343
Likelihood=-8709.46066832501
Iteration 48: 8709.46066832501
Likelihood=-8629.73792793872
Iteration 106: 8629.73792793872
Likelihood=-8821.8364835167
Iteration 48: 8821.8364835167
Likelihood=-8704.806529623744
Iteration 43: 8704.806529623744
Likelihood=-8914.461893527867
Iteration 55: 8914.461893527867
Likelihood=-8709.33685982144
Iteration 49: 8709.33685982144
Likelihood=-8629.783074070765
Likelihood=-8914.288284976166
Iteration 56: 8914.288284976166
Likelihood=-8821.342719423155
Iteration 49: 8821.342719423155
Likelihood=-8704.902683931392
Likelihood=-8708.871569859492
Iteration 50: 8708.871569859492
Likelihood=-8914.083776034835
Iteration 57: 8914.083776034835
Likelihood=-8629.723722074994
Iteration 107: 8629.723722074994
Likelihood=-8821.101671671142
Iteration 50: 8821.101671671142
Likelihood=-8704.52390742048
Iteration 44: 8704.52390742048
Likelihood=-8913.931234443095
Iteration 58: 8913.931234443095
Likelihood=-8708.679158713829
Iteration 51: 8708.679158713829
Likelihood=-8629.701742302293
Iteration 108: 8629.701742302293
Likelihood=-8820.804050715968
Iteration 51: 8820.804050715968
Likelihood=-8913.774681952991
Iteration 59: 8913.774681952991
Likelihood=-8704.109055805586
Iteration 45: 8704.109055805586
Likelihood=-8708.457932240346
Iteration 52: 8708.457932240346
Likelihood=-8629.684675849821
Iteration 109: 8629.684675849821
Likelihood=-8913.666852874298
Iteration 60: 8913.666852874298
Likelihood=-8820.49304514373
Iteration 52: 8820.49304514373
Likelihood=-8703.751177499968
Iteration 46: 8703.751177499968
Likelihood=-8708.222174965333
Iteration 53: 8708.222174965333
Likelihood=-8913.538017765031
Iteration 61: 8913.538017765031
Likelihood=-8629.662190260555
Iteration 110: 8629.662190260555
Likelihood=-8820.180911193067
Iteration 53: 8820.180911193067
Likelihood=-8703.421565069062
Iteration 47: 8703.421565069062
Likelihood=-8913.466754650603
Iteration 62: 8913.466754650603
Likelihood=-8707.962332056526
Iteration 54: 8707.962332056526
Likelihood=-8629.644917970169
Iteration 111: 8629.644917970169
Likelihood=-8819.964117333242
Iteration 54: 8819.964117333242
Likelihood=-8913.404899434372
Iteration 63: 8913.404899434372
Likelihood=-8703.112046632243
Iteration 48: 8703.112046632243
Likelihood=-8707.767532596545
Iteration 55: 8707.767532596545
Likelihood=-8629.62454604872
Iteration 112: 8629.62454604872
Likelihood=-8913.299125141688
Iteration 64: 8913.299125141688
Likelihood=-8819.676079860476
Iteration 55: 8819.676079860476
Likelihood=-8702.845991069928
Iteration 49: 8702.845991069928
Likelihood=-8707.50466996583
Iteration 56: 8707.50466996583
Likelihood=-8913.232349153599
Iteration 65: 8913.232349153599
Likelihood=-8629.601578160838
Iteration 113: 8629.601578160838
Likelihood=-8819.461968798934
Iteration 56: 8819.461968798934
Likelihood=-8702.527167779112
Iteration 50: 8702.527167779112
Likelihood=-8913.129690066506
Iteration 66: 8913.129690066506
Likelihood=-8707.30168853645
Iteration 57: 8707.30168853645
Likelihood=-8629.579114086719
Iteration 114: 8629.579114086719
Likelihood=-8819.188690155113
Iteration 57: 8819.188690155113
Likelihood=-8913.056838675975
Iteration 67: 8913.056838675975
Likelihood=-8702.274039525746
Iteration 51: 8702.274039525746
Likelihood=-8707.171542745997
Iteration 58: 8707.171542745997
Likelihood=-8629.559023990712
Iteration 115: 8629.559023990712
Likelihood=-8913.01264332056
Iteration 68: 8913.01264332056
Likelihood=-8818.990505785952
Iteration 58: 8818.990505785952
Likelihood=-8702.135734486536
Iteration 52: 8702.135734486536
Likelihood=-8707.011376632787
Iteration 59: 8707.011376632787
Likelihood=-8912.935092845786
Iteration 69: 8912.935092845786
Likelihood=-8629.528693122615
Iteration 116: 8629.528693122615
Likelihood=-8818.846657909946
Iteration 59: 8818.846657909946
Likelihood=-8701.959831821669
Iteration 53: 8701.959831821669
Likelihood=-8912.895658733922
Iteration 70: 8912.895658733922
Likelihood=-8706.878343494116
Iteration 60: 8706.878343494116
Likelihood=-8629.511390501253
Iteration 117: 8629.511390501253
Likelihood=-8818.636777549777
Iteration 60: 8818.636777549777
Likelihood=-8912.832133082578
Iteration 71: 8912.832133082578
Likelihood=-8701.822597539887
Iteration 54: 8701.822597539887
Likelihood=-8706.648690408734
Iteration 61: 8706.648690408734
Likelihood=-8629.496235167442
Iteration 118: 8629.496235167442
Likelihood=-8912.768991256935
Iteration 72: 8912.768991256935
Likelihood=-8818.556480126537
Iteration 61: 8818.556480126537
Likelihood=-8701.662506955163
Iteration 55: 8701.662506955163
Likelihood=-8706.751694619845
Likelihood=-8912.72497901872
Iteration 73: 8912.72497901872
Likelihood=-8629.474254968334
Iteration 119: 8629.474254968334
Likelihood=-8818.39013878267
Iteration 62: 8818.39013878267
Likelihood=-8701.509697945496
Iteration 56: 8701.509697945496
Likelihood=-8912.66619390945
Iteration 74: 8912.66619390945
Likelihood=-8706.571812668846
Iteration 62: 8706.571812668846
Likelihood=-8629.450662297824
Iteration 120: 8629.450662297824
Likelihood=-8912.596038216747
Iteration 75: 8912.596038216747
Likelihood=-8818.288946875002
Iteration 63: 8818.288946875002
Likelihood=-8701.419945631158
Iteration 57: 8701.419945631158
Likelihood=-8706.464257207886
Iteration 63: 8706.464257207886
Likelihood=-8629.436128225258
Iteration 121: 8629.436128225258
Likelihood=-8912.56678405999
Iteration 76: 8912.56678405999
Likelihood=-8818.164395051977
Iteration 64: 8818.164395051977
Likelihood=-8701.203226138872
Iteration 58: 8701.203226138872
Likelihood=-8706.34578376678
Iteration 64: 8706.34578376678
Likelihood=-8912.511143109206
Iteration 77: 8912.511143109206
Likelihood=-8629.41614722422
Iteration 122: 8629.41614722422
Likelihood=-8817.97626377639
Iteration 65: 8817.97626377639
Likelihood=-8701.106669684697
Iteration 59: 8701.106669684697
Likelihood=-8912.46785629492
Iteration 78: 8912.46785629492
Likelihood=-8706.246664413195
Iteration 65: 8706.246664413195
Likelihood=-8629.404980947666
Iteration 123: 8629.404980947666
Likelihood=-8912.419469201155
Iteration 79: 8912.419469201155
Likelihood=-8700.914371036342
Iteration 60: 8700.914371036342
Likelihood=-8817.885596612145
Iteration 66: 8817.885596612145
Likelihood=-8706.153618479708
Iteration 66: 8706.153618479708
Likelihood=-8629.387990008878
Iteration 124: 8629.387990008878
Likelihood=-8912.383154294934
Iteration 80: 8912.383154294934
Likelihood=-8700.758197451569
Iteration 61: 8700.758197451569
Likelihood=-8817.739395262392
Iteration 67: 8817.739395262392
Likelihood=-8912.34722534359
Iteration 81: 8912.34722534359
Likelihood=-8706.096206088338
Iteration 67: 8706.096206088338
Likelihood=-8629.368993389857
Iteration 125: 8629.368993389857
Likelihood=-8700.659893494441
Iteration 62: 8700.659893494441
Likelihood=-8817.667604823098
Iteration 68: 8817.667604823098
Likelihood=-8912.319025157103
Iteration 82: 8912.319025157103
Likelihood=-8706.027866116921
Iteration 68: 8706.027866116921
Likelihood=-8629.358038984592
Iteration 126: 8629.358038984592
Likelihood=-8912.29417651061
Iteration 83: 8912.29417651061
Likelihood=-8700.53728948844
Iteration 63: 8700.53728948844
Likelihood=-8817.560212464288
Iteration 69: 8817.560212464288
Likelihood=-8705.980175453296
Iteration 69: 8705.980175453296
Likelihood=-8629.344698786908
Iteration 127: 8629.344698786908
Likelihood=-8912.254738666605
Iteration 84: 8912.254738666605
Likelihood=-8700.437001399205
Iteration 64: 8700.437001399205
Likelihood=-8817.39927298727
Iteration 70: 8817.39927298727
Likelihood=-8912.210201637357
Iteration 85: 8912.210201637357
Likelihood=-8705.915429404726
Iteration 70: 8705.915429404726
Likelihood=-8629.320577668337
Iteration 128: 8629.320577668337
Likelihood=-8700.34281122867
Iteration 65: 8700.34281122867
Likelihood=-8817.378583718391
Iteration 71: 8817.378583718391
Likelihood=-8912.158778197803
Iteration 86: 8912.158778197803
Likelihood=-8705.881241139816
Iteration 71: 8705.881241139816
Likelihood=-8629.314310429108
Iteration 129: 8629.314310429108
Likelihood=-8912.13989461582
Iteration 87: 8912.13989461582
Likelihood=-8700.247906721374
Iteration 66: 8700.247906721374
Likelihood=-8817.189105636868
Iteration 72: 8817.189105636868
Likelihood=-9988.14304941443
Iteration 0: 9988.14304941443
Iteration 1: 9988.14304941443
Likelihood=-8705.829428939505
Iteration 72: 8705.829428939505
Likelihood=-8912.11616449208
Iteration 88: 8912.11616449208
Likelihood=-8700.188489870323
Iteration 67: 8700.188489870323
Likelihood=-8817.13505652104
Iteration 73: 8817.13505652104
Likelihood=-9727.877464803742
Iteration 2: 9727.877464803742
Likelihood=-8912.098422151332
Iteration 89: 8912.098422151332
Likelihood=-8705.78806997117
Iteration 73: 8705.78806997117
Likelihood=-8700.09825188126
Iteration 68: 8700.09825188126
Likelihood=-8912.067769033341
Iteration 90: 8912.067769033341
Likelihood=-8817.065418195523
Iteration 74: 8817.065418195523
Likelihood=-9549.260960814061
Iteration 3: 9549.260960814061
Likelihood=-8705.72756126563
Iteration 74: 8705.72756126563
Likelihood=-8912.028130468565
Iteration 91: 8912.028130468565
Likelihood=-8700.013977129922
Iteration 69: 8700.013977129922
Likelihood=-8816.950723364223
Iteration 75: 8816.950723364223
Likelihood=-9414.919485217839
Iteration 4: 9414.919485217839
Likelihood=-8705.705317717486
Iteration 75: 8705.705317717486
Likelihood=-8912.062798531244
Likelihood=-8699.968080340861
Iteration 70: 8699.968080340861
Likelihood=-8816.921308508296
Iteration 76: 8816.921308508296
Likelihood=-9300.666138551042
Iteration 5: 9300.666138551042
Likelihood=-8912.007625103082
Iteration 92: 8912.007625103082
Likelihood=-8705.676636834924
Iteration 76: 8705.676636834924
Likelihood=-8699.884716978027
Iteration 71: 8699.884716978027
Likelihood=-8911.975102275032
Iteration 93: 8911.975102275032
Likelihood=-8816.681376572582
Iteration 77: 8816.681376572582
Likelihood=-9198.534230697514
Iteration 6: 9198.534230697514
Likelihood=-8705.645749555128
Iteration 77: 8705.645749555128
Likelihood=-8911.951202873352
Iteration 94: 8911.951202873352
Likelihood=-8699.838365607864
Iteration 72: 8699.838365607864
Likelihood=-8816.61334837972
Iteration 78: 8816.61334837972
Likelihood=-9107.163214347505
Iteration 7: 9107.163214347505
Likelihood=-8705.610073271573
Iteration 78: 8705.610073271573
Likelihood=-8911.926628738924
Iteration 95: 8911.926628738924
Likelihood=-8699.793121194192
Iteration 73: 8699.793121194192
Likelihood=-8816.531384418295
Iteration 79: 8816.531384418295
Likelihood=-9024.263590096767
Iteration 8: 9024.263590096767
Likelihood=-8911.902861342187
Iteration 96: 8911.902861342187
Likelihood=-8705.565766070087
Iteration 79: 8705.565766070087
Likelihood=-8699.724571777371
Iteration 74: 8699.724571777371
Likelihood=-8911.872487572904
Iteration 97: 8911.872487572904
Likelihood=-8816.544936113174
Likelihood=-8952.3907429332
Iteration 9: 8952.3907429332
Likelihood=-8705.525657813829
Iteration 80: 8705.525657813829
Likelihood=-8911.85087477774
Iteration 98: 8911.85087477774
Likelihood=-8699.67096227201
Iteration 75: 8699.67096227201
Likelihood=-8816.493362179912
Iteration 80: 8816.493362179912
Likelihood=-8889.207231463106
Iteration 10: 8889.207231463106
Likelihood=-8705.484360388253
Iteration 81: 8705.484360388253
Likelihood=-8911.831213039
Iteration 99: 8911.831213039
Likelihood=-8699.716391163227
Likelihood=-8816.438045558449
Iteration 81: 8816.438045558449
Likelihood=-8911.824709630075
Iteration 100: 8911.824709630075
Likelihood=-8834.644420098073
Iteration 11: 8834.644420098073
Likelihood=-8705.447756082147
Iteration 82: 8705.447756082147
Likelihood=-9924.321926531065
Iteration 0: 9924.321926531065
Iteration 1: 9924.321926531065
Likelihood=-8699.62638155042
Iteration 76: 8699.62638155042
Likelihood=-8816.353556936623
Iteration 82: 8816.353556936623
Likelihood=-8790.693161564843
Iteration 12: 8790.693161564843
Likelihood=-9694.759750943493
Iteration 2: 9694.759750943493
Likelihood=-8705.408729564924
Iteration 83: 8705.408729564924
Likelihood=-8699.568017630945
Iteration 77: 8699.568017630945
Likelihood=-8816.30519246497
Iteration 83: 8816.30519246497
Likelihood=-9541.60146429517
Iteration 3: 9541.60146429517
Likelihood=-8754.331596174252
Iteration 13: 8754.331596174252
Likelihood=-8705.361309458829
Iteration 84: 8705.361309458829
Likelihood=-9425.759975658699
Iteration 4: 9425.759975658699
Likelihood=-8699.52857464621
Iteration 78: 8699.52857464621
Likelihood=-8816.245247367995
Iteration 84: 8816.245247367995
Likelihood=-8725.811346779272
Iteration 14: 8725.811346779272
Likelihood=-8705.328657895763
Iteration 85: 8705.328657895763
Likelihood=-9326.505209815978
Iteration 5: 9326.505209815978
Likelihood=-8699.450492458456
Iteration 79: 8699.450492458456
Likelihood=-8816.192461967512
Iteration 85: 8816.192461967512
Likelihood=-8704.494001010593
Iteration 15: 8704.494001010593
Likelihood=-9238.004813845604
Iteration 6: 9238.004813845604
Likelihood=-8705.291381817442
Iteration 86: 8705.291381817442
Likelihood=-9162.186029242726
Iteration 7: 9162.186029242726
Likelihood=-8699.394430239254
Iteration 80: 8699.394430239254
Likelihood=-8816.130468996123
Iteration 86: 8816.130468996123
Likelihood=-8689.514704017973
Iteration 16: 8689.514704017973
Likelihood=-8705.267018389746
Iteration 87: 8705.267018389746
Likelihood=-9092.89963422055
Iteration 8: 9092.89963422055
Likelihood=-8699.33703640323
Iteration 81: 8699.33703640323
Likelihood=-8816.059749863054
Iteration 87: 8816.059749863054
Likelihood=-8677.631881391026
Iteration 17: 8677.631881391026
Likelihood=-9036.405073022235
Iteration 9: 9036.405073022235
Likelihood=-8705.249020254047
Iteration 88: 8705.249020254047
Likelihood=-8699.250035074489
Iteration 82: 8699.250035074489
Likelihood=-8815.983254382236
Iteration 88: 8815.983254382236
Likelihood=-8989.654013302208
Iteration 10: 8989.654013302208
Likelihood=-8669.014437965421
Iteration 18: 8669.014437965421
Likelihood=-8705.214950752788
Iteration 89: 8705.214950752788
Likelihood=-8950.145621097088
Iteration 11: 8950.145621097088
Likelihood=-8699.198653614034
Iteration 83: 8699.198653614034
Likelihood=-8815.937788539053
Iteration 89: 8815.937788539053
Likelihood=-8661.355388924097
Iteration 19: 8661.355388924097
Likelihood=-8705.195944889143
Iteration 90: 8705.195944889143
Likelihood=-8917.731042193589
Iteration 12: 8917.731042193589
Likelihood=-8699.180911214919
Iteration 84: 8699.180911214919
Likelihood=-8815.885659753
Iteration 90: 8815.885659753
Likelihood=-8653.597301433625
Iteration 20: 8653.597301433625
Likelihood=-8891.875677642704
Iteration 13: 8891.875677642704
Likelihood=-8705.168484624022
Iteration 91: 8705.168484624022
Likelihood=-8699.084021903976
Iteration 85: 8699.084021903976
Likelihood=-8869.408667120704
Iteration 14: 8869.408667120704
Likelihood=-8815.85017933953
Iteration 91: 8815.85017933953
Likelihood=-8646.946454859397
Iteration 21: 8646.946454859397
Likelihood=-8705.12615053958
Iteration 92: 8705.12615053958
Likelihood=-8852.350235165262
Iteration 15: 8852.350235165262
Likelihood=-8699.054963461484
Iteration 86: 8699.054963461484
Likelihood=-8815.821443599281
Iteration 92: 8815.821443599281
Likelihood=-8641.755961078841
Iteration 22: 8641.755961078841
Likelihood=-8705.107293890671
Iteration 93: 8705.107293890671
Likelihood=-8837.52948976213
Iteration 16: 8837.52948976213
Likelihood=-8698.98924747408
Iteration 87: 8698.98924747408
Likelihood=-8637.380250737384
Iteration 23: 8637.380250737384
Likelihood=-8815.763893583337
Iteration 93: 8815.763893583337
Likelihood=-8826.153870540315
Iteration 17: 8826.153870540315
Likelihood=-8705.07783235561
Iteration 94: 8705.07783235561
Likelihood=-8698.955901378491
Iteration 88: 8698.955901378491
Likelihood=-8818.352874856044
Iteration 18: 8818.352874856044
Likelihood=-8634.912414062836
Iteration 24: 8634.912414062836
Likelihood=-8815.747476435343
Iteration 94: 8815.747476435343
Likelihood=-8705.050166502027
Iteration 95: 8705.050166502027
Likelihood=-8810.891737155087
Iteration 19: 8810.891737155087
Likelihood=-8698.895468222434
Iteration 89: 8698.895468222434
Likelihood=-8631.120903383135
Iteration 25: 8631.120903383135
Likelihood=-8815.69914635303
Iteration 95: 8815.69914635303
Likelihood=-8705.02843730983
Iteration 96: 8705.02843730983
Likelihood=-8804.250576998957
Iteration 20: 8804.250576998957
Likelihood=-8698.859028010238
Iteration 90: 8698.859028010238
Likelihood=-8628.5618168206
Iteration 26: 8628.5618168206
Likelihood=-8815.668406772847
Iteration 96: 8815.668406772847
Likelihood=-8798.470858790592
Iteration 21: 8798.470858790592
Likelihood=-8704.989696621178
Iteration 97: 8704.989696621178
Likelihood=-8792.735769663344
Iteration 22: 8792.735769663344
Likelihood=-8698.827907205185
Iteration 91: 8698.827907205185
Likelihood=-8625.15578880746
Iteration 27: 8625.15578880746
Likelihood=-8815.635329253828
Iteration 97: 8815.635329253828
Likelihood=-8705.08090493804
Likelihood=-8789.923420502979
Iteration 23: 8789.923420502979
Likelihood=-8698.778011339242
Iteration 92: 8698.778011339242
Likelihood=-8622.588421676519
Iteration 28: 8622.588421676519
Likelihood=-8815.596261636507
Iteration 98: 8815.596261636507
Likelihood=-8786.72493697
Iteration 24: 8786.72493697
Likelihood=-8704.965388732397
Iteration 98: 8704.965388732397
Likelihood=-8698.803518833252
Likelihood=-8785.332564716147
Iteration 25: 8785.332564716147
Likelihood=-8619.729753697107
Iteration 29: 8619.729753697107
Likelihood=-8815.70296887348
Likelihood=-8704.92173824735
Iteration 99: 8704.92173824735
Likelihood=-8783.755362944208
Iteration 26: 8783.755362944208
Likelihood=-8698.742940480517
Iteration 93: 8698.742940480517
Likelihood=-8618.21472511047
Iteration 30: 8618.21472511047
Likelihood=-8815.564796179213
Iteration 99: 8815.564796179213
Likelihood=-8704.89392006775
Iteration 100: 8704.89392006775
Likelihood=-8781.704987612735
Iteration 27: 8781.704987612735
Likelihood=-8698.694390691013
Iteration 94: 8698.694390691013
Likelihood=-8617.120933018066
Iteration 31: 8617.120933018066
Likelihood=-8815.494829651723
Iteration 100: 8815.494829651723
Likelihood=-8780.049385480574
Iteration 28: 8780.049385480574
Likelihood=-8704.862692366749
Iteration 101: 8704.862692366749
Likelihood=-8698.647081353001
Iteration 95: 8698.647081353001
Likelihood=-8778.322312804023
Iteration 29: 8778.322312804023
Likelihood=-8615.835913466266
Iteration 32: 8615.835913466266
Likelihood=-8815.450748300012
Iteration 101: 8815.450748300012
Likelihood=-8704.835767072167
Iteration 102: 8704.835767072167
Likelihood=-8777.033821263669
Iteration 30: 8777.033821263669
Likelihood=-8698.590940427346
Iteration 96: 8698.590940427346
Likelihood=-8614.179437405212
Iteration 33: 8614.179437405212
Likelihood=-8815.395328255454
Iteration 102: 8815.395328255454
Likelihood=-8704.809925769405
Iteration 103: 8704.809925769405
Likelihood=-8775.730194321732
Iteration 31: 8775.730194321732
Likelihood=-8698.537806068973
Iteration 97: 8698.537806068973
Likelihood=-8612.64532313803
Iteration 34: 8612.64532313803
Likelihood=-8815.373932645018
Iteration 103: 8815.373932645018
Likelihood=-8774.67998877909
Iteration 32: 8774.67998877909
Likelihood=-8704.77885628791
Iteration 104: 8704.77885628791
Likelihood=-8698.4908876447
Iteration 98: 8698.4908876447
Likelihood=-8773.901684864211
Iteration 33: 8773.901684864211
Likelihood=-8611.514183353242
Iteration 35: 8611.514183353242
Likelihood=-8815.336793804483
Iteration 104: 8815.336793804483
Likelihood=-8704.762749974334
Iteration 105: 8704.762749974334
Likelihood=-8773.121675223603
Iteration 34: 8773.121675223603
Likelihood=-8698.436134920723
Iteration 99: 8698.436134920723
Likelihood=-8610.594358022347
Iteration 36: 8610.594358022347
Likelihood=-8815.313557574309
Iteration 105: 8815.313557574309
Likelihood=-8772.460830235164
Iteration 35: 8772.460830235164
Likelihood=-8704.742905649488
Iteration 106: 8704.742905649488
Likelihood=-8698.393359888743
Iteration 100: 8698.393359888743
Likelihood=-8610.12106080958
Iteration 37: 8610.12106080958
Likelihood=-8771.793462528814
Iteration 36: 8771.793462528814
Likelihood=-8815.291438640226
Iteration 106: 8815.291438640226
Likelihood=-8704.713020626348
Iteration 107: 8704.713020626348
Likelihood=-8771.207891644633
Iteration 37: 8771.207891644633
Likelihood=-8698.33088696179
Iteration 101: 8698.33088696179
Likelihood=-8609.49626461309
Iteration 38: 8609.49626461309
Likelihood=-8815.271008440764
Iteration 107: 8815.271008440764
Likelihood=-8704.694093933753
Iteration 108: 8704.694093933753
Likelihood=-8770.806503158361
Iteration 38: 8770.806503158361
Likelihood=-8698.301130400496
Iteration 102: 8698.301130400496
Likelihood=-8608.896505188577
Iteration 39: 8608.896505188577
Likelihood=-8815.245526996643
Iteration 108: 8815.245526996643
Likelihood=-8769.884624280354
Iteration 39: 8769.884624280354
Likelihood=-8704.678919642854
Iteration 109: 8704.678919642854
Likelihood=-8698.25101214929
Iteration 103: 8698.25101214929
Likelihood=-8608.431959220226
Iteration 40: 8608.431959220226
Likelihood=-8769.545261752828
Iteration 40: 8769.545261752828
Likelihood=-8815.228333772076
Iteration 109: 8815.228333772076
Likelihood=-8704.651441920738
Iteration 110: 8704.651441920738
Likelihood=-8768.939762700815
Iteration 41: 8768.939762700815
Likelihood=-8698.234592245677
Iteration 104: 8698.234592245677
Likelihood=-8607.656230691424
Iteration 41: 8607.656230691424
Likelihood=-8815.20553079167
Iteration 110: 8815.20553079167
Likelihood=-8704.629054685369
Iteration 111: 8704.629054685369
Likelihood=-8768.421661322827
Iteration 42: 8768.421661322827
Likelihood=-8698.20297564303
Iteration 105: 8698.20297564303
Likelihood=-8607.124882046566
Iteration 42: 8607.124882046566
Likelihood=-8815.188868505778
Iteration 111: 8815.188868505778
Likelihood=-8768.033157091273
Iteration 43: 8768.033157091273
Likelihood=-8704.602077830155
Iteration 112: 8704.602077830155
Likelihood=-8698.15057699103
Iteration 106: 8698.15057699103
Likelihood=-8767.581555017994
Iteration 44: 8767.581555017994
Likelihood=-8606.646019557447
Iteration 43: 8606.646019557447
Likelihood=-8815.160630766795
Iteration 112: 8815.160630766795
Likelihood=-8704.564838040791
Iteration 113: 8704.564838040791
Likelihood=-8767.179344224889
Iteration 45: 8767.179344224889
Likelihood=-8698.103330115573
Iteration 107: 8698.103330115573
Likelihood=-8606.102943917927
Iteration 44: 8606.102943917927
Likelihood=-8815.137396544853
Iteration 113: 8815.137396544853
Likelihood=-8766.965990251838
Iteration 46: 8766.965990251838
Likelihood=-8704.546696708245
Iteration 114: 8704.546696708245
Likelihood=-8698.067227840882
Iteration 108: 8698.067227840882
Likelihood=-8605.686308212382
Iteration 45: 8605.686308212382
Likelihood=-8766.69773758426
Iteration 47: 8766.69773758426
Likelihood=-8815.120320228245
Iteration 114: 8815.120320228245
Likelihood=-8704.524225859708
Iteration 115: 8704.524225859708
Likelihood=-8698.034625243345
Iteration 109: 8698.034625243345
Likelihood=-8766.433769585832
Iteration 48: 8766.433769585832
Likelihood=-8605.501553209533
Iteration 46: 8605.501553209533
Likelihood=-8815.10911344133
Iteration 115: 8815.10911344133
Likelihood=-8704.50297269775
Iteration 116: 8704.50297269775
Likelihood=-8766.167917815817
Iteration 49: 8766.167917815817
Likelihood=-8698.012549730909
Iteration 110: 8698.012549730909
Likelihood=-8604.905441572617
Iteration 47: 8604.905441572617
Likelihood=-8815.08494687402
Iteration 116: 8815.08494687402
Likelihood=-8765.982429946343
Iteration 50: 8765.982429946343
Likelihood=-8704.484325093938
Iteration 117: 8704.484325093938
Likelihood=-8697.977399376872
Iteration 111: 8697.977399376872
Likelihood=-8604.722437145534
Iteration 48: 8604.722437145534
Likelihood=-8765.785327169508
Iteration 51: 8765.785327169508
Likelihood=-8815.075016560531
Iteration 117: 8815.075016560531
Likelihood=-8704.46230169207
Iteration 118: 8704.46230169207
Likelihood=-8765.617035046467
Iteration 52: 8765.617035046467
Likelihood=-8697.921568102192
Iteration 112: 8697.921568102192
Likelihood=-8604.29672099178
Iteration 49: 8604.29672099178
Likelihood=-8815.063656641578
Iteration 118: 8815.063656641578
Likelihood=-8704.450898024075
Iteration 119: 8704.450898024075
Likelihood=-8765.395076231058
Iteration 53: 8765.395076231058
Likelihood=-8697.914130692367
Likelihood=-8604.044094185885
Iteration 50: 8604.044094185885
Likelihood=-8765.147617266632
Iteration 54: 8765.147617266632
Likelihood=-8815.044355186159
Iteration 119: 8815.044355186159
Likelihood=-8704.438794790134
Iteration 120: 8704.438794790134
Likelihood=-8697.882926683833
Iteration 113: 8697.882926683833
Likelihood=-8603.532701412429
Iteration 51: 8603.532701412429
Likelihood=-8764.899880858437
Iteration 55: 8764.899880858437
Likelihood=-8815.064898077362
Likelihood=-8704.422362210827
Iteration 121: 8704.422362210827
Likelihood=-8764.698528133895
Iteration 56: 8764.698528133895
Likelihood=-8697.850588865062
Iteration 114: 8697.850588865062
Likelihood=-8603.312816165548
Iteration 52: 8603.312816165548
Likelihood=-8815.030926756157
Iteration 120: 8815.030926756157
Likelihood=-8764.498770954042
Iteration 57: 8764.498770954042
Likelihood=-8704.406063433997
Iteration 122: 8704.406063433997
Likelihood=-8697.827402599654
Iteration 115: 8697.827402599654
Likelihood=-8603.113574138859
Iteration 53: 8603.113574138859
Likelihood=-8764.353627890194
Iteration 58: 8764.353627890194
Likelihood=-8815.010779276348
Iteration 121: 8815.010779276348
Likelihood=-8704.38443261342
Iteration 123: 8704.38443261342
Likelihood=-8697.81116227488
Iteration 116: 8697.81116227488
Likelihood=-8764.182218663844
Iteration 59: 8764.182218663844
Likelihood=-8602.857762227415
Iteration 54: 8602.857762227415
Likelihood=-8814.996497577635
Iteration 122: 8814.996497577635
Likelihood=-8704.364115184831
Iteration 124: 8704.364115184831
Likelihood=-8764.029209672672
Iteration 60: 8764.029209672672
Likelihood=-8697.79429992338
Iteration 117: 8697.79429992338
Likelihood=-8602.617642807041
Iteration 55: 8602.617642807041
Likelihood=-8814.981974526427
Iteration 123: 8814.981974526427
Likelihood=-8763.91183443614
Iteration 61: 8763.91183443614
Likelihood=-8704.349233762887
Iteration 125: 8704.349233762887
Likelihood=-8697.7622980498
Iteration 118: 8697.7622980498
Likelihood=-8602.449096507145
Iteration 56: 8602.449096507145
Likelihood=-8763.79523722769
Iteration 62: 8763.79523722769
Likelihood=-8814.965092563607
Iteration 124: 8814.965092563607
Likelihood=-8704.338284335015
Iteration 126: 8704.338284335015
Likelihood=-8697.743793238387
Iteration 119: 8697.743793238387
Likelihood=-8763.629245667606
Iteration 63: 8763.629245667606
Likelihood=-8602.158751617231
Iteration 57: 8602.158751617231
Likelihood=-8814.938904758463
Iteration 125: 8814.938904758463
Likelihood=-8704.327811455592
Iteration 127: 8704.327811455592
Likelihood=-8763.528757504168
Iteration 64: 8763.528757504168
Likelihood=-8697.750775455825
Likelihood=-8602.234557782682
Likelihood=-8763.41438575229
Iteration 65: 8763.41438575229
Likelihood=-8814.923246846129
Iteration 126: 8814.923246846129
Likelihood=-8704.311289939196
Iteration 128: 8704.311289939196
Likelihood=-8697.726656072118
Iteration 120: 8697.726656072118
Likelihood=-8602.032135890177
Iteration 58: 8602.032135890177
Likelihood=-8763.323586090337
Iteration 66: 8763.323586090337
Likelihood=-8814.9019034741
Iteration 127: 8814.9019034741
Likelihood=-8704.294483869637
Iteration 129: 8704.294483869637
Likelihood=-8697.703192452384
Iteration 121: 8697.703192452384
Likelihood=-8763.242766808125
Iteration 67: 8763.242766808125
Likelihood=-8601.8725876101
Iteration 59: 8601.8725876101
Likelihood=-8814.888127467679
Iteration 128: 8814.888127467679
Likelihood=-8704.285948973165
Iteration 130: 8704.285948973165
Likelihood=-8763.202651919406
Iteration 68: 8763.202651919406
Likelihood=-8697.688002692863
Iteration 122: 8697.688002692863
Likelihood=-8601.597697266767
Iteration 60: 8601.597697266767
Likelihood=-8763.07015184072
Iteration 69: 8763.07015184072
Likelihood=-10174.206492514248
Iteration 0: 10174.206492514248
Iteration 1: 10174.206492514248
Likelihood=-8814.874752129093
Iteration 129: 8814.874752129093
Likelihood=-8697.654490721536
Iteration 123: 8697.654490721536
Likelihood=-8601.48593127121
Iteration 61: 8601.48593127121
Likelihood=-8763.021936438467
Iteration 70: 8763.021936438467
Likelihood=-9941.299108992873
Iteration 2: 9941.299108992873
Likelihood=-8814.856394707529
Iteration 130: 8814.856394707529
Likelihood=-8762.922701544374
Iteration 71: 8762.922701544374
Likelihood=-8697.671197566156
Likelihood=-8601.377029484995
Iteration 62: 8601.377029484995
Likelihood=-9784.88858564774
Iteration 3: 9784.88858564774
Likelihood=-8814.837073742465
Iteration 131: 8814.837073742465
Likelihood=-8762.80476457645
Iteration 72: 8762.80476457645
Likelihood=-8697.640190672546
Iteration 124: 8697.640190672546
Likelihood=-8601.250084991638
Iteration 63: 8601.250084991638
Likelihood=-8762.726397293707
Iteration 73: 8762.726397293707
Likelihood=-9663.677784280386
Iteration 4: 9663.677784280386
Likelihood=-8814.824233050254
Iteration 132: 8814.824233050254
Likelihood=-8697.617531069172
Iteration 125: 8697.617531069172
Likelihood=-8762.632458953383
Iteration 74: 8762.632458953383
Likelihood=-8601.172848821152
Iteration 64: 8601.172848821152
Likelihood=-9556.585078307391
Iteration 5: 9556.585078307391
Likelihood=-8814.804163212732
Iteration 133: 8814.804163212732
Likelihood=-8762.554559713775
Iteration 75: 8762.554559713775
Likelihood=-8697.59262257855
Iteration 126: 8697.59262257855
Likelihood=-8601.062832091173
Iteration 65: 8601.062832091173
Likelihood=-9458.822165549853
Iteration 6: 9458.822165549853
Likelihood=-8762.484515602075
Iteration 76: 8762.484515602075
Likelihood=-8814.78790630999
Iteration 134: 8814.78790630999
Likelihood=-8697.569496980926
Iteration 127: 8697.569496980926
Likelihood=-8600.940709286318
Iteration 66: 8600.940709286318
Likelihood=-8762.383533709546
Iteration 77: 8762.383533709546
Likelihood=-9372.64596174411
Iteration 7: 9372.64596174411
Likelihood=-8814.76837146677
Iteration 135: 8814.76837146677
Likelihood=-8762.274357805807
Iteration 78: 8762.274357805807
Likelihood=-8697.54439088952
Iteration 128: 8697.54439088952
Likelihood=-8600.868514271135
Iteration 67: 8600.868514271135
Likelihood=-9297.459811554912
Iteration 8: 9297.459811554912
Likelihood=-8814.754518974789
Iteration 136: 8814.754518974789
Likelihood=-8762.2236069649
Iteration 79: 8762.2236069649
Likelihood=-8697.512357593572
Iteration 129: 8697.512357593572
Likelihood=-8600.757494760806
Iteration 68: 8600.757494760806
Likelihood=-9236.279115805104
Iteration 9: 9236.279115805104
Likelihood=-8762.141776840805
Iteration 80: 8762.141776840805
Likelihood=-8814.72510330281
Iteration 137: 8814.72510330281
Likelihood=-8697.495107893492
Iteration 130: 8697.495107893492
Likelihood=-8600.628120616802
Iteration 69: 8600.628120616802
Likelihood=-8762.107792057557
Iteration 81: 8762.107792057557
Likelihood=-9185.376803737978
Iteration 10: 9185.376803737978
Likelihood=-8814.708849250293
Iteration 138: 8814.708849250293
Likelihood=-8762.05049019513
Iteration 82: 8762.05049019513
Likelihood=-8697.478970997978
Iteration 131: 8697.478970997978
Likelihood=-8600.512142217565
Iteration 70: 8600.512142217565
Likelihood=-9143.617041274816
Iteration 11: 9143.617041274816
Likelihood=-8761.985057815735
Iteration 83: 8761.985057815735
Likelihood=-8814.692765478085
Iteration 139: 8814.692765478085
Likelihood=-8697.463507086864
Iteration 132: 8697.463507086864
Likelihood=-8600.411071104685
Iteration 71: 8600.411071104685
Likelihood=-9110.656937870994
Iteration 12: 9110.656937870994
Likelihood=-8761.939562153395
Iteration 84: 8761.939562153395
Likelihood=-8814.692947592202
Likelihood=-8761.93480470587
Likelihood=-8697.456169593568
Iteration 133: 8697.456169593568
Likelihood=-8600.312118333546
Iteration 72: 8600.312118333546
Likelihood=-9085.183976668803
Iteration 13: 9085.183976668803
Likelihood=-8814.68496540784
Iteration 140: 8814.68496540784
Likelihood=-8761.895758973034
Iteration 85: 8761.895758973034
Likelihood=-10055.516251302843
Iteration 0: 10055.516251302843
Iteration 1: 10055.516251302843
Likelihood=-8600.246764259753
Iteration 73: 8600.246764259753
Likelihood=-9063.654623226592
Iteration 14: 9063.654623226592
Likelihood=-10022.0795423264
Iteration 0: 10022.0795423264
Iteration 1: 10022.0795423264
Likelihood=-8761.835196731141
Iteration 86: 8761.835196731141
Likelihood=-9813.537102385837
Iteration 2: 9813.537102385837
Likelihood=-8600.13410551006
Iteration 74: 8600.13410551006
Likelihood=-8761.803395386201
Iteration 87: 8761.803395386201
Likelihood=-9047.612428221488
Iteration 15: 9047.612428221488
Likelihood=-9795.815357266918
Iteration 2: 9795.815357266918
Likelihood=-9644.311927131059
Iteration 3: 9644.311927131059
Likelihood=-8761.762210233328
Iteration 88: 8761.762210233328
Likelihood=-8600.030900261174
Iteration 75: 8600.030900261174
Likelihood=-9033.51748021954
Iteration 16: 9033.51748021954
Likelihood=-9641.231569983527
Iteration 3: 9641.231569983527
Likelihood=-8761.733586645965
Iteration 89: 8761.733586645965
Likelihood=-9510.492362461771
Iteration 4: 9510.492362461771
Likelihood=-8599.988977034305
Iteration 76: 8599.988977034305
Likelihood=-9020.932498747117
Iteration 17: 9020.932498747117
Likelihood=-9519.85956842551
Iteration 4: 9519.85956842551
Likelihood=-8761.695285953874
Iteration 90: 8761.695285953874
Likelihood=-9392.63460911778
Iteration 5: 9392.63460911778
Likelihood=-8599.93252842111
Iteration 77: 8599.93252842111
Likelihood=-9010.552058694011
Iteration 18: 9010.552058694011
Likelihood=-9412.94355948735
Iteration 5: 9412.94355948735
Likelihood=-8761.656000548826
Iteration 91: 8761.656000548826
Likelihood=-8599.873727467404
Iteration 78: 8599.873727467404
Likelihood=-9285.8016957014
Iteration 6: 9285.8016957014
Likelihood=-9000.85379635658
Iteration 19: 9000.85379635658
Likelihood=-8599.793490556993
Iteration 79: 8599.793490556993
Likelihood=-9315.898141361236
Iteration 6: 9315.898141361236
Likelihood=-8761.627756792133
Iteration 92: 8761.627756792133
Likelihood=-9190.222060779965
Iteration 7: 9190.222060779965
Likelihood=-8599.695794946063
Iteration 80: 8599.695794946063
Likelihood=-8993.483752494654
Iteration 20: 8993.483752494654
Likelihood=-8761.605639553198
Iteration 93: 8761.605639553198
Likelihood=-9228.905235092605
Iteration 7: 9228.905235092605
Likelihood=-8599.643709745926
Iteration 81: 8599.643709745926
Likelihood=-9104.674790655157
Iteration 8: 9104.674790655157
Likelihood=-8987.85817252581
Iteration 21: 8987.85817252581
Likelihood=-8761.573303765175
Iteration 94: 8761.573303765175
Likelihood=-8599.564278757718
Iteration 82: 8599.564278757718
Likelihood=-9156.369997329879
Iteration 8: 9156.369997329879
Likelihood=-9032.397794289078
Iteration 9: 9032.397794289078
Likelihood=-8599.515931034297
Iteration 83: 8599.515931034297
Likelihood=-8984.341265055746
Iteration 22: 8984.341265055746
Likelihood=-8761.558656261552
Iteration 95: 8761.558656261552
Likelihood=-9090.931298734879
Iteration 9: 9090.931298734879
Likelihood=-8971.448388925806
Iteration 10: 8971.448388925806
Likelihood=-8599.447981142659
Iteration 84: 8599.447981142659
Likelihood=-8980.079875389572
Iteration 23: 8980.079875389572
Likelihood=-8761.528139123753
Iteration 96: 8761.528139123753
Likelihood=-9036.917376846332
Iteration 10: 9036.917376846332
Likelihood=-8599.450427455262
Likelihood=-8920.10877276673
Iteration 11: 8920.10877276673
Likelihood=-8977.25616480568
Iteration 24: 8977.25616480568
Likelihood=-8599.411316020278
Iteration 85: 8599.411316020278
Likelihood=-8761.537830805064
Likelihood=-8996.144596487522
Iteration 11: 8996.144596487522
Likelihood=-8879.091616541627
Iteration 12: 8879.091616541627
Likelihood=-8599.357430232852
Iteration 86: 8599.357430232852
Likelihood=-8974.755030688018
Iteration 25: 8974.755030688018
Likelihood=-8761.51088169646
Iteration 97: 8761.51088169646
Likelihood=-8959.268682757182
Iteration 12: 8959.268682757182
Likelihood=-8844.361492278429
Iteration 13: 8844.361492278429
Likelihood=-8599.319092505719
Iteration 87: 8599.319092505719
Likelihood=-8971.587895471303
Iteration 26: 8971.587895471303
Likelihood=-8761.485526757917
Iteration 98: 8761.485526757917
Likelihood=-8930.28670730241
Iteration 13: 8930.28670730241
Likelihood=-8599.271287677015
Iteration 88: 8599.271287677015
Likelihood=-8816.064091742002
Iteration 14: 8816.064091742002
Likelihood=-8969.303213612053
Iteration 27: 8969.303213612053
Likelihood=-8599.2423631987
Iteration 89: 8599.2423631987
Likelihood=-8761.455637242489
Iteration 99: 8761.455637242489
Likelihood=-8907.404422591044
Iteration 14: 8907.404422591044
Likelihood=-8793.924059250245
Iteration 15: 8793.924059250245
Likelihood=-8599.196160313413
Iteration 90: 8599.196160313413
Likelihood=-8967.18425126553
Iteration 28: 8967.18425126553
Likelihood=-8761.442625532216
Iteration 100: 8761.442625532216
Likelihood=-8888.63707597207
Iteration 15: 8888.63707597207
Likelihood=-8599.156698714274
Iteration 91: 8599.156698714274
Likelihood=-8775.421503472968
Iteration 16: 8775.421503472968
Likelihood=-8965.266105202378
Iteration 29: 8965.266105202378
Likelihood=-8761.422030523348
Iteration 101: 8761.422030523348
Likelihood=-8599.12131521056
Iteration 92: 8599.12131521056
Likelihood=-8875.03052164995
Iteration 16: 8875.03052164995
Likelihood=-8762.39403204012
Iteration 17: 8762.39403204012
Likelihood=-8964.022284796201
Iteration 30: 8964.022284796201
Likelihood=-8599.0881015981
Iteration 93: 8599.0881015981
Likelihood=-8761.408602990068
Iteration 102: 8761.408602990068
Likelihood=-8862.726597132534
Iteration 17: 8862.726597132534
Likelihood=-8751.96145466274
Iteration 18: 8751.96145466274
Likelihood=-8599.031267772125
Iteration 94: 8599.031267772125
Likelihood=-8963.133037934162
Iteration 31: 8963.133037934162
Likelihood=-8761.392869252419
Iteration 103: 8761.392869252419
Likelihood=-8853.31260842665
Iteration 18: 8853.31260842665
Likelihood=-8599.013072258387
Iteration 95: 8599.013072258387
Likelihood=-8744.389456363544
Iteration 19: 8744.389456363544
Likelihood=-8961.781989735746
Iteration 32: 8961.781989735746
Likelihood=-8761.370591101528
Iteration 104: 8761.370591101528
Likelihood=-8598.984135867651
Iteration 96: 8598.984135867651
Likelihood=-8845.933569727458
Iteration 19: 8845.933569727458
Likelihood=-8738.384085850601
Iteration 20: 8738.384085850601
Likelihood=-8598.94912897936
Iteration 97: 8598.94912897936
Likelihood=-8960.323922810827
Iteration 33: 8960.323922810827
Likelihood=-8761.372392733521
Likelihood=-8838.59674643046
Iteration 20: 8838.59674643046
Likelihood=-8731.868519377029
Iteration 21: 8731.868519377029
Likelihood=-8598.902348957536
Iteration 98: 8598.902348957536
Likelihood=-8959.49550122839
Iteration 34: 8959.49550122839
Likelihood=-8761.353927510187
Iteration 105: 8761.353927510187
Likelihood=-8833.483416024334
Iteration 21: 8833.483416024334
Likelihood=-8598.858260044008
Iteration 99: 8598.858260044008
Likelihood=-8725.238033964377
Iteration 22: 8725.238033964377
Likelihood=-8958.155267246491
Iteration 35: 8958.155267246491
Likelihood=-8761.337123604264
Iteration 106: 8761.337123604264
Likelihood=-8598.817865058581
Iteration 100: 8598.817865058581
Likelihood=-8829.088594806364
Iteration 22: 8829.088594806364
Likelihood=-8721.647033200305
Iteration 23: 8721.647033200305
Likelihood=-8598.78929487562
Iteration 101: 8598.78929487562
Likelihood=-8957.460219049435
Iteration 36: 8957.460219049435
Likelihood=-8761.32667799433
Iteration 107: 8761.32667799433
Likelihood=-8826.685399010968
Iteration 23: 8826.685399010968
Likelihood=-8718.20436634689
Iteration 24: 8718.20436634689
Likelihood=-8598.762102047414
Iteration 102: 8598.762102047414
Likelihood=-8956.742095473906
Iteration 37: 8956.742095473906
Likelihood=-8761.313737355797
Iteration 108: 8761.313737355797
Likelihood=-8598.720752856252
Iteration 103: 8598.720752856252
Likelihood=-8824.188244896863
Iteration 24: 8824.188244896863
Likelihood=-8716.428278250769
Iteration 25: 8716.428278250769
Likelihood=-8761.29340952377
Iteration 109: 8761.29340952377
Likelihood=-8955.735340093313
Iteration 38: 8955.735340093313
Likelihood=-8598.662319618288
Iteration 104: 8598.662319618288
Likelihood=-8822.546814860745
Iteration 25: 8822.546814860745
Likelihood=-8761.268011739632
Iteration 110: 8761.268011739632
Likelihood=-8714.374632584162
Iteration 26: 8714.374632584162
Likelihood=-8954.847496783548
Iteration 39: 8954.847496783548
Likelihood=-8598.636007843583
Iteration 105: 8598.636007843583
Likelihood=-8821.052376266605
Iteration 26: 8821.052376266605
Likelihood=-8761.250986081584
Iteration 111: 8761.250986081584
Likelihood=-8711.824927306201
Iteration 27: 8711.824927306201
Likelihood=-8954.125176529687
Iteration 40: 8954.125176529687
Likelihood=-8761.23635671929
Iteration 112: 8761.23635671929
Likelihood=-8598.581651437906
Iteration 106: 8598.581651437906
Likelihood=-8817.258717343411
Iteration 27: 8817.258717343411
Likelihood=-8708.977281108007
Iteration 28: 8708.977281108007
Likelihood=-8761.223943345518
Iteration 113: 8761.223943345518
Likelihood=-8953.662713041798
Iteration 41: 8953.662713041798
Likelihood=-8598.565528598194
Iteration 107: 8598.565528598194
Likelihood=-8814.770405118066
Iteration 28: 8814.770405118066
Likelihood=-8761.213122712772
Iteration 114: 8761.213122712772
Likelihood=-8707.14329049106
Iteration 29: 8707.14329049106
Likelihood=-8953.326068662709
Iteration 42: 8953.326068662709
Likelihood=-8598.519883339008
Iteration 108: 8598.519883339008
Likelihood=-8761.190535186186
Iteration 115: 8761.190535186186
Likelihood=-8813.43166138619
Iteration 29: 8813.43166138619
Likelihood=-8705.097232082051
Iteration 30: 8705.097232082051
Likelihood=-8952.90332784409
Iteration 43: 8952.90332784409
Likelihood=-8761.19046524536
Likelihood=-8598.56118874119
Likelihood=-8811.718989290042
Iteration 30: 8811.718989290042
Likelihood=-8703.730432305332
Iteration 31: 8703.730432305332
Likelihood=-8761.179616552296
Iteration 116: 8761.179616552296
Likelihood=-8952.334223557513
Iteration 44: 8952.334223557513
Likelihood=-8598.499609251017
Iteration 109: 8598.499609251017
Likelihood=-8810.692195323822
Iteration 31: 8810.692195323822
Likelihood=-8761.163194436085
Iteration 117: 8761.163194436085
Likelihood=-8702.366772003958
Iteration 32: 8702.366772003958
Likelihood=-8952.165577911757
Iteration 45: 8952.165577911757
Likelihood=-8598.472587560009
Iteration 110: 8598.472587560009
Likelihood=-8761.137649759736
Iteration 118: 8761.137649759736
Likelihood=-8809.136642324203
Iteration 32: 8809.136642324203
Likelihood=-8701.47226449716
Iteration 33: 8701.47226449716
Likelihood=-8951.914819450627
Iteration 46: 8951.914819450627
Likelihood=-8761.130523098422
Iteration 119: 8761.130523098422
Likelihood=-8598.444111647976
Iteration 111: 8598.444111647976
Likelihood=-8808.051933260076
Iteration 33: 8808.051933260076
Likelihood=-9657.07896253168
Iteration 0: 9657.07896253168
Iteration 1: 9657.07896253168
Likelihood=-8700.907154586814
Iteration 34: 8700.907154586814
Likelihood=-8951.715102207136
Iteration 47: 8951.715102207136
Likelihood=-8598.409572344432
Iteration 112: 8598.409572344432
Likelihood=-9438.802410840133
Iteration 2: 9438.802410840133
Likelihood=-8806.583666477189
Iteration 34: 8806.583666477189
Likelihood=-8700.093702847917
Iteration 35: 8700.093702847917
Likelihood=-8951.431224908825
Iteration 48: 8951.431224908825
Likelihood=-9285.901901974512
Iteration 3: 9285.901901974512
Likelihood=-8598.376060522234
Iteration 113: 8598.376060522234
Likelihood=-8805.636650127168
Iteration 35: 8805.636650127168
Likelihood=-8698.67573523366
Iteration 36: 8698.67573523366
Likelihood=-9164.925454736358
Iteration 4: 9164.925454736358
Likelihood=-8951.15055236036
Iteration 49: 8951.15055236036
Likelihood=-8598.354435524636
Iteration 114: 8598.354435524636
Likelihood=-9060.416544900727
Iteration 5: 9060.416544900727
Likelihood=-8805.091995830555
Iteration 36: 8805.091995830555
Likelihood=-8698.084859551343
Iteration 37: 8698.084859551343
Likelihood=-8951.010760075913
Iteration 50: 8951.010760075913
Likelihood=-8967.53786182451
Iteration 6: 8967.53786182451
Likelihood=-8598.333653475971
Iteration 115: 8598.333653475971
Likelihood=-8804.537583452098
Iteration 37: 8804.537583452098
Likelihood=-8697.370083172831
Iteration 38: 8697.370083172831
Likelihood=-8885.963151862668
Iteration 7: 8885.963151862668
Likelihood=-8950.939015328808
Iteration 51: 8950.939015328808
Likelihood=-8598.317387951154
Iteration 116: 8598.317387951154
Likelihood=-8804.023315782397
Iteration 38: 8804.023315782397
Likelihood=-8815.208551124078
Iteration 8: 8815.208551124078
Likelihood=-8696.54510133828
Iteration 39: 8696.54510133828
Likelihood=-8950.495680623279
Iteration 52: 8950.495680623279
Likelihood=-8598.299871706531
Iteration 117: 8598.299871706531
Likelihood=-8756.007642261811
Iteration 9: 8756.007642261811
Likelihood=-8803.570360243228
Iteration 39: 8803.570360243228
Likelihood=-8695.987808172207
Iteration 40: 8695.987808172207
Likelihood=-8950.390864667159
Iteration 53: 8950.390864667159
Likelihood=-8707.116777065097
Iteration 10: 8707.116777065097
Likelihood=-8598.271169726146
Iteration 118: 8598.271169726146
Likelihood=-8803.007767690842
Iteration 40: 8803.007767690842
Likelihood=-8695.395293625663
Iteration 41: 8695.395293625663
Likelihood=-8665.069564567493
Iteration 11: 8665.069564567493
Likelihood=-8950.266438165829
Iteration 54: 8950.266438165829
Likelihood=-8598.279834975192
Likelihood=-8631.516249318667
Iteration 12: 8631.516249318667
Likelihood=-8802.700062403346
Iteration 41: 8802.700062403346
Likelihood=-8695.029076393248
Iteration 42: 8695.029076393248
Likelihood=-8950.12375310651
Iteration 55: 8950.12375310651
Likelihood=-8604.967054232837
Iteration 13: 8604.967054232837
Likelihood=-8598.25595108371
Iteration 119: 8598.25595108371
Likelihood=-8802.33224216016
Iteration 42: 8802.33224216016
Likelihood=-8694.326719301338
Iteration 43: 8694.326719301338
Likelihood=-8582.576926036114
Iteration 14: 8582.576926036114
Likelihood=-8950.003697363802
Iteration 56: 8950.003697363802
Likelihood=-8598.240804930874
Iteration 120: 8598.240804930874
Likelihood=-8801.92945519248
Iteration 43: 8801.92945519248
Likelihood=-8565.996679296713
Iteration 15: 8565.996679296713
Likelihood=-8694.250479115668
Likelihood=-8949.897785615136
Iteration 57: 8949.897785615136
Likelihood=-8598.215576166504
Iteration 121: 8598.215576166504
Likelihood=-8551.50089230081
Iteration 16: 8551.50089230081
Likelihood=-8801.435813573044
Iteration 44: 8801.435813573044
Likelihood=-8693.872281583197
Iteration 44: 8693.872281583197
Likelihood=-8949.747932836264
Iteration 58: 8949.747932836264
Likelihood=-8539.39776031123
Iteration 17: 8539.39776031123
Likelihood=-8598.201105490582
Iteration 122: 8598.201105490582
Likelihood=-8801.018767599633
Iteration 45: 8801.018767599633
Likelihood=-8693.307630374411
Iteration 45: 8693.307630374411
Likelihood=-8529.56102184713
Iteration 18: 8529.56102184713
Likelihood=-8949.566878174624
Iteration 59: 8949.566878174624
Likelihood=-8598.184135351208
Iteration 123: 8598.184135351208
Likelihood=-8520.822022105907
Iteration 19: 8520.822022105907
Likelihood=-8800.673746165001
Iteration 46: 8800.673746165001
Likelihood=-8692.887333497682
Iteration 46: 8692.887333497682
Likelihood=-8949.554542427719
Likelihood=-8513.879747450663
Iteration 20: 8513.879747450663
Likelihood=-8598.167902816436
Iteration 124: 8598.167902816436
Likelihood=-8800.387538939745
Iteration 47: 8800.387538939745
Likelihood=-8692.481267306855
Iteration 47: 8692.481267306855
Likelihood=-8507.825019742788
Iteration 21: 8507.825019742788
Likelihood=-8949.416902515395
Iteration 60: 8949.416902515395
Likelihood=-8598.154337840384
Iteration 125: 8598.154337840384
Likelihood=-8800.062774273454
Iteration 48: 8800.062774273454
Likelihood=-8502.172224234795
Iteration 22: 8502.172224234795
Likelihood=-8692.05180105955
Iteration 48: 8692.05180105955
Likelihood=-8949.208162003404
Iteration 61: 8949.208162003404
Likelihood=-8598.131469550837
Iteration 126: 8598.131469550837
Likelihood=-8497.222648361987
Iteration 23: 8497.222648361987
Likelihood=-8799.790180406024
Iteration 49: 8799.790180406024
Likelihood=-8691.576777849206
Iteration 49: 8691.576777849206
Likelihood=-8949.084934352377
Iteration 62: 8949.084934352377
Likelihood=-8492.350260799454
Iteration 24: 8492.350260799454
Likelihood=-8598.142280478156
Likelihood=-8799.523264286592
Iteration 50: 8799.523264286592
Likelihood=-8691.193668045073
Iteration 50: 8691.193668045073
Likelihood=-8489.253787990649
Iteration 25: 8489.253787990649
Likelihood=-8948.954994594664
Iteration 63: 8948.954994594664
Likelihood=-8598.12044613344
Iteration 127: 8598.12044613344
Likelihood=-8799.234533914187
Iteration 51: 8799.234533914187
Likelihood=-8486.764314746073
Iteration 26: 8486.764314746073
Likelihood=-8690.885747173978
Iteration 51: 8690.885747173978
Likelihood=-8948.805738231009
Iteration 64: 8948.805738231009
Likelihood=-8598.106509159528
Iteration 128: 8598.106509159528
Likelihood=-8484.42234680051
Iteration 27: 8484.42234680051
Likelihood=-8799.039571337908
Iteration 52: 8799.039571337908
Likelihood=-8690.571783323612
Iteration 52: 8690.571783323612
Likelihood=-8482.216204202246
Iteration 28: 8482.216204202246
Likelihood=-8948.658944135625
Iteration 65: 8948.658944135625
Likelihood=-8598.094778638264
Iteration 129: 8598.094778638264
Likelihood=-8798.892190163499
Iteration 53: 8798.892190163499
Likelihood=-8479.976418874512
Iteration 29: 8479.976418874512
Likelihood=-8690.349433672762
Iteration 53: 8690.349433672762
Likelihood=-8948.530199934212
Iteration 66: 8948.530199934212
Likelihood=-8598.087523738259
Iteration 130: 8598.087523738259
Likelihood=-8477.96928257856
Iteration 30: 8477.96928257856
Likelihood=-8798.597681987683
Iteration 54: 8798.597681987683
Likelihood=-8690.096408851405
Iteration 54: 8690.096408851405
Likelihood=-9945.565924822457
Iteration 0: 9945.565924822457
Iteration 1: 9945.565924822457
Likelihood=-8948.411827027736
Iteration 67: 8948.411827027736
Likelihood=-8476.635552655125
Iteration 31: 8476.635552655125
Likelihood=-8798.481430824942
Iteration 55: 8798.481430824942
Likelihood=-8689.874269683676
Iteration 55: 8689.874269683676
Likelihood=-8475.304546026466
Iteration 32: 8475.304546026466
Likelihood=-9626.75598839574
Iteration 2: 9626.75598839574
Likelihood=-8948.253463884119
Iteration 68: 8948.253463884119
Likelihood=-8798.295886100046
Iteration 56: 8798.295886100046
Likelihood=-8474.040126317057
Iteration 33: 8474.040126317057
Likelihood=-8689.600897709539
Iteration 56: 8689.600897709539
Likelihood=-9412.414539737782
Iteration 3: 9412.414539737782
Likelihood=-8948.227481429823
Iteration 69: 8948.227481429823
Likelihood=-8472.833794750557
Iteration 34: 8472.833794750557
Likelihood=-8798.14275189551
Iteration 57: 8798.14275189551
Likelihood=-8689.491607877337
Iteration 57: 8689.491607877337
Likelihood=-9269.602389578593
Iteration 4: 9269.602389578593
Likelihood=-8948.09236866635
Iteration 70: 8948.09236866635
Likelihood=-8472.012042293632
Iteration 35: 8472.012042293632
Likelihood=-8797.96468124604
Iteration 58: 8797.96468124604
Likelihood=-8689.285376024885
Iteration 58: 8689.285376024885
Likelihood=-8471.309708141587
Iteration 36: 8471.309708141587
Likelihood=-9160.363948729064
Iteration 5: 9160.363948729064
Likelihood=-8948.06015592823
Iteration 71: 8948.06015592823
Likelihood=-8470.353502126443
Iteration 37: 8470.353502126443
Likelihood=-8797.863462923971
Iteration 59: 8797.863462923971
Likelihood=-8689.148974670148
Iteration 59: 8689.148974670148
Likelihood=-9068.685620690021
Iteration 6: 9068.685620690021
Likelihood=-8948.01219703297
Iteration 72: 8948.01219703297
Likelihood=-8469.432741642762
Iteration 38: 8469.432741642762
Likelihood=-8797.742621009163
Iteration 60: 8797.742621009163
Likelihood=-8689.03731660424
Iteration 60: 8689.03731660424
Likelihood=-8990.667270424667
Iteration 7: 8990.667270424667
Likelihood=-8468.810169188508
Iteration 39: 8468.810169188508
Likelihood=-8947.953554171647
Iteration 73: 8947.953554171647
Likelihood=-8797.620914338862
Iteration 61: 8797.620914338862
Likelihood=-8467.899200331884
Iteration 40: 8467.899200331884
Likelihood=-8688.796041128477
Iteration 61: 8688.796041128477
Likelihood=-8923.052563622192
Iteration 8: 8923.052563622192
Likelihood=-8947.882666903528
Iteration 74: 8947.882666903528
Likelihood=-8467.499154866471
Iteration 41: 8467.499154866471
Likelihood=-8797.498115211783
Iteration 62: 8797.498115211783
Likelihood=-8688.885602774515
Likelihood=-8866.303990464377
Iteration 9: 8866.303990464377
Likelihood=-8947.823100813654
Iteration 75: 8947.823100813654
Likelihood=-8467.0673493714
Iteration 42: 8467.0673493714
Likelihood=-8797.414406502467
Iteration 63: 8797.414406502467
Likelihood=-8688.61984519163
Iteration 62: 8688.61984519163
Likelihood=-8466.95732240776
Iteration 43: 8466.95732240776
Likelihood=-8815.375692471005
Iteration 10: 8815.375692471005
Likelihood=-8947.759256402886
Iteration 76: 8947.759256402886
Likelihood=-8797.286854149568
Iteration 64: 8797.286854149568
Likelihood=-8466.200179851037
Iteration 44: 8466.200179851037
Likelihood=-8688.401917397114
Iteration 63: 8688.401917397114
Likelihood=-8772.214973462364
Iteration 11: 8772.214973462364
Likelihood=-8947.709512624493
Iteration 77: 8947.709512624493
Likelihood=-8465.976021140028
Iteration 45: 8465.976021140028
Likelihood=-8797.18086025582
Iteration 65: 8797.18086025582
Likelihood=-8688.262376609828
Iteration 64: 8688.262376609828
Likelihood=-8733.409226452479
Iteration 12: 8733.409226452479
Likelihood=-8947.6831724072
Iteration 78: 8947.6831724072
Likelihood=-8465.709324730064
Iteration 46: 8465.709324730064
Likelihood=-8797.11866341386
Iteration 66: 8797.11866341386
Likelihood=-8465.332597954617
Iteration 47: 8465.332597954617
Likelihood=-8688.101351447685
Iteration 65: 8688.101351447685
Likelihood=-8700.643590753449
Iteration 13: 8700.643590753449
Likelihood=-8947.612467978719
Iteration 79: 8947.612467978719
Likelihood=-8797.031948786527
Iteration 67: 8797.031948786527
Likelihood=-8465.09459516933
Iteration 48: 8465.09459516933
Likelihood=-8687.95649680456
Iteration 66: 8687.95649680456
Likelihood=-8674.726991985051
Iteration 14: 8674.726991985051
Likelihood=-8947.550278498962
Iteration 80: 8947.550278498962
Likelihood=-8464.674357502348
Iteration 49: 8464.674357502348
Likelihood=-8796.997951119125
Iteration 68: 8796.997951119125
Likelihood=-8687.79570848323
Iteration 67: 8687.79570848323
Likelihood=-8652.113882541598
Iteration 15: 8652.113882541598
Likelihood=-8464.543209329842
Iteration 50: 8464.543209329842
Likelihood=-8947.470622130411
Iteration 81: 8947.470622130411
Likelihood=-8796.925767357594
Iteration 69: 8796.925767357594
Likelihood=-8464.34086290264
Iteration 51: 8464.34086290264
Likelihood=-8687.643675001375
Iteration 68: 8687.643675001375
Likelihood=-8637.358016822709
Iteration 16: 8637.358016822709
Likelihood=-8947.41129245703
Iteration 82: 8947.41129245703
Likelihood=-8464.160352362636
Iteration 52: 8464.160352362636
Likelihood=-8796.86132679436
Iteration 70: 8796.86132679436
Likelihood=-8687.548364650998
Iteration 69: 8687.548364650998
Likelihood=-8626.988129801703
Iteration 17: 8626.988129801703
Likelihood=-8947.344822037892
Iteration 83: 8947.344822037892
Likelihood=-8463.918666489197
Iteration 53: 8463.918666489197
Likelihood=-8796.816875328986
Iteration 71: 8796.816875328986
Likelihood=-8687.460672678819
Iteration 70: 8687.460672678819
Likelihood=-8463.76705811127
Iteration 54: 8463.76705811127
Likelihood=-8617.608459956165
Iteration 18: 8617.608459956165
Likelihood=-8947.311226091104
Iteration 84: 8947.311226091104
Likelihood=-8796.74087430281
Iteration 72: 8796.74087430281
Likelihood=-8463.645267407066
Iteration 55: 8463.645267407066
Likelihood=-8687.37899973857
Iteration 71: 8687.37899973857
Likelihood=-8608.816756628778
Iteration 19: 8608.816756628778
Likelihood=-8947.255389649934
Iteration 85: 8947.255389649934
Likelihood=-8463.431203795337
Iteration 56: 8463.431203795337
Likelihood=-8796.815831947442
Likelihood=-8687.255013652397
Iteration 72: 8687.255013652397
Likelihood=-8602.044547752168
Iteration 20: 8602.044547752168
Likelihood=-8947.269992451213
Likelihood=-8463.219174876313
Iteration 57: 8463.219174876313
Likelihood=-8796.700580824816
Iteration 73: 8796.700580824816
Likelihood=-8463.104875053881
Iteration 58: 8463.104875053881
Likelihood=-8687.189110822099
Iteration 73: 8687.189110822099
Likelihood=-8595.202689441745
Iteration 21: 8595.202689441745
Likelihood=-8947.225729904656
Iteration 86: 8947.225729904656
Likelihood=-8796.64670132865
Iteration 74: 8796.64670132865
Likelihood=-8462.951298688386
Iteration 59: 8462.951298688386
Likelihood=-8687.120529415624
Iteration 74: 8687.120529415624
Likelihood=-8590.653865616989
Iteration 22: 8590.653865616989
Likelihood=-8947.184154134717
Iteration 87: 8947.184154134717
Likelihood=-8462.863736031355
Iteration 60: 8462.863736031355
Likelihood=-8796.612592337382
Iteration 75: 8796.612592337382
Likelihood=-8687.017905699631
Iteration 75: 8687.017905699631
Likelihood=-8586.567389850134
Iteration 23: 8586.567389850134
Likelihood=-8462.769188304284
Iteration 61: 8462.769188304284
Likelihood=-8947.141260437415
Iteration 88: 8947.141260437415
Likelihood=-8796.561785207694
Iteration 76: 8796.561785207694
Likelihood=-8462.659547373365
Iteration 62: 8462.659547373365
Likelihood=-8686.956407204912
Iteration 76: 8686.956407204912
Likelihood=-8581.972570562084
Iteration 24: 8581.972570562084
Likelihood=-8947.114217666704
Iteration 89: 8947.114217666704
Likelihood=-8462.584418239252
Iteration 63: 8462.584418239252
Likelihood=-8796.549621298656
Iteration 77: 8796.549621298656
Likelihood=-8686.84677812763
Iteration 77: 8686.84677812763
Likelihood=-8577.822327323134
Iteration 25: 8577.822327323134
Likelihood=-8947.090119083166
Iteration 90: 8947.090119083166
Likelihood=-8462.455208291389
Iteration 64: 8462.455208291389
Likelihood=-8796.511883023295
Iteration 78: 8796.511883023295
Likelihood=-8462.32536527085
Iteration 65: 8462.32536527085
Likelihood=-8686.822113976368
Iteration 78: 8686.822113976368
Likelihood=-8947.074780239052
Iteration 91: 8947.074780239052
Likelihood=-8573.861571200387
Iteration 26: 8573.861571200387
Likelihood=-8796.490237300015
Iteration 79: 8796.490237300015
Likelihood=-8462.268244349048
Iteration 66: 8462.268244349048
Likelihood=-8686.745037534984
Iteration 79: 8686.745037534984
Likelihood=-8947.054835463252
Iteration 92: 8947.054835463252
Likelihood=-8570.094102891757
Iteration 27: 8570.094102891757
Likelihood=-8462.182862666046
Iteration 67: 8462.182862666046
Likelihood=-8796.461715399402
Iteration 80: 8796.461715399402
Likelihood=-8686.692431390384
Iteration 80: 8686.692431390384
Likelihood=-8947.026778441354
Iteration 93: 8947.026778441354
Likelihood=-8568.384708057423
Iteration 28: 8568.384708057423
Likelihood=-8462.104650706659
Iteration 68: 8462.104650706659
Likelihood=-8796.427274015832
Iteration 81: 8796.427274015832
Likelihood=-8462.049988951678
Iteration 69: 8462.049988951678
Likelihood=-8686.610953617464
Iteration 81: 8686.610953617464
Likelihood=-8946.99779264601
Iteration 94: 8946.99779264601
Likelihood=-8566.919497578201
Iteration 29: 8566.919497578201
Likelihood=-8796.38565710181
Iteration 82: 8796.38565710181
Likelihood=-8461.990781027218
Iteration 70: 8461.990781027218
Likelihood=-8686.521256852864
Iteration 82: 8686.521256852864
Likelihood=-8946.980217364902
Iteration 95: 8946.980217364902
Likelihood=-8565.881647306362
Iteration 30: 8565.881647306362
Likelihood=-8461.939909143606
Iteration 71: 8461.939909143606
Likelihood=-8796.34865203812
Iteration 83: 8796.34865203812
Likelihood=-8686.993771776186
Likelihood=-8946.966439497452
Iteration 96: 8946.966439497452
Likelihood=-8461.88379143514
Iteration 72: 8461.88379143514
Likelihood=-8564.368328310058
Iteration 31: 8564.368328310058
Likelihood=-8796.297597342214
Iteration 84: 8796.297597342214
Likelihood=-8461.79698895503
Iteration 73: 8461.79698895503
Likelihood=-8946.953926219983
Iteration 97: 8946.953926219983
Likelihood=-8686.49522505686
Iteration 83: 8686.49522505686
Likelihood=-8563.27500602901
Iteration 32: 8563.27500602901
Likelihood=-8461.715439742584
Iteration 74: 8461.715439742584
Likelihood=-8796.301502351827
Likelihood=-8946.927157351263
Iteration 98: 8946.927157351263
Likelihood=-8686.434985843924
Iteration 84: 8686.434985843924
Likelihood=-8562.087085402747
Iteration 33: 8562.087085402747
Likelihood=-8461.648297933378
Iteration 75: 8461.648297933378
Likelihood=-8796.27685184716
Iteration 85: 8796.27685184716
Likelihood=-8461.593447596848
Iteration 76: 8461.593447596848
Likelihood=-8686.388397327199
Iteration 85: 8686.388397327199
Likelihood=-8946.909975575296
Iteration 99: 8946.909975575296
Likelihood=-8560.996544300815
Iteration 34: 8560.996544300815
Likelihood=-8796.249288841489
Iteration 86: 8796.249288841489
Likelihood=-8461.533384467455
Iteration 77: 8461.533384467455
Likelihood=-8946.884364310923
Iteration 100: 8946.884364310923
Likelihood=-8686.320238818347
Iteration 86: 8686.320238818347
Likelihood=-8560.089693183896
Iteration 35: 8560.089693183896
Likelihood=-8461.479066733671
Iteration 78: 8461.479066733671
Likelihood=-8796.194725441428
Iteration 87: 8796.194725441428
Likelihood=-8946.863693201742
Iteration 101: 8946.863693201742
Likelihood=-8686.275374976716
Iteration 87: 8686.275374976716
Likelihood=-8461.390202937768
Iteration 79: 8461.390202937768
Likelihood=-8559.002663205492
Iteration 36: 8559.002663205492
Likelihood=-8796.151568477306
Iteration 88: 8796.151568477306
Likelihood=-8461.394043863314
Likelihood=-8946.844647516153
Iteration 102: 8946.844647516153
Likelihood=-8686.236814787784
Iteration 88: 8686.236814787784
Likelihood=-8558.058092214675
Iteration 37: 8558.058092214675
Likelihood=-8796.113549053698
Iteration 89: 8796.113549053698
Likelihood=-8461.348393522845
Iteration 80: 8461.348393522845
Likelihood=-8946.822436969565
Iteration 103: 8946.822436969565
Likelihood=-8686.195094881801
Iteration 89: 8686.195094881801
Likelihood=-8557.376881847364
Iteration 38: 8557.376881847364
Likelihood=-8461.317903760302
Iteration 81: 8461.317903760302
Likelihood=-8796.088266093782
Iteration 90: 8796.088266093782
Likelihood=-8946.793798376828
Iteration 104: 8946.793798376828
Likelihood=-8461.271153111471
Iteration 82: 8461.271153111471
Likelihood=-8686.168593136457
Iteration 90: 8686.168593136457
Likelihood=-8556.664833195207
Iteration 39: 8556.664833195207
Likelihood=-8796.061915729113
Iteration 91: 8796.061915729113
Likelihood=-8461.235778754406
Iteration 83: 8461.235778754406
Likelihood=-8946.77776396562
Iteration 105: 8946.77776396562
Likelihood=-8686.127239561794
Iteration 91: 8686.127239561794
Likelihood=-8555.949844196839
Iteration 40: 8555.949844196839
Likelihood=-8461.192526938827
Iteration 84: 8461.192526938827
Likelihood=-8796.018006233071
Iteration 92: 8796.018006233071
Likelihood=-8946.74974182056
Iteration 106: 8946.74974182056
Likelihood=-8686.092051806741
Iteration 92: 8686.092051806741
Likelihood=-8555.162714018219
Iteration 41: 8555.162714018219
Likelihood=-8461.154928234659
Iteration 85: 8461.154928234659
Likelihood=-8796.01320493238
Likelihood=-8461.110412260903
Iteration 86: 8461.110412260903
Likelihood=-8946.72656084193
Iteration 107: 8946.72656084193
Likelihood=-8686.009879346808
Iteration 93: 8686.009879346808
Likelihood=-8554.874487452666
Iteration 42: 8554.874487452666
Likelihood=-8795.986742231118
Iteration 93: 8795.986742231118
Likelihood=-8461.05174352154
Iteration 87: 8461.05174352154
Likelihood=-8946.702442739579
Iteration 108: 8946.702442739579
Likelihood=-8685.990048840844
Iteration 94: 8685.990048840844
Likelihood=-8554.306858718797
Iteration 43: 8554.306858718797
Likelihood=-8461.001124352384
Iteration 88: 8461.001124352384
Likelihood=-8795.951911496879
Iteration 94: 8795.951911496879
Likelihood=-8946.687617315645
Iteration 109: 8946.687617315645
Likelihood=-8460.941874712948
Iteration 89: 8460.941874712948
Likelihood=-8685.95944873586
Iteration 95: 8685.95944873586
Likelihood=-8554.435285857808
Likelihood=-8795.92208374592
Iteration 95: 8795.92208374592
Likelihood=-8460.891989741225
Iteration 90: 8460.891989741225
Likelihood=-8946.675412900197
Iteration 110: 8946.675412900197
Likelihood=-8685.912622457463
Iteration 96: 8685.912622457463
Likelihood=-8554.005019047885
Iteration 44: 8554.005019047885
Likelihood=-8795.888802694826
Iteration 96: 8795.888802694826
Likelihood=-8460.835803769329
Iteration 91: 8460.835803769329
Likelihood=-8946.662939587459
Iteration 111: 8946.662939587459
Likelihood=-8685.84730044619
Iteration 97: 8685.84730044619
Likelihood=-8553.513308641846
Iteration 45: 8553.513308641846
Likelihood=-8460.806671465341
Iteration 92: 8460.806671465341
Likelihood=-8795.860426122414
Iteration 97: 8795.860426122414
Likelihood=-8946.644263344651
Iteration 112: 8946.644263344651
Likelihood=-8460.711477945419
Iteration 93: 8460.711477945419
Likelihood=-8685.759084279867
Iteration 98: 8685.759084279867
Likelihood=-8553.044429812182
Iteration 46: 8553.044429812182
Likelihood=-8795.817083379547
Iteration 98: 8795.817083379547
Likelihood=-8460.67571274627
Iteration 94: 8460.67571274627
Likelihood=-8946.61812500766
Iteration 113: 8946.61812500766
Likelihood=-8685.7160565207
Iteration 99: 8685.7160565207
Likelihood=-8552.71694007214
Iteration 47: 8552.71694007214
Likelihood=-8460.627745629115
Iteration 95: 8460.627745629115
Likelihood=-8795.798334061277
Iteration 99: 8795.798334061277
Likelihood=-8946.608516863664
Iteration 114: 8946.608516863664
Likelihood=-8460.562248302935
Iteration 96: 8460.562248302935
Likelihood=-8685.693037970303
Iteration 100: 8685.693037970303
Likelihood=-8552.47223450717
Iteration 48: 8552.47223450717
Likelihood=-8795.767039664404
Iteration 100: 8795.767039664404
Likelihood=-8460.553599143788
Iteration 97: 8460.553599143788
Likelihood=-8946.591763290864
Iteration 115: 8946.591763290864
Likelihood=-8685.630562516433
Iteration 101: 8685.630562516433
Likelihood=-8552.214154560277
Iteration 49: 8552.214154560277
Likelihood=-8795.731046385401
Iteration 101: 8795.731046385401
Likelihood=-8460.478031006473
Iteration 98: 8460.478031006473
Likelihood=-8946.582927279409
Iteration 116: 8946.582927279409
Likelihood=-8685.6052791804
Iteration 102: 8685.6052791804
Likelihood=-8551.920244012252
Iteration 50: 8551.920244012252
Likelihood=-8460.454284838304
Iteration 99: 8460.454284838304
Likelihood=-8795.69403684183
Iteration 102: 8795.69403684183
Likelihood=-9788.513758860483
Iteration 0: 9788.513758860483
Iteration 1: 9788.513758860483
Likelihood=-8460.40093934095
Iteration 100: 8460.40093934095
Likelihood=-8685.566844118606
Iteration 103: 8685.566844118606
Likelihood=-8551.651719212725
Iteration 51: 8551.651719212725
Likelihood=-8795.667484559213
Iteration 103: 8795.667484559213
Likelihood=-9576.38265194989
Iteration 2: 9576.38265194989
Likelihood=-8460.347771699975
Iteration 101: 8460.347771699975
Likelihood=-8685.542086373796
Iteration 104: 8685.542086373796
Likelihood=-8551.606834136279
Iteration 52: 8551.606834136279
Likelihood=-8795.638987656039
Iteration 104: 8795.638987656039
Likelihood=-8460.305156626539
Iteration 102: 8460.305156626539
Likelihood=-9428.102013217627
Iteration 3: 9428.102013217627
Likelihood=-8685.491129269865
Iteration 105: 8685.491129269865
Likelihood=-8460.275498902383
Iteration 103: 8460.275498902383
Likelihood=-8551.193966673982
Iteration 53: 8551.193966673982
Likelihood=-8795.613193830224
Iteration 105: 8795.613193830224
Likelihood=-9306.894430420141
Iteration 4: 9306.894430420141
Likelihood=-8460.243443008054
Iteration 104: 8460.243443008054
Likelihood=-8685.45670330788
Iteration 106: 8685.45670330788
Likelihood=-8551.068463181866
Iteration 54: 8551.068463181866
Likelihood=-8795.590428065883
Iteration 106: 8795.590428065883
Likelihood=-9197.103763596931
Likelihood=-8460.219817032937
Iteration 105: 8460.219817032937
Likelihood=-8685.420931559584
Iteration 107: 8685.420931559584
Likelihood=-8550.85056962726
Iteration 55: 8550.85056962726
Likelihood=-8460.187227070675
Iteration 106: 8460.187227070675
Likelihood=-8795.550198399382
Iteration 107: 8795.550198399382
Likelihood=-8903.635208996635
Iteration 5: 8903.635208996635
Likelihood=-8460.150594264525
Iteration 107: 8460.150594264525
Likelihood=-8685.388300506638
Iteration 108: 8685.388300506638
Likelihood=-8550.661740423053
Iteration 56: 8550.661740423053
Likelihood=-8795.529580812039
Iteration 108: 8795.529580812039
Likelihood=-8851.569034167464
Iteration 6: 8851.569034167464
Likelihood=-8460.1469307522
Likelihood=-8685.35185718203
Iteration 109: 8685.35185718203
Likelihood=-8550.455495262819
Iteration 57: 8550.455495262819
Likelihood=-8795.508430672373
Iteration 109: 8795.508430672373
Likelihood=-8460.12925175538
Iteration 108: 8460.12925175538
Likelihood=-8803.272210768451
Iteration 7: 8803.272210768451
Likelihood=-8685.3338331455
Iteration 110: 8685.3338331455
Likelihood=-8460.105600142751
Iteration 109: 8460.105600142751
Likelihood=-8550.261929773887
Iteration 58: 8550.261929773887
Likelihood=-8795.476940755447
Iteration 110: 8795.476940755447
Likelihood=-8759.695249780827
Iteration 8: 8759.695249780827
Likelihood=-8460.08901991983
Iteration 110: 8460.08901991983
Likelihood=-8685.30587344968
Iteration 111: 8685.30587344968
Likelihood=-8549.974363228803
Iteration 59: 8549.974363228803
Likelihood=-8795.45761093461
Iteration 111: 8795.45761093461
Likelihood=-8723.953431696484
Iteration 9: 8723.953431696484
Likelihood=-8460.071340713099
Iteration 111: 8460.071340713099
Likelihood=-8685.270726578412
Iteration 112: 8685.270726578412
Likelihood=-8549.683019099464
Iteration 60: 8549.683019099464
Likelihood=-8460.055311135036
Iteration 112: 8460.055311135036
Likelihood=-8795.47282154556
Likelihood=-8695.528495514425
Iteration 10: 8695.528495514425
Likelihood=-8460.043156961905
Iteration 113: 8460.043156961905
Likelihood=-8685.24149647321
Iteration 113: 8685.24149647321
Likelihood=-8549.572009843778
Iteration 61: 8549.572009843778
Likelihood=-8795.437861263114
Iteration 112: 8795.437861263114
Likelihood=-8670.172728665355
Iteration 11: 8670.172728665355
Likelihood=-8460.030453305098
Iteration 114: 8460.030453305098
Likelihood=-8685.222097668357
Iteration 114: 8685.222097668357
Likelihood=-8549.33999374784
Iteration 62: 8549.33999374784
Likelihood=-8795.40819510873
Iteration 113: 8795.40819510873
Likelihood=-8460.021812123043
Iteration 115: 8460.021812123043
Likelihood=-8647.46200304431
Iteration 12: 8647.46200304431
Likelihood=-8685.203039651125
Iteration 115: 8685.203039651125
Likelihood=-8460.011655201504
Iteration 116: 8460.011655201504
Likelihood=-8549.238253392456
Iteration 63: 8549.238253392456
Likelihood=-8795.391720609807
Iteration 114: 8795.391720609807
Likelihood=-8627.374092229986
Iteration 13: 8627.374092229986
Likelihood=-8459.993397290924
Iteration 117: 8459.993397290924
Likelihood=-8685.182330415082
Iteration 116: 8685.182330415082
Likelihood=-8548.982665679285
Iteration 64: 8548.982665679285
Likelihood=-8795.36807067688
Iteration 115: 8795.36807067688
Likelihood=-8608.988081806452
Iteration 14: 8608.988081806452
Likelihood=-8459.981002849578
Iteration 118: 8459.981002849578
Likelihood=-8685.150345736098
Iteration 117: 8685.150345736098
Likelihood=-8548.70024822438
Iteration 65: 8548.70024822438
Likelihood=-8459.969932639468
Iteration 119: 8459.969932639468
Likelihood=-8795.350226888771
Iteration 116: 8795.350226888771
Likelihood=-8594.668531476334
Iteration 15: 8594.668531476334
Likelihood=-8459.954715257745
Iteration 120: 8459.954715257745
Likelihood=-8685.126983422437
Iteration 118: 8685.126983422437
Likelihood=-8548.861401815271
Likelihood=-8795.336022563193
Iteration 117: 8795.336022563193
Likelihood=-8585.01537925618
Iteration 16: 8585.01537925618
Likelihood=-8459.945861877472
Iteration 121: 8459.945861877472
Likelihood=-8685.108947597588
Iteration 119: 8685.108947597588
Likelihood=-8548.591836618656
Iteration 66: 8548.591836618656
Likelihood=-8795.32196591064
Iteration 118: 8795.32196591064
Likelihood=-8578.630464931153
Iteration 17: 8578.630464931153
Likelihood=-8459.948134296097
Likelihood=-8685.089602369064
Iteration 120: 8685.089602369064
Likelihood=-8459.93654544734
Iteration 122: 8459.93654544734
Likelihood=-8548.487029859947
Iteration 67: 8548.487029859947
Likelihood=-8795.309929386027
Iteration 119: 8795.309929386027
Likelihood=-8571.952813798332
Iteration 18: 8571.952813798332
Likelihood=-8459.92310012847
Iteration 123: 8459.92310012847
Likelihood=-8685.074487947508
Iteration 121: 8685.074487947508
Likelihood=-8548.392444146248
Iteration 68: 8548.392444146248
Likelihood=-8795.29376302164
Iteration 120: 8795.29376302164
Likelihood=-8563.960265592774
Iteration 19: 8563.960265592774
Likelihood=-8459.91590758194
Iteration 124: 8459.91590758194
Likelihood=-8685.053340240056
Iteration 122: 8685.053340240056
Likelihood=-10121.409672465226
Iteration 0: 10121.409672465226
Iteration 1: 10121.409672465226
Likelihood=-8548.316036055267
Iteration 69: 8548.316036055267
Likelihood=-8795.278243965642
Iteration 121: 8795.278243965642
Likelihood=-8558.752456600247
Iteration 20: 8558.752456600247
Likelihood=-9885.357773892112
Iteration 2: 9885.357773892112
Likelihood=-8685.039310864033
Iteration 123: 8685.039310864033
Likelihood=-8548.218697782731
Iteration 70: 8548.218697782731
Likelihood=-8795.261030888767
Iteration 122: 8795.261030888767
Likelihood=-8553.690987288412
Iteration 21: 8553.690987288412
Likelihood=-9723.093437770549
Iteration 3: 9723.093437770549
Likelihood=-8685.020973346982
Iteration 124: 8685.020973346982
Likelihood=-8548.10252247687
Iteration 71: 8548.10252247687
Likelihood=-9596.392823852584
Iteration 4: 9596.392823852584
Likelihood=-8795.246186905717
Iteration 123: 8795.246186905717
Likelihood=-8550.024864196881
Iteration 22: 8550.024864196881
Likelihood=-9486.378262373228
Iteration 5: 9486.378262373228
Likelihood=-8685.005378978352
Iteration 125: 8685.005378978352
Likelihood=-8547.999819053035
Iteration 72: 8547.999819053035
Likelihood=-8795.227058040206
Iteration 124: 8795.227058040206
Likelihood=-8546.740792020983
Iteration 23: 8546.740792020983
Likelihood=-9388.274932106853
Iteration 6: 9388.274932106853
Likelihood=-8684.988123312967
Iteration 126: 8684.988123312967
Likelihood=-8547.899473224688
Iteration 73: 8547.899473224688
Likelihood=-8795.211619459873
Iteration 125: 8795.211619459873
Likelihood=-9303.977568497268
Iteration 7: 9303.977568497268
Likelihood=-8544.719153058459
Iteration 24: 8544.719153058459
Likelihood=-8684.9828785529
Iteration 127: 8684.9828785529
Likelihood=-9228.052409516084
Iteration 8: 9228.052409516084
Likelihood=-8547.829460539386
Iteration 74: 8547.829460539386
Likelihood=-8795.189000633181
Iteration 126: 8795.189000633181
Likelihood=-8543.101231297787
Iteration 25: 8543.101231297787
Likelihood=-10251.377379202146
Iteration 0: 10251.377379202146
Iteration 1: 10251.377379202146
Likelihood=-9166.395342353751
Iteration 9: 9166.395342353751
Likelihood=-8547.751716163704
Iteration 75: 8547.751716163704
Likelihood=-8795.16955726743
Iteration 127: 8795.16955726743
Likelihood=-8540.75931367167
Iteration 26: 8540.75931367167
Likelihood=-9116.870685219077
Iteration 10: 9116.870685219077
Likelihood=-10001.937837344565
Iteration 2: 10001.937837344565
Likelihood=-8547.709515493247
Iteration 76: 8547.709515493247
Likelihood=-9074.642174149463
Iteration 11: 9074.642174149463
Likelihood=-8795.15798740298
Iteration 128: 8795.15798740298
Likelihood=-8539.1715446624
Iteration 27: 8539.1715446624
Likelihood=-9834.321411497858
Iteration 3: 9834.321411497858
Likelihood=-9043.79442690278
Iteration 12: 9043.79442690278
Likelihood=-8547.623640620932
Iteration 77: 8547.623640620932
Likelihood=-8795.140364838555
Iteration 129: 8795.140364838555
Likelihood=-8538.064370306167
Iteration 28: 8538.064370306167
Likelihood=-9707.308000460709
Iteration 4: 9707.308000460709
Likelihood=-9018.765595908331
Iteration 13: 9018.765595908331
Likelihood=-8547.663078298992
Likelihood=-8795.125847544408
Iteration 130: 8795.125847544408
Likelihood=-8537.007793854104
Iteration 29: 8537.007793854104
Likelihood=-8999.552253757352
Iteration 14: 8999.552253757352
Likelihood=-9598.120826346654
Iteration 5: 9598.120826346654
Likelihood=-8547.57300239892
Iteration 78: 8547.57300239892
Likelihood=-8984.883229874884
Iteration 15: 8984.883229874884
Likelihood=-8795.110225128485
Iteration 131: 8795.110225128485
Likelihood=-8535.784592832775
Iteration 30: 8535.784592832775
Likelihood=-9500.949076788665
Iteration 6: 9500.949076788665
Likelihood=-8971.249714359392
Iteration 16: 8971.249714359392
Likelihood=-8547.489369767258
Iteration 79: 8547.489369767258
Likelihood=-8795.094420584659
Iteration 132: 8795.094420584659
Likelihood=-8534.327802296246
Iteration 31: 8534.327802296246
Likelihood=-8960.790498776461
Iteration 17: 8960.790498776461
Likelihood=-9418.350557731173
Iteration 7: 9418.350557731173
Likelihood=-8547.401188901864
Iteration 80: 8547.401188901864
Likelihood=-8795.077421934191
Iteration 133: 8795.077421934191
Likelihood=-8953.022504071
Iteration 18: 8953.022504071
Likelihood=-8533.34756698078
Iteration 32: 8533.34756698078
Likelihood=-9344.427335170443
Iteration 8: 9344.427335170443
Likelihood=-8946.077812371132
Iteration 19: 8946.077812371132
Likelihood=-8547.330860942926
Iteration 81: 8547.330860942926
Likelihood=-8795.06376593213
Iteration 134: 8795.06376593213
Likelihood=-8532.711192415432
Iteration 33: 8532.711192415432
Likelihood=-9284.393592417106
Iteration 9: 9284.393592417106
Likelihood=-8940.16511698388
Iteration 20: 8940.16511698388
Likelihood=-8547.257950956055
Iteration 82: 8547.257950956055
Likelihood=-8795.053365030273
Iteration 135: 8795.053365030273
Likelihood=-8532.306263020788
Iteration 34: 8532.306263020788
Likelihood=-8934.228878728456
Iteration 21: 8934.228878728456
Likelihood=-9235.723316133668
Iteration 10: 9235.723316133668
Likelihood=-8547.18380600917
Iteration 83: 8547.18380600917
Likelihood=-8929.04781853368
Iteration 22: 8929.04781853368
Likelihood=-8795.04467281883
Iteration 136: 8795.04467281883
Likelihood=-8531.521708083228
Iteration 35: 8531.521708083228
Likelihood=-9192.176441006319
Iteration 11: 9192.176441006319
Likelihood=-8925.471698705574
Iteration 23: 8925.471698705574
Likelihood=-9872.307741293636
Iteration 0: 9872.307741293636
Iteration 1: 9872.307741293636
Likelihood=-8547.113143692597
Iteration 84: 8547.113143692597
Likelihood=-8531.290443597587
Iteration 36: 8531.290443597587
Likelihood=-9155.758814752806
Iteration 12: 9155.758814752806
Likelihood=-8922.6131811154
Iteration 24: 8922.6131811154
Likelihood=-9526.005163083957
Iteration 2: 9526.005163083957
Likelihood=-8547.042535698847
Iteration 85: 8547.042535698847
Likelihood=-8530.563168372659
Iteration 37: 8530.563168372659
Likelihood=-8920.276407046647
Iteration 25: 8920.276407046647
Likelihood=-9125.814625790168
Iteration 13: 9125.814625790168
Likelihood=-9292.224836343117
Iteration 3: 9292.224836343117
Likelihood=-8546.986449728274
Iteration 86: 8546.986449728274
Likelihood=-8917.378162164649
Iteration 26: 8917.378162164649
Likelihood=-8530.175872250345
Iteration 38: 8530.175872250345
Likelihood=-9101.574107805372
Iteration 14: 9101.574107805372
Likelihood=-8914.804802410492
Iteration 27: 8914.804802410492
Likelihood=-9147.537494378888
Iteration 4: 9147.537494378888
Likelihood=-8546.907657804864
Iteration 87: 8546.907657804864
Likelihood=-8529.780619211691
Iteration 39: 8529.780619211691
Likelihood=-9083.167975481134
Iteration 15: 9083.167975481134
Likelihood=-8912.68541771309
Iteration 28: 8912.68541771309
Likelihood=-9047.090556708912
Iteration 5: 9047.090556708912
Likelihood=-8546.832051615957
Iteration 88: 8546.832051615957
Likelihood=-8529.160637600886
Iteration 40: 8529.160637600886
Likelihood=-8910.947241384969
Iteration 29: 8910.947241384969
Likelihood=-9066.984508003516
Iteration 16: 9066.984508003516
Likelihood=-8971.472386271003
Iteration 6: 8971.472386271003
Likelihood=-8546.725980402256
Iteration 89: 8546.725980402256
Likelihood=-8909.425658080963
Iteration 30: 8909.425658080963
Likelihood=-8528.826596152898
Iteration 41: 8528.826596152898
Likelihood=-9054.333386812565
Iteration 17: 9054.333386812565
Likelihood=-8908.11390246637
Iteration 31: 8908.11390246637
Likelihood=-8909.675770738437
Iteration 7: 8909.675770738437
Likelihood=-8546.637285815204
Iteration 90: 8546.637285815204
Likelihood=-8528.400721210368
Iteration 42: 8528.400721210368
Likelihood=-8906.961651423468
Iteration 32: 8906.961651423468
Likelihood=-9044.519473755012
Iteration 18: 9044.519473755012
Likelihood=-8856.789542330653
Iteration 8: 8856.789542330653
Likelihood=-8546.572942566123
Iteration 91: 8546.572942566123
Likelihood=-8528.153360058704
Iteration 43: 8528.153360058704
Likelihood=-8906.115045121394
Iteration 33: 8906.115045121394
Likelihood=-9034.974288558135
Iteration 19: 9034.974288558135
Likelihood=-8810.69661524518
Iteration 9: 8810.69661524518
Likelihood=-8905.35688692956
Iteration 34: 8905.35688692956
Likelihood=-8546.555802307823
Iteration 92: 8546.555802307823
Likelihood=-8527.726353870778
Iteration 44: 8527.726353870778
Likelihood=-9027.233605324473
Iteration 20: 9027.233605324473
Likelihood=-8904.776865670432
Iteration 35: 8904.776865670432
Likelihood=-8767.328294522116
Iteration 10: 8767.328294522116
Likelihood=-8546.513385546376
Iteration 93: 8546.513385546376
Likelihood=-8527.428798146659
Iteration 45: 8527.428798146659
Likelihood=-8904.332297378964
Iteration 36: 8904.332297378964
Likelihood=-9020.34845724104
Iteration 21: 9020.34845724104
Likelihood=-8728.156798054784
Iteration 11: 8728.156798054784
Likelihood=-8546.495901717433
Iteration 94: 8546.495901717433
Likelihood=-8903.589185993165
Iteration 37: 8903.589185993165
Likelihood=-8527.116585432397
Iteration 46: 8527.116585432397
Likelihood=-9014.187960183035
Iteration 22: 9014.187960183035
Likelihood=-8691.06745200451
Iteration 12: 8691.06745200451
Likelihood=-8903.207998188587
Iteration 38: 8903.207998188587
Likelihood=-8546.46229561204
Iteration 95: 8546.46229561204
Likelihood=-8527.001106856907
Iteration 47: 8527.001106856907
Likelihood=-9008.873148011602
Iteration 23: 9008.873148011602
Likelihood=-8902.731070511485
Iteration 39: 8902.731070511485
Likelihood=-8659.517151311022
Iteration 13: 8659.517151311022
Likelihood=-8546.41663758975
Iteration 96: 8546.41663758975
Likelihood=-8526.862111342809
Iteration 48: 8526.862111342809
Likelihood=-8902.217027533856
Iteration 40: 8902.217027533856
Likelihood=-9003.401657538983
Iteration 24: 9003.401657538983
Likelihood=-8634.746305386192
Iteration 14: 8634.746305386192
Likelihood=-8546.35094138885
Iteration 97: 8546.35094138885
Likelihood=-8901.821848998587
Iteration 41: 8901.821848998587
Likelihood=-8526.766851324872
Iteration 49: 8526.766851324872
Likelihood=-8999.55838468635
Iteration 25: 8999.55838468635
Likelihood=-8615.639495701002
Iteration 15: 8615.639495701002
Likelihood=-8901.358982433532
Iteration 42: 8901.358982433532
Likelihood=-8546.309596507808
Iteration 98: 8546.309596507808
Likelihood=-8526.62996675572
Iteration 50: 8526.62996675572
Likelihood=-8996.679465105353
Iteration 26: 8996.679465105353
Likelihood=-8900.773441468038
Iteration 43: 8900.773441468038
Likelihood=-8602.85131463146
Iteration 16: 8602.85131463146
Likelihood=-8546.274477817427
Iteration 99: 8546.274477817427
Likelihood=-8526.46887379791
Iteration 51: 8526.46887379791
Likelihood=-8900.429725190352
Iteration 44: 8900.429725190352
Likelihood=-8994.911872591114
Iteration 27: 8994.911872591114
Likelihood=-8594.12873378479
Iteration 17: 8594.12873378479
Likelihood=-8546.254028095143
Iteration 100: 8546.254028095143
Likelihood=-8899.876572390358
Iteration 45: 8899.876572390358
Likelihood=-8526.32632289385
Iteration 52: 8526.32632289385
Likelihood=-8992.95438819624
Iteration 28: 8992.95438819624
Likelihood=-8585.58500396321
Iteration 18: 8585.58500396321
Likelihood=-8899.593126684542
Iteration 46: 8899.593126684542
Likelihood=-8546.229366082965
Iteration 101: 8546.229366082965
Likelihood=-8526.116193579743
Iteration 53: 8526.116193579743
Likelihood=-8991.08686942777
Iteration 29: 8991.08686942777
Likelihood=-8899.174909378184
Iteration 47: 8899.174909378184
Likelihood=-8575.460775163161
Iteration 19: 8575.460775163161
Likelihood=-8546.196552441646
Iteration 102: 8546.196552441646
Likelihood=-8525.883239751265
Iteration 54: 8525.883239751265
Likelihood=-8898.925058394798
Iteration 48: 8898.925058394798
Likelihood=-8989.123080760764
Iteration 30: 8989.123080760764
Likelihood=-8566.136211438943
Iteration 20: 8566.136211438943
Likelihood=-8546.16129684143
Iteration 103: 8546.16129684143
Likelihood=-8898.654585030921
Iteration 49: 8898.654585030921
Likelihood=-8525.714838065536
Iteration 55: 8525.714838065536
Likelihood=-8986.742940273236
Iteration 31: 8986.742940273236
Likelihood=-8558.802753185993
Iteration 21: 8558.802753185993
Likelihood=-8898.259527937309
Iteration 50: 8898.259527937309
Likelihood=-8546.14475210273
Iteration 104: 8546.14475210273
Likelihood=-8525.557906796927
Iteration 56: 8525.557906796927
Likelihood=-8897.942152472586
Iteration 51: 8897.942152472586
Likelihood=-8985.82671338683
Iteration 32: 8985.82671338683
Likelihood=-8554.535311773656
Iteration 22: 8554.535311773656
Likelihood=-8546.127133094957
Iteration 105: 8546.127133094957
Likelihood=-8525.453720284933
Iteration 57: 8525.453720284933
Likelihood=-8897.688352644493
Iteration 52: 8897.688352644493
Likelihood=-8984.956878084104
Iteration 33: 8984.956878084104
Likelihood=-8551.568115036513
Iteration 23: 8551.568115036513
Likelihood=-8546.107527378457
Iteration 106: 8546.107527378457
Likelihood=-8897.469989593397
Iteration 53: 8897.469989593397
Likelihood=-8525.334273840399
Iteration 58: 8525.334273840399
Likelihood=-8983.691086406827
Iteration 34: 8983.691086406827
Likelihood=-8548.168861496517
Iteration 24: 8548.168861496517
Likelihood=-8897.308415063648
Iteration 54: 8897.308415063648
Likelihood=-8546.067819891145
Iteration 107: 8546.067819891145
Likelihood=-8525.096845018883
Iteration 59: 8525.096845018883
Likelihood=-8897.118813194027
Iteration 55: 8897.118813194027
Likelihood=-8982.463489229922
Iteration 35: 8982.463489229922
Likelihood=-8543.65484773604
Iteration 25: 8543.65484773604
Likelihood=-8546.032961144834
Iteration 108: 8546.032961144834
Likelihood=-8524.979367201431
Iteration 60: 8524.979367201431
Likelihood=-8896.939142097934
Iteration 56: 8896.939142097934
Likelihood=-8980.702732547818
Iteration 36: 8980.702732547818
Likelihood=-8540.906628139799
Iteration 26: 8540.906628139799
Likelihood=-8545.996466676825
Iteration 109: 8545.996466676825
Likelihood=-8896.842079832404
Iteration 57: 8896.842079832404
Likelihood=-8524.85782886673
Iteration 61: 8524.85782886673
Likelihood=-8979.845441589337
Iteration 37: 8979.845441589337
Likelihood=-8538.360421849227
Iteration 27: 8538.360421849227
Likelihood=-8896.731154662832
Iteration 58: 8896.731154662832
Likelihood=-8545.97640831395
Iteration 110: 8545.97640831395
Likelihood=-8524.78921699756
Iteration 62: 8524.78921699756
Likelihood=-8896.476116640697
Iteration 59: 8896.476116640697
Likelihood=-8978.841060830113
Iteration 38: 8978.841060830113
Likelihood=-8535.107359794742
Iteration 28: 8535.107359794742
Likelihood=-8545.954670359728
Iteration 111: 8545.954670359728
Likelihood=-8524.73467247888
Iteration 63: 8524.73467247888
Likelihood=-8896.41850145373
Iteration 60: 8896.41850145373
Likelihood=-8978.318995950116
Iteration 39: 8978.318995950116
Likelihood=-8533.561831695362
Iteration 29: 8533.561831695362
Likelihood=-8896.328022163962
Iteration 61: 8896.328022163962
Likelihood=-8545.94089299945
Iteration 112: 8545.94089299945
Likelihood=-8524.64357803078
Iteration 64: 8524.64357803078
Likelihood=-8977.661087137923
Iteration 40: 8977.661087137923
Likelihood=-8531.295422215364
Iteration 30: 8531.295422215364
Likelihood=-8896.273624464251
Iteration 62: 8896.273624464251
Likelihood=-8545.899504748078
Iteration 113: 8545.899504748078
Likelihood=-8524.539709740842
Iteration 65: 8524.539709740842
Likelihood=-8896.213356788687
Iteration 63: 8896.213356788687
Likelihood=-8976.680013292513
Iteration 41: 8976.680013292513
Likelihood=-8530.11817586263
Iteration 31: 8530.11817586263
Likelihood=-8545.8737939088
Iteration 114: 8545.8737939088
Likelihood=-8524.452483586889
Iteration 66: 8524.452483586889
Likelihood=-8896.131802325288
Iteration 64: 8896.131802325288
Likelihood=-8975.786741763062
Iteration 42: 8975.786741763062
Likelihood=-8528.80111828257
Iteration 32: 8528.80111828257
Likelihood=-8896.225906487258
Likelihood=-8545.856706259878
Iteration 115: 8545.856706259878
Likelihood=-8524.379174271204
Iteration 67: 8524.379174271204
Likelihood=-8975.231336027227
Iteration 43: 8975.231336027227
Likelihood=-8528.095560656337
Iteration 33: 8528.095560656337
Likelihood=-8896.075491249167
Iteration 65: 8896.075491249167
Likelihood=-8545.820840527993
Iteration 116: 8545.820840527993
Likelihood=-8524.323309746731
Iteration 68: 8524.323309746731
Likelihood=-8895.976004782999
Iteration 66: 8895.976004782999
Likelihood=-8974.742778307029
Iteration 44: 8974.742778307029
Likelihood=-8526.697837526406
Iteration 34: 8526.697837526406
Likelihood=-8545.813646241422
Iteration 117: 8545.813646241422
Likelihood=-8524.240403803038
Iteration 69: 8524.240403803038
Likelihood=-8895.895392593022
Iteration 67: 8895.895392593022
Likelihood=-8974.31299336795
Iteration 45: 8974.31299336795
Likelihood=-8525.362665176868
Iteration 35: 8525.362665176868
Likelihood=-9933.675684217405
Iteration 0: 9933.675684217405
Iteration 1: 9933.675684217405
Likelihood=-8895.795536735246
Iteration 68: 8895.795536735246
Likelihood=-8524.142845660443
Iteration 70: 8524.142845660443
Likelihood=-8973.77784906408
Iteration 46: 8973.77784906408
Likelihood=-8524.328655851012
Iteration 36: 8524.328655851012
Likelihood=-8895.740584081568
Iteration 69: 8895.740584081568
Likelihood=-9704.55456915954
Iteration 2: 9704.55456915954
Likelihood=-8524.075108327144
Iteration 71: 8524.075108327144
Likelihood=-8895.67885346383
Iteration 70: 8895.67885346383
Likelihood=-8973.529705084062
Iteration 47: 8973.529705084062
Likelihood=-8523.524735875537
Iteration 37: 8523.524735875537
Likelihood=-9557.857491977931
Iteration 3: 9557.857491977931
Likelihood=-8523.97284034102
Iteration 72: 8523.97284034102
Likelihood=-8895.629063965436
Iteration 71: 8895.629063965436
Likelihood=-8973.025722910987
Iteration 48: 8973.025722910987
Likelihood=-8523.021051374619
Iteration 38: 8523.021051374619
Likelihood=-9450.64622738815
Iteration 4: 9450.64622738815
Likelihood=-8895.587668613101
Iteration 72: 8895.587668613101
Likelihood=-8523.948772690288
Iteration 73: 8523.948772690288
Likelihood=-8972.881772645113
Iteration 49: 8972.881772645113
Likelihood=-8522.600876558476
Iteration 39: 8522.600876558476
Likelihood=-8895.49279289956
Iteration 73: 8895.49279289956
Likelihood=-9359.249980435154
Iteration 5: 9359.249980435154
Likelihood=-8523.851521834657
Iteration 74: 8523.851521834657
Likelihood=-8895.592896444714
Likelihood=-8972.548882086809
Iteration 50: 8972.548882086809
Likelihood=-8522.035958595709
Iteration 40: 8522.035958595709
Likelihood=-9277.26810687787
Iteration 6: 9277.26810687787
Likelihood=-8523.814085894795
Iteration 75: 8523.814085894795
Likelihood=-8895.448100332207
Iteration 74: 8895.448100332207
Likelihood=-8521.354448545711
Iteration 41: 8521.354448545711
Likelihood=-8972.196619680493
Iteration 51: 8972.196619680493
Likelihood=-9204.511032509366
Iteration 7: 9204.511032509366
Likelihood=-8895.387744530643
Iteration 75: 8895.387744530643
Likelihood=-8523.75682892923
Iteration 76: 8523.75682892923
Likelihood=-8895.342021773598
Iteration 76: 8895.342021773598
Likelihood=-8971.902689551893
Iteration 52: 8971.902689551893
Likelihood=-8520.8912342873
Iteration 42: 8520.8912342873
Likelihood=-9140.300529724665
Iteration 8: 9140.300529724665
Likelihood=-8523.669386905629
Iteration 77: 8523.669386905629
Likelihood=-8895.276443048047
Iteration 77: 8895.276443048047
Likelihood=-8520.24434554076
Iteration 43: 8520.24434554076
Likelihood=-8971.618785001181
Iteration 53: 8971.618785001181
Likelihood=-9085.516615474111
Iteration 9: 9085.516615474111
Likelihood=-8523.591839218356
Iteration 78: 8523.591839218356
Likelihood=-8895.234094952864
Iteration 78: 8895.234094952864
Likelihood=-8519.614934362662
Iteration 44: 8519.614934362662
Likelihood=-8971.469855136924
Iteration 54: 8971.469855136924
Likelihood=-9039.083847940552
Iteration 10: 9039.083847940552
Likelihood=-8895.130067092972
Iteration 79: 8895.130067092972
Likelihood=-8523.54378662528
Iteration 79: 8523.54378662528
Likelihood=-8895.049999100944
Iteration 80: 8895.049999100944
Likelihood=-8519.153130444049
Iteration 45: 8519.153130444049
Likelihood=-8971.326969913665
Iteration 55: 8971.326969913665
Likelihood=-8997.83949127154
Iteration 11: 8997.83949127154
Likelihood=-8523.499351316406
Iteration 80: 8523.499351316406
Likelihood=-8894.97620243186
Iteration 81: 8894.97620243186
Likelihood=-8518.753229585309
Iteration 46: 8518.753229585309
Likelihood=-8971.108515002757
Iteration 56: 8971.108515002757
Likelihood=-8963.785065148282
Iteration 12: 8963.785065148282
Likelihood=-8523.462121939207
Iteration 81: 8523.462121939207
Likelihood=-8894.8835965527
Iteration 82: 8894.8835965527
Likelihood=-8518.455003587167
Iteration 47: 8518.455003587167
Likelihood=-8970.742199741988
Iteration 57: 8970.742199741988
Likelihood=-8935.217855817667
Iteration 13: 8935.217855817667
Likelihood=-8894.813892497028
Iteration 83: 8894.813892497028
Likelihood=-8523.410514475714
Iteration 82: 8523.410514475714
Likelihood=-8894.76922369447
Iteration 84: 8894.76922369447
Likelihood=-8518.18258128619
Iteration 48: 8518.18258128619
Likelihood=-8970.537579555708
Iteration 58: 8970.537579555708
Likelihood=-8910.649565119491
Iteration 14: 8910.649565119491
Likelihood=-8523.342463123823
Iteration 83: 8523.342463123823
Likelihood=-8894.70517250394
Iteration 85: 8894.70517250394
Likelihood=-8517.83211539863
Iteration 49: 8517.83211539863
Likelihood=-8970.30623005379
Iteration 59: 8970.30623005379
Likelihood=-8892.231408299864
Iteration 15: 8892.231408299864
Likelihood=-8523.32365599882
Iteration 84: 8523.32365599882
Likelihood=-8894.633011545935
Iteration 86: 8894.633011545935
Likelihood=-8517.571698237713
Iteration 50: 8517.571698237713
Likelihood=-8970.154309139065
Iteration 60: 8970.154309139065
Likelihood=-8894.562071548948
Iteration 87: 8894.562071548948
Likelihood=-8875.59616645031
Iteration 16: 8875.59616645031
Likelihood=-8523.264089842656
Iteration 85: 8523.264089842656
Likelihood=-8894.507000895703
Iteration 88: 8894.507000895703
Likelihood=-8517.335071937363
Iteration 51: 8517.335071937363
Likelihood=-8969.907961735447
Iteration 61: 8969.907961735447
Likelihood=-8862.590454568852
Iteration 17: 8862.590454568852
Likelihood=-8523.242367992565
Iteration 86: 8523.242367992565
Likelihood=-8894.45362120407
Iteration 89: 8894.45362120407
Likelihood=-8517.237085914554
Iteration 52: 8517.237085914554
Likelihood=-8969.741525806985
Iteration 62: 8969.741525806985
Likelihood=-8852.38707510991
Iteration 18: 8852.38707510991
Likelihood=-8523.209722397194
Iteration 87: 8523.209722397194
Likelihood=-8894.412443978146
Iteration 90: 8894.412443978146
Likelihood=-8516.986938463393
Iteration 53: 8516.986938463393
Likelihood=-8969.62833497079
Iteration 63: 8969.62833497079
Likelihood=-8894.40474757886
Iteration 91: 8894.40474757886
Likelihood=-8843.64288025243
Iteration 19: 8843.64288025243
Likelihood=-8523.16746190701
Iteration 88: 8523.16746190701
Likelihood=-9883.493613529869
Iteration 0: 9883.493613529869
Iteration 1: 9883.493613529869
Likelihood=-8516.616913477072
Iteration 54: 8516.616913477072
Likelihood=-8969.663795724568
Likelihood=-8836.705637019724
Iteration 20: 8836.705637019724
Likelihood=-8523.117442481485
Iteration 89: 8523.117442481485
Likelihood=-9621.368134228249
Iteration 2: 9621.368134228249
Likelihood=-8516.242392161712
Iteration 55: 8516.242392161712
Likelihood=-8969.545372556942
Iteration 64: 8969.545372556942
Likelihood=-9446.05146271196
Iteration 3: 9446.05146271196
Likelihood=-8830.47694003469
Iteration 21: 8830.47694003469
Likelihood=-8523.076962684841
Iteration 90: 8523.076962684841
Likelihood=-9319.811180492496
Iteration 4: 9319.811180492496
Likelihood=-8515.964399793422
Iteration 56: 8515.964399793422
Likelihood=-8969.419456157846
Iteration 65: 8969.419456157846
Likelihood=-8825.373023581498
Iteration 22: 8825.373023581498
Likelihood=-8523.043570489479
Iteration 91: 8523.043570489479
Likelihood=-9214.843861816156
Iteration 5: 9214.843861816156
Likelihood=-8515.720283658082
Iteration 57: 8515.720283658082
Likelihood=-8969.246082524465
Iteration 66: 8969.246082524465
Likelihood=-9123.353527142082
Iteration 6: 9123.353527142082
Likelihood=-8820.89556273516
Iteration 23: 8820.89556273516
Likelihood=-8523.017993634558
Iteration 92: 8523.017993634558
Likelihood=-8515.571441634569
Iteration 58: 8515.571441634569
Likelihood=-8969.108476919171
Iteration 67: 8969.108476919171
Likelihood=-9043.208914149896
Iteration 7: 9043.208914149896
Likelihood=-8816.053270579549
Iteration 24: 8816.053270579549
Likelihood=-8522.981229633966
Iteration 93: 8522.981229633966
Likelihood=-8974.449777022422
Iteration 8: 8974.449777022422
Likelihood=-8515.418919137284
Iteration 59: 8515.418919137284
Likelihood=-8968.972585445623
Iteration 68: 8968.972585445623
Likelihood=-8812.34063915857
Iteration 25: 8812.34063915857
Likelihood=-8522.93591501783
Iteration 94: 8522.93591501783
Likelihood=-8918.188788074782
Iteration 9: 8918.188788074782
Likelihood=-8515.2588916495
Iteration 60: 8515.2588916495
Likelihood=-8968.883184522023
Iteration 69: 8968.883184522023
Likelihood=-8868.716623479322
Iteration 10: 8868.716623479322
Likelihood=-8810.97926709122
Iteration 26: 8810.97926709122
Likelihood=-8522.898576995814
Iteration 95: 8522.898576995814
Likelihood=-8515.02453107381
Iteration 61: 8515.02453107381
Likelihood=-8825.75797804988
Iteration 11: 8825.75797804988
Likelihood=-8968.793784727528
Iteration 70: 8968.793784727528
Likelihood=-8522.875271252284
Iteration 96: 8522.875271252284
Likelihood=-8809.112386305289
Iteration 27: 8809.112386305289
Likelihood=-8787.21296320292
Iteration 12: 8787.21296320292
Likelihood=-8514.796321671089
Iteration 62: 8514.796321671089
Likelihood=-8968.73518249037
Iteration 71: 8968.73518249037
Likelihood=-8522.822167179993
Iteration 97: 8522.822167179993
Likelihood=-8808.17806124017
Iteration 28: 8808.17806124017
Likelihood=-8752.780534988535
Iteration 13: 8752.780534988535
Likelihood=-8514.517831699604
Iteration 63: 8514.517831699604
Likelihood=-8968.679775336412
Iteration 72: 8968.679775336412
Likelihood=-8725.616909370105
Iteration 14: 8725.616909370105
Likelihood=-8522.821519828509
Likelihood=-8806.609225581855
Iteration 29: 8806.609225581855
Likelihood=-8704.06700455066
Iteration 15: 8704.06700455066
Likelihood=-8514.39881772941
Iteration 64: 8514.39881772941
Likelihood=-8968.610060421355
Iteration 73: 8968.610060421355
Likelihood=-8522.793239252615
Iteration 98: 8522.793239252615
Likelihood=-8805.225742233142
Iteration 30: 8805.225742233142
Likelihood=-8686.570228636254
Iteration 16: 8686.570228636254
Likelihood=-8514.270272863094
Iteration 65: 8514.270272863094
Likelihood=-8968.564220448774
Iteration 74: 8968.564220448774
Likelihood=-8522.778068699688
Iteration 99: 8522.778068699688
Likelihood=-8804.737451562467
Iteration 31: 8804.737451562467
Likelihood=-8674.037403488068
Iteration 17: 8674.037403488068
Likelihood=-8514.24176661405
Iteration 66: 8514.24176661405
Likelihood=-8968.518434527852
Iteration 75: 8968.518434527852
Likelihood=-8665.101627009912
Iteration 18: 8665.101627009912
Likelihood=-8522.752747748369
Iteration 100: 8522.752747748369
Likelihood=-8803.752079761864
Iteration 32: 8803.752079761864
Likelihood=-8657.867229174548
Iteration 19: 8657.867229174548
Likelihood=-8514.06084000874
Iteration 67: 8514.06084000874
Likelihood=-8968.391530456656
Iteration 76: 8968.391530456656
Likelihood=-8522.73612933927
Iteration 101: 8522.73612933927
Likelihood=-8803.316678628404
Iteration 33: 8803.316678628404
Likelihood=-8652.58573411731
Iteration 20: 8652.58573411731
Likelihood=-8514.002232910998
Iteration 68: 8514.002232910998
Likelihood=-8968.359697541804
Iteration 77: 8968.359697541804
Likelihood=-8522.717777953914
Iteration 102: 8522.717777953914
Likelihood=-8647.169288575067
Iteration 21: 8647.169288575067
Likelihood=-8802.773642094045
Iteration 34: 8802.773642094045
Likelihood=-8513.910144102403
Iteration 69: 8513.910144102403
Likelihood=-8968.301970487348
Iteration 78: 8968.301970487348
Likelihood=-8642.72586542093
Iteration 22: 8642.72586542093
Likelihood=-8522.684496694294
Iteration 103: 8522.684496694294
Likelihood=-8801.848277484709
Iteration 35: 8801.848277484709
Likelihood=-8638.790367816518
Iteration 23: 8638.790367816518
Likelihood=-8513.850134101713
Iteration 70: 8513.850134101713
Likelihood=-8968.248695765842
Iteration 79: 8968.248695765842
Likelihood=-8522.669577465118
Iteration 104: 8522.669577465118
Likelihood=-8801.089866287939
Iteration 36: 8801.089866287939
Likelihood=-8635.637600009264
Iteration 24: 8635.637600009264
Likelihood=-8513.741323389828
Iteration 71: 8513.741323389828
Likelihood=-8968.190557274185
Iteration 80: 8968.190557274185
Likelihood=-8633.579223965613
Iteration 25: 8633.579223965613
Likelihood=-8522.63420128761
Iteration 105: 8522.63420128761
Likelihood=-8800.352839868987
Iteration 37: 8800.352839868987
Likelihood=-8513.695467928559
Iteration 72: 8513.695467928559
Likelihood=-8968.140284603049
Iteration 81: 8968.140284603049
Likelihood=-8629.461078774868
Iteration 26: 8629.461078774868
Likelihood=-8522.676408097099
Likelihood=-8799.637783424627
Iteration 38: 8799.637783424627
Likelihood=-8627.146807243953
Iteration 27: 8627.146807243953
Likelihood=-8513.642974080158
Iteration 73: 8513.642974080158
Likelihood=-8968.079176298083
Iteration 82: 8968.079176298083
Likelihood=-8522.62120598815
Iteration 106: 8522.62120598815
Likelihood=-8798.932037143992
Iteration 39: 8798.932037143992
Likelihood=-8624.536984766426
Iteration 28: 8624.536984766426
Likelihood=-8513.555654777203
Iteration 74: 8513.555654777203
Likelihood=-8968.032905568685
Iteration 83: 8968.032905568685
Likelihood=-8622.46012524642
Iteration 29: 8622.46012524642
Likelihood=-8522.59944692828
Iteration 107: 8522.59944692828
Likelihood=-8798.707050609377
Iteration 40: 8798.707050609377
Likelihood=-8513.459349843053
Iteration 75: 8513.459349843053
Likelihood=-8621.294807678107
Iteration 30: 8621.294807678107
Likelihood=-8968.006947338568
Iteration 84: 8968.006947338568
Likelihood=-8522.585003172368
Iteration 108: 8522.585003172368
Likelihood=-8797.73595544391
Iteration 41: 8797.73595544391
Likelihood=-8619.719875470792
Iteration 31: 8619.719875470792
Likelihood=-8513.380629392042
Iteration 76: 8513.380629392042
Likelihood=-8967.966619470288
Iteration 85: 8967.966619470288
Likelihood=-8522.572490046347
Iteration 109: 8522.572490046347
Likelihood=-8797.45845106986
Iteration 42: 8797.45845106986
Likelihood=-8618.41587179696
Iteration 32: 8618.41587179696
Likelihood=-8513.302027453774
Iteration 77: 8513.302027453774
Likelihood=-8967.942427634134
Iteration 86: 8967.942427634134
Likelihood=-8617.348314453988
Iteration 33: 8617.348314453988
Likelihood=-8522.560622520687
Iteration 110: 8522.560622520687
Likelihood=-8796.992260874906
Iteration 43: 8796.992260874906
Likelihood=-8513.271566353074
Iteration 78: 8513.271566353074
Likelihood=-8615.951631984795
Iteration 34: 8615.951631984795
Likelihood=-8967.904275463634
Iteration 87: 8967.904275463634
Likelihood=-8522.552071479651
Iteration 111: 8522.552071479651
Likelihood=-8796.28375184837
Iteration 44: 8796.28375184837
Likelihood=-8615.163448052901
Iteration 35: 8615.163448052901
Likelihood=-8513.220599971337
Iteration 79: 8513.220599971337
Likelihood=-8967.882744545539
Iteration 88: 8967.882744545539
Likelihood=-8522.539644172926
Iteration 112: 8522.539644172926
Likelihood=-8796.09965593819
Iteration 45: 8796.09965593819
Likelihood=-8614.588544557888
Iteration 36: 8614.588544557888
Likelihood=-8513.176863651603
Iteration 80: 8513.176863651603
Likelihood=-8967.848018805045
Iteration 89: 8967.848018805045
Likelihood=-8613.661652524383
Iteration 37: 8613.661652524383
Likelihood=-8522.536815611738
Iteration 113: 8522.536815611738
Likelihood=-8795.118190807194
Iteration 46: 8795.118190807194
Likelihood=-8513.143461317683
Iteration 81: 8513.143461317683
Likelihood=-8612.913520765509
Iteration 38: 8612.913520765509
Likelihood=-8967.820224507677
Iteration 90: 8967.820224507677
Likelihood=-10038.331774969054
Iteration 0: 10038.331774969054
Iteration 1: 10038.331774969054
Likelihood=-8794.816427467518
Iteration 47: 8794.816427467518
Likelihood=-8612.622664128787
Iteration 39: 8612.622664128787
Likelihood=-8513.071005330443
Iteration 82: 8513.071005330443
Likelihood=-8967.78896358218
Iteration 91: 8967.78896358218
Likelihood=-9798.05081891589
Iteration 2: 9798.05081891589
Likelihood=-8794.486877692763
Iteration 48: 8794.486877692763
Likelihood=-8611.75448534271
Iteration 40: 8611.75448534271
Likelihood=-8513.019415787156
Iteration 83: 8513.019415787156
Likelihood=-8967.749014726816
Iteration 92: 8967.749014726816
Likelihood=-9633.660429510886
Iteration 3: 9633.660429510886
Likelihood=-8611.44810205879
Iteration 41: 8611.44810205879
Likelihood=-8794.04203996563
Iteration 49: 8794.04203996563
Likelihood=-8610.920680079736
Iteration 42: 8610.920680079736
Likelihood=-8512.929719942651
Iteration 84: 8512.929719942651
Likelihood=-8967.753332002023
Likelihood=-9507.307909143237
Iteration 4: 9507.307909143237
Likelihood=-8794.686249254944
Likelihood=-8610.711848968711
Iteration 43: 8610.711848968711
Likelihood=-8512.880870311126
Iteration 85: 8512.880870311126
Likelihood=-8967.731723994697
Iteration 93: 8967.731723994697
Likelihood=-9399.287578622067
Iteration 5: 9399.287578622067
Likelihood=-8793.800848044328
Iteration 50: 8793.800848044328
Likelihood=-8610.168115661616
Iteration 44: 8610.168115661616
Likelihood=-8512.8225341077
Iteration 86: 8512.8225341077
Likelihood=-8967.72043043014
Iteration 94: 8967.72043043014
Likelihood=-9303.889363609227
Iteration 6: 9303.889363609227
Likelihood=-8609.914942568548
Iteration 45: 8609.914942568548
Likelihood=-8793.42540159632
Iteration 51: 8793.42540159632
Likelihood=-8609.56773032733
Iteration 46: 8609.56773032733
Likelihood=-8512.769811981821
Iteration 87: 8512.769811981821
Likelihood=-8967.707760320736
Iteration 95: 8967.707760320736
Likelihood=-9220.899168682228
Iteration 7: 9220.899168682228
Likelihood=-8793.178027626871
Iteration 52: 8793.178027626871
Likelihood=-8609.10102804872
Iteration 47: 8609.10102804872
Likelihood=-8512.700339584298
Iteration 88: 8512.700339584298
Likelihood=-8967.694591452337
Iteration 96: 8967.694591452337
Likelihood=-9151.546065426872
Iteration 8: 9151.546065426872
Likelihood=-8608.722270429293
Iteration 48: 8608.722270429293
Likelihood=-8792.810033733393
Iteration 53: 8792.810033733393
Likelihood=-8512.662028282411
Iteration 89: 8512.662028282411
Likelihood=-8967.672080370263
Iteration 97: 8967.672080370263
Likelihood=-8608.395659588356
Iteration 49: 8608.395659588356
Likelihood=-9091.087354598387
Iteration 9: 9091.087354598387
Likelihood=-8792.627100111193
Iteration 54: 8792.627100111193
Likelihood=-8608.161457538008
Iteration 50: 8608.161457538008
Likelihood=-8512.625673504508
Iteration 90: 8512.625673504508
Likelihood=-8967.644469152552
Iteration 98: 8967.644469152552
Likelihood=-9042.429893792827
Iteration 10: 9042.429893792827
Likelihood=-8792.438943151845
Iteration 55: 8792.438943151845
Likelihood=-8607.899241831301
Iteration 51: 8607.899241831301
Likelihood=-8512.5780949164
Iteration 91: 8512.5780949164
Likelihood=-8967.611118287861
Iteration 99: 8967.611118287861
Likelihood=-9004.102661814028
Iteration 11: 9004.102661814028
Likelihood=-8607.863888840571
Likelihood=-8792.287862503463
Iteration 56: 8792.287862503463
Likelihood=-8512.51274472136
Iteration 92: 8512.51274472136
Likelihood=-8967.579079472647
Iteration 100: 8967.579079472647
Likelihood=-8607.654658322548
Iteration 52: 8607.654658322548
Likelihood=-8970.920854138223
Iteration 12: 8970.920854138223
Likelihood=-8792.158846381702
Iteration 57: 8792.158846381702
Likelihood=-8607.322785668775
Iteration 53: 8607.322785668775
Likelihood=-8512.440673098972
Iteration 93: 8512.440673098972
Likelihood=-8967.548622450984
Iteration 101: 8967.548622450984
Likelihood=-8946.414979642095
Iteration 13: 8946.414979642095
Likelihood=-8791.96613870035
Iteration 58: 8791.96613870035
Likelihood=-8607.12269561564
Iteration 54: 8607.12269561564
Likelihood=-8512.40661757505
Iteration 94: 8512.40661757505
Likelihood=-8967.52242694883
Iteration 102: 8967.52242694883
Likelihood=-8926.112398347193
Iteration 14: 8926.112398347193
Likelihood=-8606.93366754036
Iteration 55: 8606.93366754036
Likelihood=-8791.82921881407
Iteration 59: 8791.82921881407
Likelihood=-8512.377028743258
Iteration 95: 8512.377028743258
Likelihood=-8967.488715684849
Iteration 103: 8967.488715684849
Likelihood=-8606.769304849122
Iteration 56: 8606.769304849122
Likelihood=-8911.972997595722
Iteration 15: 8911.972997595722
Likelihood=-8791.746778315302
Iteration 60: 8791.746778315302
Likelihood=-8606.599429035681
Iteration 57: 8606.599429035681
Likelihood=-8512.362248422109
Iteration 96: 8512.362248422109
Likelihood=-8967.495259106641
Likelihood=-8901.172977004142
Iteration 16: 8901.172977004142
Likelihood=-8791.655022323104
Iteration 61: 8791.655022323104
Likelihood=-8606.469822641699
Iteration 58: 8606.469822641699
Likelihood=-8512.332462328039
Iteration 97: 8512.332462328039
Likelihood=-8967.471858290213
Iteration 104: 8967.471858290213
Likelihood=-8892.352289116767
Iteration 17: 8892.352289116767
Likelihood=-8606.351572021626
Iteration 59: 8606.351572021626
Likelihood=-8791.552039675487
Iteration 62: 8791.552039675487
Likelihood=-8967.450798243073
Iteration 105: 8967.450798243073
Likelihood=-8512.290739523223
Iteration 98: 8512.290739523223
Likelihood=-8606.282873405626
Iteration 60: 8606.282873405626
Likelihood=-8885.467544058958
Iteration 18: 8885.467544058958
Likelihood=-8791.473766514386
Iteration 63: 8791.473766514386
Likelihood=-8606.208918865654
Iteration 61: 8606.208918865654
Likelihood=-8967.427779870866
Iteration 106: 8967.427779870866
Likelihood=-8512.485643631095
Likelihood=-8878.439428674015
Iteration 19: 8878.439428674015
Likelihood=-8791.32946810978
Iteration 64: 8791.32946810978
Likelihood=-8606.093087736464
Iteration 62: 8606.093087736464
Likelihood=-8967.409582768862
Iteration 107: 8967.409582768862
Likelihood=-8512.277257032858
Iteration 99: 8512.277257032858
Likelihood=-8871.819114390817
Iteration 20: 8871.819114390817
Likelihood=-8605.974323945902
Iteration 63: 8605.974323945902
Likelihood=-8791.267523112512
Iteration 65: 8791.267523112512
Likelihood=-8967.391797045635
Iteration 108: 8967.391797045635
Likelihood=-8605.900732742568
Iteration 64: 8605.900732742568
Likelihood=-8512.242386548745
Iteration 100: 8512.242386548745
Likelihood=-8865.474204024671
Iteration 21: 8865.474204024671
Likelihood=-8791.190807597159
Iteration 66: 8791.190807597159
Likelihood=-8605.803685078004
Iteration 65: 8605.803685078004
Likelihood=-8967.37840843853
Iteration 109: 8967.37840843853
Likelihood=-8512.219286980171
Iteration 101: 8512.219286980171
Likelihood=-8860.447839259654
Iteration 22: 8860.447839259654
Likelihood=-8791.232172120386
Likelihood=-8605.723452938371
Iteration 66: 8605.723452938371
Likelihood=-8967.352307879284
Iteration 110: 8967.352307879284
Likelihood=-8512.194623202035
Iteration 102: 8512.194623202035
Likelihood=-8605.615249470817
Iteration 67: 8605.615249470817
Likelihood=-8858.07939094974
Iteration 23: 8858.07939094974
Likelihood=-8791.153151420585
Iteration 67: 8791.153151420585
Likelihood=-8967.337074870755
Iteration 111: 8967.337074870755
Likelihood=-8605.497187474979
Iteration 68: 8605.497187474979
Likelihood=-8512.184974971806
Iteration 103: 8512.184974971806
Likelihood=-8854.857616209658
Iteration 24: 8854.857616209658
Likelihood=-8791.094121685237
Iteration 68: 8791.094121685237
Likelihood=-8605.36960935756
Iteration 69: 8605.36960935756
Likelihood=-8967.316718802285
Iteration 112: 8967.316718802285
Likelihood=-8512.165314422926
Iteration 104: 8512.165314422926
Likelihood=-8853.126370140399
Iteration 25: 8853.126370140399
Likelihood=-8791.04005393541
Iteration 69: 8791.04005393541
Likelihood=-8605.242298502202
Iteration 70: 8605.242298502202
Likelihood=-8967.296924443355
Iteration 113: 8967.296924443355
Likelihood=-8512.145774574326
Iteration 105: 8512.145774574326
Likelihood=-8605.22790288995
Likelihood=-8851.001920835593
Iteration 26: 8851.001920835593
Likelihood=-8790.996236984136
Iteration 70: 8790.996236984136
Likelihood=-8967.285146938184
Iteration 114: 8967.285146938184
Likelihood=-8605.150030502004
Iteration 71: 8605.150030502004
Likelihood=-8512.1256825544
Iteration 106: 8512.1256825544
Likelihood=-8848.650551211482
Iteration 27: 8848.650551211482
Likelihood=-8790.956740090802
Iteration 71: 8790.956740090802
Likelihood=-8605.04778613485
Iteration 72: 8605.04778613485
Likelihood=-8967.288866452831
Likelihood=-8512.09425474939
Iteration 107: 8512.09425474939
Likelihood=-8846.068114964432
Iteration 28: 8846.068114964432
Likelihood=-8790.917901460598
Iteration 72: 8790.917901460598
Likelihood=-8604.959469549185
Iteration 73: 8604.959469549185
Likelihood=-8967.275274637748
Iteration 115: 8967.275274637748
Likelihood=-8512.109172027273
Likelihood=-8604.838121483253
Iteration 74: 8604.838121483253
Likelihood=-8843.606006716054
Iteration 29: 8843.606006716054
Likelihood=-8790.884964234203
Iteration 73: 8790.884964234203
Likelihood=-8604.713010245114
Iteration 75: 8604.713010245114
Likelihood=-8967.259246221141
Iteration 116: 8967.259246221141
Likelihood=-8512.077015499724
Iteration 108: 8512.077015499724
Likelihood=-8841.611866054178
Iteration 30: 8841.611866054178
Likelihood=-8790.853310452596
Iteration 74: 8790.853310452596
Likelihood=-8604.608542233238
Iteration 76: 8604.608542233238
Likelihood=-8967.244884418344
Iteration 117: 8967.244884418344
Likelihood=-8512.059142442924
Iteration 109: 8512.059142442924
Likelihood=-8839.445539449724
Iteration 31: 8839.445539449724
Likelihood=-8604.500051967812
Iteration 77: 8604.500051967812
Likelihood=-8790.821270466424
Iteration 75: 8790.821270466424
Likelihood=-8967.222028119146
Iteration 118: 8967.222028119146
Likelihood=-8604.410146788787
Iteration 78: 8604.410146788787
Likelihood=-8512.045230807857
Iteration 110: 8512.045230807857
Likelihood=-8837.278079682594
Iteration 32: 8837.278079682594
Likelihood=-8790.788262197666
Iteration 76: 8790.788262197666
Likelihood=-8604.393453955143
Iteration 79: 8604.393453955143
Likelihood=-8967.20063481554
Iteration 119: 8967.20063481554
Likelihood=-8512.031805034012
Iteration 111: 8512.031805034012
Likelihood=-8835.804549988869
Iteration 33: 8835.804549988869
Likelihood=-8790.76095267697
Iteration 77: 8790.76095267697
Likelihood=-8604.290553540099
Iteration 80: 8604.290553540099
Likelihood=-8967.180967391316
Iteration 120: 8967.180967391316
Likelihood=-8512.007650102272
Iteration 112: 8512.007650102272
Likelihood=-8604.270933719945
Iteration 81: 8604.270933719945
Likelihood=-8834.762018880043
Iteration 34: 8834.762018880043
Likelihood=-8790.743459760874
Iteration 78: 8790.743459760874
Likelihood=-8967.155735532408
Iteration 121: 8967.155735532408
Likelihood=-8604.23499220598
Iteration 82: 8604.23499220598
Likelihood=-8511.98196403582
Iteration 113: 8511.98196403582
Likelihood=-8834.072041353447
Iteration 35: 8834.072041353447
Likelihood=-8790.700425608386
Iteration 79: 8790.700425608386
Likelihood=-8604.206164321178
Iteration 83: 8604.206164321178
Likelihood=-8967.138468236506
Iteration 122: 8967.138468236506
Likelihood=-8511.96827253516
Iteration 114: 8511.96827253516
Likelihood=-8833.455077353261
Iteration 36: 8833.455077353261
Likelihood=-8790.68280489441
Iteration 80: 8790.68280489441
Likelihood=-8604.166801655307
Iteration 84: 8604.166801655307
Likelihood=-8967.124075688329
Iteration 123: 8967.124075688329
Likelihood=-8511.946674834895
Iteration 115: 8511.946674834895
Likelihood=-8604.147247697863
Iteration 85: 8604.147247697863
Likelihood=-8832.835736212808
Iteration 37: 8832.835736212808
Likelihood=-8790.649902607254
Iteration 81: 8790.649902607254
Likelihood=-8967.10083533078
Iteration 124: 8967.10083533078
Likelihood=-8604.127426651054
Iteration 86: 8604.127426651054
Likelihood=-8511.924463084462
Iteration 116: 8511.924463084462
Likelihood=-8790.62943943869
Iteration 82: 8790.62943943869
Likelihood=-8832.213424905187
Iteration 38: 8832.213424905187
Likelihood=-8604.086883183403
Iteration 87: 8604.086883183403
Likelihood=-8967.090968432694
Iteration 125: 8967.090968432694
Likelihood=-8511.902032608992
Iteration 117: 8511.902032608992
Likelihood=-8790.587702428325
Iteration 83: 8790.587702428325
Likelihood=-8831.638407208984
Iteration 39: 8831.638407208984
Likelihood=-8604.048563661852
Iteration 88: 8604.048563661852
Likelihood=-8967.077891301818
Iteration 126: 8967.077891301818
Likelihood=-8511.874149673295
Iteration 118: 8511.874149673295
Likelihood=-8604.020705420655
Iteration 89: 8604.020705420655
Likelihood=-8790.562871725813
Iteration 84: 8790.562871725813
Likelihood=-8831.300950469411
Iteration 40: 8831.300950469411
Likelihood=-8967.057828337909
Iteration 127: 8967.057828337909
Likelihood=-8604.000141723156
Iteration 90: 8604.000141723156
Likelihood=-8511.852237097113
Iteration 119: 8511.852237097113
Likelihood=-8790.533768305719
Iteration 85: 8790.533768305719
Likelihood=-8830.855659118688
Iteration 41: 8830.855659118688
Likelihood=-8603.975295199192
Iteration 91: 8603.975295199192
Likelihood=-8967.046093226918
Iteration 128: 8967.046093226918
Likelihood=-8511.8378944617
Iteration 120: 8511.8378944617
Likelihood=-8790.483599056344
Iteration 86: 8790.483599056344
Likelihood=-8830.58535484468
Iteration 42: 8830.58535484468
Likelihood=-8603.946578563908
Iteration 92: 8603.946578563908
Likelihood=-8967.029248692996
Iteration 129: 8967.029248692996
Likelihood=-8603.922206853837
Iteration 93: 8603.922206853837
Likelihood=-8511.801810048495
Iteration 121: 8511.801810048495
Likelihood=-8790.505756622064
Likelihood=-8830.216988114938
Iteration 43: 8830.216988114938
Likelihood=-8967.009396945132
Iteration 130: 8967.009396945132
Likelihood=-8603.899479863856
Iteration 94: 8603.899479863856
Likelihood=-8511.784752931739
Iteration 122: 8511.784752931739
Likelihood=-8790.452922138209
Iteration 87: 8790.452922138209
Likelihood=-8829.796029919022
Iteration 44: 8829.796029919022
Likelihood=-8603.874807724696
Iteration 95: 8603.874807724696
Likelihood=-8966.998997920924
Iteration 131: 8966.998997920924
Likelihood=-8511.760618299344
Iteration 123: 8511.760618299344
Likelihood=-8603.866110378518
Iteration 96: 8603.866110378518
Likelihood=-8790.403274307542
Iteration 88: 8790.403274307542
Likelihood=-8829.536016689815
Iteration 45: 8829.536016689815
Likelihood=-8966.979922909282
Iteration 132: 8966.979922909282
Likelihood=-8603.834862504813
Iteration 97: 8603.834862504813
Likelihood=-8511.745907513052
Iteration 124: 8511.745907513052
Likelihood=-8790.357116926325
Iteration 89: 8790.357116926325
Likelihood=-8829.130882368332
Iteration 46: 8829.130882368332
Likelihood=-8966.970130781325
Iteration 133: 8966.970130781325
Likelihood=-8603.823774901653
Iteration 98: 8603.823774901653
Likelihood=-8511.723028067217
Iteration 125: 8511.723028067217
Likelihood=-8790.29532125709
Iteration 90: 8790.29532125709
Likelihood=-8828.632518625993
Iteration 47: 8828.632518625993
Likelihood=-8603.806993032442
Iteration 99: 8603.806993032442
Likelihood=-8966.955897897256
Iteration 134: 8966.955897897256
Likelihood=-8511.687252495001
Iteration 126: 8511.687252495001
Likelihood=-8603.801383335647
Iteration 100: 8603.801383335647
Likelihood=-8790.242830153267
Iteration 91: 8790.242830153267
Likelihood=-8828.394842997839
Iteration 48: 8828.394842997839
Likelihood=-8966.945671818456
Iteration 135: 8966.945671818456
Likelihood=-9987.175813293561
Iteration 0: 9987.175813293561
Iteration 1: 9987.175813293561
Likelihood=-8511.717549367646
Likelihood=-8790.211079903884
Iteration 92: 8790.211079903884
Likelihood=-8828.043258536301
Iteration 49: 8828.043258536301
Likelihood=-9744.589791894618
Iteration 2: 9744.589791894618
Likelihood=-8966.939707203568
Iteration 136: 8966.939707203568
Likelihood=-8511.67157233589
Iteration 127: 8511.67157233589
Likelihood=-9576.04330286385
Iteration 3: 9576.04330286385
Likelihood=-8790.168651072108
Iteration 93: 8790.168651072108
Likelihood=-8827.767276036617
Iteration 50: 8827.767276036617
Likelihood=-10070.381546738608
Iteration 0: 10070.381546738608
Iteration 1: 10070.381546738608
Likelihood=-9444.256468305759
Iteration 4: 9444.256468305759
Likelihood=-8511.64374571897
Iteration 128: 8511.64374571897
Likelihood=-8790.129687063696
Iteration 94: 8790.129687063696
Likelihood=-8827.500845763487
Iteration 51: 8827.500845763487
Likelihood=-9854.79379218868
Iteration 2: 9854.79379218868
Likelihood=-9330.715926635083
Iteration 5: 9330.715926635083
Likelihood=-8511.625842057125
Iteration 129: 8511.625842057125
Likelihood=-8790.095573481154
Iteration 95: 8790.095573481154
Likelihood=-9230.864539848404
Iteration 6: 9230.864539848404
Likelihood=-8827.314500150304
Iteration 52: 8827.314500150304
Likelihood=-9708.521094544758
Iteration 3: 9708.521094544758
Likelihood=-9146.074090746833
Iteration 7: 9146.074090746833
Likelihood=-8511.602660729213
Iteration 130: 8511.602660729213
Likelihood=-8790.046552379448
Iteration 96: 8790.046552379448
Likelihood=-8827.142548196249
Iteration 53: 8827.142548196249
Likelihood=-9590.971311231542
Iteration 4: 9590.971311231542
Likelihood=-9074.977678357558
Iteration 8: 9074.977678357558
Likelihood=-8511.58062512816
Iteration 131: 8511.58062512816
Likelihood=-8790.025487971547
Iteration 97: 8790.025487971547
Likelihood=-8827.006054235182
Iteration 54: 8827.006054235182
Likelihood=-9484.580199324702
Likelihood=-9017.816576138002
Iteration 9: 9017.816576138002
Likelihood=-8511.559627346925
Iteration 132: 8511.559627346925
Likelihood=-8970.656278854813
Iteration 10: 8970.656278854813
Likelihood=-8789.982968013841
Iteration 98: 8789.982968013841
Likelihood=-8826.85886704979
Iteration 55: 8826.85886704979
Likelihood=-9212.00755876257
Iteration 5: 9212.00755876257
Likelihood=-8932.455164062516
Iteration 11: 8932.455164062516
Likelihood=-8511.538693487091
Iteration 133: 8511.538693487091
Likelihood=-8789.995970472613
Likelihood=-8826.7057892903
Iteration 56: 8826.7057892903
Likelihood=-9159.09675865824
Iteration 6: 9159.09675865824
Likelihood=-8901.198343942604
Iteration 12: 8901.198343942604
Likelihood=-8511.52195832381
Iteration 134: 8511.52195832381
Likelihood=-8789.95484180218
Iteration 99: 8789.95484180218
Likelihood=-8875.804651400602
Iteration 13: 8875.804651400602
Likelihood=-8826.564717139996
Iteration 57: 8826.564717139996
Likelihood=-9111.17054665825
Iteration 7: 9111.17054665825
Likelihood=-8856.01294117484
Iteration 14: 8856.01294117484
Likelihood=-8511.509889456394
Iteration 135: 8511.509889456394
Likelihood=-8789.914651544268
Iteration 100: 8789.914651544268
Likelihood=-8826.442603029258
Iteration 58: 8826.442603029258
Likelihood=-9067.255827921826
Iteration 8: 9067.255827921826
Likelihood=-8839.551191138047
Iteration 15: 8839.551191138047
Likelihood=-8511.49220220061
Iteration 136: 8511.49220220061
Likelihood=-8789.875961063011
Iteration 101: 8789.875961063011
Likelihood=-8826.373929611518
Iteration 59: 8826.373929611518
Likelihood=-9031.053234682784
Iteration 9: 9031.053234682784
Likelihood=-8826.571824013103
Iteration 16: 8826.571824013103
Likelihood=-8511.48157961509
Iteration 137: 8511.48157961509
Likelihood=-8816.51734469078
Iteration 17: 8816.51734469078
Likelihood=-8789.84525624985
Iteration 102: 8789.84525624985
Likelihood=-8826.29795408994
Iteration 60: 8826.29795408994
Likelihood=-9001.995005994535
Iteration 10: 9001.995005994535
Likelihood=-8809.643868785359
Iteration 18: 8809.643868785359
Likelihood=-8511.470681196071
Iteration 138: 8511.470681196071
Likelihood=-8789.810522537722
Iteration 103: 8789.810522537722
Likelihood=-8826.242719758735
Iteration 61: 8826.242719758735
Likelihood=-8976.644340352539
Iteration 11: 8976.644340352539
Likelihood=-8803.592709486991
Iteration 19: 8803.592709486991
Likelihood=-8511.440737525372
Iteration 139: 8511.440737525372
Likelihood=-8789.769020322043
Iteration 104: 8789.769020322043
Likelihood=-8826.088618373758
Iteration 62: 8826.088618373758
Likelihood=-8797.139962881483
Iteration 20: 8797.139962881483
Likelihood=-8955.588952063214
Iteration 12: 8955.588952063214
Likelihood=-8511.471051377437
Likelihood=-8794.155181773036
Iteration 21: 8794.155181773036
Likelihood=-8789.74175323902
Iteration 105: 8789.74175323902
Likelihood=-8826.024392975809
Iteration 63: 8826.024392975809
Likelihood=-8940.035570727629
Iteration 13: 8940.035570727629
Likelihood=-8789.205291130063
Iteration 22: 8789.205291130063
Likelihood=-8511.430949602754
Iteration 140: 8511.430949602754
Likelihood=-8789.720121944974
Iteration 106: 8789.720121944974
Likelihood=-8825.951995961808
Iteration 64: 8825.951995961808
Likelihood=-8926.28679247229
Iteration 14: 8926.28679247229
Likelihood=-8786.963352410954
Iteration 23: 8786.963352410954
Likelihood=-8511.422353879512
Iteration 141: 8511.422353879512
Likelihood=-8783.402991101284
Iteration 24: 8783.402991101284
Likelihood=-8789.690559639874
Iteration 107: 8789.690559639874
Likelihood=-8825.848349620768
Iteration 65: 8825.848349620768
Likelihood=-8913.37456798676
Iteration 15: 8913.37456798676
Likelihood=-8511.399366545178
Iteration 142: 8511.399366545178
Likelihood=-8780.85495099457
Iteration 25: 8780.85495099457
Likelihood=-8789.661816860926
Iteration 108: 8789.661816860926
Likelihood=-8825.975444280866
Likelihood=-8901.599240231384
Iteration 16: 8901.599240231384
Likelihood=-8778.850788334164
Iteration 26: 8778.850788334164
Likelihood=-8511.386499240545
Iteration 143: 8511.386499240545
Likelihood=-8789.637856064532
Iteration 109: 8789.637856064532
Likelihood=-8825.797626042317
Iteration 66: 8825.797626042317
Likelihood=-8777.773474611526
Iteration 27: 8777.773474611526
Likelihood=-8891.448212105746
Iteration 17: 8891.448212105746
Likelihood=-8511.373339922178
Iteration 144: 8511.373339922178
Likelihood=-8776.521669339048
Iteration 28: 8776.521669339048
Likelihood=-8789.610521792401
Iteration 110: 8789.610521792401
Likelihood=-8825.703505722257
Iteration 67: 8825.703505722257
Likelihood=-8885.889225029907
Iteration 18: 8885.889225029907
Likelihood=-8774.985214499837
Iteration 29: 8774.985214499837
Likelihood=-8511.362239566552
Iteration 145: 8511.362239566552
Likelihood=-8789.565988980266
Iteration 111: 8789.565988980266
Likelihood=-8825.631026546247
Iteration 68: 8825.631026546247
Likelihood=-8881.079316976067
Iteration 19: 8881.079316976067
Likelihood=-8772.370750434167
Iteration 30: 8772.370750434167
Likelihood=-8511.353167873249
Iteration 146: 8511.353167873249
Likelihood=-8789.545607147835
Iteration 112: 8789.545607147835
Likelihood=-8825.524050782402
Iteration 69: 8825.524050782402
Likelihood=-8771.257818973605
Iteration 31: 8771.257818973605
Likelihood=-8878.2409922942
Iteration 20: 8878.2409922942
Likelihood=-8511.338030631809
Iteration 147: 8511.338030631809
Likelihood=-8769.734608885326
Iteration 32: 8769.734608885326
Likelihood=-8789.519821576523
Iteration 113: 8789.519821576523
Likelihood=-8825.449218619593
Iteration 70: 8825.449218619593
Likelihood=-8874.427971469455
Iteration 21: 8874.427971469455
Likelihood=-8769.054899315635
Iteration 33: 8769.054899315635
Likelihood=-8511.321287563813
Iteration 148: 8511.321287563813
Likelihood=-8789.497131286324
Iteration 114: 8789.497131286324
Likelihood=-8825.364844233216
Iteration 71: 8825.364844233216
Likelihood=-8871.00870738744
Iteration 22: 8871.00870738744
Likelihood=-8768.181577210817
Iteration 34: 8768.181577210817
Likelihood=-8511.30109906327
Iteration 149: 8511.30109906327
Likelihood=-8767.321407180534
Iteration 35: 8767.321407180534
Likelihood=-8789.470057116472
Iteration 115: 8789.470057116472
Likelihood=-8825.302212388646
Iteration 72: 8825.302212388646
Likelihood=-8868.095344189725
Iteration 23: 8868.095344189725
Likelihood=-8511.292062814642
Iteration 150: 8511.292062814642
Likelihood=-8766.567614810745
Iteration 36: 8766.567614810745
Likelihood=-8789.45025616375
Iteration 116: 8789.45025616375
Likelihood=-8825.261180901034
Iteration 73: 8825.261180901034
Likelihood=-8865.800310452727
Iteration 24: 8865.800310452727
Likelihood=-8765.587834109165
Iteration 37: 8765.587834109165
Likelihood=-8511.279475182218
Iteration 151: 8511.279475182218
Likelihood=-8789.431835779365
Iteration 117: 8789.431835779365
Likelihood=-8825.22627911164
Iteration 74: 8825.22627911164
Likelihood=-8765.009138402382
Iteration 38: 8765.009138402382
Likelihood=-8862.958455403354
Iteration 25: 8862.958455403354
Likelihood=-8511.268526757496
Iteration 152: 8511.268526757496
Likelihood=-8764.555121960062
Iteration 39: 8764.555121960062
Likelihood=-8789.400244180144
Iteration 118: 8789.400244180144
Likelihood=-8825.18319550788
Iteration 75: 8825.18319550788
Likelihood=-8860.678610650404
Iteration 26: 8860.678610650404
Likelihood=-8511.258486420693
Iteration 153: 8511.258486420693
Likelihood=-8763.974787415618
Iteration 40: 8763.974787415618
Likelihood=-8789.400537873527
Likelihood=-8825.14204830969
Iteration 76: 8825.14204830969
Likelihood=-8858.905804182148
Iteration 27: 8858.905804182148
Likelihood=-8763.503307495526
Iteration 41: 8763.503307495526
Likelihood=-8511.252118144834
Iteration 154: 8511.252118144834
Likelihood=-8789.381822136465
Iteration 119: 8789.381822136465
Likelihood=-8825.124517334158
Iteration 77: 8825.124517334158
Likelihood=-8762.945717652414
Iteration 42: 8762.945717652414
Likelihood=-8857.351654668657
Iteration 28: 8857.351654668657
Likelihood=-10005.274604468026
Iteration 0: 10005.274604468026
Iteration 1: 10005.274604468026
Likelihood=-8762.497535518387
Iteration 43: 8762.497535518387
Likelihood=-8789.3570799471
Iteration 120: 8789.3570799471
Likelihood=-8825.048504929779
Iteration 78: 8825.048504929779
Likelihood=-8856.234878644298
Iteration 29: 8856.234878644298
Likelihood=-9785.56104111584
Iteration 2: 9785.56104111584
Likelihood=-8762.218781244725
Iteration 44: 8762.218781244725
Likelihood=-8789.330726637427
Iteration 121: 8789.330726637427
Likelihood=-8825.011464736637
Iteration 79: 8825.011464736637
Likelihood=-8855.183660463528
Iteration 30: 8855.183660463528
Likelihood=-8761.791516793626
Iteration 45: 8761.791516793626
Likelihood=-9635.853212400507
Iteration 3: 9635.853212400507
Likelihood=-8789.30396607747
Iteration 122: 8789.30396607747
Likelihood=-8761.30434961962
Iteration 46: 8761.30434961962
Likelihood=-8824.969245774699
Iteration 80: 8824.969245774699
Likelihood=-8853.974761370668
Iteration 31: 8853.974761370668
Likelihood=-9517.446232144122
Iteration 4: 9517.446232144122
Likelihood=-8760.89512151748
Iteration 47: 8760.89512151748
Likelihood=-8789.287000256836
Iteration 123: 8789.287000256836
Likelihood=-8824.912944970383
Iteration 81: 8824.912944970383
Likelihood=-8853.300891910942
Iteration 32: 8853.300891910942
Likelihood=-9412.711698004288
Iteration 5: 9412.711698004288
Likelihood=-8760.433676055362
Iteration 48: 8760.433676055362
Likelihood=-8789.254560880683
Iteration 124: 8789.254560880683
Likelihood=-8824.871403898567
Iteration 82: 8824.871403898567
Likelihood=-8852.590488496038
Iteration 33: 8852.590488496038
Likelihood=-8760.152139309648
Iteration 49: 8760.152139309648
Likelihood=-9317.51919855776
Iteration 6: 9317.51919855776
Likelihood=-8759.849754997465
Iteration 50: 8759.849754997465
Likelihood=-8789.239973524913
Iteration 125: 8789.239973524913
Likelihood=-8824.793925187665
Iteration 83: 8824.793925187665
Likelihood=-8851.697467082222
Iteration 34: 8851.697467082222
Likelihood=-9233.250251418058
Iteration 7: 9233.250251418058
Likelihood=-8760.16520094651
Likelihood=-8789.222186373669
Iteration 126: 8789.222186373669
Likelihood=-8824.743231223914
Iteration 84: 8824.743231223914
Likelihood=-8851.253032894956
Iteration 35: 8851.253032894956
Likelihood=-9156.614795830923
Iteration 8: 9156.614795830923
Likelihood=-8759.684999032213
Iteration 51: 8759.684999032213
Likelihood=-8789.197341303829
Iteration 127: 8789.197341303829
Likelihood=-8824.668593041293
Iteration 85: 8824.668593041293
Likelihood=-8759.423153041582
Iteration 52: 8759.423153041582
Likelihood=-8850.891709768617
Iteration 36: 8850.891709768617
Likelihood=-9091.079989996404
Iteration 9: 9091.079989996404
Likelihood=-8759.198513749165
Iteration 53: 8759.198513749165
Likelihood=-8789.179648945652
Iteration 128: 8789.179648945652
Likelihood=-8824.6241567474
Iteration 86: 8824.6241567474
Likelihood=-8850.193756431197
Iteration 37: 8850.193756431197
Likelihood=-9034.44933454174
Iteration 10: 9034.44933454174
Likelihood=-8759.02847069497
Iteration 54: 8759.02847069497
Likelihood=-8789.150187321387
Iteration 129: 8789.150187321387
Likelihood=-8824.556264509045
Iteration 87: 8824.556264509045
Likelihood=-8849.888681274606
Iteration 38: 8849.888681274606
Likelihood=-8758.864496648934
Iteration 55: 8758.864496648934
Likelihood=-8985.366892087719
Iteration 11: 8985.366892087719
Likelihood=-8789.134825827441
Iteration 130: 8789.134825827441
Likelihood=-8824.52731663917
Iteration 88: 8824.52731663917
Likelihood=-8758.669257010155
Iteration 56: 8758.669257010155
Likelihood=-8849.467320173862
Iteration 39: 8849.467320173862
Likelihood=-8946.292667023956
Iteration 12: 8946.292667023956
Likelihood=-8758.512341095651
Iteration 57: 8758.512341095651
Likelihood=-8789.117509074198
Iteration 131: 8789.117509074198
Likelihood=-8824.48444812846
Iteration 89: 8824.48444812846
Likelihood=-8848.805200197676
Iteration 40: 8848.805200197676
Likelihood=-8913.993213817985
Iteration 13: 8913.993213817985
Likelihood=-8758.485808075951
Iteration 58: 8758.485808075951
Likelihood=-8789.086301426581
Iteration 132: 8789.086301426581
Likelihood=-8824.436328751863
Iteration 90: 8824.436328751863
Likelihood=-8848.926471741132
Likelihood=-8758.265583821896
Iteration 59: 8758.265583821896
Likelihood=-8888.496133238734
Iteration 14: 8888.496133238734
Likelihood=-8789.120030936958
Likelihood=-8824.386989086443
Iteration 91: 8824.386989086443
Likelihood=-8758.202726846544
Iteration 60: 8758.202726846544
Likelihood=-8848.472695748662
Iteration 41: 8848.472695748662
Likelihood=-8869.88739294672
Iteration 15: 8869.88739294672
Likelihood=-8758.117095017935
Iteration 61: 8758.117095017935
Likelihood=-8789.074317683768
Iteration 133: 8789.074317683768
Likelihood=-8824.352468421032
Iteration 92: 8824.352468421032
Likelihood=-8848.02632867609
Iteration 42: 8848.02632867609
Likelihood=-8854.032333593495
Iteration 16: 8854.032333593495
Likelihood=-8758.00621048662
Iteration 62: 8758.00621048662
Likelihood=-8789.058568385224
Iteration 134: 8789.058568385224
Likelihood=-8824.31207237768
Iteration 93: 8824.31207237768
Likelihood=-8847.691569134362
Iteration 43: 8847.691569134362
Likelihood=-8757.951161444147
Iteration 63: 8757.951161444147
Likelihood=-8842.42473892241
Iteration 17: 8842.42473892241
Likelihood=-8757.840924493203
Iteration 64: 8757.840924493203
Likelihood=-8789.04339917874
Iteration 135: 8789.04339917874
Likelihood=-8824.283461245996
Iteration 94: 8824.283461245996
Likelihood=-8847.376430604503
Iteration 44: 8847.376430604503
Likelihood=-8833.094841032145
Iteration 18: 8833.094841032145
Likelihood=-8757.799512120902
Iteration 65: 8757.799512120902
Likelihood=-8789.027106996966
Iteration 136: 8789.027106996966
Likelihood=-8824.252715033579
Iteration 95: 8824.252715033579
Likelihood=-8847.108929969849
Iteration 45: 8847.108929969849
Likelihood=-8757.707774530612
Iteration 66: 8757.707774530612
Likelihood=-8825.542670408257
Iteration 19: 8825.542670408257
Likelihood=-8789.014210261415
Iteration 137: 8789.014210261415
Likelihood=-8824.222817768286
Iteration 96: 8824.222817768286
Likelihood=-8757.653322447637
Iteration 67: 8757.653322447637
Likelihood=-8846.856138906633
Iteration 46: 8846.856138906633
Likelihood=-8819.594545162085
Iteration 20: 8819.594545162085
Likelihood=-8757.59611342882
Iteration 68: 8757.59611342882
Likelihood=-8789.003153996244
Iteration 138: 8789.003153996244
Likelihood=-8824.198987991756
Iteration 97: 8824.198987991756
Likelihood=-8846.661383757537
Iteration 47: 8846.661383757537
Likelihood=-8814.231553033045
Iteration 21: 8814.231553033045
Likelihood=-8757.562488705926
Iteration 69: 8757.562488705926
Likelihood=-8788.98773129641
Iteration 139: 8788.98773129641
Likelihood=-8824.160942523293
Iteration 98: 8824.160942523293
Likelihood=-8846.492715754172
Iteration 48: 8846.492715754172
Likelihood=-8757.518206153445
Iteration 70: 8757.518206153445
Likelihood=-8808.75159354438
Iteration 22: 8808.75159354438
Likelihood=-8788.976010603257
Iteration 140: 8788.976010603257
Likelihood=-8824.13417368338
Iteration 99: 8824.13417368338
Likelihood=-8757.453840205162
Iteration 71: 8757.453840205162
Likelihood=-8846.32409511495
Iteration 49: 8846.32409511495
Likelihood=-8804.67214154182
Iteration 23: 8804.67214154182
Likelihood=-8757.36377631449
Iteration 72: 8757.36377631449
Likelihood=-8788.960352093645
Iteration 141: 8788.960352093645
Likelihood=-8824.098840699888
Iteration 100: 8824.098840699888
Likelihood=-8846.105604511607
Iteration 50: 8846.105604511607
Likelihood=-8801.74636162776
Iteration 24: 8801.74636162776
Likelihood=-8757.281308450472
Iteration 73: 8757.281308450472
Likelihood=-8788.95102972571
Iteration 142: 8788.95102972571
Likelihood=-8824.070973093943
Iteration 101: 8824.070973093943
Likelihood=-8845.970083592745
Iteration 51: 8845.970083592745
Likelihood=-8757.222631232898
Iteration 74: 8757.222631232898
Likelihood=-8800.171780341301
Iteration 25: 8800.171780341301
Likelihood=-8788.945157816543
Iteration 143: 8788.945157816543
Likelihood=-8757.177160942756
Iteration 75: 8757.177160942756
Likelihood=-8824.037621277479
Iteration 102: 8824.037621277479
Likelihood=-8845.824764864243
Iteration 52: 8845.824764864243
Likelihood=-8798.628569912908
Iteration 26: 8798.628569912908
Likelihood=-9955.124634199965
Iteration 0: 9955.124634199965
Iteration 1: 9955.124634199965
Likelihood=-8757.1472776094
Iteration 76: 8757.1472776094
Likelihood=-8824.027416161693
Iteration 103: 8824.027416161693
Likelihood=-8845.560204415217
Iteration 53: 8845.560204415217
Likelihood=-8757.096779856227
Iteration 77: 8757.096779856227
Likelihood=-8796.726502551535
Iteration 27: 8796.726502551535
Likelihood=-9735.497468350295
Iteration 2: 9735.497468350295
Likelihood=-8823.975534219288
Iteration 104: 8823.975534219288
Likelihood=-8845.394921615194
Iteration 54: 8845.394921615194
Likelihood=-8757.048166522776
Iteration 78: 8757.048166522776
Likelihood=-8794.842002406787
Iteration 28: 8794.842002406787
Likelihood=-9586.226293969645
Iteration 3: 9586.226293969645
Likelihood=-8756.99413589973
Iteration 79: 8756.99413589973
Likelihood=-8823.954137555205
Iteration 105: 8823.954137555205
Likelihood=-8845.191133828297
Iteration 55: 8845.191133828297
Likelihood=-8793.56261092585
Iteration 29: 8793.56261092585
Likelihood=-9467.918808027096
Iteration 4: 9467.918808027096
Likelihood=-8756.943573590619
Iteration 80: 8756.943573590619
Likelihood=-8823.927038732372
Iteration 106: 8823.927038732372
Likelihood=-8845.036840974015
Iteration 56: 8845.036840974015
Likelihood=-8756.894766032694
Iteration 81: 8756.894766032694
Likelihood=-8792.507930597636
Iteration 30: 8792.507930597636
Likelihood=-9363.148387613339
Iteration 5: 9363.148387613339
Likelihood=-8823.891352747552
Iteration 107: 8823.891352747552
Likelihood=-8756.873468853657
Iteration 82: 8756.873468853657
Likelihood=-8844.885388870689
Iteration 57: 8844.885388870689
Likelihood=-8791.873509421672
Iteration 31: 8791.873509421672
Likelihood=-9268.42211826576
Iteration 6: 9268.42211826576
Likelihood=-8756.847719338779
Iteration 83: 8756.847719338779
Likelihood=-8823.86052593401
Iteration 108: 8823.86052593401
Likelihood=-8844.71737011953
Iteration 58: 8844.71737011953
Likelihood=-8789.981625840519
Iteration 32: 8789.981625840519
Likelihood=-9187.726982374203
Iteration 7: 9187.726982374203
Likelihood=-8756.817692845654
Iteration 84: 8756.817692845654
Likelihood=-8823.830124757733
Iteration 109: 8823.830124757733
Likelihood=-8844.585213704493
Iteration 59: 8844.585213704493
Likelihood=-8756.782771536316
Iteration 85: 8756.782771536316
Likelihood=-8790.126112113368
Likelihood=-9114.823033716655
Iteration 8: 9114.823033716655
Likelihood=-8823.803659119922
Iteration 110: 8823.803659119922
Likelihood=-8756.717664391088
Iteration 86: 8756.717664391088
Likelihood=-8844.453150180656
Iteration 60: 8844.453150180656
Likelihood=-8789.33464361614
Iteration 33: 8789.33464361614
Likelihood=-9056.775809238083
Iteration 9: 9056.775809238083
Likelihood=-8756.677182535188
Iteration 87: 8756.677182535188
Likelihood=-8823.77367662036
Iteration 111: 8823.77367662036
Likelihood=-8844.382798782814
Iteration 61: 8844.382798782814
Likelihood=-8788.431450454555
Iteration 34: 8788.431450454555
Likelihood=-8756.632892834712
Iteration 88: 8756.632892834712
Likelihood=-9010.151589095125
Iteration 10: 9010.151589095125
Likelihood=-8823.750052672065
Iteration 112: 8823.750052672065
Likelihood=-8844.295917986745
Iteration 62: 8844.295917986745
Likelihood=-8756.606860149024
Iteration 89: 8756.606860149024
Likelihood=-8787.594616886894
Iteration 35: 8787.594616886894
Likelihood=-8970.059057466658
Iteration 11: 8970.059057466658
Likelihood=-8756.563929082771
Iteration 90: 8756.563929082771
Likelihood=-8823.716855870687
Iteration 113: 8823.716855870687
Likelihood=-8844.191511286868
Iteration 63: 8844.191511286868
Likelihood=-8786.931242935068
Iteration 36: 8786.931242935068
Likelihood=-8938.074199364664
Iteration 12: 8938.074199364664
Likelihood=-8756.518951320772
Iteration 91: 8756.518951320772
Likelihood=-8823.700997704758
Iteration 114: 8823.700997704758
Likelihood=-8844.128946854551
Iteration 64: 8844.128946854551
Likelihood=-8756.431875730363
Iteration 92: 8756.431875730363
Likelihood=-8786.213535986031
Iteration 37: 8786.213535986031
Likelihood=-8913.559098435402
Iteration 13: 8913.559098435402
Likelihood=-8823.678099110195
Iteration 115: 8823.678099110195
Likelihood=-8844.070960506751
Iteration 65: 8844.070960506751
Likelihood=-8756.381442933169
Iteration 93: 8756.381442933169
Likelihood=-8785.448770545245
Iteration 38: 8785.448770545245
Likelihood=-8891.936671503701
Iteration 14: 8891.936671503701
Likelihood=-8756.354134576717
Iteration 94: 8756.354134576717
Likelihood=-8823.642474508879
Iteration 116: 8823.642474508879
Likelihood=-8843.952282251634
Iteration 66: 8843.952282251634
Likelihood=-8785.075676734832
Iteration 39: 8785.075676734832
Likelihood=-8876.333543806726
Iteration 15: 8876.333543806726
Likelihood=-8756.301231332454
Iteration 95: 8756.301231332454
Likelihood=-8823.609269210885
Iteration 117: 8823.609269210885
Likelihood=-8843.922584514088
Iteration 67: 8843.922584514088
Likelihood=-8756.37897014023
Likelihood=-8784.733218843634
Iteration 40: 8784.733218843634
Likelihood=-8861.761909776931
Iteration 16: 8861.761909776931
Likelihood=-8823.588719956759
Iteration 118: 8823.588719956759
Likelihood=-8843.859754135665
Iteration 68: 8843.859754135665
Likelihood=-8756.259784842827
Iteration 96: 8756.259784842827
Likelihood=-8850.47425855112
Iteration 17: 8850.47425855112
Likelihood=-8784.245109504258
Iteration 41: 8784.245109504258
Likelihood=-8756.191625701393
Iteration 97: 8756.191625701393
Likelihood=-8823.568019162169
Iteration 119: 8823.568019162169
Likelihood=-8843.78559593533
Iteration 69: 8843.78559593533
Likelihood=-8841.42451920154
Iteration 18: 8841.42451920154
Likelihood=-8783.98182247108
Iteration 42: 8783.98182247108
Likelihood=-8756.146272996988
Iteration 98: 8756.146272996988
Likelihood=-8843.694499259262
Iteration 70: 8843.694499259262
Likelihood=-8823.552439596593
Iteration 120: 8823.552439596593
Likelihood=-8756.095308632996
Iteration 99: 8756.095308632996
Likelihood=-8832.509149134205
Iteration 19: 8832.509149134205
Likelihood=-8783.68789212191
Iteration 43: 8783.68789212191
Likelihood=-8843.602124584866
Iteration 71: 8843.602124584866
Likelihood=-8756.086314075901
Iteration 100: 8756.086314075901
Likelihood=-8823.533625708984
Iteration 121: 8823.533625708984
Likelihood=-8825.79911071991
Iteration 20: 8825.79911071991
Likelihood=-8783.38528077366
Iteration 44: 8783.38528077366
Likelihood=-8756.029561600231
Iteration 101: 8756.029561600231
Likelihood=-8843.507221204281
Iteration 72: 8843.507221204281
Likelihood=-8823.514851578335
Iteration 122: 8823.514851578335
Likelihood=-8820.79352509551
Iteration 21: 8820.79352509551
Likelihood=-8756.004100430766
Iteration 102: 8756.004100430766
Likelihood=-8783.11565556693
Iteration 45: 8783.11565556693
Likelihood=-8843.44779923039
Iteration 73: 8843.44779923039
Likelihood=-8823.500940973672
Iteration 123: 8823.500940973672
Likelihood=-8755.97372437143
Iteration 103: 8755.97372437143
Likelihood=-8816.797418288765
Iteration 22: 8816.797418288765
Likelihood=-8782.76475079028
Iteration 46: 8782.76475079028
Likelihood=-8755.952303929575
Iteration 104: 8755.952303929575
Likelihood=-8843.40007282501
Iteration 74: 8843.40007282501
Likelihood=-8823.482570023421
Iteration 124: 8823.482570023421
Likelihood=-8814.33653316005
Iteration 23: 8814.33653316005
Likelihood=-8782.598937828552
Iteration 47: 8782.598937828552
Likelihood=-8755.918231424777
Iteration 105: 8755.918231424777
Likelihood=-8843.32451022361
Iteration 75: 8843.32451022361
Likelihood=-8823.448920464367
Iteration 125: 8823.448920464367
Likelihood=-8811.555935574532
Iteration 24: 8811.555935574532
Likelihood=-8755.892969513401
Iteration 106: 8755.892969513401
Likelihood=-8782.169439361347
Iteration 48: 8782.169439361347
Likelihood=-8843.279576499286
Iteration 76: 8843.279576499286
Likelihood=-8823.432082548605
Iteration 126: 8823.432082548605
Likelihood=-8755.86628424526
Iteration 107: 8755.86628424526
Likelihood=-8809.733162724719
Iteration 25: 8809.733162724719
Likelihood=-8781.988109025711
Iteration 49: 8781.988109025711
Likelihood=-8755.836669667491
Iteration 108: 8755.836669667491
Likelihood=-8843.22543989649
Iteration 77: 8843.22543989649
Likelihood=-8823.415841288626
Iteration 127: 8823.415841288626
Likelihood=-8807.778148870451
Iteration 26: 8807.778148870451
Likelihood=-8781.72879325505
Iteration 50: 8781.72879325505
Likelihood=-8823.395387521265
Iteration 128: 8823.395387521265
Likelihood=-8755.815035705737
Iteration 109: 8755.815035705737
Likelihood=-8843.130090442697
Iteration 78: 8843.130090442697
Likelihood=-8804.852928285556
Iteration 27: 8804.852928285556
Likelihood=-8823.376794086975
Iteration 129: 8823.376794086975
Likelihood=-8781.573214428085
Iteration 51: 8781.573214428085
Likelihood=-8755.79914550825
Iteration 110: 8755.79914550825
Likelihood=-8843.101127419237
Iteration 79: 8843.101127419237
Likelihood=-8802.096803138667
Iteration 28: 8802.096803138667
Likelihood=-8823.370656745943
Iteration 130: 8823.370656745943
Likelihood=-8755.776932603203
Iteration 111: 8755.776932603203
Likelihood=-8781.294452192707
Iteration 52: 8781.294452192707
Likelihood=-8843.042896062863
Iteration 80: 8843.042896062863
Likelihood=-10021.728507644893
Iteration 0: 10021.728507644893
Iteration 1: 10021.728507644893
Likelihood=-8755.758134248199
Iteration 112: 8755.758134248199
Likelihood=-8799.72713553017
Iteration 29: 8799.72713553017
Likelihood=-8781.16913699562
Iteration 53: 8781.16913699562
Likelihood=-8843.036082693794
Likelihood=-8755.741990714927
Iteration 113: 8755.741990714927
Likelihood=-9782.818690319375
Iteration 2: 9782.818690319375
Likelihood=-8798.513588413909
Iteration 30: 8798.513588413909
Likelihood=-8781.02917838081
Iteration 54: 8781.02917838081
Likelihood=-8755.729145231599
Iteration 114: 8755.729145231599
Likelihood=-8842.990343398624
Iteration 81: 8842.990343398624
Likelihood=-9620.447353201916
Iteration 3: 9620.447353201916
Likelihood=-8797.39066865399
Iteration 31: 8797.39066865399
Likelihood=-8755.71179739473
Iteration 115: 8755.71179739473
Likelihood=-8780.776587245125
Iteration 55: 8780.776587245125
Likelihood=-8842.913692106791
Iteration 82: 8842.913692106791
Likelihood=-9495.482270561017
Iteration 4: 9495.482270561017
Likelihood=-8755.709549390029
Iteration 116: 8755.709549390029
Likelihood=-8796.816381850358
Iteration 32: 8796.816381850358
Likelihood=-8780.906886678466
Likelihood=-9958.496165766264
Iteration 0: 9958.496165766264
Iteration 1: 9958.496165766264
Likelihood=-8842.881866946975
Iteration 83: 8842.881866946975
Likelihood=-9387.329719384701
Iteration 5: 9387.329719384701
Likelihood=-8795.670022767032
Iteration 33: 8795.670022767032
Likelihood=-9725.99541130542
Iteration 2: 9725.99541130542
Likelihood=-8780.654427045416
Iteration 56: 8780.654427045416
Likelihood=-8842.85035485467
Iteration 84: 8842.85035485467
Likelihood=-9290.50032362502
Iteration 6: 9290.50032362502
Likelihood=-9572.821651713815
Iteration 3: 9572.821651713815
Likelihood=-8795.932149891833
Likelihood=-8780.499685397897
Iteration 57: 8780.499685397897
Likelihood=-9458.88887750546
Iteration 4: 9458.88887750546
Likelihood=-8842.828365570032
Iteration 85: 8842.828365570032
Likelihood=-9207.400778422218
Iteration 7: 9207.400778422218
Likelihood=-8795.206567243651
Iteration 34: 8795.206567243651
Likelihood=-9362.107667700306
Iteration 5: 9362.107667700306
Likelihood=-8780.352057209378
Iteration 58: 8780.352057209378
Likelihood=-8842.79138829996
Iteration 86: 8842.79138829996
Likelihood=-9132.02812518657
Iteration 8: 9132.02812518657
Likelihood=-9276.434167583251
Iteration 6: 9276.434167583251
Likelihood=-8794.530522324085
Iteration 35: 8794.530522324085
Likelihood=-8780.18357852466
Iteration 59: 8780.18357852466
Likelihood=-8842.762224100268
Iteration 87: 8842.762224100268
Likelihood=-9203.632581801965
Iteration 7: 9203.632581801965
Likelihood=-9070.5384048588
Iteration 9: 9070.5384048588
Likelihood=-8793.758864534111
Iteration 36: 8793.758864534111
Likelihood=-8780.061633962869
Iteration 60: 8780.061633962869
Likelihood=-9138.078751360272
Iteration 8: 9138.078751360272
Likelihood=-8842.740995573646
Iteration 88: 8842.740995573646
Likelihood=-9020.546356837409
Iteration 10: 9020.546356837409
Likelihood=-8793.148339676774
Iteration 37: 8793.148339676774
Likelihood=-9084.632743193595
Iteration 9: 9084.632743193595
Likelihood=-8779.961863490227
Iteration 61: 8779.961863490227
Likelihood=-8842.714986847643
Iteration 89: 8842.714986847643
Likelihood=-8977.822083787132
Iteration 11: 8977.822083787132
Likelihood=-9041.735175134754
Iteration 10: 9041.735175134754
Likelihood=-8792.38369477707
Iteration 38: 8792.38369477707
Likelihood=-8779.881241843752
Iteration 62: 8779.881241843752
Likelihood=-8842.681276205747
Iteration 90: 8842.681276205747
Likelihood=-9004.204963252743
Iteration 11: 9004.204963252743
Likelihood=-8946.516970128207
Iteration 12: 8946.516970128207
Likelihood=-8791.220765334725
Iteration 39: 8791.220765334725
Likelihood=-8974.741413452137
Iteration 12: 8974.741413452137
Likelihood=-8779.810771637427
Iteration 63: 8779.810771637427
Likelihood=-8842.65056618537
Iteration 91: 8842.65056618537
Likelihood=-8919.43263098606
Iteration 13: 8919.43263098606
Likelihood=-8790.806227910705
Iteration 40: 8790.806227910705
Likelihood=-8950.222969803439
Iteration 13: 8950.222969803439
Likelihood=-8779.681683758941
Iteration 64: 8779.681683758941
Likelihood=-8842.609040764151
Iteration 92: 8842.609040764151
Likelihood=-8931.496144361336
Iteration 14: 8931.496144361336
Likelihood=-8898.882047351117
Iteration 14: 8898.882047351117
Likelihood=-8790.089501387833
Iteration 41: 8790.089501387833
Likelihood=-8779.585274246992
Iteration 65: 8779.585274246992
Likelihood=-8915.741602933083
Iteration 15: 8915.741602933083
Likelihood=-8842.668662549124
Likelihood=-8883.9234217106
Iteration 15: 8883.9234217106
Likelihood=-8789.727831085313
Iteration 42: 8789.727831085313
Likelihood=-8903.410492540708
Iteration 16: 8903.410492540708
Likelihood=-8779.527363890487
Iteration 66: 8779.527363890487
Likelihood=-8842.593060205063
Iteration 93: 8842.593060205063
Likelihood=-8869.772949199818
Iteration 16: 8869.772949199818
Likelihood=-8892.408884875418
Iteration 17: 8892.408884875418
Likelihood=-8789.315861062554
Iteration 43: 8789.315861062554
Likelihood=-8779.465554573544
Iteration 67: 8779.465554573544
Likelihood=-8842.570248703909
Iteration 94: 8842.570248703909
Likelihood=-8883.511172546238
Iteration 18: 8883.511172546238
Likelihood=-8858.741350790426
Iteration 17: 8858.741350790426
Likelihood=-8789.032897007908
Iteration 44: 8789.032897007908
Likelihood=-8779.398073428825
Iteration 68: 8779.398073428825
Likelihood=-8875.607185085133
Iteration 19: 8875.607185085133
Likelihood=-8842.54417730612
Iteration 95: 8842.54417730612
Likelihood=-8849.874120320417
Iteration 18: 8849.874120320417
Likelihood=-8788.494879598438
Iteration 45: 8788.494879598438
Likelihood=-8869.512079194728
Iteration 20: 8869.512079194728
Likelihood=-8779.34677618633
Iteration 69: 8779.34677618633
Likelihood=-8842.519280225782
Iteration 96: 8842.519280225782
Likelihood=-8841.873010240066
Iteration 19: 8841.873010240066
Likelihood=-8865.969619539925
Iteration 21: 8865.969619539925
Likelihood=-8788.236730600436
Iteration 46: 8788.236730600436
Likelihood=-8779.263745049864
Iteration 70: 8779.263745049864
Likelihood=-8842.495437994497
Iteration 97: 8842.495437994497
Likelihood=-8862.135980605392
Iteration 22: 8862.135980605392
Likelihood=-8835.02093072004
Iteration 20: 8835.02093072004
Likelihood=-8787.958731918252
Iteration 47: 8787.958731918252
Likelihood=-8859.66824452266
Iteration 23: 8859.66824452266
Likelihood=-8779.224631619532
Iteration 71: 8779.224631619532
Likelihood=-8842.472514115008
Iteration 98: 8842.472514115008
Likelihood=-8828.44471051571
Iteration 21: 8828.44471051571
Likelihood=-8787.599421323508
Iteration 48: 8787.599421323508
Likelihood=-8857.07097013128
Iteration 24: 8857.07097013128
Likelihood=-8779.172943414964
Iteration 72: 8779.172943414964
Likelihood=-8842.446587392067
Iteration 99: 8842.446587392067
Likelihood=-8822.882629412623
Iteration 22: 8822.882629412623
Likelihood=-8854.81548157827
Iteration 25: 8854.81548157827
Likelihood=-8787.541998821844
Iteration 49: 8787.541998821844
Likelihood=-8779.11949981276
Iteration 73: 8779.11949981276
Likelihood=-8842.424952934385
Iteration 100: 8842.424952934385
Likelihood=-8853.7838222713
Iteration 26: 8853.7838222713
Likelihood=-8817.830245903808
Iteration 23: 8817.830245903808
Likelihood=-8787.178290207448
Iteration 50: 8787.178290207448
Likelihood=-8849.868974175562
Iteration 27: 8849.868974175562
Likelihood=-8779.057453156498
Iteration 74: 8779.057453156498
Likelihood=-8842.38792947
Iteration 101: 8842.38792947
Likelihood=-8813.45667515456
Iteration 24: 8813.45667515456
Likelihood=-8787.083885241334
Iteration 51: 8787.083885241334
Likelihood=-8847.93048166531
Iteration 28: 8847.93048166531
Likelihood=-8779.005647941309
Iteration 75: 8779.005647941309
Likelihood=-8842.358903010036
Iteration 102: 8842.358903010036
Likelihood=-8845.894610332569
Iteration 29: 8845.894610332569
Likelihood=-8810.504757678647
Iteration 25: 8810.504757678647
Likelihood=-8786.874801892753
Iteration 52: 8786.874801892753
Likelihood=-8778.949541318092
Iteration 76: 8778.949541318092
Likelihood=-8842.327575989691
Iteration 103: 8842.327575989691
Likelihood=-8844.742046085266
Iteration 30: 8844.742046085266
Likelihood=-8808.128056014908
Iteration 26: 8808.128056014908
Likelihood=-8786.732746995449
Iteration 53: 8786.732746995449
Likelihood=-8843.647125176574
Iteration 31: 8843.647125176574
Likelihood=-8778.923735514678
Iteration 77: 8778.923735514678
Likelihood=-8842.301499350968
Iteration 104: 8842.301499350968
Likelihood=-8805.958499405186
Iteration 27: 8805.958499405186
Likelihood=-8786.53307906058
Iteration 54: 8786.53307906058
Likelihood=-8842.994137563437
Iteration 32: 8842.994137563437
Likelihood=-8778.86538553563
Iteration 78: 8778.86538553563
Likelihood=-8842.274342342405
Iteration 105: 8842.274342342405
Likelihood=-8842.17206134503
Iteration 33: 8842.17206134503
Likelihood=-8804.437663438755
Iteration 28: 8804.437663438755
Likelihood=-8786.414670600201
Iteration 55: 8786.414670600201
Likelihood=-8841.32875612697
Iteration 34: 8841.32875612697
Likelihood=-8778.829929249978
Iteration 79: 8778.829929249978
Likelihood=-8842.245001818974
Iteration 106: 8842.245001818974
Likelihood=-8802.687439535925
Iteration 29: 8802.687439535925
Likelihood=-8786.276804096564
Iteration 56: 8786.276804096564
Likelihood=-8840.783730880281
Iteration 35: 8840.783730880281
Likelihood=-8778.792101997942
Iteration 80: 8778.792101997942
Likelihood=-8842.220293746079
Iteration 107: 8842.220293746079
Likelihood=-8800.693567476692
Iteration 30: 8800.693567476692
Likelihood=-8841.246719574108
Likelihood=-8786.072357379726
Iteration 57: 8786.072357379726
Likelihood=-8778.735939160837
Iteration 81: 8778.735939160837
Likelihood=-8842.201768593188
Iteration 108: 8842.201768593188
Likelihood=-8785.983965810341
Iteration 58: 8785.983965810341
Likelihood=-8799.488686039756
Iteration 31: 8799.488686039756
Likelihood=-8840.390755427537
Iteration 36: 8840.390755427537
Likelihood=-8785.832600716849
Iteration 59: 8785.832600716849
Likelihood=-8842.186439231811
Iteration 109: 8842.186439231811
Likelihood=-8778.674221518593
Iteration 82: 8778.674221518593
Likelihood=-8798.201141249248
Iteration 32: 8798.201141249248
Likelihood=-8839.785243821001
Iteration 37: 8839.785243821001
Likelihood=-8785.766800870158
Iteration 60: 8785.766800870158
Likelihood=-8842.169751869316
Iteration 110: 8842.169751869316
Likelihood=-8778.633913776646
Iteration 83: 8778.633913776646
Likelihood=-8797.15462439741
Iteration 33: 8797.15462439741
Likelihood=-8785.668704050688
Iteration 61: 8785.668704050688
Likelihood=-8839.166175919187
Iteration 38: 8839.166175919187
Likelihood=-8842.146585760212
Iteration 111: 8842.146585760212
Likelihood=-8778.589535069399
Iteration 84: 8778.589535069399
Likelihood=-8785.564361743182
Iteration 62: 8785.564361743182
Likelihood=-8796.312789379703
Iteration 34: 8796.312789379703
Likelihood=-8838.264135185414
Iteration 39: 8838.264135185414
Likelihood=-8785.475637776406
Iteration 63: 8785.475637776406
Likelihood=-8842.119066136638
Iteration 112: 8842.119066136638
Likelihood=-8778.57467307441
Iteration 85: 8778.57467307441
Likelihood=-8795.12474029931
Iteration 35: 8795.12474029931
Likelihood=-8837.632390215414
Iteration 40: 8837.632390215414
Likelihood=-8785.395331710968
Iteration 64: 8785.395331710968
Likelihood=-8842.101790845021
Iteration 113: 8842.101790845021
Likelihood=-8778.551472388517
Iteration 86: 8778.551472388517
Likelihood=-8785.335996528596
Iteration 65: 8785.335996528596
Likelihood=-8793.892475658578
Iteration 36: 8793.892475658578
Likelihood=-8836.924894818409
Iteration 41: 8836.924894818409
Likelihood=-8842.08229137143
Iteration 114: 8842.08229137143
Likelihood=-8778.531739445158
Iteration 87: 8778.531739445158
Likelihood=-8785.245275015155
Iteration 66: 8785.245275015155
Likelihood=-8792.795636954565
Iteration 37: 8792.795636954565
Likelihood=-8836.328267393474
Iteration 42: 8836.328267393474
Likelihood=-8785.150026086134
Iteration 67: 8785.150026086134
Likelihood=-8842.067658504144
Iteration 115: 8842.067658504144
Likelihood=-8778.514084336746
Iteration 88: 8778.514084336746
Likelihood=-8792.032896874709
Iteration 38: 8792.032896874709
Likelihood=-8835.867095989319
Iteration 43: 8835.867095989319
Likelihood=-8785.014936834821
Iteration 68: 8785.014936834821
Likelihood=-8842.046732866942
Iteration 116: 8842.046732866942
Likelihood=-8778.476007589501
Iteration 89: 8778.476007589501
Likelihood=-8784.910886451251
Iteration 69: 8784.910886451251
Likelihood=-8791.20688563301
Iteration 39: 8791.20688563301
Likelihood=-8835.137910764852
Iteration 44: 8835.137910764852
Likelihood=-8778.43921862634
Iteration 90: 8778.43921862634
Likelihood=-8842.035538965596
Iteration 117: 8842.035538965596
Likelihood=-8784.835926300351
Iteration 70: 8784.835926300351
Likelihood=-8790.427755342644
Iteration 40: 8790.427755342644
Likelihood=-8834.635328351038
Iteration 45: 8834.635328351038
Likelihood=-8784.785383010914
Iteration 71: 8784.785383010914
Likelihood=-8842.021881261397
Iteration 118: 8842.021881261397
Likelihood=-8778.412524928537
Iteration 91: 8778.412524928537
Likelihood=-8789.865652819408
Iteration 41: 8789.865652819408
Likelihood=-8834.315208210777
Iteration 46: 8834.315208210777
Likelihood=-8784.730719207755
Iteration 72: 8784.730719207755
Likelihood=-8841.989088925218
Iteration 119: 8841.989088925218
Likelihood=-8778.388806970184
Iteration 92: 8778.388806970184
Likelihood=-8784.688905046287
Iteration 73: 8784.688905046287
Likelihood=-8789.427392549336
Iteration 42: 8789.427392549336
Likelihood=-8834.05940596565
Iteration 47: 8834.05940596565
Likelihood=-8841.99859404416
Likelihood=-8784.633906224233
Iteration 74: 8784.633906224233
Likelihood=-8778.363673948346
Iteration 93: 8778.363673948346
Likelihood=-8789.158616289673
Iteration 43: 8789.158616289673
Likelihood=-8833.726442076306
Iteration 48: 8833.726442076306
Likelihood=-8784.577322335796
Iteration 75: 8784.577322335796
Likelihood=-8841.969407143477
Iteration 120: 8841.969407143477
Likelihood=-8778.32115474643
Iteration 94: 8778.32115474643
Likelihood=-8788.714645847667
Iteration 44: 8788.714645847667
Likelihood=-8784.526983412377
Iteration 76: 8784.526983412377
Likelihood=-8833.47989052926
Iteration 49: 8833.47989052926
Likelihood=-8841.940680406216
Iteration 121: 8841.940680406216
Likelihood=-8778.288185062223
Iteration 95: 8778.288185062223
Likelihood=-8784.459828165505
Iteration 77: 8784.459828165505
Likelihood=-8788.365486132567
Iteration 45: 8788.365486132567
Likelihood=-8833.086373601254
Iteration 50: 8833.086373601254
Likelihood=-8784.433191526892
Iteration 78: 8784.433191526892
Likelihood=-8841.913506948593
Iteration 122: 8841.913506948593
Likelihood=-8778.268458703678
Iteration 96: 8778.268458703678
Likelihood=-8787.860701006723
Iteration 46: 8787.860701006723
Likelihood=-8832.869626710233
Iteration 51: 8832.869626710233
Likelihood=-8784.396560871528
Iteration 79: 8784.396560871528
Likelihood=-8841.89114939883
Iteration 123: 8841.89114939883
Likelihood=-8778.248950111583
Iteration 97: 8778.248950111583
Likelihood=-8784.353569277633
Iteration 80: 8784.353569277633
Likelihood=-8787.397349082472
Iteration 47: 8787.397349082472
Likelihood=-8832.644502696885
Iteration 52: 8832.644502696885
Likelihood=-8841.866386187914
Iteration 124: 8841.866386187914
Likelihood=-8778.236407657698
Iteration 98: 8778.236407657698
Likelihood=-8784.312205580707
Iteration 81: 8784.312205580707
Likelihood=-8787.151341667946
Iteration 48: 8787.151341667946
Likelihood=-8832.480741955143
Iteration 53: 8832.480741955143
Likelihood=-8784.256214433153
Iteration 82: 8784.256214433153
Likelihood=-8841.842825865502
Iteration 125: 8841.842825865502
Likelihood=-8778.218504610211
Iteration 99: 8778.218504610211
Likelihood=-8787.154692480235
Likelihood=-8832.089237264288
Iteration 54: 8832.089237264288
Likelihood=-8784.245724050998
Iteration 83: 8784.245724050998
Likelihood=-8841.847675924617
Likelihood=-8778.199253715764
Iteration 100: 8778.199253715764
Likelihood=-8784.186209157806
Iteration 84: 8784.186209157806
Likelihood=-8787.00109324409
Iteration 49: 8787.00109324409
Likelihood=-8831.902437661021
Iteration 55: 8831.902437661021
Likelihood=-8841.826705161073
Iteration 126: 8841.826705161073
Likelihood=-8778.186867029517
Iteration 101: 8778.186867029517
Likelihood=-8784.1706103781
Iteration 85: 8784.1706103781
Likelihood=-8786.797375183385
Iteration 50: 8786.797375183385
Likelihood=-8831.7215286234
Iteration 56: 8831.7215286234
Likelihood=-8784.130788906648
Iteration 86: 8784.130788906648
Likelihood=-8841.809259590482
Iteration 127: 8841.809259590482
Likelihood=-8778.168409251679
Iteration 102: 8778.168409251679
Likelihood=-8786.593661177974
Iteration 51: 8786.593661177974
Likelihood=-8831.557454371994
Iteration 57: 8831.557454371994
Likelihood=-8784.093354749655
Iteration 87: 8784.093354749655
Likelihood=-8841.797424150172
Iteration 128: 8841.797424150172
Likelihood=-8778.130681036582
Iteration 103: 8778.130681036582
Likelihood=-8784.043800938305
Iteration 88: 8784.043800938305
Likelihood=-8786.308241119625
Iteration 52: 8786.308241119625
Likelihood=-8831.331396112013
Iteration 58: 8831.331396112013
Likelihood=-8841.779066607694
Iteration 129: 8841.779066607694
Likelihood=-8784.007549891581
Iteration 89: 8784.007549891581
Likelihood=-8778.117914032935
Iteration 104: 8778.117914032935
Likelihood=-8786.083001478251
Iteration 53: 8786.083001478251
Likelihood=-8831.156623914874
Iteration 59: 8831.156623914874
Likelihood=-8783.974096900196
Iteration 90: 8783.974096900196
Likelihood=-8841.771413044138
Iteration 130: 8841.771413044138
Likelihood=-8778.093434953047
Iteration 105: 8778.093434953047
Likelihood=-8785.878830687212
Iteration 54: 8785.878830687212
Likelihood=-8783.950121025544
Iteration 91: 8783.950121025544
Likelihood=-8831.025315733656
Iteration 60: 8831.025315733656
Likelihood=-9967.026465809055
Iteration 0: 9967.026465809055
Iteration 1: 9967.026465809055
Likelihood=-8778.073475327466
Iteration 106: 8778.073475327466
Likelihood=-8783.91447097067
Iteration 92: 8783.91447097067
Likelihood=-8785.712395507224
Iteration 55: 8785.712395507224
Likelihood=-8830.860873029342
Iteration 61: 8830.860873029342
Likelihood=-9747.529212183796
Iteration 2: 9747.529212183796
Likelihood=-8783.885989791544
Iteration 93: 8783.885989791544
Likelihood=-8778.049790402947
Iteration 107: 8778.049790402947
Likelihood=-8785.5833632109
Iteration 56: 8785.5833632109
Likelihood=-8830.70630394024
Iteration 62: 8830.70630394024
Likelihood=-9598.627985100462
Iteration 3: 9598.627985100462
Likelihood=-8783.850165959691
Iteration 94: 8783.850165959691
Likelihood=-8778.027011549111
Iteration 108: 8778.027011549111
Likelihood=-8785.397410933449
Iteration 57: 8785.397410933449
Likelihood=-8783.808603440299
Iteration 95: 8783.808603440299
Likelihood=-8830.617218070583
Iteration 63: 8830.617218070583
Likelihood=-9482.15058214394
Iteration 4: 9482.15058214394
Likelihood=-8778.007346907478
Iteration 109: 8778.007346907478
Likelihood=-8783.76278119264
Iteration 96: 8783.76278119264
Likelihood=-8785.23833429161
Iteration 58: 8785.23833429161
Likelihood=-8830.505739428007
Iteration 64: 8830.505739428007
Likelihood=-9380.013916831185
Iteration 5: 9380.013916831185
Likelihood=-8783.745779786963
Iteration 97: 8783.745779786963
Likelihood=-8777.991192932066
Iteration 110: 8777.991192932066
Likelihood=-8785.127472227037
Iteration 59: 8785.127472227037
Likelihood=-8830.413429106817
Iteration 65: 8830.413429106817
Likelihood=-8783.725731661883
Iteration 98: 8783.725731661883
Likelihood=-9287.93109137178
Iteration 6: 9287.93109137178
Likelihood=-8777.97887127426
Iteration 111: 8777.97887127426
Likelihood=-8783.700936309107
Iteration 99: 8783.700936309107
Likelihood=-8784.934702882803
Iteration 60: 8784.934702882803
Likelihood=-8830.326335424954
Iteration 66: 8830.326335424954
Likelihood=-9208.074434876053
Iteration 7: 9208.074434876053
Likelihood=-8777.964978566659
Iteration 112: 8777.964978566659
Likelihood=-8783.667595871902
Iteration 100: 8783.667595871902
Likelihood=-8784.841039207686
Iteration 61: 8784.841039207686
Likelihood=-8830.222924217904
Iteration 67: 8830.222924217904
Likelihood=-9136.299007569358
Iteration 8: 9136.299007569358
Likelihood=-8783.643230635145
Iteration 101: 8783.643230635145
Likelihood=-8777.943786164129
Iteration 113: 8777.943786164129
Likelihood=-8784.682431565221
Iteration 62: 8784.682431565221
Likelihood=-8830.135064997976
Iteration 68: 8830.135064997976
Likelihood=-8783.617062857053
Iteration 102: 8783.617062857053
Likelihood=-9078.375898268187
Iteration 9: 9078.375898268187
Likelihood=-8777.939938464815
Iteration 114: 8777.939938464815
Likelihood=-8783.593793749345
Iteration 103: 8783.593793749345
Likelihood=-8784.60245649248
Iteration 63: 8784.60245649248
Likelihood=-8830.047959679774
Iteration 69: 8830.047959679774
Likelihood=-9033.317290440249
Iteration 10: 9033.317290440249
Likelihood=-9952.669896577956
Iteration 0: 9952.669896577956
Iteration 1: 9952.669896577956
Likelihood=-8783.55613933625
Iteration 104: 8783.55613933625
Likelihood=-8784.543059824297
Iteration 64: 8784.543059824297
Likelihood=-8830.011016533428
Iteration 70: 8830.011016533428
Likelihood=-8995.833572654501
Iteration 11: 8995.833572654501
Likelihood=-9739.183286535965
Iteration 2: 9739.183286535965
Likelihood=-8783.573932807154
Likelihood=-8784.41845566376
Iteration 65: 8784.41845566376
Likelihood=-8783.537974841967
Iteration 105: 8783.537974841967
Likelihood=-8829.931386135444
Iteration 71: 8829.931386135444
Likelihood=-9601.7165696573
Iteration 3: 9601.7165696573
Likelihood=-8968.950456689936
Iteration 12: 8968.950456689936
Likelihood=-8783.510483516646
Iteration 106: 8783.510483516646
Likelihood=-8784.303950519088
Iteration 66: 8784.303950519088
Likelihood=-8829.897440108312
Iteration 72: 8829.897440108312
Likelihood=-9497.719361997786
Iteration 4: 9497.719361997786
Likelihood=-8949.754443847316
Iteration 13: 8949.754443847316
Likelihood=-8783.485326805288
Iteration 107: 8783.485326805288
Likelihood=-8784.222566090088
Iteration 67: 8784.222566090088
Likelihood=-8829.825979093112
Iteration 73: 8829.825979093112
Likelihood=-8783.455646406414
Iteration 108: 8783.455646406414
Likelihood=-9406.089052910564
Iteration 5: 9406.089052910564
Likelihood=-8932.347065640297
Iteration 14: 8932.347065640297
Likelihood=-8784.153554018394
Iteration 68: 8784.153554018394
Likelihood=-8783.428305456195
Iteration 109: 8783.428305456195
Likelihood=-8829.75452353302
Iteration 74: 8829.75452353302
Likelihood=-9321.726422880254
Iteration 6: 9321.726422880254
Likelihood=-8918.563971976086
Iteration 15: 8918.563971976086
Likelihood=-8783.40397943062
Iteration 110: 8783.40397943062
Likelihood=-8784.093899264939
Iteration 69: 8784.093899264939
Likelihood=-8829.701104815842
Iteration 75: 8829.701104815842
Likelihood=-9245.967143488228
Iteration 7: 9245.967143488228
Likelihood=-8906.958906794807
Iteration 16: 8906.958906794807
Likelihood=-8783.3827011658
Iteration 111: 8783.3827011658
Likelihood=-8783.997635607248
Iteration 70: 8783.997635607248
Likelihood=-8829.638222156536
Iteration 76: 8829.638222156536
Likelihood=-9177.440109148327
Iteration 8: 9177.440109148327
Likelihood=-8896.918463614753
Iteration 17: 8896.918463614753
Likelihood=-8783.360038142853
Iteration 112: 8783.360038142853
Likelihood=-8829.597955321513
Iteration 77: 8829.597955321513
Likelihood=-8783.931159592365
Iteration 71: 8783.931159592365
Likelihood=-9119.932658588996
Iteration 9: 9119.932658588996
Likelihood=-8889.608675917063
Iteration 18: 8889.608675917063
Likelihood=-8829.54921316162
Iteration 78: 8829.54921316162
Likelihood=-8783.328901536739
Iteration 113: 8783.328901536739
Likelihood=-8783.88700107582
Iteration 72: 8783.88700107582
Likelihood=-8829.490538012958
Iteration 79: 8829.490538012958
Likelihood=-9071.571987936308
Iteration 10: 9071.571987936308
Likelihood=-8883.383062993285
Iteration 19: 8883.383062993285
Likelihood=-8783.306064813165
Iteration 114: 8783.306064813165
Likelihood=-8783.84317422106
Iteration 73: 8783.84317422106
Likelihood=-8829.404096977347
Iteration 80: 8829.404096977347
Likelihood=-9030.242789498105
Iteration 11: 9030.242789498105
Likelihood=-8879.271571939922
Iteration 20: 8879.271571939922
Likelihood=-8783.285110952993
Iteration 115: 8783.285110952993
Likelihood=-8829.3465824546
Iteration 81: 8829.3465824546
Likelihood=-8783.78894666247
Iteration 74: 8783.78894666247
Likelihood=-8996.364208437266
Iteration 12: 8996.364208437266
Likelihood=-8875.778075327404
Iteration 21: 8875.778075327404
Likelihood=-8829.283672114076
Iteration 82: 8829.283672114076
Likelihood=-8783.2685258902
Iteration 116: 8783.2685258902
Likelihood=-8783.7273858894
Iteration 75: 8783.7273858894
Likelihood=-8829.225146266248
Iteration 83: 8829.225146266248
Likelihood=-8968.88892878776
Iteration 13: 8968.88892878776
Likelihood=-8872.817130550446
Iteration 22: 8872.817130550446
Likelihood=-8783.248733093016
Iteration 117: 8783.248733093016
Likelihood=-8783.671731126631
Iteration 76: 8783.671731126631
Likelihood=-8829.17423754632
Iteration 84: 8829.17423754632
Likelihood=-8946.099032646356
Iteration 14: 8946.099032646356
Likelihood=-8871.275561570224
Iteration 23: 8871.275561570224
Likelihood=-8829.138191700193
Iteration 85: 8829.138191700193
Likelihood=-8783.232140499647
Iteration 118: 8783.232140499647
Likelihood=-8783.623990167938
Iteration 77: 8783.623990167938
Likelihood=-8928.172232214622
Iteration 15: 8928.172232214622
Likelihood=-8869.079168401739
Iteration 24: 8869.079168401739
Likelihood=-8829.09137223865
Iteration 86: 8829.09137223865
Likelihood=-8783.21578654521
Iteration 119: 8783.21578654521
Likelihood=-8783.566565525723
Iteration 78: 8783.566565525723
Likelihood=-8829.0529678207
Iteration 87: 8829.0529678207
Likelihood=-8912.481924472186
Iteration 16: 8912.481924472186
Likelihood=-8867.560794577701
Iteration 25: 8867.560794577701
Likelihood=-8783.198395079033
Iteration 120: 8783.198395079033
Likelihood=-8783.528295015807
Iteration 79: 8783.528295015807
Likelihood=-8829.00380984117
Iteration 88: 8829.00380984117
Likelihood=-8900.290120753256
Iteration 17: 8900.290120753256
Likelihood=-8865.295939818476
Iteration 26: 8865.295939818476
Likelihood=-8828.954849800148
Iteration 89: 8828.954849800148
Likelihood=-8783.187103122671
Iteration 121: 8783.187103122671
Likelihood=-8783.497437810469
Iteration 80: 8783.497437810469
Likelihood=-8892.005527088746
Iteration 18: 8892.005527088746
Likelihood=-8864.27326229589
Iteration 27: 8864.27326229589
Likelihood=-8828.915172975545
Iteration 90: 8828.915172975545
Likelihood=-8783.178059704029
Iteration 122: 8783.178059704029
Likelihood=-8783.475556517482
Iteration 81: 8783.475556517482
Likelihood=-8828.889118777039
Iteration 91: 8828.889118777039
Likelihood=-8862.796788580048
Iteration 28: 8862.796788580048
Likelihood=-8884.656634773237
Iteration 19: 8884.656634773237
Likelihood=-8783.165494642722
Iteration 123: 8783.165494642722
Likelihood=-8828.848753103097
Iteration 92: 8828.848753103097
Likelihood=-8783.449848308872
Iteration 82: 8783.449848308872
Likelihood=-8861.36291864774
Iteration 29: 8861.36291864774
Likelihood=-8878.51105872402
Iteration 20: 8878.51105872402
Likelihood=-8828.819449062985
Iteration 93: 8828.819449062985
Likelihood=-8783.159065616343
Iteration 124: 8783.159065616343
Likelihood=-8783.440014672025
Iteration 83: 8783.440014672025
Likelihood=-8859.723990537454
Iteration 30: 8859.723990537454
Likelihood=-8873.458708500604
Iteration 21: 8873.458708500604
Likelihood=-8828.77848559421
Iteration 94: 8828.77848559421
Likelihood=-10093.082311594395
Iteration 0: 10093.082311594395
Iteration 1: 10093.082311594395
Likelihood=-8783.38299883744
Iteration 84: 8783.38299883744
Likelihood=-8828.74999963709
Iteration 95: 8828.74999963709
Likelihood=-8858.836878178852
Iteration 31: 8858.836878178852
Likelihood=-8867.578145559815
Iteration 22: 8867.578145559815
Likelihood=-9859.938226901766
Iteration 2: 9859.938226901766
Likelihood=-8828.714778800608
Iteration 96: 8828.714778800608
Likelihood=-8783.36541561566
Iteration 85: 8783.36541561566
Likelihood=-8857.91902405075
Iteration 32: 8857.91902405075
Likelihood=-8864.827358834911
Iteration 23: 8864.827358834911
Likelihood=-9706.45021848478
Iteration 3: 9706.45021848478
Likelihood=-8828.702264322526
Iteration 97: 8828.702264322526
Likelihood=-8783.343117715625
Iteration 86: 8783.343117715625
Likelihood=-8857.043767302252
Iteration 33: 8857.043767302252
Likelihood=-8862.445868623134
Iteration 24: 8862.445868623134
Likelihood=-8828.683878646663
Iteration 98: 8828.683878646663
Likelihood=-9591.51870703773
Iteration 4: 9591.51870703773
Likelihood=-8783.304822293596
Iteration 87: 8783.304822293596
Likelihood=-8828.666365869074
Iteration 99: 8828.666365869074
Likelihood=-8856.185153298464
Iteration 34: 8856.185153298464
Likelihood=-8861.037135490333
Iteration 25: 8861.037135490333
Likelihood=-9493.12068790343
Iteration 5: 9493.12068790343
Likelihood=-8828.637333152961
Iteration 100: 8828.637333152961
Likelihood=-8783.26742337685
Iteration 88: 8783.26742337685
Likelihood=-8855.492116491283
Iteration 35: 8855.492116491283
Likelihood=-8859.002492433901
Iteration 26: 8859.002492433901
Likelihood=-9405.782523972835
Iteration 6: 9405.782523972835
Likelihood=-8828.619856519053
Iteration 101: 8828.619856519053
Likelihood=-8783.208934887774
Iteration 89: 8783.208934887774
Likelihood=-8855.000766366966
Iteration 36: 8855.000766366966
Likelihood=-8828.603769293299
Iteration 102: 8828.603769293299
Likelihood=-8857.351051609372
Iteration 27: 8857.351051609372
Likelihood=-9331.78178439595
Iteration 7: 9331.78178439595
Likelihood=-8783.177197512172
Iteration 90: 8783.177197512172
Likelihood=-8828.597320516736
Iteration 103: 8828.597320516736
Likelihood=-8854.568741641342
Iteration 37: 8854.568741641342
Likelihood=-8855.155217843983
Iteration 28: 8855.155217843983
Likelihood=-9265.996033791194
Iteration 8: 9265.996033791194
Likelihood=-10280.71050196298
Iteration 0: 10280.71050196298
Iteration 1: 10280.71050196298
Likelihood=-8783.125457278105
Iteration 91: 8783.125457278105
Likelihood=-8853.381094910626
Iteration 38: 8853.381094910626
Likelihood=-10026.71998430382
Iteration 2: 10026.71998430382
Likelihood=-8853.13841511258
Iteration 29: 8853.13841511258
Likelihood=-9213.498251038738
Iteration 9: 9213.498251038738
Likelihood=-8783.100304874073
Iteration 92: 8783.100304874073
Likelihood=-9857.29506282811
Iteration 3: 9857.29506282811
Likelihood=-8853.022863234977
Iteration 39: 8853.022863234977
Likelihood=-8851.993774166907
Iteration 30: 8851.993774166907
Likelihood=-9170.980561166658
Iteration 10: 9170.980561166658
Likelihood=-9732.199383330515
Iteration 4: 9732.199383330515
Likelihood=-8783.065041622716
Iteration 93: 8783.065041622716
Likelihood=-8852.537435160177
Iteration 40: 8852.537435160177
Likelihood=-8850.942862368382
Iteration 31: 8850.942862368382
Likelihood=-9627.640074787843
Iteration 5: 9627.640074787843
Likelihood=-9135.061974661916
Iteration 11: 9135.061974661916
Likelihood=-8783.036226636732
Iteration 94: 8783.036226636732
Likelihood=-8852.108922180067
Iteration 41: 8852.108922180067
Likelihood=-9535.992063644146
Iteration 6: 9535.992063644146
Likelihood=-8850.149072195332
Iteration 32: 8850.149072195332
Likelihood=-9104.6555216923
Iteration 12: 9104.6555216923
Likelihood=-8783.01236169248
Iteration 95: 8783.01236169248
Likelihood=-9455.620829076392
Iteration 7: 9455.620829076392
Likelihood=-8851.882955580704
Iteration 42: 8851.882955580704
Likelihood=-8849.093721203386
Iteration 33: 8849.093721203386
Likelihood=-9081.497358222407
Iteration 13: 9081.497358222407
Likelihood=-9389.446491729723
Iteration 8: 9389.446491729723
Likelihood=-8782.980369687457
Iteration 96: 8782.980369687457
Likelihood=-8851.80073422567
Iteration 43: 8851.80073422567
Likelihood=-9329.584993727243
Iteration 9: 9329.584993727243
Likelihood=-8848.05770650508
Iteration 34: 8848.05770650508
Likelihood=-9060.274232770114
Iteration 14: 9060.274232770114
Likelihood=-8782.937163498895
Iteration 97: 8782.937163498895
Likelihood=-9280.603746982322
Iteration 10: 9280.603746982322
Likelihood=-8851.34444231595
Iteration 44: 8851.34444231595
Likelihood=-8847.024267668448
Iteration 35: 8847.024267668448
Likelihood=-9044.52437118879
Iteration 15: 9044.52437118879
Likelihood=-9240.281376057055
Iteration 11: 9240.281376057055
Likelihood=-8782.916699305764
Iteration 98: 8782.916699305764
Likelihood=-8851.173775897907
Iteration 45: 8851.173775897907
Likelihood=-8846.327613759036
Iteration 36: 8846.327613759036
Likelihood=-9205.612907942997
Iteration 12: 9205.612907942997
Likelihood=-9030.914325472357
Iteration 16: 9030.914325472357
Likelihood=-8782.894161713099
Iteration 99: 8782.894161713099
Likelihood=-8850.946642405373
Iteration 46: 8850.946642405373
Likelihood=-9178.3954802562
Iteration 13: 9178.3954802562
Likelihood=-8845.631890492137
Iteration 37: 8845.631890492137
Likelihood=-9020.938112087255
Iteration 17: 9020.938112087255
Likelihood=-8782.871728517704
Iteration 100: 8782.871728517704
Likelihood=-9155.082732562372
Iteration 14: 9155.082732562372
Likelihood=-8850.612954763747
Iteration 47: 8850.612954763747
Likelihood=-8844.65813227884
Iteration 38: 8844.65813227884
Likelihood=-9014.208863461632
Iteration 18: 9014.208863461632
Likelihood=-9138.02006369939
Iteration 15: 9138.02006369939
Likelihood=-8782.844388881025
Iteration 101: 8782.844388881025
Likelihood=-8851.533961519603
Likelihood=-8843.975020223585
Iteration 39: 8843.975020223585
Likelihood=-9126.130574680548
Iteration 16: 9126.130574680548
Likelihood=-9007.609402366605
Iteration 19: 9007.609402366605
Likelihood=-8782.816574294995
Iteration 102: 8782.816574294995
Likelihood=-8850.498916563343
Iteration 48: 8850.498916563343
Likelihood=-9116.32770865018
Iteration 17: 9116.32770865018
Likelihood=-8843.410493420535
Iteration 40: 8843.410493420535
Likelihood=-9001.983850211613
Iteration 20: 9001.983850211613
Likelihood=-8782.787104001585
Iteration 103: 8782.787104001585
Likelihood=-9109.329257928473
Iteration 18: 9109.329257928473
Likelihood=-8850.321136555254
Iteration 49: 8850.321136555254
Likelihood=-8842.955115316849
Iteration 41: 8842.955115316849
Likelihood=-8997.725376772187
Iteration 21: 8997.725376772187
Likelihood=-9102.308510662317
Iteration 19: 9102.308510662317
Likelihood=-8782.76555485408
Iteration 104: 8782.76555485408
Likelihood=-8850.204829830762
Iteration 50: 8850.204829830762
Likelihood=-9095.771377313968
Iteration 20: 9095.771377313968
Likelihood=-8842.5462281515
Iteration 42: 8842.5462281515
Likelihood=-8993.837432606488
Iteration 22: 8993.837432606488
Likelihood=-8782.740993455724
Iteration 105: 8782.740993455724
Likelihood=-9090.914545984915
Iteration 21: 9090.914545984915
Likelihood=-8849.97351665418
Iteration 51: 8849.97351665418
Likelihood=-8842.164510344
Iteration 43: 8842.164510344
Likelihood=-8990.75502473515
Iteration 23: 8990.75502473515
Likelihood=-9085.486229335667
Iteration 22: 9085.486229335667
Likelihood=-8782.724590403706
Iteration 106: 8782.724590403706
Likelihood=-8849.87603408364
Iteration 52: 8849.87603408364
Likelihood=-8841.904733413667
Iteration 44: 8841.904733413667
Likelihood=-9080.238042461648
Iteration 23: 9080.238042461648
Likelihood=-8988.229585706898
Iteration 24: 8988.229585706898
Likelihood=-8782.696733806359
Iteration 107: 8782.696733806359
Likelihood=-8849.678172424476
Iteration 53: 8849.678172424476
Likelihood=-9076.543779485226
Iteration 24: 9076.543779485226
Likelihood=-8841.77079751391
Iteration 45: 8841.77079751391
Likelihood=-8985.493254364383
Iteration 25: 8985.493254364383
Likelihood=-8782.667794211227
Iteration 108: 8782.667794211227
Likelihood=-9072.478942533
Iteration 25: 9072.478942533
Likelihood=-8849.544388042623
Iteration 54: 8849.544388042623
Likelihood=-8841.629630935895
Iteration 46: 8841.629630935895
Likelihood=-8982.070928842693
Iteration 26: 8982.070928842693
Likelihood=-9069.975960254982
Iteration 26: 9069.975960254982
Likelihood=-8782.63631278016
Iteration 109: 8782.63631278016
Likelihood=-8849.441057364691
Iteration 55: 8849.441057364691
Likelihood=-8841.346865237072
Iteration 47: 8841.346865237072
Likelihood=-9067.458466526981
Iteration 27: 9067.458466526981
Likelihood=-8979.629506450952
Iteration 27: 8979.629506450952
Likelihood=-8782.618925463074
Iteration 110: 8782.618925463074
Likelihood=-8849.273965218248
Iteration 56: 8849.273965218248
Likelihood=-9065.796557857793
Iteration 28: 9065.796557857793
Likelihood=-8841.176487485543
Iteration 48: 8841.176487485543
Likelihood=-8977.798104502244
Iteration 28: 8977.798104502244
Likelihood=-8782.60484684828
Iteration 111: 8782.60484684828
Likelihood=-9064.397440883127
Iteration 29: 9064.397440883127
Likelihood=-8849.157002582871
Iteration 57: 8849.157002582871
Likelihood=-8840.972592003043
Iteration 49: 8840.972592003043
Likelihood=-8976.323664552008
Iteration 29: 8976.323664552008
Likelihood=-9063.537922551757
Iteration 30: 9063.537922551757
Likelihood=-8782.595657969054
Iteration 112: 8782.595657969054
Likelihood=-8849.005504822038
Iteration 58: 8849.005504822038
Likelihood=-9062.366343764328
Iteration 31: 9062.366343764328
Likelihood=-8840.655400751602
Iteration 50: 8840.655400751602
Likelihood=-8973.99309145837
Iteration 30: 8973.99309145837
Likelihood=-8782.574578728869
Iteration 113: 8782.574578728869
Likelihood=-8848.88628284456
Iteration 59: 8848.88628284456
Likelihood=-9060.767177032334
Iteration 32: 9060.767177032334
Likelihood=-8840.55673382702
Iteration 51: 8840.55673382702
Likelihood=-8973.05618192549
Iteration 31: 8973.05618192549
Likelihood=-9059.336504617862
Iteration 33: 9059.336504617862
Likelihood=-8782.561399737782
Iteration 114: 8782.561399737782
Likelihood=-8848.794590312145
Iteration 60: 8848.794590312145
Likelihood=-8840.391450641771
Iteration 52: 8840.391450641771
Likelihood=-9058.213688393116
Iteration 34: 9058.213688393116
Likelihood=-8972.28920880172
Iteration 32: 8972.28920880172
Likelihood=-8782.545812274713
Iteration 115: 8782.545812274713
Likelihood=-8848.684371350539
Iteration 61: 8848.684371350539
Likelihood=-9057.67003382153
Iteration 35: 9057.67003382153
Likelihood=-8840.245408238268
Iteration 53: 8840.245408238268
Likelihood=-8971.863971009238
Iteration 33: 8971.863971009238
Likelihood=-8782.515645140293
Iteration 116: 8782.515645140293
Likelihood=-9056.990610384133
Iteration 36: 9056.990610384133
Likelihood=-8848.547416421554
Iteration 62: 8848.547416421554
Likelihood=-8840.073498939364
Iteration 54: 8840.073498939364
Likelihood=-8971.185544774899
Iteration 34: 8971.185544774899
Likelihood=-9056.256280832911
Iteration 37: 9056.256280832911
Likelihood=-8782.541387439745
Likelihood=-8848.448095157713
Iteration 63: 8848.448095157713
Likelihood=-8839.909814507166
Iteration 55: 8839.909814507166
Likelihood=-9055.17210828585
Iteration 38: 9055.17210828585
Likelihood=-8970.512645771745
Iteration 35: 8970.512645771745
Likelihood=-8782.49931066459
Iteration 117: 8782.49931066459
Likelihood=-8848.359074318989
Iteration 64: 8848.359074318989
Likelihood=-9054.357342567899
Iteration 39: 9054.357342567899
Likelihood=-8839.8136836354
Iteration 56: 8839.8136836354
Likelihood=-8969.665707175867
Iteration 36: 8969.665707175867
Likelihood=-8782.476380345883
Iteration 118: 8782.476380345883
Likelihood=-9053.794865431222
Iteration 40: 9053.794865431222
Likelihood=-8848.245720735662
Iteration 65: 8848.245720735662
Likelihood=-8839.694866863614
Iteration 57: 8839.694866863614
Likelihood=-9053.515603301996
Iteration 41: 9053.515603301996
Likelihood=-8969.193796013453
Iteration 37: 8969.193796013453
Likelihood=-8782.464482822097
Iteration 119: 8782.464482822097
Likelihood=-8848.044123086082
Iteration 66: 8848.044123086082
Likelihood=-9052.495797287806
Iteration 42: 9052.495797287806
Likelihood=-8839.543508004466
Iteration 58: 8839.543508004466
Likelihood=-8968.683376509778
Iteration 38: 8968.683376509778
Likelihood=-8782.44469405057
Iteration 120: 8782.44469405057
Likelihood=-8847.975319785386
Iteration 67: 8847.975319785386
Likelihood=-9052.196138880954
Iteration 43: 9052.196138880954
Likelihood=-8839.320122127772
Iteration 59: 8839.320122127772
Likelihood=-8968.133290902586
Iteration 39: 8968.133290902586
Likelihood=-8782.425183488569
Iteration 121: 8782.425183488569
Likelihood=-9051.898024794535
Iteration 44: 9051.898024794535
Likelihood=-8847.909672621316
Iteration 68: 8847.909672621316
Likelihood=-8839.24722606542
Iteration 60: 8839.24722606542
Likelihood=-9051.594085246568
Iteration 45: 9051.594085246568
Likelihood=-8967.551958354788
Iteration 40: 8967.551958354788
Likelihood=-8782.40141042455
Iteration 122: 8782.40141042455
Likelihood=-8847.819083229882
Iteration 69: 8847.819083229882
Likelihood=-9051.182724549397
Iteration 46: 9051.182724549397
Likelihood=-8838.963164851979
Iteration 61: 8838.963164851979
Likelihood=-8967.11367412002
Iteration 41: 8967.11367412002
Likelihood=-8782.37322770818
Iteration 123: 8782.37322770818
Likelihood=-8847.711491571401
Iteration 70: 8847.711491571401
Likelihood=-9050.95434040277
Iteration 47: 9050.95434040277
Likelihood=-8838.86551084783
Iteration 62: 8838.86551084783
Likelihood=-8782.356137589935
Iteration 124: 8782.356137589935
Likelihood=-8966.769367042469
Iteration 42: 8966.769367042469
Likelihood=-8847.639957916752
Iteration 71: 8847.639957916752
Likelihood=-8782.335784812232
Iteration 125: 8782.335784812232
Likelihood=-9050.755482708677
Iteration 48: 9050.755482708677
Likelihood=-8838.745103665142
Iteration 63: 8838.745103665142
Likelihood=-8966.441464201716
Iteration 43: 8966.441464201716
Likelihood=-8782.321694324108
Iteration 126: 8782.321694324108
Likelihood=-8847.591508813286
Iteration 72: 8847.591508813286
Likelihood=-9050.513135087844
Iteration 49: 9050.513135087844
Likelihood=-8838.66471435002
Iteration 64: 8838.66471435002
Likelihood=-8966.130189958592
Iteration 44: 8966.130189958592
Likelihood=-8782.306527773426
Iteration 127: 8782.306527773426
Likelihood=-8847.523275805954
Iteration 73: 8847.523275805954
Likelihood=-9050.221441829186
Iteration 50: 9050.221441829186
Likelihood=-8965.66581287594
Iteration 45: 8965.66581287594
Likelihood=-8838.503805059097
Iteration 65: 8838.503805059097
Likelihood=-8782.284076491365
Iteration 128: 8782.284076491365
Likelihood=-8847.490685331939
Iteration 74: 8847.490685331939
Likelihood=-8965.265486498403
Iteration 46: 8965.265486498403
Likelihood=-9049.964643927775
Iteration 51: 9049.964643927775
Likelihood=-8838.40629001512
Iteration 66: 8838.40629001512
Likelihood=-8782.272460318636
Iteration 129: 8782.272460318636
Likelihood=-8964.888546700258
Iteration 47: 8964.888546700258
Likelihood=-8847.436417480649
Iteration 75: 8847.436417480649
Likelihood=-9049.60713502711
Iteration 52: 9049.60713502711
Likelihood=-8838.329622405494
Iteration 67: 8838.329622405494
Likelihood=-8964.663142870035
Iteration 48: 8964.663142870035
Likelihood=-8782.256210124986
Iteration 130: 8782.256210124986
Likelihood=-8847.411363853302
Iteration 76: 8847.411363853302
Likelihood=-9049.443066074244
Iteration 53: 9049.443066074244
Likelihood=-8964.48154781315
Iteration 49: 8964.48154781315
Likelihood=-8838.276281440056
Iteration 68: 8838.276281440056
Likelihood=-8782.245391764094
Iteration 131: 8782.245391764094
Likelihood=-8847.350098164598
Iteration 77: 8847.350098164598
Likelihood=-8964.18425786983
Iteration 50: 8964.18425786983
Likelihood=-9049.277302897981
Iteration 54: 9049.277302897981
Likelihood=-8838.189923855498
Iteration 69: 8838.189923855498
Likelihood=-8782.231540897224
Iteration 132: 8782.231540897224
Likelihood=-8963.886513365691
Iteration 51: 8963.886513365691
Likelihood=-8847.306338636472
Iteration 78: 8847.306338636472
Likelihood=-9049.172645584082
Iteration 55: 9049.172645584082
Likelihood=-8838.110173896086
Iteration 70: 8838.110173896086
Likelihood=-8963.697648474754
Iteration 52: 8963.697648474754
Likelihood=-8782.220550839804
Iteration 133: 8782.220550839804
Likelihood=-8847.275003607872
Iteration 79: 8847.275003607872
Likelihood=-9049.020222698424
Iteration 56: 9049.020222698424
Likelihood=-8963.46229386288
Iteration 53: 8963.46229386288
Likelihood=-8838.031649033968
Iteration 71: 8838.031649033968
Likelihood=-8782.196900104345
Iteration 134: 8782.196900104345
Likelihood=-8847.217039169756
Iteration 80: 8847.217039169756
Likelihood=-8963.27969473554
Iteration 54: 8963.27969473554
Likelihood=-9048.850190726882
Iteration 57: 9048.850190726882
Likelihood=-8837.881838533847
Iteration 72: 8837.881838533847
Likelihood=-8782.189710048748
Iteration 135: 8782.189710048748
Likelihood=-8963.105377648937
Iteration 55: 8963.105377648937
Likelihood=-8847.29571381409
Likelihood=-9048.654961726535
Iteration 58: 9048.654961726535
Likelihood=-9941.413588901794
Iteration 0: 9941.413588901794
Iteration 1: 9941.413588901794
Likelihood=-8837.856717989296
Iteration 73: 8837.856717989296
Likelihood=-8962.95269300471
Iteration 56: 8962.95269300471
Likelihood=-8847.182025538797
Iteration 81: 8847.182025538797
Likelihood=-9048.547054797273
Iteration 59: 9048.547054797273
Likelihood=-8962.845163182601
Iteration 57: 8962.845163182601
Likelihood=-9708.637074508879
Iteration 2: 9708.637074508879
Likelihood=-8837.722500158816
Iteration 74: 8837.722500158816
Likelihood=-8847.1285426206
Iteration 82: 8847.1285426206
Likelihood=-9048.420259773142
Iteration 60: 9048.420259773142
Likelihood=-8962.668319869594
Iteration 58: 8962.668319869594
Likelihood=-9548.373431072621
Iteration 3: 9548.373431072621
Likelihood=-8837.692729962075
Iteration 75: 8837.692729962075
Likelihood=-8962.506208440489
Iteration 59: 8962.506208440489
Likelihood=-8847.097575740501
Iteration 83: 8847.097575740501
Likelihood=-9048.283644088855
Iteration 61: 9048.283644088855
Likelihood=-9423.735004492095
Iteration 4: 9423.735004492095
Likelihood=-8962.350932131289
Iteration 60: 8962.350932131289
Likelihood=-8837.63048525994
Iteration 76: 8837.63048525994
Likelihood=-8847.053903321847
Iteration 84: 8847.053903321847
Likelihood=-9048.142335882274
Iteration 62: 9048.142335882274
Likelihood=-9316.492486949182
Iteration 5: 9316.492486949182
Likelihood=-8962.275233420194
Iteration 61: 8962.275233420194
Likelihood=-8837.57324915438
Iteration 77: 8837.57324915438
Likelihood=-8847.03158320834
Iteration 85: 8847.03158320834
Likelihood=-9048.034854841198
Iteration 63: 9048.034854841198
Likelihood=-8962.143342907402
Iteration 62: 8962.143342907402
Likelihood=-9221.582004662354
Iteration 6: 9221.582004662354
Likelihood=-8837.493511494513
Iteration 78: 8837.493511494513
Likelihood=-8962.073766463658
Iteration 63: 8962.073766463658
Likelihood=-8847.010157265704
Iteration 86: 8847.010157265704
Likelihood=-9047.914753237596
Iteration 64: 9047.914753237596
Likelihood=-9140.953970956265
Iteration 7: 9140.953970956265
Likelihood=-8962.012001910976
Iteration 64: 8962.012001910976
Likelihood=-8837.443163004249
Iteration 79: 8837.443163004249
Likelihood=-8846.989799710263
Iteration 87: 8846.989799710263
Likelihood=-9047.82711333544
Iteration 65: 9047.82711333544
Likelihood=-9067.0879545409
Iteration 8: 9067.0879545409
Likelihood=-8961.95556912732
Iteration 65: 8961.95556912732
Likelihood=-8837.398657552227
Iteration 80: 8837.398657552227
Likelihood=-8846.961308643327
Iteration 88: 8846.961308643327
Likelihood=-9047.70050304331
Iteration 66: 9047.70050304331
Likelihood=-8961.872092055528
Iteration 66: 8961.872092055528
Likelihood=-9006.683786050853
Iteration 9: 9006.683786050853
Likelihood=-8837.367072633902
Iteration 81: 8837.367072633902
Likelihood=-8961.811448119983
Iteration 67: 8961.811448119983
Likelihood=-8846.916310629133
Iteration 89: 8846.916310629133
Likelihood=-9047.592349965435
Iteration 67: 9047.592349965435
Likelihood=-8957.359163748582
Iteration 10: 8957.359163748582
Likelihood=-8961.707584238226
Iteration 68: 8961.707584238226
Likelihood=-8837.327103461348
Iteration 82: 8837.327103461348
Likelihood=-8846.88517370409
Iteration 90: 8846.88517370409
Likelihood=-9047.52817669924
Iteration 68: 9047.52817669924
Likelihood=-8915.139383845213
Iteration 11: 8915.139383845213
Likelihood=-8961.650272072757
Iteration 69: 8961.650272072757
Likelihood=-8837.292471695457
Iteration 83: 8837.292471695457
Likelihood=-8846.852956787445
Iteration 91: 8846.852956787445
Likelihood=-9047.393591419717
Iteration 69: 9047.393591419717
Likelihood=-8961.580118176209
Iteration 70: 8961.580118176209
Likelihood=-8882.235188625978
Iteration 12: 8882.235188625978
Likelihood=-8837.267000670014
Iteration 84: 8837.267000670014
Likelihood=-8961.487897218743
Iteration 71: 8961.487897218743
Likelihood=-8846.834899499672
Iteration 92: 8846.834899499672
Likelihood=-9047.286122292337
Iteration 70: 9047.286122292337
Likelihood=-8854.718408268796
Iteration 13: 8854.718408268796
Likelihood=-8961.64894657388
Likelihood=-8837.198780822753
Iteration 85: 8837.198780822753
Likelihood=-8846.82071677145
Iteration 93: 8846.82071677145
Likelihood=-9047.158581353418
Iteration 71: 9047.158581353418
Likelihood=-8831.80498542994
Iteration 14: 8831.80498542994
Likelihood=-8961.438726173881
Iteration 72: 8961.438726173881
Likelihood=-8837.170840693305
Iteration 86: 8837.170840693305
Likelihood=-8846.804369425065
Iteration 94: 8846.804369425065
Likelihood=-9047.00264345009
Iteration 72: 9047.00264345009
Likelihood=-8961.357504796437
Iteration 73: 8961.357504796437
Likelihood=-8814.432211100586
Iteration 15: 8814.432211100586
Likelihood=-8837.128594041831
Iteration 87: 8837.128594041831
Likelihood=-8961.293715802542
Iteration 74: 8961.293715802542
Likelihood=-8846.779341003386
Iteration 95: 8846.779341003386
Likelihood=-9046.834338116123
Iteration 73: 9046.834338116123
Likelihood=-8798.80559150352
Iteration 16: 8798.80559150352
Likelihood=-8961.2341498793
Iteration 75: 8961.2341498793
Likelihood=-8837.113444170653
Iteration 88: 8837.113444170653
Likelihood=-8846.767418657573
Iteration 96: 8846.767418657573
Likelihood=-9046.7101661089
Iteration 74: 9046.7101661089
Likelihood=-8786.725240121816
Iteration 17: 8786.725240121816
Likelihood=-8961.186257122383
Iteration 76: 8961.186257122383
Likelihood=-8837.087473235619
Iteration 89: 8837.087473235619
Likelihood=-8846.755598340746
Iteration 97: 8846.755598340746
Likelihood=-9046.517459428087
Iteration 75: 9046.517459428087
Likelihood=-8961.149602524389
Iteration 77: 8961.149602524389
Likelihood=-8776.944505948795
Iteration 18: 8776.944505948795
Likelihood=-8837.04268653595
Iteration 90: 8837.04268653595
Likelihood=-8846.757179798826
Likelihood=-8961.087228198105
Iteration 78: 8961.087228198105
Likelihood=-9046.449426910358
Iteration 76: 9046.449426910358
Likelihood=-8768.755574185858
Iteration 19: 8768.755574185858
Likelihood=-8961.05488673316
Iteration 79: 8961.05488673316
Likelihood=-8836.992319286526
Iteration 91: 8836.992319286526
Likelihood=-8846.74538470108
Iteration 98: 8846.74538470108
Likelihood=-9046.307256970487
Iteration 77: 9046.307256970487
Likelihood=-8762.350403518645
Iteration 20: 8762.350403518645
Likelihood=-8961.01847005085
Iteration 80: 8961.01847005085
Likelihood=-8836.956394862049
Iteration 92: 8836.956394862049
Likelihood=-8846.729706866827
Iteration 99: 8846.729706866827
Likelihood=-9046.227940865423
Iteration 78: 9046.227940865423
Likelihood=-8960.980996994442
Iteration 81: 8960.980996994442
Likelihood=-8756.506923240537
Iteration 21: 8756.506923240537
Likelihood=-8836.920500041619
Iteration 93: 8836.920500041619
Likelihood=-8846.714675587904
Iteration 100: 8846.714675587904
Likelihood=-8960.963318883558
Iteration 82: 8960.963318883558
Likelihood=-9046.16651947016
Iteration 79: 9046.16651947016
Likelihood=-8751.432580159299
Iteration 22: 8751.432580159299
Likelihood=-8960.907883031608
Iteration 83: 8960.907883031608
Likelihood=-8846.703381529884
Iteration 101: 8846.703381529884
Likelihood=-8836.890793030896
Iteration 94: 8836.890793030896
Likelihood=-9046.093741088047
Iteration 80: 9046.093741088047
Likelihood=-8746.350926632787
Iteration 23: 8746.350926632787
Likelihood=-8960.873990722435
Iteration 84: 8960.873990722435
Likelihood=-8846.69252776656
Iteration 102: 8846.69252776656
Likelihood=-8836.85383014249
Iteration 95: 8836.85383014249
Likelihood=-9046.006198625957
Iteration 81: 9046.006198625957
Likelihood=-8960.83502236858
Iteration 85: 8960.83502236858
Likelihood=-8742.09043385119
Iteration 24: 8742.09043385119
Likelihood=-8846.682254239595
Iteration 103: 8846.682254239595
Likelihood=-8836.808018237156
Iteration 96: 8836.808018237156
Likelihood=-8960.81162368865
Iteration 86: 8960.81162368865
Likelihood=-9045.967862410704
Iteration 82: 9045.967862410704
Likelihood=-8739.73125611481
Iteration 25: 8739.73125611481
Likelihood=-8960.791821336703
Iteration 87: 8960.791821336703
Likelihood=-8846.667346748642
Iteration 104: 8846.667346748642
Likelihood=-8836.918261036162
Likelihood=-9045.916497555949
Iteration 83: 9045.916497555949
Likelihood=-8737.409229161423
Iteration 26: 8737.409229161423
Likelihood=-8960.751867010575
Iteration 88: 8960.751867010575
Likelihood=-8846.660348803118
Iteration 105: 8846.660348803118
Likelihood=-8836.787512012426
Iteration 97: 8836.787512012426
Likelihood=-9045.875896976118
Iteration 84: 9045.875896976118
Likelihood=-8960.75843223789
Likelihood=-8736.066292173275
Iteration 27: 8736.066292173275
Likelihood=-8960.730152147546
Iteration 89: 8960.730152147546
Likelihood=-8836.752431831723
Iteration 98: 8836.752431831723
Likelihood=-8733.915522814501
Iteration 28: 8733.915522814501
Likelihood=-9045.820243423816
Iteration 85: 9045.820243423816
Likelihood=-8960.704566395405
Iteration 90: 8960.704566395405
Likelihood=-8731.982587651883
Iteration 29: 8731.982587651883
Likelihood=-8836.71486476133
Iteration 99: 8836.71486476133
Likelihood=-9045.766556137321
Iteration 86: 9045.766556137321
Likelihood=-8729.891474613172
Iteration 30: 8729.891474613172
Likelihood=-8960.679830731875
Iteration 91: 8960.679830731875
Likelihood=-8836.701800173574
Iteration 100: 8836.701800173574
Likelihood=-9045.709558144377
Iteration 87: 9045.709558144377
Likelihood=-8727.726668951584
Iteration 31: 8727.726668951584
Likelihood=-8960.658994827998
Iteration 92: 8960.658994827998
Likelihood=-8726.235934537639
Iteration 32: 8726.235934537639
Likelihood=-8960.62934477983
Iteration 93: 8960.62934477983
Likelihood=-8836.672064087914
Iteration 101: 8836.672064087914
Likelihood=-9045.661739998359
Iteration 88: 9045.661739998359
Likelihood=-8724.98017293539
Iteration 33: 8724.98017293539
Likelihood=-8960.595307219715
Iteration 94: 8960.595307219715
Likelihood=-8836.656144727467
Iteration 102: 8836.656144727467
Likelihood=-9045.587653424627
Iteration 89: 9045.587653424627
Likelihood=-8723.967541994127
Iteration 34: 8723.967541994127
Likelihood=-8960.564652092638
Iteration 95: 8960.564652092638
Likelihood=-8836.629324158708
Iteration 103: 8836.629324158708
Likelihood=-8723.075947175774
Iteration 35: 8723.075947175774
Likelihood=-9045.553793312753
Iteration 90: 9045.553793312753
Likelihood=-8960.537356141193
Iteration 96: 8960.537356141193
Likelihood=-8722.211622008293
Iteration 36: 8722.211622008293
Likelihood=-8960.522890214907
Iteration 97: 8960.522890214907
Likelihood=-8836.585989252872
Iteration 104: 8836.585989252872
Likelihood=-9045.511341925385
Iteration 91: 9045.511341925385
Likelihood=-8721.140849562109
Iteration 37: 8721.140849562109
Likelihood=-8960.491684302846
Iteration 98: 8960.491684302846
Likelihood=-8836.584150875702
Likelihood=-9045.465798088242
Iteration 92: 9045.465798088242
Likelihood=-8720.46552737738
Iteration 38: 8720.46552737738
Likelihood=-8960.469234053922
Iteration 99: 8960.469234053922
Likelihood=-8720.046242640514
Iteration 39: 8720.046242640514
Likelihood=-8836.56033670165
Iteration 105: 8836.56033670165
Likelihood=-9045.412208304708
Iteration 93: 9045.412208304708
Likelihood=-8960.444948913873
Iteration 100: 8960.444948913873
Likelihood=-8719.58262061748
Iteration 40: 8719.58262061748
Likelihood=-8960.412704739842
Iteration 101: 8960.412704739842
Likelihood=-8836.522756830864
Iteration 106: 8836.522756830864
Likelihood=-9045.36162022954
Iteration 94: 9045.36162022954
Likelihood=-8719.003625201824
Iteration 41: 8719.003625201824
Likelihood=-8960.389916981661
Iteration 102: 8960.389916981661
Likelihood=-9045.304012251236
Iteration 95: 9045.304012251236
Likelihood=-8836.503901892132
Iteration 107: 8836.503901892132
Likelihood=-8718.371335143847
Iteration 42: 8718.371335143847
Likelihood=-8960.382354093748
Iteration 103: 8960.382354093748
Likelihood=-8717.9320087984
Iteration 43: 8717.9320087984
Likelihood=-9045.264492273294
Iteration 96: 9045.264492273294
Likelihood=-8836.477828385623
Iteration 108: 8836.477828385623
Likelihood=-8717.3275948679
Iteration 44: 8717.3275948679
Likelihood=-9045.201177672761
Iteration 97: 9045.201177672761
Likelihood=-8836.46245544371
Iteration 109: 8836.46245544371
Likelihood=-8716.894665414286
Iteration 45: 8716.894665414286
Likelihood=-9045.171825737749
Iteration 98: 9045.171825737749
Likelihood=-8836.443796250442
Iteration 110: 8836.443796250442
Likelihood=-8716.459098624779
Iteration 46: 8716.459098624779
Likelihood=-9045.131404779022
Iteration 99: 9045.131404779022
Likelihood=-8836.411934490434
Iteration 111: 8836.411934490434
Likelihood=-8716.060167138932
Iteration 47: 8716.060167138932
Likelihood=-9045.08157257742
Iteration 100: 9045.08157257742
Likelihood=-8836.394253833161
Iteration 112: 8836.394253833161
Likelihood=-8715.79253981398
Iteration 48: 8715.79253981398
Likelihood=-9045.028976378057
Iteration 101: 9045.028976378057
Likelihood=-8836.38346435192
Iteration 113: 8836.38346435192
Likelihood=-8715.465869622718
Iteration 49: 8715.465869622718
Likelihood=-9044.981270175156
Iteration 102: 9044.981270175156
Likelihood=-8836.351355895127
Iteration 114: 8836.351355895127
Likelihood=-8714.989799326966
Iteration 50: 8714.989799326966
Likelihood=-9044.942738836413
Iteration 103: 9044.942738836413
Likelihood=-8836.341199366772
Iteration 115: 8836.341199366772
Likelihood=-8714.850053621312
Iteration 51: 8714.850053621312
Likelihood=-9044.917531103902
Iteration 104: 9044.917531103902
Likelihood=-8836.325451869794
Iteration 116: 8836.325451869794
Likelihood=-8714.613936810092
Iteration 52: 8714.613936810092
Likelihood=-9044.880858555793
Iteration 105: 9044.880858555793
Likelihood=-8836.293304317041
Iteration 117: 8836.293304317041
Likelihood=-8714.388841082031
Iteration 53: 8714.388841082031
Likelihood=-9044.84164900046
Iteration 106: 9044.84164900046
Likelihood=-8836.344271506867
Likelihood=-8714.196899428302
Iteration 54: 8714.196899428302
Likelihood=-9044.823065478891
Iteration 107: 9044.823065478891
Likelihood=-8836.276559445685
Iteration 118: 8836.276559445685
Likelihood=-8714.013337651846
Iteration 55: 8714.013337651846
Likelihood=-9044.78683280714
Iteration 108: 9044.78683280714
Likelihood=-8836.23889690779
Iteration 119: 8836.23889690779
Likelihood=-8713.868560502686
Iteration 56: 8713.868560502686
Likelihood=-9044.766895475332
Iteration 109: 9044.766895475332
Likelihood=-8836.210123178393
Iteration 120: 8836.210123178393
Likelihood=-8713.650685898923
Iteration 57: 8713.650685898923
Likelihood=-9044.752178287094
Iteration 110: 9044.752178287094
Likelihood=-8836.186478338437
Iteration 121: 8836.186478338437
Likelihood=-8713.42062899294
Iteration 58: 8713.42062899294
Likelihood=-9044.736193971456
Iteration 111: 9044.736193971456
Likelihood=-8836.168589913907
Iteration 122: 8836.168589913907
Likelihood=-8713.266654181425
Iteration 59: 8713.266654181425
Likelihood=-9044.720998314142
Iteration 112: 9044.720998314142
Likelihood=-8836.15441249939
Iteration 123: 8836.15441249939
Likelihood=-8713.17488582511
Iteration 60: 8713.17488582511
Likelihood=-9044.700459660287
Iteration 113: 9044.700459660287
Likelihood=-8836.128913079408
Iteration 124: 8836.128913079408
Likelihood=-8713.105135098123
Iteration 61: 8713.105135098123
Likelihood=-9044.688141662378
Iteration 114: 9044.688141662378
Likelihood=-8836.129013418367
Likelihood=-8713.030052530497
Iteration 62: 8713.030052530497
Likelihood=-9044.675834749301
Iteration 115: 9044.675834749301
Likelihood=-8836.115237246058
Iteration 125: 8836.115237246058
Likelihood=-8712.93852781922
Iteration 63: 8712.93852781922
Likelihood=-9044.658435402695
Iteration 116: 9044.658435402695
Likelihood=-8836.10375006121
Iteration 126: 8836.10375006121
Likelihood=-8712.854227155576
Iteration 64: 8712.854227155576
Likelihood=-9044.643730286112
Iteration 117: 9044.643730286112
Likelihood=-8836.084238128738
Iteration 127: 8836.084238128738
Likelihood=-8712.771096143082
Iteration 65: 8712.771096143082
Likelihood=-9044.627512274306
Iteration 118: 9044.627512274306
Likelihood=-8836.07189903201
Iteration 128: 8836.07189903201
Likelihood=-8712.72421251015
Iteration 66: 8712.72421251015
Likelihood=-9044.61474979643
Iteration 119: 9044.61474979643
Likelihood=-8836.057239299791
Iteration 129: 8836.057239299791
Likelihood=-8712.669097265278
Iteration 67: 8712.669097265278
Likelihood=-9044.602691087783
Iteration 120: 9044.602691087783
Likelihood=-8836.035692255582
Iteration 130: 8836.035692255582
Likelihood=-8712.602155771268
Iteration 68: 8712.602155771268
Likelihood=-9044.590346349352
Iteration 121: 9044.590346349352
Likelihood=-8836.024238093318
Iteration 131: 8836.024238093318
Likelihood=-8712.554030289017
Iteration 69: 8712.554030289017
Likelihood=-9044.580452526196
Iteration 122: 9044.580452526196
Likelihood=-8836.006786400918
Iteration 132: 8836.006786400918
Likelihood=-8712.501017107965
Iteration 70: 8712.501017107965
Likelihood=-9044.567842197259
Iteration 123: 9044.567842197259
Likelihood=-8835.976032451134
Iteration 133: 8835.976032451134
Likelihood=-8712.398334546424
Iteration 71: 8712.398334546424
Likelihood=-9044.561107812855
Iteration 124: 9044.561107812855
Likelihood=-8835.967965467911
Iteration 134: 8835.967965467911
Likelihood=-8712.35270706261
Iteration 72: 8712.35270706261
Likelihood=-8712.289353880546
Iteration 73: 8712.289353880546
Likelihood=-8712.259642757306
Iteration 74: 8712.259642757306
Likelihood=-8712.164931494237
Iteration 75: 8712.164931494237
Likelihood=-8712.104994722224
Iteration 76: 8712.104994722224
Likelihood=-8712.047749892688
Iteration 77: 8712.047749892688
Likelihood=-8711.980092640511
Iteration 78: 8711.980092640511
Likelihood=-8711.932302043784
Iteration 79: 8711.932302043784
Likelihood=-8711.896757732813
Iteration 80: 8711.896757732813
Likelihood=-8711.851884720996
Iteration 81: 8711.851884720996
Likelihood=-8711.798501426603
Iteration 82: 8711.798501426603
Likelihood=-8711.762826351262
Iteration 83: 8711.762826351262
Likelihood=-8711.677107371526
Iteration 84: 8711.677107371526
Likelihood=-8711.64498497775
Iteration 85: 8711.64498497775
Likelihood=-8711.604566989336
Iteration 86: 8711.604566989336
Likelihood=-8711.575065804347
Iteration 87: 8711.575065804347
Likelihood=-8711.529785246086
Iteration 88: 8711.529785246086
Likelihood=-8711.486691508695
Iteration 89: 8711.486691508695
Likelihood=-8711.445949719358
Iteration 90: 8711.445949719358
Likelihood=-8711.408847283597
Iteration 91: 8711.408847283597
Likelihood=-8711.357835492397
Iteration 92: 8711.357835492397
Likelihood=-8711.33746240965
Iteration 93: 8711.33746240965
Likelihood=-8711.304840846085
Iteration 94: 8711.304840846085
Likelihood=-8711.255652629923
Iteration 95: 8711.255652629923
Likelihood=-8711.232566374196
Iteration 96: 8711.232566374196
Likelihood=-8711.165885904014
Iteration 97: 8711.165885904014
Likelihood=-8711.143505635398
Iteration 98: 8711.143505635398
Likelihood=-8711.116640324868
Iteration 99: 8711.116640324868
Likelihood=-8711.075348987775
Iteration 100: 8711.075348987775
Likelihood=-8711.047053341737
Iteration 101: 8711.047053341737
Likelihood=-8711.020059556111
Iteration 102: 8711.020059556111
Likelihood=-8711.002689542782
Iteration 103: 8711.002689542782
Likelihood=-8710.983444815682
Iteration 104: 8710.983444815682
Likelihood=-8710.979444829401
Iteration 105: 8710.979444829401
BEST SCORE FOUND : -437112.5231393456
	Command being timed: "../target/release/gtr_optimize data/random/tree_4096.nwk data/sim/alignment_4096_50.fasta local"
	User time (seconds): 1248.60
	System time (seconds): 41.82
	Percent of CPU this job got: 482%
	Elapsed (wall clock) time (h:mm:ss or m:ss): 4:27.49
	Average shared text size (kbytes): 0
	Average unshared data size (kbytes): 0
	Average stack size (kbytes): 0
	Average total size (kbytes): 0
	Maximum resident set size (kbytes): 470540
	Average resident set size (kbytes): 0
	Major (requiring I/O) page faults: 22
	Minor (reclaiming a frame) page faults: 3496100
	Voluntary context switches: 2087
	Involuntary context switches: 492479
	Swaps: 0
	File system inputs: 0
	File system outputs: 1144
	Socket messages sent: 0
	Socket messages received: 0
	Signals delivered: 0
	Page size (bytes): 4096
	Exit status: 0
