# Supplementary material for: Phylograd: fast column-specific calculation of substitution model gradients
Source: BMC Bioinformatics. 2025 Dec 23;27:20. doi: 10.1186/s12859-025-06353-4 (PMC12836810; doi:10.1186/s12859-025-06353-4)
Supplement: Supplementary file 1 — (zip 4800 KB) [file 12859_2025_6353_MOESM1_ESM.zip › alignment_4096_50.fasta]

>Tip_135
NPKTELPTCKTTRDGHLQLVQFQKLQIEGDLTTKRTQSLYILAEKMNRLD
>Tip_136
NSSTQFPACRLEQDGMVHLKQFKKLQSDCGFAAKRTHSHFILTAAMNRLD
>Tip_1680
ESSSWQASCRAGLDTVLNSANVEELLADLVYPPVQTCMMYPGPEFFETNR
>Tip_2977
KGSDLRATSEQSLEELIDEKTIEEVLEELAVPPLQSDAYHPLPEFVKTAR
>Tip_2978
DGSNLRATSREGLEAVIDANTVEEILAELSYPPLQSSAHFPGPEFIKTQR
>Tip_2050
KSEFKSPTINCDTDSPVVLQTIAELIPKYGFDMNQAKRRYEWPEVINIAN
>Tip_2051
ECELKLPAVSCDIDCPMVLQGLGDLQPKYGFAVNEVERERPFPKVVAIGR
>Tip_1614
GDESQAKSCSNSVNSPIRLQKTDEVEPQFAFVPNKPQQRYEAEEFFQDPH
>Tip_2094
SANGRRPKCQLESTGVTKLQVLEDLIPKLGFEVPRTNTHTLAPEKFNSLN
>Tip_2095
STSNRRPRSQLESDAVVKLNMFEDIVKMLGFEVPRTNSYNREPEKFNCMS
>Tip_2332
TPSSRRQTLKTALDASVKLETVEDIMDEIAYGLEKIQGSDREPVTIARIP
>Tip_2333
APKARSQNTRTMIDATVKLQIIEDLADEIMYELTKSQSNPRSASTLIKLE
>Tip_3619
HPGRANPASAEEYEDTVHCAAIDNVLHEVGDTLQKGQTYPLAPDKMHNIP
>Tip_3620
CPRTEHPESAQEYAGGIQLTSLLAVINHVIYTLNTEQTAIVVGDRVPNVP
>Tip_962
NPDSQTPAWKNEFDTQIKLGGMLGLFPRIGFDAKSTKERYFEYEASRRVD
>Tip_2863
GPDSHTPSCRDELDTQLKLTGYQELFPRTGYDTKSTEERYFEYSGPRRVS
>Tip_2864
ADDAQTPACRDEKNTAIKLTGLQELFPKVGYDEKSTKERHFDYSGTAEVN
>Tip_1571
LADSQTSQSRDELQGVSRFKTIHDLYPRLGFDSLKKLAAFVEVEGPATVD
>Tip_1572
VTDSQLSVTRGEVDGSVMLAGMQQLYPRLGYDSFKSLERLIELHVPARVD
>Tip_2706
VGDGEAPSTRAESDGTVKYQEIAELLPRQGYEGKRAKEKYVEIEVTSQLD
>Tip_2707
VGDGEALPCKESLDNPTKFRGARELLPRMGYQPKRFKDKYVELEAATEVN
>Tip_1280
PIEAGVTSHTKRAHGVTREPAVSEVLEMQGVSPAQATGKFMRSDSPIAFD
>Tip_3232
LVQSHHQSCLERVNDIARDTGISWQLPLYGCHPILGVGRYLQLDAPARFD
>Tip_3233
IVESNSAQCVERVDGTLRTTSVGWILPLYGCQPMLGVGRYMGLDAPARFD
>Tip_1039
VADRHRAGCSDREDGTTRYKNIPSALPKFGTNYQGLTEDYTQLDSASKLD
>Tip_1756
IEDKKLPQAAAAIHGFITKKKYKQAIINDPQDKGVDVGGDMGLSASLKIN
>Tip_1757
IQEQQFPKYAPAVHGFISKKRYKQAVIIDPQDRGVDLGGDIGLAASLKMN
>Tip_2282
IPDAKQPPFAYLMTEYSKRQYFLESIIFSKTNGMVEMVKDVVFSTSVRTW
>Tip_2283
LNDVDQPHLNYAMDDWARNTTFLDTIVFLNKNNTVQFMRDIVIACQVRLN
>Tip_3891
VEDQNYSKLATLLENLQRVQRYHESLVWLRSGAALSTNARVIIAVAIKIQ
>Tip_3892
IDDQVYSRLANGLKKLLRVQRDQNSLVFRQAENASTCTADVILSVKARVQ
>Tip_2215
VEEKDYAELSLPIEAFLQIEHQKQTMINGEVSYGAPIAGKVIATSSFTVT
>Tip_2216
VEEKDYAELSFPLEGFLEVEHEKNSMIRGDVSYAKPIAGKVIASSSFTIS
>Tip_1098
IEASNYPDLDLPMKGWTPASMRGEVLVKGELGHVAPQIYRIIVSSELDVE
>Tip_341
TSEKKYPDLTLPLIGFIKVEHAKQLMIRGEVGYSAPLAGKTQTSSSYTVD
>Tip_765
VEDKNFPELPFTLEGFIKLSHAKDFILRGEAGRNSPLAGCMDQSAALTAH
>Tip_1467
ISIDGFPNMSLTLQGYFTVLRVDDTIINKETPSYHALGGGVNVTEEYVKH
>Tip_1468
INRDGIPDLTLTAEGFFKFLRLNDTIARTKVGKYSALAGGVNITAEYADY
>Tip_1129
TPTDNYEELTRSFQGFFQVVRLNDTAVAPEAGVYKVLAGGVNVREQWIEN
>Tip_1130
TKVDNFPELKLSLEGFFQVVRLNDTAILPEAGVYKVLAGGVHVREQWIQN
>Tip_248
VGDQKYPKARIGDTGHPKYIKRDLIMPPDELADKVEQYGPPVQVVNFAVE
>Tip_3076
VGDQNYPPLRLPHRKYPRDVKKAVIKLGDALEAIIDFFGKPVKITDLELE
>Tip_3077
VGDQNYPPLRLPHRKYPRNVKKAVIKPGDALEAEIDFFGKPVKITELELE
>Tip_1330
RENKTHRGIRVAEDGFAEINRKLTIHLASKAGCMSHFARPVFVFYEAKCE
>Tip_1737
RTSGTQSGIKITMDAYDQVPPEALAFTATRIGCMTVHTAPTDFLGETECQ
>Tip_1738
RTSGSQVGIKVTLDAYNQLFPQAEAFTNTRIGCITCAMPPADFIGETKCQ
>Tip_1182
QRDHAYPGLKLPPDSYFKLDNQLQVLTSNEMGCPTEFWRPTVKTGRLKCE
>Tip_172
HPSKNLQILSAYFFGRNQVVEQKKLEFLNELRALTPCHLSFLNIGLAKFR
>Tip_772
KPNPNIKTVVYTPDGRNTKRYKTVIGMLQDVRTLQPIWLSAVTVGIVKIR
>Tip_1022
KPTRNMKPVTYTFDGRNQVTEKTKIGLKNDVRSLQPVWIPSVGYGIVKVR
>Tip_1023
RPNRKLGTISVTYEGRQNVREPTKIGLREDIRQVQPVYVAAVTNFITKLK
>Tip_1942
KPDANARKMVYPLLGRNKLKAKPKLPIMDIARVAAGFWRPVLRTKQTAVE
>Tip_1943
RPERRVNAFDSGFDGRYEVEERSKSALIQAARKLICVWRDIMGRQVTEIR
>Tip_1818
LVDEHFPGTTMAYAGWLRSQTAEHVLKLAKLGCAAHESVTTIVNGEFNGS
>Tip_1819
VNDRSFPAASLAHCGWVRMRRQSKLQKLLNWGCAAPSAEPHIVVGHVSRN
>Tip_3924
LSKNSLPELISTYSELMETGRQPYVYVEDKCNVGLSGHSPIVVNDVIARA
>Tip_3925
VQKESLPAAVGVSAELIETGHQPKLSDKNEAHSGLEGVGAFYTNDCLGRS
>Tip_1652
VNSDSLPPMVAIYVGFVELDRTRKIESRNEMLKAYYSVNLDITSEELDYI
>Tip_1169
ITSRTYGRLTKAYPGWTAMQFERHIRHTLKILISRDVRQPVKATSDLNQN
>Tip_2905
VQPKTLIGRSSTYRGWAGLNMEQHLAFPRKTLFLNNQEARVRTTNEIEAH
>Tip_2906
VTPDTYIGRSQTFRGYVGVQFEQNLAYGMRALFVNDLKHEVRCGSELKER
>Tip_1456
MAPETLVETAQASTGLLGTHEESHLKAMLETLFGHELVKPLRCGSELDKS
>Tip_3166
MEGKSPESYLGLAASFLCPQKEINVAYWMSIHMTKPLSSPTILSDRIRTE
>Tip_3167
FDGKSIDSYADITVCFIQPKRNIRISYRQSSSFTKPMATSSILRDRISTE
>Tip_1390
IESKDSDSYNDIVSAFLEPQSNVHIDSRMKFHVTKGIATPSILMSEVETE
>Tip_1391
VDGQATHSFRRLEATFLEPQRDVKVVYRLKVSFNKFLSEPSILICSIITS
>Tip_696
IEGQTVDGYGLTHLAFLKPQYAMSVGYRMKVYFSWMKKLPAALSAEVVQA
>Tip_793
TEGEGVDGYGETNCSLMMFDYAATIGYRMKAYWAAQIRVSSLGSAEIERS
>Tip_4092
IEPATIDGQGESYTAFLEFDKADTSFFISKIYLKQPKHVPEISALPADRN
>Tip_4093
IEPTALDGFGDTNTAFLEFDKAGTVAYHQKIYFKHPLQVPDIASAPIDRK
>Tip_1421
SITTTIAGFADYGFTHREFSRGRSPLFHPKWFVNHPKKRPTLAGTPNRQN
>Tip_2229
IDKTSMGSLGQYPYEFREFASGHPLTLNHKIFMKRAVPLPKVTGLPLQRT
>Tip_2230
LDREAAGGWGEYTFAFKSFLNGCPLAYKARIFLPKAIPLPRISGFPLERS
>Tip_3995
KTDLNQASVGEQFLPFSFYPLKQFERFDYTSIVRFARLAPNNFTLKWETG
>Tip_3996
SMKASYDTLKQKLLPIRLCRRKRKTGMDHSSISAALRSLETSIKIKLEET
>Tip_3903
TAAGYILPLHSGVLVIVSLQSQGHQGYSDTPLVCFSQKLPSFIPDQIDDG
>Tip_3904
TANGSVFPYFESVLKCILLQYKGSQGLSSAPLSMFALRVPGPMPTQQDDG
>Tip_1339
QSAEKGDQLGESKMPFLKLLYVKKRGFNFRILTCIAMQVPSPIPVEVEES
>Tip_1340
QLSEKGEQLGEPKKPYIKLLFVKRRGFNFRIILALAMSVPSVFPIELEES
>Tip_961
TIETKKDGPVDSILKFFQLLQQEKAGYDFAILSVFAINVPAPLPTPVTDA
>Tip_2556
LFSQKIDGSKEVLMGFTHFRLEENPGQTFAKMNLVYLNVPAPLPSNIAEL
>Tip_2557
VYDDQLKGDLEVFAGLAYVLHQQGAGQDYGPIDCIYVNVQNPLDTNALEV
>Tip_262
STDQQFESVGEAQIKFMPVIYNDKQGYVLAVLFCYALQAPAAIPAEIDRN
>Tip_1143
HVNYDFNNRCPPLADITKFKSDQTKIRRRLLFFVADLFALINVAEPNKQW
>Tip_3072
AVSFKFQLQCTSRATLKKWNVGETGPSRGIPFLVTLRLPLPMKQAADKNW
>Tip_3073
SVSYKFKMGVAPTQDLAKYADCETGLAQKFPFHASHELPILRNTPVNQDW
>Tip_1271
KQRLKFEIGCAPKQGVSKFLDCSTGVARRWPYHVALQFPLVRRSRINQKM
>Tip_1349
VIIYNFNPSSTSIAETRRFELCLHHLSQRFMTFIGPIAKHVKKDDGKEQW
>Tip_1350
VILYGFNPSITAMAETHRLDLCIRHLSHRFLSFIGPVPESMKRDHGKQQW
>Tip_922
TILYEFHPSSSALAEIASFELCQKHLDEQLLTFTGPVAQRMKRENGKQLW
>Tip_3946
TILTPFYPHASAISDLVSFKICQKNLSENLLTLSGPVTIRMVQENGKHDW
>Tip_3947
TILTPFHPHSSAVSDLVSFDICQKNLSENLLTFTGPVAVRMVQENGKHDW
>Tip_2467
NIFMEFRPTKQAIAELVLIEWCQKRFAENLLTYTGPIATRILKDNGKQQW
>Tip_2468
NNLMEFHPSSSAFAELVSFEWSQKRFDENLLTYTGPIATRIMRENGKQQW
>Tip_3612
PDCIAFPETKLDLQKKERIIPTMLYTKQEYYDLAAGLARIATRDTLYEKL
>Tip_3613
PDCSAFPQTQLEIERERMVVPRLIYTKQEYYDIATRLAQYASRDSLYEKA
>Tip_1480
RACAEIPQSKSALEKQARITPIIIYAKSEYFSLAASLNVAASRSALYDKY
>Tip_2533
SDTDDYPKAKAELEKNHRFKPTKVYVNYDFYGYDKPLSRLASSPLVYKKY
>Tip_4050
NDIESFSRSGSKLEKDTRFKPQFIYLNYEYVGIDKEYTSVSKNPYLRKKA
>Tip_4051
QDIDSYPKQGSSLELETRFKPMFIYVNYEYYGIDKEYTRISKNPRLYKKF
>Tip_3220
AHRDLFPETVTECSAEAQVETNFRFVDRPAAAVENSDTEAVKSFRDADMY
>Tip_3221
AQRDLYPKTATEANAEEQTSSTYQYLHKTGSGTGNSETEAAQSLREAFMY
>Tip_3087
AEREELPKAISETSLDAAIEPSFQFSERGSRGVENNFCEANQQCTETEMY
>Tip_2478
SDQNSETKNLMAQDWNPKVNTNLQKLDDVIASLKEIFVSLTRSAQDNGDY
>Tip_2479
STRKEWVQRLLAKDLEPKIDTSFQLRAKATYGLEETFVRVKRSCQKNDHH
>Tip_3185
NARDKGLLIIVAQDLSPKITVTLLLQARDTYGIDNVFFGVKILSNARDEH
>Tip_3186
KSRDKALQLVVEQDLNPKTSLTLLLQAKNTYGIDYVYLGVKKSCNSADQH
>Tip_2563
NSREEYPKVVLEKDLDPKISKAGQLQAKGNYGMENSFVAVKKSSQEAEQY
>Tip_2564
NASDEYPQRVLDKKLDFFVDHQYHPNSRGTYNMENDFLEMKRASQEADKY
>Tip_3865
ADAEGLPSAVKEERAVGRISAVSQHEAEGLVAWDAECLELTFECGEFEGF
>Tip_3866
ADIKGLPSVVSYRRIAGRISAASQHKAEGLVAWEAELLELNFECGEFEKF
>Tip_1206
KEMKGFKEVVSHNRVAGKINKVDQNFEEGEFIWEAKLVQINFECGELERL
>Tip_2789
SAIDDNPQIIRQSDFDEKLTKSTDIISKGCFGMENTLIEVDKSCKQYEKY
>Tip_2790
QVQSDRPQIMRKSILEERLCNATHSLKRGCYGMEQTMIPVNKSCAQMEKY
>Tip_2407
LAVGDFPQVVRFTDMDEEISKSTQFQGRGDFGSEKPMTEFQRTASRYAKH
>Tip_982
PAIDVWPQGVAETELMRKINKKTRFSSRGHFDIAHTTVEVNNHFGDFAKY
>Tip_2393
HVVENSAREAPGKNIIDRINRAATDSNKAQLSGAESVMDFLAAIGEAVKH
>Tip_2394
QAVDESHKEARENELTNKMTKKKSHDERAHFGGAQTLVHVIVALGGYNRY
>Tip_2065
TLEVNYARVQHGFKGYINNGSLRDPRTELDLEIFDNGLEGLRLSAESPAD
>Tip_2066
ATEINYPRTMIGYRGYVTFGRCRDILSECDFEVYSDGTEAMELSAESFSD
>Tip_381
VDEINYARTLITYKSCLTFGSLQEILTTSPLKIDADGMEYLDIDGKIRLH
>Tip_114
EWDVSFVQIQVGVESVARIGNWDHIMVKVVLKLYRCGAEYIKLHGAYSTK
>Tip_3780
SRDITFARIVLAVDVLRRHGHIEQLVMKFLLKVFRRWDEGLDLQSLINSK
>Tip_3781
SRDVTFAPIVLVVDVPKRHAHAEQMALAHMLQVFRKWDEGLDLQSVIDSK
>Tip_1287
WDGTKIEQLLVNVEKARSLGSTDSTIFRLAVVRVTHLNESVTLYSFIVTL
>Tip_2003
FNGTKVERTATQIEKTKVEGAVNYSLYLLAIDKFSRLAEDRTLLGFYEII
>Tip_3598
VQGIQVEQMATQLEQINVDDTNNYALYLISIDKFSKIAEDQSIFGFYEVS
>Tip_3599
TGDTRTEQMQTRLEDCSIENLNNYALYLLSIDRLQKATKKLAIFVFYELF
>Tip_3486
CDTARLQGLITARHDVNKIAMFVAHSWLIVLTGVIYGEPDPQFTEILRLV
>Tip_3511
TNSPISKTFVIGSHEMRLLQAYEASIHLICMAGVLYGKEQPDTATLTWLQ
>Tip_3512
LSSKNVKSFIISSHDLKSIEAHNASFQLVELHGVLYGRKQPDYLTTTALN
>Tip_3272
WAAGVIARTILSVDDSDRVPAAASNLFVKLAAVATHCKNVQEFYNFINGM
>Tip_821
TDQFALRKQLNANGQKAAGGGINRMIAVTITGCPSGYTAPTELRLLVPIK
>Tip_3809
TDQFALKSRHLANGSKESGGGVSRIFTLSITGCPSGILTPTELKALIPIK
>Tip_3810
TTQNALKSKELANATKQAAGGLSKIFVVTADGCPHGILTWTELELLVPGK
>Tip_3141
RAHASASKKILIHQEDELGVVNNAFMVSKVLGAPAGGLGEGDVKLPLPLY
>Tip_3142
KEDFTGPKTLLAPQGGEKGAGSSSYVLAKILGLKAGGIGGSELKMPFPLR
>Tip_683
RRAFSVPELLIVNAGEQKAGAVKSYIAKTVVATPAGAKGQSVLPVPVPMK
>Tip_3300
AEDVTFKKLIGSVDSVNRGNAVKSSIQRLLLFVASESDGGPGRLGLIIMR
>Tip_3301
ADNVSFKRLIDSVDNVNQAGTVKTSIRRLALYIMSEADGGPGRRGLIIMR
>Tip_3387
AEEHQYKRMILYAYKINYPVTIAPYLRKLMFFVMGESSPGPAKRGYLVMG
>Tip_3388
ADEISYERMILSAGRIKQPGLIAPAVRKLGFICMADSSPGPGKRDFVVIG
>Tip_3440
KNTLLIPSITVGYNTFKIPSRIHEIRSKFIYKIYAVGPEFRPASGRMDVN
>Tip_3441
KDTLLIPSITVGYNHFKIPSRTQDIRSRFVGKIYAVGPEFLPLSGRMDLK
>Tip_271
EEEINFPRILAAYNNFRTLGKVQDVLAECIFKIYIKGPEILELEGRMDIK
>Tip_3819
GLEESYKQGTLGQNTLLSVLETLQLLAFLLCEGLTSGPKVVNKNHNAVIK
>Tip_3820
TYQRGYNKGQIALSTLLEMAKDLEIVAFSLGQVLTKGARYVNKNNNVLFN
>Tip_3181
DYNINYKSAMIGKEHIVDMARDFVLTSFSVTRFLLYSGRFLNKNSALLID
>Tip_3182
DFDVTYKEGMIGIESLVNIVKELSLTAFSVTKALPNGGRYLSKNTAGIFD
>Tip_1067
PFKLNYKQGLVGLNSLLDMVWEVALAALVLTASLPNRHRYVHKEASVTFK
>Tip_1068
PWNLSTKEGIEGLHEMVDLIYKLARNAFSFNTAAPDRHTYLNKKGSLSGN
>Tip_385
ALTENFKITLVPMESVLKLVLEINIKRNLIIQAVIQCTRVLDRHLKILFI
>Tip_1774
PYSDNVNTGMIGLARVLDFALQVNFRHVLIVHAVSQANHHGNGQLKFVNM
>Tip_2109
PAAFDILLALIGTAMILGFAFRLKLPRVLVVQAVKTMRRSTENDVKYYDM
>Tip_2110
PIALDIMTGTMGAARILAFALRNNLTRVFAVEAVALVRRNTKGSVTFFDM
>Tip_2103
ASRRGFQMGIITSRTWFSLPVHADIISDATDQVLKDGKRLISGGSRLIFK
>Tip_2104
ASREAFGMGLITIRTIFGLPKEAHVIASSTSRLMADEKRMLSDTTKFIWK
>Tip_502
DEHDKYLKDLLNARGFIALGAKAQIVKRDGVKVFTSGSEFRSAESGLLWQ
>Tip_1721
PEHDKKQQDILDSKNYISLGARGKVVEQNKVKVETSTKEFYSREGGRMWV
>Tip_1722
PEHDKKQQDILDSKNYISLGARGKVVEQNKVKVEVSTKEFYSREGGRMWV
>Tip_1633
PEHDKKQQDILDTKNYISLGARGHVVKENKVHVETSSKEFYSKEGGRLWV
>Tip_73
EEHDKYLKDILTAKNIFALGARDGIISRDGAAVISDGTDIMTSASGKLWR
>Tip_243
DEGSKYLRNMVNVLRRIVLGLHTDIVKINCSHVNSSANQLLTCAIGLLFK
>Tip_244
QEKSAFIKSIVDMLAEAVLGLHKDIIRVDCTQLDYDGHRVYTAVPSVLFQ
>Tip_2630
QSNSAQITDLLNIKQVASIEINIGMITKNGTGGFGPSANMLVGCTGITYT
>Tip_2631
KRHIVYLINLFRVKDFASFGLAVGFVNRDPTANMASENSVNYGCNNVAKQ
>Tip_2337
EHVCQVLVDLIRSSLLPLLGTDVGIIPRETMCAHSAYKNVKKNLGAAVSE
>Tip_2338
DEVVMQLVDFIRVHVLPVLKIDIGVVPREVLCSVQTANNIKNGTGALIHE
>Tip_1320
SEHICLLESMIKVRPVINIEVSAGSRARQGTQSEGTSKNIVASYTAYSFN
>Tip_1321
IAHTCLATDYVRVEPVITLDTSVGTIVKHGTSSEASSDTFLAALASTAFN
>Tip_1268
SDQDPYLSNVLKIKEFSNLGLIVGIANRDALEGFKTSKDYFGSCKPLCWN
>Tip_1418
YDEAPYQKKLLSVRKFYNFELLSGISSNDGLKGYPATNEYYSKQKGMKVS
>Tip_1419
FDGNAFEQGVFRIKKFYGFKFLIGIRDAKGIKKFSGSHDYLGKQKGICLN
>Tip_754
QDHDPYLKNLLKVRRFSNLHFVYGIAIKKDTEGFGTRNEYFSRCRGHCWN
>Tip_654
EDVDSFATTLFELKKFSQAAPLLEIADRDGWSDVNSMQVYITSDAKLGWY
>Tip_1335
SDWRPVADSDNEFKRFIRGVRTTDRTGVDMYTDANALELNYSSDKELGWF
>Tip_2191
RAEVDGAHTRRAVRRWFALAFPIDLTPLQKAQNLDICPIDHIGEGRTGWH
>Tip_2192
RAHRQGEHTRRAILRYLALSLKQDLTYLEAWKKVRVCAVKRIAESMVGWY
>Tip_553
ETFDAHMTPLLGLKRFVQLGHILAIAERDAQSDVNGAEVYLVAQGKLAPK
>Tip_1227
EDIDVTRAPVMNLTQVTKLANVMYKPLRGMASSGKNTQAKASIQGNVSGS
>Tip_4036
VGYEANLEPQITTAEVGRKALVILQNQRCYELASEISDIHGIIQETVAVA
>Tip_4037
SSFKVDIAPAITNGSVGSKAYIMLQEQSAVENGGEVKDPARLLQDTISGK
>Tip_1814
QAFDVMMKPVALAPNYGRQAQLILTDNRPTEIVGAVAKIHTTAQELIEPR
>Tip_2795
TEEGRYAQENMRTQKVVRAGTFKQAGNRQNTPAAAAENNNVPDPSDVVTN
>Tip_2796
EEDEHYMQDAIRTKRIIEIGIFRDLTGRSGTPAYTDDQDGLPDQSDILLR
>Tip_1028
EEDDQKMQRGLSSCRAIETALFDDVRGRSGTPVVNGDHAGLPESSSVLWK
>Tip_2369
KDQDILAEKNFLKLKLSDLDFDLSLSNVELPASLKTPHTRPINARTGLWA
>Tip_2370
LEQQIVLEKRFVRLDVTDLDFDMALASLTLPATFRDGHSNPWDAQIEIFG
>Tip_3755
FKGGAVLNAEVLKDEPLIVKQNCMLKTYEVPLVAEIGAKSDSKELDKVSK
>Tip_3756
YKGIVVLEDEVLRDEPLLVRQNAMLATFELPLGGSFGQSSRQKEPTKVTT
>Tip_3743
YKSRVIFQHVVIRVEFIPDDRTFMVPQLELPLALTDGHNRRKKELLKVCR
>Tip_2224
SNANVLLEWQVIKLEFVEIEFDLSLGDIEIPQAIRSGGYRHHNENLALNS
>Tip_3532
DEADLVFLNEMSSNDYTRMAYTVGRRGIAVPPEWVVSARDPRELALQSLT
>Tip_3533
EEANLVYAEEIRKRDYTKMALTVAISGMEAPPQFQNGADEPRQTQLSAWQ
>Tip_2722
DDANLLYAQEAREREYSKLKFTMIVGGLEAPPNYRDGADEGKLTEPALWY
>Tip_1465
TESKAVAKSELELNRIEIFLVMTDSSMDHAPEHIQGGGGPLDSETGIFFK
>Tip_1466
SRDKAYSKSELKANRISIYALLYDASKDTAPEHVEGGAGPLDEETGCYFR
>Tip_1846
MISDEFLKAEVRARHIGKAFLLYDVPKHTTSAHGQNPKNMILEKSAIAWD
>Tip_1847
FRGHEFLRDEIKEAAVRHALILVNVPSRTTYAHVDYPEKAILNEVCIYPR
>Tip_1356
YEEDELVRAEVRATRHMELGMVRVIAGRTGPEIFNPGEKAVKDEHGTFWK
>Tip_1332
SDRDAALAEMEPKHIVVGIGAELEVLEEKDEKTRAENFAFASVLIDLHTE
>Tip_2850
TDDGAESTAPFPRFDIAAVPAEIQQLDDKTDEFHINNFGFSAILLGQENE
>Tip_3126
TRDDAEFTDGLPQYLVKGEPCRLDLLDDRFEKAHPASFGCVRAKVGIEQK
>Tip_3127
RRDDAKSSENMPKFAVEGKPPRLVMLDEKLEKLSPVNFGAYPEKVGVDGK
>Tip_884
GERDFEFAEGLPRENLARVPADLLFLQPRNDSTYHSNHEFAGIVFAMQQE
>Tip_299
EVLPVELRAFRPRAPLYRISAHITHLTKQGEKPLLQGAAKFSAAVRLYLG
>Tip_300
IEAPIDFKEPMPTNNLFRIANEVTRLAKRGDKPYLYAEAFLPAALGCYLG
>Tip_717
SETEAEFRPVYPIRTGKRLMCESDTIEQASIKDTFKAVDLLTAINEIAVE
>Tip_718
SESEDEYRPVFPVRSGKRLAAEKEAVEQAGVPQHYKSIDLITAAAEVLVE
>Tip_3416
DEKEDDNSESYDMTAARQIVKENQGLDRPGEHRALRKTDVTKAANATHIE
>Tip_3417
DDSSSDGSRSHDMTQCLRIIQTNQQLNRPATKRLFDKPDVRTMATSVFIE
>Tip_1674
DESEDDQGPVHPITACKQIVKQNQALDRSGAKEAFRKVNAMKASNETHME
>Tip_1044
LMHDEDLQPIYNLPAGGQAAYKKLIQRWATEREEAQQLTTAVFSSEIGVQ
>Tip_3981
YWYSEALESVAIVAAAAKVRAHNAADLWGLERGQGERSTTAVMKAEFATS
>Tip_3982
YWYAESLESVQIVAAAASVEARSSVDFWGLERGENERTTTAVQKAEFATC
>Tip_795
NETNEDYRSVYPVSAGGNIKCRAEVVEKLGTLDIYRQLGIVAESDEVRMP
>Tip_253
YHTGDQARSVFARVRLARAACPQDTLEEAGAKQHYNALDMQSSVCGVFMA
>Tip_3928
CKIEDGYRVPGITRAVRTVAEESDLLKDDGSPRFSSQAEQSDELQNALYD
>Tip_3929
ESVEDDERVAGWTRQIESIAEQTDVFKNIGARPRFSQCTMSAEARNALYE
>Tip_856
SKTEDNYRAAGAGKRMRKIAREPEGIEEAGGRRPYSQLDLTIAAQGVLFE
>Tip_30
TDTRSEFKLSMPLRRLAKLACEHNRLEEAMEKQRSGTADSITQMADVMLE
>Tip_2778
NNVEDKTKHRIMTQSSTDYSCEMELLKETEQWNGSAMEIGEDRLELVSLQ
>Tip_3887
AQISSDAVGIELIPHCTDLSTEVEALKDPRRINNERLVLGKRNQDVVGTE
>Tip_3888
DNIDAASVGTTLIPDCSDISITVGGLPTDRLVTNELLVMSKRDRECVMIE
>Tip_3648
CNIKEESQGREVVGNCTDLAFEIERLRAPTKFNRSIAVMSERSLELVGTD
>Tip_1314
SIIGMDLKSQLIRDEITALQAEFDDLDSDEKFNGILRHLGEARLKVVLEQ
>Tip_1315
TIIEMDLRSKIVRKEVPEYSCQLEDLKAEEKFNGTIMHLGEARVKVIMQQ
>Tip_790
DTELDAPASRSAQRKVTDTPCNFNRLEAAESLDATSLDFGEERIHQLLLG
>Tip_791
DTQLDDPRTRPMSKEIPDTPCNLNRMRDTPKVNIPTVDAGDEKVNQVGLG
>Tip_1909
HAKYHGDPATDSQREIPWEQPKLFHFKDLNGLGKSVLEVPKNRILPLMQN
>Tip_3883
YLESSVSPTRNRMSELPPTPYTLYTFEDEPGYNKAALDVPKLRLVQLIQD
>Tip_3884
LLKTSATPSKDWMSDMPPKPQTLISFEDEKGLSRSTLDFPKLQFAHLIQS
>Tip_3113
LGQLDHSRLETLNKTIPEDEFLILRLKDNQEVNAAALDLPRHKMNMMIQE
>Tip_3772
YKELDATKLRSHQKRVPKEEYNLFRLNDAAKLSATALNFPKQQISSMFQS
>Tip_3773
YREMDATKLRAHETKCRKEDYGVVQVNDSPKLGAVALNFEQAQLTERFQS
>Tip_1118
ELRLDPKKVGKLGRAFLKSICTLQKLDAQEKQNTLDSSYGQGMLKLIVLN
>Tip_1119
QSQLESTKITKLGQEFPAPPCHARKLTDPERKVSYDLEFGSGIIEQMALN
>Tip_1351
RGAAHDFKYTKAQRRIASIPCSKEKIEQTHERQAQAVGAGPKRAEFALVE
>Tip_1352
RGASHRYKYVKAQRNIVGLPSLLERTDQYHERQAEAGGSGPKESSFVLVE
>Tip_841
KDNWVEFRFNEAKKRIVGLSSAADKMEERYNKNTNDITNSRMQTDYLKLE
>Tip_842
ADNWAEFRYSQAKHRVINLSGASDKMEERYDKSTNALMTTRMQTDVLKYE
>Tip_3965
KEILEQLACLERMEQVVNTFADSLILEDDSDDSFGGECLRPATEKLLDGN
>Tip_3966
KQVLEDFLCFEKMKETIAVYCEVLSLRDHNDDKVADIEMTDLQPGLSDAK
>Tip_1956
KETLEDFKNTEKKKKVISLFCAAMTLADRYNEQVAGIALTPLATNFMDAK
>Tip_76
NDTAAAFRLSLYCKKWSNLACEHNRQEERMDKERQSTLSAITVIQDVMLE
>Tip_39
NAMVAKFKEVYSIKKLVLTGGPLDLNNAHALQLVADYDNKQLLALLLFMN
>Tip_2305
MLIEARLKQVYKVRRAVTRGGIFNLNNAHGLQLIADYDRKRLIVLLLVVR
>Tip_2306
HYIQAHLKQTLRVAPMVMRSAVMNLTNAHGWKTAADYDKKRQLVILLAVR
>Tip_1600
HLVAAKLKEVYKVKRVVVRGGPFNLNNAQGLQLVADYDTKKLLALLLIVK
>Tip_870
ETWSVRLHDIYLASRSSATGSPGPADRPYGTDIFFPAEFALVNSFILFSE
>Tip_1368
RTLAVKIKDMYLVKRTSATGSPAPGDRPYGTEVYFKADLNVICSYILLSD
>Tip_1369
RSLAVNLKDLYLVKRDRTSRSPAPGERPFGTEVGFGAELNLVCSFMLLSD
>Tip_410
LTLCIRFKDYYLIARAIATGTPGPGDRPYGLEVSEECEIHSCCDMLFFDD
>Tip_293
NTVVTTYKDRSEAKQALPRGSRCIYDDPYGCELHMDYRDNMILAQLLLET
>Tip_190
EMDAREVQELYKVQQGVGKGSPICYDRNYADDLFAGLDQILVYAHMLLDD
>Tip_2844
KITALTLREIYATTHAHTISQCFQIEMEKPIVLYSIFQSHSFVLAVLFLN
>Tip_2845
QMTILTLREIYKTLQLHVVDACFEREIEKPIKLFSAWQEHSFLVVFLFLN
>Tip_665
KITALTLREVYATRTAQTVEQMFQMKIEQPLVLYTLFADHACILLAIFLD
>Tip_127
DITPMELQELYEVQAPSALKIMPQANMESSLVIHDEFKDHIDYFLSFLID
>Tip_47
NRSVYNFQEICHVLAADAPRIGSRMDTQIPLFLQNDVEDYSFAFLGFFLD
>Tip_251
QKEHAMFKEIRLYLPASDPRFYAVMFNELPLLVGQGAEAYIFDILESLLA
>Tip_1269
SKRSEEYKEIRSYLPQTDERYIAATFREFPKLFDDGVQSLLYDFVAAYLA
>Tip_3954
DERGWEAVELDYVSAKSISTLLRMIYNDRLVLIADEIEGFNFDWLPKEQA
>Tip_3971
DRLKQDDAEIDTVEAKESPQIMCIIYDNEDILLARNCEAFDFNWLALYQS
>Tip_3972
DRNQNDAAEIDVIESQQYPNIMCMVYDRKELVIADSVDGFNFDWLTLYKA
>Tip_2635
EKNKNDIADLKTYTKKEEARILAMMFNEVNVIEADAVEGYVFDWLALYLS
>Tip_2714
TQPIEKLIPSNERARVVVVSGHAPKRGVSPELIMVQKNTYIILDEKLAVY
>Tip_2715
TTPVQTFLSSKERGRVVCADGGAPMRGASPGLMMAEQDSYFVLDETISLD
>Tip_3327
CKPFASVVGNNDIEHSADEKGGKAFRDLPPSLVVLERDTRRVVNNNVGTA
>Tip_3426
CTNVCAIVGKSLTEHSSEANAGRTIRPIPMSFVIFERRVRAKVSQVIHTS
>Tip_3427
CISFELIIARSCVQYSAETDAERPLRPIDLTLRVYLAKTPFAIDEATHQS
>Tip_794
MYLDHDILGAFHIRSIYALDGGSSIKDDRCNLVALKQDPYIAIETGVELD
>Tip_2639
LFRTHPHLVDHIVHVPVANVTNSVMLQVQGNMHPMLKTDTSFKETGIFLT
>Tip_4090
LFREAPVVIDHIVRSAYADVQTKAFQSVLGLMPPMPNKDLQSSLHNAHVN
>Tip_4091
IFRRGPVVIKYISQSALEDVQTKIFNDMLHVFPPISNCPLQPNTGQEDVN
>Tip_2226
LFVEEPVVNEFQKHGAEVDKKATIIREALGSLLPMLCLTVLAFETADNIG
>Tip_2396
LWYEEGIVVDFTLKAVIIEKHGQVLRESISQLCPTICDSMAAVAAGSGLG
>Tip_2397
LWYEEGIVANFALKAVIIKKHGEFLRQAMSSLLPTMCNAVCAIHTNSGLG
>Tip_1186
IAMEEAIVEYQFSNGVLIDKERNAILDILTDVYPKISDSYVSSKTELQYS
>Tip_1187
FAINLAIIEYPFTELGLTDKDRSAIGDLTLNVLPAVSDNQAPKEEEIDWS
>Tip_3513
LWDIKVLHNSALLEFVIHYTAQKPIKNFVARSLAVSYRYFWRVDYHAEIL
>Tip_3514
LWEIEILHAAVLLQWIMAVSAQNPVKKLIANSYALSFRHYWKLDFDTEVL
>Tip_432
LWNVEIMTGIYLLHSILSSHSGTPVKKVIGNMLAVSYRNYVAIEFNIQVL
>Tip_1506
LLTKHNISAPILIKNEVKMHQGSTLTGERPDWIIFRPDLYGGRTKNIDFK
>Tip_1507
MIQEENWPGAFLIENVKNADNAPKFTGLRPGWLVLRPNEFGGNWRGIMLK
>Tip_331
YTDNTIPVGDMEKEKFITPGALQVMLTESALGLATSLVSYRIIKTERAYR
>Tip_3018
YTANKISQGDVETGQYNRPGAINVFIYECTLGARKSMISFKLMKTERKFF
>Tip_3019
LFANKISLGDADTAQYNRAGAIKVFLHECTIESRKTIINLELFKQEKKFS
>Tip_857
YSDNSIPIGHLATDRFVFPGGLKVLLHECTVELRKSIVSYKLIKLDREFR
>Tip_1790
SGQIEFVHGKSELELRIGLSGIKTMLLKCKEELEKSFVMVQKPKEKKALG
>Tip_2076
FAYIKFHIGHQETLTLVNLPTAKYQQVECGQAWGADVIESLCIRSKMIYS
>Tip_2077
WSHVRRNIFSRAASAIVATGTARMIHVECISAWGDGILDFLSIRERTQFA
>Tip_75
HEQHVASVADTELECLVSFGNVKCRVSQALVVFLTTLNGYQGVKADARFK
>Tip_3066
VAKHLLPIASLDLQCFPADQVGENVVEESVVPYSTSPNMFAGVKQEARFM
>Tip_3067
VARHLLPVADFEIETHKANGYAECKITEYGVSYRTAYHPFLCIQGNDRMV
>Tip_2979
RSKHLLPIIDRHGDCLRTYGVISCKVFKSLATQEFALSNYQGIRPEKALK
>Tip_2980
YSRRVLPLGDQDRQTFIKFGAVKCRVLKLIGGYKAAMDKWRVIRDEAKFK
>Tip_192
SEDKTVSQASVELQAAIKAGPVALIITECFLALVSNISALAVLKTKLKMN
>Tip_3487
LEDSTISGGDLNMGDFITYTPVKILKDSALLKIREGLAAYQLVRSSISFK
>Tip_3488
LRSNTIISGDLLSGNFVSYKPVREVLQSAVPSVRENLAAYQLLKSRLAFE
>Tip_1771
LEDNTFAKGNLNMGDFIKYSPIKMFLDEALMKVREGLSAYQLVASKMSFK
>Tip_1658
SETEGYPDLDVGHRTAIGLHPILIISQTNTFIMRERDTSHDMLELETQGK
>Tip_1659
EKAIGFPDLDQGLKAQVHLHPILLIEQTATVIFEQRDLNHDLLEFQNQKK
>Tip_846
EKTWGFSPPTSYPEGSVQLADWADAFKMHVHDSEDITIQDQFISGMAAIS
>Tip_1607
QRKHHMDAFLCEPRERFNVIDWMAVFRMTTSDENAALFLTEVYIPLRAVT
>Tip_3703
TRSFHVQMFFTECNAYLRVVNWVQDLKLLAPESALLAFSHELKSPRLIKM
>Tip_3704
HIKMALEDYLKEPNEFIAQITYAYTIDVLAPRSSLLLVTVELNTPSSDNK
>Tip_1594
QRKLNFEPFLCKPTTQVKVVDWAEAFKMLIVDSRDILFMSEVVSTLKAIL
>Tip_667
KNACAFSAATAQKADDIRMVAFAISFNMHLSATQDTCLLAQLETCAHDED
>Tip_1413
GSAYAFKATISKKPADVKIKIFGTSMKLQFASSEDEAKLSRWVECLTAIS
>Tip_1414
RSVYLNPGTLNKKPQEIKLSSLHTSIKLPFRAAEDEGVIAKNIENITALA
>Tip_1055
TNLWLSHSRRENELTSIDMVNRETELDLPLINSANIKVLYKPYENHTEFS
>Tip_1084
TSWHLEHDRRENQLSLVNLIFRKTEMELPLVNSSNIKMLVEEYENSTAVT
>Tip_1085
TAAHLDTNRRENSIPLVNQTFRKTEMDLPLVSAVDLKMVQEPNSNHTAIS
>Tip_938
ASLWIGPQAKERELQTIDIVALGAQMEKEVVVSPDIKVLYRPYENIQICG
>Tip_345
EKLLALPNSQAEEQAGMDVIPLEPAIHVALLETPDADILWKCYESMIDIG
>Tip_326
GDIFLLPDESTKELGNLEVVVIEVGMLVPPLALKQAEIMWQILELMSNID
>Tip_52
SEAFGFPETQQGNKEEISLIPILVILKLAYVPALNVSVDWRVMDTRTAAT
>Tip_615
LVISGHPDIFLRVHIDFYLDYLLIIYPNEEATMSELGFIWGFLGSEDTSV
>Tip_616
LVVGDLKDKFLRARIDFNLSSILMIYENPEADVNELGFVWGILGLDASTV
>Tip_3909
VMKVHLTNSFITQYEYTSLEDIPLILVNPIRAAQPLSCFFQMLPTARDAW
>Tip_3910
FTKYPLYNSLFHFYDSFQLEDMPLAQKNPLKKMWQMAAFIGQLANTRNAT
>Tip_1475
VSDRPKGNRVLETKDQIELDDNQMIVFRPLEQLKIIGYIWTCRTLEQREL
>Tip_1476
LAEGKMAAKILLNRNSIDLEENLYFEFRPLGALENIGQVWTLISYERRQQ
>Tip_2681
VCERRYQGRFLLVHQDKDIREDPMIIFNDVEDFEQLGGVWSIRSPEQHQQ
>Tip_2682
LTGRKLTNRFLLAKEEMDTDDNLLIVFGEIEEITQISSVWSLRNSEKHQE
>Tip_1927
LPRGGYGTGQIDLESTWTLQRVLLFAAGPLLDVVHVDYTWSLLSLTEHGT
>Tip_1928
FQRGQISDGTIGLEGTWSLKGVLFFAAQSVEDTVNMGISWAIITNTNNTP
>Tip_2205
LPSIGFPEGDLSLCHKFWVRINNDGFAPELLALTDFGKKRVLTPVKNQLK
>Tip_2206
LPAIGFPEGDFSLRHKYWMRIVDDGFAPELLVLTDFCKKRVLPPLKALLR
>Tip_1573
FQSNGFPRGSSTLRQRVWIEVIKEGMTPELLTSTNITKKTSLNPVRNQIK
>Tip_2506
LADHHFPDGGLMMKGCMWLKAVKEGELPAESVLINFGRTIVYGEVKNHLR
>Tip_3873
LPGKRLPKVDFALQGCMWCKNVKEAQLAAELLLLNFNGAIVLLEVRKFLS
>Tip_3874
LPGHRFPKVDFALQGCMWLRGALEADLPEEMMLCNFEGAIVLLAVRKNLL
>Tip_3709
QPTIDYPSASLERKLAFWFSEVEIITSETFVLDVVFCDTWSLFAVNLEFS
>Tip_3710
QPTVDYPRSIIERKLAFWYKQIEIISSITFIRDVIFAQIFALMDISLKFC
>Tip_2321
QAFIDLPVGVIKQEQAFWFSVTEVLTSSILTEDKIPCQTWTVVSMSLKLC
>Tip_2322
QAYIDLPVSVIKQEQAFWFSVTEVLTSSILLEDKIPCQTWTVVAMTLKLC
>Tip_805
QAYVNPKVGVIKQETAFWIQVSEVLTSPILVEDKIPCETWTVVSMSLKLC
>Tip_207
APAFDFPPGHVERKFAFWYRPFTILPVPNLVPETVHKETLDLVNMQVKFF
>Tip_208
LPQFDYSPCHPERKLAFWYHQVCILLIPCIVPETTHCSTYDLVNMQSKFF
>Tip_223
LTSTNWNEANLIDAMAVAFKECRVRIKSVTKQKDFESRIWSGMNPALELS
>Tip_3645
MESAQPPEIFLDEAITSPFDAHRSRLERATQQQEVTARVWFGLDAKFDID
>Tip_3646
KQSAQPPEVFLDEEITSPFDGHRNRLERAKQQSEIEAPVWYGLDAKFDID
>Tip_2779
MTSANASQATLSDSVKLPFESCRAKIKKVKRQKELAGRVWFGVDPALEID
>Tip_194
MTSANKTEACLPTGRTIMFEKIRIRLRSVKQEREFAFRVWSGFDSSTNAD
>Tip_2944
LPNLLAFLRAFRMINAADLDRTRNRTKSVFADKSLNYEMWHELKETLQIA
>Tip_2945
LPDHLILLTAYRMINAADLDRTYTRTKSVNAEESLNHKADNTLKERTEMA
>Tip_742
LGHMLRLKSTLPMGRAQRISPTKVRITAIYGDDTLSHAVWDKFKSTNQIS
>Tip_1783
GASAVTIVDSIVSHEGSWRDGCVTDYSPPYADKESKSMNEDKFATVATVS
>Tip_1784
GKRAFNPVGAYATKEGMFKDKYQPRYSPPYREKEIRSMSNQTYAAVMHIG
>Tip_1666
GDQAFNPIAVFVTKEGLFNDKYQPRYSAAHRDKEVRTMTSKIYQAASNIG
>Tip_1667
EDEAMNEIGAYVFVDGIFNDRYQPRLSPAHKDKERKTKKSKLYQSPDNAG
>Tip_614
GDSVFDAVGAYNTESGLIPAELRARTGPVFRPKKVSAKRHAQYESNVRVG
>Tip_3375
GRNGFDPGGFFVGQQGLATVENKSHVSPSQRQKDLGISRGSRFTHNKGKD
>Tip_3376
GRNGKEPGAFFVTQIGLMIIQVISQLGPAEVKGEIGISEPSQYDGASLRK
>Tip_3168
GRNGFVPIEVMLQEAGSIVVKLRDRVSNSAQKEEITINQRARYVHSILKG
>Tip_1265
GPRPETFNADYLAIINLIVLLGKTKLVPKVANDKIRMDENEGDSFLFKFG
>Tip_3676
DISLEFWNALVLLVTGQFALIGAVAIDPVAPGRSIEVSEQIECDYVWTLG
>Tip_3677
ELAKENWDQDQLAYGGFFLLPGKAKHDPMTALHGLQMSLSQEANYLWALF
>Tip_800
DPNQHNPNASYLTYVGMLKHTVKARFSPVTCRGGIATNQDNDFKYSVNLG
>Tip_3024
NLTQDSRTGMQDLDHHKNSLRLRAEIGQKYKPRKMKARTMESYIFQVSFG
>Tip_3025
DITQDSRTGLHDLENHRSRLKLRAQIEQKYKPRKMRANTMEKYSFAVAFG
>Tip_1747
DIKRRSRSGIHEFENSRSELRMRSMLQVSYKANRFLTDMIDRCRVCVVYG
>Tip_1950
KTEGHKKVGAVAVRRPLHRARFEHSRKHLVRRNKLSSTSLDEIEDQVDVS
>Tip_2925
KSAVHRRIGAILTSRPFRKVKFRHKSQRALFPQKLKTNPFYEVKAMVNNV
>Tip_3281
KANVHTQTGHLVTRRSFRKLSEQSDRTQILFPRKVKLDVLHKARIVNEGI
>Tip_3282
RAEHHCRVGHIISPPPFKRVAYLYEPSRLIFPADTEMNRFYQVRLMVNGV
>Tip_2364
KAEANRRVALMATERPYQRTRFQNKRKNIAYPSKLPSFTINETKDAIEVD
>Tip_3081
ATNPGKPDGAFCESTVLVNKQVGGRLEKVLGTLSVFAQVYHNYNSSVHIG
>Tip_3082
STNTHKPEGAFCEVTALANKQVRGRLEPIFDTLKVCAQLYYNYESSVHIG
>Tip_392
STDNHDPEGAFCAVEALVNKKIRGRVQPILDPLKLSAHLYSNYESSVHTG
>Tip_377
PKDNHLPERCFCTVVTQVNERVSGKIVPMYDTVKLSAQAYEYLDPSVHLG
>Tip_232
EADSQAPEAAFASNVAMINERFKNRMRPVFKTLRLSAQAYEYFQGRVHMD
>Tip_269
QPDLRSKHGTLTMRGFKMCQRTNNTIKPLLIATRISITDDPEIQATFHFQ
>Tip_325
IPDLTCRHGSVLARAILVEEPAGSRLREILITKNVVIACEPEFSTYLMVE
>Tip_1344
KPSFESRSGTLLAKIEMVLRLNAMRLRKVLVGERVLLEREPELSAEFVVE
>Tip_3766
KRSFRSAIKNVVAELHLLIRLTSFKTQTLAVGDRLVIDSEPYLSVLFKLD
>Tip_3767
QPNFKSAIGNVLAELHLIIRLSSFKTQQLAIGERLKIDSEATPSIVFKLD
>Tip_62
VPDGNTRHGKLTTRGAIMFQKIRNRVKPVYIPTRLDSQDYSRLASTVHYS
>Tip_267
FLERKLPSESEVNKGGLHFNQIELKLSPRIMPLAFVVDASDLLNKEQRCN
>Tip_600
FLEKKMPADSNVNKGGLHFRQIEIKEMDQLVPLTFVVDADDLLNEEQRCN
>Tip_3135
FLERKLPTDFSVNNGGLHLRQVEIKSIEGLIPMTFVIDVNELMNEEQRCF
>Tip_3136
YMQDRSPTDCDLDDGGLNVRKAEFKRLDGLLPVNFAVDAPDTINERSQCV
>Tip_306
VVKTQQPAFTIEKRGGLIYEGLEGKLSSGMIPIPYNTAAQCSLEQESAGN
>Tip_307
MIEQRLKENTSKRKGGLFYKSLYARISPHFVPLKHTTTAYSALEKSRRSN
>Tip_1685
APARDFVKSHFETKIKMMREVFQPDMSQGFVATQANLTVILTVEECSIYR
>Tip_1686
KPNTDFPKGNFCTKSKACRSTAAQQLSDGFVAARALLPAGIILDAEDSFT
>Tip_1998
TQSDGFLVGDTRGMGTWLDRPLDPDQIASMLSFITQAEVHLFVEEDEFFK
>Tip_1999
KPSSKFKCGDLIAREKVFELGFEPDNIASALDFIDLAEIPSVLRESAMWR
>Tip_1578
IDDSAVPVNLFRRDNEVYIKVAKLELNATVYALRTPAEDHCINETAIKYT
>Tip_2009
IDDAKIPTSQFNRTNEVYIKGAKLELEVLLLGFRKPSDEYCIEEADIKYA
>Tip_2010
IDDEKVPKTRYNRTNQVYIKGAKLELEALIVGFKKASNEYFVEQSDIKYA
>Tip_1354
QPDCAQPVGHFNRMGKIVLKTGKPQHTQSLLGLDVPMDDYRVLDCPMQFR
>Tip_974
RPGCDRIEGKKVRPGLLNITDQSRDLLEATLDSQMIEKDYCSLIIGEIYR
>Tip_975
RPGCDQVNGQNTRPGKLNIVDNSKDSLEGALDTQMNTKDYCDALIGEIYQ
>Tip_2020
RPDSLKQVWEGSQDGNLWLQADSKAIEESRVLFRIVRLSYTAVVSKVFIQ
>Tip_2021
RPDNPKQLATNAQDGNLSLEADGKAIEEGRMLLYIVRLSYTAVVSRLFIQ
>Tip_1193
RPDNAKSVGSGKNDGDLWLEVDGDKVEEGRLWKRLTGQHFALILLKQLVE
>Tip_1534
RKDSVAALQNGEKTAETWLDPNGNPATEGEIMEKLTGQQFTMVLIGQMTE
>Tip_1535
QGDQAKSIAGGTRDGNLWLRRTRKPPSEGRVRQKLTGQRLLMVLSGQLVQ
>Tip_1341
GPEKSTPNFKGGPPGGLFVLIEQKEVTDEKQKKRISNRVYVIYVLGHLYK
>Tip_1342
EEDASNNNGKGRPPGSLMIQVRERNITEGRQKRNLSSRVYMIVTIGQVYS
>Tip_1579
KEQPESIAATDSGPADVFNKIVGLSFNESSVSARIPGEDYCLLALGATGS
>Tip_3653
KEQPESIAATDSGPGDVFNKITGLSFNESSVSARVPGEDYCLMALGATGT
>Tip_3654
KEQPESIAATDSGPGDIFNRVTGLSFVETNVSAQTPGEDYCLAELGATGM
>Tip_1687
QAKLYYKQRRLGDAGAIFVSSMKNDLTQALLDRKPQAEIFALINTCMLFT
>Tip_1688
QEDKNYPESRLGKAGTVYVSSVKRELTEALLGVMAQADAYSLVETSMKFK
>Tip_1146
PADNNYPEGRLGKAGVVYVGSLKTKLTEALLGVRAQGDAYCLIETAMKFK
>Tip_3568
KIANQLPQKNRAKVKKLWFGSVRREFLEAVQALAAAQNNFSVDANNIYML
>Tip_3569
KEAQMLPEQHRQKAKNLWEGQIQREFLEAKQAMRASGRQAALKEENIEML
>Tip_1710
AVAREFPSKQRGGTKNLEMSTTRGNFIRATLALALASRKGCYKKPNVKLL
>Tip_1711
KVASQFPPKQTGKKKNLYADTTRGNFLQAELALKATTRKACYKEPNIKVL
>Tip_256
YIANVFPEANESYAIAIFMTDIHTELKELMIGLKATYVFYALEKAAMPLE
>Tip_1074
AIAGPIVELHDSYARALLMADIATEWTELLPGFKAKLVAHALAQAFVKMT
>Tip_2156
ALAGFFPELHAAYGHTIFSTDEATEWSDLIPGFKAPQIQYALETAVIKMP
>Tip_2157
AIAGYFPDAPMAYGFAIITTDVAAEWSELIPGFTAPQIQYAFETNVVKMP
>Tip_1358
AIAGIFPEMHDSYGRAIFMTDIATEWTYLLPGFKAPQIAYQLEQAVIAMP
>Tip_63
EPDHDFPASNPEVRAAAMFGQVRSEVNLCILGFRAGGEAYAALESEMGFN
>Tip_64
QPDHNFPANNPEVKAAAMFGQVRAEINACLLGFRAGGEDYCATESEQHFR
>Tip_182
VIQLYKSGGVTQETVTEYSKDVIITIKDAGISQEPGTLVYTVDNAPICPT
>Tip_1568
VYKHKRQGGRKQENIPEHEAEIFLSMREAGLGMQPGALAWTADNSVICPN
>Tip_1569
VRKNERIGGKKQENVTEFSKDVAMSIKEAGSGMKPGNLALPPDNELFCPE
>Tip_155
VPKSKLNSATKGETVSNCMGEIVMKIKQGVINLQSAARDETPDKDRFCPA
>Tip_608
VPPSRLGRNRRDAYLSPETDQLIALDRGAFKNISDGLNLQQPQKDKNGPI
>Tip_609
VVISRIGKDEREDQLAIGEGQVIAVGRQAFQGIKSGADHPTPAKTQNEPA
>Tip_604
IPKRKIGAVVADHAMYVYEGQTIYLARQGWKNIAIEVNDAAPKNRLLCPE
>Tip_2270
VPKNRVGSLNLKRDLYIFDKQLSWMASDGYTSMYTSLCSAAPQKKALAPK
>Tip_2271
IPPTDIQLFNERENLYLLEQQIAWFTREEWTSFFTGLDDVTPSKRAVYPQ
>Tip_850
IRKNKVATINRRSSLYICVGRLIWLAAEGYASIFSGIGAAAPRRKAICPT
>Tip_879
IRKTEVSSGKKEQSSSECMGDIAMSIKQGAIRMKSGATTFTPDNKPFCPA
>Tip_1160
VVVVEVSSGKRENATNNCIRDTAMSIRQGAVRMEDGSTDLLTENKAFTPM
>Tip_1217
LRQVRISSDGKEAMVSDASTDFVMPIKVSASRLESGATQLYPEDHEFTPT
>Tip_2237
LRQVQASTGKKQKPVTDCMVEIQMRIRTDSLREDRATSQLSAGQKPLNPD
>Tip_2928
LQEAELPFDKNKRPIGNASAKIKTKAEEEPLKKSRATTRLCKADRPLNPT
>Tip_2929
LILAELPYGRARKPVSDSALKVETRTYDGPLKAGQKMTKLGIADKQINPT
>Tip_2839
LRQVEVSTGKKKKPVSDCMLDIQMKVSNGSLRAGRATTQLSTGNKPLNPD
>Tip_1989
LRQVQVSTGKKKKSVSDCMLDLQMKVRNGSLRADRAMTQLSPGNKPFNPD
>Tip_1511
ASQEKISNGSEDIAFDEYFKEMSLAIDARELGMLTEARSYKPATEPFCPA
>Tip_1512
ASRKKLSNGTEDIAFDEYVKEMSLTVDVREIGMQTKSRSYRPLSETFCED
>Tip_282
AYEDELENQIMLRKLASFLASHSLLIAEWYLDFLGIMRPFARVEGPFFRI
>Tip_688
GLGGELENESRQLELNLSSRAALVLMTTWRLNFLGFSETWSPGDNSFYSK
>Tip_689
GLGGGLRHEDRNVARDLQSKASALLAFIWNLDKTGAIKPWTPTETGFAGK
>Tip_3684
GCKSAFANKGKTNTYAEYLNEIALSTSAWELYMNAEAKPFTPSKAPLVGA
>Tip_3685
GMKSRLANKGKTNRYQEYKKEIALSVPVWELNLSADAKPMVPSRRPLCPS
>Tip_42
QSREKTSNEHKDIALENFIRDVSIHIDASELGLSLDAKTFLPVTKPLCAA
>Tip_421
TSQRKYSNAGQEYAPTDLVARSKTELATFELGKYPHRRSWTYNSDDYCAN
>Tip_4030
AGRVKFGSGQIDVIPGELDGRMTVKFEDSDLYVAAGGQSWTHKGESYKST
>Tip_4031
TGRINYTNRQIEIISALINGKARIHLTGCELAIAKAGKYWAANHDAFSSE
>Tip_3509
ACDVRYEDSKAQCNGDATSNRYTLECPKVEVFIPTYRKLTCHVVTRFSRT
>Tip_3510
ACQVRYEETKVRYQGNATPQKYMLDFPKKDIFVPTYHKMRCHVLKRFSRT
>Tip_1993
ACEMRHEDSKSHQNGDASPGRAKLDCPKTQFFIPTYRASSPHVTTRGCRA
>Tip_781
VTDMRFEDTKTHIKGDAKNDRYRLEYPRTEHFISTYTKPWGQLSQDFQRS
>Tip_782
ITDMRFEDTKTQVKGDAKDDRYRIEYPRTEHFLSTYTKPCCQISQDYART
>Tip_242
LAYMKFTDARRYHFPEEYHGKSKLEYPATAMDLAQFTSPFLRRCDAYCNK
>Tip_2451
FGYLRYTRTKSYLFPQSYHGKDRMKYAAPELGLSAFDKPWSFRSEDEAVK
>Tip_3057
IGYLDFTSDKPGEFQQVFHGTDTHMFGPTELSYVPYQSPWKFHTGNECCK
>Tip_3058
LGYLEYTCTKPAAFPQTKHGRDELLFCETEFAGASHEAEWRFSQESPCAK
>Tip_2602
LTWIKYTQDEAYIFPQIYAGRSRIKYTATELVEPDYKKPWFFKRENYLSK
>Tip_2603
LTWLRYVDEEQYTYPQIFFGKSRIRYGMNEQVQNSSPAPWLFRRANYATE
>Tip_1549
VVWVKYENNHSYVFNQTYRGRGRVKHAEREMAQPMQKRFWILDRDNCCIK
>Tip_2303
IAQMRFSEGSTEAVPDDVAGKNSLELTAGDLGLRGVVREWAHDNDDYTSV
>Tip_2304
IGMIRWAEGRSDTAADDIVARHLIEVTAGDLAMRDTYREFRHADDNFTSL
>Tip_2542
VIRQRQATGSINVKYPDGFGDENMPCIDAEFGLSQTTEDLAKTNNDIASL
>Tip_2543
ITRHRKGEEKTNMQYPEYYEEEQVPCLPAEFGINSSARSLKRPRNDIKTA
>Tip_2598
VMTDRKAQGEENVEVAPYYADETVLCLGANLGVWATCKGLMKSNNDLAIL
>Tip_2599
VMVDRKAQGEKNVRLAPFYADESVLCIGAQLGVCANCQGLMKSRNDLAML
>Tip_1766
VMTQRKAQGEKNVKLPPFFGDESVLTIAEELGITSNCQSSAKSKNPVALL
>Tip_252
SNEDTHQQQYRSVDLENCVPDTGINIMACEIACEADVRDTVKKRNEAARA
>Tip_1091
SMEETHRCKYREITLENHIPDTGLNIMACEISCEAKMRETLKARAELQKA
>Tip_2783
ILAKTYKCLFKEVTLENHLPDSGLSILASEVSSEPQMRESLQTRAQMQNA
>Tip_3270
ILSRTYTYVLDDFALDLHAAKSNLAVLAVEVSEEPEMSRKGQQRKQIMNV
>Tip_3271
ILSRTYTCVLDDFYLDLHVTRSDLAILAAEVTEAGEMRRNRRQHKKVISV
>Tip_2770
ALEETHRCLFREITLENNIPDSGLSILAAEISSEPQIRETLNSRLQLHNA
>Tip_2638
ALDKTHRCLHEEVTLENHIPESGFAIVACEISSHPQTREDLKSMAQLCNA
>Tip_3361
GADSCFQASLSTVVLSISILHYCINNRMLDGIPPDDLRADFPRFNELAMF
>Tip_3362
GKEPSMQSSLSTDNVSDSAPHYAVNSRLLDGIPPDDIKEAFPRFDEESLT
>Tip_2526
DNDDCLRQEFGDIKIASGTPQLAESQKGMDAITPAKIKESFAQADALCMV
>Tip_2466
NNEECHQQSFDSVAVEDSIPDLCLNLMAMEIASEADVKSTFKKYNELCRT
>Tip_354
GAERKRFRENTMISVGEFVSSIKIGLAKIRVACESFIEDYTNDHDDVLKY
>Tip_355
TAESHRFRESTAIAVGEFIAELKIGVVEEEVACESSVKDLFNEHDDVPKY
>Tip_257
LPEENHRQDTKEVNIGKFTSEHKAGVSLEQIAVENNLKDYYKEHDEICRN
>Tip_3560
AKHIKYHSAYKEYPFEQCFAEANMNISVHALGPIDTMQAMCSQDGELCKY
>Tip_3561
SQHLQYHSAFKEYPLEHCISELNVAVSLGDIGVRSPMQTMASKHSTLCKY
>Tip_487
TTQLKYHAGFQDIPLEHFLNDIGIGIQLKSIGLRDTVQSFYARHEELCKY
>Tip_473
SAQARFHSGIRQVSLDHFLTDMGFAIEAAHIGLRDKVQEYYAKHEELANY
>Tip_2400
SILQRLQKGSDDIEIDGFAGAWIIPYWGATPALTSAREFYLCEQAIYAGD
>Tip_2401
SVLTYLGQGKGDIEIDGHVNAWIIPVWGATPVFSSLHEFYLCEASIYLGE
>Tip_1188
SLLQRLARHEEDIELEQNAGGWIKPIWGAIPAFGSGREFYTCERSIFLGL
>Tip_557
QVSQGVIAGSNDARIWQHEGSWILPISGVVGAFDSENDIYVCEYSDFVGD
>Tip_2361
AMPLRIVRGEKASTIGCQEGMWGNLTWFESSEMYLEEETNRSDNSDKTGV
>Tip_2476
SMPIRLVRGEQVSQIGCKDSMYGDLTWLISDCFHLDARTYKNEGSEIIGI
>Tip_2477
SLPMRLVQGEPISQIGQKESMYNDLTWLVSDNVFTEARTYRNEGSDLICM
>Tip_2687
QPKVDVFRRQRNAKIGNMADAWLIPTWMPTGESQSPQDLFMVKCTSLKEI
>Tip_2688
KANIHVVRGEKNTKVNKHAGAWYVPNWVATGQSQTEEETYVLKSTSFLGE
>Tip_1918
KANLQIVRGEKDSKINRHAGCWVVSIWVTTAQSDTEEETYVCRSSEAVGE
>Tip_119
NFDRRCTRGDTDESVIHNEGANAIPAFSSKAAMTHAFQYRSCELRRWLAD
>Tip_585
VVDKRVFRGESASSRIHGSYAAEGMLFGTKYSFNSYITYWACDVFKYLET
>Tip_586
ALDHKIAPGDSASSRIHEEYCHQAMLFAERYCFNEASTFWACEMLKYLES
>Tip_424
YVDKRVARSSVLATIVHGPFFHKPNIVHSTLALSRTISKEETSLRRFKGG
>Tip_425
KIGKRNEHNQIHATIITGPFLGKRAISFDNLAVSRLLRFTDCSLRRWSGQ
>Tip_3124
AISQQISRGEPQACVASKPFFHAALMFGQGLSFGVVMGFTAAALLKWLTA
>Tip_3125
SLSQELSKAEPAGSIVFRPFFHGASIFGNDLDFAVVVGFLGAELARWLKQ
>Tip_3434
HVDVRNAHNEPVGLAVHNPVSHKVVLLASAISSSIKLGFASAAWLNWVSQ
>Tip_3435
HFDARELRGEADALTLQNPYFHNSLLLASDLQFLVNLGYFSPKVIEFANQ
>Tip_338
HMDGQVAAGNTSLSVRNNQGSDQNPSWSTKVAASHKAQFFACHAREWLAD
>Tip_339
KMKKKIAKTRKNSSVEDYKGNNNHDALGTKAAFRMPANMMAAGTREWMAD
>Tip_2515
AQTSTLFLASVLDSKGRVLAFVASRFERDDGRSFCDETGLDMKVLQAKLM
>Tip_2516
AHSKTVLLNGIIDLKSEILEFVARRTEKERGRNIFDENRLDTIVILVTVM
>Tip_2385
AKEGTLMLRSTIEANGSIEPCLLRQLEENRGGMFMEDKGLTTPVLEITVL
>Tip_618
ADASKIYFASLLTLRAQIDYTFKRGLWDNWRSVLRNDFGYIDATVQADTY
>Tip_726
EIQGKIAEGPTNQVNHEFHWEIDLEKYAETIQFFPPKQYYFEPVKNWAVL
>Tip_727
EIRGEISQGESIQATHMFHVTFDLQRYGETVRFVPPDTFYIQSLRNWATV
>Tip_2437
DAADSLLGPNRGPYRHVHRLDLEFETIEVDVDLYKRGNIYTEVMRRARLF
>Tip_2438
GANEALAAPNRGAQRPAFKLALEIETLFIQIEFKPSGNVFRVALRRANMY
>Tip_811
DTGGCMIQAKMGDQQQVHKYEFDIEFLTTDAAFSGFERIYVEQLSRSTLF
>Tip_193
DTAWAFVLGESGVTQYVIRYEHDLYYLKENIPYFKYDKLEAAQLKKTALF
>Tip_2323
DALGQITALCNSRVEKHFCFRAGATQLKEERSPKDTGTQFNVPIKPKSFY
>Tip_2324
DLKGHLTAMCHVRVKRTFYVRQNCELLKEKRSYLEVGTPFTLPMRPKRAY
>Tip_2093
ETKGQLPIFTQAKVEYEYDFIFEFEFPLEHLGLFKFEYQDHILVRSGVQS
>Tip_3244
TLEPCIYILIDILLEYKGQSQRALSFIDEQAGLFNADNALSYPVINTATL
>Tip_3245
KTKTAIFILTDAQVRYEAQYDKSLDFVNVALALLNYGTQLIIPIEKVAKA
>Tip_41
ASKNGLSVSAEGMSINKYECATHLDFWHSRVGLFTHGNGYTEPFIGWEVH
>Tip_1246
ETEFEVSLKEDLYDMKEFGARSSIDFWYAQQGIADKSAAYTGPSGGYISY
>Tip_1603
EVEFEVSIKEDIYSIREFCARSSVEFWYAEQGVSDKCKAFLSPSGEYVSY
>Tip_3893
ELEKVVSIAQEVFSVREFITKSCVDYWQVEKGPADIIKAITGPSKHYLTY
>Tip_3894
ELDFQFSVNENLYSTHNFFARSVYDILRSEQGTSLRVTVITGPSNQLIAH
>Tip_1560
QEGNRTEASLSTMDFKEYASRGSHDYWHLVNGINNTVNAFVRPTASLVMW
>Tip_3252
ENQIASTIGDAVGDFSEFGFRSNTDNWNLQTTVNNKDGGILTVMFTKTRT
>Tip_3253
EESVALKAGDDVIEFKEFGFRAGVDRWFLVGGLNSRAGGVVTTNMDATSI
>Tip_1488
QEAVYAALGEELLDLKKYAMRTGLDFWHIQGGIKDRGGGFVKPHRGYIAY
>Tip_121
DVKVLMAIEEQFNKILEYKPKRSIEFRSCEKGLREKGFGYLQPSGAFIDA
>Tip_897
NVKSKYQVGDELIDTVKFRDRQTFKYWGLTSGLSEKGHGYIKRRGGEVLL
>Tip_898
DVDIKYQIGDDLVNSRRYLDKQTCEFWGRKSGLAEEGQAYLQPPGGAVQF
>Tip_3999
DSVEISAQNRAVLDQLSVEPKRAISEYPEQNPFDQNFNQYVKPCLPYECY
>Tip_4000
EIVQIQAASKSILDPTSYHPESAIAIYPKQGGLDHNFNQYVRPCVPYDAY
>Tip_3732
KVLYLATSYRPIVEPETYHLQKERTIFVAVAGMAKGQTEYSNPGLEHESA
>Tip_3733
QIQQLSTPTKEVVDPSSWHPQRNVVLYPEAMGMEKGQIEYHLGRLPSEAI
>Tip_313
EVDRKQSHSLDLLNLGQYSPRVALAIWSIMSGNKTKGNQYFQPATSYGCN
>Tip_1910
YFEGIMDIAAELMPIRTYQSKRAHRFWEADSGIHHRGKPYVQPTLTYVEW
>Tip_1911
YFEGVMDIAAELIPIATYQSRRAHRFWEADSGINNRGKSYCQPTLSYVEW
>Tip_3757
NFDGAMNVVIAMVSNALRVGRHNMSLEELYQGIAETSKSYTPPALPYAKW
>Tip_3758
NFEGAQDVVVELVPIALRTSKHAMRFQELDVGIAERKENYNKPTLSYVEW
>Tip_1207
AFNGAMDVLVQMVRISARQLKHAERFWDLDRGVHERGKSHVPPALPYVDW
>Tip_2142
DSLLRLSTGQRTFDFHVYVPTEEKDLWQTLKGLEEPGRAFLSIKDGHEPV
>Tip_3143
GTVVQLIVKKRFVTVFLFLPAGRIDMWHSIKDIAEPSRSIIKLGGGDATL
>Tip_3144
QKVLQLLSKKLYLSMFQFLPSERVDSWRSIRQVAEASRAVLVVGGGDLTL
>Tip_778
NAVLRMSSGARFIQFHIYLPTMELELWRSLGGLDDPGRSFLTISGGHAPI
>Tip_3623
NALVCIRRGWRFAKLERQTGTITLEFAHALTGQANPGYAFMQSKDGNLKV
>Tip_3624
RPLVRMQRGARLMEIALNLKTITLEYWRALTQENDPGKAFLEPSEGHFPV
>Tip_2390
NPIVRMKRGCRLMIIALQLKHIALEYWRALTQENDPGRAFLQPSDGHLPV
>Tip_2959
SVVVRVNQGCKFMKICLHLKDLTKFYYTALKRENNEERAILDPFGGYIPT
>Tip_2960
NPTLKVTRGCKFVKVALSLKRMALAYWRTLVQENDPGRTFLEPSGGHFPV
>Tip_404
PPDKRLLSREQHVNFGQVSPDFDSFRTDTQLECLGVIQRVADAMDDHSQG
>Tip_405
PSEKRLLSSEHDANLRKEFADIDAYNKDALGSFLGALVKPVNALDQGSDG
>Tip_453
PEESAYVGTKTETILHKTTARRENRIRAILYAYLGLIDQKEQCANDESMG
>Tip_454
VERDGILGTTREIAINKVTLRVESHVVNIVLGFLRFILQSLESSDMEAQD
>Tip_701
ADGNDLIVIMNDKFSRSPRQSITRGQSGILNHFIEAVTATAVALGELIDA
>Tip_702
PMGNGLIVVLNDKYKNPPREAILTGYNSFVGHFILAAVETTVHLNELIDA
>Tip_373
PLDKGIVAIINDRDINPKQASIDNTLKGIMAGFLAPLIESLVMLGEFLDA
>Tip_199
PLDEGLVGVPGDTGIVPEEQSVENVMKAILDGYKAPLVEHLYMLDEYLDV
>Tip_3210
LEFKDWRILKDEIKLKNGLCVPQLKLDVTNSSTEDQLFPPIGLAGKMIHG
>Tip_3211
IPFKKFYVLESELEVNQGVCASANQARVVTTITQGQTFAPANLFMRLVPA
>Tip_2461
IEFKGIKILKSELEVKEGLCTPTIKLRVLQTVTAEQLFPPAALYGRILNT
>Tip_3169
TEYKGFQLLMSEFEIQQGVCSPGKKLRVIQGATKARETPPTCLFDLLMHM
>Tip_3170
TDFSGFRVILAQRDVQNGSINEIGQLKLLRGASQAKELISVSLSDVFMYI
>Tip_2561
IEYEAFKVCATYLDQGGDLNYLSQDIKALVGIFRKHLIPPDPLYLPKLAN
>Tip_2562
IEFRGFHVVATYLDSSGGTSYLGQKIKAIHGIFKNHLPPPSCHYTPKLMD
>Tip_1513
MEFKGMTTVSNELEISEGTSYLAKNIKVIHGIFKKKLIPSACLLNRQLDS
>Tip_160
AEFNGLTDVKDDIAMGEATITLLRKIGIILGLFRKRMIPGTAVFMQEFDP
>Tip_204
PEFRFLCAAGDYLTMADLVPTYEDNFASVLGMAEPKLIPTLCVFKKLIEL
>Tip_205
PDEKRSADSGQVIGIATLTATFEAQENTVIAMAKLKRNPSYCIYERLMEL
>Tip_873
PDEVAALYVTYRLHPLRLIADVDTPIAGYTGLYRGKYKSQLALYATIMSQ
>Tip_874
PDDEALLFVTYRLHPLRIISEIATPVAGKSGVFKGKWKDAIGLSVTTLST
>Tip_2911
KETFDVAYGAVSVRRRKNILKKKFLVANDALALKGFYAKKVTTVGRRRAE
>Tip_2912
KEEFDKLYVAFRVRRRTAVLDLQRAFMSEILNYKGFYANKANDSLRVSAQ
>Tip_2869
RLAFSALYTAFKLKRRTSIVEVTHAFLGAFRAFKGVYAQKTREFTHSKAQ
>Tip_1727
TSELGAIFEQLRIRPSRFLLNLDLALSSQLHRYSNRYNQEVGIVAEVEIQ
>Tip_1463
PEGFGVLYEAYTFKLREFFLQVEYAKKSHGDQYKSKYSRHLDFFGRVKLE
>Tip_1464
PATYGILLQAYLLRRRTFELSVERSRAKKITSHQLDFVQRIDAVCRISFE
>Tip_1653
ASDFGCLFEVLRVHIRAFIIDTDQVISQTIKAYPAKYGNRAYLYGSAKPQ
>Tip_2016
SAKASLIREAYPQTLRALLFDLLAIFPADVNAIRHDYAHKAHLCKNVMRG
>Tip_2017
GGSAGLLLECLPTAFTALIVQVLAVTPEAAAAYRNSYGHESHSYKDVLPR
>Tip_255
SNVKPSTYANSPSEIMPLKTAFEKACRNRASGRAAKIIPLFALHQAISNG
>Tip_2115
SIVKQGNFARAPDDLMPFRIVFEKTIKSRCTGRAAALTPVTAIHIAASNG
>Tip_2433
YQIPPYRMYKTPTTLKPIESYFEPHIRDTATGLKDRINPVLDIYMPRTGG
>Tip_2434
TDTDYGALFVEALEIMTFKNNTAKPLRAKATGRSRQTLPLMGFFVPLTGH
>Tip_2593
ADLLSVSSRNRPERITKIDAVIEIGPEDRQGAKEVRQVPLLPLDKMPDDI
>Tip_2594
EQILPLSAKHRPEELTKINGCFENSPKDENSGREVKALPLLPLDSTPNEV
>Tip_2001
ESVTPVTYNKKPPPFYEIECAVQIAPVDRCISRIIRVMQLLPLTAVQDEA
>Tip_3443
RSQRLIHSFKVRVSMDLYLESILEQEQIKAHRKRSPVISLFEYYNLLFNC
>Tip_3444
RAQRLVHSFKARFNTDPYLESILEQRQVKAHLKRAAVVSLFELHSILFNC
>Tip_3412
LCQEISPYYLSYVGTLEILGLVNAKRDIKATVSKSLGSDAVCKNMTFFNS
>Tip_3413
ICQKTGSYFASYFSTHAYLPRIRVHRQCKSDIERSLGVDPICKNEVLYNA
>Tip_3366
PSEDSTDYPRARRSLTAFTDDFKTPARTELTLQQVNALSVFTLRKALMSV
>Tip_3367
RAQGVADWPRANWTITPFIEPVHRRSRCKDRIATANFITLMELDTAVYNL
>Tip_2327
PNSDTRIFLRALVLLFLIKQHLESQFRKGLKALTPRFYPITLQYYAEPQV
>Tip_2328
PEKEERMFLRAKKLLVMLAHGAARGFIEGIKAVESRYVPTIIIYTVQKAI
>Tip_1863
QSNDKETYLEPTAMIFKISKRMERKLKGEARVIKPRFIPITTLYFIEPPI
>Tip_995
ASADHNTYAETHVNLQPLGTRLPREFKNGGKLVQPRFVPLLSLYVVNPPV
>Tip_2132
KQEDKATHGTSQVAMISINEYLEREWKHGVKMIKNLVVPMYAVYYLTPPL
>Tip_2133
NQNDRNTHGENTIDLKSLQFHIDREWKHGAKILKPRLVPMSSLYAVDPQV
>Tip_1492
RVPDTKKCIRVLPQSLPVGKKIDPECKEYKQTLKRRVIPFLDLYPVNPAT
>Tip_3061
DSPDKSKLIESLVEKLACKNGMQKSCSNKKKQLRKEVIPFINLYNINPNT
>Tip_3145
NSPQKNKLVEALLQNLDFGKQMITECYQFEKVLKKRWIGYLEELEMFTPK
>Tip_3438
KTPDKKKLIESLMRSLELNKNMTNSIYNMDQVLKQRFSPFIEEYYYIRPD
>Tip_3439
KTPDEKKLLERLMRSLELSKNMTDGVYDMDQVLKQRFSEFIEEYYYFRPD
>Tip_440
SGDKGGTAINHEIELQDLYNTAQRTMNGAKTEFQGQLMPGLCVLDMLLSE
>Tip_3389
TGEKAGTAVEHEIWPNDVVNLLERVIKAAFIELQGQIAPGLCVLEALLPD
>Tip_3390
TPEKAGTAVEHEIWPSDVVNLLERFIRAALIELQGQLAPGLCVLEALLAD
>Tip_1635
NGEKAGSAIEHEIWPQDVARLAERAQKCNFTEFQGQHIPGVSVLEAMIPD
>Tip_1552
NGDRGGTAISHEIDLQDLYNAAERTMKGALNEFRGALVHGLCVLEMLLPE
>Tip_1553
SGDKGGTAITHEIELLDLYSSAKRVLRGALAEMMGKLVPNLCVLDMLLSE
>Tip_2926
NDGSGLDGLKEVFERERHIKDFISKMGLVVIWVYGFGISVSLKEASKTKY
>Tip_2927
ASGGSSDGLRKALEREHSLVRMIENAALIFLWILGCGALISLEDISRSKY
>Tip_2112
KTATSFSGVKSSVATELSMISAIENVTQLDAWLLASVGVLGLSLVIQVMV
>Tip_2586
VDAVEYVGQKEVLEKDSTVAGTIEDISSIASYIIESIGLIIRTVEVANFT
>Tip_2587
ASAVDYVGLLSSLASNRTAASVIEDIAQIDSYVIDAIGLIILTIMVSNLS
>Tip_2987
TDVMTYVGLKGGLSHDETVFSLVRPSAQVDSHITATAKLVLIALFMQAFK
>Tip_2988
STVMSFAGVKKGISTDKAMTSLIKEKATVDAYVHATVALILMSIFTQALK
>Tip_504
RSIADYQGVKKHISKEQPWMSSIKGVAQLSKWIIACTGLVGVKLVVKITY
>Tip_2189
RTKSNFHGFSHAVRTERSFRNVAESLAQAVASMVGQMFVYAVQQIDIRGL
>Tip_2190
RRNNRSQGYGKEHACEDSMQRVCDDLGEIIESEIGRLMVLQLAQIDVRDL
>Tip_1359
KTRSTRNNTGHKVCVHEALNSVIEKLKNVCVGSLGYHMLFAVRQIQITGR
>Tip_3111
ETRSTRNNMGHNLCTGQALNTIIEKIGNVAVGQLGDNMLYAIRQVPVEGR
>Tip_3112
EAKTIREHNAKSFHSWHVLDVLLEQLGDVCCGQQGPHLMYAARGVPVSGL
>Tip_1278
QSRQVFNNLSHKMSVTESLSSVIENLGKVCVGSIGQVILYQVKQINLKGC
>Tip_534
KNQKLYAGVDDEAEAEEPFMGLAMNINEDRVGILRLIIIKNVRFLDYVPF
>Tip_852
HTKKLYSGIDDESEAKQPVTSIAININETKVGLLNSLLTSSVRFADYLFY
>Tip_2250
RTTKLYAGIDDEAEAKQPLTSIALNINETKVGILGLLLTRSVRFADYLLS
>Tip_3674
TAANLWAGIDDDSVLKAPLTLYEFDTKEVKTGILSLLPQATLRIAEYALY
>Tip_3675
TAPELWSGIVNDDVIKAPLEIYETDVREVKRGILGLLPTVTVKSADKALY
>Tip_14
KQDQSFSAAKHEVEIEGLYNKLARNVKAAVINWMGHLVTHDIRYTQVVPE
>Tip_1149
ERPSVARLTEDVEKRPFIHIAIFMRTQTAPISLPAFMCSVKSEAEGLGGK
>Tip_1150
KAPVPFDTIKDSKQRKFIKSEISMKTKKAIVTLGSYFLAVRTETQEIGGA
>Tip_773
ETPTNSELVEELKRRKYIRSRVMLSTKRLVIDMPFYFAGIRGDVEGFGGV
>Tip_1241
DSQFNSEIKEEGQRRKFITSRIMLPTKMIIIDLPFFFKGVKGSVLGFGGQ
>Tip_2981
DSKTLTETQNDLQRHMFITPRLMINNRMVAQNVPYYFARVRNSLECFGGR
>Tip_2982
DTKILTETSNDVQRRAFITPRLMLTSKMVAANVPFFMARTRGSSLCYGAM
>Tip_2360
DKKVITETRDEAQRRQFITPKIMLSSRMVAANAPFFFARVRNSILCFGGN
>Tip_33
SDPTGSNIQETLSSAPNVKPDVIMGLHQNIYELVLKLSEKAQEGFWKYNT
>Tip_2158
NPQRGLEVLQVTNVPPARLVYFAVGLLEDALRLIVQLIQWTQDPALRRLT
>Tip_2159
NPKSGLKVLQVTGSAPTVLIYFALGLLDDLYNLITELIQWTQKGAYRRKQ
>Tip_1325
NPRTFIAILQVTGSSPTTLISFALDFIDDIYKLLTALLQWTQKGPYKRGT
>Tip_1778
VEGAAAKIAFNYEQGPHFQDDYKLASFLILFKVVLRVKEVDHDGIRTLKC
>Tip_1779
MDGAAAKVAYSFEQGPHFQDNYHLGMFITIFKIVLRASRADNEGLWKFRA
>Tip_2178
EAVQNSNAKFFLDYCIAIFERLNVAKVITLANCFTQNAKRKAVAMLRFMM
>Tip_3987
EFMTETKRKLFFSCAVSIFSRVKILDFITLPNCLPKSSKQRIIGAFRFIF
>Tip_3988
EIMKETKAKMFFECAYSIFDRIRLLQFLTLPNCLAQNAASKVIEQGKFML
>Tip_1643
QQLEKGSGKASFDYCIVIHERLNATKSISLDDLLSRNKKKGSDATLKFLL
>Tip_941
SFPERASAKLDVAFFVAFKIRVDINDKLKIFDLFAEKLKKKMWEVVKFFQ
>Tip_1797
RSIKAQTTKPRVIMLFALEYHIDDVGHIQLEPLQLKELGGGWVEGFEFVV
>Tip_1798
TPVRADTSKLSIMYLVAVEYRVEAPGHIPVYELVLKNMGVGYVEGIDFTT
>Tip_3030
EPVNDESSQVDISTYVSRKYWLDVPAHLPLGDIMMEKLAYAFIDMTDFMD
>Tip_3031
FPVDATPDKITVAFVITQSYKQQLSSKIPSSEIIAPRVGHAYFSIINIAV
>Tip_625
NNFTGAGPKIQLAYELEILERSTLAQIAREHRLLLEMLEERNVAVVRYVL
>Tip_535
NDFAGCDPEVQFVYAPSILDRVCMGLAMNLYRLLLQLNEKSNEGLYKYLL
>Tip_372
TDSDGPKAQFSYEAGPQALSSLNLGLLNHVWRAAIELQERSDDGIWDYKA
>Tip_2314
NEKEQGKKKEWIAESLPIHGDIGVENLKCLFECLADTEIKPRGGDWIFQF
>Tip_3530
AAKSNGARKDQGIEETPIEGPIALHRVLSTYNCVPDLDIPPRAREFVLEM
>Tip_3531
GEKDDGERKDQNIEDMPIDGSIALHRLQCSHECFPDIEIPPRAQEFVLQF
>Tip_2475
QDNNHFRRTEWNANDLSVKADIAMKKLQCFYEYLKETELFPRSGEFVLEF
>Tip_1131
SEKVQGKKREWMADTIAIHGDKNIENLKCVYEVAPTTDKKNRGSNWSYQI
>Tip_1090
APNLHKPKREWIKDSIKVHAQEDVNTLKSVYRSVIDVDQRTKGNFLLYGI
>Tip_766
LSTVKTQRRRDFQFGLTIHDSFEVTNYQDLKKVVVELHQWSENNMMRYYS
>Tip_3285
VVALSQRERRSLAYSKTLHGDIAINAHVEAFNIVLELVEDIEEGHWQVKL
>Tip_3286
LGKVGKQDRKPYSNGIRLHGDFSVKLTTEVRTLLLDLDDRTQEPYLQIEV
>Tip_3495
GRVHKYHIIALSAPSLSLGYTERLTMGDSHNPIGTGAGDMNLKDNGEHQR
>Tip_3496
NTYDKYVMLAIPAPEVPLAYLEKLHFGSATEKLGISSGSINVRDHGEQAN
>Tip_1679
DQVTKYALLAAGAPDLPIGFIEKFSIGNETSKIRTGTSQLDLVDHGSLTN
>Tip_2807
DEITKSSILIVCAPSESVGFVMKVQISNRTSKMLTGPALLDMVQHGKPTV
>Tip_2808
DELSQSSHPAITAPKERAGYVMEFRFRKELGKALTSQGKLNLINHPAVTD
>Tip_3348
EKYCKYSLLMPLAINEYDGLLAPVPFLLFFDYAKGRSHRAEKPVQESTKK
>Tip_3349
DELANHSILMPLYIDQYVGLKGPLNILQFFENQLSNPREAEKPVIQVTSD
>Tip_1782
ADCFRWITRVHVGPDHPIGLSTLIELLGFEADMVEDADKRERNGKAFLKE
>Tip_2961
DDVARYITQSHMAPDSQLELKMLTQLLGFKQDAVESGDKAERPAKALFEE
>Tip_2962
DEAVRWITKVYDANDHPLSLQNISVVLGFKEDTIEQTDQAERPGRTKIKE
>Tip_1062
DECSKYSMRKPGKPGEEIGFITLFKLYGQLNHIFSDPNQLDKAGKGRPKD
>Tip_387
DVRRNLEMRTPLSDAEPLEPQSMVNVHNELYTMLHDPEPLAFENLSRDKT
>Tip_1424
ANVDAAHCSCGQEEAPVCDTYTPPGAQGDETNAVVKIIAISKKEYNAKDM
>Tip_1425
SDTDSAHCKCHIEEAPGCEGEIPPAVKRERRSKVSKVIAIVREDYYAKDM
>Tip_1670
ADENSIYVKETQEASPSCSGETALAVHITVNEKIIDVTQLAKEDYLSRKV
>Tip_1671
ADDRAINNRRSGPCTPKSTGETGIDVTKSVYQRVISIAGLVKGDLFATKP
>Tip_15
DARFGMEAPQDQSLSTYANTQVIVNAQDQVTDINLGLSGNSGEDLWAGKT
>Tip_899
PPACAYLFATKIYRPSHFIPARRLTIEKKNVMKALTTKCADSFKQTRKAM
>Tip_900
PPSCAYMFTTRAYRPSIFIPARRLNIERTNIMNASTTRCADLFRRVRNAI
>Tip_95
PPGCRYVLATLARAPSYFLPAVRIACQKKGAVNRKTTKCADAWNYFRKGI
>Tip_2167
NTRWLLLPDPAAVKAKHKLYDCVLQTRRRIDYATTRFKCMESYEFLHLGF
>Tip_2168
SARWLAFKSPSAIKEKNRLYDCVLQTRARIDYATRRLKCMESDEFFKLAF
>Tip_1616
TTRWLLFKSKLAIDDKWRLYECILQSRPKVDYAETRAKCAESHEFFRLGF
>Tip_1619
ESQEVVYCILPGLMVRYRKYNMTVPVSPLINFEKYQVRLADSYRHRKVQA
>Tip_2985
GSLMGLFVYPLRFGFKFREYKSTTPVSTRLPFSREEKSGVDKRRMKQEFP
>Tip_2986
ATCTVLFVFPLDFGFPLEDYKATIPVSPKLNYAKSNLSASDNYRYKEKAK
>Tip_3137
YTAEESYLDAGGMKPQQTTNDITLPLPPHINYSQGKFKRAERYAYYRKNS
>Tip_3489
YKQEAMYAEAGGFPPEDKSHTVTIPFAGFVGFSPEEIKKSARVAFYSRQA
>Tip_3490
HKQNSTYVEVGGLEPEEKSHSLTIPYAAQINFAQGEVKRSERWAYYRRNA
>Tip_1224
EMGIDWLHLPRDGIGNERQVNLYTESHPKRKTKGKPYQIANKNDLCKALV
>Tip_1225
EMGTDAFHLPQGGMGDQTETDLYTDTNPKRKCKGHPSKISKGHDLAEVNV
>Tip_3394
EVPIKDGEMPRSLIPNADIADVIATELRSQSMKRCPYDLGGENDVFRKAV
>Tip_3395
PVPFASGQMPQDCNPKSELFRIIATEIPSRSIEQDGFELEWKDDIMHSGG
>Tip_1979
EVPIQDDYIPSECVSEAEYSNIYVRLIANQELTDNPFHLVERNGFFDTGV
>Tip_2052
EVPLHRTHAPSRSLNERMMIGLFLRLINDFRLTENAYSLVEKGGFYEVAV
>Tip_3608
EIPVHDPYAPAVNLNEKMMINLFMRLINDFELDQNSFDLVERTGFFETAL
>Tip_3609
EVPIHDSYAPTRSLNERMMINLFMRLINDFEITQNSFNLIERTGFFETAL
>Tip_3493
KTSLETDLLPREGLKRHKISNVLVEWLPEGKYETADFTFARKTDLSETSV
>Tip_3494
KVAIKFSILPSKGLARYKVSNIFVNWMPQGKYRHAPWHVARHTDLLATEI
>Tip_497
IAPFEEGLLHRMGFPKNTVSGLFLRFIAKRKYKCSTLNFELEEKLLKSAI
>Tip_2828
LAPFSYGLLASFGWAKVNVVCRLSRYEDAADFKSAEFTTRRQERLMKSNI
>Tip_2829
CDPFSYGLISAFGVSKYEVPDLLTRSLDTNKYRTGAFTTESQDDLIKSPV
>Tip_565
LDAYNTQETTGLDPTKERIEAPKDMIRAALLFAMGPFVLRKRIAAFNANV
>Tip_566
LEQYRSAEKVGMMPKKEQLESSKDIILPASLYGLGPYILRKKVAAFNANV
>Tip_154
LDQYHISTVAATNPPKSQLDSPKEVIKPNSIYALSPFLLTDKIAAFQASV
>Tip_104
RDKYKIALVPGANRQRNELDSPCGFLRPRPIYKLGPFKIQTKIEIFEANV
>Tip_72
RRNWRLTMVPHRDRPRQQIAHICVGLTPQPIWNLSEVSLGSSYELYRTAI
>Tip_626
TVHWRLTVYREKVRTKAKIHSVCVGGVSKEMPYITNFQKQAIFELYNPQA
>Tip_627
RLHWYITVIKKKVRPANAINAICLGRVPHELAYTTPYNKQNTYELYLPMA
>Tip_1300
KIDWMVDIEERFLQKYFQEPLPILTLLPGPLPFLNQYGLDSHRSFWKPLK
>Tip_1301
KLDWAVDIEEKFLRSFLQDPLPILTLLPGPFPFFKQYGIDSHSSFWKPLR
>Tip_3450
GIKWGVNLKTKYMARFLEESLPVLPVLAGPFPYLTEWGIVTTSGQYKPFR
>Tip_3451
GLKWGIHLKSRELARFLEERLPVVPVLAGPLPYLTRWCIIKAVGQWQPMR
>Tip_2356
KLTWGISATTNYFARFVEEQPPVLGELPGPIPVYTENGIIGSIAGWNPLK
>Tip_2357
RLTWSLKATQRYFTQFFEDQLPVMAELPGPLARVSEQGISASVAAWNPLK
>Tip_776
KVRWKVTQVRRTLREYYGEGGAVITRVIRPIVGLLPFGQTDSYDIWSLGI
>Tip_1255
NNAELIAAIKTEMNEAHVISDMHTSIQQRPLAEQYILVKQDTPALYSFYL
>Tip_3680
SNAEKNAAIKLELREAQRVLDMHANLQQRPLAEQYTIVKQDSNASYSHHL
>Tip_3681
TSAEKLSAIKDERREAHRLCDLHSSIEGRPLGEQYIIVKQDSNAAYSSKQ
>Tip_1834
EYERLPAFFEDFIRWGFPFYHLPEVVDMQPVTEPHIPTRNTKACIFSLKK
>Tip_1835
EYERKPYFFEDVVEWDFTFYHLLNVIDMDPVTTVHIPTKDSKSAIFAVRK
>Tip_946
TRAAPIDALASELKKDSALYHHIKALEMGTFADANVMTRKTQKKILLVHK
>Tip_880
NDQLRAASIRREVRAAYRLATMVSPLSQRPLVEKVAVCKEDTQKIYKIRM
>Tip_1650
PDKLNAGVFLTEVSPSLQLASFLGPLSEKPLIEKMGVCKEEHNKIDDIHM
>Tip_1651
PDKVNAGTFLSEVDLAARVAAFIGPVSQKPLVEEAGVCRRDETGIDDIHY
>Tip_1450
RPQLLFLILGDSMRDKAQNKIVVGTVSPSILFWEVSHHISSKQDFVDTGA
>Tip_1451
HPQLLFLLLGDTNKDKHTRKVLIDTTGPSIMFWQVGYEISDKEDFVDIGA
>Tip_1486
RKSLLLLTLAMAFPEMTCKSDVVSSLLPPAILWQIRQKATYALGYLQTGV
>Tip_1487
RSELLYLTLAEAIGETASKSAIISTVLPPVLFWQLRHKAPYTFDYLRTGV
>Tip_1563
RLNINLILETIEAAPRYANTSTFLSMSPRAIEYHNQSRNADAFEHLRVSV
>Tip_1564
LVRINLLFEALDAPDAYAGHPHFLLTAPRLAELQEKKAYAPVFSQIKIDT
>Tip_919
RRDLELLQETVPQQAELSDDTGVLTLATKCVVGAVRPKLGDDLDYIKASI
>Tip_2968
RRDLTLLQESTEKKPRHSNNSAILCVSSKCLQWRTNPRLGDSLDYLRAEV
>Tip_2969
RRDLTLLQESTEKKPRHNENSVILCVSSKCLAWRTNPRLGDSLDYLRADA
>Tip_3590
RRKITLFIEAMVPKAVYSKKNIIIAIKPRTFNWRSMRKKADSFDYKKSSA
>Tip_3591
RRKISLLIAPLVPKGSHYRKDVVIEIRPRAFGFRSMRKKADSFDWDKSTA
>Tip_2527
RRTIKLIGVAITRKCELVANKGVLAQEPKAYDWRKQASKADSVEAFKISM
>Tip_2528
KLHIGRIMSHNTDRSKYVSSSYSVQQRTELHGWRLEGDNADCYEIYRLTV
>Tip_2462
FLKMRIIKMGKGVRPGASAMAVRVVSSTEDRMSTITIMDSLQSAFIKSRI
>Tip_2463
YLQLRVCDMGNSLRPAVAVKAVVVVGRRNDRLMPVNVLNPAMILFYKLQI
>Tip_2997
FEKLELGMMAFEKRPNRLQLSNIMDHPDIDKQQIARLKQSIEAGYHRSRI
>Tip_2998
YIKLALMVIAKGMKVNKGQTAMFISSMDKNHFHAGRVKHTMESGYNTERL
>Tip_3570
QVEYSLLDNNKSAKDRFMAVAAFLEFQKNAILKVVWVAVEPGYDFYRAGV
>Tip_3571
ENKWKFVLLPKSSKYNYIIDAAYLEFQRGKILYVIKYHWREGYDFYAVGV
>Tip_839
EHKYKTILRNHAAKEKVMLPRAFKEFQQNDLLHVLWTVTRDGFDFYQSGI
>Tip_1031
DTRFEADLTKRPIRARFFTNPGYIKQQGPQFLGCYWLVITSAFEYVEKGS
>Tip_1032
ATPYEVQITKQPIKARYLTCPGLFKAQRPSFIGAVWLVFVSCFSFCRQGV
>Tip_1045
EDPHQAHISRKDTPPRIVRLSGLFQTQQQSFVNKWWFVAIDDTAYCIKRL
>Tip_1046
EAPHLTHISRKTVPARFTAPSALFQTQQESIINRWWFLALDGQAYCLKCL
>Tip_479
EKGMSAILTRKSLKALALTVASFTSTQYNEFIPILWWTLLHAFAFYSEQN
>Tip_522
YSPLDVILCQQAARSRLLTPTEQKRTNYESFVDIMWFPIMHSYTFVKQEL
>Tip_853
ESPMDVILLKKIARAQKMVPTMKHSTQINDFQPVIFFNVLSGFAFFREAL
>Tip_3287
ETVMSVVSIRPRAKQRGLLPAILPRVLYNDVQPTLGVNVLHGAECFRVDL
>Tip_3288
ETRLDVDNIRPKAKQRGMLEALLPQVYYNDVQPTLGIEILVPETCFKVSL
>Tip_389
AQPQRVVFVKKATIARHLTPVFFSPTQYSRYITIMFFTVIRAFAVMQKDL
>Tip_1767
QVYFSEGVGASRKEFGRYETFGMFEYNFGLEKVRYDPAQGEALDILSTDP
>Tip_1768
GVYFSTHLSAARRPRSRLELFGTYEINFGLPRMLYKPAESEGSDIKATDP
>Tip_222
KAKFCENLEQSRVPAGPMDKFGIFKQTFGYPRIKYTMASGAATGVQAVAR
>Tip_1529
RMEYSDNLSKARLPIGVFDRTQTREARMDYSGIKIRFAKEAGAGNGIINP
>Tip_1530
RLEYSANLSQNTLPVGIFDRTQKREFRMDYTGIIIDFAKERGADNAIINP
>Tip_1452
QLKFNQKTLVVRTALAALDKGEASGERLDQWKLELRKKAQRAFGIKFVAP
>Tip_2365
TAGYFTQEIFMQIGETTFTLEEVIGGRTDQWMFDLNLHLSRVYGIQFSEP
>Tip_2366
TVGYSSELLFLRIGNAAFDLKEAVGGRLDKWKMDLNLRRTRVYGIHFAAP
>Tip_1357
KMKYVDRFLPEKISTKGSDRRKSSEQSMEKYQQNFRFGGLPVNGQDVITP
>Tip_2970
RTKYNTNLLEQGVSIGSIERSRIREPLLEVWRVELPPIGESQAGIHEATP
>Tip_2971
RNKYTQTWLHHGITRAAAARAQMLELLMDLKRFELQVGGESDGGITEVHR
>Tip_1261
DTEYDDGVFSTYLPVGVNHKYSLNVLTTSKKHVDADLVAESGGVVQPLQH
>Tip_1262
DAKFGDGVFPAQLAIGLEIKYALQLLATRKKHIEATLVAPHNGLAHVLDQ
>Tip_1137
ELAFPNGLFGTYFAIEQLHRFSIENITLAYAALKKKLVKDLGATAQLLSH
>Tip_1263
SRALTAYRKKNKHPSGEVRRYGILESLQALPFLILTAKTAANDPSKATEN
>Tip_2851
GLEIPEYQDTQKRPEDPVKKYQVIGGWTSYSILNMKFKHLAQKMRQIVHP
>Tip_2852
GLAIPDYQTRKKSPDSDVREYQIIGGPVSWSVLGTEFTYLSDEMVPISGP
>Tip_4054
LVVLPGLEATEETPEFLISLFRTGAHIKRYILYALEFMNPAAAKSDVAKP
>Tip_4055
AIFLPRYTSNDERPQGGHGTFGLAGRFPGRILVALLYLSWASEKGAVAEP
>Tip_1145
VIVISGYRQDECHSESGQRNYGFAANLEGYTLMSFLFIHLALEKGKITNP
>Tip_464
DMFVNLFRLKEGYPTGAIQRYGNLEKLINFPILAFRLEYTMNEMQKVTEP
>Tip_760
DMVLPGYRTKEGFPSGAIQRYGNLNGLTGYSILAMDVETTANEKTKATPP
>Tip_761
DMVLPGYRTKMGFPSGAIQRYGNLNGLTGYSILAMDVETMANERTKATPP
>Tip_183
ENVFPKRKDRTWYEVGVIATLGLKEDIYGFELLSFHIDLQIDDVVKVVSK
>Tip_3637
QPSLPDYKVIPYLPDLDPDYVALTCLTAKLPQVGITEYQWDKRLLDVALI
>Tip_3638
QPKLPDKKLLPYLSGGNPGYALVECISSKLHQVGCTELEWCRKDVATQLV
>Tip_3723
QPSLPELKVVPNIDKEHPEYLGLVALSAKAPQVAKIRFHWGRHLLSSALV
>Tip_3861
QPSVPELFEMSQLDQEQPDRLGLAALTRAMPQMQLSRFTWGKRVLTLAMM
>Tip_3862
QPGVPELFEQPQLDCEQPERLDLAALTREMPQMQLTRFNWGKRVLPLAII
>Tip_2027
QPTWPDLREVPRVAVAHPEYLGLVAVTAKTPHVRIGLFGWGNRLVTSTLN
>Tip_630
EPQWPDIKEIPLVPTEDVTKLGILKFIIKTPMVRIGFFGNKGFEPTIRVE
>Tip_558
EPSWPDLQDLPRAPIADIGKFGMWVVSQKFPQLRIALPAFGDSCVEVTTN
>Tip_419
EMRWPDLSEQTKIPATDVTKFGIFSVASKTPHLRFGLLHHGGSVLSLSAC
>Tip_3975
TIKYPHMTAENRIVLEDLIVFGVRNIHCHNPKQHLSVSKPSAKLVHNAAP
>Tip_3976
EVKYQQMAAEDKSIIESLIIFKLHLIYFYQTKLHFNVKKPVAHRISTTDP
>Tip_1102
AIKFVHISEQDRTGAEVLLMVNVHDLKHKKKKMNLGSPDWEGGLTGLIAE
>Tip_1103
ELMYVHLTNQEALRWEVILITELHDLRHVSPEFMLVLPVPDEGLTGLNGA
>Tip_77
DIKYPHMVAQDKINAEDITVFGLYDVYFGNPKLNFTIAKPAGGIVSVSAP
>Tip_3102
VLRFVNERPRKRLIVYDLSRLTVHEFGWRYPKVRFPLAIKMSGPENVVQP
>Tip_3103
VIRFASEMARTRLVVSALAQLSLQDISWNYPRLRAPLARWNKGPESTTPP
>Tip_4001
NIQADKTVKHIVRPPADLREIVLLVIHFTTAVIKLGPAGHSNFEYNLFCA
>Tip_4002
IIKSDETRRSYFKDAVDIKETILLVTQLAAADMRLGCAGRSRYDFALFGV
>Tip_1878
AAKGALLVRTIWNPPGDLRNSVLLLAYYVAVRPSYGRHGVAGFAFAIFGA
>Tip_2569
RSNGAVVVLVAYRPEGDVRDQVVLIGFLVNVRVSWGIFGASGFVFVIFSA
>Tip_2570
KAKGGVIMKSVWLPPGELREAVLLLGLFVDVRPSYGLFGISGFSYAIYGA
>Tip_1264
EMKGAITVRDVFKPAGQLRAAVLSIIYFLAPQPPNGLVGTTGFAFHVFAK
>Tip_1088
ITKGILDLRTNWRPRSDTHAGLVIMVNYVKEAPKYELVASMGYLEECLGP
>Tip_1089
DAPGAMLVRQDWRPPGDIRSAVIQVSNYIAEKPRYGLISSSNFTIHLFGP
>Tip_552
ESNGGYSVQQYYRPPANLRGTVPLVYNRAAVEPKYGLIGSTGFEFTVFRP
>Tip_1714
EVNRGYSIQQYYRPPNNLRGTVPQIYNSSVIEPKYGLIGSTGSEFAVFRP
>Tip_2956
LVNKGRKSEEYMEAAYGAPGIIAAILQCTLHEPHFGVIDKSAEDFALYPL
>Tip_2957
LANKDKKSDKYVDTAYSAPAILAGVLASQLAAPIYGPLDKSATPFALHSL
>Tip_2873
GNKQGRKCEPYFREPFSIDAAIPKVYSMPVCEDSYGAIDSTDDGFAIFRA
>Tip_3459
AYGRNGMIQQYLKPPFTASGVSKAVYAIPIGEPSYPMVGTSVGDYQVLED
>Tip_3460
ANGKAGQLKQYVAAEYHVEGVVPKMHELTVKEPSDALVSTCVDDYVLLSD
>Tip_486
EQRGGYAVTEYYLPSVDLKGLAPLLYNSGATNLKFGPFGRSGFKVAVFRP
>Tip_3334
RVLGLFEVQETLKKHVEVRGVAQTIVGHEYPDTKFPLGYSKGFYYRAVSV
>Tip_4052
SSSGFMTIRTQFEKAVKCNAITNLIEAIEFLEKKFEIRFLPGSYTATTGG
>Tip_4053
SVRSFMTIRPQFEKALKVKGVTQVITALKYLDQKFDLDYLPGFYEGTLGG
>Tip_3889
ELKGALAIKQALKTPSDLRGCALQIIQFVYPDLRFPLAGSKPFYFHIVGD
>Tip_3890
ELTGGLSPRQALKNPSDLKGITLEIIHFVHPQLRFAVADSSPSFFNIVGD
>Tip_1211
ETKGAFTIRNALKSPADLRGCALVIVHFAYPDFRYALASSSGYKYHIVGD
>Tip_673
AKLVVQTANRAIMKPVKAVRYEEYKLDSDGLDLKIALGDQKSSNIHWFGV
>Tip_674
KIPTCKSASNVSMLPIKLRGYVDYKNQAEGVDYLLAISEDKASSMYFIKV
>Tip_1739
ILSLKVTFGKLPLAPAVAKEYTEIHLPEEALANDLALADNESSTIRFKLL
>Tip_1740
IMAAKVTAGMLPLAPSVAEERIEINLQEEFFGNDLAMADDDNSQMKCRIL
>Tip_3052
VVPMACTYAQNILAAKLAKGYIKLLLAREVLAADLTAAELVNAELQGKGL
>Tip_3053
PVPLEAPYAIQLFTAKLEKGYVRLLTQGDVNAAEITAGQIANQADPGKGM
>Tip_881
PALFDFSKLKQILKGPEISPYEALKVETATFVLKLVLEAMAVGKEFFVGD
>Tip_1668
PQLVQFTPSRMVFSPSEDTLYTATRQKVDIFSMEESASRLAAKEVLPIGE
>Tip_1669
TRIEDFSPDRLMLTPPSNASSHIVRFRLDLFPPESHLSDDLKNQLIPLSS
>Tip_3198
TTLFEFIDMPLVLRSGNGRSYMNMRVNADQFKFKASLIQIVVIESMYINT
>Tip_3199
KSLFDNIDMPLVLRSGQGQSYVDIRTMAEQYRLRHSVAEAIVVKLMTTNT
>Tip_2504
SVLFNLIPMVVILKPGEGKGPPKVKEEAEQMKRKVRLIETTTPNLTYFSQ
>Tip_827
AVLFDFKPTKLVFRPAENKGYTAVRVNADTLELKIRLAELAASKLHFAGA
>Tip_2524
RAQYTVNLKDDIAGSKEVLLRELTHIQRLVREILLDIMGNGLDVSYKLGD
>Tip_2525
KPRFAFDFEEKALPASELVDLVMRKIKRLFIEVRFDAVKRGADKSHILGA
>Tip_2145
KSILAVAIAHKVVQPVSEVMRVLTGLKKAVLEVRLDFLGGAADALYIIAE
>Tip_2146
KTAYTVAIRRELMKPATIVIRVMTKLDKGVVEIRMDVIAGMMGKTYIAGK
>Tip_303
NVQISMDTKESVMKQSEIKNDIRSLVKRAYLELRVGVGKAVVEKIYLVMA
>Tip_1523
CVIINMEVQGLVQRKLRLRDSTMTQVANGIVLLATSAATTAGTDLLLVLD
>Tip_1524
ALIIALDISGSILENLRLQPDVMPEVGNGLIALKTEIALSKANELLIIMS
>Tip_3083
KLTLALPVADYVVQRMEISEQLLETISGLIIMIENTFNTMKSRVPAGLKI
>Tip_3084
RIALVLCVISNIVVRLQISLSDIGNIKGLALMIEETFANQNGSVRKGINL
>Tip_2597
ERCVGLALTGYVIAELQITENPVVNVSRTTVTQNRNVLDQQKTQSQAVHS
>Tip_1242
TYPLLVCIDAQVVSELAIHSNEVSSLVNNCVPVEKQILDDTRSAEGIMSP
>Tip_443
LLVFTIECTGKVARELQVEEQIDNKLKKGALKVRIHTAGPAADRLDIVFS
>Tip_583
DLTMLHAVKDAALSGKSLPGLKISTLRPGKLHNRISVGMVQENLDKVAGR
>Tip_2865
TCDVLYSLNDAAIVPKDYPGVLFTAIWPGKLYYRQTFKDCKGKTRKVPSY
>Tip_2866
TLSLIYEIEFPTITPKNFPGILVELMRPGNLYLRVSAALLKRNLDKIAGK
>Tip_1639
GDVVRYSLNTPAFEVQEARGIVKSQIPINNLVVDVRCGLCIAILDTTKAV
>Tip_1640
GEYSNMTLDSEACDAAKVRDLVKGETEFTAVLLDIKCGFCISTIKYKRRI
>Tip_993
PTALKYEVETPQVDEDLNPGIVTYHMRPGRIYIRPGIGLAEIYLDGRKGT
>Tip_3934
PPVQIYRIFKPLINRDESPGIASYSVQPGRVYIPACVKTAGTHVEAITEN
>Tip_3935
KPVVMYKIFKPFIVSVESPGSAAYEASPGQEYIPTCIKTEDSHTKAIVEN
>Tip_2950
CTETRFSLMNQVDDPDAKNIYRDLHYATMAIQDHLIWHVFNGKFEDVKAY
>Tip_2951
CACVQFTIKNQAAESDHKYVYEDLFHIHMSLKDNQRWHSYNGQLEEIEVS
>Tip_3969
TETCRFNILSAASNPDATKRFTGVIFAPGAIQEHLIWATYHKRIERTRFT
>Tip_3970
TEKLRFAILSQADNPDAKEAFTGEIFAPGAIQKHLVWGTYSKRIERMRFS
>Tip_2449
VTKAYHLPSETIAQPRTKANQTMLFVDESHYFQAFDYNVYLKAANSLCPQ
>Tip_2450
TTELYYIPRTKAAQPRLKESYDQLVCDSAPVFNELHYGHYWKKTDNLVPK
>Tip_1183
TTKAFFIPLASATEPATRAPYSLLVLDAAPTFQQFNYGLYLKKTDQLTPK
>Tip_418
ADSADVIVVGAANSAEVTDAFMMILMLSQPLYDHMNYGNYQARLESLEPK
>Tip_1715
IPHMNFLPGEPFVAIYVALRISVLFEYPELEIQKYFILTHKGKVQDTTVR
>Tip_1716
VPHMKFMPGEPHVAIYVWIRISILLSYPHISFEKYFLMARRGYVEDTIAK
>Tip_582
VPKMTFVMNDPWIVIRVLFDVSMLFIYPQVLWQKYGILGFRGKLQPEVAR
>Tip_483
VPKLHFIPGDPMLLVQIIYGLPAIFVHPQILFRRLGFLVLENRMQDALGK
>Tip_455
VPRFKFVPKDPVIALQVVYAIASVLIRPMLIYPQAGVGAWPEWKNACRGQ
>Tip_456
VNRLNFIPQEPSIALHIVLTILNIALKPMLMLAQFGLNRLSQWKNSVSGQ
>Tip_3942
VPRLYFLPRDAVILISVVYALAAVHVHPQFMYSKLGIGAFENWRNDCRGR
>Tip_3943
LPRLHYLPQSSVVESSITLALAALLVFPQFLYSEIGIGAPEKWKNDCHNR
>Tip_281
FVFANFANKREQIKNRNWNLICLLELSPNAQYKRVGFALYESQIESVAPE
>Tip_2539
SQIRAAENEKRNVTGMQWLQEKSIHWAIKQNWDALRAPIIGLQFTDPQPI
>Tip_2540
SQMRASENEKRDVTELEWLAKKNIHWYIKQDWEGLRAPVIGIPLTKPTPI
>Tip_3048
RRPLAETGNHKKIGDVQWIKRVAVMYTVEEGWAPLKLPLISCTLNDPACI
>Tip_3049
KRPLAEEGQQKDISDLQWLKRPGIHWTVEEGWAELKMPLISCTLNNPACI
>Tip_2643
RKPIAGERKSREVCELHWLRYPGISWHLGDGNTRLRARLISVALEDPCAI
>Tip_2644
KKPISGECKTKQTCELHWLNYPGITWHLNDGNTRLRERLLDITLKKPYAY
>Tip_2186
HQPLAGDNEGRRQCPLNWLTRPGVDWLFEEGWAEHSARVLGIALKNPGAL
>Tip_3121
EEFIKKQTERREVSQVRWYVLVEMQGYDEESFKEVTGENLKIAIKDKGPQ
>Tip_3625
EEFLKHDHKRKELSRTRWWLEINGAGFSENQSRDVTGEYLESMAQDKGPV
>Tip_3626
EDFLGHDHARKEISRLRHWLELNGAGFDEQRSREATGEYLENVCQDKGSI
>Tip_2164
NSFLKQLHERKRISEIRWFTQLDNQGYNESTFKNIAAEYLRLVMEIRSPV
>Tip_2531
SGIMNDHDEQRMIQEKVFRIMEGLCWLEDEKWRTAGGTYNAIACQPTGPK
>Tip_2532
GGVQDMNHEQRAILDKQWSAQENIWWFIDAQLRSTGSTYNQFQIQPNGPM
>Tip_823
MVIPAIETKKYEVSEYQWALKRGIYHVFNSEWQRLGYRLTEAKLEATCTQ
>Tip_3078
VEFPQLQSRGYEKSNFDIALATAAYFQLEDKWKVLGFTMSEAELDAIESK
>Tip_3079
IEFPELQSRSYEKSNLDIALRTAAYHQLEDKWKVLGFTLAEAELDAIRTK
>Tip_1054
VYVPQIQSRGFEASNFNIQVARGDYFLLEDKWKRLDLTMNEAELASLESK
>Tip_664
LYFPTFHTEKFEITRNDWAIKRTVHFVIDETWQRLGFKLNPAAMDQVVLQ
>Tip_3843
WVKPNAPENAYETADHSHTLMEVLENVPDHSSEKVGYMVFRAELNDKTAE
>Tip_3844
WVTPQAPDDAEEASDHKFKLLQLVTNIPERADSKYGYMIFHEEINSKLAE
>Tip_577
RPIINAVDKTYQIGAHNWSLDSVFKDAAHQKLNTVSYTLMKAQLKSVDTE
>Tip_4084
YILANCTESTYVVAVNRYLYLRVLTSTEKRQRNIIDKYLMKSEMLANLTA
>Tip_4085
YVLANARDKRHETGVRNYVLLQILIAGERKKLEVVNQYLLRDQMKAVATQ
>Tip_3398
LEWVQRALRRPRCPMIGWNIIVTVSFEPTRRRLGAEGFLFAREFHKRIAK
>Tip_3399
LDWPKRALQKPRVPDSGWNLLLVVNFTMQGRRHKVEDTLFSRKFPNIVAA
>Tip_330
VEYPERIVNKPRLPDVGWAVLLVLNLEPGARQHKVDSALWNSRFEKVVAA
>Tip_750
LMWPESASRLPIVAHRGFPILLKLSLGPGNHYDKVGANFPSARLAAMVPG
>Tip_3469
VTWPASVARRLTIVREGWHTLLKITLSIGLRMDRAGMALADTFLQKGVPQ
>Tip_3470
ITWPDSAVRRPIVAVKGFNVLLLINLGPGPSWDRANHALPDSHLENCVPA
>Tip_3383
QRVPRVVLVQANVDYIEFRTYYKGKMYVVGWRAEFQSGTASRFGNLGEAS
>Tip_3384
ESRPNIILIDANQDYLQFRTYYKGKAHCKAWRAECQIGMLSRFGILAEAT
>Tip_4066
DRSPAIVLTQTKSLYMDFRSYYRGREHTEQWRAEARVGLVARYGIMVDAS
>Tip_4067
ERDESAKMEDVQEDFLNFRSFFNEAEYAKAWAFDAKVDLLDKFAALEYEV
>Tip_1376
DAKPFVVKLDSEEFQIEMKNDYHFGNESKAWKVGLQVGGMGDYDIMAACV
>Tip_1377
EAGPYVVKLDSEEFQLPLKNDYHFGDEDKAEKVGLQTGGVGDYDIIAACM
>Tip_2782
DGKPSAVRLVRDRIKASIKASRAWVDLTAGQAVQIDVGGQALIVKMSQAS
>Tip_3744
SYKEDISKIIKIKFRGLLTGNQLWINICARNCDDDGIIGNNGRIKLSRRR
>Tip_4056
NALGCSVRYVRFDLKVKVLGMGENIDMTNKSCQDFKSAPKSRKIAMANND
>Tip_4057
GEKLCDSRYVKSLLAARMVSEKESVHSKDKTCQDQGTAPESGRVRLRGEL
>Tip_3442
DAKACSKPLIRLEFKAKISGYRGWVDLTAGEASEFDVGAQLSRAKVAGAN
>Tip_3805
NNQPKVTILNPTQAVIGFQGAKGSSEDPGTWRSEMVETLFVNDGLEPYTG
>Tip_3806
NAKPEVKVLEPSSSVLDFKAFLKGTEQSHNWESETQVNLFTNYGMSAKNN
>Tip_2822
KQQGRMVKLALDEQFMDTLAIVIPIDNNLCLQEQNEPSEFSIGDNAVEQK
>Tip_2823
SPKAKVVQVSLGYRFIRRNEIVSLLDNDISAVLRLEIDEFSYPGTFVKEE
>Tip_2379
RKEPSIGQLTPDGEFLDKKAFVVEIDDSQKIPGSGQYSAFASTGSRSRVK
>Tip_3098
LPLAGARELIPEGEFANRQALRSEVNNSGKIKNCGAGALFPCHNSALRTV
>Tip_3099
GPSPGFREPAPDGGFADAKAYAANINDQQKIRNSNLYALYECTGSRLRTS
>Tip_4064
GNLENIGHIISDGDFLTVGAVFFNVDKCPTVRSRNEYENYVVLSGTLRAD
>Tip_4065
GNLPNIGHIVADGDFLTVGAVFLGVDQCPKVRTRGKYASYAVVSGNLRSD
>Tip_1366
IARQMVAELSPQYDFISTTAYFAYIKNNAVIRSKGEYSLYAGRSTHVFTS
>Tip_1367
GSQPRIAELSPGSEFLDTKAFTVYIENNACLRGRGEYALYSGLGSHVRTV
>Tip_1460
NAKPEIIQHITSDGRDNYQELTESNIQVHDIMDKLKFSLYVKCHQSTQNK
>Tip_1461
NAKPEMIQHMVSDGRDDYRELTESTIQVHDITDKLKFSLYVKCHQSTQNK
>Tip_1010
TANSDQKQGMPKAGKDEYNGLVGSEIEVGDLSDQLKFSVYIACNLAGQSK
>Tip_2217
GPNTELAAKSPNRGNKSYPGLNNNDVLKAHLKRVEKFGLLYKCKRILEHK
>Tip_2218
APNTETAAAEPMLGEESYPSLSDSEFLNAGVIYRDKFCLLNKNKRVMTEH
>Tip_1379
GPNSRVGTHSPGHANDDYKGLINHDLASGQATGRVKFGLYVACKKTLEGR
>Tip_4086
GLMPYVGLIGKGKNALDFPGLSNAEMLKGKIRNRCAVAFYKTWKRVLNVM
>Tip_4087
GPLPSVGLYSQEENFQDFAGLNTSEMDKGHLQNQLSIKFYSSYKETLNAL
>Tip_1627
GSIIVFGLTSNAERQGSCSKVDCHKLNAGHVKPKFDLEYWSRYEESINDN
>Tip_1628
WCIIVLGLTANTENEGACAKVDYHKMNAGHVKAKFDLEYWSDYDQKIDDN
>Tip_2684
GPVSLFGLWNASENITGYAKSPFHKLESGLVEIYFAIALWVKYKETEDSK
>Tip_2989
GEVALFGAWNKEEKVSGFPKSPFHELNAHYNEIFFAISLFSRADINEENA
>Tip_2990
AEIALFGVWNNQSKVSGYPESPFHELKSHYVELFFAIVIFSRVNVNEESE
>Tip_1907
GPFPTLNRLQKEDDLQQYSSCLKQEIMKGNLRANIAIRYSTAYEDHVSET
>Tip_1908
APFPTLNRLHEDEELDQRHGCLKESNIVGNMKANIAARYSSAYTKHSTEI
>Tip_1406
CPFPLVDELSEENSLSQYELCMHAAILKAHLKLSVSVSYYTAYRDLLELS
>Tip_1608
GKMATLAQYKDAENLQDFSNLLKLEITHGHLKSRIRLRYYATYKDTVNEA
>Tip_2901
GEFQVSKHMDKDEEAPDLPSLQGRPSRHGPIINNLTVEYYSALRDTIGAA
>Tip_2902
GRFQTINYFREDEECFDLAYSIGCDKKHETVISRLIVVYYGHFRNNLGAA
>Tip_1693
GQLEELANFDKEQEVPDLPTFLSNHVNRTQISDRLKVMYYSGLRDTVGAS
>Tip_298
NPNPRYGQKSSEVKVEAMKGLIQWEVMRQTLRTQLGFKMYSGPKRQERGG
>Tip_2042
TPTSRYGLELIELKINDYKSLIEWELLHGTKGDELGFRMYTNIKRQERAG
>Tip_2043
KLTPKWGSASTRAKIDSYKNLIEGEVTRHNRTTQCTYNLYSGPRTQDGPG
>Tip_711
DEEVDYGRKSVEAELNDVRGFFTWLLFQDKTRWSSGFRKFYMTLKQKRGG
>Tip_712
TEERKFGRKSVDAKIEDKKGLLNWVVFRDKVRWMSAFRWFFTTMKQKRGG
>Tip_687
DNAIQLGYRSEEITVNGIAGIISVSVIRNILHTFGGIDRWNKRKREKRAE
>Tip_1178
NSVVKIGRKSFQNTRGKLQGVVDVAVLRELLYILGWFWTYYNMTRDAHKT
>Tip_1179
NTLVELGRKPLPNSLANIQGMVNFVMLRDLLYTFGWFRLYYSITRDRRGS
>Tip_16
GEQLRYEMNSRGLQSENYKGVVVSNIRRGCLKSRLGLRLYTGSRSKLEGA
>Tip_333
GRQFKWYNVQCGVHASCYKRETVENAGENCVNRRLAFTLWGGKRTLLKNT
>Tip_367
AKIFKADDIARGVNMDNYGVETVNNMGRGSLEYRLVISLYGKERTALRQH
>Tip_1195
AKVFSTREVAKETSMKFYTPEKYNKRAHQTAIWTWKMTIYPRDRTPDQEQ
>Tip_1196
AQLFDTKEVAKGTTMQTYTGETSKNKAHQTAEWSWKMSEYARDRTPAQEQ
>Tip_792
VRLLRAEDSAASPDQDAYGVETDKNRGRGAEEYQFAICLLSRNVSCILQF
>Tip_775
AKVVKSEDVARGINWEGYGVETIGNRNRGAAEYKLAFTMFGKEKTALSQH
>Tip_970
RQQFKFREKEGGLKPTNYKGMFVGHIRRGCVEEKFGTKLYSGTRQKLENV
>Tip_971
RNQLEFGEKEEGLDPIYHKGMLQREIMQGCVHKELSLRLYDGFRSRSSFI
>Tip_132
QQQFKFRDRERGLNSENYKGMVVENVRRGCVESKFGLKLYDGTRAKLENV
>Tip_588
SIEYGIEKTLPSIRLSETMGMVCHRVRSGMIGYGADIVMHIGVERSFEKC
>Tip_3248
SIRWDLHRATPTIRGAVVINVYCFRIKVGISTCEQELMLYVGLTRGFHKC
>Tip_3249
SLDWNLHKVTPSVRTEAVINAYVYRGKVWIISYNADVMLYLQLTKGFTLC
>Tip_510
DIQFNFEKSTPTIRSSDTLGLIVHRVRAGMIGVERDITLYVGIQRGFERC
>Tip_3385
LWEFAYQNENRGAEQQDHIIVARNRAIVAIVGKCVGLVSAKLTVILSKDQ
>Tip_3386
VWEFAYATENSKIQSAEHLIVFVDRSMVAILAIFVGVIIAKKAEVLSKEQ
>Tip_551
SWEHLMSLENSRLPSADQLIIAVNMGMVGFLRIFVGLLLERKVDTVTEES
>Tip_3208
LAEFKFFTEAPRLKTQFAMGTFMNNSGAKYLRSILGINLYLPCQTIIAGC
>Tip_3209
LVAFKFFTEAPKMKSQFVIATFLDYGGPTYLFAVVEINRFTDCQVIIAGC
>Tip_3158
LLEFFFFTESVRVETDDTLGIFQNQGLAAYLRLVLELAVYYRFLLVIESA
>Tip_809
IFDFNFYNVGPNVVATGLLGALTTRMFFGKLGNIVGLLAYLVVDSALEGT
>Tip_980
IYDLNLYKVGPNTCQEGLLGIIVSRMFIDKLGNILKLLFYLAIDNALETE
>Tip_981
IYDLNFFRVGPNICKQGMLGLFMSQMFIDRLGNILGLLFYLQIDDAYEGN
>Tip_1232
LREFEYYIDGPNAPAGGLMGSQTSRLLYGVIRAVLGLLVFLGIEGTVEVA
>Tip_2935
VGAKEFRRVSPNVPTTELRGAFLCRVLLGVSGRVLGIIMCRGMDLKVQSA
>Tip_2936
VNAWELRNENPNVPQNEALGAFVCRELLGRCGTLLSTRLFLGLDTVIESL
>Tip_1270
FANVDFYREGPDVKTNGILAEFVSNTLLGLTGTVLVIILFLGLQDAIAVT
>Tip_1641
SLVFPFSILDPSFGPPYVLQLQVYVESVGSFGMLTWEIAYDGFRQAELGS
>Tip_1642
SLIFPYSAVNPTFGPPFVLGLLVEIETVGTFGMFTWELAYNGFKKAALGA
>Tip_2135
VLMFFYYTPTPGLGKIIMVGLIIQKATGSELGIFEHGLDYDVIKAGGFRR
>Tip_2136
VLWFFYYTPTPGLGKIILVGMIIQKATGSELAIFEHGLDYAVIKAGGFRR
>Tip_1435
ALIYFYYVPTPGFGKLIMMGLVVQESTGSEFAIFEYSVGHEAIKAGGFRR
>Tip_2258
VCMHCRYNKAMAIGKQYAFGLTSTEKNGALVAVRAFDLTQVAMRSAVLRA
>Tip_2259
VCLHCTNSTPIALGTFYAYGMAATDKNGAMYGVRSYQLSKLGVRSGIVRA
>Tip_2254
TIIFSYFTMKVKIAQTFAFGIAVRDSRDARFGLGQYAASDVEKSSRIFVA
>Tip_2255
TILFLKYTICVAIGMFWAFGLTVNDTHDALFGVFTYEVSDAGMKSGVFRK
>Tip_612
RMISTYFMAASVAQLLFVLGLAPQEKSEKRSGLIEYQLVYQSFKTICGVE
>Tip_613
LPVYTYLISTSVAQLFFVVDLVPDEMAEKRYGMAESELAYQSFKTLATME
>Tip_79
SMLFAIYAQLPSLGTLFLISLLVQESTASMFGMFAFDLGFSKYEKYMYRV
>Tip_80
VLIFVYYVLSPTLGTLILLGLIVEETADALFGSMAYALGFAEIKKATFKQ
>Tip_603
AFLILFPAKSIPSSTPMILALLVLTESVMLRENYNWELIFNGMKEASMRS
>Tip_2700
EVVILGPAKSLAMGGAYTLYLLELIRALKISGAVDLKILYYKLDNTSLSE
>Tip_3369
EVMILGPAKAFPLGGAYVLFFLELIQQVRLMGEYDFKQLYYGINNTSLTE
>Tip_3370
QLVILGVSRSLPMGGSYLLYLLELIRALQILGEYDFRMLYYGQDNDSLTD
>Tip_1617
TMFIVYTTQSRSMGCNLIVGLMLLMEVIMLNGNFIIGLGFHGGEESAFAG
>Tip_1618
SSLFIYPAKAISLACNIAVGLIVVLEVVMLTGNFTMELLFNGIREAALRE
>Tip_2035
AMNIQYGRHPPAKASIIMLIMMVRVIRQHVMQKFMVPLKQVAGNDSGFGE
>Tip_2036
SMQIQYGKQTPALRSLVLLIMVLNSVRQSTLGRLMVHLRHVLNNGAGIGD
>Tip_2295
ALTLQYGVEPPNLAVFLFLVADINIVQQFSMANFMMKLKTVRFSDAALQD
>Tip_2296
SINVGHGREPSSLAQVILVILAINVVEEFEEAEVQMEVRKAQLRNGNVGE
>Tip_695
AMRVQYSLHTPALTGMFPLRIVVNIVLAENRGRLLANLEHIAFSNDGVGN
>Tip_302
ALNVQYAKQKPALSALYVLGLIFDVILAETLGRILTDLEHVAFNNDGLGD
>Tip_156
NVKVRYDQLRASVGGIYLLGMVIDVAISRALGKIQSKLGYADYHEDIMGN
>Tip_353
RIYFEYIEDSPHLYNNCIVAMIAQLVMDSQLNRLSEKEAYYPTKVGKSKL
>Tip_2760
DLHLTYSKISPSQYKKCLLGLVPILEMDRGLDRVCCKTGYMGTKIHLHGA
>Tip_2761
DIRIRYSKLNPSQYKRCLTGLIPMLSMDHGTDQVCCKTGYMGDKIRLDGA
>Tip_1346
KRNLERTLQDPALRRELLVGILTVICMNKPLGRTRGLVGYISLRIDEKNL
>Tip_1347
RFHLIHTKQTPALYRQLLLSILPVITRDQILGRLRGLTGMISLKVNQSGL
>Tip_340
DLRRSYPKMDPNLWPHGILAQVAFLVINQMVDKVTGKESLLGFKPNPIGD
>Tip_3922
SIEQSFPRQSPGRGAPYILGEARAVLIPNALHKLSAKIAHVGYRKRVVAD
>Tip_3923
SIEAKYVKQKPGRPEPFIVGEIKAVSFPENINILTALLRWVGYVNIIVGK
>Tip_1215
RPPRDSPLHLSGEDVLAKMDEINQLISPTLLQPLPAANSFCDLRNRLLRI
>Tip_1216
RPPRHSPLELSGREVLNRLSDINNLLTPAILHALSSSYTVVGLQNKYIST
>Tip_820
YVPTSTAIKAPGKGIKVVLGQVDKLMMPSQLRVLPARYAFINTLLRVGDA
>Tip_3016
NIPSRSPVQLTGTSCAGVFSEIGQIMKQSVNKKLASDYVMLALKKNYKDS
>Tip_3017
RIPTRKPLKINGIRLAMTLPEIAKLMENTIDKILTASGILLTLKKHYRDN
>Tip_1455
YVPEQSPVELSGRELAKLLGETAQILSVSVTKILPAQYKLAGVKRRVKDD
>Tip_888
AIAQKNPAQTNGRSLPYILGEYAQIVAQAVLQIFPAEYMIVGMKKRTVDD
>Tip_109
NIRLAHAKESPNISVPFVLGLILLIVVPESLHRITYKLAYIGFKQRAIGE
>Tip_17
DMELIYKRPNPGFSAPYILSIVVQGATRRVLPMLGGPIEYAGYQMKALGD
>Tip_1681
LFVLQYRVKARNLRTEDVLGVILEKVTSDLLGMVIPKFLYIAFKTALEGT
>Tip_3588
LFLPDFRARKSKLKLERILGVAFTRNKCDGLRILLIGLEFLGVQHEILSP
>Tip_3589
MFIFNFRVQKGNARTESILGVPFEMLICNALGVVVFEMQYFGIKQVLKGP
>Tip_428
NPKFNRKYEGDDYTPKEIIGLIQAGVRKEILGYKNGKCLLIAIQLNYEGE
>Tip_484
NNSYNVSDENTNVKPTEILGVIITDARVGLAGYESGKCKFKCTVRRYSGS
>Tip_1097
NSSLNISNENKDIRPPEILGILITAVRAGLAGFDVGNVIFVGVVRRYQGS
>Tip_2705
NGEFNIRNRDEDIRPCQIVGALIADLRSDDQGFTTGKTVFMCQLRKYAGG
>Tip_4074
SSGLNIADNNQQVRPWDVVGVVCAGVFVTSGGYETSECFLVAIVRHNGGS
>Tip_4075
NTGLNICNQTDDCRPWEILSLLMASVPTSWEGYEMGKSLLLFILRHNGGA
>Tip_1582
NQRFNISNQSPDGRPPYEVGLVILTTKCGTLGYEKARFLFVCITQRFVSA
>Tip_1583
CSRDQAAREKPNTRPPRESGTFVLSVQCNIIGHITPRNLYVCITERRAAL
>Tip_2492
NSKFRISNENPDVRPPDILGIVVTAVKAGILTYEKPKTLFVIVTQRFEGS
>Tip_2493
NYKFNIGNLTPGVMVPKILTITTTGVDANLLAYESPKTMFARVTERVKGS
>Tip_704
TKDYGASTSPGKAALPDIHKMFRIKVSDHAGVLAHGFAIFSAVEAGLEEV
>Tip_705
SKEYGSSSKPGQAPLPDIMRAFQIKCDGDAAVLAHGFGVFMANRDGLEDE
>Tip_1226
SRKFGVPDVAAERQFPELERATKEELEGAMATVVLEFDAIEAVIKGFGEL
>Tip_3068
ARIFGIPDILAERQFPENDRGTQEDLEAATTTLVLELDALEAVIKGFGDF
>Tip_3069
ARIFGVPDILSEPEFPDHERSTQEELEGAMKTIVLDFDAIEAVIKGFGAF
>Tip_1281
SEKYGVPDTAHEKQFPALALATKEEQAAFVGNIVLEFSAIEAVIRGFGKL
>Tip_740
TRKFGAPELLCERQLPEFETMNTEERKGAMKATVLEFDALSAVIKEYEEQ
>Tip_3520
PALMDEPEFDEELKAPEVQYQIMTGPKASVAIVEIILGVLVRMPDDVGKN
>Tip_3521
PRDVSEPKFKRAIQNNDIKYRILPGHEAGAAIVKLLLVYFVKSPDDVNEK
>Tip_817
PKKMNDPKWASVVKSPELQYDAVSATKAATVVATLKVNILVASPDNVTQA
>Tip_1427
LMDIGQPSELKVSIIVEFDIMLSQSDSIGVTINSYTVSILPVVPTTICEQ
>Tip_1428
FIEVGEPLLTDAAQHPEFRLHLKNLEQISQSLSSYTAMIHSQLPSTKVQP
>Tip_2075
MLEVGEPVLLSVGQMPRFGLKLNKSEQIGVTVNSYAVSVFPYVPTLLFEP
>Tip_2797
KSCIRNAILCSVSEIPKFNYMLKEGQQNNINLSSKSVSVWTFVPLLTFSP
>Tip_3276
MLALGEPVMAFFHSLTINNIRMDPGQNSGIEITEYDTSVNTWIPTVLQDK
>Tip_3406
LFNHDKATLVYFESVTYNMFRVKIAEADGIDVNKNSPLVFIHTPTVCHDD
>Tip_3407
MLAFGQYVLTYYGSMTYDNFRMRLGEAEAVEVSEFTPLVFIHIPTVCHDD
>Tip_1167
LLTAGEPSLQCEDELPDDGVSLEKLVKLGVAQGGDTVALYVSTPTSIIEP
>Tip_1168
LIAAGAPSLLKIPELPEFGLKIAKLAKIGVAMDAYTVVMFPYVPTTLVEA
>Tip_796
PEKVIEPDFQSVGHIPEVKFRIKKGWDEAGRLIRYTIAVYVYTPKEVTAP
>Tip_129
PKVLDPPRYRTGIRSPDLSHELVKICNAANTAMSYDLAEFMIKTAGKARP
>Tip_948
TATVGEPKFMSDLNYPALRVLILEQLRGRVLDLPTGRGKEVSDQTGGDPS
>Tip_949
TTSVGEPKYVSEPNYSGLKQLFLRQLQGPVLDFPFGRGKDIIDHNGGAPS
>Tip_3801
EQFMGVPLFDSVVGYPDIDAPLQDTLKLAGFELAVCEGKPVSNNEGLPEH
>Tip_3802
PAFIGLPQFEELTTYPDLRTPLADTHWFPGSNLTIVEGEQVNNNDGIDQA
>Tip_532
RGDVGLPPLPTRYGYDAIINPGQFHFTNAVIILNSVSHVLLPARETLRSH
>Tip_533
RGEIGVNPFTTRDDKPDLIGSGRFRIREASFVINLSGKILLPIQDTFQAH
>Tip_3730
PPMLTSVVASCKLRLVQFFAPFALRLSNDIMNVDIVVDQIQEQVEDVQHS
>Tip_3731
QPMLTSLVSSCKLGLTRFFRPFSMDLSNHILNVDVVLDQITKRVEDVEHS
>Tip_3359
LPMLNAAMLSLRLPLDRTIKPAAVRTDSEVLAYEVVVNELKEQEKELKAG
>Tip_3040
PPILEAPVYDIRMVQGRLLDPAELKLRGVILIHDLDSAIFPDHKRYLDQN
>Tip_3944
PPVLNMTMRELRIVVLRLFEPESFKVCGLVMSFSINEVLRPFQMEDVKDQ
>Tip_3945
PPALNLPLYDLKIITFRVLDEENFKYRGVVVKLSINEAITPWQSEDLDNR
>Tip_2041
PPALNLPMFDLRIITLRLFEPESFKIRGLVILLSIGEAVTPVQMEDLESR
>Tip_1403
PAAMDLPIFELRVIAIRIFEPESCKFRSLVILLSLYASLTPAQMVNLESR
>Tip_2758
APQVNTALWDLRVVALEVTERENFKMDAIAIMIELGESIAPIKIGGYEAE
>Tip_2759
HPTVNKEVWGLRVVALRVTERENYKMDVVAIIVELGEGIAPIKVKGNEAP
>Tip_943
CPTLNTAVWDLKVVALSATERDVFKSASTAVIVELGEPIADIQLGSYEVE
>Tip_1323
PKVIDLEMNDVKIALPKYIEPNEFKQRGQIILWDIAVKVCPDENESIEKK
>Tip_1324
PEVTDTAMFDLRLALPKFTDSNEVRIGGGVVIFDLGILVPPDERETLQAQ
>Tip_305
AKTVGCPSFDTQISYPKFMRPNEFRLRGQIIVFSERLKILPDEKETIEAK
>Tip_56
NKHLGTPSGENKAKWSGRMNTVQSKLRGAIKVMALAIGIALAVDDGVIRA
>Tip_1100
NAKLGAPSSDKKAYWKDHLRTVQEKLNSVIAVAALGLGTFMAVDQGMEEA
>Tip_1694
HVTIGTPIVAKAVAPTDGLKSVSERFTARISQLSLGLGIFMTVNDGLEKS
>Tip_1695
NVKIGSPVTAKAVAPTDNLHSVSESLTARVSSLCLGLGLFIAVNDGIEKS
>Tip_1220
NEKIINPGTGKAIDPEKGFVETKEQFSANQETLSRGLGLFMAINDGDREA
>Tip_1221
KKKLADASSVKAVSPTNGLKTASEEFAANGSTPALAIGLYMAVHDGVEEQ
>Tip_851
QSDLCIANSEKKQAKPPFKPEARNENRPLIVGYRWGINMWLTAVNREWDS
>Tip_3477
RSTFCVAMCEESWPPPPFNPKDLADSRQKVIGFHWTIYLFMHIVERELDE
>Tip_3478
QSRICVAMCEENWTPPKFSPPDKAEERNKAIQFHWALYLFTFIARYRFEE
>Tip_1498
RSTFCISNCEESLSKPPFNPKARAESRNQIVGFHWCVNLFMNIVQKAWDS
>Tip_159
QFCICASEYHVEHSNAPYSNNQIRNAKQTAQAGKIAVGTFMQTVFKAWEV
>Tip_2857
ATDDATDSGDTELSVAASAPNELNQKGVKTNPGYLILAEYAEDQDVKMTF
>Tip_2858
KLQEAGNSGQLKLEVACATPKDINEALADARGGSAGKQELVERVDKSLTF
>Tip_1723
RKDQCADSVLTDFTVAPLTPKRWAIADELAKSCRGAEAEYLAHLDATWEL
>Tip_2701
LVPGCTHQIQRRLAPAEGSEKPLVLSRRVYKSQGLSRGTFGQIIDRIWDV
>Tip_2702
VAPGVVYQVEKKLGGAFGLQKPIFIAHQACKSAGLKHGEFQQFSGKLFAT
>Tip_2266
IVPQAIREAMIKLENGEDQPFPIAITRKWFKGGRFSHGTFAKLISSVLRV
>Tip_273
RNSDAMKGGFAKCAGPELNPRREKIDKKLVEPMHKNLGKIVARLVDGTEI
>Tip_1592
KGAACLRGMYVKEADRPGVPTRVVVEAGVIQPQPLGYWKEAGWLVDILLI
>Tip_1593
CRTAKLQGIYTSLADGVILDTTMAISNILLEPATLGFGRKCGFITNQCHL
>Tip_1096
RGANCIRGSYRKSASPPLTPRRERVDKRLVDPERLGLGKICGWINEAVEI
>Tip_681
YFDAQELLEKDLNKSVDLTGTRKLVMNKLKQTSSLGELDTSDARDPLFNS
>Tip_682
FYEARNLLGIPHKVPIDFEARRKEIMDFIKHSIALADLDVQGWRDPMLNN
>Tip_1244
FICAATYIDEAKKMNLELAPARKDIHDGLKYGRNLDDDEIRGWRNSFVDS
>Tip_1245
FVEGATPIGTSSKLYAELTPTRKDIQKNRERAPGVNEDEIIGWRSSFANA
>Tip_423
LVATAAWLAKSNRVNLALSPPGAEIRESLKRGVKIQGDEDVRWRSSFVNG
>Tip_270
LADRANWIGLTQAQGFKLSTTNDSIAEPLAKVQGITANEERAGTASLHGV
>Tip_767
LVEMATWMGPLKAYGFKLTAAGQGVEGSNVLPVGSSHDEEHGNTVVFVQN
>Tip_768
LKEKGNWLELCKSLGYLLAPLTDNIEESLACMIGLDHDDQDGYAASFTDH
>Tip_346
TVASVVWISADAQVDMEMNICSSVIEEDFKKVVKVAKDGATSWYHAFMEI
>Tip_2629
TIAYIPVEVQDDRAESDVVGIGGYVQVENMDLIPVSRGTYVLWVDRFMEL
>Tip_3825
SLDFMPWSTQDAQAEMDVAGITGWLEDEVEHAVSSSQDGYQLLNDRFMEL
>Tip_3826
ALEVVPWSLQDAKRAMQIAGITGITEDKVDHPRSVSNNGYQVWDERYVEL
>Tip_2284
EYAMVAYVQLAARIVREFAGCIQAIAEELEKLLNRAEKELTPWTNKFFKL
>Tip_2285
EFALVAFIHLAAMVVGVFAACIEVVSEKIPKLLNKAQTELTPWTGKFYEL
>Tip_2280
EYAFISWMTINHQADTELPGCIQVVEEDVEKVMKVSKDGLTMWKNQFVKM
>Tip_2281
DYVFVSRITGDGNLQVDLAGCVQVVEEDFERTRRTSKDGYGIWNETIVQM
>Tip_1554
EYEYIAWVASSSQVKCDMIGYLQIIGDEIDKTKDINKDFITKWHKEILEL
>Tip_668
DVRPMRHVAVSTDLGLEVTTEVARISEHTRSVIKVAKRGYTKYVSVCASV
>Tip_2096
PVKKTKWEMPLPDINVNDNAFVVAAVNNTPAVKKLHKQKNCFWVPIFGRT
>Tip_2793
PLTRMQWSMPNPDVDTENSRSTGAQVNVIPAVTRGYRKQFFYWLALTGGP
>Tip_2794
PAKRHKFAVPNADLETDDTKSLGVQFNSIPEIRDMHLKKQFFWLSLSATQ
>Tip_1660
AIKKLKWILVNPDINLELNATEGATLDKVPALRKTKSKELNIWVAISTSA
>Tip_530
QVSTVGWIIADSRIDWEMKKASHGLESDARKVLRVVRDGLSLWLFAYVEV
>Tip_1445
AVNMFPWVAFTHEIDNEYDPCAETVEDEWKHIARTRKEILTMWGSPFTQL
>Tip_3778
DQKKGAVAIFNNGIDSSQKPTESMLPGVFERIGNPANDVVYSYGNMFSKL
>Tip_3779
ERQEEDITILQTGLNDAESTFDLLIPACLDGAGNSQATVLVHYGRMFKRT
>Tip_3200
IIRKSPVTAVSEGFNDSCADRNQLVPTCFDRVGYTRKDVIQAFGTTFNKV
>Tip_1746
ILNKHPWQALCHRIDNQYDPCKRIVDSEWENIVMARADLITLWGDACSFL
>Tip_749
FLTSLSLIGYSSDINFELNPVVDKTEGEFDKAMYVTEDVEDPWTYVFIVF
>Tip_2529
LISNLSTIGYARDLEWAVYPTVMTNIDKVNTDMQVTQATLVIYNFDYVAM
>Tip_2530
LLEGLSTTGWTADWRWATDPKAMASMDEVETNFEVCQGILALRNYEYVAL
>Tip_1965
LLAWMSEIGYAVELDFQLDPTIESSLESFDTAIAVTEGVVSICSYRFVVM
>Tip_167
TLNTWTWIPWLKWEQIPRTPVLERSRKKLAHSIEIAVEGSVAWVFDRLDM
>Tip_1490
KINTRLWVPYIKFHQAKQYAILERGNPQLGFAIKSAIEKTASWTFTIVHF
>Tip_2490
KLNASMWFPWYKWQQVPQTSIVGRTHKQLGYAIQIHAEGSVAFLFDRVFM
>Tip_2491
NFNIADWIPWVKWQQVPQTSIVGSNHRQLGYIDQVYVDGSAALIFSRVAI
>Tip_291
DKDTFRCMAWIQMAELEDLPKIQHGARDAGYKISMTTQGSQGWLLRQFGV
>Tip_2073
EIQGTLWMHYLKEKHMSQVPELTDGSPEMGFTTKNYLEDTLEWITIRFDA
>Tip_2074
RTGMAVRMPSQKPPNVDVVPGLKAGSPDAGYTLDNYLADTIGWLTLLFNA
>Tip_1411
KVSPCLQIPYLKTKEITTVPALKNGSGYAGFITKMYLQDSLGRLTMAFDS
>Tip_1065
KLNTNVWLALVKELQMADSPGLRQGDCASAYFITQYLKRDVGWLYMKFEA
>Tip_1066
KFDRSIWLGFIENLEVGSSPQLREGSCIGEYVISQYIRNDVALLYSKVKG
>Tip_756
RHGYIMAEGDPAMLVEPCTPSSQETSREAPLRFQVSIGKAVVIMKRVWDT
>Tip_757
RTGYVTGEGVPSIRMKPCTPDAERTDRNAPLAFQVTLGKMMLIVRRDWNV
>Tip_2903
CGLKRLLRGGKTVKEFRYSSSPRSTYTGTELVAEEKSENFTIFYPLTVQQ
>Tip_2904
CGLMLLLESYKIVQNFRFAHTRQESAKALVVILYEVLNGFIILYPLSLKR
>Tip_3979
VAAKLQIVGAIVFGGFRHHYSDTPSSPQLSLLFHASLGDLLIVATEVIQQ
>Tip_3980
VEAQLMISGDNIFEGFRYQSSDEAYAKNLSLLFELSLGDLLMVISEVIQQ
>Tip_3726
TRIHIQQNKESTIRCIPMTPTEHDYTEVCEIVFEASVGKFLTVSTDAIHA
>Tip_3727
SRLGLMANGDTTLRAFPFTPIDRDYTEVLEIIFEIAVGEFVLVSTDAIHT
>Tip_3895
RSAFMRVNGDTTLSEFPFTPALQDEAKTIILGFEVNLGELVFGVTRAIYT
>Tip_3896
HYTWYDVDGRETISVVPVTPSRPEEAKTIVFGFEVNVGELALKISPTLYK
>Tip_3457
VPRHFTTTRSTHFNFIPILPKAQHTKKSGKVVNAFGLGFLLLLLEWAWTG
>Tip_3458
IPQHFLKTKDALIKLMPLLATSKKSHKKFAPNNKLTGALLQLVLEWGWDS
>Tip_731
IPKQFVNSLEAALKLISKMPDAKKPKRLVALTYKMRVSLVRQLLEWEYTG
>Tip_541
ITQHFFNTLELLVNMIPLIESSKTTRKALAIVHELGSGLILMLLELGWIG
>Tip_568
KVPFTLPDYAFRLSYPPRVPTAEENRRALVMGAEVKINICLLIIAIKWRF
>Tip_569
HTRYSLPQYESKVSLPPKSPNERDSRRTIVMGQEVNIGLALLLFKWGWQC
>Tip_579
HRLLTESEIDGRVAKVPRIPWTKDEERDRIFHVHYNLAFIFGLSKVPLDV
>Tip_1436
KPVAIGASKGDRIAVVFRIPWLRNADRKASNKKVSDFGFFLGNLAITWQL
>Tip_2268
KLVLTNTVMNGASADPPRLPWNRLSRRASVQCNHDDLGFFAGTASISFTA
>Tip_2269
KKILLRIILAGALADLPRIPYTKVSQRTAIVLHHQDLGFFLGFTAVSWTA
>Tip_2128
EQVPIDAVIRHALSVSYEVPWTQPSDTMDHHGMQHELPFLVGHTAITWNV
>Tip_1267
QQILIKANVDAAFAECGRVPWSKEVAKDAVHAVHYSLRFLSGFNKISWGS
>Tip_200
EALLCESKIDGRVADLPKLPWSRNQEQDRVFAYQFNIAAIFGYAKVTPDA
>Tip_3877
NLLVLEHVMDIRTQRRPWIASKDKDLELNFWDYHWANIVLQVVPDTLKAA
>Tip_3878
NLLWLEREQDIRVQKKPWVVQKETDLRLRFWGSHWDDIILMAVPDTFVEA
>Tip_1020
RVELCSEEDDSNADAKPYLDLEEKRQKESLWKHDYTAVIVEVLPDTLKAA
>Tip_758
PVLYAGSPFNDVMTSRASAPFTTKERQELVWGRHFVVITILEISDTLGYK
>Tip_759
PVLWAGEPADDVQSEKAYAAFVIKKKKQLIWGYVYVVITILALTDSLYTK
>Tip_371
RILWACSPADMILHQKDYPAFSRRQRREILFSWHPTTLFLLAVTDCIFDA
>Tip_5
QLRCPPRLAQGGITIPVHSLILTGEGRYSLIAFKLGLNVFVDVRKRLWEQ
>Tip_3936
KSKDALKDINGSDVVISSETILVNESAERALGLLASRAAMLDLRVKVLLH
>Tip_3937
KSREVSDEIGNLIRVTVKMQLFVDQSAQNSIGADVTDAVEVDLIKKVYHH
>Tip_238
KHKSRQNQIRGRIALALCARVFLTEAAIATNSMKQRSLMFVEAYRREGSA
>Tip_485
KITSRRAQGRVKIRMKTDIGIVFGAHTPGPASVKQNSFMYVATHRRDASS
>Tip_1274
KDNTKKGHSQCRLKASPVCQIQLIKKAEETQSMNQKVVMTIVEHPRTTDY
>Tip_3256
RTTTLRSKQNCRLEMKAAASVEMIEREEPDKVLDHTMVIAPTEYVMTDKI
>Tip_3257
RTTTFRSKQACKLNMKNAASIEYMTKEEGDKVLEHTTAFFINEYVMTDGI
>Tip_1584
RFDSSQAHTGCQLKVTPICPIRFIKTSEENASFYQKRVIFISEYTTTNTY
>Tip_3088
RRISKRKHLNGQITLAIAGGAMLNTAAENNETTKSQVLLFVATYWKITPA
>Tip_3089
RRCAERKHFDGHITLLIVGGTMMTEAAKNADTARSQVLLFVENYRRITLA
>Tip_2130
GNHVHIGRLPGIVEVKYSSQFTDNKHFEALPRTADGLFVILETNTRFSRM
>Tip_3926
HETVYNLVMEGKLVIESPNIELATRVLNFMPENLAGAYVRARDQLSEEDF
>Tip_3927
PESVYHLAMEGQVIIELPDTEMTTKSLHVLPETLAGGYIRLENQLEEVDL
>Tip_2719
YESAIMAANQGNMVAGTPPLFVNRRTVNTQPRQLTGAYTRLDAPLSIGQV
>Tip_70
IATLILEMIPGIPSLAYEARYTSDKDLEGFQRATGSLFLRLISQLRLGRM
>Tip_3104
TARAPLADWTSYLQLKETGRALDNTKVATAEVLKDEMVLYVETERDADNL
>Tip_3983
IHTAPLQQFTRYVDIEDKGDALEKKALEALVLMQPHMALMIEHDRRKTHL
>Tip_3984
LHVAPLQEFTSYIQQADKGTVMDSKSVDCVVLLQDEMLLNLDHDRRKNNL
>Tip_1946
KKMFPVKRANQVFSLSARANLFTGAIDHIETAFDLDVAKSVKLEPVAFAL
>Tip_1947
KAMIPKRRARKHFSIAARQDVWTGSIEDVAVEFNFEVANFQNLETRVYAK
>Tip_246
KAKDHERRGMAFCRSTEDTQAWTDGIFDAIVRNIFATQRVLALQQRAWGI
>Tip_247
RLPNLEERGQSCSRVIKDFLLWYGGLSDAIFEFCFSVQKVLTLQRRAYAG
>Tip_840
RTREVSRRSLGCYLSSETEHLFSANLEEGLVKIASANNSAFSITASVLPG
>Tip_4080
GNNDITDRRVALLNASEEEKRRKPSLPMGYSKLAMTAKATVDIPLTKRIE
>Tip_4081
EGDKITDRKKIIQDGTNKEARRRWLLPIGLSEMSVNARETADIPTTKKVA
>Tip_2236
SDNHIVDRRVANLNAIHQEKAKAPSLPTGFSKLHLTVKASLDLPLTKRRQ
>Tip_1970
SNHDETDLRLARLSVTGAEKLRKLTLPIGFATLTLAVSEVISLPRTRRPE
>Tip_1034
SHRRVQNKELSCFGASTNERLKTMTLSIGFDRLTLAVKSAFTLPKTARAG
>Tip_954
KIAEALPHKEYSIELSKQDAVWAGDFIDFIIKHAYEQSKLFVSNPRACGG
>Tip_2766
KIAGAMWHEEYSINLNKNNAEWSGDLIDFTIKYAYDQVKFFVDAAQAAGG
>Tip_2767
RVADAIHRKKFRVNLQSNRALWGGDLIDFVIKHSDNRLKYLVDKPRATGA
>Tip_1138
KIGKHPKNLTYSCELGQNQDLWRVDHQDTKIKYAFTLMVSLPDSPRAHSA
>Tip_3621
EFGPFTEDVEYGCVIPIIGMQYTNNCSEVVGKHPLRILRFQTSSPNSHHG
>Tip_3622
AITRDPNDYKMFVVLQVLMMAFKTEYSEKQGKYAFELMHFMTNTPNAQTG
>Tip_3455
DCCHRAYETAATSEDYLKDELWNKGIAHAAVKYTRDRVHFNTEDPMNPVT
>Tip_3456
DCCHKVYEVSKTFEISRKDQLWNFAITHAFTNFCHKVDEVKESDPANPTF
>Tip_3187
DVTTTPQAVAEKYEIHQAEDVQTGAVSHRAVAYHRDIFDFRPSEFRSPLG
>Tip_3188
DCKKNPEVLSFRYDILEKNDIWNAEVDYRFAAFQWYFFYYKPSEFRAPLG
>Tip_610
KQTEKPKDASEACDITRHDGLWTGGMAPIIIKYAAELVKFSKDNTKAQAG
>Tip_3014
EEFITKKKATHIFMLAGTSMAVPCQVNKVTLRLDKGLKSQGSWAFHIFSS
>Tip_3015
KGLMKRERAQNIFPMSGETTSIPNGIPKVLLQLSTGLAALTETQFDAIVR
>Tip_593
KAALKNENASNVITMTRRSIYMVKEHKKVTVALSFGLSIGRDHQFFIYAA
>Tip_2202
KARVEQDKKPNGITLTNENHVVVDGTEEVMLTFDMEVVTLGQLQFRIFSA
>Tip_2203
KARLERDRKPNGLSLTNYNNLVVDGQEEVMASFDFECVSLGHLQFHGFSA
>Tip_1331
KAIIKQEKANNVLAITGYTTIIVGGLEELMATLNLEIICIGHTQFHVFAT
>Tip_2374
NGLIRDERRDNLFDLEGKVTTAIGGLYDALVSIHFAFGLLPDVMVHAHMI
>Tip_2679
LKILNKQIDGKKLSLESKCSILKGAIHDMVVGMRFCAALQPLAASNGYLT
>Tip_2680
EGLYQKELGGKVVSLESKSSIAKGGIHKMLVGLRFTACLQALSLFNAYMT
>Tip_113
CAMLRQERAQKVFELTSQNTVTNGDIDEITVEMSFNLALFANMQKKVYMA
>Tip_1360
CSMLRQERVRQVTQRSLNKLNDDADIEEIYLGFTAPLVFLSDVQVEIALE
>Tip_1361
VSLMQKERVRQVNERSINKLNHSGTIEAIYLEFSYPIILIEELQIEMCLA
>Tip_343
RHFSKNRGRRDALKMRIDNVVVYKASAGTVLKLEATLPALQTIVTKPLFR
>Tip_344
RERSRNQFKESEVKFRTHDVISNPAGSQAFIQVRSEERQLKTIVNRPNAK
>Tip_97
REFSEKRRDANAIKIQVGKTVVAGASSKVVVKLKADILILKQMWLESMAK
>Tip_1890
RIAFRAHFIARRLRLPEMINALRRSLIEELSAANWVHGTFLEKGSRLVKV
>Tip_1891
RTAFNVDFVEGKIQLPALPNSLTASLMEGLGCINWVMGTFMAAGFRMYDV
>Tip_2038
LVRFDQRFVQAPIELPILLDSLENSLADRLDYLGWIAGIFFAMKFTEYDV
>Tip_2039
RTAFNVRFVDGKIELPALINALKNSLIEGLSAVTWIQGMFFAIGLCRYDV
>Tip_2894
DALRHFEYLRSRVGFPSLLTALITHFSVACVIVLWSDNVVLSSNGKLYNL
>Tip_2895
EALHNFEYLRGRTKFPQLLTELISHFSVAAAVILWSENIVLGSNGKIYVI
>Tip_3096
DALHNVENINGHIEFPSRLTQIMESTSTKLGILLVASNLLVGVNKTMYSI
>Tip_3097
NVVHNFEMFEGKLKIPPRLSEIIDCINQGCGVLQWSSKMLLGYHNSPFDL
>Tip_378
QEPRDLKYLKGRIHTCTLMMNRGSPLRQAQSVLVWPRNIAMGLGDGRSNL
>Tip_2425
EEPYHVKYLDGNWTTNSLLGEVVEPILETQLISLEAHTCMLMLGYEPYHL
>Tip_2426
QELWYTQFVEATWTISRLIGNLIGPVLDVQTIAVWAQACLLLLAHDIYNF
>Tip_698
DDKFLIKFLEENWHTNPFITDLVNPLLQAQAVALMTRAFMMAMGHDRYNF
>Tip_3881
QETYGMEFADGRLYIPKLIDNLTNRPSSAVPIVLWGRKLYMGLGDQLYNM
>Tip_3882
LETHGLELADGRLELPRIIKNLTNRPGSAIPIVIWGRKLVLGLGDKLYNV
>Tip_1895
KAKYALEFVEGRLEIAKLRATLFNSASGALHAVFWEQKLLMQLGDRRWNV
>Tip_220
GTALNLEFVGGKIKLPSLLTALKNSLNEGLSAVTYAQGIFMGIGFRVYDV
>Tip_2398
GLSFSLEFVDLEIKLRALISALKQTLTEGLSAVTWAQGIFMGVGYRIYDK
>Tip_2399
RTSVSLEFIEGKIRLQALVSALKNSLTEGLSAVTWAQGIFMGVAFRIYDK
>Tip_1151
ALAYSMPIMQAKAELPGSIKALEQALTGMIGSLVYIFGIPVGVMFEEESN
>Tip_1152
ALDYTFPPMQEKSEMPPQIQDLGQGLQASEGPVTLIEGTPAGAPITKVRG
>Tip_1057
KLGYGFPRVQTGVSFIGNMKGMHLGFVGSVGPLTFVEGIKAQRCIIRAKK
>Tip_2343
ALSYKLPIMRLSNVLPGNLKAVNLGATDSVDPFLYIQGCKSANAVDKIGT
>Tip_2344
ALSYKLPLMKVSTELPGNVKAVNLGATGNIDPFMFVEGIKTSRAVDKINS
>Tip_215
ITAFNLDLFDQRIALASTLRALNTDVNDLFGNVNSLVGIPTGTQIDIIEK
>Tip_216
RVTYSLPVLDANVKFVAIVRNVVSEVAKLHGYGDVLLGIPTGSAFHITEK
>Tip_66
RTAFNVDLVEGKVKLPALINVLKNSLTEGLSAVTWAQGIFIGIGFRLYDV
>Tip_35
RNAFYQDYGEGKIKLPSLLNRAKSGLVKDLAGVEWNGGMFIGVGARLYDA
>Tip_1000
RQAFQVAYANGVVRASASKDSIRDQNGEGINASTNKNGFAEALPMSDWEL
>Tip_1697
GETFQVAYCTGLADDSQAKPILRDDPIKGLTSSNDKAGFAQLAVMLDWVL
>Tip_3957
GQLFQVAFCVAVSEGNKAMPALRDEYIEGVEPNRTQTGQVSEILMAHWVF
>Tip_3958
GETFAINYCIALSEAEKAMPILQDKYLEGIEAARTHTGYVTELVMARWVL
>Tip_3761
GKSFHLKEPQSTIETKGIRPALHGAFLKGIRPASLAPNYPKNLAMAFRVY
>Tip_3762
GKAFQMAEGDANIEPRLLSPVLCGEFIEGIAPTPLSTACLDLITILSLSF
>Tip_2609
KYAFSLDFSEGDYQQPSLLDNLHVNSLQCVEGSCWGIFLFTKIGDRDLEC
>Tip_3131
DKALSLPSKVADLPPPTGVNGIQEKQLKCVNGKAWIIYLLMALGDKGFEC
>Tip_3132
EKAFSLPATETKIQPPTGVDGLHERLLKCTDGNEWTISLFLALGDKGFEG
>Tip_314
RQAFNVEFADGAVNWPALINNINKELTQGISGVTWGVGIFIGIGNRCYEK
>Tip_786
EQAYNSQFAEGAEQLPQIISQLESAIFRSEAALTHGFNKFFGQANEIFEV
>Tip_822
QQEYDSQSADGPEKLQTLITQLQSALANTQLNVTYGFNKTYGVVQRVHDF
>Tip_3467
KEEYNTQFANWETMLPALITRMQSALSASESCILWGFNKFYSMVNRTHGA
>Tip_3468
RLADAPRYGDGKTEVIRFITRLQSPLTTRESAISWGFHELYGIANWLHKA
>Tip_0
AGEYGFSDIDSEENFTQKLAKLPTGFRKNFDSVKPPVSAYISCRPSYAPA
>Tip_106
KTWFSKPERNGQLSIERHLTRYQLGQNAGWELTEQGMGFFVMCKPDHTDI
>Tip_3715
GKGLSYSKATGMMFIELLIFQLTITRKTMIVATSVLRLNLDLWEAAVEHE
>Tip_3716
RKVYTYADLTKTMKIQEQIIRIYIKNRPLIAAANVVKANVDIWKAQLDQS
>Tip_2100
DKSTDLSKASERVFMERQILRLFIKQKPLIEALNIVGANLDIWPAQVEHQ
>Tip_1238
QKNVDYPPAAQALFLERQILKIFLKKKPHRESTYVIRVGLDVWEKPIHHE
>Tip_914
DQCADKSNNTGSVAVSRSLVRMFARQKPCILAVNCCTTNAPQISVDIKHE
>Tip_818
KKWADRAVNMGKLVVERSMIRLFIRQKPNMQALNGCAGTFDLWEPEISHE
>Tip_511
RRWLSRPQSAGSLSTPKYFLHLFVKKYPAINHLERGTGWWIRWEPNIADS
>Tip_2621
RKMNNGQENSGNIDLDNHQQRLILRNAGSLEALSAGLEWMSNWRLSIEKL
>Tip_2622
RHWANGAEHAGKKNLDNHSRRIIQRSMGGLRHGAAGLNWMVNWNYAAQGL
>Tip_2129
RMFVEEPEQPSDLALDARPVRIKYNFSSTLDEICNGDGKVVIWTVQLAGV
>Tip_3020
RKWMSHPENSADAATNLHPTRMVIRSTDTLDEIRWGGGWLLLWDLTLTSI
>Tip_3021
RDWSANPDNSGGVVTHIHKTRPLMRDSETLDDIANGEAWLFLWKVQVTTV
>Tip_1868
SRWSSHPINTGQVSIHKDPIRSYFNAHATLANLAGGAGWSLMWNPRIQLP
>Tip_1892
SRWSRRPWNSGELTVDKTPMRNYYAGASGILDTDDGSTLALNWTPSLQLP
>Tip_1893
VRWASQPHGSGPIEVAKSPMRSYLEGSTDILELGEEDRWSLSWKPAPQKH
>Tip_2848
ARWAKRPALTSNKSIAKEPVRLVLKQSVTLHNLDLPTGWNQIWEPLIASL
>Tip_2849
ARWAKRPALTSNKSIAKEPVALVLKQSVTLHNLSLPDGWQQLWEPLFAAL
>Tip_3234
EVWVTKPKRHQKVAVKQESIALILREHAVINNVDTPVGFFKWLAPSLEDR
>Tip_3235
LRSFTRPDNNNLKAVQQPSIRIILRKGSSAKRVDPEVGYFAFFSPDIEHA
>Tip_478
RQLYSEPKRNAKFLVQAIVNRFYLGRDPALDWLAEGNGWFAMKPKGCEDM
>Tip_2666
NIWFRKSRLRGRYLQDLLWIARGIYASTGFNSLKDMTGLWILDIVPVVSA
>Tip_2667
NQWMRKSKRRGRYLQDASWGARGIRVSTGLSVLDDMAGLYCVQWVPCASA
>Tip_3635
NYWFLDTEHKLRYVAKTDACAKPFYFTTGLEGVRDLKGVHTLGWKPCVDT
>Tip_3636
NCWVLKGSRKEKYAVDADWNVRFFYTESGRQAISEVSGIYCVQWRPCADT
>Tip_3273
NHWLRHPIRKCRDVHQADMISRCYYIDKGLEEKREIMGIYVVSYNPCPRA
>Tip_2054
SVKFQTDQQKGHFVREAVWVIYWMYMTTGLSIFCDFTGVFAIFMLDCAEN
>Tip_1945
NTWFNKAQRRGHFLVEEVWAAHYIYIQAGLNVLKDMEGFYKLQRLPSAES
>Tip_951
STWFTKAANHGAFLIERPWSLFFILLQVGLDAIKDVQSWIALRQNEVKED
>Tip_952
STWFLKLSTRGAHLEDRKWGAVFIIVELGLDAVEEMQSWLILRANDVAFE
>Tip_584
STWFSKAANHGTFLIERPWSLFLILLQIGIDAVKDVQSWIALRQNEIKET
>Tip_2211
RSYNSWPSKNGGFAGVKFLPSYELELRKGYDTMESAVGLHTTNKPAAGGS
>Tip_2708
HDYNAYDPKSGGAGGIHALTKNEFTIFKGQDPMKRSIQLNIIHKPKNGGA
>Tip_2709
HEYNTYQSQHGGAAGIQVWTKQGIQVYKGQNPLQLECPLNLVENEQDGGV
>Tip_58
EVYNGKPIKKGQFVGLNFVAKFDTFLGAEYEPLKGSMTLHISHKAKRSGV
>Tip_3985
QIYPEAPHETGSLNAEIILLDKYFRDHKPTEPVEVAEGLYIAPKPRYVNS
>Tip_3986
EPFTEAPHETNSIATAVLLFDEYVRDQKSVVATEVTAGLYIAHSPRYANN
>Tip_2415
ATYGEMPDNSGDKETNVTIFSNWLKKRRYYEPIQVAVGLLVAAKQRYEQS
>Tip_2435
DVYAKLPNNSVDFSNFLALMSDWIRHRKLFGSVELAVDLIVSAVVRRETL
>Tip_3831
ATCAELPKKSTNIALGLNINSGWRAKRNMYEPYEIQFGMLQDEYLYAEYI
>Tip_3832
VAHAEVPENAVDVTKNLDIDNSWLRKRKFQNKVEIRLALFELAKMSHECL
>Tip_2824
WYPLEFPDLASEVGRELPLGRSSPNKRVGYELIDVLTGLFMDYLSVAGTI
>Tip_2825
WLKFEFEELVQSLAEPIEYGEASLDTQRGLSLLDLYIGMHLLHSEVLPCI
>Tip_2502
AQYFHTSDTIYDGLDLLPFTKAYDPQCSSESVIAFELGQCRTYFPGPGQK
>Tip_2503
NQYFTQPDGVEDGLKQTPYGRTHDSKRASVSPLAYDLGMYNTYQSDAKKE
>Tip_1785
RVYIRLRDIFTDFARAVTYGRTKEASHARVSPLSHVVGIYVTVLTGNRAL
>Tip_221
EVYYANPEKFGETARAVRFGASDARKRGGLDPLEFLIGLYNKYKKASRRI
>Tip_1557
QVYLRQPSRLAEVKRAIPFGNSLTSKKDAIEIVEFIMGLFLPYRPRARDD
>Tip_3482
QMYLRNPARLGMWSRHAPLGSELAKRPDSMEVIHFISGLYIPFPPRNYIA
>Tip_3483
ALWVRAPVPCGLFTVGLPLGRSLEKGQDSIELICFVMRVFLPYVARARQP
>Tip_2315
AIFFDQPQKCAELARVAVLSKPHLIAKKVYEPLDFTIGLYMAKQSKPVKL
>Tip_2316
AMFFDQPHKCGELARVAVLSKPHLIRKRAYEPVDFTIGLYLAKRTRPAKL
>Tip_550
DLFVDQPHKTGELARVAVLSKPHLIRKRMYEPVDFEIGLYLAKRTREAKQ
>Tip_1741
EALISYASDNISGVLASAIDPHRIEFKQEGTGFLENCDAYITERPEMGQI
>Tip_1742
ENMVTYAQDNMGGMLAALLGQSRIKFKEEGAGFLESCDAYITERPELGQI
>Tip_736
QNYEAYCLLTNEHVINTVKVLINLKFDEDKIGFFEGTEDYVLTRPGLPEI
>Tip_69
ENYYSYPNNTMSMKLASLMGEARIAMNEQKAAFLEPCGAHASSRPPLAML
>Tip_202
ANYYDFTALTFTLRIGAFSGFARIILDEQKSGFLRSCGMDFAQRPPLTQI
>Tip_2888
PNRYDSNTFTYDVRIEVLFEQPLWARRITVSGGLRMIAVELYKRPTIRVL
>Tip_2889
PGAKQSSTFIYKNRVRPLVSQPLYQQRSDETNFLEPLSLDIVKKLRIEVL
>Tip_1306
SNWYKMFNLAYPRAIGRLVGAKVILEKEKEEGYLETIMMHVENKPPYGLV
>Tip_2692
GDDSDYTRLVFPLQPSSVMGYARHMRSQKAHGTSQLHNMQMTTTGPIGSM
>Tip_2693
GQDLDYESLVVCLPLAATAGYARRCRPPKKHGISSLDEVQISTVAPIGSI
>Tip_2162
GDSYDEPKIKFQFKLGALLGYALIAHEEEKNGFLEPCGMHFSQRPSLGTI
>Tip_3562
EFLDTGPDFPYRNAIENLVARTQLSSQDAGPSIQGEPGLTYEVRAQAWHP
>Tip_3563
SFFDNGPNFPFRTAICHLLPTEQTDGANANPGFKEGQSLYYEVEDEVWRE
>Tip_2267
ELFEKSPLIPYKLMLQYFVASFMIEAQDAEKALEERTGIMYPMRTEVQKD
>Tip_1316
EFWDQAPLITEKLSLAQILAKYHIDVENPERGIPDPAGIVFLNKKEPSHF
>Tip_3847
EIWPNKVLNPVKLAFVHCARAHDPHTDECKEAFPEPNKVSLLEKSEASFI
>Tip_3848
EFMGERVLIPIRLAFIHCANRYQCKSEEAEQAYPKPSGISLLNQKEGSYV
>Tip_2098
EFWDDAALMSVKLAAAHVVVKHRVDAGEPEEGFPDPAGIVFLNKRESAHV
>Tip_1725
EFYHGSPSISLFLEICRLIATFKVHSYDNLAQFGELIGVFMLNQPKTRLE
>Tip_1726
EFYHGAASAAIFLRICRLVVAYKVYTYNNLANADTLLGVFMLNEPKSRLE
>Tip_2892
QHKDGSSAIQTASKYCELIKVYRVEPFQKIYNHGDIVGILLQSRLKTELE
>Tip_2893
EYQDGSSVVKYFTQVCRLVQTYKLEAYENFFDVGEIIGILLRSHERTALE
>Tip_2914
EYLCGFPQPGAIINYTMDAQHFRKDISDYTIVVENTIDSFVEMSKEFTQN
>Tip_2915
EFACGYSKELSVINFTLHQQGVRKIVTNYSVVQEGSDELWVESAVQYSSH
>Tip_3196
GPYVGYPQDYALVNGGKDLARFNIEVSDFALAYNSAFAIYVKPSKQATIA
>Tip_3197
GTYVGYPQDYALVRGGRDYLRYQVEASDFALAYKLSFAKYVKPTKQATVD
>Tip_2507
QVIYAYAQGAEAVKFSKTVVKFKVKVPNFIAGFTDGTTILIRPKHRLTYK
>Tip_290
EFLYAYSESSLSVFFARLVAKFRINVEEQIAGFEDAVGLFIVASPRFARR
>Tip_125
ANYATFSVPPFDLIQSIPDYSYKTQWTRGTGGIENLFYKFCGFEQKEQQI
>Tip_3596
ANSLIVQTPALDILEAVSILSNKQKWSKGGPKIENVGFLFTTIQCREKLM
>Tip_3597
ANYLILQAPALDILETINILSKKSKWSKGGPNITNVFFLFTTYQTRVQMM
>Tip_1021
PNYCQLQVVALQILKTLSTLSEKAHWSKGGPGIEDVFFLFSAYQQREERI
>Tip_1296
KGLYFKNHEALKLCRTCAGVYIANNRTLSMPCYYISNIHLFAQSECQMVH
>Tip_1297
AGFFLLEQEDQELCRPFANLYVENTRTRSKPKYLLLNLTMVAQKVCERQT
>Tip_422
TGFLLLGHEDAELVPPLSSLYIVNTWNRRVPGFMCLTVARAAEDVQEKKM
>Tip_236
GGYLTMEQEDRELIKPISALFISKTKPQITPGLLYLTVIHVGYKVRQCKV
>Tip_441
SGRHMLEYQEEDTATSVKTEMLDNAWSHFHRKYTYVNIIYLGFGIRNTRL
>Tip_442
RGWHIVEHQEENVLTSIRTLYLDRAWRRMHRKLNYFDAIYVGYKVREARL
>Tip_356
SQFNIVQDQETNLLRTVATVFIGTDWGQMHPGLVHLEVIHCTFRVHDSRF
>Tip_2471
RNFYVTEDEDKDILKEISTMLLSSAWIQRAPEFLYLEFYLVGYKIKEARV
>Tip_2482
HGARALQDPDRDIIQEVSSKFVGSFSTEGAPQFIYIELLIVYFKFQDQKV
>Tip_2483
RGFHEIEDEEKDIIKELSSLFVANIWLQGAPQYLYVELLLVLYRIQDHKV
>Tip_2134
KNLRVIDEEQKDLVRSVEIFLLSNLWTQLCVEYILLDFVQVAWRTRQGNS
>Tip_1913
SAYDLVEKEEAKIMRSIETLSVAATWARSNPAFMHLTIFRVGFRIREQEL
>Tip_1914
GGFDLIEKEEADIMHSISTLCVAATWAKSSPAYIAIDISRVGFQVREGQL
>Tip_987
KSVYNMQHSREAFARGIMSMCETEPILFENPSVLEVVLWYAGIGFEDEQR
>Tip_988
QVRLSLSPGLAPVLLGLLSLCEKESILVEEPSFFEMVVWHCGSNINEESR
>Tip_855
NGWKNLNHEAGELLNAIIALTTTQNITSTRERLMQYILMHMGHTVNETYI
>Tip_3790
MDLQENGEQAFLVFAKIEPKTAIKNFTPIEQEFIGFVILNNTVRVMFFAK
>Tip_3791
VNWSDLGREPNLLFSKVKSVTALITVSPIQERLIGLIIVEKTQQTILSPI
>Tip_2069
VGWKNLARSLGELFSLVTAVEALLQLAPVRERIVGVIMVWKELQVIVGYI
>Tip_2500
SAWTGSGADNSQVPCKIIPNMASKKFLPMRDAVADLLMMYIDHTVSGMFA
>Tip_2931
YGWNGARTGDQTVPTRVGVGTFNVNNYPLAQVIYELVIMYIEFTVIGNHI
>Tip_2932
DAWNNEKGCRKDIPLKSGVGDARKTDFPLSEAIVKFVLLMITFSLIDSGV
>Tip_3905
SGWSDAKAENGEVPLKIGPGVAASNLFPIPQNVSELSSLWAPVTGIGSWW
>Tip_3906
SGWSDAQSDNGEVKLKIGPAVAAKNVFPVSENITELSSLWIPRTGIGIYI
>Tip_92
DGKIAVDTPQAEEVSSTDVISAKDSLEHQCPSFGKANILITKHKIKEENM
>Tip_829
RGELGTDDPKTSEVSMGSILEGSDNFKLQCPSDGNLKYLESRFQEHEDSM
>Tip_830
QGKIYTDSPKTTDVTKKDILRSGDELDKRCPREGTLDYLVRSFKYHEENF
>Tip_1204
TSITALDHCGKGDTLIQHYSKAVTTVGEPKRDNGNMRLLTSYFRLTETMV
>Tip_1205
GAATALRHCGRGDELLQFYSKAVTTVGEPRRDDGDVRLKMDVFRLKYQLT
>Tip_2176
GNLNTVDHEDVDHVVAYEWFKLSPAINIRREDENSVSLIADQFEVKVPVV
>Tip_2177
GNLNTVNQEDIDHVIAYNWFRLSPAVDIRRADEGSLSLIADQFEVSVNIA
>Tip_1388
GTLNTVDQKDIDHVVAYEWFKLKSAINIRRDDTSSVALIADQFEMGVPLV
>Tip_1365
SLLDNISNDGVDHAVAAQWFKQGSAIDMKEPDESKMALIADQLSYGESLI
>Tip_2756
DTLNTVGEGGIARVAAHDWFKTATHIDMRKASQGKLKLVEDGFTLGDPLL
>Tip_2757
DTLNTVDDDGIAHVASHDWFKTATPVDMRREDQGKLKLIADGFTLGDPLL
>Tip_1677
AMALPLPTKNLIDTNLFEVLKAANTLEKSSPHDSENRFIITPPKKCRPQF
>Tip_1678
SAAASVPHAGVADTSLFEYAKDSGSLDTINPHDSQYRIIITVERLCRARL
>Tip_347
RGKYIVDTPQNELLETTNVVDIKDLLEHKCSVFGKANIVVTNYKLKVEDI
>Tip_348
RGKYILDNTQNDVMETTNVVDAKDTLERKASMFGKANIVITKHKLKEENV
>Tip_3690
EGRFGLNYPETSVVMGTDSLSKDSQPEKRCPLFGSATISFTEYIKEEEGA
>Tip_3691
EELAVIDTQEIEVTTSAGLVSRDGGIDLRAPVFGKSTVLLTKYAQRQEHV
>Tip_1500
YDYYILALGIILLETSVGIEVSMAAHTLQADDFKREPISGCALIKRASRN
>Tip_1501
YGMWVLGSAFINLIQALSVDQAVSAWFIDAQDYKLNPVRLYRLFKGLAKR
>Tip_65
DGSYILQAPRVEFTHAISMKRCTSLWFLAAHDFTAAEILLGRQTGKAKRL
>Tip_74
NGSYVEEGPDIDITHALSMPNCQGAWNTNEPGFTRAQVLFDKYTVKSERM
>Tip_1901
KVRFRTDSPDEGNTHSYPVPLAEAKWKSVKVHLWNSHLMYDKVIFAKEKK
>Tip_3379
RIDYVSEKVGDKLCFTRRTPMGETPYKGIQVRMIKTDLTFDGFIYIEPRK
>Tip_3380
KLNYLDERLDYGVYISKESPAGEMPWKTVAAKMIKKESRFDGMILVRKAK
>Tip_2577
KLKFVEKNPDDGLMFSYEVPLADTTWKTVKVKLYDSDIVFDKIFFARPRK
>Tip_1504
KVEFHLDSPDGNYPHCYDVPMEQAKWMSNTARIVRFHLTYDEIVLDMQSQ
>Tip_449
TCAVTKDAIRSEILHSYDVPWRTEGPNRTLNGLTDLQKVCDPTIIKSQRR
>Tip_2772
RFYITPSAPDGLVAQDLCIRQTITRFRHQACGAGDSQRLAQRAIIKAERW
>Tip_2773
RLTSSPSSPAAMGAENVTIMSVLKAGNDAACGLKESLNLEQRALLIGGRW
>Tip_2619
NYAIAPKGPEGEDVPSFAARTCGNGWHANATGWHERRKACEDTVVNSDHL
>Tip_2620
NLAFSPEGPEGEGVHSYSLRSCANNWHANASGKNDNRKVCAKTIIQTERR
>Tip_351
SASFADQQPRLFAIHAVNVPTYIEAWGINVASQTSSLMILENMVVKAEKT
>Tip_1815
RKEVPKGSATSECSNSHIVPEVKKPVEENFKGIGATLIPQSQLPKEEKGN
>Tip_2948
NADASKNFATSGAKEFTGMTEIKKGVLEELDELGATFVPALDVPADADQN
>Tip_2949
DADVSRLFCTSSVQNYTHITEIKKGVMEEMDELGACRIPAFGVPAKSDKT
>Tip_1676
DAPLPKQGSTSEKPNMQQQPKERKGGRQDVQALNAVFIPFAKMAMEAEQN
>Tip_1606
GAPLAEQGSDMEALQPADLPKCREGWKNDVQGMASSFIPFDKVATSTDKL
>Tip_149
KAGYALEGPDQELTYDLTTRTVTDGWNANHGGFNMDEILFDNLKCKRERR
>Tip_310
AEKFAWYDVSFGVVEEVKGTLLHTSWKSPKGGIANLQVKFDRKDVHGLAL
>Tip_724
INKQVWYKLAFSFKNDLEGTFSKPNWKFSGDAHARIETEFDHKALLRITL
>Tip_725
TDKHAYFQLGYGVAGHKMGVLAPSLLKTPENGKRFLEVSLEKKIMSIVTI
>Tip_1161
ATEWAWYQMPFGYVNEVQGTFMPAKFKKPKDGHGHYEAILDKKALRTVRL
>Tip_1698
ENKYQWYPLPHGYVQEIKGMINKNTFEKPNNGHEHFEVDFDKESMLALQV
>Tip_1699
EDKYSWLPTSQGYFQEIKGMINTNNYEYPVQGFGHYEADYDKEALIALQV
>Tip_3606
EEQISLFLMHYGNVDEMKGAATELVWRSQIGSAAYGPILFDGREMPALGV
>Tip_3607
QPDVNIFLLNEGAVDELKGEIMELEWRAMVGAARWSPLVLPKRDLRSLML
>Tip_1561
PVPFNLAIYAMGLMKSLRGQFLRSPVRHDLGGGNASPRILYGAELEFVNI
>Tip_1562
EVSFNLAIYDDGLAKSLLGQVLRSPKRHDLGGGRALPRVLYGAEFEMLDV
>Tip_2160
ELDYNFFSFTLNFVPIVIGQLLEIPQMDPLGGAAHLPSTIPKLDVEKQVL
>Tip_2161
EIKANHFLFNHYMVKTLISSIMALPNRYPLGAGAMLPRLLNKIDVQWMNL
>Tip_894
GPKLSVELTSFTTKEELNAQMIELTWRSEMIAVPSLPLTLSGQDIPQLIE
>Tip_895
APRLSLFVAGYHVVEDLQGQMIELTWRGEMIAPTYLPLVLTGRAIPSLSL
>Tip_1856
GPKLSMFWDGFHVLEELEGQLSEVGWRSLMLKPDLEKLLVSKKDVETMTL
>Tip_1857
LKKMTLFLPGFIVMEELEGQMVEGKWRSLMLGPELMTLIPSKKSVQTMTY
>Tip_124
KPKFTWFLVGFGVVKDVKGQLVESEWKTELGGISHVPVILDNRDVRGLNL
>Tip_547
AKAHSWLGVRFGLATLCRGHLVAAQYRAPAGGLSLIRLAIDHRKLLGIVL
>Tip_1566
AESLSMATVGLGVAMRSKARLAGARNKRPTCGLPKIKSSVDLRQLLGMSL
>Tip_1567
AEAFSLSKAAMGLSQTSRERLAESRTRSPSAGAVHVKMSVDFKQLFSMMI
>Tip_2243
ARSINFFKVGVDMDAKSRAKYGQALVKQPPGAVVHNKAYMDHKGMIAFNL
>Tip_2244
ARSVNWVALCINVALLQKARYAKRMVGQASGSVAFFANYMNHAGFVVFNT
>Tip_2886
KEPLKGGQGGHCFQQTLKFHIVQSRGKLPTIKGGRKKLLSKQSNVTKIHL
>Tip_2887
MRPIRGSKLGHCYQQDVKYGVTNRGIQIPTVSGKNRRCFQTHKDIEGYNF
>Tip_3788
REPLKGTKLGYAVPQLLKFYVAKSELKLPAANGSRRKLYYDQSDIDDYHM
>Tip_3789
SDPLRGMKVAHAVGQILKFYIAQPELKTPSASGARAMVYYDEDDLDNQHI
>Tip_1889
RESLKGGKLHYCYMKTLKLYAGKTELLLSAVNGQNETFNYSSIDIDDYRV
>Tip_1049
NDALHGQRVSFKFRKALKIYLICREMRIVAFRRARYKTLYDEAERSRKKA
>Tip_2067
REAVRNHKTCNKFDYVLVSSLIKVDFPITVEEAPRHKYLYDQTKIETFNP
>Tip_2068
RRAVRNQRSCSKFDYVLASNILKVGFPITVDEESRHKYIYDQEEIETYNP
>Tip_1442
REALQAQRDGDKFPKVIAKNLVKREFRINSQRRAKRRFLFDQTTIEGYNV
>Tip_265
KETLNSQKINFNARQMLQYMIINGRVNIPLAKLVKYRVIYEDKDVENFNL
>Tip_1319
RGSLYSQKFSLDGKICIELSVTTPRSDDSLSKVVLYQVLSDATTAAAFNF
>Tip_2317
RGSIYAKIINLDVEICIQLKVTTGKSDGRLVKVAVYQVLSDAVTPISLKH
>Tip_2318
MGSLLAKIINLDVEICIQLKVTTGKSDGKIVRVAVYQVLSDAVTPITLKH
>Tip_1880
QKTSNETKAAFLEIYISGLLMLPLQWRLAPAYLVKTMYSASFKQLSNGRI
>Tip_1881
REAADEDQKCFVNIEISNFLSYPHRWKMSKKFLTDNLYTLDHVKTDNTKF
>Tip_2940
KEAFDDKDSGFPTQHHVEILTLEGKAEICRAYAIQANLFTDDRDTSYYKM
>Tip_2941
REVFDDKETGIHTQHLFAVMALQGKWQISAPHAYKPNLFADQKETKSYKT
>Tip_361
RSIDDAQLTLGELPVRLTAFYMRGGYRVPLCMVFELLFQCDHADEENHDI
>Tip_431
KDLDEGSTFTSQVSVELKAVYTNGTYKATCCSLHRLLFNFNRRSQNSIEC
>Tip_3350
LTAHSGTTLYSIDTQEQSYILDDPAFGLPFNWFLTIIAGPGHEADQSVSA
>Tip_3351
WTCHSDTDVYSLVTEEQSFFLDDPAWRLPFNWFLTLIAGTGCEGNKSLSG
>Tip_2916
KTLRVGKLFIKLHLPESNSIMCQASFEEPHSSYWDLVEDPGKSADKNKTH
>Tip_2917
KSMSTGPLFLKFELPDSPKICDQGAPEMPVSTYWEFVADPGYEVDSKKTH
>Tip_3202
QAVEEGAQDLKLCTPKLQDAYNNSYSERPKEVLPDMVANLSDQKARATAT
>Tip_3203
QSIADHAENLAMCTPKAEDGYSNSIAERPKEVIPDVIVEIADQSACSEAT
>Tip_2403
QTEEDGSQNVKACTANIKTCYNNTWYDRPRGLLSDHVISIKNEEATNAVS
>Tip_1400
KTANDGAMTLAIISKNVSVGFDEGIYDRQLDVLWEFIFSAQRESDKNKTD
>Tip_3580
RMCGDNVSYLTDVCATLQFLYDSAQICGRIIYVTVVLLACARQQEKLREI
>Tip_3581
RECEDNATHLTAVCATLELQYDDNQLAGRVTWKTVVLIQCEQQSGKLQEV
>Tip_2698
RDCEDGMTILSQVSAELQTLYRGAIFANPMSLVTVLLFACRQRSDKIKEL
>Tip_318
AHLDNAHYISHTLPDAANGYICKGGYKLIVVATLALLHYVDTADVASNRF
>Tip_157
THTDNASYYSYQVLADARGFICRGTWRVLIMYLFEIITYLEKPTVLTKHF
>Tip_656
DRVGNKYIKGVRVSHKCKLKFMKGVIFGLIDSQYDTILKLRKASQVRNRL
>Tip_657
NRVGLKYVRSAQTTKQCRIHFLRGVICLLIAYVFDLVPRQNEVVTLTDKL
>Tip_2741
DSINGIFVVGAEVLPRRQALFLPGVVRTVFEHIIELVSRLHELTTLTKRF
>Tip_2742
DKVNNIFVIAAELTPECQMMFLPGVVRTIFEHIVDLVSRTNEATTITKKL
>Tip_2256
PHTNNSYRLDRKVPHMVNAFICRGCCKPVQAYMINVMDLFSEAPVQTNLF
>Tip_2257
TNVNNTSYVSQTIPHMANIFLCRGCCRALITYLLDVLSYHDEASVLTHQY
>Tip_2690
KNLQNRIRASLSTPNEANAFVVTAVWKAVTAAARKQIAFLDNELEYPFYY
>Tip_2691
KNLQHKLGGRLQIPHEVNAFQASAVKKAVTSQAEKSIGYFNAELEPAYFF
>Tip_1474
SEPLNRIKLWLERPHQASSWIIAELWKAVSADAETAITFNDRELEASHYL
>Tip_1372
VKARSSFRLEVEESHDANAYFEKAIWKVIPACGPKLLNLVERNVVHPIFL
>Tip_1373
KKARSALRLAFELIFEKQGYFCQFIWKAFPSTTEKLLNFLDKSIVRTYTL
>Tip_3604
QGFRSGCRILFTIHHKADAAIAQGLWKLVGCLAEKTLALLDRNTLTPFYL
>Tip_3605
LGIKTSCNLTFNINHMSHARVPQGLYEITGDVAEKTLSFIDRESIGQLYL
>Tip_3296
KGCRESCDLTFQIGHDTENMISAGVWKLVGAGIEQSVTFLRRISVQAVAL
>Tip_3297
KGMRSACDLCLQIGHETKSLIASGTWKIIGAGIEKLLTFLERVTVNAFSL
>Tip_3045
CKTKAGFRAVSELRKQNEDIIHSSIWKNIRLAVEQQLSLFEYESLSPVFI
>Tip_4032
DAVKLGYRMACELREQDTTFVDGSIWNTLSSGVAKQLCILDRGTIWPVYL
>Tip_4033
SAVKIACRMAFELREKDNTFVVGGVWNTIHSAVEKQLCLLDRSTIAPVYL
>Tip_1429
NGVKLGDHISLEVQLQNNTLQAQGVWSTIGSAARKQVSYLDRDTVSPFYF
>Tip_1164
RESRGAQGLGFEVPNEITAYVFNGEWSALIEYMIKVVTYIDKDKIAPFQF
>Tip_1750
ADGNGKKGMGTIVDFEEQTWLMKGKWKKVFASRFEAINFIDKIKVAGMHT
>Tip_1751
KERRDRQGIGFKITKQAKSFVIKGEFRGVVVGMLATVSFYKTTRVAAFRA
>Tip_2252
NESCSGCRVGIKIAEQTQANTCAGEFKAYQTYLVKLDTLFENFNLGSITI
>Tip_2253
NESCSGARVGIKVAEQTQANTAAHEVKAYQVYLTKLDTLYEEFNLGSVKI
>Tip_2923
NETCSAAESGLKLAESRQDSTRAAEFSSYLTFCTLLDTMIEELSVGPITV
>Tip_2924
NETCSAAKSGLKLAEQRQDSTRAAEFSSYLTFCTLLDTFIEDLSVGPVTV
>Tip_2119
TPQREEWRFEIEVKELHKTNIWMTNGKKEKNQILKKNNSYAEKSIDEDDP
>Tip_2120
TPQRPAWRFEIEVKALRKLNIWRSKYANEAAQIAKKKNGYQERALTDEYE
>Tip_574
NDKRDGKRYEFKIRDLHKTNIWETAVKAETSQILTENHYHQKRTVDEQGA
>Tip_474
TGKQPSRRHNLEVSDELKANLWEHRLKGRVTRLIRGPEYIKEKSCQERGS
>Tip_45
NDTRDGERVVLDIAEELKAYVCQGEFKVYSTYVVKLETYLDDRNIEKLGL
>Tip_86
NETRDRRRWSLDLANQLKAYIAQGEFKVYATMVVKLSTYLDDRRISKLSL
>Tip_2762
KPITEERKMGINVQGKHPGYLALEKLDIYTQIVFAWWEYYEDRRIDRMPL
>Tip_2763
KEVTKDRRAGTDVQGKDAGFLARAKIHENTDARWTWRSYHGGLKISRMPM
>Tip_2600
SDSAKCTEKGISVHNEHPKWLALEGLEFYGNLVIKWWIYLEDKPLSRIYL
>Tip_2601
KQANQFRAWGLSTEGEHPQWVAIEALDIYGELAVAWWGFYDPMQIAHMHL
>Tip_2022
RESAEVRRWGLFVQNEHPRYVALENLEIYGDLVVEWWTIYDDKRINRIPL
>Tip_2037
QEARSIVDVGLHLSQEAAESSENANLDFFAPIQVKYTEFYDDIFITRASI
>Tip_3445
GHGCEATTWGLRMQNPFEQRIVRGNPEVFRELEVAYGNVYDNLYVTKVPI
>Tip_3448
AFNRETVVWGLHMVSDFTQLLIVGNLEILNAMAIHFNFAYETVHVYVVSV
>Tip_3449
SHEFDRRTPAFKMINEFTQRFVKSPLEMLQNLFVNYHDNNDSAHDTALWI
>Tip_2141
NYYENRKLLDLNFEEFIPDYVYMGGFHVVGNFIMNYAMEFDQAELISPPL
>Tip_3768
NFFEEVFLLAVDARELYIIMVFVGGIEIIESFLVEYGTSYDQSDYSEVTM
>Tip_3769
NYFEEVLLLVVNADPLYIDNIYLGGVEVVGSAIVEYALDFDQEDFACARL
>Tip_3236
GWFEERKFFAVEVDELYPDYVYQGGAEVIGGFAGEYTIDFDQCDFVKPRM
>Tip_1051
LYYMRHKAIGLDLTKFIADYVALAGFKTVKYLEQSFVTFMSQADLIAAPL
>Tip_3839
PYLIGRARYGMAITANYPDYIPMGGFLTIAKVVITYSWYFEQVEVVVEPV
>Tip_3840
PYSEGKRSFWTAATSKYTGYIRMLLFFTDAKLLRKPGMYADEAKLVVAPL
>Tip_3719
PYFARKRRAGVEVTASCPGRMPVGSDMNLGGVVVTWDLAWETSKVSMASV
>Tip_3720
QFFARKRKAGVQIIANHPTYIPVRDDLTLASVVILWDFSWDRSPLDFAPV
>Tip_590
IASYFQRSYKVNLTCNVFAYLAENDLDVIPAMSLMMALTLAATYFTRLAL
>Tip_591
SKTQEHRVYKLDWSKKVFSKIGIDKMNAYAKMLLPYGYFRPDLHITDLSQ
>Tip_517
PAAFKLFEGVEIRVVRKKQKKPKQKWKAPLAESGDYDVDFRYTTAKGANT
>Tip_1449
PTKFKLFGGVKVQVIRKKQRKPKQKWKIPVAEDGESDVDLQYVMVRSANT
>Tip_3544
PARFKLYGGTDIQLVRKEESKTKVEWRIPLSAEGQEDIDIKYTEVIAAEK
>Tip_3545
PATLKFFGGTEIMLIKKERHFSQVKWRIPVAEEQQKSIDVKHASIYTPET
>Tip_82
PTAFKLSADEVVRLYRGKETSLKKEWKAPIAESGEFDVDFNYTGKKTSKI
>Tip_3550
REEMELSKKHLFKLKKFVELKSTKMMAQEAGEFGNREARQDKDANESAVF
>Tip_3551
SEQVELRKKHIFGLKKFAELKSTKMFGDQAGEFGDREAQFDRELREDNWL
>Tip_1212
PEDVELGADLIFKLHAFTETKSESIWENEAGDFGDEFATFDREQNEVNAL
>Tip_53
PDQWELGEREVSNLHVYGQVRPKEMAATAAGLLGDKEERLDKAQKLGTRV
>Tip_2260
LPTVAVKKDDLESWELGKRNKTISNDQVSPPVLRRQMINTDRDNWRGREL
>Tip_4048
PVHTVLKYEDLQLWRIGRRRESIIRLSIQAVALYRRPVFVDRDEWQGNEF
>Tip_4049
NVHTAMKYEDLQVWRVGKRRESVVRWSIRPVALYRRPVFVDRDEWQGNEM
>Tip_2930
HVHFALKYEDLQVWRVGTKRESVIRWEISPIALYRRAIFTERDEWQGANI
>Tip_1544
HPIYALKRDSFEVFALGTRKETVIRWSVSPINLSRDAVFLDREDYAADQI
>Tip_1598
QDFYDIKKDQIEISRRGIAQREAPVWQFIPLGFGRAFILFGHWEWNYANQ
>Tip_1599
PDYFDLKKGHAEVIRTGVQERSSPGKRLLPMSIGQAFLFFGHLSWPVASE
>Tip_2627
PDAFDLSKSDVNITQTNAKRQASGERKFMPRGIGFAKVLHGYRDWPAANY
>Tip_2628
PEHFDLKRDDVEVIQTGAKRQASAQWRFLPMGLGRAEFLYSYRDWPGGNM
>Tip_2992
TAQYIVVAADIKMFEITYYTDARSDYNHSFEGATQIAAFYSDAQLTPHGS
>Tip_2993
SESYIIQSADIHIYEVDDAEDAQSPYAHSFSGSNNSNTFFSDAALLSDGV
>Tip_845
AVIYVVLTPDAMVFDAEPSGSEQSPYSEMLNGAKSVDALLGDCEGVPKYA
>Tip_393
STKYSADMPDYSLNSNVRTNTCVSKGAEKSPASASVRLCFTRVVKAAPED
>Tip_3707
AVVYSGNTSDHTLDEHCHANACVYGGRETAPAKTLAEFLFVRIEHSTKED
>Tip_3708
AVVHSAHTGNYSLDEDVHAHTCIYRGKKLADTATLIQFHLARLAEATKED
>Tip_1033
STKYSAETPDYSLDSNVRTNTCVSKGAEKNPASASVRLHFTRVSKAAPED
>Tip_1812
ETTYICQFPHYHLESRVDIETGKDLWTDKSPGYASIRMVFTRIVTRALTT
>Tip_1813
ESTYICQCPDYHLDTGVEIGTCKTKWTQKTPGYPSLRMLFTRLVVNALST
>Tip_444
TEYILMTKVDLGADKDILLNLKLRPVKSDEQALVGPETSFGRYVNIPDSS
>Tip_445
TPFILKAAVETGAVAKLLLNTRLNPVRTPNTALIGPEVSFQQYLGLPDPA
>Tip_2652
PVEIVSKWADEELFQPIFIQIHAAPEKVPDEAIVEGDTLFLRLLEAPGAG
>Tip_2653
NTRIISDRAFSELFRPLFVRVRRDKQDLPDKILMQGGVLFVRLLNAPNLG
>Tip_956
HLLYVTPRCNDELIKPIAERVRIKVIPTPETVHLSRGLLAVRAHEEPSPG
>Tip_957
RLFYIQPKIDSDLIKPLAKRVRHSPIQTPDAIFIARNLLLTRILDHPNPG
>Tip_1087
MATSLPTTSLFDVFKPMLLTSRKEAAEQAHPGYFRPDALLYNVVQAINPV
>Tip_1984
VAVKLSTTTRFDLFKPLVITSNREAIEKVHPWMFKPDNLLFKLLKALPPK
>Tip_1985
GDIWQKISVRSAFLYDPLVVSRKDAVEQIHPGSYKEKSFLHRILARLYPK
>Tip_769
TLICTDSSQIYTLLKPAIMAGRITTFDKAQPSILKPDILLTSLIRAREPE
>Tip_3266
AFTLMDTANIHRMLRDFLMRGNLVSFDNSEGHLQRLEIELTSTIEGRDPP
>Tip_3267
NLTVADSETIYNMVKPIPMAGRLALFDAESPSFAKPEIFLTSFLEAKEPE
>Tip_1830
EGVCIDATKTIELIVPDMMVTRLTAIGKALPVLIHRDILYKKMIEAAEPE
>Tip_1831
NIVCMGTNQLIELIAPALMSSRLQVFGKALPIMIEPDILYQNLVKSAEPE
>Tip_3799
GVVNFSADVVYAFLRRALIAARLPIYEKALPGLLQPEVLYAKLGKSVDPD
>Tip_3800
GVVNFAADRVLDFIRRALISAKLPLYERAMPGVLQPEVFYAKLGKAVEPD
>Tip_1613
GIISASKVDAHRSINPPYLMADWPIDERLLPTYLEPRLSYLTTKALADPH
>Tip_3774
KVMCGTSADAHRYMDPPFQQANYPGEERMLPTYLEPDVGYLLEESVVDVE
>Tip_3775
RVICATNIDSHEWVDPPFREADYAAEDRLLPTFIEPHVEFLLNHAIEDLE
>Tip_1322
KATCVTNTKLFRILNPEFVSARLPFYETLLPTQLECHMLYTKVERVVEPF
>Tip_1870
RVLCLTSAEVYTTIAPQMIANRIVVQKQLIDGMKRPQIIYASFEKSVDPE
>Tip_1871
LVMMVRSAEIYETIRPELVGTRLPRFESLMSAINHPQLLYSVTEKAVDPE
>Tip_2165
SIGCVKTASLYDPLFPALLGSRISVYEHRLQAALKPAIFYSKLTSRVKMH
>Tip_2166
AVSCATSATAYDIYYPTLVGARIPMYEQRLSSILRPAVFVSPLEESMEIH
>Tip_101
MIVWMWSSTVYTILKPKLISSRLSMVQQAHPGLIKPSILYTKLVRGLDQY
>Tip_1454
GEPEESYPTEYEVVAVLWLEKKPECIIKLYPSIFKTQLSIGSYLTSKAPS
>Tip_3115
MKESPSYPTDAEIVALLWLGENPEYLLKISPEVFGPKVVLSAWLESDQFD
>Tip_3116
VRESPKYPMDYKIINLLWLAKNPDYVFKLYPSLFGTKMVAGAWLSSNKND
>Tip_2107
DEEFASNTVDIDIAESMLLDAFVRMIVKLVPEGVGPNMFLAICINLNLQS
>Tip_2108
EDEYCSETVDIDLAESFALEKFPRLVVKLVPSNAGPNILMTAMINLNQDS
>Tip_930
CKRFHSQMPPCNLVESLILDKGPTILQSLIIGRIGHELMIPRFLRAYAPK
>Tip_931
TRAFRKTQPDEYLIRELILEKPVNVLQKSIIGRLTHEFIIPKYLRTCSGE
>Tip_201
CQRFHSNDPTFHLIKAYLLEKTPNVLAVLMVARMNRELLLPRLLRACAPQ
>Tip_13
CARFQGQNPELNLLKQLLLEKRPAIQEWITAGKIDRELMSPRFLKSCAPK
>Tip_2640
SMQFTNPKTEYAMLGELILEEGPKMVLQLTGARLRLEIALTKMLELYGGK
>Tip_3554
NAQFTNPKTDYAWIEDIMKQEGPKMVFQLVGAALRLDVILTKMLDLASGE
>Tip_3555
SANFTRPKADYAWLGELLLQEGPKIVFQLIGARLPLNVTVTKILELAQGE
>Tip_1077
EASMKGRNKAYAVVHELMMEMDPSLIIELIQATMRLELAIWKHLETCAGR
>Tip_1078
EANITAQNTNYELLDYLILEKDPSIYIEITSETIRLELVLGKHSELVSGS
>Tip_1931
EKAVRDDKCPLLLLEMLLIETAHRILAGFMVSKVDANLIDNRFLEKDANN
>Tip_1932
EKATRDDKPAIQMYEMILVQTAAKIMAGFMLKNVNANVVENKFFEKDAHS
>Tip_3009
TKAVYAAETNKGLIEELLMGVYPVYLHQAYTPATNAQAVQKFTFRLGASH
>Tip_3807
HRPVYTKANKKSVIDKLVLFITPILIRDPLVEIIESTATYAEIFAENSPH
>Tip_3808
ERAVYVSTSQKQLIESLLLEISPSILHDALADVVESNADEAKLFADNSAH
>Tip_488
DKRVNAAATESQLLASLILEGRPKVTAGLFIGRMQSDALETQAMLDPGGS
>Tip_1865
NHRIQAAKTLYAMVGRVIEQTEPFLMLGVIVYMETAVFLKEQNMEASIAT
>Tip_1866
NHRIQSAKTLFAVLGRLIEQTEPFFVLGCIIYMETAVVLNEQNMETPVAT
>Tip_932
SLKVQESTTEKAVIGQLLLNTRDHFTVALVLCKLSWTFLTEKSLDCAITS
>Tip_2457
SLEMQESVTKKATTGRLLAETTELFPIIFIICQLRRSILAPNTSNCALKT
>Tip_2458
SLKVQEHTSDKAIVGQLLLEVRDYFTVALVLCQISHTFLTENALDCAITS
>Tip_225
DGEITTSRTTYHLQEPLVEEALKAIMNGMLLSEAQASPREEKLLAGVAGT
>Tip_3138
AAPRGATTITNGLLSRQVPSDPPEVVGLIPEDQVSLECNAPDTNSGVGVQ
>Tip_3139
AEPGGATTVQDGLFNRDVPSDPPEVVGLIPEDQVSLEVRARNSLKAIGVQ
>Tip_3584
EEKTNFVSPTKPVIKDPPMEREDVRVSLLDMEGVEIYAGSAEEMSSLGIE
>Tip_3585
EDKGNLVQPTTEIVAIPPSEGEDVRQSMLEIETVELNLGSSDEMQTLGIE
>Tip_2208
PTPAKFINPVKSILSGPPFEEQGSQITLLYLTGYSLFKRGLGEMRGLGTS
>Tip_2391
DEPTSSINPTESIFVEVVSEETFKRLNMIELEGLSVYQNSKRQMSGLGSK
>Tip_2392
DTPESSINPSRKIFTDFVNDAKFKRLNVLYLNKLFVYNSSKRRMRSAGQR
>Tip_525
DQQTNVTTASEQLLNGSITEGPPVNIEIINVPKVDVYSSGKAELKSLNSQ
>Tip_3837
DDELYAFIIRNAELNVVCDEGLPSIVGLFIAAKLDMVAKRQEELAARKQD
>Tip_3838
DDKFANFAVRDAVTGIICQEGHPSVIGLLLADELSIVLKAQQDLEGLKEG
>Tip_3538
DQQFTSFFQAAKLLANPLLQYAPGSIEITESVRVEEGFPTETYYPQDVED
>Tip_3539
EQQFRALYRASTIPSEMVLEGAPGAIPVNTKGRVEQKFRSESYFKTDAGN
>Tip_3699
EWSYLCGILTEKLMREIVQKNEYGSARVNIPQSSIGVLSKYTFCFSDITA
>Tip_3700
EWRYLAILLSNAIEREIIMKWSYGSTPLNIPNDSILAITQYSFFFRDVTA
>Tip_1887
DWKYMQTLLANIFEREVLLPWDYGALSVQVNADNVRATSQFAYYFIDATT
>Tip_360
KQTILAAFITGNIPNERANEAALGQTAMNIVVDIRKSAKTYAFYRKDAGN
>Tip_170
EQQFVAAFRAASVPRRRILESAPGAVPVKLQGRVEQSLRAQLYFKRDTGN
>Tip_10
DTTYGVRAKEFELALPEYRANTLFSWTEDTVGKVQADFPFERYNTGCTQA
>Tip_2648
ASPYDLENNDYQVKFPKIYNIKAAKISIESMGKVNKDRMLNNDANAIKYT
>Tip_2649
NAPYNVENNNYQLKISEIFNIKAAKMSAESLGRVNEDFVIDGDVNVILYT
>Tip_1905
SLPATAENNNLNIAEPDKKRVKVAMLATPHVGQRNKDFAVEGETESTAYT
>Tip_436
QHDYGIETGHFDLEYPDEKAARIALWSMKSIGTLNSDFAIEGHTSGLVYD
>Tip_2416
QNGFTLEPASQDVNYAIQLPAKIKVIPVSKVGGLSSHISIEVVAEIMQYI
>Tip_2417
ETGYTLEPASYDLSYPNELSAKISVLPVAGVAGLTSQICIDVVAKGAQYV
>Tip_2996
NDGHRGESGNNRVHNPGTQLIRLTVWPMVGVAGRTGEVHYDEDGDSIEYE
>Tip_3404
NDGRREEKSNSKLHNALQLVIRVLLYPLVKVSGGSGRTDYEDDGDQAELE
>Tip_3405
NDGTKSENSYTKLHNGLPILLKVMLHALLEVKGGAGKNRYESEGENLKLE
>Tip_2225
NDGHKGEDGNSSVHNPASLLIRITVWPMVGVAGRSGEIHYDEDGDGIEYE
>Tip_1877
SDGHKYEPAQSDVQNPAELISKLTFVPVVLGAGRTGDANYETEAQGLSYE
>Tip_3002
EGSFDIEPPSMEHKSHNEHDYRVLARTIEHVGRVNIDFYLEKEQQALMLE
>Tip_3003
GSMFGIKPSNYNNKPQEEKSSVVILWALQNQKIVEGDFLLEKEKQSLLYD
>Tip_1444
QKDYNVQPGRLMKVVPDEKPNELLLWTLQTVGVINTQYSIDGESGGILFD
>Tip_4007
QPEWGLRHGDINYAYPDSRPTRLDIWDLKSLGKNKELLPIGIKKDGISHQ
>Tip_4008
DPAKEIRTGKINFAYPESEPGDFTMWQTRSLSKTTNDIPVNCKKQICAYK
>Tip_1780
RTLFMLKALEIDFVFGESKAGDLASWHASALSESNGNFPVSKKVSGLAGE
>Tip_1781
RSLFIVKVGEIDLNYGDAKPGDLATWHINAVNEANGNFPISRKIEGLAGE
>Tip_249
QTALVVRSGKLDFTYPDMKNGSLMIWHINNLGSKNANFTYSMGTEGFAHD
>Tip_87
EPTSPPAAMSLQPQGPLILVNRLKCWEQEVPATKNPIWLLGQYSEAFVFG
>Tip_108
EPQAPETANALLPKGPLLLLTKLSSYERSVPGVKIKVWLTGSAQDFFYVV
>Tip_1620
ESQGPEEAEGLMPKGPLLLLTRLKSWMRRPPVVLLKSWLDATYCDYFFLT
>Tip_3189
DPRGDESVSALLEKGKLMVATKITTWVRQIPGVMLKPWIAVAFGECCYIT
>Tip_3190
DPRGMESASALLEKGKLLVATRITTWVRQMPGAMLRPWLSVAFGDCAYIT
>Tip_2319
NQSGPRRRRLFDPPYPIIFERQINDWDITIPNINCSKWAYVQFHLAKGDH
>Tip_2320
NEIGPKKTRLFDPSPPIIFSQKVSWWDLDIPGINSSDWVLKQFHTCKGDH
>Tip_2227
AHCANNDESVMQPADAIVLSTKVAWWNLKIGAIYSRKWITGQYVVCYEHS
>Tip_2228
ENCPAKEDSIIQPPEPIIFTDKVGWYDLKIGGLYGNRWIISHMKTCNGKS
>Tip_287
DYYYPNEPKIHEPQEPVSYVDIISCWNKQVPGLHESDFLFQEFGTICQNT
>Tip_288
DLYYPNEGKVFEPAEPASFLNKITLYEENVPQIHEPDYQFGKLGNACQSI
>Tip_3062
VTKRTLHACDLEKAAATVLENHKSRFQDTAVGSGKLQGTQEQCIMMFESV
>Tip_3063
ATKRTIYAAELEKASATVLEKTKARFQDSATGTGKIQNTQEQCLMTFESV
>Tip_2245
KYNNVFIMNEIDRTQGSAYYRKRPTTENAIESLATGQHVWESCLVQAQTV
>Tip_2246
SYRSPYFMAEIQREQGSSSFEKHETLENSVELLATGDYVIEECLVAAATL
>Tip_580
SFVGTFFMGEPEMKNGLKYGKVRPKGGEAIYSLSKGRTMVIRSVIVARHF
>Tip_1609
LHGVISARFEYARAAIELSYKVGKETEDKQFTVDLMNKILVIVKALYETF
>Tip_1610
ITAIIDVKFKYDIATVQFNSGVRNESEENPSSIGLVERVLIMVKCIYEIF
>Tip_1912
RQRYTDRTFKFDANSVQFNGQTNSRVDEPVPELEVFNKVFASAAVQLEIK
>Tip_3260
HQRITEDDFKLNGQISEMDGSSVGQVMTPTPILRVTNKVFVSIAAKVNTK
>Tip_3261
RQRLTDHDFKLDSSMSQMNGATTSQVDEPEPEIEVKNKVFVSVAAQLEIK
>Tip_3194
RQEAIVQRLEYDPPAVQIISTLQQPGAGPPEFVDILEPLFKEAALKFTIA
>Tip_3195
RQEAIAQRLEYDLPAVAVIARLRHRLAEPPPYVDLMTRLFHEAKLKYTIA
>Tip_2456
MQHAVAQKLEFDASEVQINARIQQQGQKPPPFIDIFKRVFIAAACKYALV
>Tip_4078
KLSLKVHVREFELPKSRLRNKLRAENGKNPVGLGTLTDLYNRSKVVYEMM
>Tip_4079
KLNLKIHVNNFTIPKSRMCGKLRAENGLKPIALGVLTDLMTRSKCMYDSN
>Tip_509
KLNLKVNVSEFDRHETRLSGRLEADKGVGPPGLGTLKVLKNRLACLYEVV
>Tip_1228
SKEYILDSIEYDIVKPQFVGKMGSTTDLGYSAFGAPQGHYATCLNFFAFV
>Tip_3989
NSEYVMDAVDFDIADPRYVGKMKSTLGEAYDSLGVPQGLNDACLSLFAYI
>Tip_3990
QKGFILDIIQVEILDPQYLGKMKNLLKEGYTGYGIPQGLNDACLAFLAFV
>Tip_1434
KAGYAIALTEYDIADPPLSGRLELAVDQALLGFGASEGMYDSIIYRFSVL
>Tip_3491
KGSFAIALTDFEVAEPVFASRLELGVSQALKGFAFPKGMYDRTIYRFTLL
>Tip_3492
QAEYAIALKNWGVAEPALSGRLELTIEEDLSSFGASRAMYEAGMKRFALL
>Tip_233
QGGVRVRVEDWGEQRAALIGTLGKILDPISPGHKGYQGFWKYLLTEFFLV
>Tip_342
KGGDDIRPLQYAAREPAMLGKVLLILDRMAEDYNYYENFYNLILQKAFLP
>Tip_518
AQGDKLVTSENCEYTPENLDSLGLFSNGRNHSYLTHAYQYQSVIAEPTAA
>Tip_519
SQADQLVTSQCCELNPAGKEELGVLANGRNETWLTHAAKYEPCIATVSLA
>Tip_433
QGNDQLLPAKWNQAPPDSLEDLCLLFDQRNEQCLCNEETFESIMQNAFLA
>Tip_1191
RYGQTIKHKIWQGKEPRVNDLMTIMLSNFLAGYGATGTALQYAGKKSYAP
>Tip_1192
HFGEALLQKTWDGSQPRFDEDCAVLLARTIAGYGASASVYEFASKRFFPS
>Tip_576
RYSETIQLKEWGNSAPEVNEDRTFVTNRLITGYGTTPAVYEYCSTRFFAT
>Tip_259
KAGEAIALTEWDKSKPALMGRLNMSLDRLTAGYGASQGCYQYCPSRFFLA
>Tip_44
KRGYGLIVRDWDLSDSSLAGRLRSSVDNGLTGFGIATGMYAPCANTWAVC
>Tip_457
DTWFKIANGTNGGNQPRILADVRGRLDQGFTGIGPPKVYWANSCEFTALS
>Tip_633
DSWYELATPRYGSEEPRIIGLAKGKVDKGYTGLGAPDEYWADSLEVFTAI
>Tip_915
EVWFQLDEARVGLEETRKVGRAKFVVEEGFTGRGSPEGYFANSIEQFVFV
>Tip_2080
TNGSQLQHVEIHAETPQKPGRSKFVRIEARFALLFDEAYYNDTIVQQVLF
>Tip_2081
DGGHQLHMAELHAEAPKKPGRTKWEWAGAFSEIAFDEAYFTEVYENLVIL
>Tip_1977
EKGYDFEEAILHCDNDPKQGASRWKSAAGYCGVGIDEEFFPDQLKHLIML
>Tip_1978
ENGSQLESSVLHAEEERRKGKSRWTWPAGYCGVGADDVYFTDRLEHLVLL
>Tip_2117
DNYHQMERLLLFTQDDRRQGNSKRTWGVGYKSAWAEKAFLYDMAGFLLMM
>Tip_2118
NEYHLFDRPLPIGEESRRRGHSEYTWAAGFATQWAESSLIKNMMGILLFF
>Tip_697
AARLIVAAAEWGLEKPNVLARIKDKLDKGVVGFGKTEGLWANIFKTLSEI
>Tip_2812
KARELAAANEWSIDKPNIFARVNSRLDIAISGVGSSEGIWAEEMQVLQHF
>Tip_2813
ESRLIIAQAEFGLQKANILARVKEKLDTGTAGYGKTEGLWADCFKTLQEF
>Tip_2508
WDLSEEVPAGTKCEYRNPAGRQDESLAIEAGARTLLGADYLVHIVRNKQV
>Tip_2509
WDLNKEVPAGVKGEHRNNDGRQDEGLAITAGARSLLGTDYIVHIVHNKQI
>Tip_2452
WDLKDIISSGTQCEKADMSGRLGNRVSLQAQEIALFGSSYTYCLFRGIQI
>Tip_2453
WELQDIVSAGMYCEKADVTGRLENKVALQAQEIALFGGSNIYCLLRGIQI
>Tip_889
AKMEKVILVGGNKGKGDTTQEADHTVAINVANLAAVGDIYIKCASEIMEV
>Tip_3670
TKRTDDYIGKQDTCSQEKNQEERILRDLPLAEAATRYRLWHRCLLKFMMF
>Tip_3671
VAEHEGYVGQEKTCTQQKNEEKKILRECPAAEAQTFYTLWSRALIQYIVL
>Tip_2439
SKKDAPYLGRDEQAARDVAEAAKILRDFEIGEAGLRYTLWSETLKLQIGF
>Tip_2723
RKSIKSNVNRNGNTTGQPELDQEEVRDPVIPFESLILSSKSKGMEIRIVM
>Tip_2724
RQKRPTALGRGDGKMGTRHNERDYVEDLKIPFEWVNITFKAKVLEKTFIL
>Tip_1811
RPQKPELIGKGDHTSDKESEAVDHVRELLIEFAVTRVTFLSKGVKKMTLV
>Tip_3497
LKVQDEYLDFGKYCTDKQDKEQSFLRELYLPAQAVHLQASTKALQKIIVL
>Tip_3498
QKKQAQYTGRGENCAEKQDREQDYLRDTYLTTDAVHLTLEVKPLRKIVML
>Tip_1364
SKKEDKVIARGESEAGQQEEQDDVRYNMVIAEAGVHGELSARCNHKVVTL
>Tip_1292
ASVNAHSIKKGHAMAGTQARQGTVRLDTKMFALTIYGQVSTRCEHQCVVY
>Tip_1112
STSSGYLAIESDAGHAEFQVEIDPDYDINSHKEISGGEITSKVISKAVNI
>Tip_1113
SDKQALVAIGPESGRSEMTAEMDSQVNLNAQEYGSWGGAYVKCTQRCVKL
>Tip_581
GDKAVLVNEEHEFERAAMAVQLLANIGMQAKELGTWGETYVDCLQKAEET
>Tip_1003
GNKACYVHEGRGLSQANFVSELYDPITTHALRYGTWAEILVRCAKQNFQD
>Tip_1004
GDKIVVFQEGKALETHGILWELGGGLCQHTTKWGNFTKYLISCVRRALHI
>Tip_22
GSGYALNSVGNRKAYLEIVGMLSTMLDLFAKSFGAIGGLNIKIVELSIGI
>Tip_1515
EAGAELNQELTASTFVQMMIKAKGAGCMPALNQTTKGAVFINLIELCNVL
>Tip_1516
EAQADFKQEFAKFTCTEMLFMINGQGCLPALNQLTTGLRMLNILSLANQR
>Tip_1312
DSGAEMTQELTSATFKQVISQIKGGRFTPALYTETEGHLVQDINQLDIIL
>Tip_3452
DQAKDLSTEITKKTFVRMVARMTVGAGFSKALGAKVGGVLKDVSELFYNF
>Tip_3930
NQPQDLSQEVQRRNEAYLVQQLWSGANFTKAVYAPTGGRYKIPRICTYSL
>Tip_3931
NEAADLKQEVTRKNAAAMIRQLTTGAGFTKAIAASVGGRYKVVRELTYSL
>Tip_1898
DSTADVKSEGTKNTFPAIVEDFLADAGYDKSMKILVAGVFGDLLDLSYAF
>Tip_1899
EQSPDLKRDGTKNTFPRIVEKILVDAGFDRSLKVLVGGILGNLVELSYKF
>Tip_1058
RCKTDHPYELVTSLYKRTVENGDIGGSGQRPLRCGQGGLEQHIAGVEFVI
>Tip_3363
HIKVALDHKFLLETYTRAIAPVDLSSTGKRTLNSFKGSALKKIYEAKVVL
>Tip_3364
HVKVDLDHNFLLEMEVRMVAPVDLSDMDVSTLNTLKGGAMHRVYEATVIL
>Tip_1949
VIKKDLDHEYFIAVYKQTVANIDTGGTGLRTLKATKSGVTRETCEIVHAM
>Tip_178
GEAADVIRPFSQARLLRLPQESSDTQGFTNLYEGQRASVFQDVTQVVIQI
>Tip_3228
GDSASALRLMKQAKIHLLPDAGSPAIGYNDTYEARTPSAFTAVTRHLTQM
>Tip_3229
GEARHVIRLMKQARLHRLPDASQAAKSFSETFDNRTPTIFKRVTRKVTQW
>Tip_940
GESSKGIQYFREARFHRLPDAKKSEKSLNDTFEGETPQTLANVAERVAQV
>Tip_1013
DEASQVTRTYSLAKVQKLPQIASVEQGISELGESNSNNTTSGLVQVVTKV
>Tip_2371
DEASEVAKVIQGGKTSKSPQAPSLEEGLKELKEGSQRDAPSGQCKIVAGI
>Tip_2372
DEVARIEETRTGKKASASPYAPQVEKGLPELGSGPTRDNPEGTATIVASI
>Tip_2414
NDAEQVSKCLKAVRSERNPRCPTLHGGTSPLDLSSADPTTSGISHIILKV
>Tip_3150
DNMGKISKTFNLVTTAKCPNCPSVLKGANPLKEIAKESIMEGLTHIILKI
>Tip_3151
DNAGQVSKTYNLVTSKKCPNSPSILRDANSLKEIANASTMEGLTHIVIKI
>Tip_743
DETADVVRRFSQDQVERLPQTATVEKAVSDLGEGRSLTSTAALSRIVLKI
>Tip_892
GEAIDFNRELKDGAFEKVVSRKDAETGELVLFDGQQTAVFESVPEALCSV
>Tip_4019
ASLTDMKKRINDGEIDEVLGFQNSAHSEMVGYYRNGKLAFESAPASSDRI
>Tip_4042
GALIQIREKLNHSSFDKVMGWQGGQFIPLLWHASDGRRAHNKTADISGRL
>Tip_4043
GLLVQLRERLNHSNFDKILGMQGSQYIPLLGQASDGKLALNKTADIADRI
>Tip_3742
GELVDFRKRINDGAMEKLISHKDAESAKLVCYENDGQIAYDSLPAAICAL
>Tip_2618
GDMVDFKREWSDGIFQKLVSKEEAEMGEYRLYENEKQKAYDAVPAAVCAL
>Tip_764
ACLLKLLRAITEGVIEKALAEKKIVLAMDQSYDGEIGAVYEKLPEAITGM
>Tip_390
GLVSGPQANLRESTLRKFWNSLHTAYNIQGKFAELAGSAFSSLRDGTLGI
>Tip_391
GLAAGINAELRESTLAKIHNELNSAEGLFGIFQELAGVAFQDLTDATLGI
>Tip_12
DNGRMIGNTNHRTYDLVMLARFRGAHNRQWESFREEKSLDLLAIETKERS
>Tip_774
LLKGSVDLANGEALDNELGNGVDNDVRRYWVNISQVEAGGVLIMSADDNM
>Tip_3242
LFLGLVGTEDGRQIAKDLPAASESTVKQALVEKEPHTNTGVLKTPISNAT
>Tip_3243
LFLGLVGVTEGQALSRDFGAANKGSTKQILVGKSSETAAGIVRTPSGNAN
>Tip_1508
LLLGLVGVVEGSALSRELGAASEGATKEFLVGKKSETAAGILRSPSGNAN
>Tip_2537
LTGFMMVTLQNMEVDHKSVDQIKQNTKVQAFGLPGMALKFLVIIEKLGSP
>Tip_2538
LLWFFLTTMENMDLDHKAVDKIKQDDSVHAFGLPGVALKFLVIIPELNSP
>Tip_2604
DPQADLGEMREEIVKSNIMDNGRTAKKMVGYFTSGIEVNLLALVAALQPR
>Tip_2605
PLARKLGMMREELLQENVIVGTNVAEEVIGYLASGVRVKILALAASLGDW
>Tip_1851
IVELSLGALNDEKMRTEVVDGKLKDQDAISLGLIGLVLKVFDRCPAMANL
>Tip_1852
MMEMSLHQLRDETLENGVGDGEIQGEDAATYGYIGLDLKVLDLRAALANL
>Tip_3043
LTKYLLNRFRAAAVDLHILALVQFDMDSSNLELRRQFCNFMRCFPTAQTE
>Tip_3044
LLTFILNCTQSGAIDMHVVCFVNIDSDSAAIRLREQLGNFVQVFRAMSKE
>Tip_3246
TIKYILNCNQNQAAQIKCAAFFRNDACTSILGFRGETSNIVHIGPQTTAD
>Tip_3247
ILKHLMNCYQAAAEELDLVEMLKHDILEASIGFRSQSCGIVRVNEGTTTD
>Tip_85
AIQYITATVMHEVIDFNFLSGLRGAIQNYWFLFMENNAAYILLIKTKDAT
>Tip_3323
RLVYIVGTVKHHVLDLGGLSGLRGVIVKYWLGFKEGSAASILLIDNKASS
>Tip_3324
RLEYFLGNVTHETLDLGAFSGLTLTIKQYWLGMRVSCAISVHLISNKQNL
>Tip_3356
TKKDIENVSKYDAIPVVVVALVANTLHCVYPDLQETEIVNLQLERRKGKD
>Tip_3357
AKQEVSNFSQIKSLDVGLVALIKDRINSIFPEMKETDKANIEIVNRYGQV
>Tip_1237
RHEQAPGMSKFDVLSIGLMSLFRSELQTIYFDVAAKNKENYGLFDKHTQL
>Tip_561
RNPEYIEYLRFPMFEVDLLTNDCNARNRATLNLEEKAGMVMLTIDKESRE
>Tip_2212
RKPSYTSNMPFPQFDISVLVHQIGQRRRTLLDLQDKISLFLVSVSIQEYG
>Tip_3268
NNAEISQLLKHPKLEVLLKGQETIKQNKPFIDSENELGIMTVREQNKKYT
>Tip_3269
ASPEYLSMFRYAKFDILFIGEEAGHQHHPLVRSDSDTGLMTITLQKFTYS
>Tip_3004
PTPERACILNHSNFRLLLLGDDSDNLEKPMVDEEDEVGIMTIAMQLITET
>Tip_435
RETEKLGYVRFPALDLDLISPARGARNQLVLELTELAGLNVLLTDSESQN
>Tip_54
TALYVIGLQTRSVFEVPMLEASINRCIAYLHSIKHVVAVNNLTTVNTNAD
>Tip_2209
PIQALLGIKRHGLYPVEILAPAINMCFEKLESVNREVPLSIILGASIRSE
>Tip_2210
PVQYLLGIKAQSVYHIPVLASAVNACVTYYHSIRREVSLKILSTKNKKSE
>Tip_2262
FLKNLIILRKAPLYGAPIVCNSIKAVESYQHALKRPIDLRVMLSEDTKDN
>Tip_2263
FIKNLDLMQEKPLYEGPICNYNLNALITAQRSLKRTIDLRIMLSLANKNS
>Tip_3396
SVDFMLHIIKQSVKELPVCVGSVSPATTYTTSIDRKIPAGLIFTDDARNP
>Tip_3397
EVDYLLGTKKQSIEELPICLGSVSPAVTYRQSLNKSIHNRLIRNDEKKSL
>Tip_229
EVRVLLSVLIIPPYEMVLAGNVYGPLPRYRMGYADHTSMSLTAMDILKNL
>Tip_230
RIRVLLSVLILEPLEMGLCGNLRGEMPLYRMGYADKTSMELGSLDALRNA
>Tip_843
GIEKILGNQKQADYHLGTSGALKDEQNQYIYEYRDIKSLKLKLIDLLANS
>Tip_844
GLENLIGNVKQAEHHFGTSNVIKNKQDQCIYEFEDLKDIELEYIDLLSNA
>Tip_886
RADNVIGDLKQVNYTLDLRAALKEQTLAKVFEYTTLEASKLQLVKVMNGS
>Tip_1590
EEAEKIGTLKYVRNQMGAKNSLKDERLPYIYLLRTVGQHGLQMLKEIQRA
>Tip_1591
QDPDKVNQSRNTKYKMGLKDSLKDDRAPMYYMLRNVGNASLRMLRQIQRP
>Tip_1213
KVSDIIGNLRDLSQPRGITDVLHGDRTPHLFRLEMHGSKALQLMGSLART
>Tip_1214
RAGDVIGNLKDISSTSGLSDSLKKDRTDHIFKMQTLGAAALQLMKVISRT
>Tip_1417
KAHETIAEIKRLPYMIGIRTGVKEDRASHAYEYIPISSAEFKIIQILGDG
>Tip_2840
EPHRQSDEILEPTYYYGVNAGVTKDCQHDTFPYTAILTLKRYALNVVGDA
>Tip_2841
EPHRLGAELKELASLHKIRTGATMGCSENRLPYSDLLDYQCYAINIVGNE
>Tip_1547
SETSEVGTIDHVQFVVGVSTGYEEEPYTRATDFLPSTSVHFKVSKAVPGS
>Tip_1548
KPDDVIGEINHVQLTLGVHTALDEDAHHRSYLYIPGLCLQYKLLKIVPGW
>Tip_3319
RVEDLLDEASQAGYAIGLVNAQITEDAIYMYGHADIEGLELKFMNVLRYD
>Tip_3320
PLKDVLDETQQAAYAVALVQSQITDESAYLYGHADVEGLEAIKMDVLTYE
>Tip_203
HSKHMYQAHRMCVLLRDMPSGNLKGLVIYIFGLWTATDANVEPLEDLTKA
>Tip_379
DKKNLHFTSATGCLAANLPANALKGTGAYLFGYWFSEDFDIENLQDIQPT
>Tip_380
DHKNLHFTNRTGCLVASLPGGSSKGVGDYLFGYWSAIDFEIDHLEDSNNA
>Tip_301
NKKNLYYTDRTGCLPANLPSGTLKGLAAYLFGYWTSMDFEIDPLEDLNNA
>Tip_798
NSRRKYDNHRTGLPMSALPRHTLKGSSAYMRGNWNDIQFDVEYVQKLNHA
>Tip_1383
YRRGTTRINADLLPITVLLTAIWKGCCRFIAGIFPALALEVDYLESLNVA
>Tip_2408
HEMPTGRKAQHLFFIGLIGSVMFQRYCCYLFEAWDGNNFEVDYPEKLDMV
>Tip_2409
HAKPKGRKAQHLFFIQMIGFMMYQGYCCNLFEIRDEGEYEVEYPEKLDMA
>Tip_260
DSRNIAHTARTINFIVDLLSGLADEIPSYLYEHLMAMDFDLAPLDLLDNQ
>Tip_693
DKSNVAYTPKTDGLIVELLGGLENELSAFLYGFFLALDMDLSVLDLVEHQ
>Tip_1437
GKSQTNYNPLETDLLQKLLGSLVDSWAAFIFEHILTIEFDLKYLALTGSK
>Tip_1438
GKRNLAYRPGEKEALIDLLGGLEDEWAALPFGYLLSLEFDLPQLDLVEDQ
>Tip_1328
KLAATLASAQTCEYKPDLIVNLDIDSTEQFEVWVRVKSVTSINVKFVIHD
>Tip_1329
GLAAMMAALENCEFNSEPIINLGLDTLEKFEVYLQNKSITTINVKDVLHE
>Tip_1497
QWVILLDVRQACTYKPDICILLVTDAAQQYEPMVYDASVFTLNVKELVNQ
>Tip_3672
KCVLLLDCQSVCMYNPGIIVLFAADAIQHFDERMYNALVYLQRVDKVFNE
>Tip_3673
RCVLLIEIYRVCVYKPGIVVLFGADAVQQFTEQMYELAIYVQRVDKTFNE
>Tip_1008
NVLRVLENPEPNLYKPNKIVRLGRQLSDLFQVRCSGASSLEQEFKSWGRI
>Tip_1009
GATRILEGPTPPLDKNERVLRIPEQLVDLFEVKASGDGAARMNFKSWGRL
>Tip_1799
RNNLIMKEPFLALYEIDAAEVRSREVMERLDLKGCGTGNVNWQISLLGYP
>Tip_1800
RAAFIINEPFLNLYKVSAAPEKHREIMERVSFNGVGDGNVEWEVDLLSFA
>Tip_1596
PVSSRKDNPQFKFKNSSTLIQDSKRVTSSKNVNAHGEGTVDMQFEFLGNI
>Tip_1731
RVQVRLKQVQENVSHPALKLVVAKERFNDYKIESFRSGDSDIAFKFRARY
>Tip_1732
RVQVRAQQLQEDLAQPSIKIVIAKATFSTFKIHSHIEGTTDILFKFRSRY
>Tip_3279
RVPVRVEQFQQDLYHPALAIVIKRTVYNPFRIEVYREGQVGISFEFRALM
>Tip_3280
RVPVRVEQFQEKLYHPALSIIIKRAVENSFKIDVFRGGSSDVDFEFRALV
>Tip_753
RIQVRVSTLQVNLYRPALYLILLRAVATDFAIGAFREGTIDLHIEMLVQF
>Tip_787
HLATPLSTLKSPLCRKSIFFVYIEAVIGAIPLNYIRESNVDVTTELRAEF
>Tip_1184
KVTVPIDGLDENHYRKAVYWVSLAEVRPVFVANSHKITKMDIRFTLRMQY
>Tip_1826
KMSVPLDSLNANHHQKIVYWVVMAETVDVFIANKTKEAQLEIRYELAAEF
>Tip_1827
KYKVPIDVINDNHYRRSVYWLLMDEKVSAFIANSDKESRVNVKYELKSQY
>Tip_1957
RTVAQVELLRIRVLYPKVLLLPCRQMSDRLELTTSGNGAEALEMHSKVQF
>Tip_3963
KNIPAFDLLAGEFRLPGVLILAARSVPHELEVETHKLGDKSCRLNANQTV
>Tip_3964
RSASIITLLTVRLGFPKVLRLGCRHASRRLELATAHAANESVQIRANAQI
>Tip_1279
REAKMLQSLNIRISFPRLIVIVARQVSYRLEINSSGEGATNSEYQVKLQL
>Tip_2549
KGSSLLIRATNFIIKLPMMQLIGGRSRRALTESQAKEAKLETTEEHYYKR
>Tip_2550
KGTSMLIRSAFFILKLALLVRLGGRSKRGLGKSNSVQEKPETKYEHFHEN
>Tip_2290
RTSTLLMRYAHFLTKLGLVAFMTSNEELLLENATAAEMALEGQKDQYYAG
>Tip_2291
RHGVLLKKSAPMRNHVGIVGKFTGGDERQLENFSAGNLSLEVKKAHYFLG
>Tip_1712
QVGAVFVFYTDFVITLPLFNVVCARKERVLIDEKVYPCELETLTDAYYAK
>Tip_3665
KAETELIKHTEIVVSLPVMRVIARCADRTFGDAPVRESQLTLQQDHIRYA
>Tip_3666
KGATELIKHTEVVIQLPLLQIIAGRASRNFGDSSARKSQLTLEQDNFKYA
>Tip_1394
KAASILISSTNVMLRMPIVKLVVGRQRRSNRESQAREGNLTSTRDQYYFT
>Tip_901
KAVKPAQKTGSFEYVLELSNITGVQVVDDMQRAKVPKCDDQVQIASLLEN
>Tip_902
GMASKAQETGNFEFKLELLEVSGMRSEDDIQRAEVPEIEDNLGLVELFED
>Tip_3643
RLSELFTRCVRGLVLPKLSLVPLQEPDSLVKRWRESQKVISAPLSEVMEE
>Tip_3644
RLSELLKRCTEGMVLPKLAVPNLQKANRRIEKWREGYKIQSMPLSEILEE
>Tip_2513
ALGGIIRSDTLSLHRCRLLCMFEDERTRALRKSETQAESPCAELVEVTPQ
>Tip_2514
RLASLIKRTAVICELLTLVYVTEDEFKRAVQRLKTRAEDKKDCDSSAFRE
>Tip_480
KTPGLLRNDRVARTLRELLKVEHQRLRRNLDRYKGSYKLAELKLSDILEE
>Tip_1810
QDVVQLNDGNIHIESIFILRYTNQSTHRDVNMLRNDGTMMMIGLHQPPGN
>Tip_3308
QSLRFIGDFNSSIENVALVDTASGTSTSRVSALRGEALSVTLGADMPWAP
>Tip_3309
ESMKQLGDANPTVQRIFLMNDADVNVNQDVSAVRGDVLNLILGADEPFAD
>Tip_1025
KDLNKLDAAGTTVQRNSTIDISKRHAKRQMSNTGGSETLVRRAIKYVAEE
>Tip_1026
EELGKLKSAGIKVQRARGTDIRKRQVARQMANQGGSESLQRRGLRYLMEE
>Tip_2381
DLRLELGDEAPGAPEPKQFQIMFTRPLRDIDKVLDADGFLAVTNAIAAQD
>Tip_2382
QLKLAIQQKVSGAEYEKEFHPMVNKPLREVEYAEEISAKLATDKCRIVKE
>Tip_3046
ELVIEFLEIQLAEPHSQLFSVFDQRARRDLRIVESGQDWQTMSKAAVIKG
>Tip_3047
EPHFELLEIQLAEPKCQIFRVFDARAEKDLRIMEPGKDWQTMSQAATIKD
>Tip_3230
KYATKLLLLATISNRPGIPLLLAQQLVHNFVQLQDGVEYQVFSFGRVLLK
>Tip_3231
EYAGELYRFSTISNSPWVATLLAEGLVHNLVYTADGIEFQFFALGRVLLE
>Tip_2079
RAIVKILKKAEVDEHPNVFSIFKERFERGITNLEDGEGYFFFVVGRIVPV
>Tip_1162
KLTIKVLEASSVDPHPHLFLIIAKKVRRNLAMIKDGNGYMNMGLEHLLPD
>Tip_1163
ELMIQFLEASAIDPHPPIFAVLATRVGRNLGLLEDGKGYMNISLDKLLPD
>Tip_144
QLTAHLQQTKRGLTVPEWLGITGYRCQLDLAKYGSGEPVFNLSLEQLHEQ
>Tip_145
RLSAHLQQAALGVHVPDFLAQSKCKRKKNLAKDGGGDPVLNLHLEQVFDE
>Tip_605
NVGHARDNLQDDLFRPSGVEATNDRNHTFLYEYAVPRQIFKILLPATLQV
>Tip_606
NLGAVLDVTQEDLFNPSGFEATSDRNHTYLFDYAIPKSLFEVHLSAVLLT
>Tip_869
NAKCVTEPTNPHLAKPSAFDLSQGRPNSYVLKIATSKATYFLDAPNMMES
>Tip_3682
SALLTVGRSDELMFKANSFDLFEDRSHIYLSSYELSSQVMYVAFLPILLA
>Tip_3683
PALITIGRTDELMYSANSFDIYSDRSNVYLSSYPLPSQIMYVMFPAIILA
>Tip_1625
GKQLWVAQTAERWYNPNRVEVDGNGKRPDLLFMDNPRHSLVTSFGPKTRP
>Tip_1626
NMQLWCNQTADRWYRPVKTELNSAGKYPHLLFIATPYFAILVEFPHSVRH
>Tip_4070
LRAIWNTPLSETYLAATGYEARKVQVYTYRIHDATDRCVYLIDATDSEFN
>Tip_4071
FSAIHAEKNDENWFRPTSYELRAEKVYTYRIEHHQDKAVYLIEAPNAVYS
>Tip_2806
RMAIWCNQDSKHWFKPTSYEVNIDRQYCRLLDEQTSKEMYVAKLPNAEFL
>Tip_1144
KLVLRIDQTNKHYLRPSAFQIKSDRNHTYLYDWASPKQVYVAHFPHVTET
>Tip_2085
LIYRILDSTDDTFYDPRYVVPLDDEVITSYIPYATGTQILNSTQLQVVRH
>Tip_2086
NIHRVLDHTNTQIFYPRYVVPLDDILITTLINYSTGTNVLNGTQIKVLPH
>Tip_1713
KLYRIMSSTNDRRYNLRTLVPREAILISSFILFSTGEEFFNATTIKVLPH
>Tip_2749
HLPFAVDTSISRHFLPRHLCPMQAMLAFTFAHFSMNTDYFDGKKVKALDR
>Tip_2750
LLPFAVDTSIQRHFLPSHLCPIQAMLAFTFAHFSMNTDYFDGKKVKALDR
>Tip_1906
YLPFVVDTSQSRFFNPSDLCPVYAIIAFSFAAYSTDTDYFGGKQITALDE
>Tip_3420
SNFQIVESFRSDLQGPAYNGPLSVRLFSNLVPEGLNHSRRGTNIKSYNGR
>Tip_3421
GALQLVQHIQDDMEGPYDVAQNQSNAFSYLIESGLRAAFAGCNVRKYYGQ
>Tip_3162
NFARVIESMSQDLSVPPGKSSNFCRIFPFLVDLNISAAISGVNKPRWQGK
>Tip_3163
DFFRLMARVMPPLDLDSRKAPKKAKVFPFIIEFGLNATFQGTTTRKYHGA
>Tip_554
HIFVLTVQCEEELAHQQAPSPTSSEVFPQVPELGVTFATTGISLRKITST
>Tip_463
EIQSVVDEIRAFMHKPHYFDIVTRRLRNYFFDTIAPEHMFSRYARYVVHS
>Tip_2837
GLQAIADFVPAFLHKGEYYDVTQLRHHTFFFEMHTPGNLFGRYARYVIRR
>Tip_2838
EMQAIVDAINAFLHQPDYFELAQLRAHTFFFEMRAPGHLFGRYARYVIRE
>Tip_1704
KLQIIMDAVRALINKPDYVATGEPKTQSCHLRMRLVEQPFERHDRYVLIE
>Tip_1705
ELQAIMDALNTLVHKPNYFEVGQLKSNTCYFDMKAPEQMFKRYERYVLRE
>Tip_3711
ELTETVDAFQDYKGKPYDFELKDSKLQNVVCHITTAEDMFDSAAASAINP
>Tip_3712
ELADVVDAFQDYKGKPYGFDLKDSKLQNVFCHITTAEDMFDEAAASAINA
>Tip_1888
MLADVIDAFQDYKGRPYGFDLKDSELQNVFCHITTAEDMFDSAAASAINA
>Tip_2275
EKVQVSEDYDPFKGKPYGFALEDNAKESVFENLRILEEMFKPIGADSMDS
>Tip_2276
KRVQWADTYGAFKGSPYGYNMSNSQIYGFLKNASSPAKVFDAVSANQIPY
>Tip_599
DAAAVANSFASMKGKPYYFDLWDTKVHSFITNIESPKDTYSEIAAYAFKE
>Tip_920
QSAPVVESTDSEWYQPTGFPIFVAKVKFGVTEYTEPEQIVSIELPNLIKV
>Tip_2402
KTTPLQTTTGSPYYSPRDIPANIQKVSTIIREYAKPKKKIDLKVPHYIEV
>Tip_2780
RKKPLGDATVAPKFNPACGVFLLEALVMRIGERCEPKKKVDLKIPDVLEI
>Tip_2781
KPGPLEDASDDPFFSPACLAFFIETIALSIKTYAEPKKEINLRVSNVIEI
>Tip_49
KTAPMLESTNEQVYKPEAFAIVSQRVHTSLYEQSSANQTFSIHLPHVLEV
>Tip_352
KGASLTDKVRSDVIQPSILALNEDIFKQQGGFFAEPNHIISIAITKVDNT
>Tip_3114
KGAQRSEKIRANVVGPALFGMGENIIRKYSGWFGDPNYIVPILIVRLNRT
>Tip_3313
KGTELTAKVRTGVVGPDVFSIGEDLIRQKAGWYGDPNYFVPIKIVKINRT
>Tip_3314
RGASLTDKARTGVIGPSMFAIEELAIQESVGWLGNPDYQTSIDVTEVNRF
>Tip_289
KAAQLVDELELAALSNFLVTIADRAMHHSICWFNATAKVVPIKVVHINQL
>Tip_814
KPTQMMDGTKLKPLKEFFVRIRERIVKEGDAEYTEPVHLVNIRLIRRRQL
>Tip_815
KPTQMMDGTKLKPLKEFFVRIRERIVKEGDAAYTEPVHLVNIRLIRRRQL
>Tip_671
AVVEVLEGLEIRPLADFFIKIKEKLIRENKTWVSEETHLIPVKMIRINQV
>Tip_126
AMKNRLAGLFSTVYDVLYEVVENRPVGEYVAWRLNEDEVLPSKVDRVCTA
>Tip_498
AMKKRLAGIYNTIYDELYNVVENNSFGEYVAWHATPDQILPSDVDRIDSA
>Tip_1141
AIKGRLGGLYSTIYDELFNILENNIIGEYIAWHCIPTQLVPAKADRIETA
>Tip_1142
AIEGRLAKVYEYLWDNMWVVIEAYIYGKFLAFNCTQAQLVPKPAERIALS
>Tip_2874
ALANRFRFLYSNLHHAYYNLVKDRQIGQTLQFQDTPKAVLQSQNDIGNAR
>Tip_2875
AMANRYVFLYSDLYYAYYNLVQDRQIGQTLQLQNNPKAGLLSQQNVGNVR
>Tip_1858
ALANRMMTLYPSLHFAFYYAVNHKPLGLLVLWQGSPQALLAAKKDLGQRR
>Tip_1859
AMAKRLLTLYPSAHFAFYYFIFTKPTTPYVLWQGTPPGLLAARNDLGQAR
>Tip_816
AMKKRIVGLYSSLHHALYEVIQNRPVGPYVQWECSSYAILPSQSDMGNRN
>Tip_3829
SSVGPVKGMYSAQYDVVFDSRQVFEIKAYIAWYCHPLAPLASDAEREEEG
>Tip_3830
SMIRPLKGMYSAIYNVIFDPAEVFEISMYISWYCHPLAPLPRDADRGIEG
>Tip_2991
TMIRNLAGIYPAICEIIYEFAEYVDVSGYMCWYACRITPLPRRLDNIDES
>Tip_2181
AMKAKLIGLYPALYEVPYEIVQNFPVSSYIQWHCNPYAILPQEADRVNEN
>Tip_94
EMDRKMSKLFSTYYEVGYSAVEHKPISEYIEWYYDPWEILYGESDRVNSN
>Tip_3436
SLETLLSETELCLYEAEYVVLREYPLSQLVLVYPDSYKLVPTRIDALLAV
>Tip_3437
SLETLLSDTQLCLYEALYVVIREFPLSHLVVVYPDAHKLVPTRVDALLAA
>Tip_918
VIESMIDETNVCIYETHYLVVRTHVLKPLLVVYGKQHEVLPKRVGAKDTD
>Tip_2753
IVIAFMGQLAFSFSNISFTTTKSPPTHGGETREALPFWYLEGNGEVLLFP
>Tip_2754
IHIAFAGVLAFLFSKININLKKSAPPYGGETRDVSPFWFIEGNNELFLYP
>Tip_1083
VVFNLMAEIRYYYKKCDFAVTASAPVKTGSAKNTMPRWFMNADTEELLAT
>Tip_784
IVFKLCSEVIFLCKTYAFRIAGDDVINSIRGWYTPPKAITQESTKSLQRR
>Tip_3558
IVFTLLAEVRYYYKRFSFKKAGSKPVKSIKGWYTPPKAITTESTEKIHRN
>Tip_3559
LVFTMLAAVKYYSRRLTMKQSGSRPVGNNKGWYTSPKAITHESQERVQRN
>Tip_686
ILFYFLETAKYSVYKADLASLAKEPVQAKEAWMDPPRSWLENDTSKISQD
>Tip_1682
IAFYFMESAEYGVYKCKVSSLAENPVHKSKGWFNFPRDWLEDETGKISPD
>Tip_1706
VLYYVLETVEKVVWFVALTRLSDEQVYRMGTWFNMPQFLKNEDLGDLAEE
>Tip_1707
VIYKILEHIEQAVFLTRLTKKSEEQVYEDSGWWHFPRSWSYTRTGSISED
>Tip_173
MRYGLLEEVKFNTIELIVYLFSSEPIREWVGWYAAPHKVLPSYTDKLNRN
>Tip_174
MRYGLLEKVQFNVCDRIIYLFSSEPIREFVGWYNAPYKIIPNFADKLNRN
>Tip_89
QLLGLAMRVLHNLYFPTVASIAAHPVDEYVKWFVEAAKIVPLRINRSRAE
>Tip_1298
LFFGVGDDILYYLNIIHFVCVGAKPLDPYRTWFLESMSIFPKQIGTPEQQ
>Tip_2897
VILSMGDDLHYSLHIAMFVVTGRKPVDLYIAWLFGTMSVFPKKVGAPTQE
>Tip_2898
LIFNKPDDIAHHLNVHQYIFSAVEPLDPWVSWAFPAVTTFNKQVATPRQL
>Tip_526
IFFSVRDEMLYELYIIELNILLSKLIETFVTAMLDVMPFFATLFATQERE
>Tip_1801
VVFTIDQEIFCNVKFVQFIVLTARPSRAYLRWAVEANKTIEVGVNCLKFS
>Tip_1802
DVYVFNTDTWVDAWFVQFVVLCKRHQRSYLNWKTEAVKVNELEVGKADYE
>Tip_3216
TLLSYGDGVPADVWVVRFMAVGPQPDDNFLKWSIMTLKAVCLGIGEARFQ
>Tip_3217
KVFGFASNKPVQFWVIRYVIEGLRPDGAILRALIWQMRVFKLGCLIARLD
>Tip_1840
DTENQRGRENLVPSLIALECKIGMHLKVWLHEFLDPCKRKWLQATSVVLP
>Tip_2367
DVEEMKGVLNLFEGLVGLDCEIGTSLKVWLHQCVDPARQKWIVARKTFFG
>Tip_2368
DIDEIKGVVDCYPALVAANGKLGIELRVWINQAGDIAKRRWIISTKAFLP
>Tip_1499
GLENLIGKITLLHALITLCCCIGVYLKIWLYRFLQPKPRNAMQATNVLLP
>Tip_3402
AYEQTVGTIAFIQAYIGLSASTCINVTIQIYKYDQPYRRKNITMDPVAMP
>Tip_3403
IVENTVGKMALLHELIGQSCCIGIHLKIWLYKFIQPAERNDLQASNVLMP
>Tip_646
EADNLLGYCMLLPVLVAFSAIIGMHIKVYLYQLTQDEKRAPMNFVTRVMP
>Tip_1348
DNSNLIGRCTVLPTVYNAGAIVQMHIKQYPFQVVEESHKDPPEMGAKVLG
>Tip_2725
DNDHIFGMFVIHRATIMLTSVVGLKLRVYQFEYIEAGYHSPVLFDRRLLP
>Tip_2726
DNDHIFRMFVIHRATIMLTSAVGLQLQIYQFEYIEAGYHAPVLFDRRLLP
>Tip_2418
DNDNVLGYATVPRTTVLFTDVRGLRVDIFDMKFINDSHQVPIVFSLRLLP
>Tip_2419
ENDNAFGMVLIGRAIINFDDVIGLAVPIFDYHFVNDTWEVPLLFSSRMLP
>Tip_1154
VGNYVFITYSLLALLNNIKEFPAAARETKGKMQMQPTDRGTLRAARVDSP
>Tip_1777
VRHYIFKSYDFLVLVNDLRKLPVSSQATEQELRVKKTDQETFRPAKHLFS
>Tip_3705
VENFLFVSYDYLALLNDIEYLPVSAKETKDDLRLKSINVDTFKPSKMIVS
>Tip_3706
AGEYTYITHDRLILLNQIENLPLSAQDDKDELQLKPRDQDTYRPAETIVS
>Tip_1121
LGLYHFVNYGVFTYVHDEVQHVCEDDSPRAGVQVIPVQAGNYDQTTVCQT
>Tip_2830
LGPFQTVHKGTANGIYKELKKVYGEGTTRSGMEVVPTATLNYDRGTVAQT
>Tip_2831
LGPFAFISEGVATFMHDEIQRVYGEGLTRTGVEVVPVQALNYDRATQVQT
>Tip_559
LGLFDFMGFGVFNFLQDEEEHAAEDEESTGTVKLIPLQRGDFEAQQVKRV
>Tip_700
LATYLLVTVALAPNFQHVVAAAVANSNPYIALQIQPLDKGAVQVAPAEAP
>Tip_719
LTIYLMVAMGLASNVDYVTAAEGTNGTALTALPIQPVEKGSVRVGDAEAH
>Tip_1996
LVIYLLITLSYTAATHFVAAAGVANETLGLTLPLQPVAKGGVRFARAEQE
>Tip_1997
LVIYLLLTLGYGAAVHYITAAAIANDTAGLSLPVQPVAKGGIRFAHADQQ
>Tip_2272
FLLYIKVLIGIKQTVHWVVCGAIANDTPGILLAVQPLLKAGVRVAEADKT
>Tip_2520
FALYMKAMVGIKKTVQMIIFGYNAKDLPRVLKCIRELLKIGVLVYEADQE
>Tip_2521
FITYLKVMIGIQESIDTIVVGYIANEVPSVLLAIKQYLKAGVSVSEADKE
>Tip_1050
MYRYSVSFQCVVPSSHHIICTVAIETTPYIISKQQKLSTQKIRILPVEGA
>Tip_1611
VRGCVLEFVVLVQASYHEVTTQGADATPYLTIEVNHLSRTEVKCLELENE
>Tip_1612
VSQYVMDFLVMIEPSFSAVSSKGAESTPYMVMKIMHLSAQNIKVTEIEGG
>Tip_1601
IALYITVFQGSEPGNYEGLAVDPKHTTPYIVLKEKVMEINSEKVQPCPGY
>Tip_1602
VAIYVIVTMSTVPDNYQQIVVEPRHVTPYLILETKPTALNEQKVKRFAGG
>Tip_1469
IAKYIVCIITSVPGNYQVIHVEPQHTTPYLVLKSEPMELNSRKVHPCAGD
>Tip_986
ISSRFYASSTVSIFFSTLLTVSFFQYFDVIYFFLGPISRIELDVYTVSTQ
>Tip_1762
RALGYLPNVFVEPALRSNIDLCQEGYTPALYLFLDPAQKVGLEAYSRSGP
>Tip_1763
VALHYFPDVYVDPLIRSQLDLCDQDYTASLYMFLDPVHRVQLEVYSIFVQ
>Tip_1439
IAAYFVCAIKISLTKNYILYTTGGKAEPALYVYLHAVSRSEFEVIVVAAP
>Tip_1440
LAPFLLCVAKFGPRSNFLLYTVGGETPPAIRLFLHAESMSQFQVWQAISP
>Tip_2662
IAGILLTAIKVLFLKQHLLSVCGGEAKPSAYLFLHARFQTEVNVYTCAAS
>Tip_3035
IKGAYVIAIEALCFKRHALSVPFQEADPSQYYLVRGMNRNLLDIFTVVAP
>Tip_3036
LIAAELLALRTVLMQFMAQVVTTNEADAIVRFFIHGVVRGLLNLMTVAAP
>Tip_542
FARFFLLLAKIFPFFTDFPSINKSEDTPSLHLFLHPADTTDLEIFTGLSI
>Tip_122
DTQFLLVKMQMMPFFNQQASIAGGKADPFTYIFLRPAKRAPIQYAQVIAP
>Tip_6
KTETFMENTDLIVFRLSWICKIGMRMKGWIYENLEPEKRLKFKFDCSIHP
>Tip_1378
DPNPVIRGPLKNLHDWSHGRDLDEETVYMRIDLRSSDRTKAMCMPRLNRK
>Tip_3627
DPEPLLEGTLKNLTDITHGFDFQESKIRSQLNLKSAEKTRSTWLERIQSP
>Tip_3628
DPGPLLEQTLRGLSDICHVMDYQQNKVKSQLNLRSAGKTQSYWLDRLRAP
>Tip_3341
DQNQVAEGDLKTVSEWIHGEDPDEDKIHSRLNLRTKARTKSSRGTKKIKK
>Tip_3342
DPKPIIEGPLKSAADWNHGRDLEEEKILSRMNLRAQSRASSTSLTKIVKK
>Tip_2018
MLNPVVRGNPKNLEYWHHSRQLEEEKVYLGIDLVSAVRVWVMMTPKLHAN
>Tip_2019
LLNPIVKGQGKNFEYRNRSRQLEEEKVYLGIDLISDVRMWVMMTPKLHAN
>Tip_644
NPHPILKSPIHHVDKSSVGENTDKVTIDLTLNFKSPGGANAFCLPQLNRL
>Tip_1808
KNKAFIWKVQKRVLKFQHSEPMPKVTIVKMTALEIVPRSSPLCLGRLDQD
>Tip_2423
RFQALLEENKEVLLETDQYQPACMFLHPMLMNLELRICGESVVQQKVDPE
>Tip_2424
RYKPLVEESHEAVAYHEQSEPVDQIIYTALLNLPLFFIGKSMYQSTIDGE
>Tip_470
KNHPFLRSEHERLLKSQQSEPLDQIIVVLLMTLESTRRSKPICQAKLDRE
>Tip_3651
MKEELMMGYKAELPRLGPGSFIHEVLLGIIIFLGATAEDRQITHAPRACR
>Tip_3652
LPEKFVMGWKDMLYRLRAGVIKDEILIGLSLLLEATAEDRDVCQAKLQVE
>Tip_2287
WSDESALAHSEDKFRVRAGIISLGLDLGLSNLNEVLAESAPICQAMFLLQ
>Tip_3475
ADNMFILSHSRDHFKVSFGIFRLPVDHNLVDFRQAQAENTDICEALMLVF
>Tip_3476
ADNDFIIANSQEHMKVRAGLFRMPVDKGLTNLQEAMAENNDICQAIMLLQ
>Tip_1994
NSHPVTERWNTNALLDKDIAKLAKVMLNMERISSQPASKRQACHPQAIIE
>Tip_1995
DPHPIPEVWTRGNIATSTGAFTAKVMLQLQAVAKAPAKEREICNEQTFTQ
>Tip_100
EAHVIMHRPDDGIYHAKAEKVIEQELFHKRFILEGSLKPKKVSLPHLQRD
>Tip_2958
KMPSASEGEAEQDFKEALKKGSRRKHPREKRLIKVPEEYLHIVVKLVAYK
>Tip_3815
AMQSATRRELSDRWKDTVVKELGVMESDDKRIGVVSGQYLTLVIVFLLQK
>Tip_3816
KMRSEERKELAPGWKGMSSRNLGVQETDDRLLGITSGAYLTVVYVFVVQS
>Tip_1471
KFQYFTNAPGGETFSKPPQLCLYRDFAIPYKASMLDDLVAGHFNTRVIAS
>Tip_1472
RWKLFSNANGGEQFSAPPKLCLLHDDTLPIRVFLLNTIIAEHRKVRLLAG
>Tip_1412
KMHYLFNGNGRKVFATELTIGIQHEQVHPYKTPELDNILVLHIVTVITSD
>Tip_1295
KREYLQGGTKRQSFVPDLSIGIDHEHLVEFKSCELKEILLHRVILYLLQS
>Tip_685
IRETIRVGEEKQTFIPDLTFGAEYEQIVEFRLCSIKDILLHRVMFYLFHN
>Tip_71
KKEYLFTGEKNDNFIPDILIDVNEERLRELRLCNTPDSMVHIIIISLRAT
>Tip_24
KMQFISNGAKEDTWVPRIVTDVPNCDLRMKCLVTPPDALASLNVQRLWKR
>Tip_1299
KLQFVSGGAVESNWIPRVVTEINQQGPRMKFLCTPSDSLVHLVFHYLLQR
>Tip_3770
LVPEADSAEDEEEFVARAVSERSNLGATMKLLCTPNAAMAHMNINFNLNY
>Tip_3771
QLAGANNGTDEEYWISRIITERSQMGTRMRLLCTPDAEMAHMAFNYKLAY
>Tip_189
RLAYESGNEGEDNWVQKIFKDLARHKSNPKYLCSPAKSMAHLEIQQLHDK
>Tip_1841
SLQIVVRGKELLAFPEKSITGAKQSAPKNAAKTVDEASVLSFQIDGIIAA
>Tip_1842
SCQYAFSGNKLVAMLAKNLTGAKQTSPKNAAPAVDKASVICFQVDGLIDE
>Tip_1919
TLYAAEKGRNVAEVSYTSLRGRATTGPKDTVVSDNQSSVVCKHLKNIFTL
>Tip_1920
NLYLTTKGKEVAAVPAQSLTARKEAGPKDGGCFVSQSGVLSMQLDKTIDS
>Tip_21
TVKFTIWAKTSSEWSAKRITASRQPGPVERFVCSAPLQVIKLAFGRLLKA
>Tip_401
IILYGMEETTGGFVHAKAMKSAEQDQPVDQLFCGAEEASSRLCLSNILQR
>Tip_706
AQLFSFEEILGGLPTVKAIKSAKQDVPSDELFCTAEEAGTSVGLPRLLHR
>Tip_4022
ELIFNFISLSSELPTIKALAKRKEDVPTSDQFITEESDGFSAGAIQKFRG
>Tip_4023
DLILKFVRLGTDFSTIKTLTKREEDLPKSEAPLSEDSEGTSAGGIDKFRA
>Tip_3919
GLFYTLLDLIGDLDTKKAMAFKKQDVPASEVYIHADSFGASAEAPRAIAK
>Tip_2325
AILYLIGDDAGGTYFSIPGKGGKMHSGSSQFYRAAPEGPNETQLDKIMDR
>Tip_2326
SIVYLLGDDSGTTYFSVPGNGGKMHHGSSQYFVDPPAGDNETQWDKLVDR
>Tip_675
VVVYILRDNGGATWFSMRAKSGKKHRATEQLYLAVPEGESEHALDKIIHR
>Tip_531
LTIYLIQGLSGASWKAAAIAVIKKEPPTEELYCSVPEASNDLVLERILNR
>Tip_2352
TVMFTVTGKSNSLWSSKPLTTAQQEGPKDEFFCIAPQLTVSLALERLLKR
>Tip_2480
AVLFTTEERESPLWNAKRLASSQQDNIADRFFCLSERLTATLALEHLVKR
>Tip_2481
SIMITSEEREAMLWTVKKLESTVREGARDRFFCLQTKLTTKLSLEKLIKR
>Tip_963
RVIQNVGHEQPLPVGIPVTSNIGTFSKLFREWVPQSDFQAVSVCRTSSGE
>Tip_964
RIVLTIGVEKPLPVGIPVTAPIGQYEKLWLEWVPQSEFQKISVARTSSDS
>Tip_241
RIVMKIGVESPLPVGIAVTAPVGQYEKLFFEFVPQKEFQKISVARTSNDA
>Tip_709
HKVMKVGAEPPLPIAILVKAPIGEYEKMFFDWILQSIFQKITAFRASDDM
>Tip_1222
HSVKKVGSEAPIVIAEPFALPMAEKEKIIIEWKLSAIFQKMLTVRAAGNK
>Tip_2791
HLVDQTGSEAPIALINPLGSPMGEREQMFMNWILMAVFQRMITEKAAGDK
>Tip_2792
DTMDKPGTHQPLVLVDPLGVPMGLRYQIVLNFLTMLVHQRVQAEKAGGEA
>Tip_3955
YKTREINHEPEAFYSFPYRSAVGDENTLFMRAVLNRVTEIAQAFHGVLGS
>Tip_3956
FKALEVNHEPEARFDFPFKSPVGEDTSMFLRAILHDIDELAQALHGILGQ
>Tip_2014
FKKTDRNHDKELPSGYVLGVPKGEQDRVYMQDVLTNVQSSVSWLKGLAGQ
>Tip_2015
LNKNDKDYDKGLPDGFVQGIAKGEQDRVYMKNIKINAQANVSWLMGLVGS
>Tip_679
MYKSNSHHDKELPAGYVLGVPAGAQSRLFLRLALHDVLVSVSCLTGLAGR
>Tip_680
FTKSDSHHAKEIPAGFALGVPKGAQNKLFLRWVIRDVQASVSTLTGFAGR
>Tip_496
YLAMQYRDNPEDPYTFPIKALVGKDERIHGKWILNAVVKRMVELRAAANQ
>Tip_2264
LTQIRRDLEQVWQLANSHQASLNQVYTFDPSIVLSNIAKEFEKLSPILAG
>Tip_2265
LMNVGRDIKQIWQIANDQGVSLDAEESYNANLIIKAIFREFERLRVVLTG
>Tip_1453
TKKIHSHKTPVAQVARSNTVIIDFGAGFNARWVFSKVHNDLCNLRPVGIG
>Tip_1398
VGQIHAHKSPVWEIAANDKVSLGSEEHLDMKWTFAEVLKEAENIHPEQAQ
>Tip_908
FGEIHAHKEPVWTMGSDEQAPMGKDEQLDMKWVLGKVLRKLINSHACSVL
>Tip_31
YSALQEDHEPDLPWGIPISGFIGEYNRMFLKWVLQSLIQKVLNAQGRSDS
>Tip_25
RSSVQVDHIPDLPWGPPVSKSIGEWTKMFLTALKNSGFLMLLEAHAREDS
>Tip_500
RETFNITAEAQAAMSPPRTGLANEHDAAYIVVMPLKNVALGGSADPKIKN
>Tip_501
KDSLNIESSHEVDYQPPVGKSAGECSLVNTAILPATKVVLQSSDEPKVNK
>Tip_37
HKALTIETSPELPYGPPISHMVGKCNKAYVDLLPDRGVVFLRRASSSADE
>Tip_1042
SYKSVTLANPKTPRAWELVSLPHTVPFLKVILAVTKGAVAEKGDWSFAHF
>Tip_1043
SNDTIVFAEPGAPRENQVITPTHTGSDLAILLVTVEGDMYYKAGLHHVHW
>Tip_788
KYSMLILATPQIPIAAESVATEGGTTSIKIIVVLDVGAILKQGDYDVVNY
>Tip_1975
RENHIISKADILRSNPSMVCFLNDLQVFIILELISPRGSIVTPDDWFLKL
>Tip_2175
LQNHKYVREDVFATSSSCSAFIMDLYIFLFFELIAPKVMWLENTECTLEE
>Tip_4009
MKEHVFTRTDVLKPSAICTPLLNSLPVSLFIQLITSRATLVSPEDWMFWN
>Tip_4010
IQEHVYTRKEALTEGVEYSKLLNDTAVTLYLQFTAGKAANVTPEDWFVTK
>Tip_2862
IADNMCSKADVLSSSSSCIPLLNELASTLHLKVRRGPVQTISPSDWYLKN
>Tip_2551
LEGHLAIKIDVFQRNACGIAYLAQLDASVFLEMVASRAQQVSPDDWFLSN
>Tip_2544
INGHLCIFTDVLRINSTCIAFLPTLEVFVFLEVVENRRQVISPDDWFLKN
>Tip_1291
REHYITTKNDHLRKNPAMDASITDVQATILLAMLERASWCVSPDDNYVRV
>Tip_907
KEEYIISKNPDIRNNPGMDASVSNLQATLILAMMEPKSLSADPDDWFLQH
>Tip_105
EDSQLLKIESTIRYNPGLHVNIGSASVVLMVLLMDNGTLWHKPDDWFFEQ
>Tip_4060
SGKIIKKLDPNTGYDPGTNDNVRRAEVFVLSELVDHGTIWEKEAQWYVEK
>Tip_4061
LDTLTKKLDHNTGYESGYNNNVRSAAIFLLSAWIEHGTFYRKGAQFFFKE
>Tip_1110
MDSIIKKLSPNTGFDPGVNENITSGSVLLLALMVDGKVIWQVAGQWYFEE
>Tip_1111
MTSIIKKLSPATGYDPGVNNNVRTAAIMLLALVIDHRVIWEKAGHWYFAE
>Tip_103
ENGFLFDAMNEIRSQHDMHGDIGLRQTLLIAGLLNEGSFWQKPDDCTFAK
>Tip_1829
NNSFLYNTTDQMTMRHYTDCFLGAQDTIKIAALVIRGSLWQKVSDCTWVR
>Tip_2582
NNSFLYDKTNQVTARHATHCHLSKRQTILIAKMLIRGSLWQKPSDVSWAR
>Tip_2583
DGSFLYDQMNQSIARNQTQAHIEIQQILLLAKMKIRGFMYQKPSDIDWGK
>Tip_824
NNSFLYDQTNQITARHGTHCDLGTRQTILITRMLIRGSLWQKPSDCSWAR
>Tip_3289
GQTLMFSSLTAEDITSDAYQALEPILVTHLYVFVESNIFIGLQLNDIRYY
>Tip_3948
VKEVLFKALADSKLTREEYKAQHAVLFNNLVEIIDSNIFVGLQVSHLRQY
>Tip_3949
SPQTLRTQLIEAKLTAYRYHLQDQRLFKRLVDVIDSNVFEGHKTNSLWQY
>Tip_2859
KLEFFFAALKLKALYPTDYLAMGPNVAEQLFSNLDRRAFVQLRMHKIRTY
>Tip_2860
QLEYHYAPIQIHSLAPYDYAARAVNPKSSMMSNLEIAALLQLILNKVRNY
>Tip_770
STEKTVQDHRSNGPPPLAVESLEHSIIYVIRLAREQNDMETLPIALVEVH
>Tip_771
SRDLIINTVRNDGMPPLVLATVDETWHFIIRLPREQNEMLELPMCRLEVS
>Tip_2059
ETRLSINKIRSNDIPALATPRIYTRLRLVVRIMRQQNEVVKIRICKIRVR
>Tip_2060
EPKLPINKVRANDCAPLHTPQVYTRLRHVVRLMREDNQVIEILLCKMTVN
>Tip_224
QVDFPLEVVEPDIIEPMTSPTVRSKFDKLLLKMREENELVEMHLQKLRQN
>Tip_3967
KLIFVLEDLLRSIDTPRWQPQLRAWIDMLVYSFVAAADIMKTCCNPFVTG
>Tip_3968
KLNNVIQKALKNLQAPKWVPELNAKIDLLIYFFTAGHDSLEKCFNPFATG
>Tip_2273
SIKWPDDEATKPNLQPQLATITKTRTNLGTLGFPRCDSVLETCLNKSQGD
>Tip_2274
TIEWPNDEAVRGNLQPQLATVSKTRIRIVTMVFSSCNEVLTAILERSNSS
>Tip_2517
SADHSYNTGTNKEMNAKGKASSITKLDLELYSNWESDNLYEKCSEKYSAD
>Tip_2518
LLENSLGNGTNKKVKARGGGTNLKRLDLDHYHTWEQDSFFHLSAAEYTLG
>Tip_708
VATWDFQDALNRKADNSGRAELLTRMDLQVFSTWNQDGAFNICSESFCTE
>Tip_801
AVEWAFSPGIKRESREHVQDVYISKLQPEVFAKLEEGEGISLSLEVVYDY
>Tip_806
LLKWTASGNLKKAAEPFVQSLIEGELHLELYVKIDENQAISLKSEVKLSY
>Tip_807
LVDWTHSSSLRNSAQDYIEDILQSAFEVKVFIKLDDEVNVLMAGLVRFAY
>Tip_1409
NIAQQFSGDCSRKLEACQRRGIWSLLEYQGHSHLSKTAGVSSSTRDLFSN
>Tip_1410
NVEAQFPGSCLRTCEAAQRRGIWSLLKMRGKTHLVKTAGLTSSTDDAFNN
>Tip_2671
KPEWGISGAFKNRAPQGLAQGVWKALAIGHVLLLVRSAGIRVAAHTLLIP
>Tip_2672
KPEWSLGAAFKCQITHQVKKGIWTTLMVANFSLLLKNAGVSVPANMISVE
>Tip_2436
NCEWAFTGRYKRKKKFAIVNGIWTALRIAMYSLLFKNAGINASADSLFVT
>Tip_1966
ALELGWNSGEEGEHQPLIKDAWMEKITIKVYRLIDRSQKFAVPEEELFRS
>Tip_1967
PLEWAWNTGTKGEFKCLVKDIWMREINVKVSRLIDRHGRFSIAQEQVLKY
>Tip_950
NVGGKFDSGNKVQHTPAMDESWMREFKVQTYRFVIRVAQYCMPSEDVYKV
>Tip_1156
YVDWSHNRAMKIEYKPVLKLSWIGELQTTTYRFVDRSTWVSITSEDMYKS
>Tip_1157
YVDWSQNKAKKIEYKPVLQLEWIGELQNTTYRYIERSTWVAITAEDMFKS
>Tip_1825
VSALTERTEAKNKAKQGFAFLFMDSKAVDDVNCSDPYTFQSVLITTSDDK
>Tip_1944
ITQIIQGDAGKELSFPGIFFAILQRDSVQTVSCDGKAPFKTILLQVEEDA
>Tip_4062
LVQLAIGQVGNDPSTEGMVFLLLKKRSMHGITCSAQAANNLIFVQTEEDD
>Tip_4063
IGLLTIETTKRHPGNQGLKFAYMQREKVRRVVCEANGASASAFQNAEDDI
>Tip_2121
LTQYAVEQAGLDNKDGQLFLIVLGRRAAAKVDCEATSSFKVKILHSEERT
>Tip_1505
ATEFVAVNISDDVATDPIEFAFTNERSHVDVHVNQLFMYEFILLTSGNDR
>Tip_78
VSKIIMNIYERPVTKPGIPSTFREERENLEVSIGEPFTAQSVMFLEVEDK
>Tip_191
DHDITKRRDHVVITQPKIMANLRGKRDVGYHGIGTTKIAKSSVISKLEPI
>Tip_2731
GHESDKYHKHVVANAQRMMQTLRGIQDLNYHGLTAASMKDCSVINKDQRI
>Tip_2732
DHDCEKYDQCEFSTPQRLVQTLRGVRDTGYNGATALNQLTSSGINKQLRF
>Tip_403
HFDYCPFPGYATTGALKIIGDIRSYEEVGMHGPGRPEKDRIYCVDQATAL
>Tip_2646
SLDCCERPTYAAHAEQKVIGEVKFGRAYTASGPGKPDKSNITKENQEVGL
>Tip_2647
HFDYGEHPSFAAHGEPRVIGEARVDRAFSLHGPSKPDEEKITAATQAAGL
>Tip_3811
RKSYRKFAKYRSKANFGQIDELEDNPPRKLNDIPSPDKKALIRMVQDCTP
>Tip_3812
RAEYRKFARYASKIYLGTVEDLEPTLPSKVTDTPAPDKKSLIRMQQDCAF
>Tip_2111
NASYCSYPKYQGRSKLGAIGDIQLSASSKEVGTGEPEKKNLNGIDEVVNF
>Tip_960
KSDACQYPKYANGEAPAVLGELRPNDSTKIKGWGDPDEKNLNPVDRATRF
>Tip_2004
EFNFKSYEAEGEPQVPTLVGTLEAKASQPQKLCIADDNAIYEALKRVNLN
>Tip_3214
DWEFASYKSQYNMDEASAPGRFTIRGTHEYKAHAKDRENTRQTVKAVNIK
>Tip_3215
EFEFVNYRSQAELNKASLLGRFTVRGAKEYRAHIREPRTTRITVNCKNVD
>Tip_3940
QPTFEWLDGFMTIDRPGLLGKYVVKNIEPDTDCVSKEKGNEVASQTIEIS
>Tip_3941
ESTGEWYSGCVELERPAFIGEYTFRTVEPEADCDGMEAGNMVIIRAHHIG
>Tip_1775
DASVMMRPYAAEYGRPGVATQVGYTNNMAYHRWGQCEFEKDAGIPVIEQL
>Tip_1776
ELDIMMHKTTEFYGESGTAAQVGYRQEVVYHGWAQGEFTKDTEVPFVKLL
>Tip_2799
ELDLIMYREKASFGKTGLLSKIGHRQDLAFQCWVISTVEDVIGLPYIVAS
>Tip_2800
TVDVLVHNEYASLGKLNLMSEIGDTDELAFQCFITSNADDLISLAYVVAL
>Tip_1136
EFDITTTRGDEQAVAKDMLTKLAHNQDVSYKGGVDKQGEKIIKLPYVKKL
>Tip_903
EFDLLTHRAEDLIIQEGLAGQISNRQEVSWRGWADKDNKEVIAVSYVKAV
>Tip_3311
AYYVLSVDWIKTERSDNLNHFSIERPPGLMTTARIAESLSLTALVGGAMH
>Tip_3312
PYFISQQEWLRTESANNLNKLLIEKRPSRMTGKRLDDANKLSALSSANML
>Tip_1063
GVLLVQTGWLSSKRKDGLYKMPSGRLPDIIALAGVSKAIYFAPLGEGNYM
>Tip_3499
GLYTATYKFKDRVRGQGSFAFEEARVPDTITDSGANSSFFYALLIQADLK
>Tip_3500
GLYSNTYKFRGHLTDRASFSFPEDRPPDLITAAGAHSRVFFSLVQNAEQT
>Tip_3821
VVYNVLNSVKIRKKNEPRWPDNIKKLRQLITPNGAWMNIAYAILSLNEFK
>Tip_3822
VTYTVVTDVKLHDRNELWWRHNKERLSDIITPAGKRLSLVYSVLTMADFR
>Tip_3740
EGPNMILADLSKKKANALLKVLSARYNDIVNKAGGRNRLYHAGTTISGAK
>Tip_3741
DEPTMMLADLSLKRANTLLKAASARYTDIINGAAGRDPLYHAGSEISGAK
>Tip_2668
GELTVVDDRIVSEPADTVYDALATHYGNVVTDCGGRNSVFYPAATVSDNK
>Tip_2163
NRQIQLDESIVAEEDQAVFKSVAKGFKDLRKRPAKHDALYNRTLKIAVYK
>Tip_3724
GRYVLKEDRYSQQEDHTSVSTISDASKNLDLILPVDDEWYFPDFQIGEEG
>Tip_3725
GKHVLKERRYSECQDYTLVNDISDAYKNLELAIPSNDDWFFPDFVISEDT
>Tip_2292
GKYLMMADRFTQEVSNVVYQSVADRMQELAAVFAANDELYYVTVTVDEED
>Tip_133
GAYVVLFGKFTQQVNSVFLGVIAKRMQELLTEVATKEHLFYPIITVNEEK
>Tip_134
GRYVVLQDELKHERDSVTIEVVAERFRQLATEVLGYESLYYPTLTSNEAS
>Tip_316
NNALFFKAAAMQSYQGVAHALAMTAYGKAETGSRVQNPVSWLGANKLKDE
>Tip_317
NGTMLFECAAMQSFQDVAHKLVMTWNGKSEKGSRVNTPISWFGANKLKDE
>Tip_658
ANQTNYEDISMSILSQLPFVVAVWVDNPPELSGENLLSTGIFLYWNKKKD
>Tip_3430
QSPTNLANITMSTGKQIPYMVATQLDDPSEITFRALMRVNFCFYWKPKSG
>Tip_3431
EQETNLENITMSILSQLPFVVAVQLDDPAEISFRALMRVNFCFYWKPKNA
>Tip_634
VNDVMYANTELAITIQAIGQCAKSFEDCTFLSLRTRAPEQFCLYRRPVNE
>Tip_2097
KHEVVVSNSEIAINIHAMESTAKGMQTCVIATLRSKAIVQCCLYRNPISQ
>Tip_2153
NNQIIATNDELKLNISAVQSCARAMNSFIICKFSKKSLLQVAVWRKPIAM
>Tip_2975
SKEVHLRHKNLAKAVTAAAACTDCKSALEILKFKVRHKLLPVMWYIPLCK
>Tip_2976
REEFLAVEQYIRITFSAVNSCTKKKVVFSIVNEVVKKQLVPTIWNVPIMN
>Tip_2057
NPELLNDATAMIRAKHTSEEIGWNLAHSTAIRPYIQQQIIYTTVRRFNAR
>Tip_2058
NPEVLNDTVASVKMKHIEDEVGWNLAHGTAIRRYIQPTVIFQEARRLNAQ
>Tip_710
EPEITAMEAAFRGIVEYRYKVTTALIAVPNAMVTMYRVVVFTMRFRFLII
>Tip_2427
DIQVAEADANLRTIIGEDYEVAGTLAGVPTILKWYFKVVLMSFIRRYMVL
>Tip_2428
EAKTADADGRVKGIVDEDYKVSATLPGIPDIMKYVFKIVALYSVKRYVFF
>Tip_3853
RLKKAGEDSIRTGLIRREHRIRATMRALQEIIKFIFAAVMNQKVKKLVNE
>Tip_3854
KLQRSGSEASVRNICGQDYRLPAVLGGLAAIIKYFFKVVMLDTSRRRINQ
>Tip_3602
NPDSPDTDAKVLGITEQPTDLGLVITKQSESPIYASRMVIFTTQERYSAL
>Tip_3603
NPDLPDTNVKVRGVTAQKTDLNEIIRSLSESPIYFNRLVVFTTTERYKAV
>Tip_394
ALEIPDAELHAGGISDHPDDLGLTISDTTDTNIFIHLLEDFTTTDRYKLV
>Tip_2591
TLEIQYDSAAVHLYNKMSYQLPLSWVMTKRLGIVFNRPISWDDNRKFTKD
>Tip_2592
NGAVLYENAAIQVFNDVSHQLILSWINRKEIGVVVNHPISWSGTKKFTNE
>Tip_1986
MGVVLFVGASIHIKNLLVHMNVVLWVEAGECQALTKNPVGFPPKDPMDEN
>Tip_1987
MGAVVLENSPIQTRNLLAHAKVLLWVDAMEQHGELEDPISFPGTQEINEK
>Tip_1838
KSAVLFDSNTIQVRESLVHAALLLWFDGGEQQARVSGPISFPAVDKVDET
>Tip_1839
KGALLFDSNAIQVSETLVDGAILLWFCGGERQARVSGPISFANAATVDET
>Tip_751
IAMILFKLAGGHNADRYEMEFAKAHIRQEARGAWLSNSFLFTSLDQVKGR
>Tip_752
IAHINFKMRSGHNASKYEFEIAPNTIRPEAQGEALTHSFLFTNLDHVRAQ
>Tip_1443
LKSDIFIGRDGHSTPAFVYEANLGTGKNLSRNAWTQNSVHWGDLERVRGH
>Tip_2650
LQSDLFIAGEGNEAPKFMFEMKLGAVKLLSRNAWTQNSLYWSPLERVKAF
>Tip_2651
LQSDLFIAGEGNEAPKFMFEMKLGAVKLLTRNAWTQNSLYWSPLERVKAF
>Tip_735
ALNVMFIRSPSVFSRKYIFEEAVGVVTFSEKAPWFDQKMYWASTDRVRQA
>Tip_2072
AMAVLVIATIGLVMKRTVMEKTIGNIAPTETESQFAKKMPWVADRRLRKT
>Tip_2286
NLKAIVAEALVITVSKRSLERLLGIGTSEKTKRNMVQKVHYVDTTQLRMI
>Tip_3258
ELESLAAQDLVVIATQKTMRKSIGSMERQKVQHMLIKEAHLLVNAKIRNT
>Tip_3259
ELHFLAAQDIVVIVTQKSRRKAIGRFEKQSVQRYLIKEAWELVNIKTRNA
>Tip_2388
VISCVTIRTFAIFIKRSLLELAVGTIALAERDVRIKKKIYWYTYQKMNQA
>Tip_2389
LLSCISVRTSGLIISRSLLELAIGTVSFTDRDAKLKRRTYFYESQKMTQT
>Tip_1353
LTDCLFIKPPSIFAYEHLFEGEIDGVHWSEHEPQFDSRIYFASQEAELRA
>Tip_3224
TRGALTVEAPKHLIYGKRWNKQRKSSSWLEHAIWFDSEMFFISEAVERSV
>Tip_3225
SRGAYFIRVHKLVLYGHLAENSVNKPDWAVHNVFVDTKIYFLLQEVERAA
>Tip_3582
KRDIMMTVPPNWMVLDRVGCSGLSDVDFTKEESLESIDLYYIQESNEQKT
>Tip_3583
SHDLMMTKTPTVFPLKKIYATNTSSIGFPETDGFYPIDLYYLGENTKRAQ
>Tip_937
ADDMMFTEPTHLFILRHLFENGVDALEITEHEPWYDTNIYWVTEAAEKGR
>Tip_1285
RANAISLNFVVKEITAMVNNEQRDKWSGQVRNAWDRDAFYRTTAIKTEHK
>Tip_1286
DENSLALEYVVKENIAMVHKSKPDKWSPHEKNAWNRDAFYREIAIKSERK
>Tip_2519
EESALAMMLAMRHSRPILYRIKDDKYNGANRSVWEKDALNTEHAAAVVRG
>Tip_2730
ADAPLYMLLGVRHTKPCFHRTPGDKYSHIDDHSEEKAAVVIDHAVSVWKG
>Tip_3481
LDPSLHVLVNIDTAQPCFRKTRAESYTGLAKVQPELSGVVNEHALSEIEA
>Tip_3515
LRDVLFIQTNLRTAQPIFCKDRDDSFNGFIETQATLEVVAHEPTLGEFSA
>Tip_3524
MNDLMVTNAAAEIIEPFFLNNKDDAYGGHLEGDVGLEAVAAESAIPELET
>Tip_3525
LNKLMVLTAAQTVNKKFFIKYKQECFNGFVEDDMGLDVKAESSALEEFQA
>Tip_51
DQEGLALNLAATAVDPFIFHQLVDVIESSKLNLWLYNLLYCERDPLSREE
>Tip_168
RQEEIKLLLARSGSVPYTFCQVLGATEAPESDAWAYEEIKWLTEPNPQEQ
>Tip_1370
DEEQLKLEIAMTAAGPTLWSQVQTCVETVRAHAMNYDDLFEAREANAEEN
>Tip_1371
AREQEDLREAMTSANPTFYVQLVPSVNNTLLADWSYDEVYHTTEDSVRNN
>Tip_382
ETPSVNIVAGFGVTNHLLCQELASTLKPEAVSTWIFAQVFFDAAVRIATE
>Tip_383
NQPPVTMNPASAATDHFLPREMSDAWKSSDVGSWIFPQLYFEAGVRIQTR
>Tip_2743
KKINKFAEKELYNYDPRAIKDVMKILTSTVVKDSTNDQLYWPVVLYIDAE
>Tip_2744
KKTYKYSEKPLMHENPRELKDELSVLQDSQTKECVSSDLYWPNLMEADVE
>Tip_2299
NLTSRFNNLGRLEADPAVITEVMEFLLTEDVKPCLKHKIYWPEVFTLTNT
>Tip_2300
TLNNRTTNLGSLEADPGVFTHHVELGTTEGTNPCLEQTLKWADTFKMVET
>Tip_1229
AKANKYLQLGKQEQDTVTLLGIINFLSEKDLNSSLREKRTNPAALTAPEK
>Tip_1304
VQREEYTETGLGNRNPQFARTILSVLEIGDENEWLIQKSLLPNIRRVEQK
>Tip_1305
SNLKEYSETAANNRDPQYSAAILSALEISDNDDWLMQEIIFPRINAVEEK
>Tip_3564
ISLREYAESALKTRDPDYRMAVLSILYVGDRNDWLMQQILWPRNGAVDEK
>Tip_3565
LSLREYAEHALKTRDPDYKAAHLQILYLADRENWTMQQHLWPRNGSLDEN
>Tip_2505
TNLAEFSDTAINNKDLLFQAAVLAIIRIGDSDEWAMEQLVWQKYASIEEE
>Tip_161
MNIAEYRQEALGKREPEYPSAIIDFLEIGDDDDDMMQQILWPRLKAVREK
>Tip_162
MNISEFTQKLLGKWEPQYPSAVISFLQIGEDDDWMMQKLLWPRRNAVREK
>Tip_3204
KGSYADLPPTVGLMQPVYNYATLSIVHNVPYENYQKKALLLANIESFYKH
>Tip_3205
AFSVADLSPTVGMMRPLYNYAYMNLVHNKDEEEYQSKRLILDKVESFFRF
>Tip_2922
QMSVPGIDPSIKLMTASFKYTYVTTLSTEDHRTIAQRPIFFNNYKPIIDY
>Tip_3618
AVEVPHFEQDSLTVEPTHVSGIYEIMNIGAQGDWIREVVILQQAVGIREE
>Tip_3663
ALQVPHLTKEYLSLEPAHVSNEVTDVNIGAETQWITEVIALEASVAIRED
>Tip_3664
AIEKPHMDQYSLSVEPTRISGLLAILNVSSQNGFIKEIIIMEKSTGMYEE
>Tip_3631
AAVDEYKEVDYAEQSAKAPNGFISGMELGYHDGWALSQSLIDKVNDIRAW
>Tip_3632
TSVDEYKERGYRQRTPKLPKSYVSGARMGYSQDWIFDQILVDKVLGIRDW
>Tip_728
TTQSDYKKKSPIERSPPLPTAFVTGADMGNDDDWTGDRLLVDTVESLRDW
>Tip_3745
TQLNAKPGKVLKHVKTTLTDILCSLPDEWSIKNWVANLIYFPEIIALESR
>Tip_3746
TAIHAKPTSVLKYVERNLNTVLCSLSEDWFIKDWINNLIYFAELITLEEK
>Tip_1496
TQLNEYPEKVLSQLKPTLTEVVANLLPAWPDCNWIAYLLRFPAIAEIEDS
>Tip_1064
AQLGGYAEKLMKRISSNYTEMAKPLMAEWDTHDWIANVIQFSAVISIADR
>Tip_858
ASMRKYTERQEESEEQGLCDALLELLSEADVGGWLGDLTYYKPVVKSEAS
>Tip_524
NKLSEYTERCISREDSTLCEVVLDLLADCDGENWLADNLYYPPIMAVDDK
>Tip_3146
RRDLDLEEGIYLEPKGTFDPPRQSRIFEKANMPNVGYTLDDRPLALSTEV
>Tip_3147
RRSLDINEKLFLADNNALKPPRQSQILEKVNSASVDYGWDALTLAIAAEV
>Tip_3594
QWTFDCEDKSTVDEAPTVKFSRVGRVVIKIKSGTVGYVYEISIIKIEGEI
>Tip_3595
ECTFEAENKSTQEQATSVEFNAAAHVVFAIKGVSVGYQFEVFIVKIEGEL
>Tip_598
KRNLDCNDAAYNTESTQNHPTSFAKMVTIGVVGSIKYDFEVIKMKVMLEM
>Tip_2277
NKNAYSEEDEVDTDTSKLQEQPWEEVNVFRKLERLTKDKAFVIMGEIRET
>Tip_2278
NEGIDSSDKEVETETSMCHTQPWAGCTAIKVIEKSTKSMTLVAIAVITES
>Tip_1990
DKVMDASDHELQTEYHMTHHSPFSGYRRERTIETTAKEMVLMNLGVIVAS
>Tip_2347
EQHFDTSDYAVGTENSEASASGWVKGVTIGVVGTTNRDYDIVKVKFLMEM
>Tip_2348
EEHFDGSEFAVNKESSNCHTSGYAKGIIIALIGTANRDFELIRVKLILEI
>Tip_2184
KKSLSMEGKGHLFCSENRAAKTMYPSVSSATFGLAGLQFELILQEMLTRI
>Tip_2185
NKMLKLGGKARVFVDESRSPGSVYPTIESGGFGAAEIQFDLIVEDILFRV
>Tip_3432
KHKIEIDRQGDVTLPPRTEPRAEFAPQGLTMFGNDRINLTLKNELLLDKT
>Tip_3433
KHKVEVDSQGDITLPPRTTPAAEFALQGTTVYGNERIKIALANEHLLDET
>Tip_1396
KRKLELDGKGELTIPPVNDPSSAFAVLATTVYGDDKVKTCIALEAVLERI
>Tip_334
KKNYDLSGNVQMTADPARNATRDFVVVAEACPGHVKIEMNVYVGSLVAAI
>Tip_237
ERGTDLDTKTYGQSVPMMYETTFLLLKTVDTNCGVQDSYPAPKLLVVAIE
>Tip_1576
THGLEIAERKVRKVLPGVYELKIKPIQTQQQPIRVKDVQLRYRLVIWMDL
>Tip_1577
RKGLTAEDNEIKLITSGTHRNIFFVVMVFGQRIKVAEALLQMVLIILTVL
>Tip_3695
EKGSELDEKSFKQSVPIVYDINFRILQAYRQNIRMRTQHIQMRMVVLAVM
>Tip_3696
EKGSEIDEKSFRGSCPLIYETNLVPLQAPNRNIRFRSVHIQMRMLVIAVM
>Tip_663
EPNVELESKQGMVGRKKIYDNAFTLIKNAERHVGIREDFFHPRTLVIIIV
>Tip_1929
PKASEPENKDSVKHRKKTYLFAFSCIKSAELHKLLVRARYEMKGLVMFSV
>Tip_1930
EANSEPESKDAIKGRKKVYQSPFTVVKTAELHLVIKRAHFDHEGLVLFIL
>Tip_399
GYYLLHIQGILFNQIPRKFTLGEASLEEALKWWKARFAASVPLDIALDDI
>Tip_495
GTYITQVKAIMFNTVQRRVTLQERSMEEDLRWWKVRLAGGITLQADVEGI
>Tip_910
GFEACMAAPLLFTKVKRHLPLREEHLDHPVAIWDYRMENSSFILVFDGIM
>Tip_911
GFKACTCKRIFFATVKRKRKLQEEHLDKPVAIWKTRLRKKAFLLLPDTVL
>Tip_560
GYQNADSQNTLFMKIKRVICLQEKGLEEAIRMWKGKPAKKVCILWADKEA
>Tip_555
GYYLVETERLFYREVDLYVTLEAQTIEDALGWQSIPLARGVPLIVAHEEA
>Tip_556
GYNLVEVEKLFHKTIELYASLEERTVEDALRWSGMSLSRSISIIIAHDEV
>Tip_747
AYEVVMINSVIFAKMLRLWGITAKVLKQAFRWSEYRYFDHVPVDIILNDI
>Tip_748
AYDVVVMGSVIAVKALRIWGLTLKVLKQATRWADYRYMDYVPLDIILNDI
>Tip_275
AHEVELFAKIVGRLTPKLFGINERKLRQLLKWSKSYSFYYIPLDIMLTDV
>Tip_276
ANDAELFAKIIGRKVPKLFGLDENKLKQLWKRPRSYKFIFISLDIMLAKM
>Tip_3352
AVETPLFSKLPTKRIFKIETMERRKIKVLILRFRFFEFHCVKLDILHAAA
>Tip_3353
AFDKDMFGQCMAKRRPRIESADEHKLRVVLKWTRSYKFYFLPLDIMLHAV
>Tip_406
AYDTDLFKRMIGTTIPKISDYDEIKLRILLRWNKTYELYLIPIDILFTAV
>Tip_690
SSHLKLYILIPASNSLYAKAANGHNHKPFSHKGTALRYFSLTTDDTRLAK
>Tip_828
TPHLQMFTALRLNSRIGTRAKNGHDMGQLAQRRERLRHYSLSTAAGRLQK
>Tip_1275
TDFIRITTSGRLFDRLFARHRAGHENRLQADKEGRLRSFAVSTKGLNHIQ
>Tip_1276
SSYHQMFLIAKMFDRLYVRARAVLDNQGSGERIGLLATFVLHSAAANHVA
>Tip_3192
SGHVTLFLVIGFSRRIDAIVNDGIPRKVFQTKPGAVHFFELREKGSPIAK
>Tip_3193
SDNVTLWVVIGFNRLNEGTVGDGTPDVALIARPGAIHYFKLTTKSNPQRR
>Tip_594
RGNVHLKPHAPLKKTFGEMAEEETNKKPILAKNNKVPTLKFRLEEKVHER
>Tip_1903
YGEVYIRPLVVFKKCIGTQAPRKADDSKFLVKKRKAPIHQLQLSEERVVR
>Tip_1904
QGQLYFRPHLPYRACYADMTAQDKDRDTFVIRNNKAPALELHKHDWKKIR
>Tip_1558
TGYIHIRPQSPFTKTFGILAPEEDDKNPFNAKHNKAPHLELRLTAERRVQ
>Tip_1559
PGYIHIRPQTPFKKTFGELAPEEDDKNPFNAKNNKAPRLRLRLDAERHVR
>Tip_741
NTQVHIRAEVPNKSQYGELLEDESDKKPFLSKDRTGPTLFAKLDELSHVR
>Tip_2442
DKAVHLKVMIPKSTNYGELYTPEEDRTPYIAKERSEPELFLHLDEATTER
>Tip_2443
DTAIQLRALTGGKSQYGEILTDETDKNPFLARERPESMLFMYIKEDRTTR
>Tip_503
TGHVSVWLLVPFDKTFRELADEESDKKPFQSKRRGVPSLQLRLDLALQAK
>Tip_2187
CGYIDFSFLLALEYSLRAQLRPKAEAKSFTQSVPQYDMVLVRLSKLPCIE
>Tip_2188
VGYVNIFFNFAGEHDINKKLRDAQDAPEFTQRLPEFEILYLYLTSLLNIQ
>Tip_1921
CGHVELLKALPLDSEVKPLANHPLQSQLHAKMVTNVEISGKRAEALPEIE
>Tip_1922
CGHVVLRLILPFEHDIRPMANDQQRAELFGKEVTNVGLAGVKAEALAEIE
>Tip_1458
CGKIDQRITLSFRYSLNPIANISKEVAPSGTRIRRMDIAYIRFTFIPTSK
>Tip_3254
SVRVKVLYETPLQNTQRQARNEEGDSREYATELKNINMFYLRIGNHPQPK
>Tip_3255
SAHINIMFLIPLENTLREALDEEADSKQFATRLRNFHINYLRLSDVPKVK
>Tip_3250
ASRAALLKQSMKESTIKKVLESDSEAVVFTSLIEDDHVFAIKQSDVPRTR
>Tip_3251
LHRIDMITLVSKQKTTRRIHDLKREAISYQSSLRDLGFFYLMIFNLPDSK
>Tip_2311
IRLAPLAYIVWKALKARINGLDDDQWQKLYDFSEQKYDFQSMAGKYSLNR
>Tip_3315
LLIIPLAFIMDKGAKVCCYGFETGDNRYLWNFSENLYMFQRVSTDYDIHR
>Tip_3316
LVIVPLAYLLDLGQKVCAYGYPINDDSYMWNFAAGRFYFQRTAADYDNHS
>Tip_991
VRVLNAVFVIDKGMRAVCYGYLDDDYRQLYDFAEHDFKYARNMTQYDIHR
>Tip_91
CRMLAAFIPMNHAVLANLFGFEEDDDREMWNHAQRKYLYRSFAGDYHSAK
>Tip_976
PAEVKELGPISLQRSQNTYAHEERKNEHVLDMKRQKNLFFVAKELLQNDR
>Tip_977
NNTVNNLAPIKFSMDATLYGSEETKNYQRLDYEEKRDLFFLTSEEVQKNR
>Tip_50
SLLGELMVPLVWRDIQHMLGPEAPKKAPFLKYTEECPFVFAPIDAVLTEV
>Tip_362
EALTEIFAAVLFKRIECLLAPEAPRREPFFRSSHACPFLFAPFDIILTEI
>Tip_363
GALTEIFAAVLFKRIDNLLAPEAPRKDPLLRSTHSVPFLFAPFDIILTHI
>Tip_143
AVISEVMASAVCLTIESLLATEMAKASTFLKHSQEVPFFFAPLAIVLSET
>Tip_2012
KTSGELLSAPVVIRFDWLVSNDLNETNGTLDDYQGKEFFYSAVRDLISNS
>Tip_2013
RTRGELQSTPAILKCEWLTTGEVDEIDRQVDETQGRTFQRSTIRDTLSRS
>Tip_2535
RTVQEKLANSVALKIELFPYDAIEEVAGKLKWDKSKNYYFKAVDQCFGRG
>Tip_2536
KVVAEKLASATELTIEMFPYDEIEEVEGVLEWDRNRNYPFKAVDDCCGRG
>Tip_3161
RNIQEVLSTTAILRVEELPLDEEEEVQGKMQWDTVRSFYFTAQDQCFCRG
>Tip_3343
RDIQEVLDGVGLRMVEYMPLKEDEHVQGDLEWNAVAQLYLTPLYQILGKG
>Tip_3344
RDVQEDANNIGVRMVTIIPAKQEEKVAGDLSWSRVCRLYFTPLYESMGQG
>Tip_2870
KNVREIFLLAVSVKNKLLPLNNEEEVSGELEWKQVRYLYMEQIDEGIGKR
>Tip_1132
RSNGKMLAAFIAKQKQFNVMNQEHECSSMMRYVEARPLRFDYEKSITAEA
>Tip_1133
RANGLMLSAYIAQKEWFVITDQDQDSSHFMRYVEPEPLYFASKKEFTAEA
>Tip_312
GNRGAMVAVTIAQQRQFIVRDHDQDTASFLFFVKARDIFFKSQTCVFVKC
>Tip_408
RSKTNAGGDFIARSQDMVVKEHEPEKEPYLRYRKLRSMFFSNVHSVLAPN
>Tip_1189
KSNWQVSGSFPSKSVEMVTMHEIPERDPYLGQGHARAMFFNNFKSLLETN
>Tip_1190
KHHCQVGGSYSTRSTEMVNMNDIPEKNPYIGLGRARSMFFNNLRSLVESS
>Tip_2026
VKDQLYLEQSLSKEGKHAFKTEKRSLGKMLPGKRLYEPFCLPADELVDEV
>Tip_2124
VKSELFVERSLIVEGNHIFKTEMRDLARLLAGRLVLNPYFLKAEEVLDAV
>Tip_2125
TKSQIYVERTLKKHNQKVFKTESRSRCKIAAGKKVYRPAKLPTDEVIDCI
>Tip_297
KFVELFLRTAAGVDTLSLHEEAGEDIGKLYELTKQFLIPYNPTAVILTGV
>Tip_2279
ELLENDLTRAQVRRLVPHHAADAEDTGSLYRLIRAATNVYNPLGVQNGGV
>Tip_3461
ELMENDMTRAMAHGLLPLHPADAEDTGTLYELLAQLNAVYNPLGVVIAGL
>Tip_3462
GWMDDNCRRAIANALLPLSTLDAEETGMLYELLALLSSIYNPFGTVILGL
>Tip_835
ELIENDITRSMAHGLLPLHPPDAEDTGSIYELTAQFNTVYNPIGVVIAGL
>Tip_1233
EFVEVANTKKVVVHIFPQTRSNSEDIGHLYVPRSQYMILYDPSRKVVVGD
>Tip_1234
EFIEIFTLKKVHSHIFPITRTNGEGTHALYIPQNQFKVIYDPHQNLVVGI
>Tip_211
EYIELFTSLVNTIAILNFLDNEGIEIGNYYNLTQTLQRTYYPKHVSMVCT
>Tip_3201
ELMALFLNVLGDIVLKPKVGTAPLDVGQLYRLLLGFEAQYAQESLFLGGL
>Tip_3863
KLETLFAKRVSQIIPGFEAGINPLDLEAPRRIFLGLEFRYLQEDLLLQGL
>Tip_3864
APSMMYLHTSSQLVLDFKIFIQPIPIGAPYRLYLNQQMKYIKESLLIAGA
>Tip_812
NIIELFLSKAVAVAVRENVMTRSVEEGPMYALFKTFQVEYFSASLEVGGY
>Tip_813
KVFELFINTIAPVAVKEKLRTKSLEHGQMYKLFKKYQVQYVHTDLIFGGL
>Tip_148
EQLDIFFKTVMPIALKEVLKTRALEIGEMYNLAKVFQVLKTSSQLILDGL
>Tip_2641
DYAQLYTNSILLLALSDTIQGEAYHSAEVAQPSQLFSVLYEYTRLVLDQL
>Tip_3222
KYADLYTDTWILLFYSKLMDERAFEPETVMEPRDLRKALLLFPNVAFNKL
>Tip_3223
EYADMYIESFVKLAYSNFINERRFEGRSVMAWSHIRRYLYLINNMTLDKL
>Tip_2689
NYADLYTNGVLLLVLKDMVHVRAYHIGKLLKPSGLSGVLYFFTHLVLDKK
>Tip_2049
EYIDLFLGPIIKQVIEVTAHVRTLRITKIFEGTRLNHGFLLDQRITLNQI
>Tip_2207
DLIELFIRPIFSGTMELTSQVRTIRVSNMKMGSRLNNAFLFKTAIKLNNV
>Tip_2240
EYLGFMLMPLAKATLEPNRQIHAAAVRNMETGVKIHDEFFLVVYLLIVKI
>Tip_2241
SFVYIVGGPIVRATREPSQEVHAVAVSDMSSGVKMESNYYIVGALSVKQI
>Tip_1495
EYVDLFLSTVLPQAIEDSVYARTVKVAEVFDGSHLNHIVMLALNVTLDNI
>Tip_2126
EHVDIFISAVMPIAVAEELRAVQLEMAECYQTSISYYVLNLPDNLILAGV
>Tip_2127
DHVDIYINSVLPTPVSEELRPVQIEMASCYQTAISYYCLYVTDNMILAGC
>Tip_209
EQIEMNINEVYVMQTSEFLRGQQIRLGDSYPKKNKFKFFEKVDDFLLGRS
>Tip_1538
GYIIFKFPLKIDVRLELIYQDYERPIADEYTSAVGLRLVKQPSGFILGIP
>Tip_4046
NYVIFASTLDLAIKLRLNYYNYEKDISNEYAKALGLKLVKAPTKLVLGVP
>Tip_4047
NYVIFATTFDLAVLLKLAYHNYEKDISNDYIDVQGIKLIKGPTKLFLEVP
>Tip_2861
GYIIFKFVLQVDVRLELIYQDYERDIADEFTKAVGLRHVKQPTGSILGIP
>Tip_1637
GYIIFRYILKLTIRLDVIYSDYERDVSHEYVRDASLALVRAEVDFLLTIS
>Tip_1638
AFIVFKLVIRHAVRLHSVYQDYVANMADEISADAGLNIVKSPIDFLLTIN
>Tip_1803
GFLLSAFAVKFDVELEFIYKDYEMHISDAYQKAAGLHLIQQPINMLLGKP
>Tip_1804
GFLIFLFALKYNQRRKLVVEDYRRDVGDQYRKVAGLRLIQNPADFILGLP
>Tip_624
EYVEFKINMIFNLQVEKLMRDNESDLAEEYPKSNGFKLLKQPVDFLLGIP
>Tip_506
DYVEEKFNMILALCVQKTIRGDPDRIGEEFPHSNNLKLLTDPIDFLLGVQ
>Tip_36
GYREMFINRVFLAAAPTLLRLQTRKFEEIMPNERVVQLFYLPSDVLLGDV
>Tip_3237
TYRRVFSAAFVDKAFWNVLAYRPNTDNDLYQMNLGQNLSFIPMEDFGSQK
>Tip_3238
SFRQILSGEVLTAATWSCICFKLEKKNDYFHLDVANNLSFVDSEKFYNQQ
>Tip_934
SYKTILAMTIFESALTTFTSYVPLNEDEFFLVEIIMGNFFWPAETLVDDR
>Tip_2522
IYRQVLAASLSDTAIRTVLKIQIRTSPSALTTEAYFKLFLDTIEDKLGDR
>Tip_2523
IHRQVQAADLSDTAIRTVLKVQIETTPSSLTEEDFIMLFADSVESKLGDK
>Tip_138
AYPQQVVKKVAEALLHYLVILTTWKIEELLKNEKYLRLFYLPKELLIADL
>Tip_123
GYREFFLARVVETQVPAEWLLQRKKAQQAIPNGRKIPLLYLPPTLAIIDA
>Tip_38
GIVDLTVSEYFELPEADLAALRIQKYVLLTAESHCIVVALISQATFLVTI
>Tip_358
GFCDVLVLSWARVPIKELTYRELKKQRKIFPQTQAIAFAKLSKTKLIEGI
>Tip_359
GLLDMLVAEWSAVPANDVTACEVAKYVKIMPRSQCISFVIVSQSVLIVAV
>Tip_1282
GYQQNKFEKAFSVRFTEIIRLRLKKYWQDPPGAAFVLLFLAPVPVQLGVL
>Tip_1283
GYQQLAIEKVFSIKYTEQIKLQYKKYGNVIPNCAVTQIFGVPTDVLLNDP
>Tip_1345
GYQKTDVANGVSGNFKRLLQHRSGRFGSCLPSLRGGSNFSLRPESKSGMV
>Tip_3302
GMEGQEVTTGMDSSQHNLLQGDKAFWGKCLATLKGVQLVSLESEPLPGDV
>Tip_3303
GMPSQRIATAMDSECHKFTRGDRDYYGKATAEIKGMQRLSMASEMLPKDV
>Tip_450
NQDSKEQGRALHAGQQNLFLVEKKRFGVDLPRTRALGLFGFGTDKMSYDE
>Tip_973
NIVRKEDHKLMHVDEMKIATVLKSKPAACFVNLQQANLITFVTEALDGEY
>Tip_2876
NMVKREKQRLMNENEMKTAQTMRSKTIVRTVTIAVTGLLSTTSESLPEDY
>Tip_2877
HVIRKENTRILRIQTVRIHQFLMSQISVSTVNFQELTGISLLTESLAGEY
>Tip_933
TMALKQTSATLHGEQPSFILIEKDRETVPHVDLRQVNLFNVITSNLYAEC
>Tip_923
NVKTKQINRVLSRRLQEIIQIEHNKFKVPLPNYRQVYIFGGLEDGVDGDF
>Tip_1663
GLETYDENRLFRFSRQGLIVLGLTEMPAFLHCTRKFKLYDILTDFPSEKT
>Tip_1664
SCDAFEWNRTFRYYKCEMHIMAGGSFSVSVPNLEAQKIVGMLFDLLLREV
>Tip_3686
AESDITPIGQYRIEPEALFFFSIGQEPGCHTYPKEYDLLGIVTIAVWGPL
>Tip_3687
AEQAMTAIGQRRFEPEQLKWFAVGQESECRTYTGNFNILGVICFVFWGPL
>Tip_3678
VEDEISALRQYRTPDKAVFFFGVPSEPSCETYLEKFSLIGTATLDFGGPL
>Tip_3393
SEDEVTAKRSYRTYQEGWLFFTPALNPGCLTYFQDYKILGIIIMSFNGPI
>Tip_2716
GYEERVAKRTLRKYEESFLVLQIGTNPSCWPYYREFKVLGLITDGFFGPI
>Tip_9
GTQAEFKKNTLKARYAELINSKMDKLQEDIDRMRCPNALYQSAGANMGET
>Tip_19
GKRATLALSSVRSMAPNLKMDKLGELFEDINVLPAPDGYTAFGPDNLGDI
>Tip_364
GKSAPLSYAQARAQHPSLRENKLAQLCNDLDSCACSQGYYVVGVNDIGKV
>Tip_365
GSEAALGISQVRGHVPKLRESKVAQLQHDAEQCKCNEEYFVVGVNNIGNV
>Tip_81
NKQSTVSSAEVRQQQPKLKREKIGQLSEDADDLRCAQGYFAVGADNMSNI
>Tip_3507
TPRAWYWAYFLKLEDFTSKRANLLLKGKEIPSLMCPAGHYTQSGDGLAKT
>Tip_3508
FAQSDISVYYFRIRDIVSIRDNLLVLGEHIPGLMCPSGFYGDRGGKAAED
>Tip_499
YVRKELGFQYLKIKDAAITREELIILDRELPNMLCPDGYSGLGGDEVVDL
>Tip_3424
KKQEQFAFATVKAGMDVLKRIRLALLGEDLPDLNCSYAYMSWEGPGIREP
>Tip_3425
KMQERFTFGEVQAGMAILTEVRLVLLGEDFPDINCQFAHMSWEGPGMRQP
>Tip_2099
TANEDCIWWPFKVRAPGIRRASLASVAFDQIDNECNDAQLLWEAVKLFQE
>Tip_3692
IEEAHCPWATTAVENAGPRRDNMPCISFTTASIRMANGKVVWGRVQVFEV
>Tip_3747
TEVEDWLWADVHVAYKGPVSAPVGHVDFVVGEVSCAQGQLVWETLKIFEA
>Tip_3748
DDSEEAVWTELKVAFRSPKRAGLAEIAFETIELRVSNGQMVWEAIKSFEA
>Tip_2677
KESEDCLWAELMIHYPPVKKASIGACAWDITQNRVKSGGLYWYEAKLLQD
>Tip_2678
KEQEDCLWAELKIHYPPVKKASIGACAWDITQNRAKSGALYWYDAKLLQD
>Tip_1973
SVNKELKWGTVPAKTAARRMVERNTAAKKLQDKVAENAMQDLGGNEPTEL
>Tip_1974
QIHKEVKRGTVPAKSGAGRLIRVSSEVPLALHTVAEKWIRNLKGVEPTTI
>Tip_684
NTKAPLNWENAPASSHPRWIDNPGIASQKRKKGIKMNMFQDLGDNEPSNL
>Tip_61
GLEAVLKWATAIARAQARNNEHLSGMAEELQDISCHNGYYCLGGRKVIDV
>Tip_867
GAQEDIGLTIMVNKATEGESAEISDLKVGSAQLRDNEEEHIILSKELPPT
>Tip_868
GAQQSLDLLIRIDKHKDKKGEESSDLTAGVSKKRENKGQHIVGSKEIEDL
>Tip_3950
CPSENMALSVYINTCAQEESETSPDVSNGLSTMVENHGIEPMATKRQTKL
>Tip_3951
SARGKNGLTKKVNTSYETDCASAGNVTEGVDEQNEENGIFKLGDLKAVAL
>Tip_1772
ADEKDVGQIDKDTKVVPREIDEFNALDEQVYKVKVNPASNSVGLRFLGGF
>Tip_1773
GAKQQMGYISRIITVIRKEEDDLYAQTDQVYKIRFNPGSSSVGMRNIGEF
>Tip_1805
SAARQHSFISFVFASQEREDETITPKIAQILHCKFPSGYDPMQANNINKT
>Tip_2087
GAARNYFFITIVFAAQELDDETITPRIVRIFHCELPTGYGDIGPNQINEA
>Tip_2088
SAARQHSFISFAFAAQEREDETITPKIAQIFHCKFPSGYGEMGPNNINKV
>Tip_755
SAARQHSFVSFAFASQEKEDDTITPKIAQIFECKFPQGYNEMGANNINKV
>Tip_3679
GILRKSFYTYYAENYQKQAENEYDDPERNSFYANVSPLCQDGTLDGVDTY
>Tip_3845
NRMTRKVITVFNNNYQMLEENEVADDQRNRMAGGVYPALADGQLEGVDTK
>Tip_3846
NSLRKEVFTLFDQTYEIIEEHEVDGPQRNRFAGNKYPAIAGGTLEGEETR
>Tip_1724
GAVRHFTFVVLAYEFEESAQDEYAANIENRFRGDFPPQYADTSLEGIGTY
>Tip_1470
GEKKHYAWVALRHEQEKREQDFHRPQVQNRYKENIPPEYEDKRLNGVGTF
>Tip_2737
GTSKSYKYLAVQFRADQTQDESLAPKVIKTYEISYNHGFAEIGIDNLPAQ
>Tip_2738
GTSKTYKYLSLEFQADEKRSESLTPKALKVHEVNYPHGFRELGMNNIPAY
>Tip_1809
AAQKPYTRISLQLSAREKTDKVVSPKKLGIYQVGYPYAYSNRALNNTPVF
>Tip_137
RSVENLSEISFLTINLPNRREKLSTLSAIMTKVDLEEDYVSVEWDPVGVL
>Tip_935
KVYMNLSESKVLDLTFLNTNERVAKLLVLWLEILLTKDSNDVDYDRIPIK
>Tip_936
LATENLATPKGLALKFANTAERIPKLLVLWLMMCLKLDYNTADYDALPAK
>Tip_1106
SLCLIVCRSRLLQKSVQSEIKLLPKPGMLYITVDLSDDWKTVDSNALSVE
>Tip_1107
DLCENVYKARIVKKVFTSEQVRIPKLVLAFVAIIIIEGFTISEYDGTRVA
>Tip_567
HDRERLAKMAILAVDVMQDKRRLGRLAPYGITTNMTKRETTLDRNNLGVF
>Tip_3428
TREDRFMWKILVQVAFTSEGEKLSRYRLKQVISLLACEKCQLVPKRKEKM
>Tip_3429
DRKERFLRKILVSVAFTSEGEEISKYELGKVIAVSACSGCLIVPHKAKKF
>Tip_2710
PTGDKSIEKSLAELRIMSEGQKTPRLSLFRHLTALSPKGCLVKKHVGAKS
>Tip_1570
SRHDRLAELAILQIDIMHEHEKMAKLALGACVSALSDKACLMEWNNASKI
>Tip_1257
RANENLTDIKLVAANLIHSRQSLGNIDLILERQDLSENYATIDMYSLGIV
>Tip_2942
KPDEEISDIQIAHASMLSSFHSLKGLTVLLESRHLMEDEIDLDIYTMGIV
>Tip_2943
KHKEYFVTLQLKPASLLKSFHVFQGYNAFRQAEHLVGDEVNFNILGMGIC
>Tip_2000
SVKDNMFKIKRWAINLVNTEHELGDMNVPLSKNDLQNASAGVKDFGMSVT
>Tip_2899
EVKNDVFELQGFVDNTFNAVQKLSALNIPVSGRQIRNGKSGAEVCYMNVE
>Tip_2900
DVKDTMFETDTFAETMFNAIQELGAINIPINKKDLQNGSAGVDPHYMGIA
>Tip_1389
KLNQNLFAIQLWTMNLIEGLHAVGDITILQKKRDLLENTLGARPPHVGRT
>Tip_648
AARENLTDIPLLSINLLHSKDNIPKFTFISVYIDINNEYVGEEWYCIDIA
>Tip_649
AAKENLTDIPPLRINLIHGRDSIGNTSFISMSVSINDDYLDREFDCLALF
>Tip_2933
FMFLNMGYPAVIVRSAVNSATKVASMKELRTKIDMPENYLGVTYAGINIV
>Tip_2934
YEFQNMMYTPIMIRSAANDAGKVTDMKDTKARVDVADNYMGITYPGSKIL
>Tip_2046
YPLENLGYIGLMVRSAANDRDTIGSLEEVKGKIDLSRNYVSMTYSAIRII
>Tip_4028
GQNDINMLMSFKIKDLHLMPANYVMLKELLIQHRPLTGKASPVQIWNKEA
>Tip_4029
GQNDYNQMLSFKIKNIHLMSANYARIKELHVQHKPLTGKASPVETWDKSS
>Tip_1683
GMKDAHLKNSYKLRDVHVLRVLYAILKEEFTKRRPMDGQVTPISIFMDEG
>Tip_1684
GQKDAQLQDSYKMPDIQVLRAIYALLKEPFTHHRPMDGQITPVSLFMEEG
>Tip_639
GTVTRHFEQDVQIKSFRLVRYKHEELDEIFQFFKATEAPLTSIDKLLVWN
>Tip_640
DTITRHFEQDSSLRSFRLIRREYGDTDEIFQFFRATDATLSTVEKVFNWN
>Tip_578
GTANPMLRDNMQIGVFLVVKKDYEDVNDLFRNYKPIDAPLAPLVDVLTRN
>Tip_111
ALRDPTVPKMAYVAKIHLVKKKYDQIDSTYRNFKTLNPVLLPFHKAADRY
>Tip_925
GSEKPHIEEKIAIRNLRIQWEFIDKISELYVSYDPMATSIAPLSDLFDAG
>Tip_926
SGVEPNITKDLAVRRVEIQLAFTDTISDILTTRRSMVDAILPEQNLFDAQ
>Tip_1748
GTEDPSVDEVILIRAMRQENKFEEEVDSALKFFKPDELALTLITPFIKHR
>Tip_1749
GSVEPNTDREALIRQIRIEQKFEAQVSEVLTSFNPHAACIAPLNSFINRG
>Tip_1272
AFEAPLRRDQSRQSDEGILRRTLALVTELLSIYRGPENVFGEISEMLTDL
>Tip_1273
AFEAPFRHDSNSQANDGVLKWSLQVIAILLHIYRGRDDVCDGVSTIRTDI
>Tip_461
AIERPLRKDQLRAKNSDILKRQYMQGTDLIKIHRGYSGVLNEMANILSGM
>Tip_462
AFERPLRKDQLNVKNTDLVRQQFMQAMDLLKIKRGPSGLLNEMANILTGS
>Tip_1293
GLLREMRRDGQRIAINGLIKNLAHLTLELNKVLLQFPSLFRFLADIEIRE
>Tip_1294
RLTSGLRRESIRASRLACLQNTAKKTLELAETWLGPPVIYTGMSPVTNKA
>Tip_621
GKEASMNQESMKHSDLVISRRTYEQRQQIFTLFQTPADSPPETDAFMEEA
>Tip_622
GLEATFAHSALKMTEMVVIRATYEQRQELFTLYRNPQDAPPEGCEIIDEA
>Tip_2784
VWLSSTRPTFLKLQLVQLKVYELRVMQFFYRRLEGAAEVFAHTRGFVSAS
>Tip_2785
EWVMNTAPMVLRLTMVELRVYNLRLIQYYYRRFVSATKIYSHIKGFANET
>Tip_196
FWLTDESPPILRLAVTKLRRYELQSMHFFFRKYEEQEKVLQTIQGEVSYR
>Tip_274
VWLATKKPGFLRLKVVRLRRYDLQVLQFFYRRYDGAEEILSDVSGDVSFK
>Tip_863
VWFGIKEPGFMSIEVTSLEKYDMTSFQFFHQRYDKDDEVIKDCAGPSDFR
>Tip_864
VRLGHREPGYIRIMATALEKWDLTAVEYFHRKFERDENIRKDITNGKIFR
>Tip_186
IEIDECKFSWLQLTHLDEKKYTLEALQFQYERREGQRALVAYIEEYLELA
>Tip_187
IKLDECKFSWLQLTHLDEKKYALQAVQFQYERTEGTRALVAYFEEYLEVA
>Tip_414
GYPKQSIDTGVPFRVTKVKENCHKDRKFSYNGIRGGDDKYQEKDAFVQMQ
>Tip_2341
GYKKKSLDTGGKFKIANVREGCHSEVTTVAVNLKTPSENYEQQRAFMALN
>Tip_2342
GYPVKTLETGARDKIINTPAASHKDLSFIYGELRTRNQEKGEQRAFTELN
>Tip_3823
GWTQKSNDEGLELNVITLRQHDHPDTKLKYKGLRGVREEHAHASSTIEVT
>Tip_3824
CWHAKAKRRGLSLKILELKQHCNGDWKLKYKELQAVRETHAKANSDIDIS
>Tip_512
GHIKEVDTRASKVSNLEIPEKISDAQTDLLHFELGVRFVTHLEENCVRQR
>Tip_513
GVLDEPNVRASREQNLDLSKQLKQPQTDLFAFELGSRWATDISDQSIKLR
>Tip_3522
AEFQSPDVLKCPMQNMEPPDEVTDGARDFARTEKAAHYVVAVVDECTNGD
>Tip_3523
SEFQASDVLECPLLNMEPPDAVTDGSREFFQAHKSAHYVISIVDDCAKGK
>Tip_411
GDTQDCDVQAMPLSPVEPPKKVPDGCSNLWQIQRIYYYLGAVGRVALESR
>Tip_1708
GTSGALDILECPLPLLRAVSQIHEMNGDQFEVLKASKYSGTYCRHELCYG
>Tip_1709
GTAQELDFATCPIPVFNAPTSLHYMNNEQFDVYKVGSYNGALVRVEMCYQ
>Tip_3107
GSAQNMDIMTRPMRGINPPERLHESKSELVEIYKLGHFTGSTAKACLLNK
>Tip_3108
GSSENMETMTRPMDGENSKSSLHNNNSDFVEIYRLGMFVGSNRTAFLLSI
>Tip_1595
GAFETFESVLCPAENMNCPDALHEDEQMLDCIDDSLFAVCQEVDEGWESL
>Tip_1864
GPFRAFEAVLAPMDRIPCPVERQDGDGMVDLFNRTAFADIDHQDDGTQKL
>Tip_1935
GPYRTFQEIISPMDEMDNPEETHDGKRMADSFNADSFATCSDQEEARQRL
>Tip_1936
ALYSTFQEVIAPMGELDLSSESKHGKRLLDSYNLDEMASCTDQEEKETRL
>Tip_489
GSIRTFDAAICPVEQMDLGDDVQNGSRALDCLDTTLFGVSAEVEEGWEDM
>Tip_2028
ESFKLFDSVFAPAQNHDIMSQNHKGARVLPCVGFDQFWVNLELETGWKQS
>Tip_2029
GTFNTITSIICPMRNFSPPSQLKQGMMMPDCFDTQLFYACAEVEYGWPEI
>Tip_329
GKLRNFDSILCHLQDMDFPSELREGAEEAFTIETSIILVAPDIEQGWERS
>Tip_1104
CSLMDTQPMGCNMNNLKFPEKLHSYIEEIYRVARGARFMEEGVEEYVQDE
>Tip_1105
NHLKDAEGSGCPLRNLELPDSMHDHAKRIYRVERGARLMVEIIEECKKEK
>Tip_492
GYYDEGFIMDYPIQTFHRPSSQHNDSQGFFEEEESLVVMFVVSSNLFSDQ
>Tip_493
GYIDAGEFVHLPLKTMKRPDVAHNNKDGFYGPEESWVGVLLLHGHTFEDE
>Tip_3701
GKTDHNKFRHLPIFCLDTNEQTGSNANTFLRIEKIIIFIVIFINYVLEKL
>Tip_3702
GHAGKNEFKQLPLTRLESQEHSGSSSGTFYDIEAAIIGIVLFATEIIEHR
>Tip_2222
LHLDNNEFSRLPITKMDSTSQPGNDANTFYELEEFILGILLFASRVLEEK
>Tip_2223
FFIKENETSELPLTQMASATQPGKNSVDFYQIEEAIAGTTLMASRILEDL
>Tip_327
ENSAMANNSKHKLPEIKMPEKKYDNIKSLYQSYSTSNAIYQMSDQIVEDR
>Tip_328
EDNAMANNSKHKLPEIKMPEKKYDNIRQLYQSYSTSNAIWQMSDEIVEDR
>Tip_146
ENNALANSSKHKLPPIKMPKKKHENFRQLYQAFSTANGKWQLSEEIIQSR
>Tip_3414
DDSVFGTEEKLYVPLLGITEKKKNEPIFLLEQFADQDNYAKAAMKSVEAT
>Tip_3415
KDKAIGDEEKMYVPMLGLVDKKNNEPIYLVETIADSDRYGKACLKSVDAN
>Tip_3347
EGNVVGNEGARLAPIRALDDRELSHHVHMNNAFPDADRTLTLNVEMLENT
>Tip_1937
SEKAFGNEQEDRIPARKIPRKKGSNALFLDNSFSDQDGVHKMSFKKAESR
>Tip_1665
RGQAVGDDQGHKLPARNLPNRKSYHSQFFKETYTDPNGVWQIPHKTAAEK
>Tip_2011
RLSALAEDTEHEWAANKPQEIKSINANKSHAAITEQDFAWRMGTEQKDEE
>Tip_2412
KKQCLAEDNERELAGQKDELMKSINEKENHQFIEEGDFLSTMGEEQRDEQ
>Tip_2413
KQDVLAEDSEASIAADKPGDIKTINKNKRHRLVSEEDLIWDMGVEQRGEQ
>Tip_2994
FDTGAGPKLGFTFPPFKSKESAITGLRKVPSIYKFAQALDNLLEATFQAT
>Tip_2995
FETGPSPKLGFTAPVFQSQESKIAGLRKVPDILAYAQAIDNCVERGFQAT
>Tip_1382
MEAGACPKLTCTVSPPKAQESKDALIRKLFNILKFKRSLDAIASRPFKTR
>Tip_2501
EKLGGAPNLGFSLPPLTAAAQSMAGLKTMLNLLGYANYTEDFAERPWRDK
>Tip_3871
KKIGGGPNLLFTLPPLTVAAEELAGYKTLLEVIGQSEYMDSEAERPWKEF
>Tip_3872
KKITGGARVAFSLPPLTVTAEELAGIKTLLQVMGFSKYMGSEAERTWKSF
>Tip_2809
EKVGGAPNLAFSLPPLTVAAEEMAGLKTMLNIMGYSNYMDSLAERPWKSK
>Tip_471
EQNGLCFNLGYCLPPLKISDKKMGGLRVVLEIFGFSQGIDKMAKGSIKTR
>Tip_3867
NKNELANVLKFKLDPLNVPNRKTGGLKKLVYIFGHQYQVDKGYDGTLKTV
>Tip_3868
QLPDLTHILKFRIAPVKIPDAQMGTTTEMVHVFGYPNVIGKIIAKTLKTQ
>Tip_638
EQHGLTNTVTKPLTPVRVYTRQVGGLKKLLKIRGFTSGIDRLCQGELKSG
>Tip_2143
EDNAVTTCYKAMWPPLKLSVAKIAALRELFAIFVYVLRLSQLRESAVRAK
>Tip_2144
EDNAVTTCYRYQLPPLKLPVSKTAALRELYNVFVYSGRLDKLSEDSIKTR
>Tip_332
GLSVSFRQGENRVWAPTDVSNFDVELATMWAEFETRLQYRMPFLLGEEEP
>Tip_2116
GLQKTSKLGENQIWAPFNLVPIESMLRKFYVEIEFWIQYPVPFALRMEEP
>Tip_2498
GIQKYSKMGENSIFGPFSLIPIESMLRKFYANIELWLQYPVPFANKTAPC
>Tip_2499
GLQATSELGEHGIWAPFNLIPVDSYLRKFYAEIEYWLQYPVPFAFKMAPS
>Tip_3325
TIKETYELGNVAPWRELDIAMPYAQIEICELSLANWTGGLSPLKVQGRYA
>Tip_3326
SLKESYRLGEVVIWKPFDRTDLYVTIESKQLEYTDWEGGWAPLQIETEYA
>Tip_1855
HIRQSLRNGEGALWGPFDIMATSETVENKLVEYTSWEGPFTPFECKEDYS
>Tip_1631
NVVDEWALGQGQIWGKAIISHVAETMRAEDMESVPWVSPWAPFMVKKEQA
>Tip_1632
DARDSLALGENHIWGNVDISSVAETMDSDDLEYTPWTGPWAPFQIKEEYA
>Tip_3751
EIMDDQRLGGHKLWHRFGYRVVFDLMKNLDLEQTPAMGMWSPFRVRNEYA
>Tip_3752
DKEDSLHLGHNHMWGTLGLQTLIDLMKNIDLMTTPSVGPWTSFNIRTTYA
>Tip_2553
DIKEALRLGENHLWGLLGLSALSELAKSLDLDRVPSAGPWSPYQVRTPWA
>Tip_2023
NVKESLKLNESRHFGPLDISLISVTLASIGIHHSPWEGPWSPHIVRAKYA
>Tip_1791
DVDESLRYVKSQIYNPFEMSTVIEHFANCEIRYGQYVFPFLAILMKMEYA
>Tip_1792
DVTESMEFGSPGLYSAMELSKLIETIDNFQLQYNPIDSPWIILAIRADDV
>Tip_1024
SVYDSVQFGENGLSGDWTMSAGNETVPNLDINFTPLDKPWLKTDLQVRLA
>Tip_20
GTNKWVKLREDRIWSPLHIKALKDELKALYISVEPKNYFFTPFLVREEDF
>Tip_18
GTKASFKRGENRIWTPLHIKSMRENIKSLYTAYAPPRGFYTPFFILLEEQ
>Tip_876
RGGPRLPDHFSYVVLILCVSDGLPHINLESNLPNLTTGKTQGLGKDCTVN
>Tip_877
NALDDQPDHLWYCILIICIDDGLPQINMMSHLRELSAGKQQAVGEDLSVN
>Tip_916
ASEIGIDRLYKRTNENECKEPTYPRLKVTKEAEQMKGGDGPGFDIGLLAH
>Tip_917
SGKVGISKIYDKTKENQCKEPTFYRLLITTEAAAIGRAHGQGYHIGISAK
>Tip_426
KRQGAVERKFERSGPETCTEPHRPSLNIDSRLTNIPNGSQVKVSSELIAR
>Tip_2404
PEHHGLNHVFEWQMVNRKARGESPYVEGEPEIFSLQNEQYPGAGRKAPQP
>Tip_3465
RLRTIISAVVGLFVIGKFHAKSGAHLDVAPDDYNYDKDELPGLGRMTQTL
>Tip_3466
RERTILSAILEIVVDVKFIASSGAHLESDEDNINEERDEYVGSGSSVTSL
>Tip_4024
RTLEAIERPLKWLLGSKMVRLSGRTADIEPQFSKPPDGFRPGADHAPQKP
>Tip_4025
RTFDALERRIEWLLGSEFIEIPGTHADIEPDLHKLKQMFVPGTGHGPNTP
>Tip_2064
PPADGLERLAEWLVGPEFVEVPGGRAEAAPRLPQLKRGYAPGIDHTPNGP
>Tip_396
KAADELDRTFDWASKRILVNTSGENSEIDPAIVRLDKSKYPGLGQHVFGP
>Tip_3736
RNAIDFIGSYEPSEKRLLVYTTGTNYNINPSVGRAEKKNQPGCGIELLGA
>Tip_3737
DNAIDLVGSYEPSQERVLVYCTGTNYNIGEGVGRSDKGQQPGCGIELLGP
>Tip_3074
EAADDFFNTFEWPEGRVDVNDSGSNLNVVPGVGRIDKGQYPGCGLKILTL
>Tip_3075
IAANEFQHTFQWTDGRIKINASADNLPVEPGIGKAEKGQWPGCGEDFLTP
>Tip_3277
ESSEDFKCHWDWNAAKIVVSHNAENLDILSEFGLFDQGSTQSSGDDLIEP
>Tip_3278
DAADDFNHTFEWSEARVCMNSTGENLNISPNVGRIDKKQYPGCGEELLEP
>Tip_2122
RGENNYLHRLEASAERLCIDMLNSELNVCSAVIALGNARNPGLGYNLLEP
>Tip_2123
RATEKFNQNIDWKAERVCMTSLAEHLTISETLNKIGKTKAPTLTREMLDP
>Tip_3813
RAIYSYEDHGLFVTDRMKIQTTHDQVEIGVQLLKLLDAAYEGLGKILYAD
>Tip_3814
RLMYSFDQRSLFFSDRVYIQRAEDQVTLGNAIRKFLDGAQEDLGKLLYED
>Tip_3418
KLIWGYDDPSLYVQDSAFATAAHDKLGLGTSLIKFCDVAFEDVTKILLKE
>Tip_3419
KMVFGYDDPAIYASESMYVCAAQDKLGLGTALIKFVDAAFESVSKLLYKE
>Tip_544
RIINGYEKDSLFVSNRVYIEQAAGKNELGLIFVRFMNAQYDGVGKVLYAE
>Tip_1982
RLGNGYEEGSLWVCDRKCVSQEADKFELGKMLVKFIEGHYEGVGKTLLAA
>Tip_1983
KLLEGFQEASVWIKDKNVLSVQANKQNAGKILTQFYEGHHESVGATLSKA
>Tip_7
LDERGWTKNTMQLKDHICIDCSVQMLKVAADVARLVSGSYALCNIMPYFP
>Tip_1581
GSSRAYYENSIQIRFPTLLERKKRKLLLVYGAQDKGRACYVPMSKQLSSQ
>Tip_2675
GATKRYAADSLKIKFAILISRNKAGIQNIYASSSKGPSPYLPASKQAGAS
>Tip_2676
GASQSYYADTAKIHFPVLVNKTTDHIRTSFGKTKQNPSCYVPASGETAPT
>Tip_3218
GATAVEKEEGVRIDSNSLVKTLLSILQINLPWLSLGASTFIPAADHVKKV
>Tip_3219
GTTVSYQEDGLKIQSSLLINTLLEKLKLTFPNLKRGPSFYVPTSNQIQTA
>Tip_732
KSTIMYRKNYMLVMVALVIDTMFDPIKLPFNSVRRGRAYYDPDSKQASGP
>Tip_1690
KSLIMYKSSHTVQVASVLVDELLDPLRLPFDNCKQSKDQHPPDSTRSGGE
>Tip_1828
KAELMDPITRTIAVVSNLIHAAVDPVRLSFDRATAANEINPPDKAKAGGG
>Tip_3641
KEEYVNRSSRTVAVMASLIVPVLGKLRLNFETCAANKDQYPREDSRVGRN
>Tip_3642
KEEYMNRSSRTVAVMSSLIVPVLAPLRLNFATCAANKDQYPRHSSRVGGN
>Tip_3901
ESATDRLTSICLIAVVKLNRTHVSEIGHSFVMYSHGYNVQARQGGLLIED
>Tip_3902
QAKTSKVTAMTFEQIFETFRYHSREVGSSFTLFVHRYNFQAPRSAGIQND
>Tip_1101
EHATDRITGICYLTLTDMVRPHNAMLDFAFVVFAHAYHVQSKPAGLVIEK
>Tip_2444
EWVIIKWIAVMKLAVQMVITPQGTLETKALIMYSDCNDITWRPIAVLIEP
>Tip_2445
DDYFTLWTAIDSRGMHFMAEPHAILIAHQLTLFAQAYDLEKKVINVQLEP
>Tip_1037
DWGPELRVSPTQFDTILLTEPHGSLTEITVVEVSNEEKIFSQASYLMAFE
>Tip_1038
GWGVELWSSLTQFPVIFMTEPHGSLIEVTVVEITNEHNLFSQAAYILGIE
>Tip_1531
GWAADIFTHVVSISVIYITDPHDSLIVITVIELAGRFNFFYNVGVLVGVQ
>Tip_3100
NWVVEPLRKTAYVKKIYSHEPYQLLTVNQIYGSDVKLDLFYRSRIFEAFY
>Tip_3101
TWMVEPLLRTLWVPHLYTHEPYTVLVTDLLYKVHLKFDLYLKKTIYETHH
>Tip_3037
AWAIDVLTFTVWVNRIYEIQPYELLIIHTVFDIPAKFGLFYRARIITSLY
>Tip_2642
ALALDSCTHTVWYACLVPVNPYDLIMIVTLFEMETRFSFFYKGRGTSSVF
>Tip_1533
GWAVCVLEFIVWVSVVYIPDNRDSLLVTKSLELPAKYYTFYNGRPVVGVK
>Tip_1380
GYALDVFPLCRSVPPVLILDPHDALIVITVMEIANEFNFFYQAGAELPAE
>Tip_921
GWSVDIFESMVALSVIHMTDPLNGLLQLMSVQVVTENKFIALSGWLLLFE
>Tip_1832
GLTLDRYHVVIGFLVFRMIDAFEQLLEVTRLQRNPQYTLVCINGWLSLLE
>Tip_1833
GIKLDRYHVVLEFLAFRMVDKFDLLLEVTHLQRNPAYNLVCINDWLQILE
>Tip_1108
GLSLERAHVAIGLLVFRMQDTFDQLLEVKKLQRNPKSELVCINGWLSLIE
>Tip_1202
GYALAEYSQLGCLQDIYVLKHDDTQFDLTFDQWTNPYTIYTVPFAFGSIA
>Tip_1203
GYALGEYSTVGCLEDVFLIKHDGLQFDLVFAQYINPYLVFEVSYAFSTVA
>Tip_460
GWSIGEYQSVECMPKVMLVRSTGTKFEIVLAGYTNPYIVFYMATALSSIG
>Tip_1459
RYELTRFKQTESHSKVWSVTESGERVHAEFYHFAEPYELYSTTTNIIGIA
>Tip_1760
RYTVLKLAQLADYSQIWRVAEATGKTHAELHNFAEPYQLWTCTHNIKALI
>Tip_1761
RYDLNQHKLVVTHGKIWSLREGTGETYAELNRIAGAYVMWKCAAMILNVV
>Tip_543
GWKLSEIHQITQRFQPWSMNSIGVRIQGVFFLITKPFNLYSTAPKVLDTA
>Tip_1536
GWKISEIEQICQQMAVWEMNDVKVEVQGIFFVFTTPFNFYSPGPKILETA
>Tip_1537
NWKYAESHQICYSFGPWSMSNVNLEVYGLFYLATKPYKLYDTSSRVIETQ
>Tip_386
AWKLTEFHTVCQRFTPWSLNNIGIRVQGVFFLFTKPFNLYSKIPKVLQAA
>Tip_226
GWSLTDYNQVVMRPSAMWINQLGTQFQAVYFKYSKPYSFFSTTTAIIGVA
>Tip_8
GWLLLEYTSVSMLPLVMLINNYGTQYQLVFVTYSKPYNFFTTATKVLGFA
>Tip_2469
EILYDAFTRMQSILDPLVMYALSGDFTDALLEERNQWDYTLLSTVFTRNA
>Tip_2470
DIFYEATARLQTIVDPVLLYALAGDVTEAMIEQRARWDQSLAAAILNRNV
>Tip_3119
NLQVDKNERLQRLQDNKLLYAIRGDLSDAEIYARAAWLYSANTLILSGDA
>Tip_3120
DLVFDKYEKLNRFQDNKLLYALRGDWPDASIEARGGLLYLLSTMIMSGDS
>Tip_2242
ELLFDEYTRLRTLPDPMIIYALNGDWPDALLEARGNWDFTVATLVFSGNA
>Tip_3629
TLFLDEYTNLKTLFEPMIVYALNGDFPDALLRTRGSWDFTRKGLIFSGSA
>Tip_3630
EILLNEYHNMVTLFEQLIIYALNVNFPDALFKARGSWDFTVAFLVFSGNA
>Tip_2137
DSNFNEYTTIRSIYDSKVIFELNEAFVGSVLEVKDSWDMMAARQIFAGSK
>Tip_2138
ENHYHEFIVIMTIYDSVVIFDLSESYIGPVVGILDSWNLTHCEQIYVGKK
>Tip_1483
VLGYAFYGKIERILKPSCERKEKEEVDGGIMITKQLFNYTAMYFVLEGVV
>Tip_1484
EFGYKFYGDIYRLVKPLSVHKESRELDRGFIVSKDIFDYATLDLLIAGMS
>Tip_4026
DVTYGFQGRIEDLLGPLVKSSHANDVDQGALYSKDDFDYPSFNNPGTGEK
>Tip_4027
DVAYGYEGEVETLIHALVLAKYSSEIDAGCIAKKDVIDYENISQNAKGKN
>Tip_1094
TIGSSLKIRMSAALNAILVKLHPGNFEQISAFKSPVSEIAGNQHLVEGLF
>Tip_1095
DQGYGFQIKMANILNSVVVRLHAADFDAAACSSEEIIAYTGTKQLEKLLD
>Tip_1041
DIHLVVTGRLKASYDPALLYQFQDDHKGIFLKARTQGEPPKLEQIFFGQA
>Tip_3734
DDHFIILLKAKTIFQPSYRVQHGQDYDNAGLRQRAKGDPSTLDVMFFTKA
>Tip_3735
PLHLLSVGRSDALYKKALYYQWSDTHEAPAQQRASKGDPDGLEAILFGEQ
>Tip_3274
DCKLADWAQIWACIVAWLFNGLNEEENSEVVALRGKSATREMTHLVAGQC
>Tip_3275
DCHLASLGTVWACIVSWFFKGLNEEENSEMVAVRDDSSSRDVSQPVYGTC
>Tip_3148
GLKLIEFGSTTNCMAPLLFQGWAEDFGDGMARVREKGKYKKMTAILYCSS
>Tip_1147
AFKSNNFKSINYHRERTIIRGVMHAQKDRIMASKEPWAALRVATLALAGE
>Tip_1148
ANKNKNFKEINYHRERTITRAVEHADSDRIMEEADRWAAMRMANLALGGE
>Tip_992
AFQSNSFKQVNYQKTRTKLHSVLGGQRDRIMAERKPWSALRVATIAIGGQ
>Tip_1124
ALQANEFKMIGHQKPHTDLKSKVDKEKESTISEPDPWVTISSQSVILAGG
>Tip_1125
ALRTDEFKVNGHTQYHQDLKTKITNEKEANISPPDPYVQVNQVTVSFAGG
>Tip_887
GFSSEDYRKFDYSKPPPLLTAKVNRKKEQLVREQVPWTCAPTKPPIMGEY
>Tip_2534
GMTDDDYGRVDYTEKPALIKKSINYDREVLVNRPRDLTNEPTHPPLTGNH
>Tip_3959
GMNDDSYQRADYTKKPALLSRDFGYDKPVFPEEPEELHNVPVHPGLEGRG
>Tip_3960
GMADDNYHKLDYAKKPCPLTREFNYPTPIFAEKPDELKPEPADPAWTGEG
>Tip_1052
AFSASDFAFVRYTKRPLIIKDATDGVKKEFQARKTPWSCLPTRPVILGER
>Tip_1053
AFGAEDFSFIKYTKRPMLIKNATNGERDEFLNRKSPWACLPTHPAILGDR
>Tip_1717
GWGSNDYRKMDYSGIKLQLFDADDSLCRLYAETEAPWDTALSGYRFLDEV
>Tip_1718
GWGSSSYREIDYSGIKLYLFNAEDSLCRHYADTEFPWDTALSGYRFLDEV
>Tip_959
TWGDRDYRKLEFVGAGLFLEDADNCLFPNYEEDELPYDTVAPGFSALGDA
>Tip_214
RWGTASYAVVDYQKLYLYMEIADDCAKFHVAENTRPWKTPAWGFLFENAD
>Tip_2139
LISVDKFEENEYPSELQAVAVVKSPLPPYALEIWHLLVDATHVSNGSIDI
>Tip_2140
LIGADRYEKQHYPSELQYAAVIKSPDAPYVLERWHAIIDETHAAGGTSDI
>Tip_819
LVGEKKGERASYPSELEYINDIKPWTAPYVFARWYGWIDETMGAGGSASM
>Tip_1230
SVGKDKKEKRCYSGELSCVCWASLPLAPYVLGTWHAWAQAAHGSGGKADV
>Tip_1231
PMGRDKYENASYQSELSYVAVVKAPMGPYVIDKWHAWVDAMHETGGGADV
>Tip_1462
QVAGGQYSRVEYRTELSFIACRDTCAQPVFMDQYKPWSVTCKGEGQITED
>Tip_1849
DVACGKYPKSIYRKDLAYIALRNASIESVFMDQLRQWASSDRGEGQAAPK
>Tip_1850
DVACGKYPKSIYRGDITYIALRHASIDSVFMDQLKQWASSDQGEGQAAPK
>Tip_2964
HVGNAGLPRKIEHGDTAYIPLSASSLIRLWFSELRELAFNLARNGEGAPE
>Tip_2965
NVAERQLPKAIAYGEATYVPLGASSYTPMYYGQMREWCHNDAGKGQGAPA
>Tip_1963
DVAEAQLPKDIAYGEATYIPLPASSYTPMFYGKMREWFHNDQGKGEGAPV
>Tip_1848
DVPCGKFPKEIHHGEATYVPLTHASISPVFMGRLKEWASSDEGQGQGAPK
>Tip_110
NDGGLKYKRTEQFPVGIHVRTHSKPEADKYAQATKDLAPKGNKYQLEGER
>Tip_539
YDRAARWYGLEIVPVGIEVDTATKDHIQKFCEHNQDLAVRGAAFDFVRDL
>Tip_1728
YDRLLSGTGLDISAISSECKNDIHDLVPKYAQHNFESTLDGLAVSFQVDV
>Tip_2589
YENSGTYHSLELNAKAPQCRSSITASVKTRASYNRDLLVYDHPLSFDRNL
>Tip_2696
LRTRGKYGPMSFSETVPECESASTTTENGRTKIQKEMLVDNITSLFAEIG
>Tip_2697
PKNEGKYDGLAQRTSAPEAKTCIDTTMQPYQQYEKEIVLDGLPQLFDEKG
>Tip_384
YDREEWYNGVDASPIGLGLRTITDMQVQKIVEHNKDLAARGVSYDFEKEI
>Tip_1585
RDGGAKCIRTENYSLGMIIRTGANDEIDPYSELKKSLEKKATKHVFGGAD
>Tip_1896
RDGGCRCMRTENWSLGAIIRTGAQDKIDPYSELRAAMERIASIHPLGGAS
>Tip_1897
RNGGCISLKSENWALSAILLNGSNSKLDSYSQLESATERIANIRVLKGYS
>Tip_1082
RDGTAKFIRTEDFSIGLIIQNGSSNELNNYATLKKNKRQKAKSTAFHNEK
>Tip_3885
SLELTDVKGPLPCTSTTGSLMPGDEDTRKQEELGHTKEFRDVEIKTEVEA
>Tip_3886
SLEVGYIRGALPVNPRAGSFTQGSDDSTKEDELGHGPDFRDIDVAIDIEN
>Tip_1415
YKQILNIKAEEAHGFSYALADEVQEDENHEVKAGKDPKINRVRFKVDLEA
>Tip_1288
AQEVPPIRGRSLFTLVAQINLDTTQSMAKSLEGHRGEGAQGVKFKGNLKE
>Tip_1289
EQEIPSIRGGTAFTLVAQINFDTTQKVTKSVEGKRGPNVQGLKFKADLKE
>Tip_1180
KDNGNKLKRRSLLTLAVQVQDFPEREVASNLEGDQDIQVDGTPYKFEGEQ
>Tip_1181
RDDGGKLKRRAILTLGIQVRDLPERDIGTNVEGDKDIELDGTPYKLEGEQ
>Tip_669
RDDGASLRRTMLLTIGIQVRDHAQRAIGRNLDGTKDVELEGTPFKIEGEA
>Tip_1752
MDDGYSVKKAIPLSLEVAVVDKAKKAIRNTLEEADDIDVSNVPFKLQAEK
>Tip_1753
LDDPYSILEAFPLHLRVRVIDVACSSLGRSLDHSTEIPLCGLKLKIKEAK
>Tip_2213
MDTVNSVVVKLAEPAQKEAKKRVKTAHGKILDPRLDVEIAGLKWRLDEKG
>Tip_2214
LEAASSLRVQKPTLIKKEAKDRVSNEHAKGLDRNLPIDIAGIAWKRQGSK
>Tip_1883
GETSNGFTVRNEIEAMVFIERRTSTKIGHRSGGSATFEMESLPFGLEGRN
>Tip_1884
GEVAEGFIKRNDLEALMLISDRVGSKIGHKGGDRETADMESLPFTLKGKN
>Tip_945
GETSEGVRVKDELTAEVLIQKRVASKVGNHTGDNSIVDEENLPFKLEGRA
>Tip_2154
GLAAKTVSIYDQFNNQLFIRQRCTKKIGDKLGTTNTIDTEIEPFKLRGKG
>Tip_4088
GLALKTVKVYDDFKSLAVVKLRAVLEVEDRLATTNTVDTEMEPFAVRTKD
>Tip_4089
GFPFKKVNIYPEIDNRKFVKERYVNELGDVIEIPNTVDVEFAPFKLRGRD
>Tip_2155
IITYENFPKVDQETVTYFVNLINLEYFRSLGGYNSPSKLDNLEFELRLRR
>Tip_3012
FLFATTVEGLQRAKLEPFINHADLNYFSTFSEVRGEIAVDGQEFEFRKDY
>Tip_3013
FILLDTVERVKRAEIGVFINLIELSAIDHIRQVRGAVKVTGLEFSLRLEN
>Tip_1969
TLTLNNYDEIPRTPVDLFINHVTHNYFDSRMEMIGPSRVEGIRFALKRES
>Tip_1988
KIIVEAIERVERAPLMMFGTQVTQNAYDALAEVKKATKLDGVELDFKGDD
>Tip_2238
KIHVDPIDRIQRAPFNMFAMSITHNFVDGFSELKFPTRIDGFRFTYRGEY
>Tip_2239
KITVDNVDKIQRAPLNMFSTSVTHNHFDGLEELKWPTKFDGFEFTFRGEN
>Tip_3792
IVHYNKLTQLARNPVQLYEGHPTAGLLNNVNKVEEPERFDGMDPAIQRDR
>Tip_3793
IVRKIKTMQLARVERQPFEGNPSAGLLNKTNKVEESERYDWTDPAIHVDP
>Tip_1277
VVNGSKLCQLARNPLELYSGHSTVGLLNSVAKADKSERFDGMHFEPKRGH
>Tip_564
FITGSKIGELARNPIELFAKHVTKAFLDSIAEIEKPTKFDGMQFALKRDH
>Tip_2552
MLSVEKLDKLQPTSINSTADSSKDEFYDTSPAIRRARRLDGVESTVRGEI
>Tip_3070
TISVEKLDKEARTSIGVTAETSNNEHYEIYPAVQPRRRLEGLESTFRGEV
>Tip_3071
PIKLDQLPREQSTRTGFSANVSEEERFEIWPALNKRRRIEGIEPSVKGKN
>Tip_2616
VPVASQVYKVEPTSINVFWNASCDSFYGPLDELQKPKLTSKLDSVFTGAK
>Tip_2617
LPVASEVLKLEPTSISVFWNFADDRFYKPLARLSKPKLRSKLESVFSGSK
>Tip_1363
LVTSSEIEKVERTTVGVFADDSHENFYGPFAEIQKPKRQSKLDSTLSGAK
>Tip_2105
LMSSSRVKPVEQAAIGIFIRTHSDTEFDAFAEAQKPMKIDGVKHTFEGDQ
>Tip_2106
LMSSSEPEPVEQAPVGIFIKTHSDTEFDGFAEAQKPMNVDGAKNTFEGDQ
>Tip_452
LLGHLDWKKQEIVRPEELCIPKGPAKFNLYDSNERPVKTRIAGYRAASVK
>Tip_2683
SIQFASCNDASQEPIHEFYMPNAARPLGYYVDDLNPVLEKPGIEKAHGVN
>Tip_3484
VLTFFFANANADKPFIEIARPCLMQNTIYTVRHNTPLAEYPAGISNPEID
>Tip_3485
TLALFWSNDEALEPFVALARSTLLLRVIYNVKNHVPIREKPAGTNGPGLN
>Tip_1675
FLAIVVRQNSAINPFEDLLEPLIFRSLLFYASDIEPVLYKGGTCRTPGVQ
>Tip_1307
MIGYVGAENAELVPFSELQQPLSPRRIEFHVHNHNPANSKPGGPKAAGVD
>Tip_2946
FLGEESWRAAELLPVGDYTIPTRGDKLDILAVRDPPYGTLAGGLNALKVT
>Tip_2947
FVEYTGWRANELLPVGDYSMPAAGKKLDIYSARHPPYSKLTEGIASNKVL
>Tip_3408
TLGNLGWRKADLVPPDKLVIPKPPAKVKFYVSAEKPIRSMNTGYKMPGHN
>Tip_3409
TLGNLGWRKADIVPPDKLVIPKPPAKVKFYVSAEKPVHSMNSGYKMPGHN
>Tip_1061
GSRSLGWKKADLLDPEAMNEPVPDETNNIQLSDRKDYGTIADQYMYTGST
>Tip_1844
GEGRRGWKLMEILENNIMQKKIADKCGNLELHDRADKNHIEDRYFYRGHE
>Tip_1845
GQGQMSWKLRALRESDVMQEKVPDEMGQVQLRDRVDHNNIEDTSYYTGSA
>Tip_2748
GMADYYKIQREVVYETYYTSEYAKCSDKTMLLSVEKVSWLQLSNVLKGNN
>Tip_3463
GYADTANMETEVKYPPYFLEKYPPIMEKIEVAAQQRVTWWELALALTALN
>Tip_3464
AYADIASIQKEVRYPPYFLATFPPAHEEICLAGQWRVVWLKLAFSLKGMS
>Tip_2512
GESDFKSFEKDVLFPKFLTSPYPKAAQKVVLAGVKKIHYLQLGHALKGLE
>Tip_1546
TEGDTEDFTRDVVAPLGATNPLPEVTQEIALVGAQEYHFFQGGHAVKGLD
>Tip_3728
GEGHVDNQMRAMIFPQLSKQPLPTLATSIAQLGGEELHVLQGAYSCKGFE
>Tip_3729
NEGDMEDFNRGIIFPQLYTQPIPEATENIAHLGAKELHYLQGGHKVRGYD
>Tip_4034
HSGVLAYDDARLLFPNMLEAPPTRIEERAAYFGAVKEVESEIEHANMFRK
>Tip_4035
QENEIAYNKRYELFPNGLQCPRLSLIQKTALFGAFEDLELEAKQSECHMR
>Tip_2645
NAGALGHDEKKSLYPSLLESPIVQLKRRERLFGPQKVLSLQDESSHKARY
>Tip_415
ADAENSHVDHDLCHPELRKRFPPNVNENISVNNNAELTNVLSGNHLELQS
>Tip_416
GESEASYAEDDFIHPRMRQYSSSNANPNLSCAHTANLALLESDHRLENED
>Tip_212
GIGKLNLEELKSMTGDHTIEPNVANEEDIADSDELSVDTIREGYLLIGSE
>Tip_213
GVFQLAKPELKRLGPNRGLEPSQQSKTDLAILNEDAVGTLKAAYDFVGEE
>Tip_46
GLDNIGWAEVENSAPDESTDPTSTSKEDIQICNQRSIGTPNVGYALVGNQ
>Tip_55
KQGRQGLPVNRSIPDARGTVVRIVTNARSFLGPESPRAASVTGVITAHHQ
>Tip_2082
TVKIAALQINNIIAKAPQGFIKGTPKTKSKFMGDEPDQRNYPGRVHQHHG
>Tip_2083
SAVAAGLEITNLANKTPQGLTKGIPSTKARLITEEKMDRNLAGTYQAQLG
>Tip_3154
AKDRENIKIAACKTQADQGIRKDFTAGRSRLLDECPREHVLEGDLTFQRG
>Tip_3155
AKDRENIKIAACKTQADQGIRKDFTAGRSRLLEECPREHVLEGDITVQRG
>Tip_596
KQEREDVKLVETIQVASDNLQKGISRVKKRYVVEAAGNEVWSGVKNFQKD
>Tip_597
KKERDDLKLVETFQVAGDGVQKGFSRIKSRYVTECPGNEVWKGVKIAQKN
>Tip_523
QEGMNGIVSEVKQPEALGQLEDGSSRLSIALGEEWDKGTAITGALHVQHK
>Tip_1528
TEGVQELQVDMSEPEAKGTVEDGDAQKSIACASETDEPGSLAGALKLDTD
>Tip_2816
TEKDENAYPNGIVVSSENTNDDPSPTEVTKMSSSKNKKVGGLAQRTKASR
>Tip_2817
AKKEHNANRDGIIEDNENVTEDAKNSDDVAVTFNKERKIGGTERVKVQSR
>Tip_2699
QEGPHDGKIDALAPGSRSTLDESEAGDSKTFQSWKKVETGGYRLLTDSGD
>Tip_2654
SQGEHSLMTDSLKPDAKGPVEDGDAEQDAAYFNAIAKETGIFVAVRHSGN
>Tip_1597
AEGQQQLKTDQLVPEASNVVEDGNARQTAVYVNTAKKESGLFGAFKQSGE
>Tip_2855
QEGVQGLQVETSRPEAKGSVEDGFGRVTVVLGDPSMGPTGLTGKCSASPH
>Tip_2856
QEGQRGVQVEVSEPEADGSIDDGKGRMQVVLSDEADVPTGLTGALNASFD
>Tip_2386
EQGNPGLRPKWRIPACLGQRREPPFRTDTLYVNEFAQGNAIAMDVLVWKS
>Tip_2387
GKGNPGAREDWRIPATFGQTREAPATTDLFFADQPPRSYAIGQPMLTKKG
>Tip_570
GKGSPGLREEWTIPATNSMTRETPSRNDLFLAEQAARGFMIGQPLLTEHG
>Tip_2805
GDARPDLKRNWSGYATTSFRQDTPNRTILFLAMQQVHYLLAGLILSSEHG
>Tip_3422
CLRRPQMKPRQNVIPYTVSKGALPHKNGEIFLTKKLLNVVYELKRNHEQE
>Tip_3423
CIARPEMKRHQQVIPVTVERGAIPHRKGVFLISKKIITIFYEVVRSSEQE
>Tip_2833
ATAKRELKQDGNVAPTSIHKKTTPHRKGLFFALKKLAGVVYDLLRTEEGE
>Tip_1433
GKGYPMLRADLVVFPIKDERMTYRLEWELHVNEMILKKFYQNPPIEHPNS
>Tip_1588
GRGYVCFRKDYDKPPIGSINLTYPIRFHPFSRIARLKQLIKGKPLFLDNN
>Tip_1589
GRGYPCMIQDYADPPIAKLRATYELRFHEFTRVPRVKQIIKGEPLFLENT
>Tip_1099
RKNYPCLRKDFSVPELGSFKVIFAARWVLFLQLQIAGDFFRGEPKFMEDA
>Tip_1047
GNAEPCFRLEWAVKAESSLELGHPEHMSLTVAMTLAREYLKGDQRSMANG
>Tip_1048
GKGKPDLKMDWLLQAQSNMEVDSPDKMQLLIALESCAAFLKGDPRALENG
>Tip_1159
AKGESDLKEQWSVPVQANKQYDGPDRMEKLLSFDFIRNMLKGQPRAIETG
>Tip_2983
DASTSNLREQWQGNMQGSDLLSSPNGIEEDLSCNILRNAFKGKPRGLERS
>Tip_2984
DASSSSLREEWQGNLQGSDLVSPPNGIEENLSCTQLRTAYRERPRGLERT
>Tip_3552
GKANSELHRQWQGPVHGASELSGPTSAKNTLKCRLLRNAFDGKPRGIEMR
>Tip_3553
GNSGSDLEKQWQGPIKNAGELAGKNGIEKTLNSALIHNEFDGRPKGIEAE
>Tip_1736
GHSYKELAEQWQAPVPDAQRLNNENNIETTLATDVLKGLFGSRPKGLDRA
>Tip_1917
GNSHRELANIWAAGPDATQRINFIETLQAKLGVEVLNCAFDKRPTGINRP
>Tip_1933
CNEYKPMLEGWAAPVPDTEALNNVESINPRPGVEIINGLYQERPKGLDRA
>Tip_1934
SNDYKPELPGWLSDVPDAGILSNVESLTSPPGEKASDALYMEKVQGMERA
>Tip_1139
RRSVPELLNSYLITKVTHNMESEGLIIKGFHLAESGRVIILNCSVMAKAE
>Tip_1140
NRTVPDILSAYIVTKVTKNMKPEAILTEVFHFPDGGRLIILNCSKLAKAQ
>Tip_2200
DEEDGGLETAGNLVQIIAPVLAHRMMTTFFMAPGKEKLKQVLASYFGEVK
>Tip_2201
KQDDSGIDTGEDLASIISNLIRESKMITFFKAPVQDRTRVILVGYLGAGD
>Tip_2663
NEEAPAVETNYKLTEVTKDMIAEGVMSEIFPLPAKGKIRLITAFRTGEIK
>Tip_2664
KEDAPFAERRVDLSEISSDLLGEGTLAHLFPIAARAEVKLVTSFGAGEIK
>Tip_847
NKIAPNFRKAYDLKNVTREVMPELIIHRVYGLPTKSMAEFITAALYGEYQ
>Tip_3294
ANIGRAHHMGYQTIAKTKEAISKLLIYNRFSREKQTAERFATQEIFGDYQ
>Tip_3295
YNVSRCFRKSYDMDNMAQEITDPMLLHMKVGQTSESTTELINAQMYGNVQ
>Tip_1806
NKVAPTFRNNYDLKNIQREILPKLLVHTLRGLPTKSTAEFITAAMHGEYR
>Tip_3574
GMNEPEVNQAYTLNDLIRRLCKRQVHTRGSRLNLKGRSEFYASMFLYESR
>Tip_3575
GTDEPEVRAIYTLNDLVEQLCKEGVHTSGKQIEVKAPSDLYEPLPLHEAA
>Tip_866
EANAPAMKQAYELNDICKQVMKKAVHTRACNLSLKGRTDFITAASIGEMK
>Tip_3175
DTIAPKIAAGYDQARPKADFLGESLVLELLKLPVSGRGVMLGCPQLSQYA
>Tip_3176
ESVRPKIIAGFNQSRARREFLGEKMALELMNLPHSGRGMFLGAPSLAQFV
>Tip_650
LQTQTYLSISLITQKLQKAWKDKAILFSIFGNDGGAGLLVKANPLLNRFG
>Tip_651
LQTQTHLAVRFTTQRISKSLKETVLLFHLFGNDDGSQSLKKAKPLFQRFG
>Tip_1807
LDQALNADAEFGFISTEYAYWEKTFKIKELTEEILGIKLVVASPRKVVEG
>Tip_1980
VEGWIDENVVHSIAGMEEVYSEKTFKLDQLYEEMLGYRLCVSGARNEQRR
>Tip_3713
LDEGFTAYDNLNKSRVAAAYYEKFISLNILADEIATFYFLAANSHQVVSG
>Tip_3714
VKESSAEQDAFNQDDIWFAYRETLVGLDIVVDEIAAWDLSASGANKTSAG
>Tip_875
ISSAPAVDEAFNFPFVNNAYWEKTYGLSALVEEKGGMRLMAFGPARVSQG
>Tip_1754
LAQSPEMVAVWEFGSFNTAYSKGSYAPALLAMEKADEKNQQYGPVRGDKA
>Tip_1755
VSSAPPATPKWEIPQIAITYLHRTFSDATLSEEEVDKVNRLYAPVRGEEA
>Tip_2669
AVSNPNVHEGFNVPLIAPQYFKEGRRIIVFDEEELETDMAVAGPKLVRPN
>Tip_2670
GKANPNVNESYNVKWIAQMHMTHVHKLNLLDEEDMETDMIVAGPKLVRPG
>Tip_2231
GTGGPGINEGYQLPLFDPSMRKDSYRVDLHTERKRDRGLVIGGPHVSKFG
>Tip_2232
ARGIPGIKEVYSLPLIKHGISNDSISIEVHSAAKEERGLLVGGKKMSQLG
>Tip_883
RNDVDSYQEEFRVPATKLIPISSCGSGPLWIEATMLQAIIVLREIYVHME
>Tip_3869
TSDADTLGKETLVDAVKHIAQETCGNTPYFVQLTIKWSSLLDRVALVPFG
>Tip_3870
GISYNKCQEEFMFDSEKHTGKETCDTAAWMLNATIQTSMVHTRLMYVEIG
>Tip_3032
RSPSQTEREDKFRDATKTVIKNNGGDLLLWIERPVPKSPRADMIIEDRMT
>Tip_3038
DSGEQNDRENNLEKTTELLVRGNEGDIRQYLQKALVTGIEQHGLMRRQLA
>Tip_3039
ESSLQRDRPSNFMDVPEILAKGNPGDIQVWIEKPLPKGVTSRAVVRSHLS
>Tip_459
RKGVDSSREDFQMPTCRVFAKDDCGRIPLWVEKPLYRGVQQDKMVRTRLK
>Tip_1925
RTGVAAWKELYMLPAAKTIVSENCGQMSLYVPAAFVKSVKQSSVLYTRHG
>Tip_1926
RTGVAAPKEQYMMPAAKMVVSENCGEMSLYVPAAFIKSVQQSSVLYTRHG
>Tip_217
RKGLAGWRAEFALPCARLVGNQCCGETPYFYITQCVKKMKTHGVLFRNQA
>Tip_218
RRGITGRSQEMALETARLCGNNCCGRTPYFSLTNCIKKPKRNGELFRNHD
>Tip_1735
RNNILDNVQQKALPPPREISSREADSLTYRRCDGLWQKLSTKGVEITEQA
>Tip_3064
RVSISSFATEEPLPVPRKLNNSDLDALAYAVLQNWLEKIVPHVVELDEHN
>Tip_3065
QTAKAWIILEQRVPVLRQLATSDLNGTAYNILDTWLRNVAARAINVDEHK
>Tip_3659
RVIINGMTVRPPVKDLRKAARNPGGQLQYKYCRDYLAGVNPCPVKHSDKG
>Tip_3660
KVIIQGLTCRPPVRDFREATRTPGGALSYEYTRDYVLGLDPCPIKYSEKT
>Tip_3310
RVIIHGFIMEKAMATARKLTSNASDSLSYAWCRDYLEKLNPDVVQLSERG
>Tip_206
LKTLTSWLTQVLYSEAMYISKKQTDIERIQGGDSWRKRLARNSIQMKDND
>Tip_4068
APEITYWLISVGHGESEAYKAKTIDRRKPKAGEIFKQSIASNSLRLEQGD
>Tip_4069
KPEITSWLIKIGNDDAKAYKAKTINRGRLKAGELFKEKISTNGIKLDKGD
>Tip_2952
SQAFKEKLVNVVEKEIKVILKKEIDRQSCRAGNLPRNKLARRDVITEERG
>Tip_2953
SRCVKRKMVSVSPREVKLILRKELDRMRTRAEGLRLNKFLRNDVAVEKHQ
>Tip_1481
PDDINSRQGSVVGRSCLEPTPEGGIAVIVAEKEKEDWECLLLKVLILFNT
>Tip_1482
PIDVDKAHGQVRGKICREPAPKGGTGIAQIDKEQNDWSCVLKKVLILFNT
>Tip_2673
NENNAVKPGGGVPSSLLDPASESNCKMYIAIGNTEDWDWLSIEVILLFLI
>Tip_2674
NENDASKSGGKLGSSLVDPAPEANCKLVIALGGEEDWDWLTIEVLLLILI
>Tip_2261
EASGAPVVDGWLGSGRTEPVPEGSAEVVMALGSQVDYDLLLIENMVLFIA
>Tip_3033
NSRAAPGVQGWKMAKGEDRVSEDSCFIAIAMGDRSAWGWLLSRTMLLLLL
>Tip_3034
NSSQARGVQGWNLAKGEDKVTEETCMSAYAIGARTGWDWYLAREMMLLLL
>Tip_2558
QISGAPECSGLHGHSEGDSVAESANVVALALGARGDWEWLVISGLYQFLL
>Tip_1853
KTTGAPNVYGGLGCHLLDPVRETYVKLIVDMGAKTDLDWLAWRIMLLLLS
>Tip_1854
QKTGIPMVDGGIGALVLEKILETFIDLILFLGDKLEWDMLAWAIMLFLLS
>Tip_88
GESGGSGIGLAFGRPPLEPKPKDGAVLQMCLKKSEPWKILKVKGAMLFKV
>Tip_1971
GIIENARMSVSRANAPDDIDEESGGSLPFELYGSEPQEVRTIEGQATTSF
>Tip_1972
GKTDSARLSVSNADAAHDIDRDNGSSLDFELYGTKPQEVRVRDGQMAGTY
>Tip_1259
ARIQEMRLNFATGRVPCQLQDEREQAVVIPPPAAGRNKTRYVEAWILAWF
>Tip_1260
GQVQRIRTDFSTGSSPQILEEEGNETLILPPPGGGREETRFVEGYLLAWF
>Tip_540
GLLRSTRIGMGMGVFPLTNSPEDGSLRQMALTGNLVCLLWYLDGTCVVTQ
>Tip_181
GDEGKHRDDSSFGKPPLTPTAAQGDMYAQSVIGKAVWKRTHLVIMCIVCL
>Tip_1017
ASYDNEREDACHSKPPFTPNTARGLMYWATILLKAVWRITQVKVMVLICK
>Tip_2024
GGYDSFREGPNVGHQDLLPDVENPLAYMMTLEIQGCVRDEIMKVIFMLNS
>Tip_2025
SNYDDYKESPIFGKPQFLANVNDGLMLLSLVEAKSCWRQRKEKLILLLFQ
>Tip_1672
SAYGHQREGACMGKPPFTPNVARGLAYLSTILVAAYWRITQAKIMLLICS
>Tip_197
SKLENRRDQPAYAKPPLNPVIRRAEIFWSSITVDTLWNSGPLKIKLILAL
>Tip_1120
ALIAEKASDDSVREEPLTPQNGCGNLNWKQLALDLLWEGMPILLMFALLV
>Tip_2032
RRIASKPEETDCRTVPKTPENAMGALEEKDILLNLIYEGFTQVIEVLLLV
>Tip_2033
GYLSEKPNNKHVGDPPETPSNAVGALQSRHITLNALWEGFPQKLRVLLLV
>Tip_1655
AIISEKQDDDDISEAPLLPKEASWSLEMRTAVMNTIDEGMAVNIQVLLLL
>Tip_2151
GNIAGQEEEEEYSRPPISPLSAKGNLAWAQVSFPALWNGIPLQLIILICI
>Tip_2152
ANIAGQEEDEEYTRPPITPTTARGDLSWSQVSFDALWSGMPLKLIIIICI
>Tip_1290
KEPGARRVASPYRRQSAHDIEEGAGLAERGMHVKTVWNRCLYRNIIIKIR
>Tip_2720
GEPGAYRTEAEFQTQSEHGMEKDAGLRIAGFHMKTVWPHCLHRNILITLT
>Tip_2721
GEPGAYRTEARLRTQSQYGMEKDAGLHIAGIHMKTVYPHCLHRNVLITLT
>Tip_862
KEDGAHKVAAAYRRQPTRDNETRGVLYTSGIHSKTIWKKYLYKSVKIKLR
>Tip_412
EEDGQHRVAASFGRRPSRSNGNRGNLYANAILDMVIWRRYQQDLLRVKLR
>Tip_3177
NQEYLTMLGAYDGRRAADPCGRRDAGEIDRILARFVWGNFLFNFITVRLG
>Tip_3178
NERRAMLVGGCEGRESVDPTSRRGVGSLDRIVNALLSGDYVVQFLDLYLA
>Tip_294
KEEHGSKFSGCEGTQAADPSGRRAGLHFESILTRVVWGRFVTKVLTLRLA
>Tip_96
GVHVHHRLAKIAGKTPLAPTPMQLMMYKKVNAKRCLWECFYMKTLILFYV
>Tip_2655
NQKAETRELESMQNEATLPDLSGYLAAHLADSIDQQDFRFDENELKVYLV
>Tip_2656
QQRSKHKEMEFITNENALSSYAGLFAATLADHIHGQDVRFKDHELSVHLV
>Tip_3633
KRRLDEQLVVFARGSPFILKERPVAITLWGGGFQATDDDFYEKKIEQTNT
>Tip_3634
AQALDIALQIYMSVCPYALKNRPLSINLFGRNMHNADNGFGEEGVDVTST
>Tip_2606
ADRIDVRLVEFLSDVPFCRNEKSIRIGLFNRTTQQSDNGFNADGVTVELT
>Tip_1894
AQKIERKIIELVADIPFCRSENPMRMGLKQTTLENIEDKMNAEGLQFTLI
>Tip_1795
CQRTDKRVLVVLDTIPILPKESAIKIGPVNKKLENCHFPYESNAVRSYIL
>Tip_1796
AQREDKMYIAVLATIPLLPKDIPIEVGPVDTELDNGHTLYENPAIPEYII
>Tip_1692
KIKTRNHSTEIQGQGPLTPAPLKLFQYTEKNLERCFFKRFRRQVLVVFLL
>Tip_1733
KITTRYSKTGVKANAPTTPTELSVFHYEARNVEKTLYQRHHKQELVIYYH
>Tip_2939
QVRRQHKPSAIKMEKPMFPSRIKVFYWELRPLTDVLYLVFQTELIAFLYI
>Tip_3786
EYRTTYEPTVTTRATPTVPTRLNLFHLPIASFSDLILIVFRIYLIAVIYT
>Tip_3787
EYRTTNEPTVTTRATPTVPTRMNLFHLPIASFSDLILIMFRIYLVAVIYT
>Tip_623
KQLYGRRNGILSMDRNIKANAAAAAALSAGDSFAGFWANVIFKLEKIIMA
>Tip_2846
GQMFDKRRGVPVGNSALNVDPAAAQKIEGGDNYSVYYGRIVPRMAMIMTS
>Tip_2847
GQMLDKRRGVPVGNSASNVDPAAAEKISGGENYTVYYARIVSGLAMLISA
>Tip_2826
ALTPDSRTIEEKNMLVSQFDFLSLTGLYVGDDYAVLGSRLTTCAAIPMNT
>Tip_2827
TVLLNATNTKKRDVVVAQAAFLVLKGIYGGHSYAWYGTRRLTHTATRMDV
>Tip_1691
LMMVDKRQGRAKNIRVSQHDPIAISAVSVADDFKLLGTKRVTRIAVLVDT
>Tip_3152
FNMSDKKGGLAQELNTSSYDPVASKATSISKGFHIFSTENLKQIVPYVES
>Tip_3153
FNMSDKKGGLANALNKSSYDPVAAEATSISDGFHFFSTENLRQIMPFVES
>Tip_3122
GQMIGRRRGIPVGNAAQEVERAAATGVSAGDSYSVNFSRIVAKLAHLVTA
>Tip_3123
GQIIDRRRGVPVGNVSEEIDRAASAGINAGHSYSSLYSRIVARLAQLVTA
>Tip_660
GELWRHRRGLSVVNRGVDASPAGGVALDAGEQAASQWNNTVFRQLILVES
>Tip_1011
MKTRNSESARSLAEKGVEATPPAGDTFKKSSALTMFWKEMIINKPVLIDP
>Tip_2567
YCLFGARHGRRTNDRDLRVSGPGGHAFATRTCQAMIWKQASVHKLILTDT
>Tip_2568
FSIIGSRRPKKVADRKLQICKGGGNAFDTSISNQISWRNNWVYKILLTNI
>Tip_93
GDRCGTRRPLNTAQSALALCEASGCAPSAAAVTDVVWRALLFRLHSIVKT
>Tip_2053
GDRCGVRDIMSAHDNNDVLCKNADGYLSAAGQAEKFYIQYVYEFIVLAKS
>Tip_2921
RQKCWRKSYLAAHTNSVSLARDFGAQKPQSNHIYPYTAQPAWYRIVYVTM
>Tip_2954
GQNCYRRESLSLFNNGLEISRDFTADKPHTDQVFHYHTQPAWHRVFYISV
>Tip_2955
AQHCYRKESLSLFDNGLEISRDFMADKTHSDQVYHYHVKPEWHKAFYTTV
>Tip_2204
GERCWQRTVLPVDCNSVALLKNYNAYMSQSDTGIKYDCNPTWHFIVLISA
>Tip_311
GERADKRRSCPLSDRALSLIDAHDVYVDSADQGESYWKVWMWDFKVVMYS
>Tip_720
GQARSFENSYAGGGHQTNLCPAKNYCLEQLDTGCDYWAKARWEVLILQAE
>Tip_721
GKHVGSDSGICTSQYQMNINPQIAAALAQLDTGSAYWEQAVWDLVVMRGQ
>Tip_643
GEARGKRKGFNIAGNGVTFCPAQGACIERVDLNAGYWRNALKELFVLVAS
>Tip_1006
TERDLLKPASKSYAKDLRPITTVRVLVLTKEKLDNHISLSLHVVLFIPRS
>Tip_1007
EDQNKQKPDKWSYAPDLRTIPAIGVALAATKRLDEFFEVLLHRIAVIPRA
>Tip_2578
AQDEEWRRNKNLVNMEIQQASICGVAILQAEKPESYIQAIFVELPHEPTC
>Tip_2579
SEQEEWKRQNNLLHADLKGSTADGVPLVESENPDSYVTVIAIELTTTPDC
>Tip_1940
GTSETARASMKLANPSLQVAPAGGEAENVKNQGEEYFRSLYIRQLILHTA
>Tip_1941
GERENARKNMQLANPDLETAPAGGDTLNIADQGQTYLKSLYVRVVVLHDA
>Tip_2234
AKIQEHKDILALSETDLVFRENGEELYEKQTHGAASYFPDYIQKIIGHGW
>Tip_2235
SPVKENQQLGQFSEVDLVFRSKGAEMYEEDSHGIAAYFPVYLLKVISHNW
>Tip_3501
SPAKLNQQLQQAEDAKLVLKEKNEELYNANSHGELGCIPAYIFRIILYTW
>Tip_3502
SPVQLNQQLSQASDSKLVFKEKSEEMYEENSHGELGFIPVNFFRIILYAW
>Tip_967
TPVKLNQQVVDTGETPLVFTEQGEEIVDASARGTRGWGPLYTVHLVMNAW
>Tip_672
SPIRRHNRDLEFGDKPLVAKEAGAAGVARDANGTSGWRNIYVVRLLLYSW
>Tip_738
PDVGRNKRKLEFGDNPLVYVEDASALLARDAKGTSGWRPLHAIRFLIYAW
>Tip_3001
HAKGEVKKRSEQDDRFRMFLGKAYSVYARDTIQGHLRLKLTTQLLLMMSN
>Tip_3283
HEKADHRKQGQFAVKLFTVGPTRYPVWCTETKASTTVQKINGELLLVSGG
>Tip_3284
QDKEDKKKQGVYAVKLLTIGGTQYPVWCSDTKSSQTRQEIDGRKLLITGN
>Tip_2002
HDVGDHRKKLQYGETLMLFSGKLSQVIARDAIGTNAWRPLKAQNLLLVGW
>Tip_1422
GNVKGSVEKFDFGEPPLVLTSDKGKDRPTVIKARERWQLIMLLFVVMHSL
>Tip_1423
GEVIANSEKFDFGDPSAWITTTGGHQLFSEIRDKERWKFMYVQEVVIHAA
>Tip_1521
GEVFDQRNRFNLSDIPMISTPGEEGLIFSALRHNEPWGLLFLQYIIEYCV
>Tip_1522
GEVFDQRQKFDFGDIPTISTPGEEGMIFAALRHNETWGLLYLQFIIVYSV
>Tip_272
AQSFDERDRYEFGVPPIFLLVDEAVDMFSVIKDPTTMAVLWPKLLILFTT
>Tip_1174
GNYYNRKNKIELPAPPLYMLISQCVNVFAIIKNSAAWNEAFPMLMNIYTI
>Tip_1175
GEFYNRKNKIEFPVPPMLFLVGQCSGVFAIVRNSATWKLSFPQLLNIYTV
>Tip_468
GQYYKRRNKFPFEVGPMYLIVDESTCMLDIARESPKWNLLSVELLVLYEV
>Tip_469
DRYTKRLNRFPFETASIFVASENTTSALDLTGEQPFWALLKVEVIAIIKL
>Tip_2405
GPLVQNADAWELGDPIILLESEGGKHMISTIHHNEILRPFYFSVKALLIV
>Tip_2406
GPLLQTANDWELADPPILFDPKEGKNLILSVHHHEVWRPFYFTVKVWFIV
>Tip_1153
GKSTTRLKVFELSDPPVIFPANGGKSFARLCRENKTWHPIWIEVNIFFTA
>Tip_2005
GEIFRKKHKMDFSAPPATFTPYADNGQVADIPQRDSGMPSLLLFMMLYAV
>Tip_2197
GEIVFKRNKLDYSAPPLISTPKKGGAMIKEISHRETSALTILLGVLVFAL
>Tip_2198
GEIVFKRHKLDYSAPPIIATPKKDRAMIKEISHHEASEPTILLGVLVFAI
>Tip_1885
GDIFNKKHKFDFENPKLLFTPNADKGLRAEIPQSESSKPTFLVFILLYAA
>Tip_2307
GEPVKERQRLEFMNPPILCKPGGDCGFKTKLRQSAAWNQFCLTPIKLMSI
>Tip_2308
AQLLERHQKLEFANPPIFLKPNGECGIIEAIRHNSTWKELYLIPYRLINI
>Tip_832
GQIFNRRHRPEFANPPVLVTPNGGAGLVTGLRQSTAWKALHLTLMMLLSI
>Tip_117
YEIFNKKFRMQFGNPPMIFTPNGGKGLVAAVRHSESWKPSYITFMLLYSA
>Tip_871
AEVLTPRSQLEYSSSIYLFTPSGGVGLVAATRATKAWDPHYATFIIFFRV
>Tip_4072
LAVDSVRSKLDYNEPCYMLSPSGSQVFAARCKSASGWSNEIPAYSLRYNL
>Tip_4073
LAVTTHRSKLDYGEPHYAFSPSGSMVMVALTRSATGWSNQFPAYLIRYNL
>Tip_2078
LAVMTHRKDLTFGDPPYAFSPTGSMGLLALTRRTNSWTPLFPSFLIWYNI
>Tip_3400
KPPMIHDGKMSSRYRTYLSQAAATQDCKTSIPQSSVWQALWIHYVITREL
>Tip_3401
HPILIHKKRMCFQHRPLLYELTGAIDSKIPKMQSMSWQALFFNFILTTEI
>Tip_1689
AEPLAQRKKMKVGNPPYIYALSGRMDCVATIRFTRAWDPIIMQTIMHQNI
>Tip_1317
TEPITHRKSYQFGGNPSIYALVGKIDCVSRIRETQCWEPLFMQFIVPHNI
>Tip_1318
SEPLERRKNMRVGNPAYLYALSSRVTCQAAVRQTNAWESLILKLIEHHGI
>Tip_3879
MEANQKKKGNSSATPANCLELQKPKNIGGHGLDKLAAVTLQLGFVLSLTL
>Tip_3880
IEANERQKSSSVEKPANRLSMDNAMSSGAKALDKLANKTMYIGFALNYTV
>Tip_713
SEIMNKSKVSGLEKPENVLAMGAGITGHAKAVNKIEHVVLALAIFSAYQH
>Tip_3991
VQMARQEASLEIASVEVADSIIGLVNSVPTDFSNQNHNTIYMGFLVAHAA
>Tip_3992
LQMARMDSSLELGNFDVQDACLGIVRSAPTNLTRQNHNAIYACFLIAYAI
>Tip_2755
LETTDRTNTRDVAQADLVESWLGVITAKTPSVRRMAHFAILLCMMVFKQI
>Tip_4011
IKSSEQEQETPLALEDRTESIVGQVNAQPNSVHRRANHTILIRYIVSFTV
>Tip_4012
VRFNEKEKASDLMLNNVSESFVGRVYAWPTSVHRTARHKIEIGYLVSFGI
>Tip_1122
VEVGDCNKAAWLAKPPVMLSFIGDENEAAEAVRKFDWATLSLQGLLAKIK
>Tip_1123
VEVGDCNKAAWLAKPPIMLSFIGDENEAIEAVRKFDWKTLSLQGLLAKIE
>Tip_2660
IELRKATHGFRSSKLPELLEIGAESTHLSSELQAIGSVTVWVFDFLQASV
>Tip_2661
IKIFNPNKGLKVPWLPEKISLGNKSGTIATTLRTLQWVITHVFDILHTGL
>Tip_677
VDLHATSSVAMIKHRRKMIKLPKEGVDVMIEQRLSEWIEKRTAGEVEASI
>Tip_678
LDIEAIYGTARMCNREKMITFTGDGPSAEIETRAEYWMSQPTVHDIEAGL
>Tip_2383
VDLTLAARNERVSSYPPVCSFMHGGKTRWCKLSQYRQAEKILCKFTIIFI
>Tip_3026
IELAFAAIRTRLDVYPVLTSFRHAKSTRWCNDEQVKQGDNLLCDFTILFI
>Tip_3027
IELAFSAIDNRVESYPLLSSFMHAGSTRWCNIEQIKHGNKLLCDFTVVFI
>Tip_2884
LAIAGTKKINGVSALEILTNFLGVGCSNICDIRYFDGSESIPANAILAWL
>Tip_2885
RALAKLKKMAVVSSVEILDKWVGVSCPNVTDIRYFEGLEVITAGAVLAWL
>Tip_783
INIGEMSTANILSEHPMATTLFAISLPVLCNLRVLESTEVKILGANVTFI
>Tip_1173
TKIEDTATTSVMPNPPTESVLYIVKAPPLKKIRVLDSPDATPLRVNMTYL
>Tip_1882
AEIQNGMTNALMPNPSTEAILWLVTAPPLKYIRFLESSHTTPYRVDKTYL
>Tip_3354
IKAKDTSVKCLLPKPPSQSILWIIKRPLLVKVRLLNSSGLVGARSNHTFI
>Tip_3355
TKIEKTAAQAFIPNPPTATVLRIIKTPPRISEKFKKAGQATGLKMDLLHL
>Tip_1251
ENLQESVTNDLVENFPVGNEVPSTLAPKLIRVRTMEPPEALFFRVAISYL
>Tip_1252
GTVNEKINGNLFDIYDDGDVIPAMILTTLCKIKVLESPEGVYLLVDRAAR
>Tip_691
IDLGASNKAEKLARHPMMMSFTGEGAGCMANLKRLEWSAIWVIGVLATIL
>Tip_3339
LALAGSNVASDTNDTLYSSQDALEHPTCLKEAQQKEWKPVLLVDVEQFLI
>Tip_3542
TTLGASNVPKSIDNHEYTEFFTAFSTNFLDCLARREVCNMLVVAIVTWLI
>Tip_3543
TSIGGCHAGGVRSNAVYGKFHYTHSSKYLDLQEQQSVCTILYIEPIAYLI
>Tip_2820
IEIGASDAKSAKDDDAYSMHYTSDGDASLRRFEKKEYCNLYLIGMISFLI
>Tip_958
ITVGKANLGSAKSKEAHSIDFCDGDSLTLPKMKRRTWCYLVLVGLCLVVV
>Tip_3298
IRLNKADFASAKVIELYDNGFSREDEAVMTKQRTKPPADIMLVGLMTHII
>Tip_3299
LALNKANLASAKLNELYDTSYSYEDDSTLGKQRHKPPSDLVLVGLMTHVI
>Tip_1172
LTLKNANLKTSELQELYDRDYAHDEDATIGKQKNKPTAQDILLGVVTQLL
>Tip_1446
LEFGKSSLSSKFSWHILIWQLTNDNKLALNEIKSLEWVCVNSMGIKQKAM
>Tip_1447
FELGKNSLSSKFSKHVLVCQPTNDSKLSMGEIKSVEMLCVNVMGIMKKAL
>Tip_482
IRFGVKSLASTLPRHPLVLEIDDESITKMGDLKKVAWAHLQLAGVIAAMH
>Tip_890
SEVGKDRLARDVSEAEEILRVVPQASNAMDPENLQPGRIVLYYLFMGLRN
>Tip_891
EDQPQELLMKLLSESDDLVRFIPGLSNPIDPERLSRGTLVIHHLWLEVKQ
>Tip_2195
IKMGADQFIRYLKLAQEVHKIGSPISIGVELETNPDNQLLLLNETCMLRE
>Tip_2196
VNLGANRCIKFLRLADAANQICSPILIRLEFKRGSDAGALVFTLAAVPKE
>Tip_2309
LQTGVARFITYKVKSDEILDLVKNAALRLKLDTNAPATLILFEAVLAFRN
>Tip_2310
LQMGASRFISYLKHDDDVLGLVDPAALRVEMETAAAANLLLFALVVAFRE
>Tip_490
IDIGEDKLIARLKAKDIGPRTVEPTAIQLDMQTESPAGIILWNIDMFVKE
>Tip_4017
TDVGDPREVRYLKVSDETPKNVEPIAIQLDLQTETPTGIQLWNASMFLRE
>Tip_4018
PGFGRLEAVECLKLATATPKDVDPAPARLKLHTAAPTTVMLWNAALFLQV
>Tip_2380
VKIGEVKLIRYLKVKDEGPANVESVPIQLDLSTASPAGVLLWEISLFLRE
>Tip_587
TNLGETSELKPSSVADNLTLLVVAIASASEVEDTSLHNGVLIPWQVLLSY
>Tip_2695
VDVEDQNEVKEVDGINNIVVAAAAVVRGTEADNTNMGNSIILESQIMYRY
>Tip_3833
LNQEDKNEIQEMEGIDHAIEAKAIKVRGSPGGTGEMANAVIVESEITFGY
>Tip_3834
VEVEDKNDVKDIDGINMIVVAAAAVLRGTEEDSTEMGNAILIETQIMYRY
>Tip_1029
QDIQEYNEIAQITVATKILYAVLSVVASAEGQTSEMTSVFLAQAQFVYRY
>Tip_494
TDVGEQNEVKQVTEATQVIILVAAVVAAAQAEQSTLAHALLIPFQILLRY
>Tip_3479
SKLGSFEEKLKISDANLVLDLAGAIRLCTMPREETCWDIVLTDVTLMFTL
>Tip_3480
GELSSYEDKIKIAETRLVLDAMGTLGLQTDPSNDGIWNLSLVTTTLLDTL
>Tip_1485
NEVGVLEEGMRVAEAAVILNLVAAPSLAVNVREKMLWEVILIVTSILYTL
>Tip_477
STVGTHIKGQIITEKSVLLYMIGLITIGVAPLDMTVYKKILVTFDVVYRI
>Tip_722
FLEEGHVPLEKWEVPPTLRLIDGSVALGGELLYEIMSEEGLQKYLKTQDV
>Tip_739
HIEEGNIDMEKWHIEPAIKPVSGMISIGSELIYEILRLPTLISSIKLEKL
>Tip_3782
RIDEGALEMTNWEIPPALKPMTGAVSLGTELLTEILRFPSKVASLRQEKT
>Tip_3783
RVEEGTLDMEKWEVPPALKPVKGVVSLGSELIREILRFAPAVSSLKQEKT
>Tip_607
HVALAKRKLEKWETPPSVWPLGGSLSVQGSMLADPLHLPLFSQTMVTEII
>Tip_40
NVTQEHRKTQRFENPPAIWPITGGLTVTEAVLQHTAFAPLFMKYPITYAV
>Tip_885
LTVERKRVRQTTQSPEVGLGVKGGISISAAIMKRCVFQPNFLEFGFGYLL
>Tip_2878
VELPGRGKYRDLESPPCGLDYYGGIPMSTDFKAKSVFVQSIISLLYAFLV
>Tip_2879
VELPGRGKYRDLENPPCGLAVYPGIPISTSLKRRSVFVASLTDLLNAFLI
>Tip_2101
LQLPARETYQQLDAQPSGFTIYGRIPFGTGLTKDDVLEPALKEFLYAFMI
>Tip_2102
AKIETQNSFQELDFQPGKFANFSRIPFGSSMLRDNILQSALKEYLYGFMI
>Tip_3738
VGVQPYRTHHQVASAYCPASVVGGLPLDKVTAASIVIIPSIIEFFIAYSL
>Tip_3739
VGVQPYVTHTQVAAAYMPVTAAGGVPGDKATMGSIIITPSLIEFSIQYSL
>Tip_1430
SWPKLEREGANLNQSPLYRAVLGFSATRGVTQQADPFTIYARRAVEVITI
>Tip_2607
SSYKNETQAIELYECQIAAVFLELKPAREIARSSGDLSVPNEKPIGVLDL
>Tip_2608
SSFKNESKVITLNRTPIYRTFLEISPTRDVVQRSGEFTVPARQPVGVLSL
>Tip_3453
IMNELHHRGVNEGVPCLPKGGKGASPVQCCEETSAQLSIQAGRAAASFAV
>Tip_3454
TKNELDHHGITDGIPDMPKGSQGGTPVHCEVERSTPLKIMTCRASIFFAV
>Tip_4013
SYLTLEGAGIGNGEPLARSDARQTTHIECITDLSQPGTLAPFRPVVAYLV
>Tip_4014
CWLTIEGRGLNKGHPLLNTDARGSTPVECLKDRNQPHTLLPVRPIYVYSV
>Tip_2494
TMESDEAQGIHMKRPPLPEGTHGKSGLKGVAMVQVARETAVVAPVMVFQI
>Tip_2495
TMESDEAKGIHMKRPPLKEGKHGKSGLKGVQMVQVARVTPVVAPLQIFRI
>Tip_2909
YHEVNNATDTLGKDLPKTTALKDNEDRRSSTTECQVITTLGAVQQLCLTL
>Tip_2910
WHESDEMRDTAARDLPKQTGSRDNEEVKAAIQECSSIVCLGRVEEIILTV
>Tip_1109
WWEMDYSRDATTKEPPEESNSRDNEEIKAVIEESRCLVSIGSSQTLIYTM
>Tip_994
PWNNSAKRKVTAKRPPVQTRGRGNAAVKCVVHDHEQLVALIVVPAAVFKV
>Tip_3600
AFLSLQQDTDAETSGDSEKKKKSTDAFVTLFGSPAKYPARRISPSPIIKC
>Tip_3601
GCANLEDDAENQRKKDGGRGKKSTQPYTVILDSPAPFPRRRLTPVHIVKT
>Tip_59
TFASVEEDADSNTKAEARKGKENTESFKLVIDNDQTFPKKSLVGAGVIKV
>Tip_1719
AYRNLKNRGIDWSKVNGKESQTATDDVEPLLQSDLNISRYVMLPILMYNA
>Tip_1720
GFQNIKERGEEWARLDGRENQLITDATEPLLRSSLQVNKGRLLPLLMMNA
>Tip_2871
FANDVEERGGNWNAQMGFFQEARQSSIQSYGNPEDKIYVSITLAVTYHAS
>Tip_2872
YTLNVKEQAGKWIELEGCLGELKCAKVADYAEDAKRVNATITISVVFHAS
>Tip_2694
FSNETREKGNDWTEIKGFFGEMNRSTIDTFAAPETRLAQAVPLEITLVSD
>Tip_595
FSSESKDKGKEWTEIKGFFGELRQMPIDTLLSPQLRLHSKIPLSIVLLTS
>Tip_451
CPNDTQSRAMDFVVIKGNFTEFEDKEVNTVLSPELFLTDDVPLSTLIFDE
>Tip_2712
DYKCITNYAVGTAELDGQTGMLAFDQIEPAFLSGQRVASILGTKFEICKD
>Tip_2713
DHKYMTDIVVGKADLNGTTNALLFRQIDAAFISSERRISVLGTRFEICQD
>Tip_231
RYRCISQHGTECDAVEEYAGKLENALYAPLRPSQETLAQFMGPALEVVRN
>Tip_284
GYACVHSQCLEMPSESNHEADLASDLFEAFFVQKVSLSLYFRALRLLYNP
>Tip_2835
SYACVNDQKIEAATVRSSARDMNHNLLAPMFTVREELALYFTVMVLLYRG
>Tip_2836
SYQCINDQILEAHTIRSSATDINHNLLGILFTSRESFALYFTVMVLLYRC
>Tip_562
SYAIVMDKGVESSMLRGHKGQLSTDLFDPLYVVREALALYFTVLTLLYRG
>Tip_563
SEQCVMDPGIETSLLAGNEAKLSTDLFDPMAVVREALAIFYTVLRHFYHG
>Tip_142
GWNNGEDKCSGFTKAYGHSREQAQDELDSVTHDEKEFFQFLVAPVMIFQA
>Tip_865
NIEPSNGKHSAVIKSVGSSGGTAQDEAEALTNGAKGYTKQLLVPAVTYKA
>Tip_2061
NLQPIQDPVGLYVQSVGFAADAAIEESDCVHNGESGLVKFLVTPVMAYKS
>Tip_2062
NLEEVQEDHGFVPETVGSVGDAGQEEHDCVVDGEKGFLKILIGEVINSKT
>Tip_323
TLEPASPKHGSYIRGVNHKGQSTNDEHNCMIVGEPGILLTFLAEAVGFKA
>Tip_2484
LWEDGTQRGLSFARSRGTQGRSVQSKYNILISAQHTLAPFIIVMAVAVLT
>Tip_2485
IWKSATNNGISFAKRCGTAGRSVQATFNQLIAAQNMLGQFIMIASMVILA
>Tip_1953
LWEDASSKFIDFVKSMARAGERAANQFNERLNDQRSFIQYIMVPNVFMMA
>Tip_1519
SWQGAENKGANYASAAGEAQRKASDELQAMVNDERAVIQFLLVPTVIFTA
>Tip_1520
AWDLVEDKGLNYANVAGHSGRKTNNNLKSAINAEQGLVQFLLVGAIIFTS
>Tip_3899
AWQNHNRKMVQINFPLLLKAVRGSTSLITILQLWESYTGLIMLPTLMYRS
>Tip_3900
KWTNNERKRLDVDYPMVIKAIKGFTSLDTVQQLWETYLGRLLYPTSMYHK
>Tip_1362
PWYDDSKKSLSFNSPIFLKRPRATTALVSLLNLWSYFQAVILIPIVLVRK
>Tip_2810
SWAPVGAYGLHYEDSMFLKGESGARAVVSFQNVLEHFFHFLMTLWLALGE
>Tip_2811
SWAEDGAFGLHYEDSMFLKGESGARSVVSFQKVYETIFHFLMTLWLALGE
>Tip_1253
AWTDDGAPKAQYEATHLVRAEIGSTSTISPFECWEIAFGLLIIPYVAYNG
>Tip_1254
AWERDGVQGLKFEATWLVKGHVGARSAITFFQTWEQFFNFLCAPYVTVNS
>Tip_2541
TAPLALQLFTAIRAPVRLREQKGTGKIIAKSQILDVFIKGIFLPLLQPSI
>Tip_3649
SGPLSLELHGRAHAPVQLRNAKGPSKTLTAYDLLAATLRARIVPWSDTDE
>Tip_3650
PEPLSMSMHSVAHAPVQMKDQRLTSKKTTMYTFLSIALRARVVKWLNKDE
>Tip_1702
PCDFALSLHTSFHGPTQLKGQKGVSKVVTMYKAATFFIAAILLPWMNPDQ
>Tip_1060
PCDNEDEINTSFTSPVFEKGQRGANKVASHLSNWSFLVALLLTYWMKNDK
>Tip_1862
SSYLVEHENLKVMKDDVLMPIWKEPLAAQYLHQRTEREHADTSGYNPGAV
>Tip_2776
AFEPVEHNDLQLIQNESVMACWEEDAGLSYTKKKAESRHYSESASFPEVM
>Tip_2777
NFEPTEHDNLQLLQDEVIMACWEEESGQSYQNQEAEAEHYEESASYPAVF
>Tip_2584
RYESKEQKNVVLMNDKMIFALWKDQMGAAYQYRETERQMHEESQYHPGAV
>Tip_107
IFYLIDYEHTTMAKDDILLTRWSDPIHAEYSHSKEDKEHSSTAGMRFGAC
>Tip_116
AAFQLDLNRTLLLTDQMVILLWGDPLANDLPNKEDAAEKVPNKDMLVTML
>Tip_375
AGFLLDLKHKGMHRDKIFHLVWGAPYTAEHPEEMEDREKADYNSFIGGLV
>Tip_376
AGFLLDLKQKHMRRDEIFTFVWGEPFAEEYPEEKEDREKLNFNGFLVGFV
>Tip_548
LNVIAEGREATSYVERAFAANIHWPLETAFMAERNGKETKAVAGLGLGHS
>Tip_549
CHVFAEGKEVTSYMERAFTSSLYWPLETKFLQDKNERENAALGGLGIGHV
>Tip_153
CYLFGEQKEITTTKEPAMLDSLNHPIAAKFIRERDDRENVATGGLAVGNA
>Tip_1386
GFHFMSYKIVSILFDRLLTSICTSELANKYFQDKEDKEHANTKGAAIGSD
>Tip_1387
GYLFVQYRDVTLLVETVLETQAQTSLANKMLDEKDDRENAGTKGLAVGNS
>Tip_349
GYIFAAYEAVPLLTDKVLLDNLGKRHLDKWLKEEGRREHLNPEEMLLGIL
>Tip_350
PYILATYEDVDLIHTKVLIDNMGKKHLDKWIKEEGAKEHLQPEEMLIAIP
>Tip_2890
GILTATKEQLGVLKFQAILTVIKFIGLNPIMEASKNVENIPGQAVLRGAF
>Tip_2891
GILGKIKDKLGILPFNITAKSSKFIGMTVLLDSSNEIETINGQAVVRAIF
>Tip_2657
AVLTISKESLNVLKYEVILDNIRFRGFNPRIEAEKTRATIPWQAILAGIF
>Tip_1355
HYLYISKDGLDVLKYRIALKNISFRSFKPRLEEEKIQEAVAGQAIVAGIF
>Tip_1092
GQLVFFKQGLNAYEYRIIVDNIGFRADDRHLNAEMAREVLSPDGVIKPLT
>Tip_1093
GYLIVGKEGVSILRYHIVLRNIGFRGLEPALRALMVRDIIGPSGVLKPLT
>Tip_854
GYLIAGKEGLAVGNYKIIMNNIGYRQLDPHLIAEAQRDILTPGGILVAFI
>Tip_286
GYVLLNDSGLPVLKFKILLSNIGFRIINKYLHAEECENVLSAQAIRWDQL
>Tip_3109
FQYFDFVKDFEVMPATTNLVYLELRFIDPDIRTSDNEAVSAPADMLLATW
>Tip_3110
FIYFQFLKEFEVLPATTNLAYLDLRFIDPHLKSSDNQSVALPADMLLATL
>Tip_3528
VHPWPLRAEPPIAEGKVALTEGGRELFSPQDTQTEFLPIAAPSEVVLATV
>Tip_3529
VHPLPVRLEPPIMPAQVALAQGGRKLFDPVNTEREFRKVPAPAEVVIATI
>Tip_3546
YYPWLIRADTATLSGKVNAFEGGRSFFQPHATKHSSSRTVEPANVMLAEL
>Tip_3547
VYPWPVRVDPLVLPGKLPLAEDGRALLGPYRERPQRAAIVRKTTVPIATL
>Tip_592
IYVFTIQEEYPIVNNKVLQDNTGLKVLDSYLKRAGRREVAAPTKYLTGMV
>Tip_3410
ANYIAVFKSQTKIRDNTLLIGMGRENLEKWEKRKGSEESLKVKVIMETVV
>Tip_3411
AFYLDIFRSKPKCRDNLLITGFPKKAYIRWEVQKGAEEKIRFKAVMEGLH
>Tip_1574
NALLQVFRAAAKLHADELTAGLQRKNICDISRETHSRPPPGFTAHLPRIE
>Tip_1575
NSVLQIISSAARFRSEHSSAGIQNKAVCALVGMMEDPPPPQFESQLASAG
>Tip_2440
SSYIADWHEKTRYRNRPIVANFGPSGNLTFNRSEGGTHPLHTGDVLDTLV
>Tip_2441
SSFIISWNTHTKYKNRPVLAEFGESGMLAFNRDEGGEHPLMSGDILDEAV
>Tip_2251
WVYFGGWSARSKVKGYPILAEHNKQNSHTAARDEGTRPSEEVALIIERTL
>Tip_1647
GKGYDAYIGPFRWHNLFILAELGKHTLEYIILNSGADGDSPEIELIIPAV
>Tip_1648
SKHYDAYAGPARYSQLIMITRLGMNTMEWIIIVDGAVSGTASVQLIISAV
>Tip_893
GAGFTGYTGPFTFESVVIMLEVGHQFLEYILISNGALVKAASLELYLSWV
>Tip_2070
GHALTAYVGDFTLRNHFLLVELGDRFLTLVVVDEQAENETETTKLYLPWI
>Tip_2071
GHGFTAYVGPFTLRNTWVLVDLIDRYVAFMVVNDRAENETDTLKLYLPLA
>Tip_3340
DTPMIGFLHNYVLMCRRFILSSSDNITLLVILAHRTHETIVSHTAGIPWT
>Tip_3540
DRLEVGIVAQFQMRFVFLVVAANDNKTVLLVIGEQAEELVARLHMKISRT
>Tip_3541
DSVNVSIIRAFELRVLLLLVAAQDAQELLLASSRWIEVVLSSIKIEISWT
>Tip_2034
ESVLTCFVGNLQLSSVTLQAELARDIGSRVLVKDKIKQDMGGIKNGVLWG
>Tip_2573
ASKFFQKEGLLEVASVLFWRRKGGKTQAYLLWKKYHTEAAFKLKLQVMWK
>Tip_2574
NANVNLRTGSLQLHLVVVCGDMGNRSQGYALNNLWSREEVYKNKVAVTWK
>Tip_3164
DAYIIVNGGSFRLESIFLCGALAADFQNIMFIQEAFRDELAAIRQKIFWK
>Tip_3165
NKRIAFYSGGSAVESVLYVTALGMRFHNILFMETTYREEFGRVKSKVVWK
>Tip_263
GYFLLPYHGSVYSGTYVFLLCGTTKALAWIYVSGKSRECMSAFNESVTEI
>Tip_264
GHFLLVFYATVLSWSYILLRVAVTHNLHYTAKSGRSSDGVSAFSETITKV
>Tip_2329
GMWHSPLKCGILSNMYVAMLCDTRRHFSLKIVASRAGQALEDFEADATHL
>Tip_4003
GPWHATEENGYLNNLYVLVLVDSDRDLHLCLVNSRVSEAAETFPEDSLHI
>Tip_4004
GPWHATEESGLLDNLYVLVLVDSDRDLHLCLVSSRASEAAETFPEDSIHV
>Tip_3306
GMTLSSNGGGNIADLTVMMALKQSKIVPVPVGLDKQLYHLDHLQFRTASI
>Tip_3307
GMSLSPRDGGQLGDLSILLAMNSTKGHKVMLALNKQVRDLDHFSFAFTGV
>Tip_3191
SMTLTPKDGGELADLKAMLILHAQRNAKVVLSLDRQVSYLDHLEYSHTGV
>Tip_3085
SMAQSPRDGGELSDMHFMLSLNSTDGVRLNLAVNKQNDNLNSFEYSFSGI
>Tip_2727
NEMQDVATNAVVINLQLTVLFTEGKRKRYVLSISKRQSSLSSLDVPFSKL
>Tip_3915
DEWPDVSTGAFVLCEYYVVVPNVGKRKRYVLSVCELFEVLTQFEVPFSKT
>Tip_3916
KQWADVRTQSVLIPAFYALIFSIGSKREMAITSTKLEDALSSIEAKYAGF
>Tip_1860
ARWKTINRGVFLIHVRFMAEHEVRQRKKHIVFLNQRPSRICIITKNLSYC
>Tip_1861
GRLANQKRGAFLITIYSCRITEEPQPRPNTFYIRTQTVSLCTIVRQIARQ
>Tip_1743
KLWKTVEEKAVVFDSHTLLLLELARRMHRVFAARKESQALVHFDLPLGKI
>Tip_1744
AQFQSNKVYSLLSEPPFTLILEVIKKTHYMLEEGREAKGIDGFPLQVQRT
>Tip_2834
GNYYLALSDALPIQKDVLLETLTTKGTPYVIADGHAKEDMNALNLVIKEN
>Tip_3784
ANFDPVLKAPQLLNQNMMVKQMIIRNTAYLLHDGHADHDMTLLSMTAQMS
>Tip_3785
TNMLIIFDEPVILIQDVLLKELILRSETTVFEDGHARQKLEQLSIIVQDS
>Tip_102
GHYYRPVNAPLLMESNVLLKDAAHKFLSYALINKSTNDDENTFANIIINV
>Tip_3317
GFHFPEHAARHLLKDCALITEDMHYPQRERSEKMIATELLGTSNPYLTLI
>Tip_3318
GLYFNGYAARTFMKDGLIIDTAKKVHSGRWINELVKEEEVNQTKAYLQLI
>Tip_1081
GWLFAQNEDKQMLDDATQVAAACSQTSNIWLDLVNKQGELEDEYVWLLGV
>Tip_3503
GMYFAKYEEKQLIEDRVMVTTFTRQISKAWLELVNSAEEVSEQRVWLVDV
>Tip_3504
GSYFKPFEPQKVIQERLLVTTSDKTISKAWLLLLNTADEVPCKRVGTVDI
>Tip_90
QSRPVKKSRVNFTTGGALLVINGMQYGTGAVELEIKGWDLPEPEALTNKA
>Tip_3092
RERIASLGLVKRASERSLQIVDNVTKEADVLMNEIPFWQLASRNNIIERA
>Tip_3093
ERQVNTLGLVERSSEDNIQIIDLVTKDSVFITSELPLWQLSSKGGIVEEQ
>Tip_1968
KSRVAPRGRMRQANSSNLQVCDTITQEGDSIANQIPFWDLAQRNHIIQDG
>Tip_3183
KQRMKDMGRMKKEGDPNLQAIDLYVYDNDAIAIEVKRWDLVQHNRFQAKG
>Tip_3184
KQRMPAMNRVSRASEANMDVVDLVLYESDTIAIEVEYFDLVRRNQIIANE
>Tip_296
TKHALELNEITKVDRAAFNFRWGRVLSQSLNAFILLWFDSPISIKALKTT
>Tip_1431
EGLFAVESYVLAFNIVDLARDFPKVFHPSTIQHYARPSTLLVQYNGKILS
>Tip_1432
EGVFSPDNLVLEFNRVNIAKDFERAFCSATIRQDVGAWPIMVNYTGLILE
>Tip_906
RYIIVPVNLFCQFKAADISEEYKRLHDAATLQQFAVFWPIFVSFTPFLLE
>Tip_2818
EELIITENLVSHAKRADIAAGYNNKFPVAEARRCVYTWPLFRTYNALFLK
>Tip_2819
EKLYITENVICRFKRADIAKDFKRIFEAATAQREIVSWPVRVTYTILLLK
>Tip_1734
QRRIMSANKLNEHKKTDLFRSVIKVYYHEKVILIIANWSEPLSYVAVLAQ
>Tip_3753
EDELVRTTDLRKWRKSDLIWIFRAVHGYGKSRRILEEWPEPVALECILPQ
>Tip_3754
ETSFVKTEDLRKWKRSKLTRLFKRVYSQDRSLYVITLWPDPVAICCILVV
>Tip_472
GTHNLAVDQLNKFTAARFMRVFGRIYSVKLNDVIIPCWAVPIAIFVLDTK
>Tip_836
DKNDLTVDQFDRIEQARHTLFYGRTYEPNLIDALMDGSDSPVVIRLLDDQ
>Tip_837
DKHNLTIENLNRVAQAKFTRFFGRIFDVKLMDFLISSAAVPISIRSLDDK
>Tip_3373
AKAGLTYERSAQLDGSYFLILFGLSLKKRLNEFNVKLRVAPEVDITLNSS
>Tip_3374
AKVGLTFEATTSVDGSYFLILFGLCLRKKLNDFNYKLRVAPAVDITLESS
>Tip_3688
IRYNVTFARQTTVEGGKFLTLLSAPARSLIVGFSKDFYIKFELDLLLADT
>Tip_3689
ATYNFQFMDSSTTEAARFLVIYVRPAEQRVRGFGMEFYIAFELDILYSNA
>Tip_2092
ARLNIKLDHDTEIDGNYLFFKYELCAEESFHDFPTTHWILAAQELTVDTN
>Tip_3817
AKLNLKLQKETSVEGNHLHLLFRIAVAANLHNYPIQYWAAPISEVALDTN
>Tip_3818
VGISLAWDKEEYVEGIYVDLIFRISITTTLHKIVPKTAAAPKDELWCEAK
>Tip_1793
AQTNTLTYRRAVVDERHFLVLFKLSTRRKYSEVPTEYWLAAHVEVSIGSI
>Tip_3518
ADTELVLYHRSTVDEQYILFCLGLTTNIKRSEIVSNYQSAPHNEVKIGAV
>Tip_3519
AQTALLVFSKCTIDKRYFIYILKNHEKRNYLELPNKYWLAPHCEFGIQAP
>Tip_185
TKAGCEIDKCTSFDAIQYLILLGRKMKSRLREFIIRYWGVPHEGAILDTK
>Tip_1457
DLASLAVRQSSESQKPLAIIMLPPFLKYTAEKNRLYWTAASVGDPLMQIT
>Tip_2658
ARALLLLKFDEEKKKGIAVLIIAITLAGPNEPDCVFYVGLDEDIILYTVM
>Tip_2659
EKALLDLREQGEHERAVNVSTVATMLVGPPEPDSIIYTGNDPDLIFWNIV
>Tip_250
HLRFLDLDRCANAENPLAVWVFVPLLNKSTEEYTVFWWDIPLSDALLSVT
>Tip_692
HSRLANLDYVERADRLRVHQATGDLCKKKAEAFILYYWDMPLPNVLIDAA
>Tip_989
HTRLASIDNAKKNDRLSIYQATGDLCKEKLEAFVIYYWNLPLADVMLEAL
>Tip_990
SNQVPNMGNAKRGAPFTNHDEVADFCQKAEEEFITYTWDLALADVIADPT
>Tip_184
KLKFKNFDDEMSADDLLIAMSFIPLADKALDEYLATFWTIPLNQYVVVSG
>Tip_1634
TLRFVHFLTTLRSSELLIALNLIPIASNVLPDYISVWQQLPLDGFLLMAY
>Tip_3055
ELDFKIYKTDVAHTQIVVYYTFILIAEACLSEFIAMFRRFPLEVYVLARR
>Tip_3056
DLDLKVYRGNIECTEVIMTYAFVMIATGCMREFVHIIAQLKLDMYVLAAK
>Tip_1441
TLRMLNHDRELDQDDLVIAYGFIPISDKTISEYVAVFWDVPLNEYVLVAN
>Tip_714
KEAVYQFDLKKVVKANILPVSIISRASEELEALQVAVLIIQIAVTIKITS
>Tip_2918
HYVVNSLPLNSYIKADALPIWMIAKEKEEVVRDKVAPLLMMLNVVINPVA
>Tip_2919
HPVLNAMPLNAYVKGDVFPVWIISKSKEEVRRERIEAYLTMLNVVISAIA
>Tip_2384
DKVLNEFPLNEYVKGAVLPVWSISKSKENIKRPRIAAWLYRVKIIISAIA
>Tip_617
KHKPYKRGQSKGERGSVLDCKLVPTNILRQVSLRLPAYLIKHRQYFLMGK
>Tip_666
KNSPLRVSLPQVTEGAIMPVQLVVKNVRRGDSMSMPKYYLVEERTFVLAV
>Tip_1333
AYSEYRVGFEKVVEGNLKPTRLLLPDVQWGESLSFDKYKNKHNDTFLTAA
>Tip_1334
AYSQYRIGFEKVVEGNMKPTRLLLANVQWGKSLGFDKYFKKHNDTFLIAA
>Tip_1071
NYKLYRYNIGSRLAGNLFPCKFIIKEHQRGIKVRIALYFFAVKNTFVKGP
>Tip_1072
NYHRNKFNNPAQLNGKIHPIVLIIRDHRRLVDKELEAFFFSLRDTFLASN
>Tip_996
DRKLFKLEAHLELNDQILPDAIEPELESAQSEWLVQVANIGTQNSLNIND
>Tip_997
DKKLFKLKTFCEFDNQFLPSPTEDEMAKSESQWLVLPYNINLTSTLNVNG
>Tip_942
ALTLVLPDARLKTDENLLLTPMAKRIKAAQDQFTIEWWEQTYKGLVAAVA
>Tip_3763
TLNYMDGETKVEEGESLYSTVLGPRVKPCTDEFMVAWFELAYSGFMALRN
>Tip_3764
TLNWVDADTKVVEGQTLMTTAFAPQVKPCQDDFLIAWYELAYTLFLAFRS
>Tip_571
SLKLYEGDEILESDDKLLRTMIPERLNQTMDEFTISWYELNYHGVMQVRA
>Tip_3371
HEHFVGLDISCTAQSIIFRLLFASILEKEAVKFPVEWWEVSISNTFTEND
>Tip_3372
HKHFIAIDMCASTEDIIVALLFGPYLDKDAVEYPVLWWEVPLADNFTESD
>Tip_3239
YGVSGKPNSEHGSMGIKAVAIKVNTLNCESIEKTDLWHNTSTNEIIHEDD
>Tip_3961
WTKSGDLGADKHDVGIQEVKFKTPAIDIDSVEDSILFERTNKHEVLAEED
>Tip_3962
YASSGQLNGEQSDIGLQEAREDAPAIDIESDEDCEQFSRTTQSQVLAEEV
>Tip_1745
YSCCFQINLCEIDKNVMILNLNGSIANLDGFDASDVWHCPPLVDAVASTD
>Tip_1426
YGNCVSLNLCRISKPVIILAFRAPIVNLDGFEQTDLWYATPLIDALTESD
>Tip_1404
HGRYVSVNLETALRVKIIITFYVPIVKIEQLQAGILWFAIKHSEQVVESD
>Tip_1405
HGRYIIIKLERGLKQKVIVTFYVPLIKVERLMAALLWFAIKHAENVVETD
>Tip_1374
SKYFVHMNMCAETKEALAKKLFGPVLNKDTVEAPLVYLENALTEDFSEHS
>Tip_1375
GQLFVSINLCAETKKALLRLPWGPIQNKDTSEAPLLYLEKAMAESLAENT
>Tip_1005
KSNMLTREDGYDLRTGLLKVCDGEYFQDSETVICLDRIGVARNTDAPPDS
>Tip_2193
KTNKLSAEEGYEFKAGFQKFFQGKFYKDAEVLVLIEWLNVSDCVPTPPHA
>Tip_2194
RINFLEIEDNYKEAGGFAKICSGGYFQDLENVVIIKWLDLQRCSPTPPKT
>Tip_283
RSNQLHSDGVYEFQGGFLKICEGGYLKDACTVLMISWWGIAKCSPTLPQT
>Tip_67
KPSYLAREGFEAYQAGSRTALAGGVLGAAMQQMQITLLGYAEAAAYLSQV
>Tip_825
AAPLLGRQGVNELRGGKMRTLSGGFLGKALEEVQMAMMGFAKSNCFLPEM
>Tip_826
PAPLLGSGDVHDLYTGKIKALEHGFLGQALADQELAIMNFKISNCYKPEK
>Tip_295
ASDMIGKQGATLLQAGKMGNLPGGYLGKDLREVQIALLGYNETSCFLREM
>Tip_240
KRGLISQQAIRKLDMKSLILSGEGQAETEEKPFQLFLWGLWEQEQAIDSA
>Tip_397
KKALRTQEAIERIDIPMKATNDKGASQSMEKPLHGAFYGIWRSETEIMDA
>Tip_398
KKGLVKQKAVQKIDVPTLIIVIKGAAQSEYEPIQGELWGLWQRESQIETG
>Tip_2091
RQSIINKKSLEKLGGPALILADQGAIQTEKFSFEKTWWGVWESETPMPND
>Tip_4005
RQSIFVKTSLEELGGEVPIPADQGAIQLESLAFLEVWWAVWEQETHLSKE
>Tip_4006
RQSVINKKSLEKLGGEVPIPADQGAIQVESLAFLKVWWGVWEQETHMPND
>Tip_1126
DQSMIPKQGSEKMDGPSLAMVNQGFVRTEPYPTQKEYWPGWNQFPLLAND
>Tip_3721
LAAFSEKKSFYTREDDTVSLSTEAIMMTNKVNKDQTFFKRIDVMPALQKE
>Tip_3722
LVSMVDGRAITKKAEPERATAADQLLRSNRYTREQTIWLDLDISPALPEY
>Tip_1580
QAAKVDRRRSEQRGEPCLLTASEQLLRMELYAKEDQWWLRFDKDPVLPGD
>Tip_1166
ESSMISRNGSYNVGGPALLITNERLMHSQRYLKAKEWWGGWDHDPGIPDE
>Tip_1200
RPEVIATPPLYDLNDAAAILVRDSTLMSNEHPFQIIFWGIVEAESLCQEN
>Tip_1201
RPQIISAPALYDLNDPAAITIRASTLMSGEKPYSVIFWSILEAESFLQEK
>Tip_746
TRQFTIQPPIIELRDPQSVLLATDLKVDRQSPMRCALWTDQKRETVSITE
>Tip_2999
LTAIVANGPYPELNDPVNTLIKNDKTLTNEGPFHVTLYNEALQDNLGLWE
>Tip_3000
LVAIVANGVYPKLADPANMLIRNDKTLTDEVDLHVTLFDQAVNENLGLWK
>Tip_3332
FVEMISEGDVITTNDPASLLMQDDRTTKNDSPFEVGMYGELNADQLCRNE
>Tip_3333
LHGIVAKATIIELNDPATLLVQDDKTNSGQSPFELSLYGELLGENCCMYE
>Tip_545
WRTQVAQPQVQKLSGPVVLLEFAGNLWMPNINIVGKWWLLMAHKRAPIES
>Tip_546
VKTSLSQPHVHKLHGPILELAPAERLWTSHISMIMEWWLLVSHKEIPPTA
>Tip_2030
ADYLLPPLMLIILGTKEIIWARATEHWLPEGDVLVELYYEEKLIAIVGDP
>Tip_2031
ADVFLDPFYLAILGENTIVFVRELIAGYEDLDVVIELHFTEKLIAIFADP
>Tip_1478
NRIVTGQAAECKLNTSTVAVLSAGFLWADNIEILVKLYYFKNFMLVVTDS
>Tip_1479
DRNLVGQVAECRMHTSTVLVLSAGALWADNIEILVKLYFFKNLMLIVTDS
>Tip_611
ERLSIGQSSVKRLHSPVILMVDASGHWVDEVGIIIRLWFFKEYMTLLANS
>Tip_2768
ERISLANTAIKRLHSLVVLLIDAIGMWVDHVNSLARLAFFREYLTVLTDN
>Tip_2769
ERTNLASVSLKKFNHLVILVLDATGVSIEKADTVIRLWFTPEYMRKVVNA
>Tip_3572
QGDHMAERIIYRITGALLVVVPGEGIWAPDSFLRPTLQFLMLFTSDFPNT
>Tip_3573
TGQHAAKRVVYSLQIEILLLIPGRGIAAVEVLLRVKIWVVILVIREYCNA
>Tip_1019
TRVNVKQRIVHRLYGETSLREPSYGVWATEVFLNVTLWYAKQHVTEWPDH
>Tip_2623
DSARLEMPELRKINLTVLTAYSQSGIWIKGIYFIANLLSFTLSPHLRPAE
>Tip_2624
KIDKISMPEPDRAGKCLLMIHASPGLYTKGLWMINKILSFTIKPHMFKQS
>Tip_520
RDKTFSQPGQERLKGCMVVFRPGKGLYAKRIGYKAKWFAYSIQKQVFPQA
>Tip_1879
RDKTFSQPGQERTKGSMVIFKPGKGLYAKRIGYKAKWFAYSIEKQVFPQA
>Tip_2063
RDKSFSTRGREQISGSMVVFRPGKGLLAKRVGYRDNWFRFSIKKQVFPQA
>Tip_2632
ENRKNGQPGREKLQAEFAEFRPNKALFLSDANPRGKWVGSSTERRAYLLA
>Tip_3857
RSKLYTQPGAKKIEGKLTIFRPGRVRFLKKVEPKGKWCGWSMERKVFIYS
>Tip_3858
QNRTFPQPGRKKLQGKIVVFKPGKALLSRKVEPKGKWAAWPVERKAFIHS
>Tip_3669
QDKTYTQPGKKKLQGEGVVFRPGKALIARRQEPKGTWIAYSVERRIFLNS
>Tip_659
GIIFTSLMHTHHLLDPALVGKAMAFSQGKMGSYARPWSDLNDLQSVISAI
>Tip_2545
SMLTQKMVRKHKMTDQGFIVRSLMFPQKTAIARQSFWPPVSIAVGVLRDV
>Tip_2546
KVVARELLRHHEMSKDQYYAKGMAYNEDSKSSSPKFWTPLHLKVGVIAAK
>Tip_152
NFLNLDDINSHQILQPVTWAFPIADQRDYFKGHVQPWAKLNAVISIAAAT
>Tip_279
QLQGLGPHRPARLMPAEMFCFETAYSLDYLLAHMQPWSGIDQICALIGHV
>Tip_1284
DNYNIDGTFDSAIMEPLLFSYGNAFAQDHMTTHMSRWTGLKEALGFVAEM
>Tip_3133
KKYSLDGLFDTKCMVPVLVSYGIAFHAASVNRAIAENLGLSDLIGVLSET
>Tip_3134
RKHEVDGLFNARGMGAALISYRLELHSDFATKATAPSFGVSDILGFLTHK
>Tip_2221
KTGDLDGAFESKCCSPLLISYGITFHTEYMTKGTTPWLGFSEVLGFLSEI
>Tip_395
RVYSMDGTISAGLVESLVYSHKITFSEDFLTAHVLTWTGLLTMLASIAAV
>Tip_34
EYMALEMVTAYEEIQSNFIHREEVATQEYLAAHEKMEACAESPLTLLHQC
>Tip_3993
EFKSAEIIAVYRVFQPSYNNREAKAPEEKVADRARTWTCIENPKSFVRDC
>Tip_3994
EFSTAEIVTQYRLLQPSFNGRKAKVPKEHVADGARVWRCIEEPKSFIRDC
>Tip_1069
PDHSSEVVETFEPYRPELNTRIRRAYPEYPCSHPDNWTRVENSQVVLTGA
>Tip_1070
LQSSADLVTSFAPLEPGLNTRIMRQPQAYLTQYSENWTPLEKPQLPYEGA
>Tip_780
TFKQSDYATYVVKLVPRMGKAVDRSPEGYMTKFAQDWIPEEKPRSTIDSC
>Tip_1824
RGVSKEFLYYFQVVQTAMSDKMSEKWQVLVARFEEDWPGMEEPQVLFNEP
>Tip_2786
ILLAKELIAHVLMADPGVQKRVKEMINVYITHLGQVLKALGNIRRLFNKS
>Tip_2787
KLIAKEFIAYVLLVNLAMSEGADNMIRVYVSELKQIFKGLDNIKVLFDKA
>Tip_1509
RSKIEDLVLRDEEEGPKIHETDSPLDREYARSYTIPFKAITPETQMVEQV
>Tip_1510
RATLEDLIQANEKIAPNIIDSDASISQRYASNYEIPWETITPDHTAVQEL
>Tip_779
RTTLEDLIQANEMIAPNIIDSDASTSQRYASNYEIPWNTIQPDHTCVQEL
>Tip_536
LATLLSVLRAQETAVPNLLESDKTKCEKFISNYTLPWAVMSAVQQMLEDS
>Tip_777
EPGPSYFFNLSKVKRPDHIFKLAQNTNGLVMQFEDPMGFVGFQVKTAAGS
>Tip_1170
APPAELFAKYENVRKPSSVKKNLNVNCDLVMHFEVEIGYSDFNIDSAAGN
>Tip_1171
APGLGFFASLENSRNPENVLKLAYMGGGLIAKSQNAVAYVDFHMRTAQGT
>Tip_1012
DPGPSYFYRFGQVRKPDHVFKLAQNTDGLITQFEESQGFVSMHLKAAAGS
>Tip_637
EPTPSYCLDMSRTERPDEITKIKQIQGDIVILFGDSVGFIGLEVEEVAAD
>Tip_1199
EVGHHLSCEVQGVTKATQINGHMDGGSHVIIKIHHHIGYTSLKAHGSHAS
>Tip_1951
EVGRLVCCQIQDVTKATQVDGHMDGGLHVLVQILHHLGYTNLQEHSSLAT
>Tip_1952
EVGHILCCQMQDITNATQVDGHMDGGLHVIIQLLHHIGYTNLKAHGSQAS
>Tip_1073
AIGYGISFNDYNPAKKREIFGNLYGDKALILLLPNNVGLTELEQHGFQGQ
>Tip_642
EVGRSLVFQVEEVNKQKEILGSLDGGIGVVFQMINQIGFTSLKAQGFAKA
>Tip_2739
EVRFNRYTVVANVSKPARILPQIDGNYGILYDVISQRGITAVKVDKYALK
>Tip_2740
EVVYNQFIVISNVSTPAQIIPKFDFTYEVLYHVLSKAGPEGLKIQKGAKK
>Tip_652
PDTANAYSLIGEQQRPQDITQTMEGYDTLYFSLLRNSELVATKMRRWDAG
>Tip_653
QNSSESFALVGEEARAAEFVRTLNGFKSQFLTIPRGREMTGLKMSKTEAA
>Tip_3381
DAESDLFYFTGGDKQSKHLIANCEAVFTVYYEVTARSERKVISLNRFDAA
>Tip_3382
DGASDVYIIVGSDKQPNHLTAQCEAVFTTYYEIMARSAVKVIKLNRFDST
>Tip_3526
EGVDVVDDETGDSQKLNHLLSRLAQSYAISLDACAGDESDVIRLPKYDAE
>Tip_3527
DGANKVDYDTGNAFGGKHLLSQLDQTIAISLEALVETESNLVRLPRYEGD
>Tip_1185
DKAYQVFKTDGNETRANHMVVKLEVMYCLNFDAEVQRDQEMYKLGRYDAD
>Tip_1477
ESETSICRISGNDKTTNRFVSELDQVYVIFFEILLLRDKDIVLIAIYNLD
>Tip_1948
EDATSTYRMSGHNPRSNVMIVNVDNIYVILLDLIVMVDRNTTRFVVYDFE
>Tip_3335
EGAASSYRMSGHDPRTNVMIVNIDNIYVVLLDLIVVVDKNTLRFVVYDFE
>Tip_3336
EGAASSYRMSGHDPRTNVMIVNVDNIYVVLLDLIVVVDKNTLRFVVYDFE
>Tip_2301
EFGYNLLLHAGDPSKTDHRMQDDEGGGAIQWELEDLQGLAGIQLRTVSGL
>Tip_2302
EFGYNIFLNAGNADKTDHLMKSDEGGNTIHFDLENLQGFLGIQIRTVSGT
>Tip_43
QFGYEVLMNLGNIDKNAALLDADRGGNATKFELQSPQDFVGFSFANISSF
>Tip_1514
PSAKLPEFLIGSSRMLDYTKAKSLGASGLLAKLELPDALLETFGRLLSGA
>Tip_2883
PTSKIPAFVAASRRMVKYVQKSNYDVAGLYGRLEQAELLLASLGQFLNGA
>Tip_3911
MATEIAYVIASFAKIAHASFAKRSELAGLVSKADEVELKLERIADFWTGS
>Tip_3912
MCAEVPSIIICFARIAKNSFETKSELNGLIAANDKLALKLERIRNIHAGT
>Tip_3647
KAAEITDIVISSAKIVNCTFGDRYDIAGLIDQLHQISESLELVGHFFQPS
>Tip_1056
PMGRLFIMLTSEAHILDYAATLSPGSDGPQARLETPRSLLSLYGKLLIGG
>Tip_3851
HFVSEGVVLDGDQRSTVGYKQQSEQNEGNLSRIEHPGTFLAYYYELVCSS
>Tip_3852
RFISSFAVASGDRRSSVDYKKSDREEHGNLARIDYPNRFLAYKYPLIASA
>Tip_1938
HYAGTPLIVSKLQRSTVYNKKRNTGKEGDMARMQRPRKHFYAYKVLLCSA
>Tip_1939
NYASLPIVITADQRSTIYNKARQTGEEGDLARLARPRTFFYAYKDLLCLA
>Tip_1076
HFEQTAIVLDDDQRSSIYNKKKNMGREGDVSRLARPVGFLYLYDEVVCGA
>Tip_115
HFGNTVFVIIVRKGRENWVLKKPPGNEGILAQASDPQVFLSYLLQIVAGT
>Tip_2345
EFGPQYLSNLAELFQPGRFVQTFNLNRDIFLRYDAMTAFLAYTIQYQTII
>Tip_2346
EFGPEYLSNLAELQQPGRYVQTFNLNRDIFLRYSAMTAFLAYTIQYQTII
>Tip_1086
FFGPSAFERFREAQEPGTLAETLNIRHSIILRFEEQVALREYSIGAHTNN
>Tip_448
AMVTFKIAKFIILSTPQVLCRCIDLQQKVWLEYSAGKATIMLTLPNSQGR
>Tip_1502
ALLRFEAGKYIVFTGPMLPCRSMELQRKILASFAEGTTSFLLDYPTDEGL
>Tip_1503
EMLRFEVGRFIILTEPMLLCRCLDLQRRVFVAFAEGKVTTLLEFPTDTGM
>Tip_2728
GIQLAELGKLIEMQSPQAEARCVDMKRSNFLDFATAELIVAHETQGEDEK
>Tip_2729
AQCLSEIGRYIVIRAPQVKCRCLEMKRPHFMTFASAEHVFALEVDGADGD
>Tip_268
TFPPTQLGKKTVLVTPVIQCQCMNLMRNTFVGHRAGMDIVVHEIVTADHD
>Tip_628
VWPPTQLGKKKILATPVIQSACVNFQRGSFAGFRAGQEVVANSLLTAEHD
>Tip_629
TFAPAQLGKRKVLATPVIQVAGVNFQRNTFAGFRAGQEVVADTLLTEEHD
>Tip_1311
QFHELTARAIGELLGPLEISKNPDVPVKVAVLFAGPRQRTDQAKDVVLCT
>Tip_1541
QFHELTARSVREIIGPMAMARSPKLPSRIAILYSDPLQRGDDARNYALAT
>Tip_3616
QSYKVSARAIGELLGPIALMEAPEEPRRVVIITTDRLQKRARSREYALSQ
>Tip_3617
EFYELSARAAGEVLGSVAILKNPEFPKKIAVIFSQPMQQRDISQNIALME
>Tip_1623
KMGRIILRKLSLITSASDLQKVPLVTLSTVIKHQDPLPQPNHASDQLVCP
>Tip_1624
EFGRISLRKMGLVTGPEEIQKPPYETLNTVARSQDPLQQKSHESDQLVTR
>Tip_2745
ALSAQFAMALVEVPGPEHVGALPFYYGTRICALSPALSSIVLGDESIISN
>Tip_2746
ALSGRFAMAIDEVPGEEHLGALPFFSGTRINSLSPALSSEVTDDEPVIAH
>Tip_1586
VLIANYLPMLIKVPEPVSVGVRPLYADTRICVLATLLSGVLTDDRSENIH
>Tip_1587
IHFGNYIAMLVEVPNPQTIGVLAFHGDARMCALKLTIGGTIVENKNLIAH
>Tip_439
AFASHYLMELVEVRKPDHIGVIAYKSGRIILTLMPTTEYLAANDKRIVGT
>Tip_26
HFAEVDILEINWVSRPENAVNTNSLTNEIVVRYQPGIGFLKYKERQIRGA
>Tip_3932
TRSDLDIVELENTVRAENFPQPNDIQFKAAFRQQSKNGDLMFAEANSNTR
>Tip_3933
EGSDLDDTEIADEVRGEHIAKENNLQFKMVVRQTSNNGDMLFAEKRLKAQ
>Tip_3304
LPADIKMGDVMSQRNAEHSVQAQRSDRKSIPAYSLGDYRMPWQKVKLIGQ
>Tip_3305
LPATMEIASIKETKKSENAVDARDTRRRTISAFQSATNRMKFRKINLLGR
>Tip_1976
LEADLQNLNVPESQKWKNLTPDRDRYQKAMQSFIPGTNDSPWRHVNLVGR
>Tip_3997
VLDDLGVIRKTVTKRLEQLNKALKLFKRTSYSYLYIKATTEWDPLKVVSK
>Tip_3998
VIDELGCIRTTATGQLEELGKLRKLYKRTAYTFFYIRVTIQKKELKMVTK
>Tip_2474
TIIDAVVATIRINSKWTRAVPEKKFYRRVIEEYSPYRSNIQFMKWKLLAT
>Tip_1395
MGGGVSLAQVVRIVKGENANNERNHKSKAVIRYEASVADAPYREPKLSAH
>Tip_1604
HGGEANLPLVSQLVLGEHIVRLNALEPQLVIRHKETTGEAPFLFSEATSR
>Tip_1605
VGDAIDLPLIEAIVKGRRMLKLAPLEPQLIIRNKTVSGEIPYSLETATTR
>Tip_3054
QGGEINLPLLAELVKGEHVIRLTDLEPKLAIRYKTTTGELPYLLAALDAR
>Tip_3835
HGGEVHLPKATAALKKEFVIRIIDLKPKLFQRYELTSSENKFLMISMSLR
>Tip_3836
HGGEIDLTVITGIVKKEFKYRLINLKPKLVKRYDLSNATLPYLLVRLQVS
>Tip_3796
DSGALNLIELTEVTQPENIVKWDNLTHNVVIRYDPPIGFMAYKEERITGS
>Tip_4038
HAGCMNLVELTEITMPETVLKTNNLTGDIIIRHEPPIGFFAYKEEQMSGT
>Tip_4039
YSGCMDLVEATEITLPETVLKTDKLCHKIIIRTELPYGFYKYEQEQMTNK
>Tip_762
TSTQLEIVHLNAVSTITKAVLCETKIACTLIKIVDPFGNQGYYSQQLAQC
>Tip_763
CSVYQDDMKLHTAPWAERVELCEHREHANLVKIVQFFNKQGHFEQQLDRV
>Tip_882
KIEYMDRHKLATVVHPTRNSFSATEVQGLIIEFDSPLGHAGFYVQNAHES
>Tip_2735
LEEFKTDLNVVQVYSPRKMLVNDMRIYYLPSNYRGPLAHEGYYRHILRDI
>Tip_2736
LDEFTESITFFNVYFPTKVICNDTRIEYLLVNLRGPLSHDGYYQHILPSA
>Tip_3697
LYAHINFNDLQEVRLEQKQLLPDTIFYGLTMKVQPRIRLVEHRSEKIGGD
>Tip_3698
LFAHLNFNDLKEVRLEEKQALPDSLFYGMTLKVQPRIGFVEHRSEKIGGD
>Tip_1621
GLARIGFMERIQVDHPHKIGISNDHKEMGLVKWQPPEGYLPFSVDNIANL
>Tip_1622
GLATLSFIEKVKVERPHMARISNDNREKGSVRWHPPQGFIPIEIDDLQDM
>Tip_929
ALGIIGLTQLVEVIKPQKASIANDLRSKGTIRYQPPCAFMPYESQQIEAS
>Tip_2717
RTKSPDLDYGSRAVDAEETFDGNPALTITLKPKLYQVLLFSYATFKLTEE
>Tip_2718
YIRVPERSYGQMIIDNENCFQTQPALVITLKSRITNSLCFSQLKYRLTIT
>Tip_2339
AVRTADTAFGAEFYDFDQTYKRSPEFNVGLRPLQAPMRLWEEAVVKLIKE
>Tip_2340
AVRTTETAFKAEVFDFEQIYKRSPEFNVGLRPIQPPLKLLEEAVVKLMKK
>Tip_1035
AIDTANPSFKSKALDLARTYDRAPAINSEMRPLVWPLQVFDEAVVKHIAS
>Tip_1869
RIAQAEYAFDSDVKNQDDCYAASPADELTVKAYENPRRFFQYGVGCMCYS
>Tip_3130
GKMGSNGRTSRYNYEFQEVFGSTYSEHIATEASSEPEFVFAYGLSSVGYS
>Tip_3534
SKSGATKTYMKRSAQLERAHRTRYLEETNAEKPNAPNYYFGEAVRTVGVP
>Tip_3535
AEEQSNHMHMKRDAAFMRAFATTYLEETSAERPANPNYYLGYAAATTGVE
>Tip_3292
KLADQEARLEEERGRSEGCFQWPFSDRAYVEKKDRKAKRVKFNLSASQLG
>Tip_3293
SLAELQGHFNEEQGQTEACFASTFVNSVTAKAEVQDGELVQYNMTAVSFG
>Tip_2585
AILEAEYDFDRENKKTRECYVAKYADDLTTKRRENKNRYFRYGAGCISYG
>Tip_227
KIAIAEYVFNSQLKNSNDCYAASPVTDLDAEPYDSPLKFFSFAAHGTANV
>Tip_1001
RIKSALYTNKMQLKSAAACYSAAPLTPIDAHPFAAPLSFTGWADHSLVNA
>Tip_1002
WVKSASDTNDCQVKQAQACYVNVPASDLDGEAVAPPRAFFGWSDHSMITI
>Tip_60
ECGRAHHPQKAQEESKDPCLALSPLEEFEGLPYKIAFGFFEIIEGSVGEQ
>Tip_3446
DVYRAYYQTLAQRETNTTAMCLAPNNNRESLEYHRGLGVFQFKMKMAADY
>Tip_3447
EVAYNYYRSLAQKKTSSDCICIEATYNVEAIEYHSGLSVFNFSLKTAVHY
>Tip_254
DSCREQFSTANQEESEVNCYALSASNDGKRINYHNGLEVFKITLEMSSNT
>Tip_1991
KLDPPTYTFESQIRATKLNFDLAIVADGLVIGYSNLLEYFAFWAERLSKI
>Tip_1992
KMDPHLYMYRKLISSIKANFIIGKRAEGLIMGYNTLLDYYPYNSESVSSL
>Tip_1393
QIGPALYTRDSQLKSEELNYMLGLVVDGIVLGFDQPLSFFTFNMETVSNV
>Tip_1040
EVGPCLHSKDKQVVNDELCFRLLPMVDGIIIPFNDGLRMVTFGIEIVCNI
>Tip_1
QFNPGYSPNDTQVQHPQFIYGTRIELDIMAFAYDLPLGFFTIMWDVKDST
>Tip_2
AIHPAYHPNDDQIRQPRYLYGRGVQQNILVVAFDFDQGFFTLKWDVASDT
>Tip_163
GRPICFRINSSGGEHPELAISCKQKSTYEFLEMLKAIGNVNAWPYLITAR
>Tip_164
GRPVCFRVGATGGEEPELAINCRKKSSYEFLEMLKAIGNVNGYPFLRSAR
>Tip_2554
GNAISFRTKGTTAKTPELVVGCNQRSSYAFVTFTKILGNMKGLPLLLAAT
>Tip_2555
GSVIQASAKKTTTKQPVLIVGCHMRESHGFVTFVRFLGNMWKILLLLGAT
>Tip_1542
KRVQSFNVITSKCRGEAFIEKSDGSITTDFLTSNERAGKLGDLNIMGPGI
>Tip_1543
GRVQAMKVLGNKCQDPAFIVNSHREMTRNFLTSNERFGRVGNMNLMPKSI
>Tip_84
GKASALGTLANKCREPGFLMHAHREVSYGYITANERFGKIGPMQLMQRAI
>Tip_308
KRMKPLKVNAAKFVGPSFIINSQQHITVEFSKKDSRFGLIEMVKLFPAKL
>Tip_309
SRVQRYKVLGRKCQKPSVVNNSHQRVTKELLRRNARRGLIGMLMLFPGKL
>Tip_128
AVMSCIKILAGKCREPTFLLHSVDSFTLEYVRVNERFTIISMIETAPTKV
>Tip_176
NVMDCFKLLDGKRTHIQYVICNQNKVQWEILKEYNEMSLINLLSIAPGEA
>Tip_177
NVYTQPRVLDGKRRHIALIFNDTSKLQYEVMKKWDELSMINLRALAPGKA
>Tip_2625
NRPNLLKVSNSTGQEPAGIPAAKVTQSKSFLRSSEKVSRIDMLSIMIRAM
>Tip_2626
SRPNLLKVTHSVGAEPVRVTASEINKGITFLSSSEHTTHIEMLAITIRSM
>Tip_195
TRPDLLKVYGNSRQEPAGIPPNEVDKSKNYCKSAERVSQQAMMAIMLRAV
>Tip_789
GEEFLSTLRGAKTTVAAIFAIVRPKLKKVFVGLMPCYGTVDEGSVLLREV
>Tip_2373
GADLIATLRGQERNFSRILSAMETVLTDMFAGLLVLYGTITEVGLLGKLV
>Tip_3536
SEYMLETLDVQARALRIERVVFPVLIRDVFTRSFPCFGAKNDSGILVDVV
>Tip_3537
HEVMLLVIATKGRSVHAERALFPVQIRDVIAKAYPCFRTRNGTGILVRAV
>Tip_620
SQVNIERLHANRSSRPGLYAIIRPEQIKSFVGFLEKFDQVEDIMLLLKEV
>Tip_1661
RRTTELEMDLDSHSDPPAVWTCQRRGRLSLSSTEDRKGYLKIARQASIAI
>Tip_2464
AATEQTRLPMAEQSEPPGFWDCARKARFDLTACEGPNDFYQVLDSPSARI
>Tip_2465
VGYEQLKIPMNEESELPAFWDCLRKARFDLVSTENPNGFILVAGPHAATV
>Tip_169
CGSKVLPMPDTSRREPLSLWDCSRKLKGSVISVKTPKGIIEVAAPAVASV
>Tip_1789
GGATSLKRYEENKKSTLLLCDVTKFFQHDVPSIYTPSGHTDFALPQVAGS
>Tip_4044
AGAGVENQSKQTRRDWRMVQESLTALVKTGIMTLAARQYLLVGLPAESAE
>Tip_4045
VGHGIMNQAMEDRRDSQIIMSGTSELIAYAESILTSNNYVDVALPSVAGD
>Tip_2798
GGNSILKEFFEEARRSQLYYQSSKALRAEIKSIYTISDFVEIALLSVADR
>Tip_2966
KRDTIGLAYAKDSQYLNLLFVSSNVIISGVIEFASLVTEPSQSGNLFKGE
>Tip_2967
KRDTIGLAYASDEQFLNLLFVSENVIISGVIEFSSLITEPSQSGNLFRDE
>Tip_2788
KRNTVDNTYCNETPYIHLIFAKGNTVASGALSFTAAVSKPNHGGNLYNGQ
>Tip_939
EKTRNHNAFCCPTQYIVVLNHNDRVLGGDFWNTQRSRQEVKETTQLQKGH
>Tip_370
QETQVNDAYTEPENGFVLLWRSGGIFKYDMWAMRQTVQALTEVASLAPGF
>Tip_2972
EEDKAVHQLREKTKDTVTLWSATGAVKLLLLTVATQSGYRNSIAPLSFGL
>Tip_3977
DGMKEITSYVKGDNEMVSIWEAIGNKQLILLGLAVQQGYIRVISPIQEGF
>Tip_3978
EIEKAIHQYAEKDKEVITVRECNGAVKLTILSVATSKGYLRSFAPLQQGL
>Tip_3330
DSSRMIGQIEMPAGTPVRQWSCQNISVHELLSYKTTQGPRNVYVSLYARA
>Tip_3331
DANKVIGQIPMPAGAPVRLWDCKGISVFELLSYKITQGPRNVYVSLYAQE
>Tip_2913
DGQKLLGEIKTKTGTPPRTWSCKGCAYFQLMSYKTVPAEQKTFVCLSARR
>Tip_3849
ESLRYIGEVETTTKEPIRAWRSKGCARFAQLSAKTRQGHINESAPFYERD
>Tip_3850
ADKRILGMLQTKHNQPLRAWRSKGTCAYALLSSRTREGILNADNPLYERQ
>Tip_3179
DASDMVKLIERRLKDSKFVFDLKVQMKNELVDIRTPLGFRSGCLCMLRAF
>Tip_3180
DNKAQFRMFEERKANSKLVWDCHGKLLYQIVEMKTPVGFQSGSVLLLKGL
>Tip_3149
NKTEQFKMFEERKKDAELVWDCRSKMKHDLISLKTPLGFKDGCRCLLKAR
>Tip_983
LESTYLSVAESQPKDACYLTKIHNIIQSEILLYLTPNLSFHGLNAILNKL
>Tip_984
FETLYSNNLSGSPGDHVSVWLLNNVIQTLLLLYRPAPASSYGYDEILKKF
>Tip_2288
LDIFYLFEMSNESAEYAVARTMSNTVESEMLIFRPPAGYAHAVTALLQEH
>Tip_2289
LDSVFLVELVERAKEYGVQYTLDRTVKSETLAVKSPDGFVAAAPGLLHDM
>Tip_1381
LDKGYLNELDNHAAEFAIALKLQNTVAHQILFFRPPTEVVLAFTGMLQNK
>Tip_179
LDTGWLNELDNKTADPCVRYTLKDTVRTKIVLFRSECGYVFEFQGMLKDM
>Tip_180
LDTHYLNEATNRFADRVVAWTLHDQVEHDVAAFEPPAQYVYGYEAKLKDI
>Tip_2963
AQKGTYANHPVVLCGVAVFHDYTVTIKAQIKMRKQLRSFYTASKGSLDLI
>Tip_3556
ANGGTLAHTPIILVPFAIFHDYKATIRTRVRCTKRLRGFFTSTKGALDLT
>Tip_3557
ANGGTLATMPILVCHCAIFHDPKATMNSRIRCRKECRGFFSSKKGSIELT
>Tip_1256
ANEGEMSKLPRSFTAFNVFFDYRGTIKTRLRAYRSLRGFFNEASNVLKEL
>Tip_529
ASEGELNKLPTSLSDFSIFFDYRGTIETRLRAYRSIRGFFNGAAGMLESL
>Tip_1223
TGDGTTSDVAITFNDALVVGLYRGANVCRAQLYDGFRDFDHAYLGPLSGT
>Tip_2703
ERINKFRKVFADLNHQDVFQAYISINRPRLLPFDDKRGFFHVYTAYLPNA
>Tip_2704
NTDAEFTEILVANDNAEMFVDRRGVNRPRLIPYEDLRGFIHAYDNLISEH
>Tip_3592
ETRASLHGHKAGDSEAVIIWEFRAEMWQSDIVVDGPVGYYNPCVALIKEI
>Tip_3593
EVHGVFETYTDGNSQGPVIWEFRAHMFQATIFVDGPVGYFNGCAAIIREV
>Tip_2882
ETIGNFETSAGGRTTCFVAWQYASHMLQAFVIIHGVVNYFDECSVESAEV
>Tip_785
PTQGTFGNRDEGHGEGIIGDRWLTELKRMHVILDGPIGYYEGDSAFWYEI
>Tip_3080
ESQGVLGKRDDASVAGLIDYHWRDDVREIYVVLPGALEYFEGASILLYEA
>Tip_3610
ESQSILGPRDDALANGTVTHQWRSAAYRIYAVLDGPIPYFEGCAVLLYES
>Tip_3611
DNLNVLAPNKDAQVTGCMINQFQSAIYKIYSILDGPVPMFDACPVLFQEV
>Tip_998
ESHAIQGRRNSSSAAGQVNWREGAEHQVIYAALDAPVQQYDSMILMAYEG
>Tip_999
ESKTLTGQREKEFTDATVKWRANARQKEMYKVVQAPLRHFRQIYLLTSEA
>Tip_694
EAQGVRGNADEGESDGLWKWEWRGRMRKFYSIFDGRAAYYSSCISMLYDI
>Tip_2575
NANSTFESANDKLINGSVLFSIKTSIKPTFVLQAGFTGYFEQMQSAIQEW
>Tip_2576
NANSTFESANDKLTDTSVLFSVKTSIKPTFVLIAGCTSYFEQMQSAIQEW
>Tip_1313
NSHGTFDTADDRLTDGSVLFSLETVAKPHCELTKDSTGFFERMPSIVKEF
>Tip_1014
NYHGTFDTADQQLTEGSVIFSLRDSLKPSTVLLNGPLGYFEEAAAILREL
>Tip_729
GGCKVLRNSCEHKKEPDVVGHEKFKLKYECLHMKLPAAFIEGPALMLKSV
>Tip_730
GGCFVLRNSTMHQRKPDVVLLYTFKLKYECLDMESASGFIEGAALMIKSI
>Tip_1954
GGTRVLRHSTQRKREPDLGFRDKFTLRYAAIDMAAPSAFLEDNVLKIGSD
>Tip_1955
GDEYLEDHTTVNQKEPDIMKKDRLRVIYVNQPMQTPGAATEDHKLGIRLD
>Tip_572
SEEQIVKNRHSAQKVLTIRWVSRFRLAHEFLKLKEIQGPLEGDILVYLSV
>Tip_573
SQERLLLILTAQQREIPLLLFKRFRLDNEFMRLRDTAGLIDKSLLVAKSV
>Tip_120
GNEQVAKDHTAQTDELEYVWLNRFKIYYHFREVKDPERFIEGTLLAFKTV
>Tip_437
GGAKLFRSRPYIQETLSPIWFKLVRLRFEFVNYAAPQKALEGIICIDDLE
>Tip_438
GGTKLFRHRPYIQKNLNLIWFSLVRLEYEFLNYTAPQESLEALLVLADIA
>Tip_2084
AAPFIIDLSKRNATQQLILYVSIMAVKYQCRDWCFISHIVGGILMMLDSR
>Tip_4076
GWSFALYIHKQWRLEQLVLTVRCLPLRYHTTGFGFIPHLAGRYLVEVEPK
>Tip_4077
GWPVHIYIKKEARFEQLIWTVGCVPLKYSADHTCFMPHLIGKVLVDMDSD
>Tip_2747
GTPFTIELKKRNSQEQILFYVGFMPVKYQCAELCFIPHIVGGVLVMLDTR
>Tip_1116
AAPLIIDLNGRNATQNMTLYVSVLVVKHQVRDWCLLQHLQAGIILMVDSM
>Tip_1117
AHPALVGLNGRNASRDVALYVCVLVTKLDTKEWLVSQHLKPGLISMLDMM
>Tip_3226
AGPLRVNLTHHESEDSVLILMQIVAGRHHCLNLCYVTHKYVLVSVLTDSK
>Tip_3227
AFSFDINAQSSAHESCILVLIPVCAVECPPLLFCFAFYSTVLIASMVDLQ
>Tip_1218
FAPLVVTLSGKGNERALFVYVSACAIELPSVEWIYIDNFVAGILIHMTSR
>Tip_1219
AGPLVVDLNGRDAQQAALLYISIITIKYQYIDWAFLSHIVSGIVMQLDSR
>Tip_2832
SVNAVLDVVGSLLTPIRVCIASVETLKYLYLEVEVEVTIGNCFIIMTDSF
>Tip_3566
TVQAIANEEAFLIYTGEDCVVSVGHVKTSYVFAEVHVGMSGSFILLQEKS
>Tip_3567
TVEQIANQVGFLLRTAGRCIMSVGHMKYSFVDVKLHVTLANCFIIMQDTV
>Tip_834
GVDVLMNAVADILKSAPLPFLSVERIKYRYLDVKIPVKIVPGFLIYQETP
>Tip_140
DALVILEQSVYQEKDPEEVWYGLVRLEYHFVDWRFPAEIILSVLMMLGVV
>Tip_141
GAPVIVESSVFNYKDPDIVWVDIVRLEFYYLDWWLPAEIISGILMILSVV
>Tip_803
GGSKLFSNAPYKQKTPELVWVQVVKIEYQFLGFKASLELLPGCMVVLNMV
>Tip_804
GDQELLNTAPYKQKASELIWIQVIKKRYQFEGYRAPVRIPEDCVILLDQI
>Tip_2182
AGTGLINKASRRLKDPELVSAIVVRLEYKFRGYCPPEELLKGSIFVFRDI
>Tip_2183
AGTGVINSTTKQMSSNELAGVIMVHLRYKMKGYCTPEEFLKGSVFALRTI
>Tip_3290
SGNGQQPKPPKQERNPERVASEVAALDLNLFGYCTKRSLRQGRLIVMDGL
>Tip_3291
SGNGQIDKSPRKVRDPERVPTVIAKLDYNLYGYCAPRKLAEGVIFVMDGM
>Tip_744
NGNGQVDKEPGKFKDPELVPILVASLDYELYGLCPSEELVDSSTFVVDGM
>Tip_745
NKTSLIDSASRSIKDPELKPVIITHVDDELYGYNPPMQLTEGATFELDGM
>Tip_2362
DGNRVRQAEQHCFAVADVVWLADGELRQIYVAENKKDGLFKDRVKELILH
>Tip_2363
DGEPILVGELYHPLVMRLISLAELILRQRSAANRNREAVLYEKLRVLSLD
>Tip_1886
GGRRIIITAKFKIAVTEYIWLEHSHAKVNTIIHEQRPGFMQGDTHLLASD
>Tip_3841
TGKNVLMKEQIPTSTVEATWIEEGKVQASFIINKMRKGYAKGDQLATASD
>Tip_3842
HVQNVFLKTQFSTSSFAYEWIEEDLVQVGFVTNKLEKGFVNGDTLASAPT
>Tip_27
GGTLVCISQEYLLLGIKIYWLIKARFNLVLIRKQARLVVFHRDLRMFMVY
>Tip_28
GGEIMAIAQQIFMVGIKIYWLTGARFKHVFLVKRKRRLILHEKVKLLLLN
>Tip_366
AGDATIDNKDYRLMTLEYLWLEFMRVAQMHEQLRCHDGLIQSQFELDAGD
>Tip_537
AGEKTIESSDYRITKVEYIFLEYLKVSQTLDQMRVSRGVIQSQFKLIPGE
>Tip_538
AGERTIASSDYVVMSVEYLFLEHLRVNQVLKQLRVNNSLIQSQFKTIAGE
>Tip_1489
TGTKTLTEASLQMLDIRYVWLSRGRPRHEYLGSPTTEGCEQETLTLLELA
>Tip_3693
SNARSLTEESIQMISTEYVWMDRARARHEYLENPYREGLLEDSVYLLELA
>Tip_3694
SDSKSLTEESVQMLKTEYIWIDRPRISQQYLAKPYRENLLEDSIYLQELA
>Tip_235
RCARKIQDDIVPPWSAIYIYVFQRKLKQEVCPRPSRSSAVTESLTWIYMA
>Tip_514
HCNTDAKQKLFQLFSEKYLYVFQKKWEEEILKQPFRGDAVATCLTAMYLN
>Tip_515
HLATAVKNKLFQLFAEKYLFIFQKRWEEEIVKQPFQGDNSAEALNALYLE
>Tip_2853
DVSTSLLEEAYKAWTTKFKYAMAEQMKRETVQTAANENDVVDDLATVYFC
>Tip_2854
EGNLALVEELFKAWTAKFRVGLAKQFSHDILKYPMQEADVEPVLTTVYFE
>Tip_1036
EANRAAFTDLVATSTFSLKDSSKRIHTYDVITKPGDEADQREQKHDVFLE
>Tip_2842
HANKVALSRAIPSASLSMKSDTRGVRNYDVLTAPADKSEINDWQRVVLLE
>Tip_2843
FANRAALTRCVAAALVSLKCGTKGMKYYDIITRPADKAEINDLMQAVYLE
>Tip_2169
QCNTRIMDALFKAWVEKYRYTFSRKWSHELLKRPARMPELADGLQAVEFE
>Tip_2170
QCNAAIMDALWNTWTDRWRYTFSRKWSDEIIKRAARNPDVAHGLTEICFE
>Tip_505
YCYSALMNAVVRKWAHKFRFQVQGKWSHRFKKISLRNPHLSDCLSDICLE
>Tip_285
KSGNTVQDNLFSGITEDYMNSFSKKWSHKIIRKAKNNDAAAEGEKLLYLE
>Tip_304
PGAQVVDDDEPRSWERGFIHLDQLRLIDQTVSRPPADDMVTNIVIMIPFG
>Tip_1249
RDVNLLTDGDFRAWRDAYVNIFNLRIHDDQLSRSFIELFITDVITILPFS
>Tip_1250
RDADILTYGDFRAWDDVYVHFFNLRLHDDQVSRPFTDLYITSIITLLPFS
>Tip_589
RDSNLLIDGDFRAWKDKYVHIFDIKIHEDESSRPFIEEIIRSVVDIIPFS
>Tip_266
AGFVLLQDYDLASVAPRQLQLAISQLKAGILGAQSIDSKMNNPMDSIRLK
>Tip_3086
TGVNIVGKYYVISIFPALLKAPKPEARVAPLASWAFEPYFSRVRRDAKSK
>Tip_3913
LAHNLVEEWFSVSFAPSVMNSPRPPSQVAALITWSFTPYLSCLVREAKRK
>Tip_3914
TAVNLVEEYYTISLAPSVLQVPKPHSEVASLSVWSYAPYLSRVLRDAKAQ
>Tip_2510
TGINMLEDYYVVALAPIYLQAPMAQTKTAVLSSQNAQSKLARVLRSAELN
>Tip_2511
TGIAIFENYFVVALAPTYLETPIARTKSAKIGSQNARHKISRIIASADLN
>Tip_670
VGFNMMEDYYVISLAPMALQAPMPQEKTAVFSSQSAQDLLSRVLRSVELN
>Tip_261
GAAGLLADYSIHLLAPEFVWLNSGRLKTGMLGSKHIEGTAEITLAMLPLI
>Tip_2047
GTVFIDIDWKLNADGNGYVWLSDGNIGIAPTDGENVTLMDESVLDMLEVV
>Tip_2048
ATLKEEVCKSVTSLARGYIYLTAGRIGIAPLATQGVMLFLKDIVRIIKFI
>Tip_1923
GGAKLMIKFAIANLGGEFIFLHSANLATNPLGTLNLSMYLEDTLVLLKVC
>Tip_3128
GNDKLIIRFAVANLGGEFIVYQPSHFAENELGTLNLTMYLEDVLVYLRVC
>Tip_3129
GNDRLIIRYAVANLAGEFITLSPNHFASDGLGTLNLKVYLQDGSVLLRVC
>Tip_198
VSVDLRDEFALEALGPESLWFTRADLRKELLQRRVSDGLLAVVPAIPELI
>Tip_527
ISDALLLDYSSDALVPEKIYLTEDEVMCREADGRYREGLIKGTASLHELI
>Tip_528
LSDAFLNDYPADIIIHEKLCLTSEEVDCRDAAGKFRKGLLETTSLVMDIT
>Tip_434
ASDALLSDYSFDALAPEKIWLTKDEIKCREADGRFREGLIDGTAPLLELI
>Tip_277
PEVRLDHGMLQTQLDNDYSWIDRMCIASELLGDQECKAVTEEASFLQKMV
>Tip_3206
PGRRVVYGVMLVSVNEDVPLLSRAGLEDKYLTDKGAHMPSRDTKTRKLLP
>Tip_3207
PGRKVLFGLVLKAVSDDVPLLTRSGLEDELLHHGGTQTPANDTKTTKLIP
>Tip_2090
PSRKVLYELIIIAVGFNVPLLSRAGIEDEFIEDCGAATPSNDIKTISLIT
>Tip_2173
PGGRIMYGTLLLAVGANYPLIDRVGLQNLLISDRAAKGPIQDTKAVVLMT
>Tip_2174
PGGRALHGTLLFATGQNYPLIDRVNVKNELISDKAATSPTQNTKAIVLVT
>Tip_1875
ADAKLEIGDLLITEGSDSPILEDVNFTRHMVGEGASFVPIHRAHELVALK
>Tip_1876
SDGLRQIGDKLLTQASENPILEGISWTKKMIGNGASFVAIHRARELIVLK
>Tip_1836
PIAILVQGALLIFEGRDFSKLDGDSLTKELFGERGARAPLKQARDLSALT
>Tip_1837
PGAKCLNGAVIINEGDSFATLDGTNLAEYLIGDRGSRAPVNESKHIARLA
>Tip_407
GVPSRLTLFILSMSRSSYVWCEKAQLKATFFEQANMTGLFQDGGAVLSLL
>Tip_1309
FIARLSVLYKLTHARPPFYWVEQGQVRSELYDMLGSEGILEDTAALFDIL
>Tip_1310
FIERLSVLYTLEHARPAFTWAEQGQVRSELFDMLGSEGILEDTAALFEIL
>Tip_1645
GANVAFIKISYALLDSNFMWLDKALTRNDLFFRRNLRSTLASQFFQVEVM
>Tip_1646
GPAIDIAEVETSLLDVTFIWLNAVLNKGTLFMEENERGTLQNTVLVIKII
>Tip_2454
GAHARLTDVSYALSDADFVWLDRAISKNDLFGSQEVDLVFPNSFAQVELI
>Tip_2455
GAAARLTHVSYALSDSDYVWLDRALSKNDMFGSQEVDSVLTNSFAQVELM
>Tip_2179
EAAKWISSIGFDMVNPLVIFLDRSEVDTDYYAIKNLELVADSAGSLDHEI
>Tip_2180
EAMKWISTIGFDIVNPLVVLLDRSDVDTDYYAIKNLELVASNAGSIDHEI
>Tip_1843
ETAAWLESLSFDMIGPLVIFLDRSQVDTDCYEYYNMALIADSAASKDHEI
>Tip_1208
EANEWLTPVTGDRIGSSYIKLDRASVNTETYSVLHEGIVAAARTSFDKEI
>Tip_1493
EANHWASPVDASQVGPVHLVLDEGEVESEYYHIFQTTFILYSGTTRNEIL
>Tip_1494
EANEWATPVGASQIGPVHIVLDEGKVESEYYHLFDTTLILYSSTTRNEVL
>Tip_1416
EVKTWVTVVDAEKVDHMHIFQDKGSVETNYYNCYDQGLILHTSAVIDYEI
>Tip_1517
EQVQLVNPIAFEKCLPTLEYLAKSNMEQQQYAFRNLAVVMNTAQAMFRDT
>Tip_1518
KFCDLINPLGFGKVDPVVIFFSRSTVDTEHMSMDNPEWVLIANPSLPQEV
>Tip_1176
KGINEVSLIKFLMGNQLLLFFSGMQVREEYLGDGDVEVWVANTLSLVTII
>Tip_1177
KGINEASLIRFLMGDQLLVYFVWMKVKEEYIGDGNSEVWVENTLSFTKII
>Tip_521
DSINEIALIGVLMGDQVLIFYDGQKVKEEYIGDGNVQILVENTLALTQII
>Tip_165
DGVELILTIHFNTREPNTIVWDKRESKLEYVLDALVKLVTEDFTELVYKT
>Tip_575
EGVELLQLLRVSAREPKVRIWERLVRDQPYILDIRRNNIKEDWEEVVYSD
>Tip_2590
DGISLVNIVKFHVREADSLIWTRVEFSQEILLDQLVAMEAEDVMELVYLN
>Tip_4082
KGIEYVCIITLTIKDGSPIVWVRIEFAKRILLIKCIQVILENFSSVIIIK
>Tip_4083
DGLEYLYILILSLKEGGAIIWTRIELSQDGLLINCMDAVPEDFLQITYIT
>Tip_2686
DGSQTVYVLILTLREYDSVVWPGIEFSKENLLVSQIELIPSPFLECIYLT
>Tip_1384
GGVQLNSELATEIINAEALYLDKKKLNEDALAKKSIRYVLKEESDALRFE
>Tip_1385
GHVQILADSHNTLMNSQVRYQDNVKLNEDFEGRKNTRYVLQEALAILHLV
>Tip_2595
GVFKYTRTLDYTPVKPDSIHTLVPIDEGAEFRLAGLIPVYESYKAQLEED
>Tip_2596
GAFQYAKSLDYTGVKPDFAHTLKPVEEASEMRLSPLFGLYKSAKVQLDED
>Tip_3105
RRFEFEHGVDFLAVTEHLQIQPLAAKYQTDTYLAVLLEVLEASVADWQEG
>Tip_3106
RRFEFDDGLGYCAAVLFQNIKPLAKKHEENTSIQALLAVLQACAACWRPG
>Tip_1527
AKFEFVHGVDFTSTSDNNLQTPAPQEKTAEVRMASLLGVIEEREADWDRE
>Tip_3337
GLFEFRDQIDAAMIKDGYGSRFVTQDRHGRVKSTTMLTWVELCMLDWNNQ
>Tip_3338
GLFEFKDQIDVALVKDAYGPRFVTQSRYGRVKATTMLTWIEMCMLDTNSQ
>Tip_1235
RFTDLHRSESGLMLTDSFPASVLAYAKFKPPQSTRMALMVERNKFEFTVV
>Tip_1236
IFTEFHRFITLLGIKDAYPTTLVAYVRMKKPHSNLMVLPIKKNKFEFVII
>Tip_2764
IYAEFHETVTVPALKDIFPTKMISYAEFERPVSSTMYTVLDHQVFEWYLV
>Tip_2765
IYTEFHSSVSLPAIKNLFPTLLISYSEFDRPVASTRYTILDHQVLQWHLV
>Tip_1030
GVFDTVENVDCVNIHHNYATRAIVPKEHKEISSSMIKPIFKQAIKSWNPS
>Tip_1794
AILEYLQHQIGVYEHHGFKTLSVDGEKETLQTQEVLQPIFKYSRYEPSDG
>Tip_2420
ATLDEMQRFLDIRIFNGFKTVLIHCQKEEAAVPRIVDPIFFQARYEVQDG
>Tip_2421
EQSDDIRRFITLRLYHGARVQMVRCWKRDMDPPRLLDPMIAKTKYDITEG
>Tip_2149
AVIEYLQDMVGLLRHDAFMTLCVMAEREFVLVQEILEEMFEHARHEVPDA
>Tip_2150
AVEWHLFNMVGALADDAFRTQKVTADRAYMAVKSLLEEVFEHSRHEFPEE
>Tip_1786
GVVEYIEHTRCMYVHDSYRTFAVNPERDKKALAEMLEPVFEHCRYELNRY
>Tip_1565
GLEEFSIHPPGIHLHDAYCLYAVNIFHYHKKVKEKIRDNIQQARYDTSKM
>Tip_2633
GVLEYMEQEPRIYIHNTFTSYAINIYRYQSDIIETVEEGIEFAKLEAAHS
>Tip_2634
GVLEYTEENPTIYVHDTFSCYAVNVYKHQSSILEQVEEGIELSKLEISHS
>Tip_2867
GVIEFAEDIDAILTHDYVAAKAFSTERNQEMNKALFSPIYGTVVARFEKD
>Tip_2868
GVFSFLEDSDCELIHDSYADKYASIERYQSIGPSLLQPIYKECIAEWQRG
>Tip_357
GLTKYIQTLDYMITENNGGDTSVLKGDGDRIRLGTILAVWQCYIVDWEEV
>Tip_3749
GLTKYERLLDYLISTENNSDKACVNTNLDKSSLEPTLISGTCFLIDYERF
>Tip_3750
GKTHYTKIVDYLVKEENGGDQAAVDADLNIKSLEIMLAQWQVFLVEWERI
>Tip_374
AIVKYVKKLNYLLTDDGGGDPRVQRGDGDQVRLGRLAAVTLAYIVNWAEV
>Tip_2293
GIIKLSVNVELRTVAEDREGRAPCLIRGAQLKFSKVLHAEAECTLEADME
>Tip_2294
GLAKLSKCVEYKTIEENREDRALCLIRRSELRFYNILYSEAECTVEADMP
>Tip_2219
GIDKMHAEIEFNPLSINQSANMPMHVYVIDVEVTEIKINSETAVLELDIE
>Tip_2220
GIEKVHAEIEYKPLSLNQSRNQPKKSYVIDHEVTEIAINSESPTVELDMT
>Tip_1399
GLTRLSMEAEYKPLQGNEDGAATMSIHGHEIDMTSIAIQEEDAVLDTNLD
>Tip_11
GQFKIVQSVDFTAVEENGLQTSVVHDKGSEIEFESLFTIFEECIADWDHQ
>Tip_1155
GMFKVAISIDYETVNDDGLQTAIVQQKAAEVELESVFSFEQQLLQDWSQH
>Tip_2297
GLVKMVLAVEHETVEKDAIEEAMVFLKAGTVKLESLNSFCRELIQDFSIH
>Tip_2298
GMFRMVLSADYETVEDDGLESAMIPEKAAEVELEALYSFSQQLLQDWSQH
>Tip_475
GSIKRVPQVQHSQRARAINEARYIKEKLEHLGKQPVITLIEPCLKEYDDL
>Tip_476
GAIKTVEPLEYSKLAREVLQSHELKDKREGVGIQPIVEVIEPCVAGFEDT
>Tip_947
SCAKCTESGPFTEVAEGPIDDREGHLRKDGMASDDWIEVHEPANAGFEAV
>Tip_1059
GFIASYASAPYSLVDSKFANSQQAKRRRQGSVLGPIVDVVSPVDGGEDQY
>Tip_3952
GYIEATVSSKYGTLKDKLGSNDLSHLKRQTAGSEPEISLVNPKYVHHEKT
>Tip_3953
GYFKSTVSTRFSSISEPAAPADETAMKKEGTGNDPDLEVVTANYLHYEKT
>Tip_2008
GYQASVVSAPYSQVPDRLVDSQQAHLRREESGKGPWIDIVSPVNSGFEQL
>Tip_860
YVASDVVSFPFPNWQEELIAVREIDGNLIGRDLVPVLKSDKKSIARIQNV
>Tip_861
GLACAIIAYRASSWVEEVATVKRVNGRLIGRARAPFITSMRKTVQRIQDV
>Tip_369
GTFEQKIEFNVPDWRETLLRYREVHGKLVGRRLERVLKGMKSHIAHLQSL
>Tip_3797
GFDAEELASILSDWTQLIAAIEPVYNGLKGNRLQRILRKMKNSLALLESL
>Tip_3798
GIDLEKLGPVISEYLAFISRVDALYGELRGHRINKTLRRVQNSLEIMKTM
>Tip_2771
AITAAEVEFVFSNWMPAVAEIDKVYNEHKGNRLQRIMQAMTQSLQALETL
>Tip_48
GVTSEIRPFKYPEFAESVIQMREMQGKVKGRAKEAVIKLVRKCVASTQDV
>Tip_1764
FIGRQVLPVGLHLVAAKKSESRSMHRKNAQVGIKLMLLIVARNLASKENV
>Tip_1765
LIGREIFPIGVAQIVPPKSERRSVHDQGALLGIRIAFDVVSRSLKEKEDP
>Tip_3028
LDGKQLKSIKFNVINKFNSKIRDEHNKASKLGVKVSFSIIARCMSGWDEI
>Tip_3029
LEGKQILSVKFNVVGKYNSKVRDSYNKRSKLGIRISYSIIVRCMSGWDDI
>Tip_1701
YTSYLTPPISWTPISGEDAKKEDEPDQECLFGLGVIFESVYKNARLWSII
>Tip_2486
YQSFAIVPHAYTPLVDDDAQRAKAPKHEGILNRYSQIKSRMQDSARYART
>Tip_2487
YHSFILMKLNHTPLSDEDFERNKAPSASGNLGRYSSSKTFLKDDARYSMV
>Tip_2377
KLRNSTPYSRWIPFEQNAEGNGRPAAQETQKDHERLVISTKVTVDALKWV
>Tip_2378
KMRKSAPYTHWLPLQGKAKGNNRVTHQEQLKGFDRVIVTVIISVDSLKVV
>Tip_1703
HLKLTLDRCQHNPFEGEVDENIPLHAHHNARGMDNILETSAKATDALRTI
>Tip_1491
YLKSVMEDCNWTPLDGEGEDDNHIPDQTSAVGMKNLFESIAKASERWRVV
>Tip_158
YAQSVLPPTTLTPIDEEGSQAKNAPDKEAPLALKSIFEDIVKSGQKWEVS
>Tip_388
WLIPPLPQISWTPIAREGPQHWAPHNRALRFQVRSVFETLLIHSNRIGPA
>Tip_1539
WIFPILPPVKWNPILAFGPQRYLAKDTASQVHAERVFEILVAQTARNHPA
>Tip_1540
WVFPILPPIALNDLLFIAPHRELWQHKASKLNAEKVFDIMVKETPRNHPS
>Tip_2335
VVVSPFSAVKFDPMLSYSHERFLGEDDEVKGHAKGVYPTLIRQATRSFNA
>Tip_2336
CVLRQFASVQFDPLMGYKHQQFLGESGEVHGSAKTVYETFIRKATRTFPC
>Tip_1654
WLIPPLPPIKWNPLLAYGPQKRVGEDKAAQVNSEAVFETLIQQETRGHPA
>Tip_2880
EVKTVLPGADFGVSENNANSKEYKQEQENRLIKRFIDDTDCNSVHQILIA
>Tip_2881
MVKNFLPGANWASIDDDASCTEHKKDKEERLKKRFIADEECKSVHKFQVC
>Tip_655
FKRKLIPGSDWTAIGDPSSHTENKEEYIERIKRRSIFEAECSAIHALVNS
>Tip_3717
YMRVLLPPSQFSVVDDEDSRTTNSYEKDQRAGERVLYKAGIRTIEKWQVS
>Tip_3718
TMKRLRAPAHWLAIGDDGTRSSANKDKDKRLCQKLVYPVEIRAIETWQLC
>Tip_912
AFLPIFMPIGFTFVDQEKYSDDQATFEIVGCNMKYAIKCVQGCPVDLNFE
>Tip_913
GFMPIFMPIGYTMVCEEKMADERASFEVLGINIKYAIRPTHGCAIGLELE
>Tip_3094
GVPRLEMKIHLTIGVEAIFDNTEGAYNLMPATMKMKIPKLTSLITGPDFE
>Tip_3095
SVPRLSLKLHNSIAIERNMDNTTGAFNLSPAEVHQKLQRVSSAISGPDVD
>Tip_1243
GLMRIAMNLGSSIVIEDAFEAQKTGFNLLCTQVKVSIQCVDGVLTGLDFD
>Tip_2055
GYLKLMLPLGYMRVSEDHITSRNAHFECDGIKVKSAIKAVSGFASGLEYE
>Tip_2056
GFIKLVLPLGYMRVSEDHCTSRNSHIRCDGLGVKSTLKCANGFVAGIEFE
>Tip_2353
AFMKLFLNIGEVLVCHDEVQANSTFIKCNGLYTKATRKCLKLNELGVWNE
>Tip_3759
GLMALFLNVGKLVICPEHVQYKQRHFKEEGVGAKVTLQVAEGETTSVALQ
>Tip_3760
GLLQLMLKLGRLMIIEYTIRTKWGNPPSKPVGMKASVQPADGAEMDVSKV
>Tip_3345
TFNKRKEKFKFTAYGHDTTRHQKKTRPVQLHARVGESTSEHLMAYFLLEY
>Tip_3346
TFDKRKEKFVFVAYGAESTRHQNKTRPVTQHGRVGESTSEHLIAYFLMKY
>Tip_1673
TFNKRKEKFVFSAFNHEITRSHANTLPASLRARLGEDTSEHLMAYFLLPL
>Tip_139
IQDKNEDKYLILNFPREQLRGRVKKLLSPLEAETGRVSGNCLMAFLIMLL
>Tip_3041
YSPSQFQEFLAIEEKHEEHTQKMVGMRAFDDEIVGRIKAKCILKVLVCLD
>Tip_3042
YEPAQFQDFLAIDEKHEEHTQNMVGIRAFDDELVGRIKAKCILQVLVCLT
>Tip_1027
WSDTEFEAYTTVDKASDVAKEQIIQLESFQEQYVGKVEQRCVAVVLLWSD
>Tip_1114
CEPTPFEAFAAIDHVGEEARLQLVCLTAFQEQYVDKIESKCIVTVALYCN
>Tip_1115
RDPTAFESFLAIEKAGEQFSEQLIQGTSIAQQFIGKIEAKFVTKMIFLFG
>Tip_737
VESPTNDKYLMIDYTDQTLQHKGNELESPREEEVGNIDSKCLLTILAMCL
>Tip_1550
VQEPARERYFLMEYEREASRFKGNQLYSPREERIGQVDQHLVIAIVSICG
>Tip_1551
TEEPTNDRYLMIDYTQETLQHKGNQLHSPREEEVGSIDSKCLVQVLSMCL
>Tip_447
GDTRGLKKTVFTAYPSGAAFGTVDVIYADTGSQVGRITTARHLAYFLLWI
>Tip_3212
KADRSIERLVFVCYPPEAIFGVVRMLFESLTTEVGRFKSARKVLYFIATF
>Tip_3213
RRNHSNEKNFFVAYPAESIYGNILDMLTSMGTEIGLFKTARQYLFYIIFT
>Tip_413
TKDREAERLAFVAYPHESVQGRVHKLYSDAQNEANRFKTQARVYYFLIWL
>Tip_3973
YNGRQKRKLGLICFINEYLHASSTTLYQDLLNDAGTFGAAGGYMYYSILF
>Tip_3974
IRRRKKQKLNLVAFPFEELTRSARALIKDLLNDAGTFSTASRFWYFMILF
>Tip_955
TREKGAKRLALMIYDFDDLTDDARDTMHDLIGETGMFKSQCRVYYFRIWL
>Tip_645
ARVNDITKLNLIKYAEQTLTQIVRTVHMKHQSEVGSIQTQGRFELFVVVK
>Tip_1915
CRVNEIERLMLAKYKDQNITHIVQKVHMKHFAEVGDLRTDARLFIFCLWK
>Tip_1916
CKINEIDRLALAKYKDSNITHIVQKVHIEHFVQVGSLRTNARLFIFSLWK
>Tip_3920
TTTKEALRIILNNYPHQSRSHASNLREVKEHAEASHRQEIALVYIYIATQ
>Tip_3921
VSIDEALRVIRNNYPHNAKNHASKLREIEEHGEIQYRQEIALVYVYVSSS
>Tip_2774
ATTAELYKMALVNYEQAVAREMPKRRQAEEHADRGNQRNMAHQYIYIVKQ
>Tip_2775
ATTPELHNMIQLTYERAVEREMLKQKQAEEDPDRGNQRVFFHEYIYIVKR
>Tip_3321
CTTKEVYQSALVTYEQAVLRKSPSQRQAEEHADLGHSQDMARQYFYVVSQ
>Tip_3322
CATKEVTGSALSSYEQAALRKTNTQRQEEEHKDLGHQRDMARQYCYAVKQ
>Tip_641
CKTAGLYKDLLIRFPQAATERCRGDIQVEERDKIQTAHAAARGRLGQKYT
>Tip_1964
EKSCTLMQSILTRYERARGKRCKCEIQVEEHSRLETYLESAKERTYLDYI
>Tip_3010
CKSGSLIRTALMRHTKVGFRCYESNRDIRLHGLLNAGLASSRNRVRMSCL
>Tip_3011
CQAGALIEVVIIRYYRVGTRRYEAQYPLKVHGIMAPDLASSRNKVFLNVL
>Tip_3667
CKSCTLMKAIKTRYEKVEGRRSKVRLAIEQRDKLASNLDSSQTRVFLSYV
>Tip_3668
CKPASLMKAIKTRYEKAGGRRSKGQLAVEQRDKLSSALDSSQTRVFLSYV
>Tip_3117
GKNTDIYKKVLSRYREASGCKIKSDIQLEEKAEPGAAENSVKEYFYINCA
>Tip_3118
HRNTEVFKSLVINLRQARSTTVKSDIQVEGKGEVYQAENLAMKHVYVDYV
>Tip_3005
PRTDATPKYLLLNFPPDALRQKTRKFKQTMQTDMEKFEVKAKMTFVIVWV
>Tip_3006
PRTDATPKYLLLNFPPDALRQKTRKFKQTMQSDMEKFDAKAKMTFVIVWV
>Tip_2559
ASVKNGPSYVVIALPLESCQRKKRKYQANFEYELSNMRLEALESIVIVWL
>Tip_2560
GQIKNGPRYVLAESPLTSRERNLKKYYQEIVYSLNKLYHDALENFLVLIM
>Tip_2496
NAATNVAIRVTENSSLEHYSLNQEGVTMEQNGYKVSGTGEEWIRTIVVQL
>Tip_2497
KAAKNVSVKISRANKFKHFSLQQKGVTIEQHGMAVSNTNQDWIQASVFEI
>Tip_909
HFAKGIALRWGYSTSYKHFDLAEKGIELQSNGHAVTGTRKDWLRRIKVQM
>Tip_131
KFGNGFEGHKCIAMDMPHMSTAAQLLAVEKGAISMTHQSRPFEPRLVSGV
>Tip_1079
SSGGDCDVREEYGSRFKKLMIAKRGLVLKFNSLISSTQENDFLRHMVKGM
>Tip_1080
GRAGESAVPAEYTSRVKMMMTETRSIMFHFDRLTISTNRPELNKNMVLEV
>Tip_321
SEQRGGVVLQKLAVNYAKIVLGAKGILLMYSALVTRAGESDFLKFRIMAV
>Tip_1158
IRPRGRDVLSNNAQYYTRVVLGSKAVSFAFTCLIDRTPEKDFTRRLILEA
>Tip_2588
EDSQKSSVLLRQGADWIRIFVIAKDAQQPALYIIDSVPEVTFTLKWLIVY
>Tip_3007
ERTEKKPVLLDRGAKFVRICVEAEDAGDITLYVIDFAPRPHFVKTWVVEY
>Tip_3008
ERPKNNPILIDRGISLVRIFVEAKDSGEPTIYHLEFLPRAHFTKEWLVTY
>Tip_23
TFSAGTDVLIHIAVEFENVMFKVTRVTLEYTNLLTKAGAKDLLRHAISEI
>Tip_848
PHTVQSEETVSTDLGSESIRLFTEPLDIDKYLKLAGTGCKGTVQFPLDRS
>Tip_849
PFAIASEETVSTQLDQEQIELQSEVLDLDHYLKLADSGAKDEVQFQLDRS
>Tip_335
PFMGGADVTITVAVDRTQMGLQHRRLELDAEAILTEVGVKEAIKFVLHKT
>Tip_831
NTTVGVSAPTQCIVAYTLVGVSAELFNIDFIAMITEGGVHQEVSLVLGCK
>Tip_1197
ANTIGPNMTLRCIIQYKILHIDEDMLQIDYSASIADGGLREAVDMCLCRR
>Tip_1198
GDLLAPEISIYCVTEYKMLGADSELLTRQYTAVIRNVALKESSSQNLFRE
>Tip_188
PVTLGNDRIISVLLGYEQIANRAKSVEWEYTAMLTDGGVKDAVKIILGRT
>Tip_68
PFSFSKDPYITSAVRFEIVGLQVKRRELEYAALHTSAEIKEVIQLCILRT
>Tip_3
TYVKSTTIVIATFMDPEVVRHDQETIKFSMKKLIGAFGAANAATAVLLRV
>Tip_1545
GYVKAFAPISVGQFKPEMTNTGKDGLVFEMSNPASEIPYLNEQNSAAPYA
>Tip_2044
AIVAAFFPVAVGQLRPQIVETSKDNMAYDMINPFRALPFVEIRNNPDANT
>Tip_2045
ALLTSYYPIEVGQLNPKTFANSKDNLAFDMIQRFCRLPFLKIRISPDMNN
>Tip_619
GYVKAFVPAAMGQYKPEIVNTGKDNLSFQVEDAIDEMPFINFTNSPALKA
>Tip_2351
GLTKNFVPALLGQFMPEIVNVDKDNLSIENEGAMSDKPPLVYYNRPLFKA
>Tip_3661
GFPDDAAPEAVGLPEPNMTKIGAIEVAIEQISEIPEHPFRKIALSALFKA
>Tip_3662
GFYDDAAPEALGLYLPNVVNIGKLKIGIECISETTDHPFRPLTFSAAFCQ
>Tip_1696
GYAKTFVPGRLADYRPELVQPYGNYMCYETDGPLSEKPLLKFCGKPVLDS
>Tip_3855
SEDLRTRAAEPQSVEAIIGNYDKNQFNQEEPRVPNENSSIATKINGAREV
>Tip_3856
YEELRTRIKEPESVAWLIGHYDTRHFDADEPMFANDNFSIFTDVSGYSEP
>Tip_3358
STDLSQTQPKPEPVDWVTHNFGKENFDNNIFKIPYDNLELTAPLNKGRKV
>Tip_1397
KGTVATYAMAIKCMDPSTYTYNKENLDHHIARGNDGLARIDILIGRTAMS
>Tip_2247
GQAIQEQGNSFREQNQAVFTYNRPAMAEEMQREDAAVCWFKVFAHEEALD
>Tip_2248
GTAIMDKGGSVRSQDHGIFTYNRPGMAEDLQKEDVFVCWTTVFLNPEPLD
>Tip_1900
GAEVATNSKALREMSPAIFNYERPLLNNTIQTGDQAILWLEVLQQSAALN
>Tip_1075
AGRAGNDPVFMGQLDPSVATQGKDDFNYAAECDSIDITWLNFRMGVSVWI
>Tip_3657
ADRPGHAPYTIGELEETVGNFRDDFFNYAPSSVKAEFIWVIIRLGIAVVV
>Tip_3658
ASGPGYEPFIVGRLSPCVGNRRDAFFNYAPASIEAKLMWIAIRFGLALIV
>Tip_2920
AGQAGRDPCVSGRLDPSVGNLGEDVFNYAPKSKRGDMTWVRLRVATTIWI
>Tip_924
MTTVSFNKCTIRPLDPKSYNYGKEDFDYEVKSGSAEIAWIRVRLDTGIFI
>Tip_715
NYIEIAEPIAYGTLNINEFTSGEDHFKYQVITGMFVAAYLNVGIVMPAHI
>Tip_716
DFVPRTAELAVGSMAPERLTSGKDDMKMGAETGSQETAFINFGVSIPTFL
>Tip_171
LFIKGHIAISTGPPDETPIQMGPHDIKTNIRGGMAELTVSAEATPSLMSR
>Tip_322
CFVKKEWEVFVGINGDASLESGPYDYTESVMRNTASLGLQPLASETQLSV
>Tip_2571
AFPTEKDLIATSVPSDIHADAGPFNLSVRTLRAVEIVELKPLEYITMISS
>Tip_2572
GLPSQEELLNSSVNEPVKAESGPAKMVIGTMRWIDIYQVKPLECIAIITR
>Tip_2131
YLLKETQCISSTASEDLHADAGPFDQTITLVHDNSVLQVKVLDFTTLMKK
>Tip_400
CFIKEEWSAASTANETLHLDAGPFDSTTTLVHDTSVHQVRPLAHQTLLKK
>Tip_676
AFLQEEFTITTQLGSGNPDSLGRYRVKTGLIEKTSTKQGKPVASSGGHPK
>Tip_838
AFLQDKFILTTHLGAGQPDNLDRYRFPVGMIERNSTKHGNPLASSLGHPK
>Tip_1822
AFIEEKFILSTQKGTGNPDNINSFSYAREMVDRNKVNHSNPVASRLGQPE
>Tip_1823
TFMEEKFILTTRMGTGNPDNMNSFNYPRDMVERNNINHSNPVASRLGQPE
>Tip_1209
TCNTWEYVNTSHVAYAQQTNLSSYRTAMALQEETATRQERYCTAPDLSMK
>Tip_1210
SCESGEFANESHIIYGMVTNLFSFRSRQSIQEENATRYERFLQAPGYRSK
>Tip_647
ATHKGSFMVTEQLVTGLQTGVLTYRVKQELKEQMQCSQQRNCDTGGHNLM
>Tip_147
YQKKGCVLILAETDQHKAVASGRFIFNGKVRSGMEQDPLTREAIPVLKSI
>Tip_324
RLIRGYVKMLAGQGDQNSWSFDRMLLSGTTENGVYENPLNEKPVDQMLTL
>Tip_972
NLVRGFLKMFSAEDKQAQWSSNYHAIGEQAQEGTHEKLMNKDPMPSLMSL
>Tip_4015
NLVRGFLKLFSLQERHPLWSFSRANERGKEEEGPKAKVLNEDPIPILYAR
>Tip_4016
DLVRNYLEEATITEKKEKWSYEMQIAGSKVKEGAQGRVLQKGPLPLLMVI
>Tip_631
RFYKGRWDAIPGFESELLLITGRINIEPDIRSELMSIPVHDGAVETRQLI
>Tip_632
RFYKDQWASLKGYSVQTLLITGRLPVEPDIRSEWMPAPLHEKVVEILPLL
>Tip_2089
SFLKAIIWDLPKGGRDVKIDSRADVYKPDTNNEIIKLPLTNEAVHATLLG
>Tip_2907
PAIKQLVGHEPGAADQIRTSYRGEIYEIQSLAPVIRIAIFEKPQAAGLSL
>Tip_2908
PYIKGLVGNEPGGPDQIRTSLRGNAYKVNGNAPIIKLAIVNSPAPVALVL
>Tip_57
GLGDLHGVRAIAKIEPNVNFAEKIAYETKGKSEIGELDSYAPAILDTLSY
>Tip_1959
NNLSLEEVKTADLYEKHFTYSNAIVRVGMAKGDKRALQAHVSALREAQAT
>Tip_1960
ADTAFQQIKLADLYEKHFKRSNRITSLGAAEGNNRAMQAQSKSISEAEAL
>Tip_968
ANCKLTNPILVDLYQKRYRFCDRDARIDIPEGAKKASEEHAASVKEIEAR
>Tip_969
ANCSQVTIALLAMYEKKFRFCNKLSKLNVRQGVDKAPRAERVSVKEFMGA
>Tip_1662
KTLKTTPVKIVGLFDARPPFGEKATGVWGRISKKRTFKNYFTSVRKAPAL
>Tip_2446
NAQYLMTLQWEGLLEAGPKYTHACIYPKAAKVSKRNIKAFVRLLSDDTQP
>Tip_2447
SEEFLQVLEWRGIFESNLSASHKTIQLKRSKESKRTIRVFVKIITDAAQE
>Tip_3548
DGLTTPLIKIVGIYQKNYNAYDKICALPTLKKNQKALKGHAEGFHQTEAL
>Tip_3549
SENTNPLVRNVRIFPHNYTDEDKFPALPTLRGQQELFVGNGAALHRIEGV
>Tip_1127
DDATKSKVHLAGIFAGQANGCEMIAELATVTGDEQKVSKFVSEFCALDQR
>Tip_1128
GEVQEGKLHKCGDFAARVNSCEGIAELNTLTGEDRKVNATVDDFCALNMR
>Tip_166
GAQSPSRVKVMGLFKSASSMFKRISELRTLRGDKRGLSEFGAAVRTLKAM
>Tip_467
GSSACVQLSALGIVQSGFTVFKKIGSIVEFSASMKIMEGWTPVQRLMISM
>Tip_3059
GVNESIEMCALGLVETSLVIYEDAALLDQFAAGWKYREGFNAAVIVDLQM
>Tip_3060
GATDTAKRCTISLVQAGFAIFEEIASLENFAAAIKLNEAIDSAMKIDISF
>Tip_3859
GVSEFAQLCLLGLQQTGFRLTRDVGNKDLFSAAIKIMEGYDTAKICEMSY
>Tip_3860
NISEKAQLKLIGLVPTAFQVATDIPNLDMNIASLYIMEGYVVNQILECPY
>Tip_234
ATQQLGQDQNLSYTTKERLVYEQKQQVSAAEQALHLMEGLSPLFRLNKKI
>Tip_3173
KLDQSGQEGLVFVHTTQILVHYAQTEYGHYEAETTCYAQIGYNTAFTKAV
>Tip_3174
KLNQSGQEDLVFVHTTQILVFHKRTEFSHHENEVRCYAAVNHMLKLYKEM
>Tip_2354
GLRSGNLDTAIFTAGAHVTHIHKRTRLSPRESDLRCHNALELAFKLVTEI
>Tip_2355
GLDTGNKEERVFVAGTILWSLHKKNPLEDHETELRCVDAINNMFKLYVQI
>Tip_2429
GTPPCTTLQKVILVALKMMVLQKRTGIAELKSSLRVLAQYQPGVRLQLSI
>Tip_2430
GFPGYNQVKEVQLFAVRMIAIHRKYNVNELKQKLKTLSGLKSGVRLRLSI
>Tip_808
NTPQCTELQELRLETRKGCSLKNKDTMSDYKPNLRALAGFQPGIRLTVAL
>Tip_985
GVWPRARLQQLKLIETKSILGFFNKTLTSLVAAFSCLTGFCPWLSIKNQM
>Tip_3794
NLQPKPQIAKLKIMTEKSIFLSQKTPAAELAALYSMLDAFCPALRPQNSI
>Tip_3795
NTTPATRVARVNVVIERSIFLEKQRPAADLANIYPLTDAFCPQLRLENQL
>Tip_130
GVENLKAFTAVRIVKQRMIVFEKTVHISNLATSMELLESYDPQLKIQQVI
>Tip_2565
HVGGQKNYKGIGILQPHKRILSVRVQVPEKGTPTKLKQIAKESERIKPRI
>Tip_2566
HVGGQRNYKAIGILRTSERILQVNVQVEEKGHPTKLKQFAKHSDRLRPRI
>Tip_896
HVSGQERYGAIGLLKPHEKHLQVSVKVPEKGKPTKLKQFYKNSDRLRPRI
>Tip_3377
IVGGHDKKSILGLRKRSENFLIMDVKGPKKLHPEGMKQYFQATDQMHFRV
>Tip_3378
HIGGYARYGALVLHKKHNQTLTMKVKEPEKAHPTGLKQYFHATSRLQFRV
>Tip_2199
ITGGTTRQGSVGVLKPLERLAEVSLELPEKERPTTLKKFYKHAMKLQIRI
>Tip_150
GVEASERFAAMGAKQNGEKIFTRSTNLSEASRPTLLKLSYNKELRIRKGI
>Tip_1266
GLSPLVRFLPVGILKLRVLKFSKLTPMADLACDFRIVEGYNDTISLQVKM
>Tip_3391
GKEKVLQFLAAGTVKRKLFLFDKKTHLSNVAAAQEIMKGYSPDAQLQNDL
>Tip_3392
TEEPVIKLIAVGVIKQVFIYLFKISELSEMAATDEAMRSYNPSLQLQKNC
>Tip_3240
GLFELEEKEGINVIHPELPVFWQIEAQYAGAGQKGVVRTYNTVVRDIMDL
>Tip_3241
GLPEIERQKSVAVLHAEMYVARLVETNFSGAMEEGVTYTICTVCKEIRHL
>Tip_733
ELTETGDKEDLSCVNPENTVNKEVKHQIIFGEKVNALCCESSVLREFLPT
>Tip_734
GLSEEDDREDLSALNPDMFLYSKMQEYVIWGDEIGELRCFAAILRDFLPI
>Tip_2431
GILQLTESEALAFFQDDFLLFRRQKQKFAVVSEITKLRCFSLAIKELFGL
>Tip_2432
GLIQLSVSMALAFYQEDFMVFTCQKQKFTVVGEIEKLRCFSVAIKELWGL
>Tip_2448
GLFQIIQSYVIQVVEPDMCAYKEMRVMMFLGHDVGPLREFVVIITNLFAV
>Tip_3264
GLFEVCESFVVAVVEPDLCQYKELRALLASRADVGKIESFVVVVVNIFSL
>Tip_3265
CLFNVCIGYIIAITDPELSNSRKNAAMVDLQADIAYRASFYVIIINDFSL
>Tip_2547
RLLHITDEKVQAVIESALCQYANITISMILKVTNAATRAFIIVIVNIFKL
>Tip_2548
KLLHISDIKVKVVVEATIFKFANMRLALLMRCTLGATRSLIIEIVSVFKY
>Tip_2472
RLLQISDTNTQASIEPDLCEYSNIRQGMALRANIKALKSFILVVVNIFTL
>Tip_2473
RALNLSDTNRTAAIEPDLCEYSTIRVDMAIKANLKALKSFAVLLVNIFTL
>Tip_1555
GMYETDMQYLLGDFEPSLEKYRNVQHRFAFTKDAGQYHCYATQVTLDLVI
>Tip_1556
ALFATDFSFLLSTFEPSVKNYRNVQSRFVFTEEVNRYYCYSTQISLDLVL
>Tip_1392
GVFEVTISYLLGILETALERYRNLQKALVFKMDVGKCRTHGALISIDLVW
>Tip_2349
GLLTNRIDLVIGLYKPDIEGFQELEKKCLLLLDDGTYHCYAVLEGVLFIL
>Tip_2350
GALAQRLGLLSGMYQDDFDGWANIQRKYVLLMNSGMLYCYHVCITAEYIL
>Tip_3090
RGYPNSTCLCTYVARPEIKGFKNLHLSFISQIDANKWYKYLIIRYYILDE
>Tip_3091
KIYPSSTILCTFVARPELKGFKNVHLRFVSKIDSEKWYEYLIVMYYVLDR
>Tip_2312
RTYPETIGLIIGVVKKELKALRNLRFNFVSKLDSGIHWEYGIRVSITVIL
>Tip_2313
RLYAKNIQLLMAHIKLELRGYNGISLHSIQSMDAGVYYEYGLLISIGLLV
>Tip_83
RKNVDKILFSVIYFEEELNDYATLSTEMALLGSKKTFYCYTVYLELSCIV
>Tip_446
VENFEQSIFGVVFYEDDLQDYASYALAGVLMGNKRNFYCYQVAQEISLML
>Tip_2610
SKNCDRKQFVVIYHDEKLTTETILIAKGILLTNRRAVYCYPVLQELSYMF
>Tip_2611
KKKYERTIMVRVFHENPLEEYAAIPISGVLITNRTKYFVYGIFQEVGVAT
>Tip_1018
GDGHSSAVYVDPLMEPELDDKDRLILPFFENQQQPNYGAQPSSVDIQLLL
>Tip_1769
SDEFDTYVFSSGLIQPALEDKDRLPIPHMLKSRQPECAVQVDLISLQLIV
>Tip_1770
SDDFEDYIISEGYMRPALEDHDELPSPHILKNKEPSVSASMDLVALKLYV
>Tip_3897
FDNHESVLFYNGRLHSLLPEHELIPLAFQIPTSYQATPVEPYYTDRILVS
>Tip_3898
AKDYEQTLFHAGRAGPFLDDFQELALPHHVEDKQPECPIEPYYTDSIFSM
>Tip_1874
DDDWHAAVLSNGVTHPALEGKQKFPIDHVINYPNPEGRKSEVMDTQIFPL
>Tip_1407
ASEFSTMLFVPGVSEAPLADADRPPLPFALRGHLSSYRCEPHLINLTLVV
>Tip_1408
GEELTNSVVVGNALKPKLNGADKPPLGYFLRGRLPGYRVMPTMIRVTLIV
>Tip_1615
GHSDETVLVILGLHEPDLQEEETLPLKLILRGHKEQYIIYPLLIDAFLIV
>Tip_2580
GESDETVIVVMGAIEPDFEEAETLPLKFILRGKKAQYVLYPLLIDLFLIV
>Tip_2581
AESDETVVVIMGAYEPNLKDAENLPLKFILRGKRTKYILYPLLLDIYMIC
>Tip_507
APNKKADVSLVGALQRQVQEYEKLPFEDVIDGTVNALIASSIPPELKKAW
>Tip_508
SRCQSAEMRQVGRLQKQTDEAEKLTEEDVIKWATNAYQKSRIPPELAKLL
>Tip_402
GLNTAGDAYTAGLFAQEIQDYSKLPFEHIVEGSASSTYSDTISLSFKLVI
>Tip_1924
GLVTTANLNLEDLTQCLFVPLNQSALVFSSEGDQGNVASMEQPLELLGIL
>Tip_2330
GAVKSDNDNMEDLRSALYVPFNPPSLVFSAESKQGSASSMDVTLDILGRA
>Tip_2331
GAVKSDNDNVEDTKSASFAPFSAPSLIISVERKQGASASMDVLLDILGRA
>Tip_1302
WLFTVAESHLFTIRKLQMLNLSILFLLYGVKSSAASLVSIEPSVDLVSVL
>Tip_1303
GLFTVAARNLLSLIKENLISLEILVLLFAVEAHKGNLVSIEVPIELCGVA
>Tip_3803
VYTAEIEAKLAQLAIDSAIELMYSSLIWSLANRKSKLGAIEAANTQVASS
>Tip_3804
AYRMEPKKKVTSIAVGTKTKIVFKDLLFELGVHKNELGVFNVNNAQIQVN
>Tip_3365
IVALEIQERIITLGITSFSSLSYAELINAFGGHKNKLGSVDIPNEEVFIV
>Tip_368
AMYYKIEEKFVLLAKASMIAIMYAQAIHEMGFHSYHLHFVNVPAEETAVR
>Tip_239
GLYCEVSEKLLAMLEASLVSVFDAELIFSIRTHKNNLNTITVPFEEVASA
>Tip_707
RQNRDSNRRHKEMCRIRSVGSRLANVGVAITKPAHKSIESAPPNAEAANL
>Tip_1636
DLYHDTKRQVALLCRATTVGGRAAASALSVKTPDRTGLKVFPPNSEAPQI
>Tip_3328
DAFNEAELRVALVCEASTVGGRQAYTSVGIFERQKNACLVSPPNTKKVSL
>Tip_3329
DVFHEAERRVALVCEAAVVGDRRAYESVAIFERQKNACLVSPPRSKKVSL
>Tip_458
DLYRATKQKLMVMLEAVSISAKSKTEDVSVDVPGTNVLMMTVPMTKAPDC
>Tip_151
KLYKDSEQKLLAMLEVSIVSYRAATMKFTIRADKSDIQFIAVPITTAAAL
>Tip_2733
VMYQIYRENAFAKAEQPECACTECTMVFSAQTSKGAVEVLSFDLGILKNS
>Tip_2734
VLYKISQAKIFLDVEAELCTCKDFTMRFSARGPRAEVEIVSCELGIKETI
>Tip_465
TTYAAPRIRTLPPVPSRQGTGEQSNVGPIAQWKVLLIRMHVVKFRCRADW
>Tip_466
ITYRAHNIREVSQVKSRQYVANEANVGPSAEGKITSVMINTSKFLIRAQW
>Tip_3156
GLYKMPESRLQARLGANRPSCKGNQQSVRTQGYTKESRKAAEPFDIPTKK
>Tip_3157
ECYTMHEARIENETVAALPMCKGMQAVTRAHGKKVPSQSAYESFCVASKK
>Tip_3576
GVFKDTDSQTRKETKARLPICKGCKQILRNQGELTECQAAYEPYAIPQGK
>Tip_3577
SVFKNNGQRSRREVKARLPLTTALQSILRDHGEVNQFQAVYAKFEIPLKR
>Tip_833
TYVAAHNKIIVAVFAPEIVQAKLARLKFYVRSEVGDIEYASLVTTILITL
>Tip_1656
TWVSGHRKALTYLLAPALISIRFVRFRIRVRAEVKEAHKGTLHTAHPIHL
>Tip_1657
TNMAGHPIAFEMLLVPQLIVSRLLRLRVKLRRETTPFYVPGLHVPHLLIE
>Tip_3578
TYVSANKPCLMYLTGPTLIVHRFLEARFRCSEWIGPVHLADMRVALPLNE
>Tip_3579
TYVAGQRKCIVYLLAPDLIVYKFKELKFTCGNDVADVHVANIFVAFPITL
>Tip_2410
DYGAQAEQMRLEIHGPESIKQEQSKRQYALEQGAANLNFRQPMHFMLVTV
>Tip_2411
GWSTQANEVRLEIRGPESIEQEEAHRRYLLAKFVEKLQYTQPMHIVLIKA
>Tip_292
SYCACNPAILLEITNPRTLKQEPAKLTFILRQEHNPTDFANPSSVILVTV
>Tip_3917
RYPAGDSYMVFSLHASVVLEYDERIIDVAVRGEESQFPYQDLVWELLLAL
>Tip_3918
RYLAGDPYMVFLLYSSVVLQVNPRVIQVGVKGEESEFPYQDLLMEFILAL
>Tip_336
YNLGKDPRLVLDVYAQVLIDINIPVIEVAVQSESADFEYRDLVANQILTL
>Tip_337
KNTGGDPHVLLSVYATTLIEIQVPAVAIAMKGEVSDFRYREYVNDEVIVL
>Tip_219
TNLSNDAPIVAIVFPTEFLEMNIPMLKVNVKAELSDIEFQAFAVATIISL
>Tip_3639
KELAAKAAITFQTLPTKYREDYISELKPQVTAFGDSIKSDMLDTAIILGL
>Tip_3640
TNVTAKAAVVLQTVPADYREDYVPLLKAQVTAFLKLINFYALDLVIILGI
>Tip_2821
KNLTSLAVFALQTLPTDYREDYLKLLKPQVTALMNLLQEKAVATVLIIGI
>Tip_315
LNLTANAFIYLQFFPTDYHFDYIPLYVPQASAIFNLLKYEAMMSVIVTGV
>Tip_32
ANLGRHPPILLPVYASEWLDAQAQRLEMNVETEAVDVKHGRMVSNLILNL
>Tip_1525
GFARLNGPLSSKGYDKQSVDGLVKRVRGSFPGVLQNYGPLKPVQLILETI
>Tip_1526
GFTSVNGPLVAKGFEKIQLSGRVKRSRNKLPRIIQDVGPLKSVQTILEAM
>Tip_245
GYLRVNGPLTNDAYNRQKVKGQARNMRRQVPGLAAKYGPVQAITSVLQAL
>Tip_1336
AWVANDADKFTDALRQREIARGHQKRHESIRGCVGPYGALKPVIRYIRAE
>Tip_1337
AYIGNNANSFKDALNQRNIKGGTQKRHESIKGMIGEYGPLRPIEKYLRSK
>Tip_3614
TETQHGASFTGNYLNKQSNYGNKSKTRDAISACVYDFFPIKSETSKFETV
>Tip_3615
DEAEHGASYHKNYLTKESYSGNQSLVKDSIYACVFDFVPMKSEIERYSTV
>Tip_4
GYLRINGPWSADCFAKINTPGMARMMHKSVEGPIAEYGPIKEITTLLRNT
>Tip_2937
KFLRFNASYDISRMKKQSGGGKQVDNMKDKPGTLNDLAPVMTISRALRVA
>Tip_2938
SYVRINGSFVIKSMVKLFAGSRAARTQEDMPAVLLDVGPILAIVRGMKAT
>Tip_2147
LYFNIRMQFEVGSITQLDMSSLAGKIPTGLPRFLADYGPVKAIHSVLARP
>Tip_2148
RYEQVRQRFELDSLSSMDVTAPAGRILSGLDRFIAELAPVKGLTAVFERS
>Tip_2358
DHGVISGIAGGTMFKELVLYKLDNLAGQGLPGVLGAYQLKKEPSSCFGTI
>Tip_2359
DFAFVRGITDAQVPDEVHVWKMDTKPYRELEGIVGQYGPDKEPANAHLTI
>Tip_1326
GYTVLWGIAGNPLVEEAELWGVKNLIVQDLPGVIGEYGHAEEPEKCMLSA
>Tip_1327
GYTTLWGIAGNPLVEEAELWGVQNLIVQDLPGEIGEYGQVNEPERCMLSA
>Tip_1448
GAIDLTPVKRSITARDAREWAAANWVEKDRPGLLLENVKKRHPSKVFSQF
>Tip_2006
GTIDLESIQKLMYIGEAYAWSRGDLVDQDFPGVALDFAPDKQPSLVFPSL
>Tip_2007
GSADLSAVQETVLVGEAYVWSGADFVDQDLKGLLVDYAPTRRVSLLLGYS
>Tip_3022
IKNEQGGIIAPESNNENTGIGRGSSFKREVDELLTEAAPARGPKVVEPVL
>Tip_3023
LDTARGGLPGFTIRGDQTGIGYGSTNQKKVDELYTRDNPVRNFSVLEGDI
>Tip_859
LHVEEGGLVSFEKYEETAGAGRGTKVKREISELLVESSPVRSPKLVEAAI
>Tip_965
LFLSNGVAIVCHKYREMPGIDLAVSLQREATQMAFGGTALTKTRFESAGI
>Tip_966
LFFNEGALISCHLFDETPGTDQAVSTQKEPAELAISGSPIRKERFVAAGL
>Tip_1015
LYMDEGALLACHDYEENAGADRAVSTHKQLREVNLAGSPVSKDRLVVTGI
>Tip_1016
LFMDAGAILSCHHYEENCAADTSVSTQKEIREVAVPGIPVRKERIIAVGV
>Tip_635
GLLVIKGMAARVLYPENPQIGKRNKFLVLIADFLPNYSPSRSSKLVLGNL
>Tip_636
ELLGINGYMARDIYGQMAAIGVATKALAAIGEILANYGPQRTEAVILAQI
>Tip_29
GYLKINGLIARNIYDENAAFGKATKVQREITEILSQYGPARTPNLVLGTI
>Tip_2488
NTSGIEPRNYRTTFTSEFEAHRPLHLAPMIFTLELVIAKFLQLSTKFDGC
>Tip_2489
TVARITTETWRTIYDSEIECFYPPYIAPIIFTFVLVVSRFLEFSHQFEGS
>Tip_2665
QLASLQLESWHVCLLSQYSGYEPTDMAESAFANSLIVSKAAKMVVDMDLA
>Tip_2685
QFNHLKLEVWHVCYMGQYSGFEDADMAASTFANHVLISKAGKLVHDQSAA
>Tip_2801
RLEHLEALSWHVAIHSPMAGVVDTDLAEYNYRNPRMVAKGAALLVETSAR
>Tip_2802
RFQPLKAKSFHVRYYAPYAGSTDTDLAEFTFRNHILVSKGAALIVETSSS
>Tip_802
ACEQIKPLSWHTAYTAEFRSYRPPDMAEPVFGIALTIARFFKYSVSRQIS
>Tip_4058
VFAQVSPLTWQIAFTSALHAYRIPPLGESILGLWMKTDKFREFRASRYIT
>Tip_4059
MVRKVTPLNWTVCRTPALRSEKIPPVGDIILGVALKASKFRNFRADRHSA
>Tip_661
NLPKVRETVFRQHFPSGIVEYRPPCFVELEWKFATAMKHLIRFLIKNKIA
>Tip_662
LLPRVREQMFRTMWPYEILESRPPCLAEGVFRFHARLEHLIKIATAHRLG
>Tip_118
GCSRPKAAYHNSAIEGELLDVQRTKFFESIFNMGDIFRSYTLFQFSGIEI
>Tip_1239
DCSTVSSCYWGALLPKCFIEIIFHKHLDTTLPLGSVITECSSYIYGSTFF
>Tip_1240
ACMKIQSSYWGAMLEAIIIDVHHAGYYEDIKWLGCIYIRPTTVLTGGKLY
>Tip_3471
GVLEPRLDYWAMVIPNKLIDWQHAQVAKRLFKVAEPFYAPLQLVVTAVII
>Tip_3472
GVVDPVLTFWEMYIPTRIADIERADISNRIFEAALPFKRSVLLVMNGMRL
>Tip_1649
GVTEPRLTYWTMVIPERLVDFQHAKLSKRIFEVAEPFNQDLLLVFSGLLI
>Tip_978
SCSSRQVEMWHAMIPQCIVDNQKAKAENRLFTIANPKNRACLRKLGELLV
>Tip_979
SLQEAFVAYWTAVMPQCIVTIRNARAFRRQFDFVSPRDRTCIFKLAGVLI
>Tip_3050
GTKLIRDPHFYTFYTSIRGNLENAELIDGNWCTAASLLKVLQFALDIALI
>Tip_3051
GTMLLREDDWFTMRDPVRSELRYTQMIESKWQMAAAVLKNISYGRELAFV
>Tip_810
CGIRIRERKLFVEFSKVRLNLRDQSNVEGLWCIGSELMHIMTFQLDTSLF
>Tip_2040
YKFNVVDEAINTIQVKVELDVHSAKICEGLHKRGTEYINVIALALDASIY
>Tip_2395
YAFKDREGGLYRVYANVRLFIFDAKLIEGLWSKGAESTKIITLAMSVALY
>Tip_2459
YIIRASDKSAIRHLGNMRIILSDLQLCEEVWAYEAKSVDIVNLALAFAMI
>Tip_2460
YKMRDNDGSPFRPLSNARIFIFDLKLVEELWSKGAESIEIISISMAFEMF
>Tip_4020
GSTKVKEIRYYEMVSLLRLNLSKCSLIEKSWGIGPEIEKTFDNSISGAML
>Tip_4021
GSVTLRDLRMYTLLPLAKITIRNINLLERTWKLLTSKLQLVPHTIGPSLL
>Tip_175
GYDSLQVYVGSSFQDSALLKYHQLHFGQLIYTVKPEIVATKPFSLANYIV
>Tip_1258
DQLPQQTPAGHLLAAVGVLAGIALIFKDALHLLAGDVEPLEVHSMTYAAQ
>Tip_2814
DQMPKLPPTGHLGDAAGLVRGMTVMLDSEIHEGPTQIVALEIFALTFRSR
>Tip_2815
DHIPKLPPTGGIGNAAGLVHDMTILLDNELHESGTQIVPLEIFSLAFRGR
>Tip_1902
EHMPRTAPTGHLGDSIGLVRAVAVVRDNEIKNLGGEFVPLDRYEKIFRIQ
>Tip_723
NQIAKGVYAAHVGEVIGHVKTMEMLLEDEIYLPGDQIDIMEAHDLAITLT
>Tip_278
MYIHLTRYIGNLFMAFELGKSWELTMGKTLYPLGKDITLQKPFDLHRVKD
>Tip_516
GYNKVNSPLGLARVLVAVVKHRARGVGELLYTASYESSIVESLHMTLAVN
>Tip_2751
SYERINFPTGVMTRLILLVAKEHGGVVQDVHASGNELKILASYVLTQAAP
>Tip_2752
GLERVNYSLGITSLLVLLINHRTHSLAQEIYTSGNDLVLIASYALKHSVP
>Tip_872
AYDRVNFPLAAAQLLLLLVAHRDQGVAQEIYTSGNEWTVVASFTLQHAIP
>Tip_1532
SAWDENLPVGTDRVLIALHSAAPNGTALLVPDCTYEWDYPPSYHVQMPAL
>Tip_1820
CIAKEMKELGAANLHTVLEACSFYKQQLITFRAVYEFDLLPPVTLKLRVG
>Tip_1821
CVLRSKKPLGNANVLLEFENCSFHKDGLFTYRAAYELKLMPSLEYHFPFG
>Tip_98
IFWRKEAPSASSRMPRMQASRVYRACAEVVFSTGWESGMKPSFQFNLAII
>Tip_99
VFWRKRAPQEGNRCSNLQRNKVYRLCSDALIAAGWEAGMNPSFNFQLKLL
>Tip_319
NLIYTAEPLAGGRLGAKVQAMRDEFFTKDVRNILVQYGGNDPHSISLTNF
>Tip_320
NLIYTAEPVAGGRLGAKVKAMRDEFYSKNVKEKVTQSGGVDPHSISLENF
>Tip_3938
TCIYMATTYQVYQVRKEASSWIEKYAVETEIKVYIFPWINAASSQGVFGL
>Tip_3939
NCTFIPLSFNIYEVRIQATPWAETYAAQQAIHIFIFVWSFAASSEALFGL
>Tip_2233
YVVFTPKTMALYQLRMEVRPWDEILSERQQIEVRIASQSFAADAEEINGL
>Tip_1867
EAVFLPDNLGLIHLCPDVGPRFPFFCKDWILSLYVHSEHASTIGAVLYNL
>Tip_2422
NVPFITQTLRQASLKLEVLPFTNFLVHDPIVKISVTSQEEAVYSKSVYGV
>Tip_3827
NFGHMTESMDQQTLQLDIIPFRNLRMHDPILKMSDSSSSENAFAQSLLGV
>Tip_3828
QFNYITGKMEQHSLQMQYLPFRTFQMNDPLIRPSSTAAGESAISTALFAV
>Tip_1961
MIVFSVGKVEPLRLCSELYEIKEKLIAEILVEICVGPQKQEKQAGSLSCY
>Tip_1962
FTAFTFVLIKSVKLCFKIYPIKDDLIETTIVDVMIDYARENLQVGSVHPY
>Tip_699
FVLFSVSPIQGIRLCAEVYDIKSELIAEVLVNIWVTHHKNDIQAASVSVF
>Tip_799
QLLRSASPCEGVHFQEKKLGTSEEILADAGNQEHFNFCSLHGTKHPADSY
>Tip_2614
DIIRANSPANAEAKIRFILGQRRRCLAKKVETVYLEHGGPNGQRTSLDQL
>Tip_2615
EIEKTNGPSYGEHKIRFQLGKRRKCMVRKAEIIYVIHAGPRNSRQGLDQM
>Tip_1644
GLIRVATPTTAVDTQLKAMGKKHKVLGRKVSEVYSEHGGLSGLRASLNSF
>Tip_481
GLLKTAQPGAGVRMTTKVLGMLKEILDEKVQHVYTEYGGLEGQRAGLDNS
>Tip_2637
GYLKGWEPVSSARLSTIVFGRRADLLGADAKYTFSKSNGITAIEHPASRL
>Tip_3368
GRLQFWKPFISLHAKGIVAGTKVSIYQGPNKSGFSRGMGIHSFDETAAKA
>Tip_3505
GYFLFQRTLAYLNGSELIKPDLTILLRQRDKFTADNSTGLVRMRSALPNI
>Tip_3506
GYYRFHSPFSWAHGYEVATLRIIAFFRTRNKLKFENCKGLANMEQSKEAA
>Tip_3159
AFVQGWQPNHLSRAHSTVFQKEERYFGARRIFVVREAKNLKGVERPANQQ
>Tip_3160
AFIVGYLPNYLVRAHSSVLQREESIMGSAIIYTICKTHELKNIECPASQE
>Tip_3171
FTFSSHTEESFALANQKLGKGVTYVAGCESYFSSDQVDNVPRTRGGCAHF
>Tip_3172
FTYSGKNENSAAIAKQVVGKGAKQVSGCEAYYGTNQANNVPPVRGGCAHF
>Tip_2711
WYFKGWKQQQHARLQQSIAQRQGQINGAEAAYLTAEPSDITRNRGPETTM
>Tip_420
GYMQSWEPIAGAGLPTKVIDNSEELFSEEVRYIISKHNGINGHYVPLRNK
>Tip_258
GTILAHIPIAGADRPVKIHDHGEKPFKETARYLFTVQDELNGHKIQTSNV
>Tip_1420
GMLRAYSPIHEPEIPVGIQDHRNREHQESDSYMMSEECEVNGYKIHFNHM
>Tip_1872
ALLVNPHPIADCDVPMNFPDHHLTQHHDGCRYVLNPEALMESYEVGLEKV
>Tip_1873
ALLLAFNPCFDIDTPVSIQYHHNRQLQEGCRYLIEPEALMNSMKVSLSDI
>Tip_491
GGIQADNPITALSIPQRIADHANRVFDVLCTYLYSERNSLNSYELSLFNI
>Tip_280
DVLKTPQPLAYANKTAGLALHNLARRPGPLRAPFVERGFLYGFKVLWNEI
>Tip_703
EVVEAPPYLRTTNETLEVQNMLRTRTAGEVHDDFSEDGLVQRYRTVWNAP
>Tip_2973
GVVKAPDPELGANEDLAFKGIMEAGEAGNVLDPANDSGVLPNFKTVVEPT
>Tip_2974
EVMRSPDPSTGLEKAEAFQESLSGRDSGEVINPAHDKKLIPEFKSLWEAR
>Tip_2334
DPLKVPPPVKATDHSLSLQNIASAREAGELLDPFGKDGYQPRLQTVWKIP
>Tip_2113
TMGLFPPPFWTQECTKEYEEDADVKELGDDGAKWAKGSDMPSPRGAGAQD
>Tip_2114
FIDMMPPPFWPQNERRQFEPEAQVKELREDGVKWANGSNMPTARGANCQY
>Tip_1958
TGQLIPETYGEQNDHKDYDEQLEVKELADEDEPWGKGSVIPDKRGYDAQS
>Tip_3655
STTCIPPPIGPQNDRSETQNSVEVKQISNNENPWGEGSLVPGIQSMYYAC
>Tip_3656
ATTCVPPPLDPENNRKNTQNSITAKALSNNQHPFGDGTLVPGFRTVYYVY
>Tip_112
KYYTTHQPVASSRFTPKVMDHKSVMARAEVHDMLTAFGGMNGYDLLLNTA
>Tip_427
EFYSEGNPISSIRIIVRVVDDESIMSDDDIHEIRDASALLNGFNFLQNAT
>Tip_1194
KFFSAGQPITSMRIVEKVMDEKSIMSDQEIHEMKDATDSLNGFDFARNST
>Tip_2803
KYFAGGQQIQSMRVSVKEIERPTIAADDEAHELTEAPGAVHGLDNLWKAA
>Tip_2804
KFFAENQPEEPLRISLRMADRPAVATDSRILELKANTGFIQRVDTVWKGR
>Tip_1629
KSIALGLGLRAATITAKVLNNKVLVRQGDLHNFRSSIVALADVDFIVKNS
>Tip_1630
KYSRLSLGLQASTILVKVLNSRVLVRQIDLQDIRSELVELSDIDFIINQS
>Tip_2375
RYYTFGDGLRVGTRTSKILVGKLIVCKFEIQDLKESMGSMKALDVMLNIA
>Tip_2376
RYFAVAAGLRSATVTKRTIDEQLLVAEAQMEDVIESAGSINALDFGTEMA
>Tip_2249
RIFDAGQPVSGDRLTPRIMEKMSILAKSEAHEVKNALGQLNGFDFLLNST
>Tip_2896
QYFERGEVMSSSRQTPRILYHQSVIVKAEVNHIRKEQGSISGIEYFYNAK
>Tip_3473
KHYNRGQTVSSCRFTPRIVDHTGIFVKCKLRDLRTTLGAMSGHDYEYNAS
>Tip_3474
QDLDRGLHVQICRWLTRTVAHSGLFVACQLREIKTTLSSVTGLADIFAAS
>Tip_429
EFDVSVKTVVSIRVVSGEIAERNAQVGNQSVKFCAIWESAPSALLMYHTI
>Tip_430
GFSSRVQSLAFMRVSPGEMPKNNVQVANKKIKFIAFWATISALNTLFNSV
>Tip_1165
GSAFQLRTACTVNVHPAEVAGSDSEVGYQGKKFARFAMDAHSCSQLYMTM
>Tip_3875
KIVFLWDKLIRNEQIASTVMLYNRPNKHRPDKAEKQLYVVETKGTPLGIW
>Tip_3876
HIVYLWSRIPKNDQMGTELIKYTQPDENRGHKMSQNLSLVESKGLLVATW
>Tip_3765
AACYIWNRIYEIDNTAIKLAQKSTPVKQQGQRFLQHFLSLESQCNVISFK
>Tip_3360
GVMFQFSPVTDIDKFTSKLIDDTDQVKEQAERYLQFQLTTESAGYLWTTK
>Tip_1981
GVAFDLRQVCEVDFFPNGAVANAEEIGYQHKRFLMYAFNTRVCGYLYRAL
>Tip_2612
PSYNTEDEEDILSFHATGDTLNSYKVGIVSLDLLGLCNVINLCSATYKVD
>Tip_2613
PLYTVLPALNIHEEAAESDTLDAYKTGRVSVRILPIWNIEQLACVIFVAD
>Tip_1308
MFKFNNNAVSRIYNITSESGDLDDNTLGNTLSKAQHKLMACYHFLFCCKA
>Tip_1401
LDKLLNAVIGQAKESTSAIARYNDDIISNSLGKASHKLIASYTYVFKRKS
>Tip_1402
LNKSIQSLIGQPKDGTTKIVLYKDDLTSNPMGKVTTKLLARYQFVFKRKK
>Tip_878
ALRFTVEERPSIKEYLDRMATTGNETAVKGTGLINYSVINSREFLLPVKR
>Tip_1729
PLQFALESVATIQTGNSEIGYKGGKVGCQAPCATKYSKIEAYSYLMCTTN
>Tip_1730
PLQFAMESVATISTGNSEIGYQGGKVGCQAPCVTKYSKIEAYSYLLCTST
>Tip_1787
PVKVEVASHITFQTGGKEILHKGYKIGAQFTSVSEQASIDVWSNKVFRRR
>Tip_1788
ALKVALLAIISFPSGGREIRQKGDRVACRFPTVGKGMSINVRSALLFNRA
>Tip_3262
TFRFGVVLQGDIICGRLELKHIGMKVPFGGPCISKWDKIDEFAHEFVTIT
>Tip_3263
TFRFGIMLIGDIAAANLEIQHINYSVPLGGPAVSKWEKIDRYAYFFITRV
>Tip_953
VFRIGVTLIGTLVCGIKELSEVNYKIGWAGPFVHKLEKFDIYAYVFIQET
>Tip_417
PLKYQLECIGVFKTLSSELGLKGHTAGCQSVEREAAWEIEALCLLLYERN
>Tip_1134
AFSAYLSLRSVPRLAEGAHVVRGPDAGCDNIKFIGTLRIESYYLIMWHSS
>Tip_1135
ALTPVLDALPVPQISEGTHACRGAAVGCDTIAFIKLLSIITLTALLWRYS
>Tip_4094
ELVLFVEATTIPSFDNDQRTCYGPEICADNVTCCGNPQASLLYEKVLQGE
>Tip_4095
DLMLFLVQTKEVSLENDERNAYGIAIEANNLTCCAQDQSALLYEHYYRGQ
>Tip_927
QLCTYLNASTIPSLCEGKRAPRSIEVCTDLITCVSDPRAGNLYQRFLHSS
>Tip_928
QLCTYLNAAAIPSLSEGRRAPRGPDVCADLLTCVGHPRVTNLFERILHGS
>Tip_210
AMACVLNSVSIFRHAEGECACKGHEIGTPTIAWVGFISLDPLCSLAWSSS
>Tip_1247
GMSMIFSVNVWLPYRQKMAPPKAVEVEQVLINLMNTMGEVAVSSLKLGGT
>Tip_1248
GLTLLFSVEIYLELQTVMGPPWGFHTDRISLGVMNINASAAVGPLKISGL
>Tip_3516
NFCNIFKLSKVMPFTKGISPPRGSEVELILLSLMNIYAALAAGPLRVSFT
>Tip_3517
GFCKIFAIAQFLPFDLEVGEPKGCKVEFLTIAIMNTYAFFAPGPLKVSGS
>Tip_3140
GFCNIFAIAQYLPFAKEIGPPRGVEVELVLIAIMNIYGAVAAGPLKVSFS
>Tip_2636
GFSMIFTIAAYLPFRKEIAPPRGAEIDQLWITIMNIFGQITAGPLKIGFS
>Tip_944
GFATILEVAIYIKISNEIAVARGVQIEHNLITIMNLYGTLMAGHVKLGFS
>Tip_409
AVATVDRHVMYILIRNENLPLRGAEKNHSEVGLLQLLSHCDVLFFGKGIT
>Tip_4040
RAATIDRQVSYFLITDDACPPQKPATNLPDIGILKAMANKDMLHYHHGVT
>Tip_4041
RAATIDRFVQYFLITNDDCPPQIAVTNLPDIGILRAMANKEMLFFHHGVV
>Tip_1473
TAAHIPRYVLYFLIKNDDLPSKTLVAYIPELGPFRQIKNCETVLFKHDVS
>Tip_797
GILNVTRPVPYIMMNEPCQDLKGAACHHQAPSVVLLYIHQIDCKLPYNIA
>Tip_904
GMLRRIRNAPFVLINKEDVNLRGSICHCFAPDILTELLRRTDEQIPYNVV
>Tip_905
GVLKKVANVPYLILRSEANHLRGAVTHHIGEEVLTVLVKNTDSHLPENIA
>Tip_228
ATSAFKQNLPSAYILRARTPLQGAKTAVNQVAITWIYATGLSLSVPYPII
>Tip_1758
AVILFNASVMCQFIFRARLPLLGARVEVSNLSILELYFNGTRLPVPYAKP
>Tip_1759
AAILFTSSTKCALVFRARYPIAGAQVEICNIGSVDLFFNGARITMPYSRP
>Tip_1338
AVVLFISSKASAFVERARLPLFGARAQQNPIGVIQLYFSASRLSIQFKKP
>Tip_2171
GLQSINKPLPAVRVREENAPLIGGSLNLREAGLLLEFQRGDACLVPNEAK
>Tip_2172
GIQSSNKPKPTVHMRLEESPNRSTIHNLNGQGLFLDFQRGDPCDMGCSAR
>Tip_3776
GVEKIRNPMPGARAKEADIPYHEAVLNYENAHLLLESIATNPLTVPFDHD
>Tip_3777
GVEKIRDPLPGARAKEANVPYHESVLDSENACLLMESMAENVLTVPYDHN
>Tip_1700
GVEKIRNPLPGTRAKEADVPFQEGALNYDRAGVLLENIKKQPLDVPFDKE
>Tip_1343
GVERIRNPMPGTRPKEADVPFHKARLNYDNYGAIFENIKQDELGVPFSEK
>Tip_601
NFKLSVRSVIYLLPWKEKSPGHGSHARHFIIGYMEVNRVCTTVVLGISTT
>Tip_602
GFKLAIRSVVFLQRWLQQSPGHGAHGKHFTIEMMEINKVCIAAVMGIDVT
>Tip_3586
GIKLQATTVVYLKAWRQGRPGHGIKGRHFYIGYREVSKNCVRITRDTRLP
>Tip_3587
GMKLSFQTVVYYKKWRNRAPGHAFEARHFYIAFAEISRTSITVTIGNRTP
>Tip_3907
AFKCLVKPIVLLRFRSEEAPGHLSHVTKFAIGYVVWKGFVTTAIIALSQT
>Tip_3908
GFACLAAPVLLLRIKEEKHAGHLLHVQHVAAGYLKWKGCCQRVLVAISMT
>Tip_1816
GFRAVTRPVAFIKVDPEFVPGNVSTVLHFAFNLVAWFGVCSSIALLMPFT
>Tip_1817
GFRCPLRIILFFQIRDEKAPGTLAHASHFEFGFIAWLGTCATLVVELCLT
