# Supplementary material for: Phylograd: fast column-specific calculation of substitution model gradients
Source: BMC Bioinformatics. 2025 Dec 23;27:20. doi: 10.1186/s12859-025-06353-4 (PMC12836810; doi:10.1186/s12859-025-06353-4)
Supplement: Supplementary file 1 — (zip 4800 KB) [file 12859_2025_6353_MOESM1_ESM.zip › alignment_64_100.fasta]

>Tip_0
IVLYNASQVHVTMDDLADDHLSCIKYQDGVFLTDLDTEIRIMGITLVFSTDIIQLLEGSE
ERAQTIVISVVIEILVQTVERQMDLDRVTVIINDVKEVER
>Tip_27
TVLYGVEDIEERVDHLTDEHIYAVKYRDGVVIADIDAKMRMVGVTLVHSTEVLQILEAEE
DRAEPITVAVAVEVLIAMVARKIDLDKATFIINNVTCQEA
>Tip_45
TVLHGIDSIEEKVYELSEKHLSAVKYKDDVVIGEVDAELRMVTVTMVESSEVLKILESTE
ERSQPITVAADVEVLIKTVARKIDFDKETLILNKIAVEDS
>Tip_46
TVLYAVSQVEDKVDHYTDEHIYAVKYKDGVMVRDIDGTLKLLAVTLVYSTEVFSLLKTND
ERASPITVAVVIEVLINRLQQEIDLDKQSFILNAIRCAEC
>Tip_47
LVLYTSSKVETKVDDLSDQHLHSVKYKDNVVVTDVDAKLRLIAITLVHSTGFLLILEASE
DRAQRITVAEGVEILVRLMEEEMDLSKASFILNNVRMSKR
>Tip_48
VVLYGANDVEKNVDELPDAHIHSVQYKEGVVAANKDAAVSIIAVTLVQSTDLILLLESNK
ESSQMVTISQVMEILIKVIDHEMGLDQVSFIINEIKSVRK
>Tip_12
LVAFSIKEVQDRIRKFADKHIVLIKYEDYVILADADAALKLLAITLVSDNDIMETLRGAE
SKAETIVVAAGVEIVVKKIEYVMNMDKVSYILSPVKQKEH
>Tip_55
IIAYTVTEVQNLLRAFADSHLAVLRYEDYVIFASADVTVRLLAVVYVYDSDMLKVLRAPE
SKTEDIIIAASLEIIIKEAGFRMEMDKVNFILSPLAHKIA
>Tip_60
IIAYTIDEVQEQLREFNDGHVAIVRYEDYVIFAQANSEIKFLAIAYVYDSNFIKTLKAAE
SRGEMIIIATAINVIVREIGFRMGLDSVDYILSPVKQQIA
>Tip_61
IIAYTIERIQVRLREFQEGHLAFVRYEDYVIFATANVELELLVIKYVYDSNFLLTLRAPE
ERSEAIIIATAINVIMKEIGNRMKLDKVDYILSPVTHKIS
>Tip_37
LVAFTIGKVQAKIRAFSDAHVIVIRYEDYVLFCSQDADVKLMCITYVYDSDLLQTLKGPE
EKAEIIVIAAAINIVIRRLEYSMEMDRVMFILSELHEKEK
>Tip_32
LVAFNLGEINEKIRQFSDAHICCIKYEDYIIFSDSDAHVRTMAITLVHDSDVIQLLHGPE
QNTEVIIIAAGIQVVIKKVEYATTMDRLPVILSPLKQKER
>Tip_33
LVAFNINEINGKIHEFADAHIACVKYEDYIIFSASDAHMRLLFITFVHDSDVLRLLKGPE
RNTEVIIVAAAVELAIRKIDRATNMDRVPYILTEVQHKQR
>Tip_9
VVTYSVKEVEDQIHQFNEDHIALLKYEDYTILLDADADLRFVHVTLVNSNDIMKTLKGAE
QTAETLVVAAAVEIVLNETDSEMDMDKSTLIFSSIKRPRN
>Tip_3
IVLFSANKIHEALDTLSDDHLSLLKYDDNIILADLDSDIRMLSICLVSSTNILKMLEGSE
EKSEITVIAVSIEILVKLLEREMGMDRTEFIVSKVNRPGR
>Tip_53
VILFATGDIHTQLDQLNDEHVAVIKYRDGVFLCEKDTSLKLLSITMVYSTNVIAFLKVAE
ANSELVVIPDAIEVLVKSVDRDMGMDRVSHILNTISYTEA
>Tip_54
IILFATGDIHEALDQLNDEHIRTIKYREGVFLPELDADLKLLSITMVFSTNVMQFLKVAE
ASSEIVIIPDAIEVLVKSVDREMGMDRVDYVLNTISYTEA
>Tip_14
IILFTVTDIHVTLDELSDEHVCFIKYRDGVFLAELDTDYRMMAITLVFSTNVMALLEGAE
ASDEMIIIADAIEVLIRSVEREMGLDRVAYILNQVSYTEA
>Tip_4
IVLFNANEVHAHLEDLDDEHVAVIKFKDGVFLVELDPDFRLVSVAVVFSTDVLHMLEAAE
ASDESIIVAAAVAVLVRQVEQSMTLDNVTFIYNAIAQREA
>Tip_8
IVLFGIDEVHVTLDKLSDEHVCIITYKDGIFLSDHDAEIKLMAITIVFSTDMMQFLKASE
KRDEQVIIKVTIEVLVRGIERHNDLDGVSFIVNNVKRAET
>Tip_35
VVLFGPDDVDVVVDQLTEKHVALITYRDSLFLTELDAEIKITAVTLVFSADLIQMLSAKE
EKDPTIVIKPTVETVLDGFDRHHAFDGVGWIINGVANCKF
>Tip_36
VVLFGPNEIDVVVDELREDHIAIVTYKDALFLAELDVDLQLMAITLVFSADLFRLLNATE
EKDPAVAVKPTIETIVTGLERHHEFDGVSWIINGVRNLDF
>Tip_16
LVLFSIDQIDITIDELTDDEIALITYKDAIFVGELDSALRVLVVTLVFSSDMIKFLRCSE
EKDEQVIIKFAMEVVLRGLERHHDFDGVSYIINQIRHCEV
>Tip_42
IVLTGAYAVEARMPPLSDDHIVILKFTDAIMGTAKDAAIQLLPITVVYENNLAKMLRSEE
DKAEETCVKEAVDAVVNTVEHHYSFDGAALILKKLAYVKG
>Tip_50
VVVFGVHEIENALPSLTEEHISIIKFTDAIFSGARDTHMQILAIQIVFENNLFSILKAQE
SDAEAIVIKGATDAIVRIVERHHDFDGASIILAMIRFKPQ
>Tip_51
VVLLGLNEVEEHMPPLSDDHVGIIKFTDAIFACAEDSELQLMAIQVVHSNSLFTILKASE
QNAEIVCIKSSLDSVINVLDRHHNFDGSTIILATIAYTRR
>Tip_49
VVLLGVRELEAEMPKLPDNHVALIKFTDAVFTAARDARIQFLAIQMVYSNSLVQLLKASE
EKSESVCIKSTMDSVINGLDRHHKFDGATIILAMVTFVPK
>Tip_26
LVLFGVYSLETRMESFNKAHVAVLKYQDDTLLAEEDSALKLLAVTLVQSSDMIQLLRASD
EKSEAIVVKFCAAAVMRGLEQNNEIDGAEYIISQLSQAER
>Tip_58
VVLLRTYAIDMTMQPFSDEHLTLLKYKDATFLSETDARLRLMAITLVQSSDLVGMLQSSD
EKSEPLIIEIAIAAILRGIERDNDIDGPEYILSDLKQSQK
>Tip_59
LVLFGQYDLEMKMQAFTDDHISMLKYKEATFLSEKDAQMRLLSITLVQSSDMVKLLRASD
EKAEAIIIKFSLAAIMKGLERNNNFDGASYILSAVKNSEN
>Tip_2
LVLFNIDDIHATLDSLSDEHVALIKYTDGIFLADLDAEIRMMLITIVFSTDMVQFLRGSE
ERDEAVIIKVVIEVLIRGVERTNNLDGANFIMNDIKHAAK
>Tip_62
VVAFSVSNLDDRIQQLNEEHLGCVQYREDVFLAELDAETRLMAIGLVFSTNIVKLLDADE
QRSEPILIEAALEVLVQHTERQMNLDRVSFIINQIENKER
>Tip_63
VVLFSIDRVHAQINELHDEHVGCLKYKEDVFLMELDAQVRLMAIGLVYSTNVMRLLQADE
GHDEPIIIEVALEVLVRRVERQMSLDRVNFIFNQIRNKEK
>Tip_52
IVLYSVDKLHAKINQLNDEHVSCIKYKEDVFLLELDAEIRIMGIGLVFSTDVIRLLEADE
GRDEAIIIEVALEVLVQRVERQMSLDTVSFIINQIRNTER
>Tip_28
IVLYSVSKIHNKLDELTDEHIVLVRYKEDVFLMQHDAELRLVAIGMVFSTDVLRLLRADE
GRDEVVIIEVALEVLIQAVEQQMSLDRAKFIINQIKHEAN
>Tip_5
IVLYDLTEINTDLNNLEDEHIECVKFKEGVFFAQLDAEVQMLSISLVFNTDVLKILDASE
SRTEVLVIARVVEVLIKNAEHQLQLDRVAYIINEVHNRES
>Tip_18
IVLYSMSEIGDDLNGFKDTHVSVIKFSEGVFFMELDSDMQVMAVSLVYNTPVLQLLDSSE
KRTEKLIIAAVVEELVRSEEQQMKLDKANTILNQIHNRET
>Tip_29
VVLYSQKEINTDLKGFHDAHVTLIRFSEGVFFCDKSSQLKVFCISVVFNTPVLQLLDASE
ARSERLIIAAVVDELIRLIEAQLAMDESNTILNNIKQEQK
>Tip_30
IVLFSQNEINEPLNALYDGHVTLINFSEGVFFAERSGRLKLFVISMVYNTPLMRVLDSSE
KRSEKLIIAAAIEQLVRSEESQLNLEEAMYILNQLKHRET
>Tip_6
IMLFDNNEFNAQMHELSDEHVVCIKYKEGVFFEKLDSNLQLICISLVFNTEIVRLLQASE
QQTEIVVVASSVEVLMNTTELQLDLDNTGWIMNNVKNRDR
>Tip_7
VVLFNSNVFDEDLNDLSDNHVECVKYREGIFFEKLDAAVRLLSVSLVFNTELLRLLETGK
DQTEILVIASTVEVLVNVVEYQLNLDQCGYIINKVNNREA
>Tip_13
VVIFDVNDIHAALNDLTDEHVSMLNFKEGVFLAQLDAAIQITSVSLVYNTDVLELLRSAE
DKTETLVIEVAVQALVKNVDHQIALDKVNYILNEIVHVRK
>Tip_22
VIIFDVDEIHAELNPLSDEHIAFLNYKEGIFLAQLDCLLHLLSISLVYNSSVLQLLEASD
EHSEELIVSTALQRLLKNTDHAINIDKVSFIINDVTSLQN
>Tip_24
VIVLDVGNVDEDLSDLTDKHVAIFNYKEGVFLAELDSELALLAIAFVHNVDVLKVLESAD
SNTEDLVIAVSFQRLLKNMESAVGLDRASYIMNSIRHIEL
>Tip_25
IIVYDVNHIDSNLNPLSDQQVSVLNYKEGIFLGELDALLHIITIAFVQNVNILQILDAAD
HNTEDLLIAVSLQRLLRSVEQALDIDRVNYIFNSVTSLQS
>Tip_56
IVIYDASAVHQKLSGLSDDHIALVNYKESVFLSAQDSAMEMYRVAVVLQTEFLRVLRGKE
ARTRALIISNTVEEIIRRVQHRQELDKARYLVNTVISQSS
>Tip_57
IVIFDAHAVHSALSGLDDEHVSFVNFKEAIFLPAQDADLEMYKVAVVLETEFIQVLQAEE
ARSRLLIISESVQELIRRIERDFDLDKAEFILNEVISQSE
>Tip_21
IVIYGVHEVHKALHELSDDHVALINFQEGVFLPALDSEIELYEVSIVYETDVLKMLEAQE
TRSRTLVISEVVQELVKKMDKSLNLDKAAFILNEIVSAKQ
>Tip_40
IVLYTSTDIDAKCDDLKAAHVVLAKYRDDIFLAERNSELKLVRIALVYASQILRLLASDD
ARSEKQVVAITAEIIIHKQESDMEFSRPQYILNPFKEIRK
>Tip_41
IVLYTASNIDSKCDELNAAHLSLAKYRDNIFLTERNGELKLVRIALVYASDIFRILKSDD
ARSEQMIVAITAEIIVRKQETDMEFSRPKFIFNTFRDIRE
>Tip_17
LVLFNADDVNEKCDELSAAHIAIIKYRDNIFLADRNSQLKLIRVAFVYASGILKFLASDD
ARSEEQVVAITAEIVVHKQEEEMEFSRVSFIFNGVKHIRN
>Tip_38
LVLYATKDVDQHCDDLTAHHMTIAKYRDNIFLTDRNGKIKLVRAAIVFSSGIMRFLDAND
GRSEAKIVAAAAEIVIELEDSEVEFTKAGFILNNAKHAKK
>Tip_39
VVLYATNDVDDKCEELTAHHLSLVKYREGILLSDKNAQLAMLRVALVYSSGITRFLEADD
DRSEAKIVAAAAEIIVRLQDNEMDFTKAGYIMNELKHARE
>Tip_31
VVLFAADEIDQKCDELTAHHVALVKYKDNIFLADQNSQVKLLRVALVYSSGILYFLDGED
EKSEIKIVAAAAEIVIKLQDHEMNFTKVGFIMNAIKHAKK
>Tip_23
IVLYSLNDVTERLDALSAENLPMIKFKDNIFAAQKNTDMNMLSVALVHASALIRFLKVED
ENPKPKIVAVAIRIVIRVSDWESDFSRAPFILFPVQQYKV
>Tip_43
VVLYVEKELTEELDEFGADNMPLVKYEQDIFQSDTNAAMKILCIGIVHSTALLRLLRSDE
NRPKEQVVAVTIEIVMKERTYDLDFGRGGLILFNIRHIRK
>Tip_44
VVLFVENKLTDRLDEFKAQNIPLIKYEEDVFAGDRNAAINILGIGLVHSTALVQLLKADD
ERSKQQVVAVAVRIVMRVRTSDLDFGRASMIMFGVKHVRQ
>Tip_34
IVLYVEDPITSRLDALSSQNLAIVKYEEDIFSSDENVAMNLLGIGLVYSTSLMQLLRAED
IRPKPKVIGAAIRIIVRVRTADLSFSRADWILFPIKHVRH
>Tip_15
VVLYSTNDLTTRMDELSAKNVGMIKYRDNIFLVEQNSQLRLITVALVYSSALMKFLDSED
RHSKPQIVAVMFEIIIRLQESQLNFTRATYILNGVRHANR
>Tip_19
IVLFSTSQITQKLDELNAQHVGMIKFKDNVFLSDKNADIAFLSVAMVYSSDILRLLDAND
DKSRQKIVEAAVEIMIKLQDYEMNFTRSHFILNAVKYTRE
>Tip_20
VVLFSSNDITEMLHGLSAKHVALVKYRDNIFLTDRNGAVRMLSVAVVYLYALMKFLDADD
SKSKEKVVEVAIEIIIRFQNPDLNFTRCTFIVNQVEHTDK
>Tip_10
MILFATDQIQARLDRLSAHHVVLVKFRQHLFLAELDSQWTLITVAMVYSSALLVILRGED
SRSEWKVVTAGLQIVITQAQGRMNLNECSYIVNGVRHTNT
>Tip_11
VILYSATDLDDKVDAFMAQHVSLVKFQDDLFLSNQDTGIKLLIVAMVYSSNWIEFLDGEE
ENSETKIVTVCVQIVIKYIRNRMELNRIPYIMNVIKHADR
>Tip_1
VVLFAADTVHSKLNSLSDRHVGVVAYKDSVFLANLDVQIKLVGITLVFSSAILQLLDGDE
RRSEPKVVAVFVEQVVKIAEPRLNLNRVAFIFNRVQHARP
