# Supplementary material for: Phylograd: fast column-specific calculation of substitution model gradients
Source: BMC Bioinformatics. 2025 Dec 23;27:20. doi: 10.1186/s12859-025-06353-4 (PMC12836810; doi:10.1186/s12859-025-06353-4)
Supplement: Supplementary file 1 — (zip 4800 KB) [file 12859_2025_6353_MOESM1_ESM.zip › alignment_64_10_1.single_phylograd.log]

Likelihood=-153.92706322365967
Iteration 0: 153.92706322365967
Iteration 1: 153.92706322365967
Likelihood=-146.25271649026402
Iteration 2: 146.25271649026402
Likelihood=-140.1421849001922
Iteration 3: 140.1421849001922
Likelihood=-135.20198032879694
Iteration 4: 135.20198032879694
Likelihood=-131.00862971664824
Iteration 5: 131.00862971664824
Likelihood=-127.31539462266228
Likelihood=-116.73151140584018
Iteration 6: 116.73151140584018
Likelihood=-114.92053641059469
Iteration 7: 114.92053641059469
Likelihood=-113.48774375196425
Iteration 8: 113.48774375196425
Likelihood=-112.18491945166686
Iteration 9: 112.18491945166686
Likelihood=-111.02188200956844
Iteration 10: 111.02188200956844
Likelihood=-110.02073193056883
Iteration 11: 110.02073193056883
Likelihood=-109.1552085649913
Iteration 12: 109.1552085649913
Likelihood=-108.4397315789903
Iteration 13: 108.4397315789903
Likelihood=-107.84452051106446
Iteration 14: 107.84452051106446
Likelihood=-107.36634992315153
Iteration 15: 107.36634992315153
Likelihood=-106.98199010671547
Iteration 16: 106.98199010671547
Likelihood=-106.66211179219161
Iteration 17: 106.66211179219161
Likelihood=-106.40464434056008
Iteration 18: 106.40464434056008
Likelihood=-106.19816489891407
Iteration 19: 106.19816489891407
Likelihood=-106.02756830114406
Iteration 20: 106.02756830114406
Likelihood=-105.88081727849641
Iteration 21: 105.88081727849641
Likelihood=-105.7576990597971
Iteration 22: 105.7576990597971
Likelihood=-105.6491925966286
Iteration 23: 105.6491925966286
Likelihood=-105.55006467129706
Iteration 24: 105.55006467129706
Likelihood=-105.46729608919092
Iteration 25: 105.46729608919092
Likelihood=-105.3994412070033
Iteration 26: 105.3994412070033
Likelihood=-105.34406999241565
Iteration 27: 105.34406999241565
Likelihood=-105.30090416369269
Iteration 28: 105.30090416369269
Likelihood=-105.27368632255268
Iteration 29: 105.27368632255268
Likelihood=-105.26747337510128
Iteration 30: 105.26747337510128
Likelihood=-105.24785925129831
Iteration 31: 105.24785925129831
Likelihood=-105.2412242954605
Iteration 32: 105.2412242954605
Likelihood=-105.23385968778604
Iteration 33: 105.23385968778604
Likelihood=-105.21809837382307
Iteration 34: 105.21809837382307
Likelihood=-105.21260933280661
Iteration 35: 105.21260933280661
Likelihood=-105.19091167599377
Iteration 36: 105.19091167599377
Likelihood=-105.18598949535554
Iteration 37: 105.18598949535554
Likelihood=-105.1804549396161
Iteration 38: 105.1804549396161
Likelihood=-105.17616993882105
Iteration 39: 105.17616993882105
Likelihood=-105.16660135048265
Iteration 40: 105.16660135048265
Likelihood=-105.15996133414272
Iteration 41: 105.15996133414272
Likelihood=-105.15510671155342
Iteration 42: 105.15510671155342
Likelihood=-105.14472825423411
Iteration 43: 105.14472825423411
Likelihood=-105.13519192644658
Iteration 44: 105.13519192644658
Likelihood=-105.12554092209177
Iteration 45: 105.12554092209177
Likelihood=-105.11585297967545
Iteration 46: 105.11585297967545
Likelihood=-105.10601228558649
Iteration 47: 105.10601228558649
Likelihood=-105.0956330790483
Iteration 48: 105.0956330790483
Likelihood=-105.08605437565063
Iteration 49: 105.08605437565063
Likelihood=-105.07561436868036
Iteration 50: 105.07561436868036
Likelihood=-105.06389491003021
Iteration 51: 105.06389491003021
Likelihood=-105.05616896207401
Iteration 52: 105.05616896207401
Likelihood=-105.05142548161245
Iteration 53: 105.05142548161245
Likelihood=-105.04863671085631
Iteration 54: 105.04863671085631
Likelihood=-105.04598295220453
Iteration 55: 105.04598295220453
Likelihood=-105.0430510064724
Iteration 56: 105.0430510064724
Likelihood=-105.04134002801156
Iteration 57: 105.04134002801156
Likelihood=-105.03976458552371
Iteration 58: 105.03976458552371
Likelihood=-105.03860013642579
Iteration 59: 105.03860013642579
Likelihood=-105.0379809510849
Iteration 60: 105.0379809510849
Likelihood=-105.03723765541046
Iteration 61: 105.03723765541046
Likelihood=-105.03653358169163
Iteration 62: 105.03653358169163
Likelihood=-105.03592229119062
Iteration 63: 105.03592229119062
Likelihood=-105.03573705941353
Iteration 64: 105.03573705941353
Likelihood=-105.03506733040415
Iteration 65: 105.03506733040415
Likelihood=-105.03486386177106
Iteration 66: 105.03486386177106
Likelihood=-105.03453239029889
Iteration 67: 105.03453239029889
Likelihood=-105.03428003867928
Iteration 68: 105.03428003867928
Likelihood=-105.03394929868334
Iteration 69: 105.03394929868334
Likelihood=-105.03378649874989
Iteration 70: 105.03378649874989
Likelihood=-105.03367387075274
Iteration 71: 105.03367387075274
Likelihood=-105.03360948904013
Iteration 72: 105.03360948904013
Likelihood=-137.7335368479105
Iteration 0: 137.7335368479105
Iteration 1: 137.7335368479105
Likelihood=-129.7374299536622
Iteration 2: 129.7374299536622
Likelihood=-123.42277152778006
Iteration 3: 123.42277152778006
Likelihood=-118.7337585733419
Iteration 4: 118.7337585733419
Likelihood=-115.132525578302
Iteration 5: 115.132525578302
Likelihood=-112.13601963315679
Iteration 6: 112.13601963315679
Likelihood=-109.53668962117891
Likelihood=-105.21549129756002
Iteration 7: 105.21549129756002
Likelihood=-101.41771242672417
Iteration 8: 101.41771242672417
Likelihood=-100.13659272553103
Iteration 9: 100.13659272553103
Likelihood=-98.77898306345327
Iteration 10: 98.77898306345327
Likelihood=-97.56405640057267
Iteration 11: 97.56405640057267
Likelihood=-96.4023124652469
Iteration 12: 96.4023124652469
Likelihood=-95.4699136011959
Iteration 13: 95.4699136011959
Likelihood=-94.66214215341407
Iteration 14: 94.66214215341407
Likelihood=-94.03751936380046
Iteration 15: 94.03751936380046
Likelihood=-93.48407092288345
Iteration 16: 93.48407092288345
Likelihood=-93.0719621887837
Iteration 17: 93.0719621887837
Likelihood=-92.76217045444099
Iteration 18: 92.76217045444099
Likelihood=-92.51317948647068
Iteration 19: 92.51317948647068
Likelihood=-92.30703478054468
Iteration 20: 92.30703478054468
Likelihood=-92.14332950794379
Iteration 21: 92.14332950794379
Likelihood=-92.00914199406037
Iteration 22: 92.00914199406037
Likelihood=-91.89356833783725
Iteration 23: 91.89356833783725
Likelihood=-91.78952265398559
Iteration 24: 91.78952265398559
Likelihood=-91.6784844832755
Iteration 25: 91.6784844832755
Likelihood=-91.57911557718515
Iteration 26: 91.57911557718515
Likelihood=-91.47630288794477
Iteration 27: 91.47630288794477
Likelihood=-91.38542905074047
Iteration 28: 91.38542905074047
Likelihood=-91.29778386593757
Iteration 29: 91.29778386593757
Likelihood=-91.21273421929864
Iteration 30: 91.21273421929864
Likelihood=-91.14264691225534
Iteration 31: 91.14264691225534
Likelihood=-91.0631698687565
Iteration 32: 91.0631698687565
Likelihood=-90.96688594527262
Iteration 33: 90.96688594527262
Likelihood=-90.88028353251832
Iteration 34: 90.88028353251832
Likelihood=-90.78254835195781
Iteration 35: 90.78254835195781
Likelihood=-90.67454315126987
Iteration 36: 90.67454315126987
Likelihood=-90.57633554623114
Iteration 37: 90.57633554623114
Likelihood=-90.68549868352802
Likelihood=-90.54528695625237
Iteration 38: 90.54528695625237
Likelihood=-90.50255012896031
Iteration 39: 90.50255012896031
Likelihood=-90.47464230081748
Iteration 40: 90.47464230081748
Likelihood=-90.4490902457324
Iteration 41: 90.4490902457324
Likelihood=-90.42315411385016
Iteration 42: 90.42315411385016
Likelihood=-90.41023726056976
Iteration 43: 90.41023726056976
Likelihood=-90.39963929223723
Iteration 44: 90.39963929223723
Likelihood=-90.38928301164243
Iteration 45: 90.38928301164243
Likelihood=-90.38144088910128
Iteration 46: 90.38144088910128
Likelihood=-90.37540905911133
Iteration 47: 90.37540905911133
Likelihood=-90.37365781459296
Iteration 48: 90.37365781459296
Likelihood=-90.37170899578928
Iteration 49: 90.37170899578928
Likelihood=-90.37085890288184
Iteration 50: 90.37085890288184
Likelihood=-90.36912348521894
Iteration 51: 90.36912348521894
Likelihood=-90.36679255259646
Iteration 52: 90.36679255259646
Likelihood=-90.36165063973998
Iteration 53: 90.36165063973998
Likelihood=-90.35686637284435
Iteration 54: 90.35686637284435
Likelihood=-90.35306651330575
Iteration 55: 90.35306651330575
Likelihood=-90.35083594155357
Iteration 56: 90.35083594155357
Likelihood=-90.34864228739853
Iteration 57: 90.34864228739853
Likelihood=-90.34555148316781
Iteration 58: 90.34555148316781
Likelihood=-90.34223109474308
Iteration 59: 90.34223109474308
Likelihood=-90.33587999813851
Iteration 60: 90.33587999813851
Likelihood=-90.33252702912465
Iteration 61: 90.33252702912465
Likelihood=-90.32490419413851
Iteration 62: 90.32490419413851
Likelihood=-90.31920484258917
Iteration 63: 90.31920484258917
Likelihood=-90.31324496088824
Iteration 64: 90.31324496088824
Likelihood=-90.30744293487695
Iteration 65: 90.30744293487695
Likelihood=-90.31004694872479
Likelihood=-90.3053706384127
Iteration 66: 90.3053706384127
Likelihood=-90.30366113030846
Iteration 67: 90.30366113030846
Likelihood=-90.30284666685554
Iteration 68: 90.30284666685554
Likelihood=-90.30206416978538
Iteration 69: 90.30206416978538
Likelihood=-90.29987628135603
Iteration 70: 90.29987628135603
Likelihood=-90.29920359847824
Iteration 71: 90.29920359847824
Likelihood=-90.29776926772603
Iteration 72: 90.29776926772603
Likelihood=-90.29649133710431
Iteration 73: 90.29649133710431
Likelihood=-90.29567286125804
Iteration 74: 90.29567286125804
Likelihood=-90.29825558618718
Likelihood=-90.29538097094124
Iteration 75: 90.29538097094124
Likelihood=-90.29479759465039
Iteration 76: 90.29479759465039
Likelihood=-90.29426096809476
Iteration 77: 90.29426096809476
Likelihood=-90.29382721221046
Iteration 78: 90.29382721221046
Likelihood=-90.29356130975988
Iteration 79: 90.29356130975988
Likelihood=-90.29319808015202
Iteration 80: 90.29319808015202
Likelihood=-90.29272797480132
Iteration 81: 90.29272797480132
Likelihood=-90.29244005944054
Iteration 82: 90.29244005944054
Likelihood=-90.29215795267386
Iteration 83: 90.29215795267386
Likelihood=-90.29196940028817
Iteration 84: 90.29196940028817
Likelihood=-90.29184150998124
Iteration 85: 90.29184150998124
Likelihood=-90.29174212935946
Iteration 86: 90.29174212935946
Likelihood=-90.29158785157713
Iteration 87: 90.29158785157713
Likelihood=-90.29147206420615
Iteration 88: 90.29147206420615
Likelihood=-90.29118850819677
Iteration 89: 90.29118850819677
Likelihood=-90.29088664291842
Iteration 90: 90.29088664291842
Likelihood=-90.2906471364138
Iteration 91: 90.2906471364138
Likelihood=-90.29037904114067
Iteration 92: 90.29037904114067
Likelihood=-90.29006255425293
Iteration 93: 90.29006255425293
Likelihood=-90.29002843932956
Likelihood=-90.28977460416924
Iteration 94: 90.28977460416924
Likelihood=-90.28946734207001
Iteration 95: 90.28946734207001
Likelihood=-90.2892421042832
Iteration 96: 90.2892421042832
Likelihood=-90.28890463788134
Iteration 97: 90.28890463788134
Likelihood=-90.28874426403183
Iteration 98: 90.28874426403183
Likelihood=-90.28841163864398
Iteration 99: 90.28841163864398
Likelihood=-90.28830947811898
Iteration 100: 90.28830947811898
Likelihood=-90.28808535663232
Iteration 101: 90.28808535663232
Likelihood=-90.28831938402855
Likelihood=-90.2878948080448
Iteration 102: 90.2878948080448
Likelihood=-90.2875803825753
Iteration 103: 90.2875803825753
Likelihood=-90.28678624409847
Iteration 104: 90.28678624409847
Likelihood=-90.28651682108244
Iteration 105: 90.28651682108244
Likelihood=-90.28612441781435
Iteration 106: 90.28612441781435
Likelihood=-90.28578919592078
Iteration 107: 90.28578919592078
Likelihood=-90.2855187667786
Iteration 108: 90.2855187667786
Likelihood=-90.28500461901275
Iteration 109: 90.28500461901275
Likelihood=-90.28917957155227
Likelihood=-90.28487409946685
Iteration 110: 90.28487409946685
Likelihood=-90.28456929184604
Iteration 111: 90.28456929184604
Likelihood=-90.28443619975182
Iteration 112: 90.28443619975182
Likelihood=-90.28432457693873
Iteration 113: 90.28432457693873
Likelihood=-90.28416666414336
Iteration 114: 90.28416666414336
Likelihood=-90.28392315311812
Iteration 115: 90.28392315311812
Likelihood=-90.28351782681533
Iteration 116: 90.28351782681533
Likelihood=-90.28267454162604
Iteration 117: 90.28267454162604
Likelihood=-90.28210683497146
Iteration 118: 90.28210683497146
Likelihood=-90.28248792542126
Likelihood=-90.28166608765044
Iteration 119: 90.28166608765044
Likelihood=-90.28097853436374
Iteration 120: 90.28097853436374
Likelihood=-90.28053532377051
Iteration 121: 90.28053532377051
Likelihood=-90.27992587052532
Iteration 122: 90.27992587052532
Likelihood=-90.2792991365065
Iteration 123: 90.2792991365065
Likelihood=-90.27855002002156
Iteration 124: 90.27855002002156
Likelihood=-90.27690532169684
Iteration 125: 90.27690532169684
Likelihood=-90.2753996023926
Iteration 126: 90.2753996023926
Likelihood=-90.27392393614763
Iteration 127: 90.27392393614763
Likelihood=-90.27251129397429
Iteration 128: 90.27251129397429
Likelihood=-90.27071699939341
Iteration 129: 90.27071699939341
Likelihood=-90.26770676422107
Iteration 130: 90.26770676422107
Likelihood=-90.26423051968634
Iteration 131: 90.26423051968634
Likelihood=-90.25853314605135
Iteration 132: 90.25853314605135
Likelihood=-90.24843744144468
Iteration 133: 90.24843744144468
Likelihood=-90.29766940899201
Likelihood=-90.24477143944638
Iteration 134: 90.24477143944638
Likelihood=-90.2367132209176
Iteration 135: 90.2367132209176
Likelihood=-90.23218088465053
Iteration 136: 90.23218088465053
Likelihood=-90.22272217917845
Iteration 137: 90.22272217917845
Likelihood=-90.2176503238035
Iteration 138: 90.2176503238035
Likelihood=-90.21275609004438
Iteration 139: 90.21275609004438
Likelihood=-90.20859970536785
Iteration 140: 90.20859970536785
Likelihood=-90.1974926028251
Iteration 141: 90.1974926028251
Likelihood=-90.19921758539506
Likelihood=-90.19183042914459
Iteration 142: 90.19183042914459
Likelihood=-90.18550925004038
Iteration 143: 90.18550925004038
Likelihood=-90.18250764454415
Iteration 144: 90.18250764454415
Likelihood=-90.17831941717205
Iteration 145: 90.17831941717205
Likelihood=-90.17585535100837
Iteration 146: 90.17585535100837
Likelihood=-90.17244962402326
Iteration 147: 90.17244962402326
Likelihood=-90.16772566982488
Iteration 148: 90.16772566982488
Likelihood=-90.16313341969973
Iteration 149: 90.16313341969973
Likelihood=-90.15919115511352
Iteration 150: 90.15919115511352
Likelihood=-90.15559131715426
Iteration 151: 90.15559131715426
Likelihood=-90.15235740813169
Iteration 152: 90.15235740813169
Likelihood=-90.14781258302409
Iteration 153: 90.14781258302409
Likelihood=-90.14466274212494
Iteration 154: 90.14466274212494
Likelihood=-90.1415767547359
Iteration 155: 90.1415767547359
Likelihood=-90.14020900723182
Iteration 156: 90.14020900723182
Likelihood=-90.13739674245947
Iteration 157: 90.13739674245947
Likelihood=-90.13601828869622
Iteration 158: 90.13601828869622
Likelihood=-90.13435249701502
Iteration 159: 90.13435249701502
Likelihood=-90.13403411310513
Iteration 160: 90.13403411310513
Likelihood=-90.13356973759547
Iteration 161: 90.13356973759547
Likelihood=-90.1335059018312
Iteration 162: 90.1335059018312
Likelihood=-152.09936320278146
Iteration 0: 152.09936320278146
Iteration 1: 152.09936320278146
Likelihood=-140.08228979077919
Iteration 2: 140.08228979077919
Likelihood=-130.29101446432287
Iteration 3: 130.29101446432287
Likelihood=-123.2184216505649
Iteration 4: 123.2184216505649
Likelihood=-118.29202813403367
Iteration 5: 118.29202813403367
Likelihood=-114.78606880244654
Iteration 6: 114.78606880244654
Likelihood=-112.39035834649206
Iteration 7: 112.39035834649206
Likelihood=-110.436433349137
Iteration 8: 110.436433349137
Likelihood=-108.77287272534565
Iteration 9: 108.77287272534565
Likelihood=-107.28385418984377
Iteration 10: 107.28385418984377
Likelihood=-105.9659534966438
Iteration 11: 105.9659534966438
Likelihood=-104.99330947462036
Iteration 12: 104.99330947462036
Likelihood=-104.01336862114579
Iteration 13: 104.01336862114579
Likelihood=-103.30871855271052
Iteration 14: 103.30871855271052
Likelihood=-102.72135097465787
Iteration 15: 102.72135097465787
Likelihood=-102.34268693815176
Iteration 16: 102.34268693815176
Likelihood=-102.01864565577857
Iteration 17: 102.01864565577857
Likelihood=-101.73665875205693
Iteration 18: 101.73665875205693
Likelihood=-101.50323513678258
Iteration 19: 101.50323513678258
Likelihood=-101.29609112288651
Iteration 20: 101.29609112288651
Likelihood=-101.11620674517327
Iteration 21: 101.11620674517327
Likelihood=-100.9786309391807
Iteration 22: 100.9786309391807
Likelihood=-100.8635995995758
Iteration 23: 100.8635995995758
Likelihood=-100.77855475763334
Iteration 24: 100.77855475763334
Likelihood=-100.71726915107794
Iteration 25: 100.71726915107794
Likelihood=-100.65079487819106
Iteration 26: 100.65079487819106
Likelihood=-100.57899153138928
Iteration 27: 100.57899153138928
Likelihood=-100.50927738977585
Iteration 28: 100.50927738977585
Likelihood=-100.43668159006283
Iteration 29: 100.43668159006283
Likelihood=-100.38106217981198
Iteration 30: 100.38106217981198
Likelihood=-100.33434099279917
Iteration 31: 100.33434099279917
Likelihood=-100.31634673211293
Iteration 32: 100.31634673211293
Likelihood=-100.29934110135545
Iteration 33: 100.29934110135545
Likelihood=-100.291089598801
Iteration 34: 100.291089598801
Likelihood=-100.28148928370099
Iteration 35: 100.28148928370099
Likelihood=-100.27113870334044
Iteration 36: 100.27113870334044
Likelihood=-100.26543609213574
Iteration 37: 100.26543609213574
Likelihood=-100.25061775587585
Iteration 38: 100.25061775587585
Likelihood=-100.24946615754841
Likelihood=-100.24273733301538
Iteration 39: 100.24273733301538
Likelihood=-100.2337973971734
Iteration 40: 100.2337973971734
Likelihood=-100.22041930899012
Iteration 41: 100.22041930899012
Likelihood=-100.21211833803041
Iteration 42: 100.21211833803041
Likelihood=-100.2040990718413
Iteration 43: 100.2040990718413
Likelihood=-100.19865788581842
Iteration 44: 100.19865788581842
Likelihood=-100.19350224587481
Iteration 45: 100.19350224587481
Likelihood=-100.18150817076369
Iteration 46: 100.18150817076369
Likelihood=-100.17380421086925
Iteration 47: 100.17380421086925
Likelihood=-100.16067863764914
Iteration 48: 100.16067863764914
Likelihood=-100.16755463530612
Likelihood=-100.15516487825182
Iteration 49: 100.15516487825182
Likelihood=-100.15020292824
Iteration 50: 100.15020292824
Likelihood=-100.14666506513632
Iteration 51: 100.14666506513632
Likelihood=-100.14600176964798
Iteration 52: 100.14600176964798
Likelihood=-100.14520256532003
Iteration 53: 100.14520256532003
Likelihood=-100.14448005189321
Iteration 54: 100.14448005189321
Likelihood=-100.14387172548257
Iteration 55: 100.14387172548257
Likelihood=-100.14264197444446
Iteration 56: 100.14264197444446
Likelihood=-100.14225660711463
Iteration 57: 100.14225660711463
Likelihood=-100.14077885816363
Iteration 58: 100.14077885816363
Likelihood=-100.14035272065685
Iteration 59: 100.14035272065685
Likelihood=-100.13986215527089
Iteration 60: 100.13986215527089
Likelihood=-100.13934699439297
Iteration 61: 100.13934699439297
Likelihood=-100.1401153535426
Likelihood=-100.13898777532158
Iteration 62: 100.13898777532158
Likelihood=-100.1384984840034
Iteration 63: 100.1384984840034
Likelihood=-100.13805461998093
Iteration 64: 100.13805461998093
Likelihood=-100.13757395698283
Iteration 65: 100.13757395698283
Likelihood=-100.13692171768571
Iteration 66: 100.13692171768571
Likelihood=-100.13628429717784
Iteration 67: 100.13628429717784
Likelihood=-100.13586970288155
Iteration 68: 100.13586970288155
Likelihood=-100.13531899772649
Iteration 69: 100.13531899772649
Likelihood=-100.13479533845623
Iteration 70: 100.13479533845623
Likelihood=-100.13393576960866
Iteration 71: 100.13393576960866
Likelihood=-100.13139676028275
Iteration 72: 100.13139676028275
Likelihood=-100.13268848554361
Likelihood=-100.13004776918767
Iteration 73: 100.13004776918767
Likelihood=-100.12803500848906
Iteration 74: 100.12803500848906
Likelihood=-100.12610071693457
Iteration 75: 100.12610071693457
Likelihood=-100.12373713172524
Iteration 76: 100.12373713172524
Likelihood=-100.12156385018952
Iteration 77: 100.12156385018952
Likelihood=-100.11855531996981
Iteration 78: 100.11855531996981
Likelihood=-100.11757724692251
Iteration 79: 100.11757724692251
Likelihood=-100.11634946495583
Iteration 80: 100.11634946495583
Likelihood=-100.11577773598543
Iteration 81: 100.11577773598543
Likelihood=-100.11379917359366
Iteration 82: 100.11379917359366
Likelihood=-100.11168403473629
Iteration 83: 100.11168403473629
Likelihood=-100.10964315195835
Iteration 84: 100.10964315195835
Likelihood=-100.10663325315754
Iteration 85: 100.10663325315754
Likelihood=-100.10491330035786
Iteration 86: 100.10491330035786
Likelihood=-100.10356358792961
Iteration 87: 100.10356358792961
Likelihood=-100.10305216437192
Iteration 88: 100.10305216437192
Likelihood=-100.10208395374961
Iteration 89: 100.10208395374961
Likelihood=-100.10029933046083
Iteration 90: 100.10029933046083
Likelihood=-100.09927327628213
Iteration 91: 100.09927327628213
Likelihood=-100.09584851698528
Iteration 92: 100.09584851698528
Likelihood=-100.093831852667
Iteration 93: 100.093831852667
Likelihood=-100.09236806338467
Iteration 94: 100.09236806338467
Likelihood=-100.09017100382376
Iteration 95: 100.09017100382376
Likelihood=-100.09042015202554
Likelihood=-100.08894004645991
Iteration 96: 100.08894004645991
Likelihood=-100.08746839769836
Iteration 97: 100.08746839769836
Likelihood=-100.08641002756235
Iteration 98: 100.08641002756235
Likelihood=-100.08492812090891
Iteration 99: 100.08492812090891
Likelihood=-100.08449813400718
Iteration 100: 100.08449813400718
Likelihood=-100.08371320528082
Iteration 101: 100.08371320528082
Likelihood=-100.08351410376066
Iteration 102: 100.08351410376066
Likelihood=-100.08333036284911
Iteration 103: 100.08333036284911
Likelihood=-100.083224717831
Iteration 104: 100.083224717831
Likelihood=-100.0830933088064
Iteration 105: 100.0830933088064
Likelihood=-100.0830554350358
Iteration 106: 100.0830554350358
Likelihood=-157.20603749806008
Iteration 0: 157.20603749806008
Iteration 1: 157.20603749806008
Likelihood=-150.94339797353965
Iteration 2: 150.94339797353965
Likelihood=-146.08058612640068
Iteration 3: 146.08058612640068
Likelihood=-142.13384555367813
Iteration 4: 142.13384555367813
Likelihood=-138.7515262958387
Iteration 5: 138.7515262958387
Likelihood=-135.76554181423865
Likelihood=-127.34343204216074
Iteration 6: 127.34343204216074
Likelihood=-125.51156410354362
Iteration 7: 125.51156410354362
Likelihood=-124.09341364898303
Iteration 8: 124.09341364898303
Likelihood=-122.60044518108242
Iteration 9: 122.60044518108242
Likelihood=-121.35599034373341
Iteration 10: 121.35599034373341
Likelihood=-120.29698484952168
Iteration 11: 120.29698484952168
Likelihood=-119.33915367742857
Iteration 12: 119.33915367742857
Likelihood=-118.58990439940263
Iteration 13: 118.58990439940263
Likelihood=-117.92034797537576
Iteration 14: 117.92034797537576
Likelihood=-117.3482747995367
Iteration 15: 117.3482747995367
Likelihood=-116.89752534285272
Iteration 16: 116.89752534285272
Likelihood=-116.49113075268407
Iteration 17: 116.49113075268407
Likelihood=-116.15071020928602
Iteration 18: 116.15071020928602
Likelihood=-115.86779348220455
Iteration 19: 115.86779348220455
Likelihood=-115.60699944377818
Iteration 20: 115.60699944377818
Likelihood=-115.39049177765659
Iteration 21: 115.39049177765659
Likelihood=-115.18794186020267
Iteration 22: 115.18794186020267
Likelihood=-115.01942313784627
Iteration 23: 115.01942313784627
Likelihood=-114.87441963505273
Iteration 24: 114.87441963505273
Likelihood=-114.75558737030818
Iteration 25: 114.75558737030818
Likelihood=-114.65149299299554
Iteration 26: 114.65149299299554
Likelihood=-114.56826582607036
Iteration 27: 114.56826582607036
Likelihood=-114.49868755338703
Iteration 28: 114.49868755338703
Likelihood=-114.4418651102496
Iteration 29: 114.4418651102496
Likelihood=-114.40174045497461
Iteration 30: 114.40174045497461
Likelihood=-114.3604415314811
Iteration 31: 114.3604415314811
Likelihood=-114.32253340650776
Iteration 32: 114.32253340650776
Likelihood=-114.29188791756734
Iteration 33: 114.29188791756734
Likelihood=-114.26357542662537
Iteration 34: 114.26357542662537
Likelihood=-114.23923056725937
Iteration 35: 114.23923056725937
Likelihood=-114.21507989498285
Iteration 36: 114.21507989498285
Likelihood=-114.19344718077932
Iteration 37: 114.19344718077932
Likelihood=-114.174700973067
Iteration 38: 114.174700973067
Likelihood=-114.15669152984263
Iteration 39: 114.15669152984263
Likelihood=-114.14048167535509
Iteration 40: 114.14048167535509
Likelihood=-114.12759974911587
Iteration 41: 114.12759974911587
Likelihood=-114.11836858789984
Iteration 42: 114.11836858789984
Likelihood=-114.10883376147113
Iteration 43: 114.10883376147113
Likelihood=-114.10108215023887
Iteration 44: 114.10108215023887
Likelihood=-114.09365709958098
Iteration 45: 114.09365709958098
Likelihood=-114.09038427325409
Iteration 46: 114.09038427325409
Likelihood=-114.0728263056196
Iteration 47: 114.0728263056196
Likelihood=-114.06281697678905
Iteration 48: 114.06281697678905
Likelihood=-114.05129169336709
Iteration 49: 114.05129169336709
Likelihood=-114.04108759856362
Iteration 50: 114.04108759856362
Likelihood=-114.00127634748473
Iteration 51: 114.00127634748473
Likelihood=-113.98809547362468
Iteration 52: 113.98809547362468
Likelihood=-113.9801667213774
Iteration 53: 113.9801667213774
Likelihood=-113.95869344685545
Iteration 54: 113.95869344685545
Likelihood=-113.95357731124939
Iteration 55: 113.95357731124939
Likelihood=-113.94752627229374
Iteration 56: 113.94752627229374
Likelihood=-113.94145689157946
Iteration 57: 113.94145689157946
Likelihood=-113.93853906117589
Iteration 58: 113.93853906117589
Likelihood=-113.93359067808476
Iteration 59: 113.93359067808476
Likelihood=-113.93067262303671
Iteration 60: 113.93067262303671
Likelihood=-113.92862081514562
Iteration 61: 113.92862081514562
Likelihood=-113.92673760127414
Iteration 62: 113.92673760127414
Likelihood=-113.9252374604083
Iteration 63: 113.9252374604083
Likelihood=-113.92451765790081
Iteration 64: 113.92451765790081
Likelihood=-113.92214300067745
Iteration 65: 113.92214300067745
Likelihood=-113.92157383306444
Iteration 66: 113.92157383306444
Likelihood=-113.92074486109858
Iteration 67: 113.92074486109858
Likelihood=-113.92035077744436
Iteration 68: 113.92035077744436
Likelihood=-113.91995905618057
Iteration 69: 113.91995905618057
Likelihood=-113.91949892000575
Iteration 70: 113.91949892000575
Likelihood=-113.91980743288407
Likelihood=-113.91932956899583
Iteration 71: 113.91932956899583
Likelihood=-113.91914757103973
Iteration 72: 113.91914757103973
Likelihood=-113.91893649779725
Iteration 73: 113.91893649779725
Likelihood=-113.91851962963274
Iteration 74: 113.91851962963274
Likelihood=-113.9177904544632
Iteration 75: 113.9177904544632
Likelihood=-113.91757050710818
Iteration 76: 113.91757050710818
Likelihood=-113.91677544250594
Iteration 77: 113.91677544250594
Likelihood=-113.91639865777954
Iteration 78: 113.91639865777954
Likelihood=-113.91575747711008
Iteration 79: 113.91575747711008
Likelihood=-113.91505425367383
Iteration 80: 113.91505425367383
Likelihood=-113.9141281250868
Iteration 81: 113.9141281250868
Likelihood=-113.91201735548314
Iteration 82: 113.91201735548314
Likelihood=-113.91015037201463
Iteration 83: 113.91015037201463
Likelihood=-113.90468834036386
Iteration 84: 113.90468834036386
Likelihood=-113.90532896408916
Likelihood=-113.90245670104565
Iteration 85: 113.90245670104565
Likelihood=-113.89830591790975
Iteration 86: 113.89830591790975
Likelihood=-113.89508790435276
Iteration 87: 113.89508790435276
Likelihood=-113.89157188686592
Iteration 88: 113.89157188686592
Likelihood=-113.88875975969155
Iteration 89: 113.88875975969155
Likelihood=-113.88483310967537
Iteration 90: 113.88483310967537
Likelihood=-113.89885967510584
Likelihood=-113.8823365517614
Iteration 91: 113.8823365517614
Likelihood=-113.88023173406268
Iteration 92: 113.88023173406268
Likelihood=-113.87831906761006
Iteration 93: 113.87831906761006
Likelihood=-113.87654584802065
Iteration 94: 113.87654584802065
Likelihood=-113.87535925594342
Iteration 95: 113.87535925594342
Likelihood=-113.8740046219375
Iteration 96: 113.8740046219375
Likelihood=-113.87366954320245
Iteration 97: 113.87366954320245
Likelihood=-113.87355503277918
Iteration 98: 113.87355503277918
Likelihood=-113.87330924647402
Iteration 99: 113.87330924647402
Likelihood=-113.87294811920233
Iteration 100: 113.87294811920233
Likelihood=-113.87301743352639
Likelihood=-113.8728304916447
Iteration 101: 113.8728304916447
Likelihood=-113.87269776357395
Iteration 102: 113.87269776357395
Likelihood=-113.87264268443307
Iteration 103: 113.87264268443307
Likelihood=-147.0362046356221
Iteration 0: 147.0362046356221
Iteration 1: 147.0362046356221
Likelihood=-137.67479596360235
Iteration 2: 137.67479596360235
Likelihood=-130.32010716014335
Iteration 3: 130.32010716014335
Likelihood=-124.7090435202675
Iteration 4: 124.7090435202675
Likelihood=-120.26852592563822
Iteration 5: 120.26852592563822
Likelihood=-116.64259743740902
Iteration 6: 116.64259743740902
Likelihood=-113.8053061384487
Iteration 7: 113.8053061384487
Likelihood=-111.60668834180161
Iteration 8: 111.60668834180161
Likelihood=-109.66966168923092
Iteration 9: 109.66966168923092
Likelihood=-107.88105625150295
Iteration 10: 107.88105625150295
Likelihood=-106.2530459794298
Iteration 11: 106.2530459794298
Likelihood=-104.78507791845398
Iteration 12: 104.78507791845398
Likelihood=-103.48587441115956
Iteration 13: 103.48587441115956
Likelihood=-102.33143059119882
Iteration 14: 102.33143059119882
Likelihood=-101.3549116106542
Iteration 15: 101.3549116106542
Likelihood=-100.51072110097161
Iteration 16: 100.51072110097161
Likelihood=-99.78958148966738
Iteration 17: 99.78958148966738
Likelihood=-99.19882528828786
Iteration 18: 99.19882528828786
Likelihood=-98.66058203376241
Iteration 19: 98.66058203376241
Likelihood=-98.20179757799835
Iteration 20: 98.20179757799835
Likelihood=-97.80594670036878
Iteration 21: 97.80594670036878
Likelihood=-97.43748766288033
Iteration 22: 97.43748766288033
Likelihood=-97.10013097787647
Iteration 23: 97.10013097787647
Likelihood=-96.79400420869868
Iteration 24: 96.79400420869868
Likelihood=-96.52268499673684
Iteration 25: 96.52268499673684
Likelihood=-96.27710676322576
Iteration 26: 96.27710676322576
Likelihood=-96.05928205915225
Iteration 27: 96.05928205915225
Likelihood=-95.84037450874388
Iteration 28: 95.84037450874388
Likelihood=-95.6415717566413
Iteration 29: 95.6415717566413
Likelihood=-95.4434384021469
Iteration 30: 95.4434384021469
Likelihood=-95.2639756133741
Iteration 31: 95.2639756133741
Likelihood=-95.07335840913369
Iteration 32: 95.07335840913369
Likelihood=-94.90848414167479
Iteration 33: 94.90848414167479
Likelihood=-94.7656187864583
Iteration 34: 94.7656187864583
Likelihood=-94.64330620674755
Iteration 35: 94.64330620674755
Likelihood=-94.55634049084186
Iteration 36: 94.55634049084186
Likelihood=-94.48756011600838
Iteration 37: 94.48756011600838
Likelihood=-94.45570781942939
Iteration 38: 94.45570781942939
Likelihood=-94.41587503272015
Iteration 39: 94.41587503272015
Likelihood=-94.39901034219042
Iteration 40: 94.39901034219042
Likelihood=-94.3647924854913
Iteration 41: 94.3647924854913
Likelihood=-94.36105331878233
Iteration 42: 94.36105331878233
Likelihood=-94.32872173778598
Iteration 43: 94.32872173778598
Likelihood=-94.31846489386508
Iteration 44: 94.31846489386508
Likelihood=-94.30584677411287
Iteration 45: 94.30584677411287
Likelihood=-94.28867852442819
Iteration 46: 94.28867852442819
Likelihood=-94.28652238800449
Likelihood=-94.28001265970751
Iteration 47: 94.28001265970751
Likelihood=-94.26489061815317
Iteration 48: 94.26489061815317
Likelihood=-94.2522507871285
Iteration 49: 94.2522507871285
Likelihood=-94.22469676386206
Iteration 50: 94.22469676386206
Likelihood=-94.19975703004361
Iteration 51: 94.19975703004361
Likelihood=-94.18620740147347
Iteration 52: 94.18620740147347
Likelihood=-94.14787792454402
Iteration 53: 94.14787792454402
Likelihood=-94.13740975344354
Iteration 54: 94.13740975344354
Likelihood=-94.12346821060305
Iteration 55: 94.12346821060305
Likelihood=-94.1120655416876
Iteration 56: 94.1120655416876
Likelihood=-94.09946112019882
Iteration 57: 94.09946112019882
Likelihood=-94.08384440515378
Iteration 58: 94.08384440515378
Likelihood=-94.07190863820806
Iteration 59: 94.07190863820806
Likelihood=-94.05910927619364
Iteration 60: 94.05910927619364
Likelihood=-94.05139183778688
Iteration 61: 94.05139183778688
Likelihood=-94.04362553929191
Iteration 62: 94.04362553929191
Likelihood=-94.04320631230647
Likelihood=-94.03760697010605
Iteration 63: 94.03760697010605
Likelihood=-94.0271783410986
Iteration 64: 94.0271783410986
Likelihood=-94.01869274225282
Iteration 65: 94.01869274225282
Likelihood=-94.01105793305413
Iteration 66: 94.01105793305413
Likelihood=-94.0036667583318
Iteration 67: 94.0036667583318
Likelihood=-93.99904751894833
Iteration 68: 93.99904751894833
Likelihood=-93.99659907301435
Iteration 69: 93.99659907301435
Likelihood=-93.99374854148638
Iteration 70: 93.99374854148638
Likelihood=-93.99184817182851
Iteration 71: 93.99184817182851
Likelihood=-93.9934077818915
Likelihood=-93.99027910146468
Iteration 72: 93.99027910146468
Likelihood=-93.98781561962805
Iteration 73: 93.98781561962805
Likelihood=-93.98614871288422
Iteration 74: 93.98614871288422
Likelihood=-93.98425039785589
Iteration 75: 93.98425039785589
Likelihood=-93.98351474259754
Iteration 76: 93.98351474259754
Likelihood=-93.98295812590209
Iteration 77: 93.98295812590209
Likelihood=-93.98259393213796
Iteration 78: 93.98259393213796
Likelihood=-93.9821564532096
Iteration 79: 93.9821564532096
Likelihood=-93.98212203066291
Likelihood=-93.98192824483225
Iteration 80: 93.98192824483225
Likelihood=-93.9816974136546
Iteration 81: 93.9816974136546
Likelihood=-93.98148439473148
Iteration 82: 93.98148439473148
Likelihood=-93.98126429193846
Iteration 83: 93.98126429193846
Likelihood=-93.98102875875436
Iteration 84: 93.98102875875436
Likelihood=-93.98059240708514
Iteration 85: 93.98059240708514
Likelihood=-93.98020685677983
Iteration 86: 93.98020685677983
Likelihood=-93.97979079344789
Iteration 87: 93.97979079344789
Likelihood=-93.97939682582287
Iteration 88: 93.97939682582287
Likelihood=-93.97920040596621
Iteration 89: 93.97920040596621
Likelihood=-93.97894512870364
Iteration 90: 93.97894512870364
Likelihood=-93.9788199477243
Iteration 91: 93.9788199477243
Likelihood=-93.97856677495207
Iteration 92: 93.97856677495207
Likelihood=-93.9783707019558
Iteration 93: 93.9783707019558
Likelihood=-93.97825962899613
Iteration 94: 93.97825962899613
Likelihood=-93.9781386139698
Iteration 95: 93.9781386139698
Likelihood=-93.97803330514128
Iteration 96: 93.97803330514128
Likelihood=-93.97798796728662
Iteration 97: 93.97798796728662
Likelihood=-162.84777419094215
Iteration 0: 162.84777419094215
Iteration 1: 162.84777419094215
Likelihood=-152.8869358256943
Iteration 2: 152.8869358256943
Likelihood=-145.10060404681542
Iteration 3: 145.10060404681542
Likelihood=-139.6487824809177
Iteration 4: 139.6487824809177
Likelihood=-135.8718779966963
Iteration 5: 135.8718779966963
Likelihood=-133.00531194359496
Iteration 6: 133.00531194359496
Likelihood=-130.52852943461656
Iteration 7: 130.52852943461656
Likelihood=-128.19426738294644
Likelihood=-121.3666596251774
Iteration 8: 121.3666596251774
Likelihood=-119.79724722736795
Iteration 9: 119.79724722736795
Likelihood=-118.3547495094097
Iteration 10: 118.3547495094097
Likelihood=-116.79885931415377
Likelihood=-112.13207363238675
Iteration 11: 112.13207363238675
Likelihood=-111.24764858505753
Iteration 12: 111.24764858505753
Likelihood=-110.56222963031519
Iteration 13: 110.56222963031519
Likelihood=-110.01985268885251
Iteration 14: 110.01985268885251
Likelihood=-109.52128786030589
Iteration 15: 109.52128786030589
Likelihood=-109.12508942166309
Iteration 16: 109.12508942166309
Likelihood=-108.81860494202816
Iteration 17: 108.81860494202816
Likelihood=-108.5286591407222
Iteration 18: 108.5286591407222
Likelihood=-108.2798326495301
Iteration 19: 108.2798326495301
Likelihood=-108.06127675518772
Iteration 20: 108.06127675518772
Likelihood=-107.8505327177867
Iteration 21: 107.8505327177867
Likelihood=-107.67318111845583
Iteration 22: 107.67318111845583
Likelihood=-107.50289643287151
Iteration 23: 107.50289643287151
Likelihood=-107.33585437288532
Iteration 24: 107.33585437288532
Likelihood=-107.21099767811387
Iteration 25: 107.21099767811387
Likelihood=-107.09820613365525
Iteration 26: 107.09820613365525
Likelihood=-106.96873537722337
Iteration 27: 106.96873537722337
Likelihood=-106.88322714584145
Iteration 28: 106.88322714584145
Likelihood=-106.76221668631986
Iteration 29: 106.76221668631986
Likelihood=-106.69933355219939
Iteration 30: 106.69933355219939
Likelihood=-106.65162830570966
Iteration 31: 106.65162830570966
Likelihood=-106.61196178165453
Iteration 32: 106.61196178165453
Likelihood=-106.57707928858603
Iteration 33: 106.57707928858603
Likelihood=-106.53514518198831
Iteration 34: 106.53514518198831
Likelihood=-106.50226489734445
Iteration 35: 106.50226489734445
Likelihood=-106.48263379353867
Iteration 36: 106.48263379353867
Likelihood=-106.47294168656624
Iteration 37: 106.47294168656624
Likelihood=-106.4584609528838
Iteration 38: 106.4584609528838
Likelihood=-106.44475986463883
Iteration 39: 106.44475986463883
Likelihood=-106.4296655222602
Iteration 40: 106.4296655222602
Likelihood=-106.4113021394044
Iteration 41: 106.4113021394044
Likelihood=-106.39842625324488
Iteration 42: 106.39842625324488
Likelihood=-106.38358961714033
Iteration 43: 106.38358961714033
Likelihood=-106.36862262339015
Iteration 44: 106.36862262339015
Likelihood=-106.35189548627328
Iteration 45: 106.35189548627328
Likelihood=-106.33377101107213
Iteration 46: 106.33377101107213
Likelihood=-106.31358589938057
Iteration 47: 106.31358589938057
Likelihood=-106.29062596198929
Iteration 48: 106.29062596198929
Likelihood=-106.26663924170957
Iteration 49: 106.26663924170957
Likelihood=-106.24024868548426
Iteration 50: 106.24024868548426
Likelihood=-106.21007486823916
Iteration 51: 106.21007486823916
Likelihood=-106.15319140053558
Iteration 52: 106.15319140053558
Likelihood=-106.11518208691317
Iteration 53: 106.11518208691317
Likelihood=-106.08280303198703
Iteration 54: 106.08280303198703
Likelihood=-106.06689986594392
Iteration 55: 106.06689986594392
Likelihood=-106.04990111107278
Iteration 56: 106.04990111107278
Likelihood=-106.03815223963689
Iteration 57: 106.03815223963689
Likelihood=-106.0215316521945
Iteration 58: 106.0215316521945
Likelihood=-106.01086184030238
Iteration 59: 106.01086184030238
Likelihood=-105.99183948219704
Iteration 60: 105.99183948219704
Likelihood=-105.98401532663986
Iteration 61: 105.98401532663986
Likelihood=-105.97483663470742
Iteration 62: 105.97483663470742
Likelihood=-105.96051473749856
Iteration 63: 105.96051473749856
Likelihood=-105.97118948013356
Likelihood=-105.95102746051072
Iteration 64: 105.95102746051072
Likelihood=-105.93373516697723
Iteration 65: 105.93373516697723
Likelihood=-105.91594853956838
Iteration 66: 105.91594853956838
Likelihood=-105.9034894691205
Iteration 67: 105.9034894691205
Likelihood=-105.90405917698024
Likelihood=-105.89733191722631
Iteration 68: 105.89733191722631
Likelihood=-105.88898908177232
Iteration 69: 105.88898908177232
Likelihood=-105.88138521266337
Iteration 70: 105.88138521266337
Likelihood=-105.87319826054886
Iteration 71: 105.87319826054886
Likelihood=-105.86631885981879
Iteration 72: 105.86631885981879
Likelihood=-105.85546283750058
Iteration 73: 105.85546283750058
Likelihood=-105.8531682491405
Iteration 74: 105.8531682491405
Likelihood=-105.84976766938898
Iteration 75: 105.84976766938898
Likelihood=-105.84671765785804
Iteration 76: 105.84671765785804
Likelihood=-105.8455303245368
Iteration 77: 105.8455303245368
Likelihood=-105.84266639845384
Iteration 78: 105.84266639845384
Likelihood=-105.84167021131265
Iteration 79: 105.84167021131265
Likelihood=-105.84064888311038
Iteration 80: 105.84064888311038
Likelihood=-105.83843312449171
Iteration 81: 105.83843312449171
Likelihood=-105.83846841899685
Likelihood=-105.83666148254014
Iteration 82: 105.83666148254014
Likelihood=-105.83350094490542
Iteration 83: 105.83350094490542
Likelihood=-105.8311343822241
Iteration 84: 105.8311343822241
Likelihood=-105.82872386618772
Iteration 85: 105.82872386618772
Likelihood=-105.82706850326521
Iteration 86: 105.82706850326521
Likelihood=-105.82448358305766
Iteration 87: 105.82448358305766
Likelihood=-105.82262308694487
Iteration 88: 105.82262308694487
Likelihood=-105.82101999160061
Iteration 89: 105.82101999160061
Likelihood=-105.8197593658279
Iteration 90: 105.8197593658279
Likelihood=-105.81877045236679
Iteration 91: 105.81877045236679
Likelihood=-105.81759178711658
Iteration 92: 105.81759178711658
Likelihood=-105.81633894991936
Iteration 93: 105.81633894991936
Likelihood=-105.81305105687203
Iteration 94: 105.81305105687203
Likelihood=-105.80994431647288
Iteration 95: 105.80994431647288
Likelihood=-105.8065233522871
Iteration 96: 105.8065233522871
Likelihood=-105.80282666826325
Iteration 97: 105.80282666826325
Likelihood=-105.79923314493355
Iteration 98: 105.79923314493355
Likelihood=-105.7970056913958
Iteration 99: 105.7970056913958
Likelihood=-105.79124624767925
Iteration 100: 105.79124624767925
Likelihood=-105.78843571899756
Iteration 101: 105.78843571899756
Likelihood=-105.78330896877988
Iteration 102: 105.78330896877988
Likelihood=-105.78023546894846
Iteration 103: 105.78023546894846
Likelihood=-105.77650659848254
Iteration 104: 105.77650659848254
Likelihood=-105.77481346543327
Iteration 105: 105.77481346543327
Likelihood=-105.77422932110954
Iteration 106: 105.77422932110954
Likelihood=-105.77341945735034
Iteration 107: 105.77341945735034
Likelihood=-105.77422344698682
Likelihood=-105.77289049297528
Iteration 108: 105.77289049297528
Likelihood=-105.77205168743238
Iteration 109: 105.77205168743238
Likelihood=-105.77166997332374
Iteration 110: 105.77166997332374
Likelihood=-105.77140480416112
Iteration 111: 105.77140480416112
Likelihood=-105.77115753710989
Iteration 112: 105.77115753710989
Likelihood=-105.77066531163202
Iteration 113: 105.77066531163202
Likelihood=-105.77126113770912
Likelihood=-105.77053940770647
Iteration 114: 105.77053940770647
Likelihood=-105.77036226598227
Iteration 115: 105.77036226598227
Likelihood=-105.770189782483
Iteration 116: 105.770189782483
Likelihood=-105.77012382664785
Iteration 117: 105.77012382664785
Likelihood=-148.06015535512643
Iteration 0: 148.06015535512643
Iteration 1: 148.06015535512643
Likelihood=-140.22892944326625
Iteration 2: 140.22892944326625
Likelihood=-133.76566152237626
Iteration 3: 133.76566152237626
Likelihood=-128.29165603862688
Likelihood=-113.40481003919766
Iteration 4: 113.40481003919766
Likelihood=-110.74019096261729
Iteration 5: 110.74019096261729
Likelihood=-108.23542720008923
Iteration 6: 108.23542720008923
Likelihood=-105.84863190930484
Iteration 7: 105.84863190930484
Likelihood=-103.61533239840094
Iteration 8: 103.61533239840094
Likelihood=-101.62045477551936
Iteration 9: 101.62045477551936
Likelihood=-99.81184492217706
Iteration 10: 99.81184492217706
Likelihood=-98.2009180652183
Iteration 11: 98.2009180652183
Likelihood=-96.82075408352591
Iteration 12: 96.82075408352591
Likelihood=-95.59611556342641
Iteration 13: 95.59611556342641
Likelihood=-94.61406091276649
Iteration 14: 94.61406091276649
Likelihood=-93.73669922807107
Iteration 15: 93.73669922807107
Likelihood=-93.00653908638779
Iteration 16: 93.00653908638779
Likelihood=-92.40939768372978
Iteration 17: 92.40939768372978
Likelihood=-91.91110043218123
Iteration 18: 91.91110043218123
Likelihood=-91.49655763257246
Iteration 19: 91.49655763257246
Likelihood=-91.19010013687918
Iteration 20: 91.19010013687918
Likelihood=-90.91151664235564
Iteration 21: 90.91151664235564
Likelihood=-90.71126378616411
Iteration 22: 90.71126378616411
Likelihood=-90.52614040444243
Iteration 23: 90.52614040444243
Likelihood=-90.3764744452832
Iteration 24: 90.3764744452832
Likelihood=-90.25407851153005
Iteration 25: 90.25407851153005
Likelihood=-90.15947539503073
Iteration 26: 90.15947539503073
Likelihood=-90.08706961286829
Iteration 27: 90.08706961286829
Likelihood=-90.01874620309745
Iteration 28: 90.01874620309745
Likelihood=-89.9616474222272
Iteration 29: 89.9616474222272
Likelihood=-89.91545985929675
Iteration 30: 89.91545985929675
Likelihood=-89.87824803017398
Iteration 31: 89.87824803017398
Likelihood=-89.85005061026641
Iteration 32: 89.85005061026641
Likelihood=-89.82361340881383
Iteration 33: 89.82361340881383
Likelihood=-89.8047321954726
Iteration 34: 89.8047321954726
Likelihood=-89.79162047062607
Iteration 35: 89.79162047062607
Likelihood=-89.78464829471302
Iteration 36: 89.78464829471302
Likelihood=-89.78277001545244
Iteration 37: 89.78277001545244
Likelihood=-89.77907612993403
Iteration 38: 89.77907612993403
Likelihood=-89.77484659012369
Iteration 39: 89.77484659012369
Likelihood=-89.76801331439113
Iteration 40: 89.76801331439113
Likelihood=-89.76105066834357
Iteration 41: 89.76105066834357
Likelihood=-89.77197710002727
Likelihood=-89.75818284299746
Iteration 42: 89.75818284299746
Likelihood=-89.75474920718275
Iteration 43: 89.75474920718275
Likelihood=-89.7535116143329
Iteration 44: 89.7535116143329
Likelihood=-89.75242146719181
Iteration 45: 89.75242146719181
Likelihood=-89.75125298483957
Iteration 46: 89.75125298483957
Likelihood=-89.74956786685169
Iteration 47: 89.74956786685169
Likelihood=-89.7479514913953
Iteration 48: 89.7479514913953
Likelihood=-89.7462002161253
Iteration 49: 89.7462002161253
Likelihood=-89.74468813110609
Iteration 50: 89.74468813110609
Likelihood=-89.74236468052833
Iteration 51: 89.74236468052833
Likelihood=-89.74105559622105
Iteration 52: 89.74105559622105
Likelihood=-89.7393652783067
Iteration 53: 89.7393652783067
Likelihood=-89.7382878227186
Iteration 54: 89.7382878227186
Likelihood=-89.73729942857761
Iteration 55: 89.73729942857761
Likelihood=-89.73668268931742
Iteration 56: 89.73668268931742
Likelihood=-89.73595295021548
Iteration 57: 89.73595295021548
Likelihood=-89.73544577273731
Iteration 58: 89.73544577273731
Likelihood=-89.73502736185134
Iteration 59: 89.73502736185134
Likelihood=-89.7344883798471
Iteration 60: 89.7344883798471
Likelihood=-89.73451298169498
Likelihood=-89.73437718223563
Iteration 61: 89.73437718223563
Likelihood=-89.73425994040127
Iteration 62: 89.73425994040127
Likelihood=-89.73402727058607
Iteration 63: 89.73402727058607
Likelihood=-89.733744090377
Iteration 64: 89.733744090377
Likelihood=-89.73346369055841
Iteration 65: 89.73346369055841
Likelihood=-89.73329162858084
Iteration 66: 89.73329162858084
Likelihood=-89.73314691280454
Iteration 67: 89.73314691280454
Likelihood=-89.73302038550587
Iteration 68: 89.73302038550587
Likelihood=-89.73288327282829
Iteration 69: 89.73288327282829
Likelihood=-89.73273923766045
Iteration 70: 89.73273923766045
Likelihood=-89.7327022218903
Iteration 71: 89.7327022218903
Likelihood=-150.88723270612343
Iteration 0: 150.88723270612343
Iteration 1: 150.88723270612343
Likelihood=-142.19140588466956
Iteration 2: 142.19140588466956
Likelihood=-135.357624427023
Iteration 3: 135.357624427023
Likelihood=-130.12090357850505
Iteration 4: 130.12090357850505
Likelihood=-125.94763726346315
Iteration 5: 125.94763726346315
Likelihood=-122.46400747699971
Iteration 6: 122.46400747699971
Likelihood=-119.47071771227246
Iteration 7: 119.47071771227246
Likelihood=-116.87946317440083
Iteration 8: 116.87946317440083
Likelihood=-114.51123381889295
Iteration 9: 114.51123381889295
Likelihood=-112.45537240741741
Iteration 10: 112.45537240741741
Likelihood=-110.69722218222111
Iteration 11: 110.69722218222111
Likelihood=-109.13433689620172
Iteration 12: 109.13433689620172
Likelihood=-107.86527606749542
Iteration 13: 107.86527606749542
Likelihood=-106.78379706697044
Iteration 14: 106.78379706697044
Likelihood=-105.90270523193495
Iteration 15: 105.90270523193495
Likelihood=-105.17529841928342
Iteration 16: 105.17529841928342
Likelihood=-104.54189449991792
Iteration 17: 104.54189449991792
Likelihood=-104.03000187283857
Iteration 18: 104.03000187283857
Likelihood=-103.58296176768458
Iteration 19: 103.58296176768458
Likelihood=-103.191017410115
Iteration 20: 103.191017410115
Likelihood=-102.85163179894052
Iteration 21: 102.85163179894052
Likelihood=-102.53825609753119
Iteration 22: 102.53825609753119
Likelihood=-102.3415445807511
Iteration 23: 102.3415445807511
Likelihood=-102.1409938997553
Iteration 24: 102.1409938997553
Likelihood=-102.015828125535
Iteration 25: 102.015828125535
Likelihood=-101.94920758665097
Iteration 26: 101.94920758665097
Likelihood=-101.89917265598716
Iteration 27: 101.89917265598716
Likelihood=-101.84387145990144
Iteration 28: 101.84387145990144
Likelihood=-101.75923518692834
Iteration 29: 101.75923518692834
Likelihood=-101.6855910105832
Iteration 30: 101.6855910105832
Likelihood=-101.61043636095171
Iteration 31: 101.61043636095171
Likelihood=-101.55827023942992
Iteration 32: 101.55827023942992
Likelihood=-101.52807387455537
Iteration 33: 101.52807387455537
Likelihood=-101.49950299310133
Iteration 34: 101.49950299310133
Likelihood=-101.47731525842953
Iteration 35: 101.47731525842953
Likelihood=-101.4574743245225
Iteration 36: 101.4574743245225
Likelihood=-101.43314278621345
Iteration 37: 101.43314278621345
Likelihood=-101.41591754219083
Iteration 38: 101.41591754219083
Likelihood=-101.39979132559284
Iteration 39: 101.39979132559284
Likelihood=-101.38758083564089
Iteration 40: 101.38758083564089
Likelihood=-101.38266869111708
Iteration 41: 101.38266869111708
Likelihood=-101.3900065149708
Likelihood=-101.378658569181
Iteration 42: 101.378658569181
Likelihood=-101.3727919389736
Iteration 43: 101.3727919389736
Likelihood=-101.36654823510801
Iteration 44: 101.36654823510801
Likelihood=-101.35801768409092
Iteration 45: 101.35801768409092
Likelihood=-101.36533878787621
Likelihood=-101.35612529161878
Iteration 46: 101.35612529161878
Likelihood=-101.35422868162466
Iteration 47: 101.35422868162466
Likelihood=-101.35196406442499
Iteration 48: 101.35196406442499
Likelihood=-101.34994008629567
Iteration 49: 101.34994008629567
Likelihood=-101.3480653781742
Iteration 50: 101.3480653781742
Likelihood=-101.34450803608675
Iteration 51: 101.34450803608675
Likelihood=-101.3404798705955
Iteration 52: 101.3404798705955
Likelihood=-101.33791380389559
Iteration 53: 101.33791380389559
Likelihood=-101.334877538541
Iteration 54: 101.334877538541
Likelihood=-101.33325233592268
Iteration 55: 101.33325233592268
Likelihood=-101.33028876902263
Iteration 56: 101.33028876902263
Likelihood=-101.3279780346613
Iteration 57: 101.3279780346613
Likelihood=-101.32608234289569
Iteration 58: 101.32608234289569
Likelihood=-101.3251801607341
Iteration 59: 101.3251801607341
Likelihood=-101.32450164916618
Iteration 60: 101.32450164916618
Likelihood=-101.32385439690808
Iteration 61: 101.32385439690808
Likelihood=-101.32275141600847
Iteration 62: 101.32275141600847
Likelihood=-101.32104406795501
Iteration 63: 101.32104406795501
Likelihood=-101.31878938818033
Iteration 64: 101.31878938818033
Likelihood=-101.31727086705982
Iteration 65: 101.31727086705982
Likelihood=-101.31602415956749
Iteration 66: 101.31602415956749
Likelihood=-101.31559619075962
Iteration 67: 101.31559619075962
Likelihood=-101.31495059133371
Iteration 68: 101.31495059133371
Likelihood=-101.3141696914184
Iteration 69: 101.3141696914184
Likelihood=-101.31393084297767
Iteration 70: 101.31393084297767
Likelihood=-101.31321086185427
Iteration 71: 101.31321086185427
Likelihood=-101.31290090321951
Iteration 72: 101.31290090321951
Likelihood=-101.31253499740642
Iteration 73: 101.31253499740642
Likelihood=-101.3119619465831
Iteration 74: 101.3119619465831
Likelihood=-101.313385272704
Likelihood=-101.31177191382038
Iteration 75: 101.31177191382038
Likelihood=-101.31137776023351
Iteration 76: 101.31137776023351
Likelihood=-101.31104766016654
Iteration 77: 101.31104766016654
Likelihood=-101.31067606558156
Iteration 78: 101.31067606558156
Likelihood=-101.31046397757993
Iteration 79: 101.31046397757993
Likelihood=-101.3103105587399
Iteration 80: 101.3103105587399
Likelihood=-101.31013176399853
Iteration 81: 101.31013176399853
Likelihood=-101.31002854471171
Iteration 82: 101.31002854471171
Likelihood=-101.30992980713361
Iteration 83: 101.30992980713361
Likelihood=-156.82825756593755
Iteration 0: 156.82825756593755
Iteration 1: 156.82825756593755
Likelihood=-150.1716886145252
Iteration 2: 150.1716886145252
Likelihood=-144.99271595414072
Iteration 3: 144.99271595414072
Likelihood=-140.79510965233
Iteration 4: 140.79510965233
Likelihood=-137.1508104622596
Likelihood=-126.91191342371724
Iteration 5: 126.91191342371724
Likelihood=-124.91499020078406
Iteration 6: 124.91499020078406
Likelihood=-123.14054389550368
Iteration 7: 123.14054389550368
Likelihood=-121.40899537368938
Iteration 8: 121.40899537368938
Likelihood=-119.90658488988068
Iteration 9: 119.90658488988068
Likelihood=-118.59156267839239
Iteration 10: 118.59156267839239
Likelihood=-117.39703917702376
Iteration 11: 117.39703917702376
Likelihood=-116.43038838762315
Iteration 12: 116.43038838762315
Likelihood=-115.54914594766522
Iteration 13: 115.54914594766522
Likelihood=-114.81115986931935
Iteration 14: 114.81115986931935
Likelihood=-114.23125085203402
Iteration 15: 114.23125085203402
Likelihood=-113.65757304696592
Iteration 16: 113.65757304696592
Likelihood=-113.18707992735304
Iteration 17: 113.18707992735304
Likelihood=-112.74406056063162
Iteration 18: 112.74406056063162
Likelihood=-112.35840824589016
Iteration 19: 112.35840824589016
Likelihood=-112.03040101847198
Iteration 20: 112.03040101847198
Likelihood=-111.70606560099911
Iteration 21: 111.70606560099911
Likelihood=-111.40821013885117
Iteration 22: 111.40821013885117
Likelihood=-111.10959865769885
Likelihood=-110.22134421741929
Iteration 23: 110.22134421741929
Likelihood=-110.03968563798946
Iteration 24: 110.03968563798946
Likelihood=-109.90094776169099
Iteration 25: 109.90094776169099
Likelihood=-109.75782786724231
Iteration 26: 109.75782786724231
Likelihood=-109.63183606205348
Iteration 27: 109.63183606205348
Likelihood=-109.52932116115642
Iteration 28: 109.52932116115642
Likelihood=-109.44171765134335
Iteration 29: 109.44171765134335
Likelihood=-109.36410131419375
Iteration 30: 109.36410131419375
Likelihood=-109.30819744604858
Iteration 31: 109.30819744604858
Likelihood=-109.25924098314623
Iteration 32: 109.25924098314623
Likelihood=-109.22381497898985
Iteration 33: 109.22381497898985
Likelihood=-109.19351562217031
Iteration 34: 109.19351562217031
Likelihood=-109.17245458999568
Iteration 35: 109.17245458999568
Likelihood=-109.15618656428441
Iteration 36: 109.15618656428441
Likelihood=-109.14017622510092
Iteration 37: 109.14017622510092
Likelihood=-109.13129894094237
Iteration 38: 109.13129894094237
Likelihood=-109.11136692275835
Iteration 39: 109.11136692275835
Likelihood=-109.09583214950617
Iteration 40: 109.09583214950617
Likelihood=-109.08033529593173
Iteration 41: 109.08033529593173
Likelihood=-109.06344113330562
Iteration 42: 109.06344113330562
Likelihood=-109.0529409582263
Iteration 43: 109.0529409582263
Likelihood=-109.04489413414285
Iteration 44: 109.04489413414285
Likelihood=-109.03904267277811
Iteration 45: 109.03904267277811
Likelihood=-109.0300876283264
Iteration 46: 109.0300876283264
Likelihood=-109.02468823252379
Iteration 47: 109.02468823252379
Likelihood=-109.01488677186782
Iteration 48: 109.01488677186782
Likelihood=-109.0065575647089
Iteration 49: 109.0065575647089
Likelihood=-108.99965192409555
Iteration 50: 108.99965192409555
Likelihood=-108.99379466237421
Iteration 51: 108.99379466237421
Likelihood=-108.98907871638976
Iteration 52: 108.98907871638976
Likelihood=-108.98534866266053
Iteration 53: 108.98534866266053
Likelihood=-108.98279953855915
Iteration 54: 108.98279953855915
Likelihood=-108.98061448337482
Iteration 55: 108.98061448337482
Likelihood=-108.97836083119041
Iteration 56: 108.97836083119041
Likelihood=-108.97423455946931
Iteration 57: 108.97423455946931
Likelihood=-108.97405807906254
Likelihood=-108.97270109241437
Iteration 58: 108.97270109241437
Likelihood=-108.971796451148
Iteration 59: 108.971796451148
Likelihood=-108.97021469858177
Iteration 60: 108.97021469858177
Likelihood=-108.96972178022791
Iteration 61: 108.96972178022791
Likelihood=-108.96897001432913
Iteration 62: 108.96897001432913
Likelihood=-108.96849702846056
Iteration 63: 108.96849702846056
Likelihood=-108.968125699711
Iteration 64: 108.968125699711
Likelihood=-108.96718666116249
Iteration 65: 108.96718666116249
Likelihood=-108.9678317814077
Likelihood=-108.96677574701825
Iteration 66: 108.96677574701825
Likelihood=-108.96615587449016
Iteration 67: 108.96615587449016
Likelihood=-108.96576808172657
Iteration 68: 108.96576808172657
Likelihood=-108.96540932089312
Iteration 69: 108.96540932089312
Likelihood=-108.96514299690706
Iteration 70: 108.96514299690706
Likelihood=-108.96493185999168
Iteration 71: 108.96493185999168
Likelihood=-108.96478841610198
Iteration 72: 108.96478841610198
Likelihood=-108.96467705490404
Iteration 73: 108.96467705490404
Likelihood=-108.96453739329505
Iteration 74: 108.96453739329505
Likelihood=-108.9643864841734
Iteration 75: 108.9643864841734
Likelihood=-108.9642095363806
Iteration 76: 108.9642095363806
Likelihood=-108.96406508977508
Iteration 77: 108.96406508977508
Likelihood=-108.96393876814746
Iteration 78: 108.96393876814746
Likelihood=-108.96384923803494
Iteration 79: 108.96384923803494
Likelihood=-169.1137395064773
Iteration 0: 169.1137395064773
Iteration 1: 169.1137395064773
Likelihood=-161.1730193455806
Iteration 2: 161.1730193455806
Likelihood=-155.16298648291195
Iteration 3: 155.16298648291195
Likelihood=-150.52313728320615
Iteration 4: 150.52313728320615
Likelihood=-146.67403093914774
Iteration 5: 146.67403093914774
Likelihood=-143.33622516339148
Likelihood=-133.97517038468692
Iteration 6: 133.97517038468692
Likelihood=-132.0402679327921
Iteration 7: 132.0402679327921
Likelihood=-130.50180407350777
Iteration 8: 130.50180407350777
Likelihood=-129.0304855264961
Iteration 9: 129.0304855264961
Likelihood=-127.71340733695762
Iteration 10: 127.71340733695762
Likelihood=-126.6441531079003
Iteration 11: 126.6441531079003
Likelihood=-125.77430233084277
Iteration 12: 125.77430233084277
Likelihood=-125.03359787254476
Iteration 13: 125.03359787254476
Likelihood=-124.45174398499755
Iteration 14: 124.45174398499755
Likelihood=-123.94535815015945
Iteration 15: 123.94535815015945
Likelihood=-123.51201407087025
Iteration 16: 123.51201407087025
Likelihood=-123.16733646709501
Iteration 17: 123.16733646709501
Likelihood=-122.8411855448735
Iteration 18: 122.8411855448735
Likelihood=-122.56728440811602
Iteration 19: 122.56728440811602
Likelihood=-122.31080675342396
Iteration 20: 122.31080675342396
Likelihood=-122.08931870181283
Iteration 21: 122.08931870181283
Likelihood=-121.87579355295928
Iteration 22: 121.87579355295928
Likelihood=-121.69104528908683
Iteration 23: 121.69104528908683
Likelihood=-121.51632624086992
Iteration 24: 121.51632624086992
Likelihood=-121.37936864430661
Iteration 25: 121.37936864430661
Likelihood=-121.30330403652896
Iteration 26: 121.30330403652896
Likelihood=-121.19769130085035
Iteration 27: 121.19769130085035
Likelihood=-121.12184484987158
Iteration 28: 121.12184484987158
Likelihood=-121.08099876462637
Iteration 29: 121.08099876462637
Likelihood=-121.05759156095773
Iteration 30: 121.05759156095773
Likelihood=-121.04334514454247
Iteration 31: 121.04334514454247
Likelihood=-121.01556957096153
Iteration 32: 121.01556957096153
Likelihood=-120.99247752856162
Iteration 33: 120.99247752856162
Likelihood=-120.96612738500575
Iteration 34: 120.96612738500575
Likelihood=-120.9367991643535
Iteration 35: 120.9367991643535
Likelihood=-120.90681924128042
Iteration 36: 120.90681924128042
Likelihood=-120.88168560647524
Iteration 37: 120.88168560647524
Likelihood=-120.85820067075778
Iteration 38: 120.85820067075778
Likelihood=-120.83787057037128
Iteration 39: 120.83787057037128
Likelihood=-120.82038829812427
Iteration 40: 120.82038829812427
Likelihood=-120.80442841419503
Iteration 41: 120.80442841419503
Likelihood=-120.79629583479178
Iteration 42: 120.79629583479178
Likelihood=-120.78269893073242
Iteration 43: 120.78269893073242
Likelihood=-120.77544099343451
Iteration 44: 120.77544099343451
Likelihood=-120.7689171475859
Iteration 45: 120.7689171475859
Likelihood=-120.76761199210935
Iteration 46: 120.76761199210935
Likelihood=-120.76446245370289
Iteration 47: 120.76446245370289
Likelihood=-120.76364674095714
Iteration 48: 120.76364674095714
Likelihood=-120.76207857730607
Iteration 49: 120.76207857730607
Likelihood=-120.76056411730218
Iteration 50: 120.76056411730218
Likelihood=-120.76084326201752
Likelihood=-120.75959956575998
Iteration 51: 120.75959956575998
Likelihood=-120.75831987215001
Iteration 52: 120.75831987215001
Likelihood=-120.75745064917413
Iteration 53: 120.75745064917413
Likelihood=-120.75564218582667
Iteration 54: 120.75564218582667
Likelihood=-120.75311459096676
Iteration 55: 120.75311459096676
Likelihood=-120.74941645544885
Iteration 56: 120.74941645544885
Likelihood=-120.74242416768905
Iteration 57: 120.74242416768905
Likelihood=-120.73446223695781
Likelihood=-120.71867078867328
Likelihood=-120.72236561999937
Likelihood=-120.71378244669859
Iteration 58: 120.71378244669859
Likelihood=-120.70999693919627
Iteration 59: 120.70999693919627
Likelihood=-120.6865164857207
Iteration 60: 120.6865164857207
Likelihood=-120.65458144412054
Iteration 61: 120.65458144412054
Likelihood=-120.63713804060646
Iteration 62: 120.63713804060646
Likelihood=-120.62392450812429
Iteration 63: 120.62392450812429
Likelihood=-120.61804079440456
Iteration 64: 120.61804079440456
Likelihood=-120.61423825612408
Iteration 65: 120.61423825612408
Likelihood=-120.61203946781137
Iteration 66: 120.61203946781137
Likelihood=-120.60878041294754
Iteration 67: 120.60878041294754
Likelihood=-120.6062360746743
Iteration 68: 120.6062360746743
Likelihood=-120.60697065146549
Likelihood=-120.60520127695966
Iteration 69: 120.60520127695966
Likelihood=-120.60425313714461
Iteration 70: 120.60425313714461
Likelihood=-120.60381606972439
Iteration 71: 120.60381606972439
Likelihood=-120.60345720505265
Iteration 72: 120.60345720505265
Likelihood=-120.60310816762693
Iteration 73: 120.60310816762693
Likelihood=-120.60288290741371
Iteration 74: 120.60288290741371
Likelihood=-120.60256926882809
Iteration 75: 120.60256926882809
Likelihood=-120.60210092069502
Iteration 76: 120.60210092069502
Likelihood=-120.60180271307284
Iteration 77: 120.60180271307284
Likelihood=-120.60145235532838
Iteration 78: 120.60145235532838
Likelihood=-120.60107231756953
Iteration 79: 120.60107231756953
Likelihood=-120.60022259551604
Iteration 80: 120.60022259551604
Likelihood=-120.59953301667797
Iteration 81: 120.59953301667797
Likelihood=-120.59865285572661
Iteration 82: 120.59865285572661
Likelihood=-120.59773216670573
Iteration 83: 120.59773216670573
Likelihood=-120.59606061569035
Iteration 84: 120.59606061569035
Likelihood=-120.59248971027412
Iteration 85: 120.59248971027412
Likelihood=-120.58806206761803
Iteration 86: 120.58806206761803
Likelihood=-120.5850526209613
Iteration 87: 120.5850526209613
Likelihood=-120.58075653310762
Iteration 88: 120.58075653310762
Likelihood=-120.57243249344057
Iteration 89: 120.57243249344057
Likelihood=-120.56519319422951
Iteration 90: 120.56519319422951
Likelihood=-120.56595999184245
Likelihood=-120.55716085224088
Iteration 91: 120.55716085224088
Likelihood=-120.55018900742125
Iteration 92: 120.55018900742125
Likelihood=-120.54230373137688
Iteration 93: 120.54230373137688
Likelihood=-120.54086875295013
Iteration 94: 120.54086875295013
Likelihood=-120.53873381506928
Iteration 95: 120.53873381506928
Likelihood=-120.53656411469018
Iteration 96: 120.53656411469018
Likelihood=-120.53516711282558
Iteration 97: 120.53516711282558
Likelihood=-120.53435040967213
Iteration 98: 120.53435040967213
Likelihood=-120.53365436689863
Iteration 99: 120.53365436689863
Likelihood=-120.533059687275
Iteration 100: 120.533059687275
Likelihood=-120.53252835096954
Iteration 101: 120.53252835096954
Likelihood=-120.53182966249379
Iteration 102: 120.53182966249379
Likelihood=-120.53156458841235
Iteration 103: 120.53156458841235
Likelihood=-120.53109841863892
Iteration 104: 120.53109841863892
Likelihood=-120.53068560067194
Iteration 105: 120.53068560067194
Likelihood=-120.53012998396065
Iteration 106: 120.53012998396065
Likelihood=-120.52948675088109
Iteration 107: 120.52948675088109
Likelihood=-120.528197046712
Iteration 108: 120.528197046712
Likelihood=-120.52846977623808
Likelihood=-120.52752201273415
Iteration 109: 120.52752201273415
Likelihood=-120.52661139923428
Iteration 110: 120.52661139923428
Likelihood=-120.5250218963221
Iteration 111: 120.5250218963221
Likelihood=-120.523140648237
Iteration 112: 120.523140648237
Likelihood=-120.52048425045837
Iteration 113: 120.52048425045837
Likelihood=-120.5175343601697
Iteration 114: 120.5175343601697
Likelihood=-120.51408932750348
Iteration 115: 120.51408932750348
Likelihood=-120.5112232985452
Iteration 116: 120.5112232985452
Likelihood=-120.50790628581336
Iteration 117: 120.50790628581336
Likelihood=-120.50571999786865
Iteration 118: 120.50571999786865
Likelihood=-120.5028933005461
Iteration 119: 120.5028933005461
Likelihood=-120.5013088120092
Iteration 120: 120.5013088120092
Likelihood=-120.49934195870227
Iteration 121: 120.49934195870227
Likelihood=-120.49762512849813
Iteration 122: 120.49762512849813
Likelihood=-120.4968148202125
Iteration 123: 120.4968148202125
Likelihood=-120.49623176543173
Iteration 124: 120.49623176543173
Likelihood=-120.49560745723073
Iteration 125: 120.49560745723073
Likelihood=-120.49526657937517
Iteration 126: 120.49526657937517
Likelihood=-120.49489935779476
Iteration 127: 120.49489935779476
Likelihood=-120.49441025390591
Iteration 128: 120.49441025390591
Likelihood=-120.49409697332423
Iteration 129: 120.49409697332423
Likelihood=-120.4939555854536
Iteration 130: 120.4939555854536
Likelihood=-120.49360399116388
Iteration 131: 120.49360399116388
Likelihood=-120.49336819323452
Iteration 132: 120.49336819323452
Likelihood=-120.49306168286247
Iteration 133: 120.49306168286247
Likelihood=-120.49264881476704
Iteration 134: 120.49264881476704
Likelihood=-120.49235415957916
Iteration 135: 120.49235415957916
Likelihood=-120.49186616032095
Iteration 136: 120.49186616032095
Likelihood=-120.4922806198214
Likelihood=-120.49164694010359
Iteration 137: 120.49164694010359
Likelihood=-120.49137250785817
Iteration 138: 120.49137250785817
Likelihood=-120.49122505983418
Iteration 139: 120.49122505983418
Likelihood=-120.49109341096862
Iteration 140: 120.49109341096862
Likelihood=-120.49099675353088
Iteration 141: 120.49099675353088
BEST SCORE FOUND : -1029.3684033248646
	Command being timed: "../target/release/gtr_optimize data/random/tree_64.nwk data/sim/alignment_64_10.fasta local"
	User time (seconds): 2.39
	System time (seconds): 0.01
	Percent of CPU this job got: 99%
	Elapsed (wall clock) time (h:mm:ss or m:ss): 0:02.42
	Average shared text size (kbytes): 0
	Average unshared data size (kbytes): 0
	Average stack size (kbytes): 0
	Average total size (kbytes): 0
	Maximum resident set size (kbytes): 4788
	Average resident set size (kbytes): 0
	Major (requiring I/O) page faults: 0
	Minor (reclaiming a frame) page faults: 1246
	Voluntary context switches: 10
	Involuntary context switches: 915
	Swaps: 0
	File system inputs: 0
	File system outputs: 136
	Socket messages sent: 0
	Socket messages received: 0
	Signals delivered: 0
	Page size (bytes): 4096
	Exit status: 0
