# Supplementary material for: Phylograd: fast column-specific calculation of substitution model gradients
Source: BMC Bioinformatics. 2025 Dec 23;27:20. doi: 10.1186/s12859-025-06353-4 (PMC12836810; doi:10.1186/s12859-025-06353-4)
Supplement: Supplementary file 1 — (zip 4800 KB) [file 12859_2025_6353_MOESM1_ESM.zip › alignment_64_10_5.single_iqtree.log]

IQ-TREE version 3.0.1 for Linux x86 64-bit built Nov  7 2025
Developed by Bui Quang Minh, Thomas Wong, Nhan Ly-Trong, Huaiyan Ren
Contributed by Lam-Tung Nguyen, Dominik Schrempf, Chris Bielow,
Olga Chernomor, Michael Woodhams, Diep Thi Hoang, Heiko Schmidt

Host:    ngs01 (AVX2, FMA3, 251 GB RAM)
Command: ./iqtree3 -s data/sim/alignment_64_10.fasta -nt 5 -q data/partition_10_iqtree.txt --redo -te data/random/tree_64.nwk -blfix -pre data/sim/alignment_64_10_5.single_iqtree.log
Seed:    62324 (Using SPRNG - Scalable Parallel Random Number Generator)
Time:    Wed Nov 12 12:19:45 2025
Kernel:  AVX+FMA - 5 threads (48 CPU cores detected)

Reading partition model file data/partition_10_iqtree.txt ...
Reading alignment file data/sim/alignment_64_10.fasta ... Fasta format detected
Reading fasta file: done in 0.000112019 secs using 23.21% CPU
Alignment most likely contains protein sequences
Constructing alignment: done in 5.90496e-05 secs using 94.84% CPU
Alignment has 64 sequences with 10 columns, 10 distinct patterns
10 parsimony-informative, 0 singleton sites, 0 constant sites
        Gap/Ambiguity  Composition  p-value
Analyzing sequences: done in 2.18097e-05 secs using 87.12% CPU
   1  Tip_0     0.00%    passed     56.40%
   2  Tip_27    0.00%    passed     12.32%
   3  Tip_45    0.00%    passed     30.13%
   4  Tip_46    0.00%    passed     47.44%
   5  Tip_47    0.00%    passed     72.37%
   6  Tip_48    0.00%    passed     87.26%
   7  Tip_12    0.00%    passed     94.61%
   8  Tip_55    0.00%    passed     85.96%
   9  Tip_60    0.00%    passed     75.20%
  10  Tip_61    0.00%    passed      7.75%
  11  Tip_37    0.00%    passed     60.44%
  12  Tip_32    0.00%    passed     84.37%
  13  Tip_33    0.00%    passed     57.71%
  14  Tip_9     0.00%    passed     84.46%
  15  Tip_3     0.00%    passed     76.00%
  16  Tip_53    0.00%    failed      4.75%
  17  Tip_54    0.00%    failed      2.48%
  18  Tip_14    0.00%    passed     35.73%
  19  Tip_4     0.00%    passed     90.60%
  20  Tip_8     0.00%    passed      6.82%
  21  Tip_35    0.00%    passed     44.54%
  22  Tip_36    0.00%    failed      3.73%
  23  Tip_16    0.00%    passed     32.07%
  24  Tip_42    0.00%    passed     91.25%
  25  Tip_50    0.00%    passed     64.37%
  26  Tip_51    0.00%    passed     82.00%
  27  Tip_49    0.00%    passed     77.98%
  28  Tip_26    0.00%    passed     47.27%
  29  Tip_58    0.00%    passed     69.08%
  30  Tip_59    0.00%    passed     86.76%
  31  Tip_2     0.00%    passed     54.35%
  32  Tip_62    0.00%    passed     99.47%
  33  Tip_63    0.00%    passed     50.01%
  34  Tip_52    0.00%    passed     97.06%
  35  Tip_28    0.00%    passed     68.74%
  36  Tip_5     0.00%    passed     35.98%
  37  Tip_18    0.00%    passed     54.36%
  38  Tip_29    0.00%    failed      1.65%
  39  Tip_30    0.00%    passed     94.90%
  40  Tip_6     0.00%    passed     76.79%
  41  Tip_7     0.00%    passed     69.56%
  42  Tip_13    0.00%    passed     89.92%
  43  Tip_22    0.00%    passed     97.46%
  44  Tip_24    0.00%    passed     21.69%
  45  Tip_25    0.00%    passed     26.17%
  46  Tip_56    0.00%    passed     72.00%
  47  Tip_57    0.00%    passed     64.65%
  48  Tip_21    0.00%    passed     89.58%
  49  Tip_40    0.00%    passed     45.97%
  50  Tip_41    0.00%    passed     53.02%
  51  Tip_17    0.00%    passed     67.05%
  52  Tip_38    0.00%    passed     44.50%
  53  Tip_39    0.00%    passed     54.41%
  54  Tip_31    0.00%    passed     80.98%
  55  Tip_23    0.00%    passed     52.43%
  56  Tip_43    0.00%    passed     83.60%
  57  Tip_44    0.00%    passed     75.37%
  58  Tip_34    0.00%    passed     77.59%
  59  Tip_15    0.00%    passed     85.86%
  60  Tip_19    0.00%    passed     80.64%
  61  Tip_20    0.00%    passed     97.22%
  62  Tip_10    0.00%    passed     45.09%
  63  Tip_11    0.00%    passed     74.02%
  64  Tip_1     0.00%    passed     16.41%
****  TOTAL     0.00%  4 sequences failed composition chi2 test (p-value<5%; df=19)

Partition file is not in NEXUS format, assuming RAxML-style partition file...
Subset	Type	Seqs	Sites	Infor	Invar	Model	Name
1	AA	64	1	1	0	GTR20+FO	col1
2	AA	64	1	1	0	GTR20+FO	col2
3	AA	64	1	1	0	GTR20+FO	col3
4	AA	64	1	1	0	GTR20+FO	col4
5	AA	64	1	1	0	GTR20+FO	col5
6	AA	64	1	1	0	GTR20+FO	col6
7	AA	64	1	1	0	GTR20+FO	col7
8	AA	64	1	1	0	GTR20+FO	col8
9	AA	64	1	1	0	GTR20+FO	col9
10	AA	64	1	1	0	GTR20+FO	col10
Degree of missing data: 0.000
Info: multi-threading strategy over partitions
WARNING: 6 states (see below) not observed in partition 1
WARNING: State(s) C, I, M, F, W, Y not present in partition 1 and may cause numerical problems
WARNING: 6 states (see below) not observed in partition 2
WARNING: State(s) R, D, E, F, W, Y not present in partition 2 and may cause numerical problems
WARNING: 8 states (see below) not observed in partition 3
WARNING: State(s) N, D, E, G, H, K, M, W not present in partition 3 and may cause numerical problems
WARNING: 4 states (see below) not observed in partition 4
WARNING: State(s) R, D, M, W not present in partition 4 and may cause numerical problems
WARNING: 5 states (see below) not observed in partition 5
WARNING: State(s) D, C, H, T, W not present in partition 5 and may cause numerical problems
WARNING: 2 states (see below) not observed in partition 6
WARNING: State(s) N, C not present in partition 6 and may cause numerical problems
WARNING: 5 states (see below) not observed in partition 7
WARNING: State(s) N, H, M, Y, V not present in partition 7 and may cause numerical problems
WARNING: 7 states (see below) not observed in partition 8
WARNING: State(s) C, H, M, F, P, S, Y not present in partition 8 and may cause numerical problems
WARNING: 3 states (see below) not observed in partition 9
WARNING: State(s) H, W, Y not present in partition 9 and may cause numerical problems
WARNING: 5 states (see below) not observed in partition 10
WARNING: State(s) C, G, S, W, Y not present in partition 10 and may cause numerical problems
Reading input tree file data/random/tree_64.nwk ...
WARNING: GTR20 model will estimate 189 substitution rates that might be overfitting!
WARNING: Please only use GTR20 with very large data and always test for model fit!
WARNING: GTR20 model will estimate 189 substitution rates that might be overfitting!
WARNING: Please only use GTR20 with very large data and always test for model fit!
WARNING: GTR20 model will estimate 189 substitution rates that might be overfitting!
WARNING: Please only use GTR20 with very large data and always test for model fit!
WARNING: GTR20 model will estimate 189 substitution rates that might be overfitting!
WARNING: Please only use GTR20 with very large data and always test for model fit!
WARNING: GTR20 model will estimate 189 substitution rates that might be overfitting!
WARNING: Please only use GTR20 with very large data and always test for model fit!
WARNING: GTR20 model will estimate 189 substitution rates that might be overfitting!
WARNING: Please only use GTR20 with very large data and always test for model fit!
WARNING: GTR20 model will estimate 189 substitution rates that might be overfitting!
WARNING: Please only use GTR20 with very large data and always test for model fit!
WARNING: GTR20 model will estimate 189 substitution rates that might be overfitting!
WARNING: Please only use GTR20 with very large data and always test for model fit!
WARNING: GTR20 model will estimate 189 substitution rates that might be overfitting!
WARNING: Please only use GTR20 with very large data and always test for model fit!
WARNING: GTR20 model will estimate 189 substitution rates that might be overfitting!
WARNING: Please only use GTR20 with very large data and always test for model fit!

NOTE: 2 MB RAM (0 GB) is required!
ERROR: Too many threads for short alignments, please reduce number of threads or use -T AUTO to determine it.
Command exited with non-zero status 2
	Command being timed: "./iqtree3 -s data/sim/alignment_64_10.fasta -nt 5 -q data/partition_10_iqtree.txt --redo -te data/random/tree_64.nwk -blfix -pre data/sim/alignment_64_10_5.single_iqtree.log"
	User time (seconds): 0.17
	System time (seconds): 0.00
	Percent of CPU this job got: 281%
	Elapsed (wall clock) time (h:mm:ss or m:ss): 0:00.06
	Average shared text size (kbytes): 0
	Average unshared data size (kbytes): 0
	Average stack size (kbytes): 0
	Average total size (kbytes): 0
	Maximum resident set size (kbytes): 12136
	Average resident set size (kbytes): 0
	Major (requiring I/O) page faults: 3
	Minor (reclaiming a frame) page faults: 906
	Voluntary context switches: 172
	Involuntary context switches: 58
	Swaps: 0
	File system inputs: 0
	File system outputs: 360
	Socket messages sent: 0
	Socket messages received: 0
	Signals delivered: 0
	Page size (bytes): 4096
	Exit status: 2
