# Supplementary material for: Phylograd: fast column-specific calculation of substitution model gradients
Source: BMC Bioinformatics. 2025 Dec 23;27:20. doi: 10.1186/s12859-025-06353-4 (PMC12836810; doi:10.1186/s12859-025-06353-4)
Supplement: Supplementary file 1 — (zip 4800 KB) [file 12859_2025_6353_MOESM1_ESM.zip › alignment_64_10.fasta]

>Tip_0
DPLTYSIEEP
>Tip_27
NPISVMWELT
>Tip_45
DPILLWREVA
>Tip_46
NPLAITRTLI
>Tip_47
EQTQMLKVFP
>Tip_48
PGLALLEKFP
>Tip_12
STLNLAFGGE
>Tip_55
TCYGFLLRPE
>Tip_60
SAYGFELKEM
>Tip_61
GAYGYSLKEH
>Tip_37
VPINVVFAKE
>Tip_32
QNIGAVTAKA
>Tip_33
LHIGAVANTE
>Tip_9
TKLSFALGSE
>Tip_3
ENLVQGLGTQ
>Tip_53
EMRQRTKWGA
>Tip_54
ESRQRSKWGA
>Tip_14
QSTARKKKDP
>Tip_4
ELLAYRKASI
>Tip_8
DPLEYDGDEP
>Tip_35
DPLPYQRDEL
>Tip_36
SPYSFQRDSP
>Tip_16
NPLCYQKDQP
>Tip_42
GAVIFLQGAA
>Tip_50
AGFIFLAGAP
>Tip_51
LGFIFLQGAT
>Tip_49
AGLVFMQGAA
>Tip_26
SLIHYERDAP
>Tip_58
SLLEYVQECP
>Tip_59
SLIKYMQDAP
>Tip_2
DPLAYDRQEP
>Tip_62
DALAFPKGEV
>Tip_63
DATAFHRGEI
>Tip_52
DALAFSRGEL
>Tip_28
DALAMSRAEL
>Tip_5
NSLFFVQKRR
>Tip_18
NSLLALSIRQ
>Tip_29
NGILVLAINN
>Tip_30
DGVLALQVAK
>Tip_6
AILFVIKKER
>Tip_7
SILYFLQEMN
>Tip_13
EGVCFVPAQT
>Tip_22
KGLALVPTIV
>Tip_24
QVQGFVPVIP
>Tip_25
RGVGFVPTFV
>Tip_56
GGLCLMQGVA
>Tip_57
DGLCVLQGTT
>Tip_21
DGLCFMQAKT
>Tip_40
HGVKPYIGAR
>Tip_41
HNCKPFLGAV
>Tip_17
KVTKPVDGLM
>Tip_38
RGSVEICGSM
>Tip_39
KGIFKICGEV
>Tip_31
KGLAELCGAA
>Tip_23
KGIIVLARGI
>Tip_43
VVPSALIGGI
>Tip_44
VVQTALTLGI
>Tip_34
RMLTALAINF
>Tip_15
KGAANLCLGT
>Tip_19
KGVESVCDGQ
>Tip_20
KGIQALCDGE
>Tip_10
DAVNGMCDGR
>Tip_11
DGTNGLCKAK
>Tip_1
DPLELLCDGD
