# Supplementary material for: Phylograd: fast column-specific calculation of substitution model gradients
Source: BMC Bioinformatics. 2025 Dec 23;27:20. doi: 10.1186/s12859-025-06353-4 (PMC12836810; doi:10.1186/s12859-025-06353-4)
Supplement: Supplementary file 1 — (zip 4800 KB) [file 12859_2025_6353_MOESM1_ESM.zip › alignment_64_200_1.iqtree.log]

IQ-TREE version 3.0.1 for Linux x86 64-bit built Nov  7 2025
Developed by Bui Quang Minh, Thomas Wong, Nhan Ly-Trong, Huaiyan Ren
Contributed by Lam-Tung Nguyen, Dominik Schrempf, Chris Bielow,
Olga Chernomor, Michael Woodhams, Diep Thi Hoang, Heiko Schmidt

Host:    soe001 (AVX2, FMA3, 1007 GB RAM)
Command: ./iqtree3 -s data/sim/alignment_64_200.fasta -nt 1 --model GTR20+FO --redo -te data/random/tree_64.nwk -blfix -pre data/sim/alignment_64_200_1.iqtree.log
Seed:    47916 (Using SPRNG - Scalable Parallel Random Number Generator)
Time:    Sat Nov  8 05:45:00 2025
Kernel:  AVX+FMA - 1 threads (2 CPU cores detected)

HINT: Use -nt option to specify number of threads because your CPU has 2 cores!
HINT: -nt AUTO will automatically determine the best number of threads to use.

Reading alignment file data/sim/alignment_64_200.fasta ... Fasta format detected
Reading fasta file: done in 0.000384511 secs using 69.7% CPU
Alignment most likely contains protein sequences
Constructing alignment: done in 0.000555125 secs using 96.73% CPU
Alignment has 64 sequences with 200 columns, 200 distinct patterns
200 parsimony-informative, 0 singleton sites, 0 constant sites
        Gap/Ambiguity  Composition  p-value
Analyzing sequences: done in 4.56809e-05 secs using 94.13% CPU
   1  Tip_0     0.00%    passed     42.14%
   2  Tip_27    0.00%    passed     19.40%
   3  Tip_45    0.00%    passed     67.92%
   4  Tip_46    0.00%    passed     97.46%
   5  Tip_47    0.00%    passed     81.15%
   6  Tip_48    0.00%    passed     38.79%
   7  Tip_12    0.00%    passed     53.24%
   8  Tip_55    0.00%    passed     60.25%
   9  Tip_60    0.00%    passed     55.54%
  10  Tip_61    0.00%    passed     10.10%
  11  Tip_37    0.00%    passed      7.52%
  12  Tip_32    0.00%    passed     76.00%
  13  Tip_33    0.00%    passed     44.44%
  14  Tip_9     0.00%    passed     61.46%
  15  Tip_3     0.00%    passed     73.07%
  16  Tip_53    0.00%    passed     61.26%
  17  Tip_54    0.00%    passed     60.21%
  18  Tip_14    0.00%    passed     99.29%
  19  Tip_4     0.00%    passed     57.91%
  20  Tip_8     0.00%    passed     89.19%
  21  Tip_35    0.00%    passed     10.67%
  22  Tip_36    0.00%    passed     18.86%
  23  Tip_16    0.00%    passed     49.79%
  24  Tip_42    0.00%    passed     97.68%
  25  Tip_50    0.00%    passed     24.83%
  26  Tip_51    0.00%    passed     31.90%
  27  Tip_49    0.00%    passed     24.44%
  28  Tip_26    0.00%    passed     15.36%
  29  Tip_58    0.00%    passed     16.59%
  30  Tip_59    0.00%    passed     39.32%
  31  Tip_2     0.00%    passed     21.11%
  32  Tip_62    0.00%    passed     94.16%
  33  Tip_63    0.00%    passed     82.98%
  34  Tip_52    0.00%    passed     72.26%
  35  Tip_28    0.00%    passed     77.64%
  36  Tip_5     0.00%    passed     65.45%
  37  Tip_18    0.00%    passed     14.69%
  38  Tip_29    0.00%    passed     45.88%
  39  Tip_30    0.00%    passed     53.60%
  40  Tip_6     0.00%    passed     14.57%
  41  Tip_7     0.00%    passed     93.19%
  42  Tip_13    0.00%    passed     50.00%
  43  Tip_22    0.00%    passed     57.92%
  44  Tip_24    0.00%    passed     71.38%
  45  Tip_25    0.00%    passed     23.97%
  46  Tip_56    0.00%    passed     41.53%
  47  Tip_57    0.00%    passed     65.70%
  48  Tip_21    0.00%    passed     54.73%
  49  Tip_40    0.00%    passed     40.49%
  50  Tip_41    0.00%    passed     10.97%
  51  Tip_17    0.00%    passed     28.49%
  52  Tip_38    0.00%    passed     36.85%
  53  Tip_39    0.00%    passed     33.32%
  54  Tip_31    0.00%    passed     31.36%
  55  Tip_23    0.00%    passed     68.57%
  56  Tip_43    0.00%    failed      2.88%
  57  Tip_44    0.00%    passed     36.66%
  58  Tip_34    0.00%    passed     62.90%
  59  Tip_15    0.00%    passed     23.94%
  60  Tip_19    0.00%    passed     83.66%
  61  Tip_20    0.00%    passed     75.87%
  62  Tip_10    0.00%    passed     53.70%
  63  Tip_11    0.00%    passed     49.45%
  64  Tip_1     0.00%    passed     99.91%
****  TOTAL     0.00%  1 sequences failed composition chi2 test (p-value<5%; df=19)
Checking for duplicate sequences: done in 0.000270847 secs using 99.32% CPU
Reading input tree file data/random/tree_64.nwk ...
WARNING: GTR20 model will estimate 189 substitution rates that might be overfitting!
WARNING: Please only use GTR20 with very large data and always test for model fit!

NOTE: 2 MB RAM (0 GB) is required!
Estimate model parameters (epsilon = 0.010)
1. Initial log-likelihood: -30771.036
2. Current log-likelihood: -27963.515
3. Current log-likelihood: -27963.158
4. Current log-likelihood: -27963.113
5. Current log-likelihood: -27955.709
6. Current log-likelihood: -27955.460
7. Current log-likelihood: -27955.413
8. Current log-likelihood: -27955.398
9. Current log-likelihood: -27955.382
Optimal log-likelihood: -27955.382
Parameters optimization took 9 rounds (105.821 sec)

WARNING: Estimated model parameters are at boundary that can cause numerical instability!

Wrote distance file to... 
BEST SCORE FOUND : -27955.382
Total tree length: 64.281

Total number of iterations: 0
CPU time used for tree search: 0.000 sec (0h:0m:0s)
Wall-clock time used for tree search: 0.000 sec (0h:0m:0s)
Total CPU time used: 105.099 sec (0h:1m:45s)
Total wall-clock time used: 105.841 sec (0h:1m:45s)

Analysis results written to: 
  IQ-TREE report:                data/sim/alignment_64_200_1.iqtree.log.iqtree
  Maximum-likelihood tree:       data/sim/alignment_64_200_1.iqtree.log.treefile
  Screen log file:               data/sim/alignment_64_200_1.iqtree.log.log

Date and Time: Sat Nov  8 05:46:45 2025
	Command being timed: "./iqtree3 -s data/sim/alignment_64_200.fasta -nt 1 --model GTR20+FO --redo -te data/random/tree_64.nwk -blfix -pre data/sim/alignment_64_200_1.iqtree.log"
	User time (seconds): 105.10
	System time (seconds): 0.12
	Percent of CPU this job got: 99%
	Elapsed (wall clock) time (h:mm:ss or m:ss): 1:45.88
	Average shared text size (kbytes): 0
	Average unshared data size (kbytes): 0
	Average stack size (kbytes): 0
	Average total size (kbytes): 0
	Maximum resident set size (kbytes): 14572
	Average resident set size (kbytes): 0
	Major (requiring I/O) page faults: 0
	Minor (reclaiming a frame) page faults: 1508
	Voluntary context switches: 148
	Involuntary context switches: 39911
	Swaps: 0
	File system inputs: 0
	File system outputs: 240
	Socket messages sent: 0
	Socket messages received: 0
	Signals delivered: 0
	Page size (bytes): 4096
	Exit status: 0
