# Supplementary material for: Phylograd: fast column-specific calculation of substitution model gradients
Source: BMC Bioinformatics. 2025 Dec 23;27:20. doi: 10.1186/s12859-025-06353-4 (PMC12836810; doi:10.1186/s12859-025-06353-4)
Supplement: Supplementary file 1 — (zip 4800 KB) [file 12859_2025_6353_MOESM1_ESM.zip › alignment_64_200_1.phylograd.log]

GradientTime=126609
Likelihood=-30771.036328585775
Iteration 0: 30771.036328585775
Iteration 1: 30771.036328585775
GradientTime=84376
Likelihood=-30439.545440507587
Iteration 2: 30439.545440507587
GradientTime=84915
Likelihood=-30150.86242349096
Iteration 3: 30150.86242349096
GradientTime=85414
Likelihood=-29868.02397320677
GradientTime=84558
Likelihood=-29150.106370296548
Iteration 4: 29150.106370296548
GradientTime=84236
Likelihood=-28975.622773221745
Iteration 5: 28975.622773221745
GradientTime=84454
Likelihood=-28784.59333661018
Iteration 6: 28784.59333661018
GradientTime=86199
Likelihood=-28598.08750744553
Iteration 7: 28598.08750744553
GradientTime=85018
Likelihood=-28440.85282393537
Iteration 8: 28440.85282393537
GradientTime=84768
Likelihood=-28320.89290219547
Iteration 9: 28320.89290219547
GradientTime=85081
Likelihood=-28235.54208892052
Iteration 10: 28235.54208892052
GradientTime=84919
Likelihood=-28184.24277147906
Iteration 11: 28184.24277147906
GradientTime=107716
Likelihood=-28150.35128335793
Iteration 12: 28150.35128335793
GradientTime=84186
Likelihood=-28118.4679717769
Iteration 13: 28118.4679717769
GradientTime=85012
Likelihood=-28090.16610207174
Iteration 14: 28090.16610207174
GradientTime=85730
Likelihood=-28063.434503337674
Iteration 15: 28063.434503337674
GradientTime=84846
Likelihood=-28040.806010862936
Iteration 16: 28040.806010862936
GradientTime=85945
Likelihood=-28026.560537066798
Iteration 17: 28026.560537066798
GradientTime=85072
Likelihood=-28014.388092943882
Iteration 18: 28014.388092943882
GradientTime=85456
Likelihood=-28007.33638933955
Iteration 19: 28007.33638933955
GradientTime=85029
Likelihood=-27999.472213941335
Iteration 20: 27999.472213941335
GradientTime=86813
Likelihood=-27994.499966573607
Iteration 21: 27994.499966573607
GradientTime=86153
Likelihood=-27989.811286272827
Iteration 22: 27989.811286272827
GradientTime=84944
Likelihood=-27986.932945804052
Iteration 23: 27986.932945804052
GradientTime=85031
Likelihood=-27984.479660477897
Iteration 24: 27984.479660477897
GradientTime=85464
Likelihood=-27980.694984756286
Iteration 25: 27980.694984756286
GradientTime=85096
Likelihood=-27977.46727313394
Iteration 26: 27977.46727313394
GradientTime=86596
Likelihood=-27974.5981403302
Iteration 27: 27974.5981403302
GradientTime=85433
Likelihood=-27972.240311403417
Iteration 28: 27972.240311403417
GradientTime=85386
Likelihood=-27971.378162949342
Iteration 29: 27971.378162949342
GradientTime=85863
Likelihood=-27967.518843270558
Iteration 30: 27967.518843270558
GradientTime=85430
Likelihood=-27966.80334533714
Iteration 31: 27966.80334533714
GradientTime=85096
Likelihood=-27965.353879709197
Iteration 32: 27965.353879709197
GradientTime=85052
Likelihood=-27965.776043422513
GradientTime=85335
Likelihood=-27964.650099550177
Iteration 33: 27964.650099550177
GradientTime=85065
Likelihood=-27963.727617052144
Iteration 34: 27963.727617052144
GradientTime=85043
Likelihood=-27962.789276412135
Iteration 35: 27962.789276412135
GradientTime=107790
Likelihood=-27962.102817348165
Iteration 36: 27962.102817348165
GradientTime=85152
Likelihood=-27961.32788232904
Iteration 37: 27961.32788232904
GradientTime=84971
Likelihood=-27960.227510359837
Iteration 38: 27960.227510359837
GradientTime=86439
Likelihood=-27959.69902211167
Iteration 39: 27959.69902211167
GradientTime=85661
Likelihood=-27959.058827862624
Iteration 40: 27959.058827862624
GradientTime=85155
Likelihood=-27958.66230880404
Iteration 41: 27958.66230880404
GradientTime=85150
Likelihood=-27958.21375490721
Iteration 42: 27958.21375490721
GradientTime=84343
Likelihood=-27957.667533780677
Iteration 43: 27957.667533780677
GradientTime=85522
Likelihood=-27957.419150968573
Iteration 44: 27957.419150968573
GradientTime=85168
Likelihood=-27956.96090006978
Iteration 45: 27956.96090006978
GradientTime=85536
Likelihood=-27956.686498697247
Iteration 46: 27956.686498697247
GradientTime=85576
Likelihood=-27956.232226067168
Iteration 47: 27956.232226067168
GradientTime=85095
Likelihood=-27955.657138712417
Iteration 48: 27955.657138712417
GradientTime=84778
Likelihood=-27955.0716339463
Iteration 49: 27955.0716339463
GradientTime=85046
Likelihood=-27954.78713029493
Iteration 50: 27954.78713029493
GradientTime=85519
Likelihood=-27954.493254285924
Iteration 51: 27954.493254285924
GradientTime=85271
Likelihood=-27954.221817860078
Iteration 52: 27954.221817860078
GradientTime=85194
Likelihood=-27953.765655549778
Iteration 53: 27953.765655549778
GradientTime=85912
Likelihood=-27953.114447627595
Iteration 54: 27953.114447627595
GradientTime=85663
Likelihood=-27952.780125899644
Iteration 55: 27952.780125899644
GradientTime=85174
Likelihood=-27952.388565449353
Iteration 56: 27952.388565449353
GradientTime=85273
Likelihood=-27952.228246398674
Iteration 57: 27952.228246398674
GradientTime=84300
Likelihood=-27952.014454051907
Iteration 58: 27952.014454051907
GradientTime=85513
Likelihood=-27951.789207442333
Iteration 59: 27951.789207442333
GradientTime=86011
Likelihood=-27951.55625949292
Iteration 60: 27951.55625949292
GradientTime=85986
Likelihood=-27951.285831993504
Iteration 61: 27951.285831993504
GradientTime=85443
Likelihood=-27951.090008242976
Iteration 62: 27951.090008242976
GradientTime=86253
Likelihood=-27950.90041875711
Iteration 63: 27950.90041875711
GradientTime=85305
Likelihood=-27950.734360587507
Iteration 64: 27950.734360587507
GradientTime=84269
Likelihood=-27950.61627447876
Iteration 65: 27950.61627447876
GradientTime=86038
Likelihood=-27950.452012472608
Iteration 66: 27950.452012472608
GradientTime=85210
Likelihood=-27950.361979226214
Iteration 67: 27950.361979226214
GradientTime=107397
Likelihood=-27950.035692054757
Iteration 68: 27950.035692054757
GradientTime=86467
Likelihood=-27949.928283298734
Iteration 69: 27949.928283298734
GradientTime=85175
Likelihood=-27949.737123926763
Iteration 70: 27949.737123926763
GradientTime=85124
Likelihood=-27949.565041023885
Iteration 71: 27949.565041023885
GradientTime=85205
Likelihood=-27949.34203184537
Iteration 72: 27949.34203184537
GradientTime=85162
Likelihood=-27949.15135650302
Iteration 73: 27949.15135650302
GradientTime=85169
Likelihood=-27949.038302010722
Iteration 74: 27949.038302010722
GradientTime=85286
Likelihood=-27949.023031982706
GradientTime=85643
Likelihood=-27948.919757082767
Iteration 75: 27948.919757082767
GradientTime=85192
Likelihood=-27948.732550882305
Iteration 76: 27948.732550882305
GradientTime=85215
Likelihood=-27948.59669813166
Iteration 77: 27948.59669813166
GradientTime=86045
Likelihood=-27948.474427450896
Iteration 78: 27948.474427450896
GradientTime=85388
Likelihood=-27948.367694994617
Iteration 79: 27948.367694994617
GradientTime=85174
Likelihood=-27948.266472535925
Iteration 80: 27948.266472535925
GradientTime=86374
Likelihood=-27948.122452980446
Iteration 81: 27948.122452980446
GradientTime=85999
Likelihood=-27948.045112386942
Iteration 82: 27948.045112386942
GradientTime=85604
Likelihood=-27947.983470410934
Iteration 83: 27947.983470410934
GradientTime=85511
Likelihood=-27947.86703304569
Iteration 84: 27947.86703304569
GradientTime=85195
Likelihood=-27947.788453954454
Iteration 85: 27947.788453954454
GradientTime=85611
Likelihood=-27947.672548203514
Iteration 86: 27947.672548203514
GradientTime=86807
Likelihood=-27947.57883893447
Iteration 87: 27947.57883893447
GradientTime=86039
Likelihood=-27947.520856014322
Iteration 88: 27947.520856014322
GradientTime=85316
Likelihood=-27947.419025428917
Iteration 89: 27947.419025428917
GradientTime=85607
Likelihood=-27947.43930822923
GradientTime=85601
Likelihood=-27947.369727984664
Iteration 90: 27947.369727984664
GradientTime=85615
Likelihood=-27947.308437664782
Iteration 91: 27947.308437664782
GradientTime=85150
Likelihood=-27947.257238855367
Iteration 92: 27947.257238855367
GradientTime=86574
Likelihood=-27947.204740212565
Iteration 93: 27947.204740212565
GradientTime=85137
Likelihood=-27947.149249489063
Iteration 94: 27947.149249489063
GradientTime=85298
Likelihood=-27947.106449669413
Iteration 95: 27947.106449669413
GradientTime=85738
Likelihood=-27947.059915149108
Iteration 96: 27947.059915149108
GradientTime=85285
Likelihood=-27947.00486667825
Iteration 97: 27947.00486667825
GradientTime=85232
Likelihood=-27946.93406934532
Iteration 98: 27946.93406934532
GradientTime=85201
Likelihood=-27946.882413920473
Iteration 99: 27946.882413920473
GradientTime=85618
Likelihood=-27946.852661166344
Iteration 100: 27946.852661166344
GradientTime=85809
Likelihood=-27946.81140226134
Iteration 101: 27946.81140226134
GradientTime=85223
Likelihood=-27946.768210378075
Iteration 102: 27946.768210378075
GradientTime=85585
Likelihood=-27946.726553597284
Iteration 103: 27946.726553597284
GradientTime=85830
Likelihood=-27946.68127127914
Iteration 104: 27946.68127127914
GradientTime=86058
Likelihood=-27946.689530337546
GradientTime=85842
Likelihood=-27946.65060267497
Iteration 105: 27946.65060267497
GradientTime=102446
Likelihood=-27946.620386122544
Iteration 106: 27946.620386122544
GradientTime=92497
Likelihood=-27946.600198186537
Iteration 107: 27946.600198186537
BEST SCORE FOUND : -27946.600198186537
	Command being timed: "../target/release/gtr_optimize data/random/tree_64.nwk data/sim/alignment_64_200.fasta global"
	User time (seconds): 9.52
	System time (seconds): 0.14
	Percent of CPU this job got: 99%
	Elapsed (wall clock) time (h:mm:ss or m:ss): 0:09.74
	Average shared text size (kbytes): 0
	Average unshared data size (kbytes): 0
	Average stack size (kbytes): 0
	Average total size (kbytes): 0
	Maximum resident set size (kbytes): 89372
	Average resident set size (kbytes): 0
	Major (requiring I/O) page faults: 14
	Minor (reclaiming a frame) page faults: 108003
	Voluntary context switches: 356
	Involuntary context switches: 3608
	Swaps: 0
	File system inputs: 0
	File system outputs: 40
	Socket messages sent: 0
	Socket messages received: 0
	Signals delivered: 0
	Page size (bytes): 4096
	Exit status: 0
