# Supplementary material for: Phylograd: fast column-specific calculation of substitution model gradients
Source: BMC Bioinformatics. 2025 Dec 23;27:20. doi: 10.1186/s12859-025-06353-4 (PMC12836810; doi:10.1186/s12859-025-06353-4)
Supplement: Supplementary file 1 — (zip 4800 KB) [file 12859_2025_6353_MOESM1_ESM.zip › alignment_64_200_1.raxml.log]

RAxML-NG v. 1.2.2 released on 11.04.2024 by The Exelixis Lab.
Developed by: Alexey M. Kozlov and Alexandros Stamatakis.
Contributors: Diego Darriba, Tomas Flouri, Benoit Morel, Sarah Lutteropp, Ben Bettisworth, Julia Haag, Anastasis Togkousidis.
Latest version: https://github.com/amkozlov/raxml-ng
Questions/problems/suggestions? Please visit: https://groups.google.com/forum/#!forum/raxml

System: AMD EPYC 7742 64-Core Processor, 128 cores, 1007 GB RAM (allocated: 1 physical cores)

RAxML-NG was called at 08-Nov-2025 04:52:30 as follows:

raxml-ng --msa data/sim/alignment_64_200.fasta --model PROTGTR+FO --tree data/random/tree_64.nwk --evaluate --opt-branches off --threads 1 --redo --prefix data/sim/alignment_64_200_1.raxml.log

Analysis options:
  run mode: Evaluate tree likelihood
  start tree(s): user
  random seed: 1762573950
  tip-inner: OFF
  pattern compression: ON
  per-rate scalers: OFF
  site repeats: ON
  logLH epsilon: general: 0.100000, brlen-triplet: 1000.000000
  branch lengths: proportional (user-specified)
  SIMD kernels: AVX2
  parallelization: coarse-grained (auto), NONE/sequential

WARNING: Running in REDO mode: existing checkpoints are ignored, and all result files will be overwritten!

[00:00:00] Reading alignment from file: data/sim/alignment_64_200.fasta
[00:00:00] Loaded alignment with 64 taxa and 200 sites

Alignment comprises 1 partitions and 200 patterns

Partition 0: noname
Model: PROTGTR+FO
Alignment sites / patterns: 200 / 200
Gaps: 0.00 %
Invariant sites: 0.00 %


NOTE: Binary MSA file created: data/sim/alignment_64_200_1.raxml.log.raxml.rba

Parallelization scheme autoconfig: 1 worker(s) x 1 thread(s)

[00:00:00] Loading user starting tree(s) from: data/random/tree_64.nwk
Parallel reduction/worker buffer size: 1 KB  / 0 KB

[00:00:00] Data distribution: max. partitions/sites/weight per thread: 1 / 200 / 4000
[00:00:00] Data distribution: max. searches per worker: 1

Evaluating 1 trees

[00:00:00] Tree #1, initial LogLikelihood: -31507.237834

[00:00:00 -31507.237834] Initial branch length optimization
[00:00:00 -31507.237834] Model parameter optimization (eps = 0.100000)

[00:03:44] Tree #1, final logLikelihood: -27945.231678


Optimized model parameters:

   Partition 0: noname
   Rate heterogeneity: NONE
   Base frequencies (ML): 0.079275 0.051596 0.048542 0.051280 0.013546 0.043147 0.066578 0.062906 0.023010 0.059366 0.095011 0.062416 0.022413 0.047434 0.039641 0.062545 0.048551 0.017226 0.036138 0.069380 
   Substitution rates (ML): 3.321096 0.001000 7.378157 37.134560 20.298065 19.875612 41.101478 20.182998 8.002836 4.968874 12.481136 37.263411 0.001000 20.583359 117.932591 51.934304 0.001000 7.368628 49.180511 17.834995 0.434529 13.165963 69.638414 0.740403 15.306268 69.608259 0.001000 5.661571 128.971505 10.091512 0.001000 14.107031 29.693740 1.896531 15.927472 5.321065 3.484868 89.812624 9.115138 15.960755 10.977071 30.506937 65.148682 0.001000 0.001000 39.985191 4.228332 3.655247 2.588030 96.621409 38.059901 1.491623 11.248860 0.001000 0.001000 9.445177 137.071920 16.636630 26.326971 4.635691 0.001000 3.536989 0.001000 1.247241 9.036653 22.494121 4.530082 0.001000 0.001000 0.001000 14.181956 1.868760 9.402024 0.001000 0.001000 6.524025 0.001000 24.405525 10.211088 2.255446 52.754489 19.542320 24.708151 41.604720 49.085736 94.682660 3.147022 81.746982 3.414323 15.708250 59.531674 4.255853 0.001000 13.983653 28.826648 14.014459 3.289003 1.640678 7.003818 8.134331 10.448681 0.793227 0.122765 46.594020 20.154924 0.001000 7.524402 15.269916 6.661947 4.060193 0.001000 8.296111 1.785672 0.001000 0.997799 7.380400 0.001000 2.787129 3.299475 40.062886 4.080299 0.889410 0.001000 3.471155 0.001000 8.196449 23.096957 25.368095 15.437048 7.697667 10.577359 32.839222 0.001000 119.595535 6.667595 72.018517 3.862366 71.468218 15.479068 4.560157 10.369507 1.257435 0.001000 8.532986 219.480958 4.745413 130.760152 45.642809 8.828448 0.994155 6.291101 12.695026 8.765447 28.014416 6.475239 0.350254 4.536380 16.298432 32.312942 0.001000 5.075072 0.001000 24.547136 0.001000 0.001000 61.840643 14.441273 16.719145 42.241551 2.297932 13.558886 0.001000 21.306160 129.531059 24.519651 25.684454 18.340225 0.001000 0.460298 0.390231 130.930615 7.010993 8.012505 0.001000 0.001000 10.153871 65.918480 47.991257 1.256453 1.000000 


Final LogLikelihood: -27945.231678

AIC score: 56556.463356 / AICc score: 279000.463356 / BIC score: 57654.803039
Free parameters (model + branch lengths): 333

WARNING: Number of free parameters (K=333) is larger than alignment size (n=200).
         This might lead to overfitting and compromise tree inference results!


Best ML tree saved to: /mnt/vast-standard/home/blieser/u14285/phylo_grad_new/phylo_grad/benchmark_test/data/sim/alignment_64_200_1.raxml.log.raxml.bestTree
Optimized model saved to: /mnt/vast-standard/home/blieser/u14285/phylo_grad_new/phylo_grad/benchmark_test/data/sim/alignment_64_200_1.raxml.log.raxml.bestModel

Execution log saved to: /mnt/vast-standard/home/blieser/u14285/phylo_grad_new/phylo_grad/benchmark_test/data/sim/alignment_64_200_1.raxml.log.raxml.log

Analysis started: 08-Nov-2025 04:52:30 / finished: 08-Nov-2025 04:56:14

Elapsed time: 224.034 seconds

Consumed energy: 10.303 Wh

	Command being timed: "raxml-ng --msa data/sim/alignment_64_200.fasta --model PROTGTR+FO --tree data/random/tree_64.nwk --evaluate --opt-branches off --threads 1 --redo --prefix data/sim/alignment_64_200_1.raxml.log"
	User time (seconds): 222.64
	System time (seconds): 0.03
	Percent of CPU this job got: 99%
	Elapsed (wall clock) time (h:mm:ss or m:ss): 3:44.06
	Average shared text size (kbytes): 0
	Average unshared data size (kbytes): 0
	Average stack size (kbytes): 0
	Average total size (kbytes): 0
	Maximum resident set size (kbytes): 15752
	Average resident set size (kbytes): 0
	Major (requiring I/O) page faults: 24
	Minor (reclaiming a frame) page faults: 1313
	Voluntary context switches: 127
	Involuntary context switches: 84505
	Swaps: 0
	File system inputs: 0
	File system outputs: 224
	Socket messages sent: 0
	Socket messages received: 0
	Signals delivered: 0
	Page size (bytes): 4096
	Exit status: 0
