# Supplementary material for: Phylograd: fast column-specific calculation of substitution model gradients
Source: BMC Bioinformatics. 2025 Dec 23;27:20. doi: 10.1186/s12859-025-06353-4 (PMC12836810; doi:10.1186/s12859-025-06353-4)
Supplement: Supplementary file 1 — (zip 4800 KB) [file 12859_2025_6353_MOESM1_ESM.zip › alignment_64_200_32.phylograd.log]

GradientTime=64880
Likelihood=-30771.036328585775
Iteration 0: 30771.036328585775
Iteration 1: 30771.036328585775
GradientTime=9335
Likelihood=-30439.545440507587
Iteration 2: 30439.545440507587
GradientTime=9221
Likelihood=-30150.862423491002
Iteration 3: 30150.862423491002
GradientTime=9104
Likelihood=-29868.02397320682
GradientTime=9395
Likelihood=-29150.106370296588
Iteration 4: 29150.106370296588
GradientTime=9265
Likelihood=-28975.62277322177
Iteration 5: 28975.62277322177
GradientTime=9279
Likelihood=-28784.59333661017
Iteration 6: 28784.59333661017
GradientTime=9325
Likelihood=-28598.087507445576
Iteration 7: 28598.087507445576
GradientTime=9396
Likelihood=-28440.85282393535
Iteration 8: 28440.85282393535
GradientTime=9383
Likelihood=-28320.892902195486
Iteration 9: 28320.892902195486
GradientTime=9469
Likelihood=-28235.54208892055
Iteration 10: 28235.54208892055
GradientTime=9098
Likelihood=-28184.242771479057
Iteration 11: 28184.242771479057
GradientTime=9210
Likelihood=-28150.351283358
Iteration 12: 28150.351283358
GradientTime=9392
Likelihood=-28118.467971776863
Iteration 13: 28118.467971776863
GradientTime=9189
Likelihood=-28090.166102071697
Iteration 14: 28090.166102071697
GradientTime=9214
Likelihood=-28063.434503337652
Iteration 15: 28063.434503337652
GradientTime=9213
Likelihood=-28040.80601086291
Iteration 16: 28040.80601086291
GradientTime=9426
Likelihood=-28026.56053706675
Iteration 17: 28026.56053706675
GradientTime=9166
Likelihood=-28014.388092943875
Iteration 18: 28014.388092943875
GradientTime=9388
Likelihood=-28007.33638933959
Iteration 19: 28007.33638933959
GradientTime=9426
Likelihood=-27999.472213941357
Iteration 20: 27999.472213941357
GradientTime=9321
Likelihood=-27994.499966573618
Iteration 21: 27994.499966573618
GradientTime=9081
Likelihood=-27989.811286272798
Iteration 22: 27989.811286272798
GradientTime=9547
Likelihood=-27986.932945803957
Iteration 23: 27986.932945803957
GradientTime=9800
Likelihood=-27984.47966047782
Iteration 24: 27984.47966047782
GradientTime=9369
Likelihood=-27980.694984756352
Iteration 25: 27980.694984756352
GradientTime=9192
Likelihood=-27977.467273133843
Iteration 26: 27977.467273133843
GradientTime=9869
Likelihood=-27974.59814033012
Iteration 27: 27974.59814033012
GradientTime=9392
Likelihood=-27972.240311403428
Iteration 28: 27972.240311403428
GradientTime=9090
Likelihood=-27971.3781629492
Iteration 29: 27971.3781629492
GradientTime=9544
Likelihood=-27967.518843270438
Iteration 30: 27967.518843270438
GradientTime=9378
Likelihood=-27966.803345337015
Iteration 31: 27966.803345337015
GradientTime=9407
Likelihood=-27965.353879708986
Iteration 32: 27965.353879708986
GradientTime=9440
Likelihood=-27965.776043423204
GradientTime=9285
Likelihood=-27964.650099550046
Iteration 33: 27964.650099550046
GradientTime=9531
Likelihood=-27963.727617052205
Iteration 34: 27963.727617052205
GradientTime=9523
Likelihood=-27962.789276412175
Iteration 35: 27962.789276412175
GradientTime=9686
Likelihood=-27962.102817348205
Iteration 36: 27962.102817348205
GradientTime=9243
Likelihood=-27961.327882329068
Iteration 37: 27961.327882329068
GradientTime=9110
Likelihood=-27960.227510359808
Iteration 38: 27960.227510359808
GradientTime=9494
Likelihood=-27959.699022111454
Iteration 39: 27959.699022111454
GradientTime=9566
Likelihood=-27959.058827862544
Iteration 40: 27959.058827862544
GradientTime=9868
Likelihood=-27958.662308803916
Iteration 41: 27958.662308803916
GradientTime=9302
Likelihood=-27958.213754907065
Iteration 42: 27958.213754907065
GradientTime=9414
Likelihood=-27957.667533780685
Iteration 43: 27957.667533780685
GradientTime=9545
Likelihood=-27957.419150967755
Iteration 44: 27957.419150967755
GradientTime=9334
Likelihood=-27956.96090006966
Iteration 45: 27956.96090006966
GradientTime=9317
Likelihood=-27956.686498696752
Iteration 46: 27956.686498696752
GradientTime=9195
Likelihood=-27956.232226066615
Iteration 47: 27956.232226066615
GradientTime=9768
Likelihood=-27955.657138713377
Iteration 48: 27955.657138713377
GradientTime=9561
Likelihood=-27955.071633946332
Iteration 49: 27955.071633946332
GradientTime=9277
Likelihood=-27954.78713029551
Iteration 50: 27954.78713029551
GradientTime=9432
Likelihood=-27954.493254287496
Iteration 51: 27954.493254287496
GradientTime=9508
Likelihood=-27954.22181786103
Iteration 52: 27954.22181786103
GradientTime=9553
Likelihood=-27953.765655552324
Iteration 53: 27953.765655552324
GradientTime=9416
Likelihood=-27953.114447631837
Iteration 54: 27953.114447631837
GradientTime=9260
Likelihood=-27952.780125893667
Iteration 55: 27952.780125893667
GradientTime=9552
Likelihood=-27952.388565450583
Iteration 56: 27952.388565450583
GradientTime=9540
Likelihood=-27952.228246397768
Iteration 57: 27952.228246397768
GradientTime=9494
Likelihood=-27952.014454051903
Iteration 58: 27952.014454051903
GradientTime=10533
Likelihood=-27951.78920744003
Iteration 59: 27951.78920744003
GradientTime=10050
Likelihood=-27951.556259488763
Iteration 60: 27951.556259488763
GradientTime=9434
Likelihood=-27951.285831989742
Iteration 61: 27951.285831989742
GradientTime=9315
Likelihood=-27951.090008235817
Iteration 62: 27951.090008235817
GradientTime=9553
Likelihood=-27950.900418759433
Iteration 63: 27950.900418759433
GradientTime=9806
Likelihood=-27950.734360582992
Iteration 64: 27950.734360582992
GradientTime=9331
Likelihood=-27950.616274486067
Iteration 65: 27950.616274486067
GradientTime=9535
Likelihood=-27950.452012489553
Iteration 66: 27950.452012489553
GradientTime=9463
Likelihood=-27950.36197915318
Iteration 67: 27950.36197915318
GradientTime=9471
Likelihood=-27950.035692048703
Iteration 68: 27950.035692048703
GradientTime=9592
Likelihood=-27949.92828327949
Iteration 69: 27949.92828327949
GradientTime=9042
Likelihood=-27949.737123907613
Iteration 70: 27949.737123907613
GradientTime=9561
Likelihood=-27949.565041004673
Iteration 71: 27949.565041004673
GradientTime=9116
Likelihood=-27949.342031820684
Iteration 72: 27949.342031820684
GradientTime=9616
Likelihood=-27949.151356487513
Iteration 73: 27949.151356487513
GradientTime=9456
Likelihood=-27949.038301985358
Iteration 74: 27949.038301985358
GradientTime=9685
Likelihood=-27949.023032089866
GradientTime=9486
Likelihood=-27948.91975708305
Iteration 75: 27948.91975708305
GradientTime=9201
Likelihood=-27948.732550905697
Iteration 76: 27948.732550905697
GradientTime=10152
Likelihood=-27948.59669813978
Iteration 77: 27948.59669813978
GradientTime=9668
Likelihood=-27948.47442745936
Iteration 78: 27948.47442745936
GradientTime=9064
Likelihood=-27948.36769499763
Iteration 79: 27948.36769499763
GradientTime=9566
Likelihood=-27948.266472541178
Iteration 80: 27948.266472541178
GradientTime=9390
Likelihood=-27948.122452978914
Iteration 81: 27948.122452978914
GradientTime=9789
Likelihood=-27948.04511234471
Iteration 82: 27948.04511234471
GradientTime=10015
Likelihood=-27947.98347036271
Iteration 83: 27947.98347036271
GradientTime=9850
Likelihood=-27947.86703303651
Iteration 84: 27947.86703303651
GradientTime=9520
Likelihood=-27947.78845389439
Iteration 85: 27947.78845389439
GradientTime=9448
Likelihood=-27947.672548968487
Iteration 86: 27947.672548968487
GradientTime=9477
Likelihood=-27947.578839287064
Iteration 87: 27947.578839287064
GradientTime=10351
Likelihood=-27947.520857301308
Iteration 88: 27947.520857301308
GradientTime=9986
Likelihood=-27947.4190266402
Iteration 89: 27947.4190266402
GradientTime=9205
Likelihood=-27947.43931072247
GradientTime=9218
Likelihood=-27947.369729676368
Iteration 90: 27947.369729676368
GradientTime=9675
Likelihood=-27947.308438382326
Iteration 91: 27947.308438382326
GradientTime=9179
Likelihood=-27947.257239528568
Iteration 92: 27947.257239528568
GradientTime=9338
Likelihood=-27947.20474129923
Iteration 93: 27947.20474129923
GradientTime=9806
Likelihood=-27947.149250682724
Iteration 94: 27947.149250682724
GradientTime=9647
Likelihood=-27947.106451522217
Iteration 95: 27947.106451522217
GradientTime=10064
Likelihood=-27947.05991697345
Iteration 96: 27947.05991697345
GradientTime=9470
Likelihood=-27947.00487017361
Iteration 97: 27947.00487017361
GradientTime=9677
Likelihood=-27946.934072542004
Iteration 98: 27946.934072542004
GradientTime=9626
Likelihood=-27946.88241764256
Iteration 99: 27946.88241764256
GradientTime=9290
Likelihood=-27946.85266440882
Iteration 100: 27946.85266440882
GradientTime=9694
Likelihood=-27946.811408596393
Iteration 101: 27946.811408596393
GradientTime=9196
Likelihood=-27946.76821766828
Iteration 102: 27946.76821766828
GradientTime=10030
Likelihood=-27946.7265689798
Iteration 103: 27946.7265689798
GradientTime=11652
Likelihood=-27946.681277914533
Iteration 104: 27946.681277914533
GradientTime=10160
Likelihood=-27946.689836170663
GradientTime=9742
Likelihood=-27946.650644585643
Iteration 105: 27946.650644585643
GradientTime=9646
Likelihood=-27946.620400981832
Iteration 106: 27946.620400981832
GradientTime=9653
Likelihood=-27946.60021754482
Iteration 107: 27946.60021754482
BEST SCORE FOUND : -27946.60021754482
	Command being timed: "../target/release/gtr_optimize data/random/tree_64.nwk data/sim/alignment_64_200.fasta global"
	User time (seconds): 25.35
	System time (seconds): 1.39
	Percent of CPU this job got: 2305%
	Elapsed (wall clock) time (h:mm:ss or m:ss): 0:01.16
	Average shared text size (kbytes): 0
	Average unshared data size (kbytes): 0
	Average stack size (kbytes): 0
	Average total size (kbytes): 0
	Maximum resident set size (kbytes): 109844
	Average resident set size (kbytes): 0
	Major (requiring I/O) page faults: 0
	Minor (reclaiming a frame) page faults: 31155
	Voluntary context switches: 17644
	Involuntary context switches: 13531
	Swaps: 0
	File system inputs: 0
	File system outputs: 32
	Socket messages sent: 0
	Socket messages received: 0
	Signals delivered: 0
	Page size (bytes): 4096
	Exit status: 0
