# Supplementary material for: Phylograd: fast column-specific calculation of substitution model gradients
Source: BMC Bioinformatics. 2025 Dec 23;27:20. doi: 10.1186/s12859-025-06353-4 (PMC12836810; doi:10.1186/s12859-025-06353-4)
Supplement: Supplementary file 1 — (zip 4800 KB) [file 12859_2025_6353_MOESM1_ESM.zip › alignment_64_200_32.raxml.log]

RAxML-NG v. 1.2.2 released on 11.04.2024 by The Exelixis Lab.
Developed by: Alexey M. Kozlov and Alexandros Stamatakis.
Contributors: Diego Darriba, Tomas Flouri, Benoit Morel, Sarah Lutteropp, Ben Bettisworth, Julia Haag, Anastasis Togkousidis.
Latest version: https://github.com/amkozlov/raxml-ng
Questions/problems/suggestions? Please visit: https://groups.google.com/forum/#!forum/raxml

System: AMD EPYC 7742 64-Core Processor, 128 cores, 1007 GB RAM (allocated: 16 physical cores)

RAxML-NG was called at 07-Nov-2025 17:22:05 as follows:

raxml-ng --msa data/sim/alignment_64_200.fasta --model PROTGTR+FO --tree data/random/tree_64.nwk --evaluate --opt-branches off --threads 32 --redo --prefix data/sim/alignment_64_200_32.raxml.log

Analysis options:
  run mode: Evaluate tree likelihood
  start tree(s): user
  random seed: 1762532525
  tip-inner: OFF
  pattern compression: ON
  per-rate scalers: OFF
  site repeats: ON
  logLH epsilon: general: 0.100000, brlen-triplet: 1000.000000
  branch lengths: proportional (user-specified)
  SIMD kernels: AVX2
  parallelization: coarse-grained (auto), PTHREADS (32 threads), thread pinning: OFF

WARNING: Running in REDO mode: existing checkpoints are ignored, and all result files will be overwritten!

[00:00:00] Reading alignment from file: data/sim/alignment_64_200.fasta
[00:00:00] Loaded alignment with 64 taxa and 200 sites

Alignment comprises 1 partitions and 200 patterns

Partition 0: noname
Model: PROTGTR+FO
Alignment sites / patterns: 200 / 200
Gaps: 0.00 %
Invariant sites: 0.00 %


NOTE: Binary MSA file created: data/sim/alignment_64_200_32.raxml.log.raxml.rba

Parallelization scheme autoconfig: 1 worker(s) x 32 thread(s)

[00:00:00] Loading user starting tree(s) from: data/random/tree_64.nwk
Parallel reduction/worker buffer size: 1 KB  / 0 KB

[00:00:00] Data distribution: max. partitions/sites/weight per thread: 1 / 7 / 140
[00:00:00] Data distribution: max. searches per worker: 1

Evaluating 1 trees

[00:00:00] Tree #1, initial LogLikelihood: -31507.237834

[00:00:00 -31507.237834] Initial branch length optimization
[00:00:00 -31507.237834] Model parameter optimization (eps = 0.100000)

[00:01:47] Tree #1, final logLikelihood: -27945.239238


Optimized model parameters:

   Partition 0: noname
   Rate heterogeneity: NONE
   Base frequencies (ML): 0.079265 0.051603 0.048543 0.051278 0.013545 0.043149 0.066576 0.062899 0.023017 0.059364 0.095003 0.062420 0.022405 0.047449 0.039643 0.062545 0.048548 0.017223 0.036146 0.069379 
   Substitution rates (ML): 3.459851 0.001000 7.684885 38.687995 21.143680 20.710408 42.820834 21.027725 8.342456 5.176369 13.004787 38.839252 0.001000 21.444573 122.865975 54.133772 0.001000 7.687424 51.248174 18.582005 0.457911 13.713404 72.555679 0.763563 15.943216 72.513025 0.001000 5.896399 134.350323 10.515653 0.001000 14.694277 30.933292 1.974880 16.621771 5.529740 3.638239 93.573352 9.493916 16.616677 11.429446 31.785113 67.870951 0.001000 0.001000 41.655538 4.405875 3.809317 2.700126 100.672624 39.674187 1.543953 11.723292 0.001000 0.001000 9.861179 142.802876 17.335662 27.434776 4.829859 0.001000 3.689270 0.001000 1.301061 9.416758 23.447725 4.723302 0.001000 0.001000 0.001000 14.782360 1.971250 9.801816 0.001000 0.001000 6.814026 0.001000 25.417200 10.605589 2.344070 54.959357 20.364817 25.798501 43.386817 51.158882 98.645616 3.279469 85.160605 3.555330 16.364331 62.036332 4.443167 0.001000 14.570059 30.026883 14.602629 3.449375 1.709783 7.295408 8.479753 10.885296 0.828173 0.127856 48.542203 21.003909 0.001000 7.843572 15.906487 6.951214 4.220569 0.001000 8.643433 1.867531 0.001000 1.040066 7.690728 0.001000 2.902897 3.429404 41.747582 4.266609 0.930952 0.001000 3.614217 0.001000 8.556359 24.070018 26.427971 16.043990 8.022699 11.022570 34.215972 0.001000 124.594191 6.963043 75.059330 4.019487 74.489824 16.095097 4.752100 10.808744 1.308344 0.001000 8.918165 228.732421 4.944436 136.278861 47.562968 9.200651 1.037504 6.555976 13.232223 9.132748 29.195116 6.746824 0.371301 4.731435 16.984648 33.667587 0.001000 5.288354 0.001000 25.578865 0.001000 0.001000 64.434570 15.053226 17.419626 44.042619 2.392982 14.104370 0.001000 22.155048 134.994494 25.543495 26.760796 19.108538 0.001000 0.479220 0.405218 136.422185 7.325875 8.338370 0.001000 0.001000 10.584184 68.692834 50.028077 1.304865 1.000000 


Final LogLikelihood: -27945.239238

AIC score: 56556.478476 / AICc score: 279000.478476 / BIC score: 57654.818159
Free parameters (model + branch lengths): 333

WARNING: Number of free parameters (K=333) is larger than alignment size (n=200).
         This might lead to overfitting and compromise tree inference results!


Best ML tree saved to: /mnt/vast-standard/home/blieser/u14285/phylo_grad_new/phylo_grad/benchmark_test/data/sim/alignment_64_200_32.raxml.log.raxml.bestTree
Optimized model saved to: /mnt/vast-standard/home/blieser/u14285/phylo_grad_new/phylo_grad/benchmark_test/data/sim/alignment_64_200_32.raxml.log.raxml.bestModel

Execution log saved to: /mnt/vast-standard/home/blieser/u14285/phylo_grad_new/phylo_grad/benchmark_test/data/sim/alignment_64_200_32.raxml.log.raxml.log

Analysis started: 07-Nov-2025 17:22:05 / finished: 07-Nov-2025 17:23:53

Elapsed time: 108.011 seconds

Consumed energy: 7.538 Wh

	Command being timed: "raxml-ng --msa data/sim/alignment_64_200.fasta --model PROTGTR+FO --tree data/random/tree_64.nwk --evaluate --opt-branches off --threads 32 --redo --prefix data/sim/alignment_64_200_32.raxml.log"
	User time (seconds): 3423.64
	System time (seconds): 1.06
	Percent of CPU this job got: 3169%
	Elapsed (wall clock) time (h:mm:ss or m:ss): 1:48.05
	Average shared text size (kbytes): 0
	Average unshared data size (kbytes): 0
	Average stack size (kbytes): 0
	Average total size (kbytes): 0
	Maximum resident set size (kbytes): 26516
	Average resident set size (kbytes): 0
	Major (requiring I/O) page faults: 71
	Minor (reclaiming a frame) page faults: 77613
	Voluntary context switches: 2334
	Involuntary context switches: 1307812
	Swaps: 0
	File system inputs: 0
	File system outputs: 224
	Socket messages sent: 0
	Socket messages received: 0
	Signals delivered: 0
	Page size (bytes): 4096
	Exit status: 0
