# Supplementary material for: Phylograd: fast column-specific calculation of substitution model gradients
Source: BMC Bioinformatics. 2025 Dec 23;27:20. doi: 10.1186/s12859-025-06353-4 (PMC12836810; doi:10.1186/s12859-025-06353-4)
Supplement: Supplementary file 1 — (zip 4800 KB) [file 12859_2025_6353_MOESM1_ESM.zip › alignment_64_200.fasta]

>Tip_0
QNRQFPNVVLLVGWVARSLDKNEDIQSASLRKVKKPPILYVAVAQRNPGLKGCKYMRYVK
VIGLLLTTAEAAGRNGNVWFANNFIANGPDSNAGYILAYQACEVVLLGKGFCYYPEFAEL
LNDEVADATYEPLLHVYINRAGDLIYVFGMKLSKQVTAEQSGGLLGLDNFSVILVYTREA
GVEIKELVPRHLSPVYYTAS
>Tip_27
NGCLLPLLHYFKDWVEIDMPQREDSVTLTFRQVVKPPVVVGILLNAKSRANDGQQFTYLV
LCGFLLVFITGQGQISNTWSDLQFAVKPVDKKGVNVLAANVQVVVLLVLAITLMDIGGRD
INDITREEPACPLLFIAIYETSDLTSIFTVEVKKQVVHESKNGTMNVQCFKVAIKYNREV
GLNDGKLVPTYLDNGRFEGN
>Tip_45
NGTIVPFLMYFPDWAAVEFGKRREQCSDSFRLTIRPPIVSKVLMNMKQPANSGQRFTTLL
VCNLLMITARRLRLYREKWGNMQYATRPLQKKTGIMLGSEIQGVMLLLLSVALLGLGEWD
VGDNHRKEPSEPLVIFGLFELFDLTYIYAVECSKERVRDGKAGRMNVTCFKWRIQYNKDV
GIDDGKVVPTFVDAAFYNGK
>Tip_46
KNILAYILHYFPDWVEGDSPKRDGEVTIAFVQAVKAPIIDSRLMCGKQPINGKQQFSYLF
PCNLLLAVIAESNVVAKPWRNLHFSVRRGQDRAGTMIPANVWGVFLLALAINMTDERGHK
VGNNHRNEPETPQLIVELWDYSDLAYVFTVEVYRAISKESRSGSVNVKCYKIGVKYNKEI
GLKNGKIIPQYLATPSFQGE
>Tip_47
SALKIPTVCKFVNYIGMDFDQRQDIDFVLISIVLRPPLVFIIQDKEDTVARSAQLMYVLA
LYCFLLLLSGFASSYASTWETVHMILRDKEVDRDWLQSARAKDALALGDEAWLANCEGMK
TNHKANESSEDVLYVLNIHASGELPFLMYNRLKTSVKAAEGGFPIAVLRDQLKVNYKREL
DYNNKNMVKVYQSPDADAAG
>Tip_48
RGVKASCICKFINWVNIDQQQRRKFNFVLLSVVIRFPLWFILLVILNASTQEMAFFLYKV
LTGSIMMVAGTKARLNARWLSVNTIFRNEDIEAAGLLAARATDAEMVGNSAWLCLCAGKK
SNEYASDSPVNILWVEAIAAYSELRLSFLTKAERPVGAEQTAFPIGALCFELRIYYSGDS
AQNSKSMIEKFREDPKHYAA
>Tip_12
IDLALSPVKNKAEWYENKKDKASIAYKAPFLQIDEEPCQSVVYHSTRPKIAGENFLDLIT
TIEMLAVTAGFTTSQPSVADIKMFELPAWDPPHVPLLEFNGLETIVIKKDIKVAQARVVG
VNEAMNAARNRVPMRISCSKRSPHMAEVNIPRMDASKEEQKDESFGLVSFQTVVLWTNSM
RGEKGARAPYQPAPLCHAFE
>Tip_55
IELPMDPLSQKGPCREVRSETTAQTARTPYIHTSEVEFEDYYHHSALALLHQNTLLEITN
QVGTLIAAGNCKLGRPGVAAFHGWKVHYSFPAFLISFSYNQLGIGTVERRLDIAEGTIMK
TGGTPTAVKDAKPKKVKCGVEDKYPFASQLLRAGTAKQQHPQDWSQLLALQAFILLSHEN
LRDELEEVPFLAVTLLFAFA
>Tip_60
VEVEASPIEGICGLYEVSSEQSDEACKAPYAALLDKNCANNYSRASESMLKTKYFIDLTT
PVFIISSTGDYRVDKTAMSVFSEYGHHSGINLYIISVRKSATGCALTERKIQIWEPRTVG
VGGGPDTRGQHLGKTTNCNLKFPYPIDRRGHRHRLAKWEEQNYTLGLLSRKEMLGLQHEY
IGDQAKDIPYLPVAILYAYH
>Tip_61
IDVEVIPIDELTHCYEISSQQAEIGCKHPYSKLLDENCSNFYAISSKEMDKTDYLVDISN
PTMTTNCTGEMHATRYGVTILSDEKYQAGVNFYIIAMRKSGVGVILTERRVQIYEPRTLH
LGGGPDASNDKLSASVHCEVKDSYPLDRDGYPYPPKKWKIDNTSLGLHSVQSMIREKTEY
LADRPNSIPFVPVALAIKYH
>Tip_37
VSIALDPLKQSSLLHDSNSDKRSASLRTPKLLLADRDAQNIIGRNQKEFSHSQGVLNEAT
RVGILTVSANFRAGRPGVAFIKEFEMESLIPAYIVILSRDALEIVIIQRGVSIVEGRIVR
MDDGPAMTRDKLPRNLRCGRRKAHVPTQQVPRVDPEQEEQISPLFSMASIQVGVMLAHEF
RREGSPQAPYKPVTLVFAVD
>Tip_32
VDTATEPEKRTSRWMENQREKSSAAFTAPFLESVDKDCPNIVFHNQHQKIHDQGTLTIFT
QLGLMSVTTDLRTANPGLIFAKEFRLETLLLMHIIILGMDSLSIVVIEQFSAFAEGRITR
YRVNRAMARNKFPQDIPCSKRNYQYVTHRIPELEAAKEEKAHGLFGLPELDTDARVKHDV
NRELKAQAPAESSGILVAIT
>Tip_33
IETAMECVNRATRLMENQSDKDSESFHLPFFELVEKDYVEVVFHGQHQRIHDQGVLSVFE
FVGFMSITNNYRTGQSGLPFIMMYQLSALILMHIITLGMDELEAIFIKTTTSFAERRITR
LRGYEAMSKYKFPNEIPCGKRKAFYITKRIPEIEAAKEQKAHGLAGLANIDKDARVADEV
SSEMKYHSPYEEVGLIVAVT
>Tip_9
IGRVTQPLKNKANWINGLKEKTEGSSAGPFKRLELVPCAKVIVDQARPKTLGPHYFKLIV
QIDELTVMAPFVGAQQAMQDVTTVRLHVKVAKSVILMDTDGGEVVVIKKSIEISESTVVG
ISEKLSEEKAKVLFRTFLTRLEIYVSDVTLSKMDTLKEDKANEELGRASFLSYPLWQQNT
GNEESSRLSYDPLPLCLSCD
>Tip_3
LEDALPSLQNLAQWYTAKKDRSEGHSSAQLRDVKKPPTVFCIYAKTNPDIEAESFFRYLR
VIKLLLISGGFAGSVETVWELHKLILCEKDEPSVFLFNYNACEIMLIFRGKALANRKGSG
LSEGHKEAKGCLIMTFANPRGRPTSYYAGQPDDQETRAEEADGTLGLSDFKMFSIFVRAA
GRDEPCRIPNRDTPIEHTLC
>Tip_53
KGIPYEYKVIKCGWTCRHPSENEQVKPAAIAKMSGKLIKFVLLGDLDPEFTRMLLFNAVK
TFGLTMQQDDLRCRAEAEWLEMKPIYILREADSGTFINLGKCEVVRVGKGFTVYDGFAKL
VGEKYEDCLYTPVIDAVHNKQIELIVLLGVGIATYVQSEKHANAVNMDNYNIKIELNGKL
GIVAAQLVRNRKQDQILNKG
>Tip_54
KGIPYEYRVVRCAWTCRHPPENEQIKPAAIAKKSSKVVKLVLLGNLDPEFTRMLLFNAVR
CFGFTMQQDDLRCRSEAEWLDINSIYIGRDVDSGTFINLGRCEVARIGKGFAVFDGFSNL
VGERYETCLYVPVIDAVLNNQIELIHLLGVGVTGYVQSEEHANAVNMDDYNIKIELNGKV
GIVAAQMVRSRKQNQILNKG
>Tip_14
KGDQYEYRVIKVSWVSRMASENDHVRSAAVVKMSKPAVKFVMLGKRSPTFQKLLLFNKVK
AFGLLMQTDELAGRNNTEWYECKLIFIGRDAESGSFLNIATCDIIRLGEGFTVYDGFAEL
VRDRHQDCTYEPAIHAHLNKAGELLHVLNIKIKTYIQSEESAGIIGMDNFNVTIEMNQEL
GVEVAQLVRQRTQDVVRNAT
>Tip_4
IGNQLDYVLINIVWVARTLNAGEEVKAAVGQRKKKSQIPFVIIGSKSPANKLLEFLAFVK
CVGMLLAHDKVVGSAGTELAESLLVIENHNARTKYLLAISACMIIAVGKGFALYESFEEF
VGDANANCPYDRGVQSYIDSVGEIIFVFCMFLENYILDDESIAWIGEDNFNMSLEFEQDL
SIEVEQPFPRYCRPMHVREV
>Tip_8
KLAQFQSVMLKISWSAKTLEVETDIKSVTLQKTNKPAVLIVILGRGDAALHTYLLLNYTS
KIGVLFKSMQVAAKPSANYYNSNYGLDSADVQANYLITLQAAETVHLGRGFVIYSGFAAL
ANDENKDCTHEPALESYHNRAGDLLYLFGFRIGNFITSNEKVGLVSLGDFKVLVAYTQEP
GVDLAAIIPVEMGPVFVRTE
>Tip_35
KNKVLKAIFKQVTDTPSQFRLGFEISAQAVSISGRSKTATGLVAINGGAYCAYKLVSVAR
SVSLIAHTFQVCDRQRHKYYRRTTAVGAIDIVASHKSIYKAEQSARAGPGVLGASDVGEI
ISNNLRRMIEGEGYNGYGSRQGRAIYLAGSETEWWPDNKKSQGKLAALEYGLKVNFGKKV
SRSRGQHIGLLGHPGILMIE
>Tip_36
QSAVVKTIYLSITKTLQSYKLGFEIKASAVSISGRARIATGILSINGGEYCASKLVGCGH
QVALVQLNIQNSDQILAEYFKLDTVLGAADVIATYLSLVKPCQSTYIAPGILGASNVVSV
VDDHMRRVLEGPNFNRYVDRAGEVIYLAGIKHEIWPTNEKAQGQLSLIEYGQKITKGKKV
SKNGGAYHALLGDPIVVLIE
>Tip_16
KVRILKSINLQVTFTVQSFRCEIELETAQLQVSGRSVTLTSLLSIRRCKYSTYSFISCAK
KLGLIQYNLQAADGRLHRYFAIDYGLGKAEYAAAYIVILQHAQEVHIGKGFLMYSEVMIM
GDDRQHKTLADPNFASYKNKSGETIYLVGFKIDSYLKNEKTTGCIGLFEFNIRVTYGRKP
GVELTGYVPLASAPIILILE
>Tip_42
SIDLLLPYFKANNEHETLFDADVHNKKVFPMSTERLLMQALVIFQGSGGAAHLKLDTFTE
QIALEQYANDDSKKYLQDDFLDKWNVSGKDSCFGFRFGISEAINIVLGPDTVLFVSVQIA
GNKKMHVAQEAPRAGRTNERSTIVWVLEKFSRAFFFRMEHTANAVPMNNYSIRTGLLYSA
GAELFFLVVRELKPQKLTQE
>Tip_50
DMDVLAQQLAGFHTMDCAFGQYISEKSLFNVLTDQLCMRSILVGFGGGNDITSGLESFLG
EVGATVLSNDEAEQPYEEDLLQNMNLTGYDGNVGTHFDLGEAVTVEPGYDALLFLTKRAV
GNEETGTYLKAPITMRASENGGDMLLFGRHSKNLIVKDGCSNVPRPLFNYRIRLKNFWKL
GAGYIFEVVTWYNPEFLDGP
>Tip_51
DLDLLIGKFTVFRAIDSRFDSNVETQSLYVSLPSKFLMRRLMLAYGGKDRIHSQLENFVE
ASGTKILNGEKSQEPLQEEALESFDMSGYDACTSYHINLGKAVHAVPGSGPLLVIMIKTM
GNESERLHQVHPTRFHAKEKVTDMLLILKHSSGVFFKDDFTEMIYPLFSMNINMGNLYNM
GAGLMYAAVTWYSPDLLVGP
>Tip_49
KMDRLLGKYGGLDDVDTKVDANVETKNLFTAITAKLLMASMFMGYGGRDRIANALDNYNE
ESALEVLPDDRSKEPLEEDGLNNFNVAGYDASIGYRYNLDKAVNLVPGDGVEMFITLRVL
GNEQEKLHEECPKTSRSQERATDTLTLAVYTNAVLLEDDFKQCQFPFFTYAVRIAYIYQT
GTGLEFLVVTRFNPDIQVAP
>Tip_26
RIDVLQGVYLEADRGTRKFHCELEVHAMFLAVNDNLDVTEDSIGDGGNAGVAHGLVNFSY
QLTPVFQPDIELVSPFEEFKINTLNLGAEDVAAGLMALFAACGQLFEGPNNFLILHTKVL
GDEQTLNSAGKARVKHVGNKSTELVSLVAVIKTLVLEGEFLPSRVQQVSSVLVVSFVDQI
SLCLAGLTPHAIRPFQLALD
>Tip_58
RLEIILGVYNRVDWSTKTLRVELDAALISIAISDLLSTKSDAIKHGNGALPLNKLACYSH
SKGKIYHNDIQSVAPLRNFYVDNLQFNCEDTSKNTLIAIIECATLLSGTGVLKYVHVHVM
LGDNAREVKNERRIDVSIAKAAELICPVKFTKNIVLPDDRLPYRFNQVNYALVIAFGNAL
RVRLLGLSPYSCLPNLPALK
>Tip_59
KIQILLSFYAKVEWFTKKSRCELAMHAMLLCISDELHITKDAIGHGSGDTALHKLANYAR
QFGSICNSDVQSLSPLQDFNIDNLGLGCEDTCAGNMVMLMECAKLFAGPGVLLSILINVM
QGDQTQESADEARINTTVSQASEVICMVEFTRNIVLKDERLPTRVQQIPYAIVIWFGNKL
GVQLLGLAPHSVRPNLLALQ
>Tip_2
KFSQFQSVILELSSAAETLEAEEGIKAVSLTKSKKPDILIVILGRGDIELRVCKLMKYVN
KIGLLLHNIQAAAKDSVEWYESDFGIESDDAEAGHLIALIAVETVQLGKGWVIYDGFAAL
INDRNKDCVYEESLEVYYKRAGDLIYIFGLRIGDYVTSEESCGLIGVGTFKVLVAYSQEP
GIEISNLLPLHAGPVFLRAD
>Tip_62
ISNMFNEIFLKFRWIQKTIRLHYDIDNAAERRYRLPPIFQVDPRRQQFNIWYVQFLHHKA
SASLMTNEAKGGGKHGNECIQTLGTLERRDLESGYTMTLEIIQIIEFGNSFLLFDTFVRM
MNEQTHDEKYKPALSELVASAKDWIHVGRIPVGRYVLNGDQRETLGITEFKILSDYARKA
AVVMRDVLPNLLATVYLAFE
>Tip_63
IVNQFSDIYLRCKWVQKMIRLHWDLKNAAERRLRRPPIFYVDFKKQECDIWYYQFINYGD
GASLMTQDAHMSGEHGNEWYQASVLLQRRAADTGYVMTMEIFELFDYKNSYLLFETFAKM
LNEQSHDESYKPVLPALIKSAGDLLYVGGIPVGSYVVQNEHREPLGLEEFRKQNEYAREA
VVSIKQLLPKMLATIYLTLD
>Tip_52
IVNQFQNVYLRCHWVQKTIKLHWDIKNAAERRYRKPPIFFIDFERQQLSIWYYQFLHYAE
GAGLMTQDAHAGGQHGNEWYQARFLLARRDADAGYVMTLEISELIELGKSFLLFETYAKM
LNESTHDESYKPVLTSLINSAGDLLYIGGIPVGRYVVDNEHREPLGLKEFKIKSEYAREA
AVEIKELLPKMLVTIYLTLE
>Tip_28
AVSEFQNVFLRCTWFKTTLKMRWELENANEQLYRKPPVFHPNFVGQELSIWGFSFLAFSQ
GSSLVKQDAEAGGNQANEWAQCRFMLARRDAKVGYVYTLEAEELIRLGKSFLLFTTYAKM
IEGEKHDRDYEPILATLSDKSGDLLYITTVPISRYVASKEGGEPLGLKLFYMKLDYAREG
SVEMRELLEKRLIVLYLTVD
>Tip_5
MGHEFQNVILAVTMAALQLTETHALKSGNLQKVKLPPIIFSVMANRTTVLRIYQFLTYTK
IVKLLYMDAEADGRNSSIWKQTDFLLEDPEVEVGYVFKLQATKLIQLPKPLVVFEGFLEL
INDQTKPRIYEPSLVTYIKSAVDQFYVIAARFGRKVSTEMSRGKIGLSNFEVTIEYTQEH
GVQVKPLIQEQHGGIFLAAK
>Tip_18
MGYQFRNLVLTISWKFQEISQVRAQQAGAIAKIKGPPIIYSALANSATIIALWAFMVFQK
LTKLLYINTTANARNVEVWQVTAALLESPNIEIGYMVTAKQNSLVMVPQQLVVFRALLEM
VLDQTKPKAREPALLPFLRSGIDNFYLLVSKFQAAIEAQMSINEVGLHFFEITVEYCQEN
AIEIRSMIIDQYGGALLLVK
>Tip_29
LGHQFRNHSFLEDYKWSDQNEVWAILSGEVGKFRTAPLMFSASTNRSWKITLLAFMFFQK
IVNLLRIDIEERARETDVWDASEGFAENPGREIAFLVIYKQETLASIPKQLVVLHSFLEI
IIDQTKPDAREPTLFNLIKAGVERFFLFIASFQAALEAQMTINPVGLNLYQDEVEYAQTD
ATAVRNFILQQYADAFYLVK
>Tip_30
LGHQFKNFAHAMEWKWQEKNEVWAIVAGTVRKFKNAPLMRSAANNRSLTITLWAFMFFAK
LVKLLRIDLTETARESEVWEVIPGVPDRPGKQVGFLVSAEKRSLAAIAKELIVLHAFLEI
ILDQVRPDAREPSFFPLIKAGVDRLCLIIAKFQAMLEAQMSIRPLGINMFKETVEFSQKD
ATSVRTFVLGQYEGSVYLIK
>Tip_6
IHHELRKDILAVTAESRKITPRDAIQSGGFKDMKTIHLVVKYMHDKSVQIRMYKLLNWVR
LIAVLLSGNEETMRGGSHWKEPGFLIIEPQIEIGYLLAIDVDGMDPMSRPSLIFGGFIDI
LNESHKPSTYERQLLPYANHSLGQLFVVQRRFGNIAGDARGRGRFGMVNLRIPPVITQEQ
AVTMQDLVHRRYGSHFFAGG
>Tip_7
EGKDLRKMIATVTREEKKTIRQMSLTDGGLQNVQVPPLYWMVSSNDTTLLRGYKAQNYSK
IVGCQYEASEETAKNGEALQENPFFIITPIVELGFLLALDASELVKIPHPHLLYEGCKDL
ITDGQEPNTAEQLIVPNQKNGIDQMFVFQRRVGRVAGGRQVRGRVGMTNARIAPVIPRDE
SAALSDLIHREHGATFTSAT
>Tip_13
LGMQTLQLVLRATYNSRKVKRPDSATAAYVHTLERDTVLYLIVRKTSLKLMEYHFLSRNN
VDGLFLKNDKDTGRNGNEWRTGELVYVNEEPGTGYLYNAEHCKFEEFSRGFLPYVGLIFM
VNTVVYPAIFQSSLRSAVNVRGESMYAFAPKWKKFQVMGEERGSSGMENYELKLAYTSEG
SVDVKSLVPQGLAGDMISIN
>Tip_22
TANRKRAFVLSSTHHSGKFKNHKGVEQALLHPFERSSGIVMVIREAYVVLTDYEFLKDNN
VAALILNNEGEDEKKSAENNEGELPYISPDTNKDVSYNVKASKFTAVSKGIVYYVKIVTI
IQTPAYPAAYEKNYRSYMKWRGDPLYTFGLQFQHFQADSQESGEVAMLNYDVKFLYAAEE
TTKARQHIPQGIDASVIQVA
>Tip_24
SGSQGKETMICNNYVFARIKCLEVVIAVILYSIDKHTEYYLFIRDTFVSLSSYEYLNARN
HAEQAVYDDKESEKGTGEWGQGHFGLLGHDTLTKFRFDLKAVEPVSVSKGLVYTSNFYRI
FEKCSYSVELNRDMAVDLMIQHDPCYAFGERLEDLLAAHQQGAQIMERTKDIELLYLGDQ
AVQKQDLITQGISEEAIVRK
>Tip_25
SGNRKRELLIRNTYQQGKYKCPECVMATLLYPVERQTVYYIIIRQAHVALNQYVFLEHNS
HADLILNEDGEVKKNSSEWAQGDFTYLGPDTLKRFAYNLEAVEFTVISKGLLYYTNFYLI
FEKCAYPVRYKKDLRSLVRMRNDPIYAFGVQVEELQVEGLEGGEVAEQFIDVRLLYLADQ
AVEARDLVTQGVNTDTEVVG
>Tip_56
EGITETKMEVKLGWGFKSSLTSEPMQSAFFAPLDRPQIIFSVMQDKSGSNKNKAHDASAH
ISGKFMSSAIVLSTNWHYWLEVACFLDHKEHYSQIWASLADIQVLHLQSGYLLSAGYIYE
INALMRKKLWDKTMKLYSNFQNTQVRTGDAKLGRLTARVENGGDGNNLGEANDLFCGNNA
GWEVSRAFAGEIGHMFADPA
>Tip_57
VGLTAYKIVIQTGWAISRIKEPQAIRTAFFAPVDRPHVFFIVLCEKSGSNKEEIHDAHSH
VTNRFMSVTAIFGSNWQYWLQTQCLLDKKEDRSNIWQNLANCHLVWLHTGYLMSSGFIFA
VDMLMKKALWDEALRVFSNYRGDQVHNLNARLGRLTVRAENGGDSDAEGSVTDLFYGNNG
SWKTTRLFAGEVGHLLTEPA
>Tip_21
IGMTTHKLIVRNAWSISKIRIPENIRTVFFGPINRPPVLYIILCKKAASPQEQYFHAQSN
VTGMIIDTAEFYGANWDEWHQCEVLMDKPEQQSEFLHDLPNCELTWLHKGYLGFAGFIFK
IDTVMQKQRYVECMSPYKQNRGDEAYTAGAHGKRFMVVGESGGNPDMQGHDGELHYEDDG
AVEATQLVPTAVGTVFWAPA
>Tip_40
DEPLYPEFFFQPAWYDNKLLHGQSRTGVAESSWGVLQTVNMDRSIPELHNDSIFFVTHLV
VYEAHGNKSDKQIHLLLLFVQVKISILRRESVQTREGFTILNSDTIVTEPFSLVRKMARY
HMNSGVIGNWPGINFIFLRNTAKTPSVARLRKLKHWSNNSEFGVNDDAKYYGKRLNFDHP
GLILLKFLNKQLIGWFGDTN
>Tip_41
DEQLYPDFFFQPAWYDNKLLHKQSQSGVPDTSWGLMQTHEVDKPIPELHHDSIFFIRHIV
TYVTDGDKSEYSLHLKIEFSAVKINASNQDNQETAEGFTILNAETIQSEPFYLYKKLDRY
EMNKGQIGNWAGMNYAFLRETSKTPPRAEQSKPKLWDNYSEFQVNEDAQYQSKRLPFDHP
GVFLMNFLDKQLIGWMGDTN
>Tip_17
DDKVYPRFFFKPAWYQTKLLKADRKGGVSDFSWGVMRMFKLDDTVPKLVLKKIFFVTTLE
MYRAHGDNADTQVKQRTMFVEAHSAVLSKENVVVKGAIVIISTDKIKSQPLALAHKWAKY
HENTAAKNYYPGAKYAFLARSARVPPLFQLKSPKHWNNNGDYGVNSDYDFRASTINLDRL
GLQLLKFVNQRLIEYFGDVS
>Tip_38
DDQFMRQSVYKPEYLNATLPKAQKVGASLEGAWHYIRKKRVSHTMQKQVLDQQYNGSYIT
CLGSFSNISSKRSATHTKKAELRNAILIKHSADGSTINMTLQRRKVGSRPIATRNDWEQY
VLSASNFRKYPDKQQTFYKRPSRIPPVLEMRLAANLSIQSACGIGNERDLVAKIINLRYP
TLRLPGFLQQSEAPFFNYAI
>Tip_39
DDQLILKYFFSPPWINPPLPKARTVGAVMRDAWSVLRRLTLNRQVRKEILKRVFFALSLS
GFKIFLNIAEKKVAKHSKAMKIHNGIMARSNVTQEASKTTLNSERAGNKSLANRTDWDKY
FPSEGSSKKYPGAQQTMVDSPDRQPPVVLIRVAKDWNADMAVGIGNDQDLGAKIIHLKKP
TLRLPGFFTQHGAPFFRNNA
>Tip_31
DDELIQQFFFKPPWTNPTLPKAKSVGSVNDEGWGSVRRFKLNQTFRTEMLKQVYFATCFS
ALGTFNNIQEKKVEVKTTPVELHNAILARASVTGKAIKTVLNSEKVGNRALTTSNDWDQY
FLAAGHAKKYPGKPQTFFNSPDRLPPVVQLRIAANWNSQYACGLGSDQELCAQVINLRHP
SLRLPGFLDQTGTPLFRHTA
>Tip_23
KGEYLNGGFRSIPFSDDSLTNAVSLSEPSDKKWRNIKCYNTFVTAKIKILQTEDSLAYFA
AYPVFGGIEDQVLDQRKRPAEPQPGVNDPKNILRTVYMTALDFEQIETRPADCYGQWKEW
FAAVNAYDQFPMNLCGFLIMVDKANPLHELQMDETTSGNWLAGIQTDKDFESRNINKLDW
CERAPAFYNCQTLPHVKHVG
>Tip_43
SAPFVERGIYSCLHTAAGFTVMPELGNPENNKRCQARTVTAVAECHMGIPRAAAFITVRS
TYSVEAALLDKSDRQTYIAGPGTQIAFVPEKKLPKEAAAKLREDEAFSRPDSFTKPWGPW
ITALSSKSFNPLVLEGWSPKVLDAFPLYGTARVELAHTHWVDALQAPREVKPRSNGTWDD
IERSAKIATIVTAPYIWEIR
>Tip_44
NAGFIDYGIYQCTHTAQGLEQATELRKPQNNKWCEIRILSATIVSQLGMPKVARFVTAYA
TYTIDGSVLEEAENEGYIGEPATQIAFSPDKVLTKEAVARLQSQDAYDRFTMSTNPLDPW
ITALITKSHHPTSYNGFSPAMLDLFPVYSVSRIKIAQQHWTQGLNEPKEASPRQHNAYDD
IERAPSVTTSVNAPLIYEVE
>Tip_34
LAEFLPDGIYKLESVDDGLTTTTSLSSPQNNKWKDDKVLQATIVHDVGLAKISHFLSAYR
AYAFSGFIPKKAVRHGRVGDEAEGLVLGPDKVISEYSSVALRSWKASNRPGSFTGPWDEC
LMGLMRQSRYPYLRQGFMPRMLDLTPLYGLRREKMSAVLWIQGLKAVASENSHSNTSWDR
CKQTPAVYYCCPAPLIFEVA
>Tip_15
DGHMLQESIFKIPWTEPKLSTSGSFGKLQNGKWGPLKWFKDSATAPLDNMKKEHFIGCLA
LFGPFGNDEDKEVDNNSNPAEVNDQVFAPTRVIGVIMRIPLTSEKVGSCPETKHYYWSEW
FLDEAFQTRVALAQMAIFNNSEYMAPFIDFLSGEANAASWVAGLQSDQQLKGKNVRIKKP
GIRLPGFFGMQMDPFFREVC
>Tip_19
SREVFPEQLFKVAWVNPSQVRVTSAGSLHSSKWDQVDHFEVSSSLGKNLPEKKDLLTCFS
ALGIFGSLGDKEMGCNIQAQEDGSDILMPIRAESIWLILPIHFAKEPNALHTGEFSWPRY
FLIIAHATRLKNAHLQYINKPDRLPPYFAFGALDVIDNEWVNHSRQENQLKEFKVQLPKR
SMLIMGTGWMRTNNYFRMTA
>Tip_20
NEELPREAVFHLPWPSPAVTAINTVASLQNGTFDTGKMYLASESVSKTLPRAKHYINCFS
RLASFGSINDKEIKSNADPALSGADLFDPQRAQRIYMFWKLGVAKKPNRKHGGEHSWDQF
FVALKTSTKLSNSDLEYIEKPDRIASAWHFGANAGSEGEWIHPVPEEKQVEKRNQDLREG
TIVLAGNAFVGTRQFMRHTS
>Tip_10
QNDYFFKISFRLRWSPPEGQMKRHWGSITINELDQLVRAWGPLAARKDNVLGRGLCRAFK
STGLHAAERQAELKNRGRQLNTNKQLFEPDVTGGSLMAVSQSMVRIAKKWDVLKQQWEEV
TLKIKTAISFAGEQDLILESDNGVFPQFGFNLSELSFNQFQGGIALSEESKHVVFGNSAN
NLDIAEYIPCEIAPDWQELG
>Tip_11
ERELALEIYVRMRFCPPENEVKSHINKVTASELSIIIKFRAALSGPKSMRESKAVTRVLK
ATSLHMQKKKKDVRAWAQPSEARHQAFTPASVSGKVLKVPRQVAQVAFKWASLKSQWDEL
NLCIKRAIEFSEFEAIFLEVKEPILPMFAYTLNRITDDDIHAGVATSSQLKNVIVGTRRE
ALNLGDFIPIQLGPAWQVLA
>Tip_1
QGNEISEALLRIRFVAHELDKDREIAAATANSQKRLVPSGMVVFTCDRKINNAKALKYLR
NVGLLAWVMEPAMRNTSLGIDATFQVSDPYTYTEHVLQLQQSGKRSESESFYFNHEWEQF
MYAVSYKNSLLKTIKDKLNHSGGLLILFGYRKANVPNGDLEGGVASTGCLKIFVLHYRER
KLDCGQLLPAQISPAFLNAS
