# Supplementary material for: Phylograd: fast column-specific calculation of substitution model gradients
Source: BMC Bioinformatics. 2025 Dec 23;27:20. doi: 10.1186/s12859-025-06353-4 (PMC12836810; doi:10.1186/s12859-025-06353-4)
Supplement: Supplementary file 1 — (zip 4800 KB) [file 12859_2025_6353_MOESM1_ESM.zip › alignment_64_20_5.single_iqtree.log]

IQ-TREE version 3.0.1 for Linux x86 64-bit built Nov  7 2025
Developed by Bui Quang Minh, Thomas Wong, Nhan Ly-Trong, Huaiyan Ren
Contributed by Lam-Tung Nguyen, Dominik Schrempf, Chris Bielow,
Olga Chernomor, Michael Woodhams, Diep Thi Hoang, Heiko Schmidt

Host:    soe005 (AVX2, FMA3, 1007 GB RAM)
Command: ./iqtree3 -s data/sim/alignment_64_20.fasta -nt 5 -q data/partition_20_iqtree.txt --redo -te data/random/tree_64.nwk -blfix -pre data/sim/alignment_64_20_5.single_iqtree.log
Seed:    835978 (Using SPRNG - Scalable Parallel Random Number Generator)
Time:    Sun Nov  9 19:32:22 2025
Kernel:  AVX+FMA - 5 threads (6 CPU cores detected)

Reading partition model file data/partition_20_iqtree.txt ...
Reading alignment file data/sim/alignment_64_20.fasta ... Fasta format detected
Reading fasta file: done in 0.000139113 secs using 7.907% CPU
Alignment most likely contains protein sequences
Constructing alignment: done in 0.000105062 secs using 97.09% CPU
Alignment has 64 sequences with 20 columns, 20 distinct patterns
20 parsimony-informative, 0 singleton sites, 0 constant sites
        Gap/Ambiguity  Composition  p-value
Analyzing sequences: done in 1.91517e-05 secs using 10.44% CPU
   1  Tip_0     0.00%    passed     98.73%
   2  Tip_27    0.00%    passed      8.31%
   3  Tip_45    0.00%    passed     61.08%
   4  Tip_46    0.00%    passed     45.76%
   5  Tip_47    0.00%    passed     79.05%
   6  Tip_48    0.00%    passed     62.68%
   7  Tip_12    0.00%    passed     77.62%
   8  Tip_55    0.00%    passed     30.48%
   9  Tip_60    0.00%    passed     57.53%
  10  Tip_61    0.00%    passed     23.09%
  11  Tip_37    0.00%    passed     82.02%
  12  Tip_32    0.00%    passed     13.82%
  13  Tip_33    0.00%    passed     10.32%
  14  Tip_9     0.00%    passed     35.95%
  15  Tip_3     0.00%    passed     33.87%
  16  Tip_53    0.00%    passed     42.70%
  17  Tip_54    0.00%    passed     55.58%
  18  Tip_14    0.00%    passed     85.14%
  19  Tip_4     0.00%    passed     79.56%
  20  Tip_8     0.00%    passed     67.39%
  21  Tip_35    0.00%    passed     23.06%
  22  Tip_36    0.00%    passed     84.88%
  23  Tip_16    0.00%    passed     28.85%
  24  Tip_42    0.00%    passed     63.60%
  25  Tip_50    0.00%    failed      0.30%
  26  Tip_51    0.00%    passed     47.92%
  27  Tip_49    0.00%    passed     61.56%
  28  Tip_26    0.00%    passed     37.75%
  29  Tip_58    0.00%    passed     25.80%
  30  Tip_59    0.00%    passed     34.24%
  31  Tip_2     0.00%    passed      9.21%
  32  Tip_62    0.00%    passed     48.43%
  33  Tip_63    0.00%    passed     66.25%
  34  Tip_52    0.00%    passed     95.39%
  35  Tip_28    0.00%    passed     75.14%
  36  Tip_5     0.00%    passed     44.22%
  37  Tip_18    0.00%    passed     86.76%
  38  Tip_29    0.00%    passed     91.23%
  39  Tip_30    0.00%    passed     79.45%
  40  Tip_6     0.00%    passed     64.65%
  41  Tip_7     0.00%    passed     38.99%
  42  Tip_13    0.00%    passed     68.41%
  43  Tip_22    0.00%    passed     84.55%
  44  Tip_24    0.00%    passed     38.12%
  45  Tip_25    0.00%    passed     62.02%
  46  Tip_56    0.00%    passed      8.24%
  47  Tip_57    0.00%    passed     77.77%
  48  Tip_21    0.00%    passed     67.58%
  49  Tip_40    0.00%    passed     26.01%
  50  Tip_41    0.00%    passed     49.19%
  51  Tip_17    0.00%    passed     53.07%
  52  Tip_38    0.00%    passed      7.82%
  53  Tip_39    0.00%    passed     97.88%
  54  Tip_31    0.00%    passed     32.13%
  55  Tip_23    0.00%    passed     71.99%
  56  Tip_43    0.00%    passed     69.14%
  57  Tip_44    0.00%    passed     28.60%
  58  Tip_34    0.00%    passed      5.63%
  59  Tip_15    0.00%    passed     41.99%
  60  Tip_19    0.00%    passed     87.30%
  61  Tip_20    0.00%    passed     49.06%
  62  Tip_10    0.00%    passed     36.85%
  63  Tip_11    0.00%    passed     94.01%
  64  Tip_1     0.00%    passed     94.77%
****  TOTAL     0.00%  1 sequences failed composition chi2 test (p-value<5%; df=19)

Partition file is not in NEXUS format, assuming RAxML-style partition file...
Subset	Type	Seqs	Sites	Infor	Invar	Model	Name
1	AA	64	1	1	0	GTR20+FO	col1
2	AA	64	1	1	0	GTR20+FO	col2
3	AA	64	1	1	0	GTR20+FO	col3
4	AA	64	1	1	0	GTR20+FO	col4
5	AA	64	1	1	0	GTR20+FO	col5
6	AA	64	1	1	0	GTR20+FO	col6
7	AA	64	1	1	0	GTR20+FO	col7
8	AA	64	1	1	0	GTR20+FO	col8
9	AA	64	1	1	0	GTR20+FO	col9
10	AA	64	1	1	0	GTR20+FO	col10
11	AA	64	1	1	0	GTR20+FO	col11
12	AA	64	1	1	0	GTR20+FO	col12
13	AA	64	1	1	0	GTR20+FO	col13
14	AA	64	1	1	0	GTR20+FO	col14
15	AA	64	1	1	0	GTR20+FO	col15
16	AA	64	1	1	0	GTR20+FO	col16
17	AA	64	1	1	0	GTR20+FO	col17
18	AA	64	1	1	0	GTR20+FO	col18
19	AA	64	1	1	0	GTR20+FO	col19
20	AA	64	1	1	0	GTR20+FO	col20
Degree of missing data: 0.000
Info: multi-threading strategy over partitions
WARNING: 5 states (see below) not observed in partition 1
WARNING: State(s) N, F, P, W, Y not present in partition 1 and may cause numerical problems
WARNING: 9 states (see below) not observed in partition 2
WARNING: State(s) R, N, D, Q, E, H, K, S, W not present in partition 2 and may cause numerical problems
WARNING: 6 states (see below) not observed in partition 3
WARNING: State(s) D, C, Q, G, K, S not present in partition 3 and may cause numerical problems
WARNING: 5 states (see below) not observed in partition 4
WARNING: State(s) C, F, T, W, V not present in partition 4 and may cause numerical problems
WARNING: 5 states (see below) not observed in partition 5
WARNING: State(s) C, I, F, W, V not present in partition 5 and may cause numerical problems
WARNING: 4 states (see below) not observed in partition 6
WARNING: State(s) I, F, W, Y not present in partition 6 and may cause numerical problems
WARNING: 4 states (see below) not observed in partition 7
WARNING: State(s) N, Q, H, W not present in partition 7 and may cause numerical problems
WARNING: 3 states (see below) not observed in partition 8
WARNING: State(s) N, G, W not present in partition 8 and may cause numerical problems
WARNING: 7 states (see below) not observed in partition 9
WARNING: State(s) R, N, D, Q, G, K, P not present in partition 9 and may cause numerical problems
WARNING: 8 states (see below) not observed in partition 10
WARNING: State(s) R, N, C, H, K, M, W, Y not present in partition 10 and may cause numerical problems
WARNING: 4 states (see below) not observed in partition 11
WARNING: State(s) Q, H, W, Y not present in partition 11 and may cause numerical problems
WARNING: 5 states (see below) not observed in partition 12
WARNING: State(s) C, M, F, S, W not present in partition 12 and may cause numerical problems
WARNING: 5 states (see below) not observed in partition 13
WARNING: State(s) C, I, M, F, W not present in partition 13 and may cause numerical problems
WARNING: 4 states (see below) not observed in partition 14
WARNING: State(s) A, C, G, M not present in partition 14 and may cause numerical problems
WARNING: 4 states (see below) not observed in partition 15
WARNING: State(s) C, H, W, Y not present in partition 15 and may cause numerical problems
WARNING: 7 states (see below) not observed in partition 16
WARNING: State(s) C, Q, E, G, H, P, Y not present in partition 16 and may cause numerical problems
WARNING: 6 states (see below) not observed in partition 17
WARNING: State(s) C, G, I, M, F, W not present in partition 17 and may cause numerical problems
WARNING: 4 states (see below) not observed in partition 18
WARNING: State(s) C, I, M, W not present in partition 18 and may cause numerical problems
WARNING: 9 states (see below) not observed in partition 19
WARNING: State(s) N, D, C, E, G, H, P, S, W not present in partition 19 and may cause numerical problems
WARNING: 4 states (see below) not observed in partition 20
WARNING: State(s) N, H, W, Y not present in partition 20 and may cause numerical problems
Reading input tree file data/random/tree_64.nwk ...
WARNING: GTR20 model will estimate 189 substitution rates that might be overfitting!
WARNING: Please only use GTR20 with very large data and always test for model fit!
WARNING: GTR20 model will estimate 189 substitution rates that might be overfitting!
WARNING: Please only use GTR20 with very large data and always test for model fit!
WARNING: GTR20 model will estimate 189 substitution rates that might be overfitting!
WARNING: Please only use GTR20 with very large data and always test for model fit!
WARNING: GTR20 model will estimate 189 substitution rates that might be overfitting!
WARNING: Please only use GTR20 with very large data and always test for model fit!
WARNING: GTR20 model will estimate 189 substitution rates that might be overfitting!
WARNING: Please only use GTR20 with very large data and always test for model fit!
WARNING: GTR20 model will estimate 189 substitution rates that might be overfitting!
WARNING: Please only use GTR20 with very large data and always test for model fit!
WARNING: GTR20 model will estimate 189 substitution rates that might be overfitting!
WARNING: Please only use GTR20 with very large data and always test for model fit!
WARNING: GTR20 model will estimate 189 substitution rates that might be overfitting!
WARNING: Please only use GTR20 with very large data and always test for model fit!
WARNING: GTR20 model will estimate 189 substitution rates that might be overfitting!
WARNING: Please only use GTR20 with very large data and always test for model fit!
WARNING: GTR20 model will estimate 189 substitution rates that might be overfitting!
WARNING: Please only use GTR20 with very large data and always test for model fit!
WARNING: GTR20 model will estimate 189 substitution rates that might be overfitting!
WARNING: Please only use GTR20 with very large data and always test for model fit!
WARNING: GTR20 model will estimate 189 substitution rates that might be overfitting!
WARNING: Please only use GTR20 with very large data and always test for model fit!
WARNING: GTR20 model will estimate 189 substitution rates that might be overfitting!
WARNING: Please only use GTR20 with very large data and always test for model fit!
WARNING: GTR20 model will estimate 189 substitution rates that might be overfitting!
WARNING: Please only use GTR20 with very large data and always test for model fit!
WARNING: GTR20 model will estimate 189 substitution rates that might be overfitting!
WARNING: Please only use GTR20 with very large data and always test for model fit!
WARNING: GTR20 model will estimate 189 substitution rates that might be overfitting!
WARNING: Please only use GTR20 with very large data and always test for model fit!
WARNING: GTR20 model will estimate 189 substitution rates that might be overfitting!
WARNING: Please only use GTR20 with very large data and always test for model fit!
WARNING: GTR20 model will estimate 189 substitution rates that might be overfitting!
WARNING: Please only use GTR20 with very large data and always test for model fit!
WARNING: GTR20 model will estimate 189 substitution rates that might be overfitting!
WARNING: Please only use GTR20 with very large data and always test for model fit!
WARNING: GTR20 model will estimate 189 substitution rates that might be overfitting!
WARNING: Please only use GTR20 with very large data and always test for model fit!

NOTE: 5 MB RAM (0 GB) is required!
WARNING: Number of threads seems too high for short alignments. Use -T AUTO to determine best number of threads.
Estimate model parameters (epsilon = 0.010)
Initial log-likelihood: -2745.991
Current log-likelihood at step 1: -2721.179
Current log-likelihood at step 2: -2720.441
Current log-likelihood at step 3: -2720.324
Current log-likelihood at step 4: -2720.231
Current log-likelihood at step 5: -2720.213
Current log-likelihood at step 6: -2720.185
Current log-likelihood at step 7: -2720.183
Parameters optimization took 6 rounds (2.054 sec)


WARNING: Estimated model parameters are at boundary that can cause numerical instability!

Wrote distance file to... 
Partition information was printed to data/sim/alignment_64_20_5.single_iqtree.log.best_model.nex
BEST SCORE FOUND : -2720.183
Total tree length: 64.281

Total number of iterations: 0
CPU time used for tree search: 0.000 sec (0h:0m:0s)
Wall-clock time used for tree search: 0.000 sec (0h:0m:0s)
Total CPU time used: 7.003 sec (0h:0m:7s)
Total wall-clock time used: 2.095 sec (0h:0m:2s)

Analysis results written to: 
  IQ-TREE report:                data/sim/alignment_64_20_5.single_iqtree.log.iqtree
  Maximum-likelihood tree:       data/sim/alignment_64_20_5.single_iqtree.log.treefile
  Screen log file:               data/sim/alignment_64_20_5.single_iqtree.log.log

Date and Time: Sun Nov  9 19:32:25 2025
	Command being timed: "./iqtree3 -s data/sim/alignment_64_20.fasta -nt 5 -q data/partition_20_iqtree.txt --redo -te data/random/tree_64.nwk -blfix -pre data/sim/alignment_64_20_5.single_iqtree.log"
	User time (seconds): 7.31
	System time (seconds): 0.12
	Percent of CPU this job got: 334%
	Elapsed (wall clock) time (h:mm:ss or m:ss): 0:02.22
	Average shared text size (kbytes): 0
	Average unshared data size (kbytes): 0
	Average stack size (kbytes): 0
	Average total size (kbytes): 0
	Maximum resident set size (kbytes): 36808
	Average resident set size (kbytes): 0
	Major (requiring I/O) page faults: 3
	Minor (reclaiming a frame) page faults: 7416
	Voluntary context switches: 262
	Involuntary context switches: 2825
	Swaps: 0
	File system inputs: 0
	File system outputs: 208
	Socket messages sent: 0
	Socket messages received: 0
	Signals delivered: 0
	Page size (bytes): 4096
	Exit status: 0
