# Supplementary material for: Phylograd: fast column-specific calculation of substitution model gradients
Source: BMC Bioinformatics. 2025 Dec 23;27:20. doi: 10.1186/s12859-025-06353-4 (PMC12836810; doi:10.1186/s12859-025-06353-4)
Supplement: Supplementary file 1 — (zip 4800 KB) [file 12859_2025_6353_MOESM1_ESM.zip › alignment_64_20_5.single_phylograd.log]

Likelihood=-143.0546396162543
Iteration 0: 143.0546396162543
Iteration 1: 143.0546396162543
Likelihood=-154.37685886109674
Iteration 0: 154.37685886109674
Iteration 1: 154.37685886109674
Likelihood=-168.67904718436486
Iteration 0: 168.67904718436486
Iteration 1: 168.67904718436486
Likelihood=-172.72842674067218
Iteration 0: 172.72842674067218
Iteration 1: 172.72842674067218
Likelihood=-161.32349248564395
Iteration 0: 161.32349248564395
Iteration 1: 161.32349248564395
Likelihood=-136.1400062434056
Iteration 2: 136.1400062434056
Likelihood=-147.44840383050223
Iteration 2: 147.44840383050223
Likelihood=-165.006981418867
Iteration 2: 165.006981418867
Likelihood=-157.96665055593652
Iteration 2: 157.96665055593652
Likelihood=-154.14794005500016
Iteration 2: 154.14794005500016
Likelihood=-130.75730566839076
Iteration 3: 130.75730566839076
Likelihood=-142.06629162058556
Iteration 3: 142.06629162058556
Likelihood=-158.8785682294418
Iteration 3: 158.8785682294418
Likelihood=-126.4681159490717
Iteration 4: 126.4681159490717
Likelihood=-149.33171463851113
Iteration 3: 149.33171463851113
Likelihood=-148.45772984219545
Iteration 3: 148.45772984219545
Likelihood=-122.84227142794009
Iteration 5: 122.84227142794009
Likelihood=-137.73234314841773
Iteration 4: 137.73234314841773
Likelihood=-153.94476260589536
Iteration 4: 153.94476260589536
Likelihood=-142.58641235817282
Iteration 4: 142.58641235817282
Likelihood=-143.79830155263696
Iteration 4: 143.79830155263696
Likelihood=-119.6617322935087
Likelihood=-134.02468116888068
Likelihood=-149.83865087325057
Iteration 5: 149.83865087325057
Iteration 5: 134.02468116888068
Likelihood=-110.74639772220516
Iteration 6: 110.74639772220516
Likelihood=-137.19787004191363
Iteration 5: 137.19787004191363
Likelihood=-139.76405681774364
Likelihood=-108.98227061795886
Iteration 7: 108.98227061795886
Likelihood=-130.7430788289796
Likelihood=-146.3407373496446
Iteration 6: 146.3407373496446
Likelihood=-132.7851745146984
Iteration 6: 132.7851745146984
Likelihood=-128.92393625429705
Iteration 5: 128.92393625429705
Likelihood=-107.68175764648554
Iteration 8: 107.68175764648554
Likelihood=-121.7189661988785
Iteration 6: 121.7189661988785
Likelihood=-143.30260807121928
Iteration 7: 143.30260807121928
Likelihood=-129.11862509103383
Iteration 7: 129.11862509103383
Likelihood=-126.91891315840289
Iteration 6: 126.91891315840289
Likelihood=-106.48423586371239
Iteration 9: 106.48423586371239
Likelihood=-119.8087998235433
Iteration 7: 119.8087998235433
Likelihood=-140.61799832868437
Iteration 8: 140.61799832868437
Likelihood=-105.50307739416135
Iteration 10: 105.50307739416135
Likelihood=-126.07500316298079
Iteration 8: 126.07500316298079
Likelihood=-125.22776616361848
Iteration 7: 125.22776616361848
Likelihood=-104.73770032763458
Iteration 11: 104.73770032763458
Likelihood=-118.31665778963146
Iteration 8: 118.31665778963146
Likelihood=-138.17335687572617
Iteration 9: 138.17335687572617
Likelihood=-123.43645791718131
Iteration 9: 123.43645791718131
Likelihood=-123.54068492263274
Iteration 8: 123.54068492263274
Likelihood=-104.13281422514731
Iteration 12: 104.13281422514731
Likelihood=-116.81668491775353
Iteration 9: 116.81668491775353
Likelihood=-121.20054993312115
Iteration 10: 121.20054993312115
Likelihood=-136.0102510529191
Iteration 10: 136.0102510529191
Likelihood=-103.63381539452374
Iteration 13: 103.63381539452374
Likelihood=-121.9374039777664
Likelihood=-103.21999790840107
Iteration 14: 103.21999790840107
Likelihood=-115.37643481616024
Iteration 10: 115.37643481616024
Likelihood=-119.30593441521894
Iteration 11: 119.30593441521894
Likelihood=-134.08028580043907
Iteration 11: 134.08028580043907
Likelihood=-117.49127101157936
Iteration 9: 117.49127101157936
Likelihood=-102.85615110138141
Iteration 15: 102.85615110138141
Likelihood=-114.14495325469011
Iteration 11: 114.14495325469011
Likelihood=-117.6477956716273
Iteration 12: 117.6477956716273
Likelihood=-132.33430986046116
Iteration 12: 132.33430986046116
Likelihood=-116.5588956377498
Iteration 10: 116.5588956377498
Likelihood=-102.55141821071629
Iteration 16: 102.55141821071629
Likelihood=-113.08080003086162
Iteration 12: 113.08080003086162
Likelihood=-102.31097998073824
Iteration 17: 102.31097998073824
Likelihood=-116.24397895803313
Iteration 13: 116.24397895803313
Likelihood=-115.90448594774017
Iteration 11: 115.90448594774017
Likelihood=-130.78850536967553
Iteration 13: 130.78850536967553
Likelihood=-102.1024870968445
Iteration 18: 102.1024870968445
Likelihood=-112.08741914999736
Iteration 13: 112.08741914999736
Likelihood=-115.08996491728072
Iteration 14: 115.08996491728072
Likelihood=-115.3264499884674
Iteration 12: 115.3264499884674
Likelihood=-129.42717060998785
Iteration 14: 129.42717060998785
Likelihood=-101.93191763340513
Iteration 19: 101.93191763340513
Likelihood=-111.26568803130755
Iteration 14: 111.26568803130755
Likelihood=-114.11994529292623
Iteration 15: 114.11994529292623
Likelihood=-101.78727037987055
Iteration 20: 101.78727037987055
Likelihood=-114.82231325518958
Iteration 13: 114.82231325518958
Likelihood=-128.21469150183563
Iteration 15: 128.21469150183563
Likelihood=-101.66886011895537
Iteration 21: 101.66886011895537
Likelihood=-110.53638289678072
Iteration 15: 110.53638289678072
Likelihood=-113.34747985903515
Iteration 16: 113.34747985903515
Likelihood=-114.42034598150566
Iteration 14: 114.42034598150566
Likelihood=-127.18872525109516
Iteration 16: 127.18872525109516
Likelihood=-101.56983730639342
Iteration 22: 101.56983730639342
Likelihood=-109.89569686094987
Iteration 16: 109.89569686094987
Likelihood=-112.7409358031076
Iteration 17: 112.7409358031076
Likelihood=-114.0847779439283
Iteration 15: 114.0847779439283
Likelihood=-101.49288106626331
Iteration 23: 101.49288106626331
Likelihood=-126.29724793188457
Iteration 17: 126.29724793188457
Likelihood=-109.39187041110645
Iteration 17: 109.39187041110645
Likelihood=-112.19769074576732
Iteration 18: 112.19769074576732
Likelihood=-101.42866060351194
Iteration 24: 101.42866060351194
Likelihood=-113.7967388588262
Iteration 16: 113.7967388588262
Likelihood=-125.55811484782853
Iteration 18: 125.55811484782853
Likelihood=-101.38100708130436
Iteration 25: 101.38100708130436
Likelihood=-111.70602004434238
Iteration 19: 111.70602004434238
Likelihood=-108.91365823763695
Iteration 18: 108.91365823763695
Likelihood=-113.53804624892987
Iteration 17: 113.53804624892987
Likelihood=-124.90674613121655
Iteration 19: 124.90674613121655
Likelihood=-101.33953665921207
Iteration 26: 101.33953665921207
Likelihood=-111.24673782960903
Iteration 20: 111.24673782960903
Likelihood=-108.51213057108563
Iteration 19: 108.51213057108563
Likelihood=-101.30616226998896
Iteration 27: 101.30616226998896
Likelihood=-113.3162472790226
Iteration 18: 113.3162472790226
Likelihood=-124.36037972364416
Iteration 20: 124.36037972364416
Likelihood=-110.83026326798417
Iteration 21: 110.83026326798417
Likelihood=-108.20887692959622
Iteration 20: 108.20887692959622
Likelihood=-101.27801012233132
Iteration 28: 101.27801012233132
Likelihood=-113.12397735199275
Iteration 19: 113.12397735199275
Likelihood=-123.88690713329206
Iteration 21: 123.88690713329206
Likelihood=-101.25011340745172
Iteration 29: 101.25011340745172
Likelihood=-110.46416688832068
Iteration 22: 110.46416688832068
Likelihood=-107.88828910568934
Iteration 21: 107.88828910568934
Likelihood=-112.9549308716699
Iteration 20: 112.9549308716699
Likelihood=-101.22265248914839
Iteration 30: 101.22265248914839
Likelihood=-123.46843604982365
Iteration 22: 123.46843604982365
Likelihood=-110.14420206013654
Iteration 23: 110.14420206013654
Likelihood=-107.61032353417762
Iteration 22: 107.61032353417762
Likelihood=-101.19656636046953
Iteration 31: 101.19656636046953
Likelihood=-112.8046789852296
Iteration 21: 112.8046789852296
Likelihood=-123.14026944632808
Iteration 23: 123.14026944632808
Likelihood=-109.86218380048066
Iteration 24: 109.86218380048066
Likelihood=-101.17468338426245
Iteration 32: 101.17468338426245
Likelihood=-107.38286914552627
Iteration 23: 107.38286914552627
Likelihood=-112.71130941816679
Iteration 22: 112.71130941816679
Likelihood=-101.15403084705173
Iteration 33: 101.15403084705173
Likelihood=-122.83294953276402
Iteration 24: 122.83294953276402
Likelihood=-109.63316794388119
Iteration 25: 109.63316794388119
Likelihood=-107.18017734621885
Iteration 24: 107.18017734621885
Likelihood=-112.59165679999448
Iteration 23: 112.59165679999448
Likelihood=-101.13270692901023
Iteration 34: 101.13270692901023
Likelihood=-122.59457112860551
Iteration 25: 122.59457112860551
Likelihood=-109.4177969922515
Iteration 26: 109.4177969922515
Likelihood=-107.03119210156198
Iteration 25: 107.03119210156198
Likelihood=-101.1076893606912
Iteration 35: 101.1076893606912
Likelihood=-112.49040749334685
Iteration 24: 112.49040749334685
Likelihood=-109.25682677989536
Iteration 27: 109.25682677989536
Likelihood=-122.36813298718077
Iteration 26: 122.36813298718077
Likelihood=-101.0807141945685
Iteration 36: 101.0807141945685
Likelihood=-106.89881982557748
Iteration 26: 106.89881982557748
Likelihood=-112.41094504104794
Iteration 25: 112.41094504104794
Likelihood=-101.048138663012
Iteration 37: 101.048138663012
Likelihood=-109.12178787651551
Iteration 28: 109.12178787651551
Likelihood=-122.18774929244502
Iteration 27: 122.18774929244502
Likelihood=-106.79927056451879
Iteration 27: 106.79927056451879
Likelihood=-112.348499975048
Iteration 26: 112.348499975048
Likelihood=-101.01525329683187
Iteration 38: 101.01525329683187
Likelihood=-108.99531861568046
Iteration 29: 108.99531861568046
Likelihood=-122.03486092044338
Iteration 28: 122.03486092044338
Likelihood=-106.7266215745479
Iteration 28: 106.7266215745479
Likelihood=-100.97801122834147
Iteration 39: 100.97801122834147
Likelihood=-112.29998205214588
Iteration 27: 112.29998205214588
Likelihood=-108.8836821289319
Iteration 30: 108.8836821289319
Likelihood=-121.90919561093838
Iteration 29: 121.90919561093838
Likelihood=-100.91086106771073
Iteration 40: 100.91086106771073
Likelihood=-106.65655985193484
Iteration 29: 106.65655985193484
Likelihood=-112.2532797540763
Iteration 28: 112.2532797540763
Likelihood=-108.80531228496314
Iteration 31: 108.80531228496314
Likelihood=-100.87932055166223
Iteration 41: 100.87932055166223
Likelihood=-121.8162931243399
Iteration 30: 121.8162931243399
Likelihood=-106.6017158140787
Iteration 30: 106.6017158140787
Likelihood=-100.87019372828452
Iteration 42: 100.87019372828452
Likelihood=-112.21920610732091
Iteration 29: 112.21920610732091
Likelihood=-108.74225380612388
Iteration 32: 108.74225380612388
Likelihood=-121.72688370199494
Iteration 31: 121.72688370199494
Likelihood=-100.85275378189039
Iteration 43: 100.85275378189039
Likelihood=-106.54801091663911
Iteration 31: 106.54801091663911
Likelihood=-112.19411183095275
Iteration 30: 112.19411183095275
Likelihood=-108.69348132754047
Iteration 33: 108.69348132754047
Likelihood=-100.84572658457576
Iteration 44: 100.84572658457576
Likelihood=-121.66101268009476
Iteration 32: 121.66101268009476
Likelihood=-106.50571908407966
Iteration 32: 106.50571908407966
Likelihood=-112.15695422818041
Iteration 31: 112.15695422818041
Likelihood=-108.70724524711746
Likelihood=-100.83453238836182
Iteration 45: 100.83453238836182
Likelihood=-121.60689336767793
Iteration 33: 121.60689336767793
Likelihood=-106.4686433676553
Iteration 33: 106.4686433676553
Likelihood=-100.82259999319886
Iteration 46: 100.82259999319886
Likelihood=-112.10860713694886
Iteration 32: 112.10860713694886
Likelihood=-108.67099294291809
Iteration 34: 108.67099294291809
Likelihood=-121.56291631975937
Iteration 34: 121.56291631975937
Likelihood=-100.80785825329659
Iteration 47: 100.80785825329659
Likelihood=-106.43211252850004
Iteration 34: 106.43211252850004
Likelihood=-112.05995529968936
Iteration 33: 112.05995529968936
Likelihood=-108.64395792714117
Iteration 35: 108.64395792714117
Likelihood=-100.7927945926918
Iteration 48: 100.7927945926918
Likelihood=-121.53360588287484
Iteration 35: 121.53360588287484
Likelihood=-106.39960485691329
Iteration 35: 106.39960485691329
Likelihood=-112.01698376176351
Iteration 34: 112.01698376176351
Likelihood=-108.61711926521313
Iteration 36: 108.61711926521313
Likelihood=-100.78189538264333
Iteration 49: 100.78189538264333
Likelihood=-121.50433979311624
Iteration 36: 121.50433979311624
Likelihood=-106.36822155008133
Iteration 36: 106.36822155008133
Likelihood=-100.77074388262095
Iteration 50: 100.77074388262095
Likelihood=-111.97302513873159
Iteration 35: 111.97302513873159
Likelihood=-108.57760827942523
Iteration 37: 108.57760827942523
Likelihood=-121.4813571880576
Iteration 37: 121.4813571880576
Likelihood=-100.75139152112712
Iteration 51: 100.75139152112712
Likelihood=-106.34172420578342
Iteration 37: 106.34172420578342
Likelihood=-108.54496201580366
Likelihood=-111.94696915656452
Iteration 38: 108.54496201580366
Iteration 36: 111.94696915656452
Likelihood=-100.7407657999744
Iteration 52: 100.7407657999744
Likelihood=-121.46169507422235
Iteration 38: 121.46169507422235
Likelihood=-106.31783090457719
Iteration 38: 106.31783090457719
Likelihood=-108.52292645036933
Iteration 39: 108.52292645036933
Likelihood=-100.72654323262354
Iteration 53: 100.72654323262354
Likelihood=-111.93419917960155
Iteration 37: 111.93419917960155
Likelihood=-121.44618633853082
Iteration 39: 121.44618633853082
Likelihood=-106.29915419513995
Iteration 39: 106.29915419513995
Likelihood=-100.72227893168461
Iteration 54: 100.72227893168461
Likelihood=-108.50360850681042
Iteration 40: 108.50360850681042
Likelihood=-111.91794064449684
Iteration 38: 111.91794064449684
Likelihood=-100.71953721069569
Iteration 55: 100.71953721069569
Likelihood=-121.43033489500004
Iteration 40: 121.43033489500004
Likelihood=-106.28347648150965
Iteration 40: 106.28347648150965
Likelihood=-108.49400756709096
Iteration 41: 108.49400756709096
Likelihood=-111.85173678775467
Iteration 39: 111.85173678775467
Likelihood=-100.718381108671
Iteration 56: 100.718381108671
Likelihood=-121.41707895475956
Iteration 41: 121.41707895475956
Likelihood=-106.26952122879261
Iteration 41: 106.26952122879261
Likelihood=-108.48588237140524
Iteration 42: 108.48588237140524
Likelihood=-100.71209451666662
Iteration 57: 100.71209451666662
Likelihood=-111.79103997372106
Iteration 40: 111.79103997372106
Likelihood=-121.40652844067912
Iteration 42: 121.40652844067912
Likelihood=-100.71099343414659
Iteration 58: 100.71099343414659
Likelihood=-106.25780316024263
Iteration 42: 106.25780316024263
Likelihood=-108.4753749179273
Iteration 43: 108.4753749179273
Likelihood=-111.74642217659793
Iteration 41: 111.74642217659793
Likelihood=-100.71060973175608
Iteration 59: 100.71060973175608
Likelihood=-121.40206655572713
Iteration 43: 121.40206655572713
Likelihood=-106.24869079992143
Iteration 43: 106.24869079992143
Likelihood=-108.46616000991243
Iteration 44: 108.46616000991243
Likelihood=-100.71026336542438
Iteration 60: 100.71026336542438
Likelihood=-111.65846034353261
Iteration 42: 111.65846034353261
Likelihood=-121.39374172159509
Iteration 44: 121.39374172159509
Likelihood=-108.46159255842471
Iteration 45: 108.46159255842471
Likelihood=-106.23971248742764
Iteration 44: 106.23971248742764
Likelihood=-100.71019488610828
Iteration 61: 100.71019488610828
Likelihood=-111.50615279919533
Iteration 43: 111.50615279919533
Likelihood=-137.15060917288432
Iteration 0: 137.15060917288432
Iteration 1: 137.15060917288432
Likelihood=-121.38809669545904
Iteration 45: 121.38809669545904
Likelihood=-108.45349502272084
Iteration 46: 108.45349502272084
Likelihood=-106.23137201316437
Iteration 45: 106.23137201316437
Likelihood=-111.45335293532293
Iteration 44: 111.45335293532293
Likelihood=-127.78413739390805
Iteration 2: 127.78413739390805
Likelihood=-121.38424101880501
Iteration 46: 121.38424101880501
Likelihood=-108.44588036856607
Iteration 47: 108.44588036856607
Likelihood=-106.2238623290498
Iteration 46: 106.2238623290498
Likelihood=-120.15335624426314
Iteration 3: 120.15335624426314
Likelihood=-111.39706789505918
Iteration 45: 111.39706789505918
Likelihood=-113.92460977658138
Iteration 4: 113.92460977658138
Likelihood=-108.43866810923974
Iteration 48: 108.43866810923974
Likelihood=-121.38153652632107
Iteration 47: 121.38153652632107
Likelihood=-106.2172973883157
Iteration 47: 106.2172973883157
Likelihood=-111.37039767466737
Iteration 46: 111.37039767466737
Likelihood=-109.3524036252954
Iteration 5: 109.3524036252954
Likelihood=-108.43586374747545
Iteration 49: 108.43586374747545
Likelihood=-121.37961142117472
Iteration 48: 121.37961142117472
Likelihood=-106.21117646478798
Iteration 48: 106.21117646478798
Likelihood=-105.90561143014035
Iteration 6: 105.90561143014035
Likelihood=-111.35469994940381
Iteration 47: 111.35469994940381
Likelihood=-108.4331737075387
Iteration 50: 108.4331737075387
Likelihood=-103.15994251168969
Iteration 7: 103.15994251168969
Likelihood=-121.37817499472703
Iteration 49: 121.37817499472703
Likelihood=-106.20570073275272
Iteration 49: 106.20570073275272
Likelihood=-111.33229215191976
Iteration 48: 111.33229215191976
Likelihood=-100.8969523485335
Iteration 8: 100.8969523485335
Likelihood=-108.43251716275745
Iteration 51: 108.43251716275745
Likelihood=-121.37698589303479
Iteration 50: 121.37698589303479
Likelihood=-106.20084411756744
Iteration 50: 106.20084411756744
Likelihood=-111.31186565033136
Iteration 49: 111.31186565033136
Likelihood=-98.91056720977068
Iteration 9: 98.91056720977068
Likelihood=-108.42966135147961
Iteration 52: 108.42966135147961
Likelihood=-121.37561095407575
Iteration 51: 121.37561095407575
Likelihood=-97.09105608285206
Iteration 10: 97.09105608285206
Likelihood=-106.19665896827766
Iteration 51: 106.19665896827766
Likelihood=-111.29292398247748
Iteration 50: 111.29292398247748
Likelihood=-108.42857993808548
Iteration 53: 108.42857993808548
Likelihood=-95.48892357313704
Iteration 11: 95.48892357313704
Likelihood=-121.37424440443742
Iteration 52: 121.37424440443742
Likelihood=-106.1923478911523
Iteration 52: 106.1923478911523
Likelihood=-111.27687446532823
Iteration 51: 111.27687446532823
Likelihood=-94.10883121485561
Iteration 12: 94.10883121485561
Likelihood=-108.42759917623391
Iteration 54: 108.42759917623391
Likelihood=-121.37254281184032
Iteration 53: 121.37254281184032
Likelihood=-106.18912595716239
Iteration 53: 106.18912595716239
Likelihood=-92.84961062963022
Iteration 13: 92.84961062963022
Likelihood=-111.26451118706498
Iteration 52: 111.26451118706498
Likelihood=-108.42715703822002
Iteration 55: 108.42715703822002
Likelihood=-91.82888012184978
Iteration 14: 91.82888012184978
Likelihood=-121.37081625900929
Iteration 54: 121.37081625900929
Likelihood=-106.186666777523
Iteration 54: 106.186666777523
Likelihood=-111.2532733591873
Iteration 53: 111.2532733591873
Likelihood=-108.42576755831342
Iteration 56: 108.42576755831342
Likelihood=-90.97886038497253
Iteration 15: 90.97886038497253
Likelihood=-121.36913191636809
Iteration 55: 121.36913191636809
Likelihood=-106.18538693487605
Iteration 55: 106.18538693487605
Likelihood=-90.29107116784155
Iteration 16: 90.29107116784155
Likelihood=-111.2494420375386
Iteration 54: 111.2494420375386
Likelihood=-108.42514363336106
Iteration 57: 108.42514363336106
Likelihood=-89.75363834962178
Iteration 17: 89.75363834962178
Likelihood=-121.36784871621512
Iteration 56: 121.36784871621512
Likelihood=-106.18456858522516
Iteration 56: 106.18456858522516
Likelihood=-111.24389114108381
Iteration 55: 111.24389114108381
Likelihood=-108.42453117376904
Iteration 58: 108.42453117376904
Likelihood=-89.27724628141361
Iteration 18: 89.27724628141361
Likelihood=-121.36708843661134
Iteration 57: 121.36708843661134
Likelihood=-106.18434520346374
Iteration 57: 106.18434520346374
Likelihood=-88.94681174620672
Iteration 19: 88.94681174620672
Likelihood=-111.24045606069583
Iteration 56: 111.24045606069583
Likelihood=-108.4233331011834
Iteration 59: 108.4233331011834
Likelihood=-88.72912684527182
Iteration 20: 88.72912684527182
Likelihood=-121.36690664813209
Iteration 58: 121.36690664813209
Likelihood=-106.18360656707358
Iteration 58: 106.18360656707358
Likelihood=-111.23692735173607
Iteration 57: 111.23692735173607
Likelihood=-108.42185361710035
Iteration 60: 108.42185361710035
Likelihood=-88.55044875712115
Iteration 21: 88.55044875712115
Likelihood=-121.36675236624681
Iteration 59: 121.36675236624681
Likelihood=-106.18267259543484
Iteration 59: 106.18267259543484
Likelihood=-88.43874969447
Iteration 22: 88.43874969447
Likelihood=-111.23369035953826
Iteration 58: 111.23369035953826
Likelihood=-108.4203960023147
Iteration 61: 108.4203960023147
Likelihood=-88.33708706440913
Iteration 23: 88.33708706440913
Likelihood=-121.36650165703661
Iteration 60: 121.36650165703661
Likelihood=-106.18208917537146
Iteration 60: 106.18208917537146
Likelihood=-108.41983634701995
Iteration 62: 108.41983634701995
Likelihood=-111.23322029088526
Iteration 59: 111.23322029088526
Likelihood=-88.26659140102477
Iteration 24: 88.26659140102477
Likelihood=-121.36642836201624
Iteration 61: 121.36642836201624
Likelihood=-106.18130339638041
Iteration 61: 106.18130339638041
Likelihood=-108.41951452885328
Iteration 63: 108.41951452885328
Likelihood=-88.21080664537426
Iteration 25: 88.21080664537426
Likelihood=-111.22981855088129
Iteration 60: 111.22981855088129
Likelihood=-171.5136227715672
Iteration 0: 171.5136227715672
Iteration 1: 171.5136227715672
Likelihood=-88.15063046469847
Iteration 26: 88.15063046469847
Likelihood=-106.18097272698542
Iteration 62: 106.18097272698542
Likelihood=-108.41921399731673
Iteration 64: 108.41921399731673
Likelihood=-111.22869394023411
Iteration 61: 111.22869394023411
Likelihood=-88.10382972932298
Iteration 27: 88.10382972932298
Likelihood=-161.07570641124488
Iteration 2: 161.07570641124488
Likelihood=-106.18074687733682
Iteration 63: 106.18074687733682
Likelihood=-108.41914586280534
Iteration 65: 108.41914586280534
Likelihood=-88.06609611541565
Iteration 28: 88.06609611541565
Likelihood=-111.22743934046757
Iteration 62: 111.22743934046757
Likelihood=-152.70408199834498
Iteration 3: 152.70408199834498
Likelihood=-88.02934440990849
Iteration 29: 88.02934440990849
Likelihood=-161.38520539993
Iteration 0: 161.38520539993
Iteration 1: 161.38520539993
Likelihood=-106.18053266605664
Iteration 64: 106.18053266605664
Likelihood=-111.22647304640144
Iteration 63: 111.22647304640144
Likelihood=-87.99537141381788
Iteration 30: 87.99537141381788
Likelihood=-146.62642424159193
Iteration 4: 146.62642424159193
Likelihood=-153.5744685086993
Iteration 2: 153.5744685086993
Likelihood=-106.18029219785795
Iteration 65: 106.18029219785795
Likelihood=-87.96250829918523
Iteration 31: 87.96250829918523
Likelihood=-111.22566717152205
Iteration 64: 111.22566717152205
Likelihood=-142.0544397840147
Iteration 5: 142.0544397840147
Likelihood=-147.41683590596574
Iteration 3: 147.41683590596574
Likelihood=-87.93193883943793
Iteration 32: 87.93193883943793
Likelihood=-106.17962660143938
Iteration 66: 106.17962660143938
Likelihood=-111.22343279335803
Iteration 65: 111.22343279335803
Likelihood=-87.90672636924567
Iteration 33: 87.90672636924567
Likelihood=-142.55898840199993
Iteration 4: 142.55898840199993
Likelihood=-138.41587701088102
Iteration 6: 138.41587701088102
Likelihood=-106.17969545621992
Likelihood=-111.22156994000494
Iteration 66: 111.22156994000494
Likelihood=-87.88755454296576
Iteration 34: 87.88755454296576
Likelihood=-87.88246818251902
Iteration 35: 87.88246818251902
Likelihood=-138.5110888456298
Iteration 5: 138.5110888456298
Likelihood=-135.48048299123283
Iteration 7: 135.48048299123283
Likelihood=-106.1792660912257
Iteration 67: 106.1792660912257
Likelihood=-111.21750615994092
Iteration 67: 111.21750615994092
Likelihood=-87.87742434465652
Iteration 36: 87.87742434465652
Likelihood=-135.0147446892544
Iteration 6: 135.0147446892544
Likelihood=-106.17897262076958
Iteration 68: 106.17897262076958
Likelihood=-132.9259946632949
Iteration 8: 132.9259946632949
Likelihood=-111.21518170479192
Iteration 68: 111.21518170479192
Likelihood=-87.87514921065663
Iteration 37: 87.87514921065663
Likelihood=-87.86898603059171
Iteration 38: 87.86898603059171
Likelihood=-131.97392082531908
Iteration 7: 131.97392082531908
Likelihood=-106.17840682664058
Iteration 69: 106.17840682664058
Likelihood=-130.72812316034882
Iteration 9: 130.72812316034882
Likelihood=-111.20979850383944
Iteration 69: 111.20979850383944
Likelihood=-87.8631501952468
Iteration 39: 87.8631501952468
Likelihood=-106.1781812204017
Iteration 70: 106.1781812204017
Likelihood=-129.39325070576362
Iteration 8: 129.39325070576362
Likelihood=-128.7287554820556
Iteration 10: 128.7287554820556
Likelihood=-111.20503214509388
Iteration 70: 111.20503214509388
Likelihood=-87.8661615576804
Likelihood=-87.861062261824
Iteration 40: 87.861062261824
Likelihood=-106.17777363597789
Iteration 71: 106.17777363597789
Likelihood=-127.20702672047916
Iteration 9: 127.20702672047916
Likelihood=-126.98866113393449
Iteration 11: 126.98866113393449
Likelihood=-111.20753651371686
Likelihood=-87.85793834101999
Iteration 41: 87.85793834101999
Likelihood=-106.17744611331513
Iteration 72: 106.17744611331513
Likelihood=-125.28028086101224
Iteration 10: 125.28028086101224
Likelihood=-111.2017365030225
Iteration 71: 111.2017365030225
Likelihood=-125.42591300389005
Iteration 12: 125.42591300389005
Likelihood=-87.85644537093519
Iteration 42: 87.85644537093519
Likelihood=-87.85456493507424
Iteration 43: 87.85456493507424
Likelihood=-106.17715509342288
Iteration 73: 106.17715509342288
Likelihood=-123.72027339521303
Iteration 11: 123.72027339521303
Likelihood=-111.19583340375412
Iteration 72: 111.19583340375412
Likelihood=-124.04843801339115
Iteration 13: 124.04843801339115
Likelihood=-87.85309630966148
Iteration 44: 87.85309630966148
Likelihood=-106.17678332250537
Iteration 74: 106.17678332250537
Likelihood=-122.39432060798417
Likelihood=-111.18485713425264
Iteration 12: 122.39432060798417
Iteration 73: 111.18485713425264
Likelihood=-87.85249711193163
Iteration 45: 87.85249711193163
Likelihood=-122.88595370641266
Iteration 14: 122.88595370641266
Likelihood=-106.17635753475972
Iteration 75: 106.17635753475972
Likelihood=-87.85200370265184
Iteration 46: 87.85200370265184
Likelihood=-111.17521652248845
Iteration 74: 111.17521652248845
Likelihood=-121.29073051232643
Iteration 13: 121.29073051232643
Likelihood=-121.87902635028065
Iteration 15: 121.87902635028065
Likelihood=-87.85160464287462
Iteration 47: 87.85160464287462
Likelihood=-106.1760797971795
Iteration 76: 106.1760797971795
Likelihood=-111.16050365550788
Iteration 75: 111.16050365550788
Likelihood=-120.39581723682059
Iteration 14: 120.39581723682059
Likelihood=-87.85121415031242
Iteration 48: 87.85121415031242
Likelihood=-121.0126185476753
Iteration 16: 121.0126185476753
Likelihood=-106.17577428309191
Iteration 77: 106.17577428309191
Likelihood=-87.85120188701394
Likelihood=-111.14889912531946
Iteration 76: 111.14889912531946
Likelihood=-119.68452585124483
Iteration 15: 119.68452585124483
Likelihood=-120.28580530967132
Iteration 17: 120.28580530967132
Likelihood=-87.85100006261547
Iteration 49: 87.85100006261547
Likelihood=-106.17545132044319
Iteration 78: 106.17545132044319
Likelihood=-111.14106080994503
Iteration 77: 111.14106080994503
Likelihood=-119.04014051505828
Iteration 16: 119.04014051505828
Likelihood=-119.68246782420822
Iteration 18: 119.68246782420822
Likelihood=-87.8508470984039
Iteration 50: 87.8508470984039
Likelihood=-106.1750922293853
Iteration 79: 106.1750922293853
Likelihood=-87.85073689975053
Iteration 51: 87.85073689975053
Likelihood=-111.15325356759485
Likelihood=-118.56243911981929
Iteration 17: 118.56243911981929
Likelihood=-119.21251690404432
Iteration 19: 119.21251690404432
Likelihood=-87.8506258791044
Iteration 52: 87.8506258791044
Likelihood=-106.17425417496878
Iteration 80: 106.17425417496878
Likelihood=-111.13432107385279
Likelihood=-118.09182560160441
Iteration 78: 111.13432107385279
Iteration 18: 118.09182560160441
Likelihood=-118.83291306785188
Iteration 20: 118.83291306785188
Likelihood=-87.85049735145024
Iteration 53: 87.85049735145024
Likelihood=-106.17384737640765
Iteration 81: 106.17384737640765
Likelihood=-87.85036110598251
Iteration 54: 87.85036110598251
Likelihood=-117.7383644579041
Iteration 19: 117.7383644579041
Likelihood=-111.12928091954558
Iteration 79: 111.12928091954558
Likelihood=-118.49418073907039
Iteration 21: 118.49418073907039
Likelihood=-87.85026040433907
Iteration 55: 87.85026040433907
Likelihood=-106.17339914270491
Iteration 82: 106.17339914270491
Likelihood=-118.17431252871685
Iteration 22: 118.17431252871685
Likelihood=-117.40850818314371
Iteration 20: 117.40850818314371
Likelihood=-111.1252536733266
Iteration 80: 111.1252536733266
Likelihood=-87.85001256710507
Iteration 56: 87.85001256710507
Likelihood=-106.17289714010832
Iteration 83: 106.17289714010832
Likelihood=-87.84988047751656
Iteration 57: 87.84988047751656
Likelihood=-117.89326022715353
Iteration 23: 117.89326022715353
Likelihood=-117.14437252844937
Iteration 21: 117.14437252844937
Likelihood=-111.11800525417372
Iteration 81: 111.11800525417372
Likelihood=-87.84953130504863
Iteration 58: 87.84953130504863
Likelihood=-106.17249678265443
Iteration 84: 106.17249678265443
Likelihood=-117.62608422332042
Iteration 24: 117.62608422332042
Likelihood=-116.91749234258803
Iteration 22: 116.91749234258803
Likelihood=-111.10725055711403
Iteration 82: 111.10725055711403
Likelihood=-87.84913689222037
Iteration 59: 87.84913689222037
Likelihood=-106.17210233605249
Iteration 85: 106.17210233605249
Likelihood=-87.84864860916872
Iteration 60: 87.84864860916872
Likelihood=-117.38968756198459
Iteration 25: 117.38968756198459
Likelihood=-116.73900912079664
Iteration 23: 116.73900912079664
Likelihood=-111.09275366350916
Iteration 83: 111.09275366350916
Likelihood=-87.84791665584063
Iteration 61: 87.84791665584063
Likelihood=-106.17171645970315
Iteration 86: 106.17171645970315
Likelihood=-117.18086552144817
Iteration 26: 117.18086552144817
Likelihood=-116.58572192470227
Iteration 24: 116.58572192470227
Likelihood=-111.07742634901163
Iteration 84: 111.07742634901163
Likelihood=-87.84780416261039
Likelihood=-106.17132671291203
Iteration 87: 106.17132671291203
Likelihood=-116.98696916724207
Iteration 27: 116.98696916724207
Likelihood=-87.8473807966933
Iteration 62: 87.8473807966933
Likelihood=-116.46403316447943
Iteration 25: 116.46403316447943
Likelihood=-111.06800603728445
Iteration 85: 111.06800603728445
Likelihood=-106.17090160246549
Iteration 88: 106.17090160246549
Likelihood=-87.84674878497049
Iteration 63: 87.84674878497049
Likelihood=-116.824527725759
Iteration 28: 116.824527725759
Likelihood=-116.37695218479274
Iteration 26: 116.37695218479274
Likelihood=-111.05656232077445
Iteration 86: 111.05656232077445
Likelihood=-87.84562096580915
Iteration 64: 87.84562096580915
Likelihood=-106.1704733150421
Likelihood=-116.64605500290341
Iteration 29: 116.64605500290341
Likelihood=-87.84389982760744
Iteration 65: 87.84389982760744
Likelihood=-116.2898206502557
Iteration 27: 116.2898206502557
Likelihood=-111.04899573048887
Iteration 87: 111.04899573048887
Likelihood=-106.16906900863337
Iteration 89: 106.16906900863337
Likelihood=-87.84129105246691
Iteration 66: 87.84129105246691
Likelihood=-116.49852119336035
Iteration 30: 116.49852119336035
Likelihood=-116.2162765547312
Iteration 28: 116.2162765547312
Likelihood=-111.0428191242804
Iteration 88: 111.0428191242804
Likelihood=-87.83816505746118
Iteration 67: 87.83816505746118
Likelihood=-106.16866675346247
Likelihood=-116.36425836741986
Iteration 31: 116.36425836741986
Likelihood=-116.15668315454326
Iteration 29: 116.15668315454326
Likelihood=-87.83436490851022
Iteration 68: 87.83436490851022
Likelihood=-111.03596001435423
Iteration 89: 111.03596001435423
Likelihood=-106.16711564042258
Likelihood=-87.8329613984032
Iteration 69: 87.8329613984032
Likelihood=-116.25716473699082
Iteration 32: 116.25716473699082
Likelihood=-116.11101097521224
Iteration 30: 116.11101097521224
Likelihood=-111.03165423729254
Iteration 90: 111.03165423729254
Likelihood=-87.82780286401554
Iteration 70: 87.82780286401554
Likelihood=-106.16572902903081
Likelihood=-116.15457459598106
Iteration 33: 116.15457459598106
Likelihood=-116.07415162445545
Iteration 31: 116.07415162445545
Likelihood=-87.82468357661212
Iteration 71: 87.82468357661212
Likelihood=-111.0286847312176
Iteration 91: 111.0286847312176
Likelihood=-106.16531030892529
Iteration 90: 106.16531030892529
Likelihood=-87.81922238099683
Iteration 72: 87.81922238099683
Likelihood=-116.0944404988111
Iteration 34: 116.0944404988111
Likelihood=-116.04386146069761
Iteration 32: 116.04386146069761
Likelihood=-111.02168414932284
Iteration 92: 111.02168414932284
Likelihood=-87.81575325682608
Iteration 73: 87.81575325682608
Likelihood=-106.16493679998592
Likelihood=-116.04402603815997
Iteration 35: 116.04402603815997
Likelihood=-116.02009003306469
Iteration 33: 116.02009003306469
Likelihood=-87.81688184131382
Likelihood=-111.02924848472412
Likelihood=-106.16375368574364
Iteration 91: 106.16375368574364
Likelihood=-116.00031067828755
Iteration 36: 116.00031067828755
Likelihood=-87.81444135480345
Iteration 74: 87.81444135480345
Likelihood=-115.99792229781718
Iteration 34: 115.99792229781718
Likelihood=-111.01966095025963
Iteration 93: 111.01966095025963
Likelihood=-87.81339194152868
Iteration 75: 87.81339194152868
Likelihood=-106.16325695631706
Iteration 92: 106.16325695631706
Likelihood=-115.96815345196242
Iteration 37: 115.96815345196242
Likelihood=-115.98087734565516
Iteration 35: 115.98087734565516
Likelihood=-87.81272307165023
Iteration 76: 87.81272307165023
Likelihood=-111.01704651370865
Iteration 94: 111.01704651370865
Likelihood=-106.162563151231
Likelihood=-115.94679043640208
Iteration 38: 115.94679043640208
Likelihood=-115.97350781236386
Iteration 36: 115.97350781236386
Likelihood=-87.81179240352958
Iteration 77: 87.81179240352958
Likelihood=-111.01452415533694
Iteration 95: 111.01452415533694
Likelihood=-106.16080473170305
Iteration 93: 106.16080473170305
Likelihood=-87.81182267419162
Likelihood=-115.90086816178865
Iteration 39: 115.90086816178865
Likelihood=-115.95836493381668
Iteration 37: 115.95836493381668
Likelihood=-111.01339515815478
Iteration 96: 111.01339515815478
Likelihood=-87.81088240896479
Iteration 78: 87.81088240896479
Likelihood=-106.1593214539207
Iteration 94: 106.1593214539207
Likelihood=-115.86844712788547
Iteration 40: 115.86844712788547
Likelihood=-115.94930257960877
Iteration 38: 115.94930257960877
Likelihood=-87.80993972841149
Iteration 79: 87.80993972841149
Likelihood=-111.01143260553857
Iteration 97: 111.01143260553857
Likelihood=-106.15561035134152
Iteration 95: 106.15561035134152
Likelihood=-87.80927233809521
Iteration 80: 87.80927233809521
Likelihood=-115.82959749638458
Iteration 41: 115.82959749638458
Likelihood=-115.94408447016637
Iteration 39: 115.94408447016637
Likelihood=-111.00905155106575
Iteration 98: 111.00905155106575
Likelihood=-87.80891180404141
Iteration 81: 87.80891180404141
Likelihood=-106.15319074697123
Iteration 96: 106.15319074697123
Likelihood=-115.80246359618629
Iteration 42: 115.80246359618629
Likelihood=-115.94117379764987
Iteration 40: 115.94117379764987
Likelihood=-87.80864662811051
Iteration 82: 87.80864662811051
Likelihood=-111.0064018967932
Iteration 99: 111.0064018967932
Likelihood=-106.14908521454817
Iteration 97: 106.14908521454817
Likelihood=-87.80837427187242
Iteration 83: 87.80837427187242
Likelihood=-115.78266015977813
Iteration 43: 115.78266015977813
Likelihood=-115.93836563785182
Iteration 41: 115.93836563785182
Likelihood=-110.9995063414804
Iteration 100: 110.9995063414804
Likelihood=-87.80821241776034
Iteration 84: 87.80821241776034
Likelihood=-106.1449052142912
Iteration 98: 106.1449052142912
Likelihood=-115.77968783887447
Iteration 44: 115.77968783887447
Likelihood=-115.93671338227423
Iteration 42: 115.93671338227423
Likelihood=-87.80805541770852
Iteration 85: 87.80805541770852
Likelihood=-110.98964670408283
Iteration 101: 110.98964670408283
Likelihood=-106.14408148407733
Iteration 99: 106.14408148407733
Likelihood=-115.93026137693676
Iteration 43: 115.93026137693676
Likelihood=-115.75716866963079
Likelihood=-87.80803863362836
Iteration 45: 115.75716866963079
Iteration 86: 87.80803863362836
Likelihood=-110.98500800669824
Likelihood=-142.4992642010929
Iteration 0: 142.4992642010929
Iteration 1: 142.4992642010929
Likelihood=-115.92874170656745
Iteration 44: 115.92874170656745
Likelihood=-106.14200128993694
Iteration 100: 106.14200128993694
Likelihood=-115.75483754002764
Iteration 46: 115.75483754002764
Likelihood=-134.36499520132662
Iteration 2: 134.36499520132662
Likelihood=-110.98386888973344
Iteration 102: 110.98386888973344
Likelihood=-115.9248918956889
Iteration 45: 115.9248918956889
Likelihood=-106.13904097078293
Iteration 101: 106.13904097078293
Likelihood=-127.84229726456054
Likelihood=-115.74793655877374
Iteration 3: 127.84229726456054
Iteration 47: 115.74793655877374
Likelihood=-110.97993833193668
Likelihood=-122.96051561435198
Iteration 4: 122.96051561435198
Likelihood=-115.92501358599495
Likelihood=-115.75333684851647
Likelihood=-106.13946660537233
Likelihood=-119.17387032878842
Iteration 5: 119.17387032878842
Likelihood=-110.97471229481619
Iteration 103: 110.97471229481619
Likelihood=-115.92318503833212
Iteration 46: 115.92318503833212
Likelihood=-115.74338198172543
Iteration 48: 115.74338198172543
Likelihood=-106.13807391770818
Iteration 102: 106.13807391770818
Likelihood=-116.0010956365062
Iteration 6: 116.0010956365062
Likelihood=-110.96079051248022
Iteration 104: 110.96079051248022
Likelihood=-115.92107196332235
Iteration 47: 115.92107196332235
Likelihood=-113.2876653263366
Iteration 7: 113.2876653263366
Likelihood=-115.73596364440917
Iteration 49: 115.73596364440917
Likelihood=-106.13748186422245
Iteration 103: 106.13748186422245
Likelihood=-110.96520011174444
Likelihood=-110.79908946569199
Iteration 8: 110.79908946569199
Likelihood=-115.91842268717362
Iteration 48: 115.91842268717362
Likelihood=-115.72963915365793
Iteration 50: 115.72963915365793
Likelihood=-106.13682199046931
Iteration 104: 106.13682199046931
Likelihood=-108.62151136100766
Iteration 9: 108.62151136100766
Likelihood=-110.9507601885425
Iteration 105: 110.9507601885425
Likelihood=-115.91654245073339
Iteration 49: 115.91654245073339
Likelihood=-115.72060551942917
Iteration 51: 115.72060551942917
Likelihood=-106.13617883458095
Iteration 105: 106.13617883458095
Likelihood=-106.62074088266709
Iteration 10: 106.62074088266709
Likelihood=-110.94574462905123
Iteration 106: 110.94574462905123
Likelihood=-115.91484638291692
Iteration 50: 115.91484638291692
Likelihood=-104.8116478071197
Likelihood=-115.7128881511207
Iteration 52: 115.7128881511207
Likelihood=-106.13534149144395
Iteration 106: 106.13534149144395
Likelihood=-110.94352939614741
Iteration 107: 110.94352939614741
Likelihood=-100.51850959526529
Iteration 11: 100.51850959526529
Likelihood=-115.91363321501187
Iteration 51: 115.91363321501187
Likelihood=-115.70272456033953
Iteration 53: 115.70272456033953
Likelihood=-106.1344224452495
Iteration 107: 106.1344224452495
Likelihood=-99.24270401661126
Iteration 12: 99.24270401661126
Likelihood=-110.94110306879985
Iteration 108: 110.94110306879985
Likelihood=-115.91259878518825
Iteration 52: 115.91259878518825
Likelihood=-115.69290538799817
Iteration 54: 115.69290538799817
Likelihood=-98.55540621455167
Iteration 13: 98.55540621455167
Likelihood=-106.13381646121508
Iteration 108: 106.13381646121508
Likelihood=-110.9380809410605
Iteration 109: 110.9380809410605
Likelihood=-115.91102249685301
Iteration 53: 115.91102249685301
Likelihood=-97.66330193378258
Iteration 14: 97.66330193378258
Likelihood=-115.68490397381194
Iteration 55: 115.68490397381194
Likelihood=-106.13351864193041
Iteration 109: 106.13351864193041
Likelihood=-96.92472824992792
Iteration 15: 96.92472824992792
Likelihood=-110.93625921797913
Iteration 110: 110.93625921797913
Likelihood=-115.91044651620507
Iteration 54: 115.91044651620507
Likelihood=-115.67512824634976
Iteration 56: 115.67512824634976
Likelihood=-106.13338238100839
Iteration 110: 106.13338238100839
Likelihood=-96.29198361253945
Iteration 16: 96.29198361253945
Likelihood=-110.93438102340059
Iteration 111: 110.93438102340059
Likelihood=-115.9094917553602
Iteration 55: 115.9094917553602
Likelihood=-115.66209278996881
Iteration 57: 115.66209278996881
Likelihood=-95.72185427517353
Iteration 17: 95.72185427517353
Likelihood=-106.13318386282513
Iteration 111: 106.13318386282513
Likelihood=-95.29073789339311
Iteration 18: 95.29073789339311
Likelihood=-110.93383004083128
Iteration 112: 110.93383004083128
Likelihood=-115.90908197956921
Iteration 56: 115.90908197956921
Likelihood=-115.6515047778361
Iteration 58: 115.6515047778361
Likelihood=-106.13307221364735
Iteration 112: 106.13307221364735
Likelihood=-94.85175958526568
Iteration 19: 94.85175958526568
Likelihood=-110.93361715801561
Iteration 113: 110.93361715801561
Likelihood=-115.64239097938741
Iteration 59: 115.64239097938741
Likelihood=-115.90855452594559
Iteration 57: 115.90855452594559
Likelihood=-94.49733333643088
Iteration 20: 94.49733333643088
Likelihood=-106.13300058848391
Iteration 113: 106.13300058848391
Likelihood=-110.9329986188233
Iteration 114: 110.9329986188233
Likelihood=-115.6353567176047
Iteration 60: 115.6353567176047
Likelihood=-94.15378390399121
Iteration 21: 94.15378390399121
Likelihood=-115.90804495160256
Iteration 58: 115.90804495160256
Likelihood=-166.63837309023242
Iteration 0: 166.63837309023242
Iteration 1: 166.63837309023242
Likelihood=-93.86580520154607
Iteration 22: 93.86580520154607
Likelihood=-115.63323158121827
Iteration 61: 115.63323158121827
Likelihood=-110.93285840250921
Iteration 115: 110.93285840250921
Likelihood=-115.90730160553264
Iteration 59: 115.90730160553264
Likelihood=-158.53057513896724
Iteration 2: 158.53057513896724
Likelihood=-93.64110989404324
Iteration 23: 93.64110989404324
Likelihood=-115.62648423252723
Iteration 62: 115.62648423252723
Likelihood=-110.93250633811067
Iteration 116: 110.93250633811067
Likelihood=-115.90663990109893
Iteration 60: 115.90663990109893
Likelihood=-93.46420575169533
Iteration 24: 93.46420575169533
Likelihood=-152.20987044454543
Iteration 3: 152.20987044454543
Likelihood=-93.29681722084818
Iteration 25: 93.29681722084818
Likelihood=-115.62419532241847
Iteration 63: 115.62419532241847
Likelihood=-110.93211228568308
Iteration 117: 110.93211228568308
Likelihood=-115.90601619594084
Iteration 61: 115.90601619594084
Likelihood=-147.17571163462503
Iteration 4: 147.17571163462503
Likelihood=-93.16095343678741
Iteration 26: 93.16095343678741
Likelihood=-115.62127621126639
Iteration 64: 115.62127621126639
Likelihood=-115.90539755706986
Iteration 62: 115.90539755706986
Likelihood=-110.93244111604085
Likelihood=-93.01190072258346
Iteration 27: 93.01190072258346
Likelihood=-142.93528401432798
Iteration 5: 142.93528401432798
Likelihood=-115.62021713544482
Iteration 65: 115.62021713544482
Likelihood=-92.87593732462489
Iteration 28: 92.87593732462489
Likelihood=-115.90478958060808
Iteration 63: 115.90478958060808
Likelihood=-110.93194467553086
Iteration 118: 110.93194467553086
Likelihood=-139.23376961431762
Likelihood=-92.74948707994301
Iteration 29: 92.74948707994301
Likelihood=-115.61859414617784
Iteration 66: 115.61859414617784
Likelihood=-115.90418514665544
Iteration 64: 115.90418514665544
Likelihood=-110.93168921283457
Iteration 119: 110.93168921283457
Likelihood=-92.63732134915355
Iteration 30: 92.63732134915355
Likelihood=-130.60443298884707
Iteration 6: 130.60443298884707
Likelihood=-115.61788642406052
Iteration 67: 115.61788642406052
Likelihood=-115.90367039085902
Iteration 65: 115.90367039085902
Likelihood=-92.55235245721317
Iteration 31: 92.55235245721317
Likelihood=-110.93158340209358
Iteration 120: 110.93158340209358
Likelihood=-128.00581085471995
Iteration 7: 128.00581085471995
Likelihood=-115.6170895372018
Iteration 68: 115.6170895372018
Likelihood=-92.50505727475046
Iteration 32: 92.50505727475046
Likelihood=-155.29715732856909
Iteration 0: 155.29715732856909
Iteration 1: 155.29715732856909
Likelihood=-115.9031489185952
Iteration 66: 115.9031489185952
Likelihood=-92.4782544753358
Iteration 33: 92.4782544753358
Likelihood=-126.46195277160632
Iteration 8: 126.46195277160632
Likelihood=-115.61569294211128
Iteration 69: 115.61569294211128
Likelihood=-143.42784569262437
Iteration 2: 143.42784569262437
Likelihood=-115.90268826452903
Iteration 67: 115.90268826452903
Likelihood=-92.45286027851789
Iteration 34: 92.45286027851789
Likelihood=-115.61560509761885
Likelihood=-124.54752763615762
Iteration 9: 124.54752763615762
Likelihood=-92.40774866061089
Iteration 35: 92.40774866061089
Likelihood=-133.86455365012904
Iteration 3: 133.86455365012904
Likelihood=-115.9021925588188
Iteration 68: 115.9021925588188
Likelihood=-92.3560268926159
Iteration 36: 92.3560268926159
Likelihood=-115.61483033768765
Iteration 70: 115.61483033768765
Likelihood=-122.9196644322023
Iteration 10: 122.9196644322023
Likelihood=-115.901733731445
Iteration 69: 115.901733731445
Likelihood=-126.9564519823993
Iteration 4: 126.9564519823993
Likelihood=-92.33462243535809
Iteration 37: 92.33462243535809
Likelihood=-115.61409601119139
Iteration 71: 115.61409601119139
Likelihood=-121.39816861381027
Iteration 11: 121.39816861381027
Likelihood=-92.29991560291546
Iteration 38: 92.29991560291546
Likelihood=-115.90126547637759
Iteration 70: 115.90126547637759
Likelihood=-121.99054654946518
Iteration 5: 121.99054654946518
Likelihood=-115.61372800113436
Iteration 72: 115.61372800113436
Likelihood=-92.28474219170174
Iteration 39: 92.28474219170174
Likelihood=-119.98986879660292
Iteration 12: 119.98986879660292
Likelihood=-115.90082617226024
Likelihood=-118.44345927283776
Iteration 6: 118.44345927283776
Likelihood=-92.26330706797249
Iteration 40: 92.26330706797249
Likelihood=-115.61314443830382
Iteration 73: 115.61314443830382
Likelihood=-118.79120286273412
Iteration 13: 118.79120286273412
Likelihood=-115.89940635955466
Iteration 71: 115.89940635955466
Likelihood=-92.23435545213201
Iteration 41: 92.23435545213201
Likelihood=-115.76650210665024
Iteration 7: 115.76650210665024
Likelihood=-115.612923883132
Iteration 74: 115.612923883132
Likelihood=-92.18698396803113
Iteration 42: 92.18698396803113
Likelihood=-117.77292387219303
Iteration 14: 117.77292387219303
Likelihood=-115.89898758478343
Likelihood=-113.64545405289496
Iteration 8: 113.64545405289496
Likelihood=-92.14693535545416
Iteration 43: 92.14693535545416
Likelihood=-115.61258722099542
Iteration 75: 115.61258722099542
Likelihood=-116.88080985663247
Iteration 15: 116.88080985663247
Likelihood=-115.89760443325774
Iteration 72: 115.89760443325774
Likelihood=-92.09742776539794
Iteration 44: 92.09742776539794
Likelihood=-111.83768572774426
Iteration 9: 111.83768572774426
Likelihood=-115.61252793506834
Iteration 76: 115.61252793506834
Likelihood=-92.03893017964066
Iteration 45: 92.03893017964066
Likelihood=-116.20553669367362
Iteration 16: 116.20553669367362
Likelihood=-115.89721871384519
Likelihood=-177.53094997790544
Iteration 0: 177.53094997790544
Iteration 1: 177.53094997790544
Likelihood=-110.25943666096177
Iteration 10: 110.25943666096177
Likelihood=-92.02307781237866
Iteration 46: 92.02307781237866
Likelihood=-115.89597470502282
Iteration 73: 115.89597470502282
Likelihood=-115.5856965052796
Iteration 17: 115.5856965052796
Likelihood=-91.99231819239012
Iteration 47: 91.99231819239012
Likelihood=-168.8680134306571
Iteration 2: 168.8680134306571
Likelihood=-108.8877347958844
Iteration 11: 108.8877347958844
Likelihood=-115.89547284967678
Likelihood=-91.9840703565798
Iteration 48: 91.9840703565798
Likelihood=-115.10473777648497
Iteration 18: 115.10473777648497
Likelihood=-107.64851458986564
Iteration 12: 107.64851458986564
Likelihood=-162.35123192323468
Iteration 3: 162.35123192323468
Likelihood=-91.9757618702757
Iteration 49: 91.9757618702757
Likelihood=-115.89411256020381
Iteration 74: 115.89411256020381
Likelihood=-114.72203340016122
Iteration 19: 114.72203340016122
Likelihood=-106.57432490909675
Iteration 13: 106.57432490909675
Likelihood=-91.96732784585328
Iteration 50: 91.96732784585328
Likelihood=-157.45570251633748
Iteration 4: 157.45570251633748
Likelihood=-115.89336228313304
Likelihood=-114.37737893200112
Iteration 20: 114.37737893200112
Likelihood=-91.95867861392881
Iteration 51: 91.95867861392881
Likelihood=-105.72628184185459
Iteration 14: 105.72628184185459
Likelihood=-153.51623121212808
Iteration 5: 153.51623121212808
Likelihood=-91.94132842003788
Iteration 52: 91.94132842003788
Likelihood=-115.8913384168373
Iteration 75: 115.8913384168373
Likelihood=-114.1034866124804
Iteration 21: 114.1034866124804
Likelihood=-104.93757008902969
Iteration 15: 104.93757008902969
Likelihood=-91.9271749779507
Iteration 53: 91.9271749779507
Likelihood=-150.16099983293842
Iteration 6: 150.16099983293842
Likelihood=-115.88945724840974
Iteration 76: 115.88945724840974
Likelihood=-113.85957930334023
Iteration 22: 113.85957930334023
Likelihood=-91.9155268462555
Iteration 54: 91.9155268462555
Likelihood=-104.34533934464952
Iteration 16: 104.34533934464952
Likelihood=-147.2189755112329
Iteration 7: 147.2189755112329
Likelihood=-115.88263237321685
Iteration 77: 115.88263237321685
Likelihood=-91.8960205817588
Iteration 55: 91.8960205817588
Likelihood=-113.6484516773147
Iteration 23: 113.6484516773147
Likelihood=-103.8879627007803
Iteration 17: 103.8879627007803
Likelihood=-91.88029630889696
Iteration 56: 91.88029630889696
Likelihood=-144.59912204561797
Iteration 8: 144.59912204561797
Likelihood=-115.88198356912972
Iteration 78: 115.88198356912972
Likelihood=-113.48014295456993
Iteration 24: 113.48014295456993
Likelihood=-103.58174567723897
Iteration 18: 103.58174567723897
Likelihood=-91.86103264139916
Iteration 57: 91.86103264139916
Likelihood=-115.88018058693616
Iteration 79: 115.88018058693616
Likelihood=-142.199236702228
Iteration 9: 142.199236702228
Likelihood=-113.31612323265826
Iteration 25: 113.31612323265826
Likelihood=-91.85064035502921
Iteration 58: 91.85064035502921
Likelihood=-103.33199694364946
Iteration 19: 103.33199694364946
Likelihood=-115.878321480208
Iteration 80: 115.878321480208
Likelihood=-91.84133669508891
Iteration 59: 91.84133669508891
Likelihood=-140.09548708270728
Iteration 10: 140.09548708270728
Likelihood=-113.1838023102579
Iteration 26: 113.1838023102579
Likelihood=-103.11633608888421
Iteration 20: 103.11633608888421
Likelihood=-91.83538792932505
Iteration 60: 91.83538792932505
Likelihood=-115.87789575425427
Iteration 81: 115.87789575425427
Likelihood=-138.31935352162492
Iteration 11: 138.31935352162492
Likelihood=-113.06093338424387
Iteration 27: 113.06093338424387
Likelihood=-91.82897602243317
Iteration 61: 91.82897602243317
Likelihood=-102.93176627083334
Iteration 21: 102.93176627083334
Likelihood=-115.87757198297679
Iteration 82: 115.87757198297679
Likelihood=-91.82368802476003
Iteration 62: 91.82368802476003
Likelihood=-136.66179579077144
Iteration 12: 136.66179579077144
Likelihood=-112.95353156063103
Iteration 28: 112.95353156063103
Likelihood=-102.78401907703675
Iteration 22: 102.78401907703675
Likelihood=-91.82330017268526
Likelihood=-115.87743823603974
Iteration 83: 115.87743823603974
Likelihood=-135.3071490940958
Iteration 13: 135.3071490940958
Likelihood=-102.66796371271205
Iteration 23: 102.66796371271205
Likelihood=-91.82131081216964
Iteration 63: 91.82131081216964
Likelihood=-115.87733637959971
Iteration 84: 115.87733637959971
Likelihood=-112.86250056131094
Iteration 29: 112.86250056131094
Likelihood=-91.81947041403087
Iteration 64: 91.81947041403087
Likelihood=-134.17887618029823
Iteration 14: 134.17887618029823
Likelihood=-102.59203419291734
Iteration 24: 102.59203419291734
Likelihood=-148.88471700150538
Iteration 0: 148.88471700150538
Iteration 1: 148.88471700150538
Likelihood=-91.81794881143149
Iteration 65: 91.81794881143149
Likelihood=-112.78414695133223
Iteration 30: 112.78414695133223
Likelihood=-102.53176118694371
Iteration 25: 102.53176118694371
Likelihood=-133.18245771188512
Iteration 15: 133.18245771188512
Likelihood=-91.81688383020095
Iteration 66: 91.81688383020095
Likelihood=-142.2550848119871
Iteration 2: 142.2550848119871
Likelihood=-112.71805029485053
Iteration 31: 112.71805029485053
Likelihood=-102.49037964659513
Iteration 26: 102.49037964659513
Likelihood=-91.81452501357892
Iteration 67: 91.81452501357892
Likelihood=-132.4229105597267
Iteration 16: 132.4229105597267
Likelihood=-137.01363134052224
Iteration 3: 137.01363134052224
Likelihood=-112.66576475474795
Iteration 32: 112.66576475474795
Likelihood=-91.81567515831398
Likelihood=-102.46059233275099
Iteration 27: 102.46059233275099
Likelihood=-131.70135179530865
Iteration 17: 131.70135179530865
Likelihood=-91.813570793849
Iteration 68: 91.813570793849
Likelihood=-132.66296605541973
Likelihood=-112.61359719840088
Iteration 33: 112.61359719840088
Likelihood=-102.4097209672192
Iteration 28: 102.4097209672192
Likelihood=-91.81295409198415
Iteration 69: 91.81295409198415
Likelihood=-131.1367641317177
Iteration 18: 131.1367641317177
Likelihood=-120.13663624701552
Iteration 4: 120.13663624701552
Likelihood=-112.57375291534962
Iteration 34: 112.57375291534962
Likelihood=-91.81244293740144
Iteration 70: 91.81244293740144
Likelihood=-102.38555984278187
Iteration 29: 102.38555984278187
Likelihood=-130.5999407018517
Iteration 19: 130.5999407018517
Likelihood=-91.81206229567773
Iteration 71: 91.81206229567773
Likelihood=-112.53539628461294
Iteration 35: 112.53539628461294
Likelihood=-117.69242605463474
Iteration 5: 117.69242605463474
Likelihood=-102.36630928193823
Iteration 30: 102.36630928193823
Likelihood=-130.15318335549
Iteration 20: 130.15318335549
Likelihood=-91.811521838181
Iteration 72: 91.811521838181
Likelihood=-112.49874772964158
Iteration 36: 112.49874772964158
Likelihood=-115.61109920390693
Iteration 6: 115.61109920390693
Likelihood=-102.34520631888596
Iteration 31: 102.34520631888596
Likelihood=-91.81023467591649
Iteration 73: 91.81023467591649
Likelihood=-129.75204510481524
Iteration 21: 129.75204510481524
Likelihood=-91.80907448558864
Iteration 74: 91.80907448558864
Likelihood=-112.45017676896339
Iteration 37: 112.45017676896339
Likelihood=-102.3171898666946
Iteration 32: 102.3171898666946
Likelihood=-113.68175812020118
Iteration 7: 113.68175812020118
Likelihood=-129.41370363523134
Iteration 22: 129.41370363523134
Likelihood=-91.80748664104378
Iteration 75: 91.80748664104378
Likelihood=-112.4086279580355
Iteration 38: 112.4086279580355
Likelihood=-102.30577703153747
Iteration 33: 102.30577703153747
Likelihood=-111.9695039132371
Iteration 8: 111.9695039132371
Likelihood=-91.80636520359927
Iteration 76: 91.80636520359927
Likelihood=-129.14301969270755
Iteration 23: 129.14301969270755
Likelihood=-112.34850042496797
Iteration 39: 112.34850042496797
Likelihood=-91.80611736220335
Iteration 77: 91.80611736220335
Likelihood=-102.30138565436941
Iteration 34: 102.30138565436941
Likelihood=-110.46368241023046
Iteration 9: 110.46368241023046
Likelihood=-128.88780236506463
Iteration 24: 128.88780236506463
Likelihood=-91.80371844281058
Iteration 78: 91.80371844281058
Likelihood=-112.29420320591653
Iteration 40: 112.29420320591653
Likelihood=-102.29437962048628
Iteration 35: 102.29437962048628
Likelihood=-109.08214572865631
Iteration 10: 109.08214572865631
Likelihood=-91.80232562493917
Iteration 79: 91.80232562493917
Likelihood=-128.69773624812
Iteration 25: 128.69773624812
Likelihood=-112.28081473536861
Iteration 41: 112.28081473536861
Likelihood=-102.28785552089782
Iteration 36: 102.28785552089782
Likelihood=-91.7999825120084
Iteration 80: 91.7999825120084
Likelihood=-107.87357649256965
Iteration 11: 107.87357649256965
Likelihood=-128.5193615377914
Iteration 26: 128.5193615377914
Likelihood=-91.79813413144811
Iteration 81: 91.79813413144811
Likelihood=-112.2364299677237
Iteration 42: 112.2364299677237
Likelihood=-102.2818719342356
Iteration 37: 102.2818719342356
Likelihood=-106.80573155842403
Iteration 12: 106.80573155842403
Likelihood=-91.79560672719991
Iteration 82: 91.79560672719991
Likelihood=-128.39246737876456
Iteration 27: 128.39246737876456
Likelihood=-112.2240945261071
Iteration 43: 112.2240945261071
Likelihood=-102.27456906031658
Iteration 38: 102.27456906031658
Likelihood=-91.79243761387727
Iteration 83: 91.79243761387727
Likelihood=-105.85944276624784
Iteration 13: 105.85944276624784
Likelihood=-128.3062485589056
Iteration 28: 128.3062485589056
Likelihood=-102.26392946428342
Iteration 39: 102.26392946428342
Likelihood=-112.20833016465538
Iteration 44: 112.20833016465538
Likelihood=-91.79128793118922
Iteration 84: 91.79128793118922
Likelihood=-105.0732849953642
Iteration 14: 105.0732849953642
Likelihood=-128.2246490078758
Iteration 29: 128.2246490078758
Likelihood=-91.78950220052057
Iteration 85: 91.78950220052057
Likelihood=-102.25712078573854
Iteration 40: 102.25712078573854
Likelihood=-112.18918747861301
Iteration 45: 112.18918747861301
Likelihood=-91.78526786841485
Iteration 86: 91.78526786841485
Likelihood=-104.37663858586468
Iteration 15: 104.37663858586468
Likelihood=-128.1705393136884
Iteration 30: 128.1705393136884
Likelihood=-102.24801946180762
Iteration 41: 102.24801946180762
Likelihood=-112.18178258846487
Iteration 46: 112.18178258846487
Likelihood=-91.78504450537719
Likelihood=-103.79782143920642
Iteration 16: 103.79782143920642
Likelihood=-128.13517387390684
Iteration 31: 128.13517387390684
Likelihood=-91.78203617123422
Iteration 87: 91.78203617123422
Likelihood=-102.23753615975878
Iteration 42: 102.23753615975878
Likelihood=-112.1769493436019
Iteration 47: 112.1769493436019
Likelihood=-103.30810116558993
Iteration 17: 103.30810116558993
Likelihood=-91.77801718933426
Iteration 88: 91.77801718933426
Likelihood=-128.09469895982335
Iteration 32: 128.09469895982335
Likelihood=-102.24517033872833
Likelihood=-112.16862069388614
Iteration 48: 112.16862069388614
Likelihood=-91.77599730169315
Iteration 89: 91.77599730169315
Likelihood=-102.89802806899056
Iteration 18: 102.89802806899056
Likelihood=-128.05791180375348
Iteration 33: 128.05791180375348
Likelihood=-102.23315845561366
Iteration 43: 102.23315845561366
Likelihood=-91.77478235858993
Iteration 90: 91.77478235858993
Likelihood=-112.17002045048747
Likelihood=-102.5510773729709
Iteration 19: 102.5510773729709
Likelihood=-128.02668666475205
Iteration 34: 128.02668666475205
Likelihood=-91.77447314841969
Iteration 91: 91.77447314841969
Likelihood=-102.22875841601584
Iteration 44: 102.22875841601584
Likelihood=-112.16545417821051
Iteration 49: 112.16545417821051
Likelihood=-91.77349514400152
Iteration 92: 91.77349514400152
Likelihood=-102.26287959713936
Iteration 20: 102.26287959713936
Likelihood=-127.99563542806315
Iteration 35: 127.99563542806315
Likelihood=-102.2256253542583
Iteration 45: 102.2256253542583
Likelihood=-112.16309162529662
Iteration 50: 112.16309162529662
Likelihood=-91.77298281281261
Iteration 93: 91.77298281281261
Likelihood=-102.00485138768863
Iteration 21: 102.00485138768863
Likelihood=-127.96130266444209
Iteration 36: 127.96130266444209
Likelihood=-102.22368584692715
Iteration 46: 102.22368584692715
Likelihood=-91.77255925917979
Iteration 94: 91.77255925917979
Likelihood=-112.15798861093064
Iteration 51: 112.15798861093064
Likelihood=-101.78362445607286
Iteration 22: 101.78362445607286
Likelihood=-91.77208495692649
Iteration 95: 91.77208495692649
Likelihood=-127.92485837660608
Iteration 37: 127.92485837660608
Likelihood=-102.21925802982533
Iteration 47: 102.21925802982533
Likelihood=-112.1520664499195
Iteration 52: 112.1520664499195
Likelihood=-91.77150226573126
Iteration 96: 91.77150226573126
Likelihood=-101.60921861121214
Iteration 23: 101.60921861121214
Likelihood=-127.88642792653184
Iteration 38: 127.88642792653184
Likelihood=-102.2164465775363
Iteration 48: 102.2164465775363
Likelihood=-91.77195748024207
Likelihood=-112.14744918711641
Iteration 53: 112.14744918711641
Likelihood=-101.4364589028872
Iteration 24: 101.4364589028872
Likelihood=-91.7710585782664
Iteration 97: 91.7710585782664
Likelihood=-127.85855962178833
Iteration 39: 127.85855962178833
Likelihood=-102.2143563363181
Iteration 49: 102.2143563363181
Likelihood=-112.14087131700343
Iteration 54: 112.14087131700343
Likelihood=-91.7705750829968
Iteration 98: 91.7705750829968
Likelihood=-101.29759876864567
Iteration 25: 101.29759876864567
Likelihood=-127.82927111385455
Iteration 40: 127.82927111385455
Likelihood=-102.21246525554028
Iteration 50: 102.21246525554028
Likelihood=-112.1369127765203
Iteration 55: 112.1369127765203
Likelihood=-91.76988383387467
Iteration 99: 91.76988383387467
Likelihood=-101.16242144730211
Iteration 26: 101.16242144730211
Likelihood=-102.21055370394285
Iteration 51: 102.21055370394285
Likelihood=-127.80607124700315
Iteration 41: 127.80607124700315
Likelihood=-91.7701630323243
Likelihood=-112.13239648756571
Iteration 56: 112.13239648756571
Likelihood=-101.04665345872121
Likelihood=-91.76964711385898
Iteration 27: 101.04665345872121
Iteration 100: 91.76964711385898
Likelihood=-102.2104227059508
Likelihood=-127.7787101122351
Iteration 42: 127.7787101122351
Likelihood=-112.13025414478814
Iteration 57: 112.13025414478814
Likelihood=-91.76934201689342
Iteration 101: 91.76934201689342
Likelihood=-100.94754314002968
Iteration 28: 100.94754314002968
Likelihood=-102.20913128218005
Iteration 52: 102.20913128218005
Likelihood=-127.75298755967056
Iteration 43: 127.75298755967056
Likelihood=-91.76898294661228
Iteration 102: 91.76898294661228
Likelihood=-112.11985804465698
Iteration 58: 112.11985804465698
Likelihood=-100.85148005534147
Iteration 29: 100.85148005534147
Likelihood=-102.20697768114387
Likelihood=-91.7685730410766
Iteration 53: 102.20697768114387
Iteration 103: 91.7685730410766
Likelihood=-127.7318567627054
Iteration 44: 127.7318567627054
Likelihood=-112.11349899897208
Iteration 59: 112.11349899897208
Likelihood=-91.767680524518
Iteration 104: 91.767680524518
Likelihood=-100.73928719713115
Iteration 30: 100.73928719713115
Likelihood=-102.20575784737578
Iteration 54: 102.20575784737578
Likelihood=-127.71419431890236
Iteration 45: 127.71419431890236
Likelihood=-91.76729543056364
Iteration 105: 91.76729543056364
Likelihood=-112.10392991727582
Iteration 60: 112.10392991727582
Likelihood=-100.65000892907982
Iteration 31: 100.65000892907982
Likelihood=-102.20474028459162
Iteration 55: 102.20474028459162
Likelihood=-127.68952088438162
Iteration 46: 127.68952088438162
Likelihood=-91.76612660406589
Iteration 106: 91.76612660406589
Likelihood=-112.09038739699943
Iteration 61: 112.09038739699943
Likelihood=-91.765636765075
Iteration 107: 91.765636765075
Likelihood=-100.54764044742018
Iteration 32: 100.54764044742018
Likelihood=-102.20365514651846
Iteration 56: 102.20365514651846
Likelihood=-127.65760824106133
Iteration 47: 127.65760824106133
Likelihood=-112.09707765233424
Likelihood=-91.76516551662712
Iteration 108: 91.76516551662712
Likelihood=-100.44370823228078
Iteration 33: 100.44370823228078
Likelihood=-102.2052009937892
Likelihood=-127.62730068509741
Likelihood=-91.76463357847842
Iteration 109: 91.76463357847842
Likelihood=-112.08250443484653
Iteration 62: 112.08250443484653
Likelihood=-100.33434542901388
Iteration 34: 100.33434542901388
Likelihood=-102.20327892378774
Iteration 57: 102.20327892378774
Likelihood=-91.7640791062229
Iteration 110: 91.7640791062229
Likelihood=-127.6720570110266
Likelihood=-112.06837835972276
Iteration 63: 112.06837835972276
Likelihood=-91.76177405204844
Iteration 111: 91.76177405204844
Likelihood=-102.20278628488404
Iteration 58: 102.20278628488404
Likelihood=-100.22817411359179
Iteration 35: 100.22817411359179
Likelihood=-127.59285328016189
Iteration 48: 127.59285328016189
Likelihood=-91.76099000715708
Iteration 112: 91.76099000715708
Likelihood=-112.06217044977537
Iteration 64: 112.06217044977537
Likelihood=-102.20260373766905
Iteration 59: 102.20260373766905
Likelihood=-100.14050040494874
Iteration 36: 100.14050040494874
Likelihood=-91.75972405604321
Iteration 113: 91.75972405604321
Likelihood=-127.56690323917196
Iteration 49: 127.56690323917196
Likelihood=-112.05657746348359
Iteration 65: 112.05657746348359
Likelihood=-91.76166274709661
Likelihood=-102.20242481831094
Iteration 60: 102.20242481831094
Likelihood=-100.04961122120598
Iteration 37: 100.04961122120598
Likelihood=-127.50927353124766
Iteration 50: 127.50927353124766
Likelihood=-112.05005175766469
Likelihood=-91.75920786830628
Iteration 66: 112.05005175766469
Iteration 114: 91.75920786830628
Likelihood=-102.20216606186082
Iteration 61: 102.20216606186082
Likelihood=-99.97469807537706
Iteration 38: 99.97469807537706
Likelihood=-127.46664619989487
Iteration 51: 127.46664619989487
Likelihood=-91.75862183221011
Iteration 115: 91.75862183221011
Likelihood=-112.04210507971968
Iteration 67: 112.04210507971968
Likelihood=-102.2017958340923
Iteration 62: 102.2017958340923
Likelihood=-91.75782077125457
Iteration 116: 91.75782077125457
Likelihood=-99.88849053014631
Iteration 39: 99.88849053014631
Likelihood=-127.41896297006026
Iteration 52: 127.41896297006026
Likelihood=-112.04003024420497
Iteration 68: 112.04003024420497
Likelihood=-91.76089376519705
Likelihood=-102.20130339699425
Iteration 63: 102.20130339699425
Likelihood=-99.81941970703627
Iteration 40: 99.81941970703627
Likelihood=-127.37071972697835
Iteration 53: 127.37071972697835
Likelihood=-91.75747233288568
Iteration 117: 91.75747233288568
Likelihood=-112.03428842179422
Iteration 69: 112.03428842179422
Likelihood=-102.20077701597373
Iteration 64: 102.20077701597373
Likelihood=-99.80711631218149
Iteration 41: 99.80711631218149
Likelihood=-91.7571245085545
Iteration 118: 91.7571245085545
Likelihood=-127.35160220719
Iteration 54: 127.35160220719
Likelihood=-112.03110420306389
Iteration 70: 112.03110420306389
Likelihood=-102.20033267039402
Iteration 65: 102.20033267039402
Likelihood=-91.7563787862246
Iteration 119: 91.7563787862246
Likelihood=-99.72852761787571
Iteration 42: 99.72852761787571
Likelihood=-127.3431544706656
Iteration 55: 127.3431544706656
Likelihood=-91.75578249673501
Iteration 120: 91.75578249673501
Likelihood=-112.02770832019885
Iteration 71: 112.02770832019885
Likelihood=-102.19968609082608
Iteration 66: 102.19968609082608
Likelihood=-99.70914201027757
Iteration 43: 99.70914201027757
Likelihood=-91.75502545346461
Iteration 121: 91.75502545346461
Likelihood=-127.33271361249722
Iteration 56: 127.33271361249722
Likelihood=-112.02612181365524
Iteration 72: 112.02612181365524
Likelihood=-102.19985231552745
Likelihood=-91.75416866890646
Iteration 122: 91.75416866890646
Likelihood=-99.68077093479347
Iteration 44: 99.68077093479347
Likelihood=-127.32022317766157
Iteration 57: 127.32022317766157
Likelihood=-112.02354875244397
Iteration 73: 112.02354875244397
Likelihood=-91.75366229746203
Iteration 123: 91.75366229746203
Likelihood=-102.19950501220046
Iteration 67: 102.19950501220046
Likelihood=-99.67778655114023
Iteration 45: 99.67778655114023
Likelihood=-127.32792613423625
Likelihood=-91.75303575663364
Iteration 124: 91.75303575663364
Likelihood=-112.02058839020725
Iteration 74: 112.02058839020725
Likelihood=-102.19924654787361
Iteration 68: 102.19924654787361
Likelihood=-91.75333061433014
Likelihood=-99.64943902147272
Iteration 46: 99.64943902147272
Likelihood=-127.31629296797873
Iteration 58: 127.31629296797873
Likelihood=-112.0243661929369
Likelihood=-102.19900264651619
Iteration 69: 102.19900264651619
Likelihood=-91.75287679528583
Iteration 125: 91.75287679528583
Likelihood=-99.64141055613995
Iteration 47: 99.64141055613995
Likelihood=-127.31202719858042
Iteration 59: 127.31202719858042
Likelihood=-91.75261764035882
Iteration 126: 91.75261764035882
Likelihood=-112.01925032900918
Iteration 75: 112.01925032900918
Likelihood=-102.19883861017955
Iteration 70: 102.19883861017955
Likelihood=-99.63265139750413
Iteration 48: 99.63265139750413
Likelihood=-91.75244687453018
Iteration 127: 91.75244687453018
Likelihood=-127.30935088380805
Iteration 60: 127.30935088380805
Likelihood=-102.19864328585489
Iteration 71: 102.19864328585489
Likelihood=-112.01717906263494
Iteration 76: 112.01717906263494
Likelihood=-91.75222468790803
Iteration 128: 91.75222468790803
Likelihood=-99.62581353325989
Iteration 49: 99.62581353325989
Likelihood=-127.30764522107931
Iteration 61: 127.30764522107931
Likelihood=-102.1984340967286
Iteration 72: 102.1984340967286
Likelihood=-112.01643464778171
Iteration 77: 112.01643464778171
Likelihood=-91.75195083487748
Iteration 129: 91.75195083487748
Likelihood=-99.61987268066508
Iteration 50: 99.61987268066508
Likelihood=-127.30670116193502
Iteration 62: 127.30670116193502
Likelihood=-91.75168329392945
Iteration 130: 91.75168329392945
Likelihood=-102.19823752784444
Iteration 73: 102.19823752784444
Likelihood=-112.01559032618327
Iteration 78: 112.01559032618327
Likelihood=-91.75139264370178
Iteration 131: 91.75139264370178
Likelihood=-99.61567409639936
Iteration 51: 99.61567409639936
Likelihood=-127.30640565431545
Iteration 63: 127.30640565431545
Likelihood=-102.19779487002627
Iteration 74: 102.19779487002627
Likelihood=-112.01487288782066
Iteration 79: 112.01487288782066
Likelihood=-91.75115479074252
Iteration 132: 91.75115479074252
Likelihood=-99.60986711071386
Iteration 52: 99.60986711071386
Likelihood=-127.30596570787463
Iteration 64: 127.30596570787463
Likelihood=-91.75073023837842
Iteration 133: 91.75073023837842
Likelihood=-102.19729405300099
Iteration 75: 102.19729405300099
Likelihood=-112.01397980600626
Iteration 80: 112.01397980600626
Likelihood=-99.606834374754
Iteration 53: 99.606834374754
Likelihood=-91.75131751294138
Likelihood=-127.30549501664983
Iteration 65: 127.30549501664983
Likelihood=-102.19669266219977
Iteration 76: 102.19669266219977
Likelihood=-112.01504886518813
Likelihood=-91.75049930847304
Iteration 134: 91.75049930847304
Likelihood=-99.60384955573721
Iteration 54: 99.60384955573721
Likelihood=-127.30501570969902
Iteration 66: 127.30501570969902
Likelihood=-102.19622415878457
Iteration 77: 102.19622415878457
Likelihood=-91.7500733633542
Iteration 135: 91.7500733633542
Likelihood=-112.01342753345956
Iteration 81: 112.01342753345956
Likelihood=-99.59666869766842
Iteration 55: 99.59666869766842
Likelihood=-91.74902641674721
Iteration 136: 91.74902641674721
Likelihood=-127.30463392707968
Iteration 67: 127.30463392707968
Likelihood=-102.19587053011661
Iteration 78: 102.19587053011661
Likelihood=-112.01238087262519
Iteration 82: 112.01238087262519
Likelihood=-91.7483164513408
Iteration 137: 91.7483164513408
Likelihood=-99.59249276835989
Iteration 56: 99.59249276835989
Likelihood=-127.30402966101326
Iteration 68: 127.30402966101326
Likelihood=-102.19512634308597
Iteration 79: 102.19512634308597
Likelihood=-112.01134011924721
Iteration 83: 112.01134011924721
Likelihood=-91.74705389630728
Iteration 138: 91.74705389630728
Likelihood=-99.58990928193604
Iteration 57: 99.58990928193604
Likelihood=-127.30330606238569
Iteration 69: 127.30330606238569
Likelihood=-102.19420127941713
Iteration 80: 102.19420127941713
Likelihood=-91.7470748980088
Likelihood=-112.00968253508705
Iteration 84: 112.00968253508705
Likelihood=-99.58814778607449
Iteration 58: 99.58814778607449
Likelihood=-91.7465136276938
Iteration 139: 91.7465136276938
Likelihood=-127.30243555097485
Iteration 70: 127.30243555097485
Likelihood=-102.19266497260728
Iteration 81: 102.19266497260728
Likelihood=-112.0082169516711
Iteration 85: 112.0082169516711
Likelihood=-91.7456861672563
Iteration 140: 91.7456861672563
Likelihood=-99.58578568443208
Iteration 59: 99.58578568443208
Likelihood=-102.19164658200876
Likelihood=-127.30122765254683
Iteration 82: 102.19164658200876
Iteration 71: 127.30122765254683
Likelihood=-91.74543544770121
Iteration 141: 91.74543544770121
Likelihood=-112.00661325315015
Iteration 86: 112.00661325315015
Likelihood=-99.5845984633488
Iteration 60: 99.5845984633488
Likelihood=-91.74530434134361
Iteration 142: 91.74530434134361
Likelihood=-102.19037674076749
Iteration 83: 102.19037674076749
Likelihood=-127.3005607816341
Iteration 72: 127.3005607816341
Likelihood=-112.00453282452607
Iteration 87: 112.00453282452607
Likelihood=-91.74517879462425
Iteration 143: 91.74517879462425
Likelihood=-99.58228110181584
Iteration 61: 99.58228110181584
Likelihood=-102.18627264538543
Iteration 84: 102.18627264538543
Likelihood=-127.29923477903242
Iteration 73: 127.29923477903242
Likelihood=-112.00250631810965
Iteration 88: 112.00250631810965
Likelihood=-91.74499479823636
Iteration 144: 91.74499479823636
Likelihood=-99.58103829172268
Iteration 62: 99.58103829172268
Likelihood=-102.18355253423557
Iteration 85: 102.18355253423557
Likelihood=-127.2978579027347
Iteration 74: 127.2978579027347
Likelihood=-91.74469596227512
Iteration 145: 91.74469596227512
Likelihood=-112.00122727016011
Iteration 89: 112.00122727016011
Likelihood=-91.7446028063606
Iteration 146: 91.7446028063606
Likelihood=-99.57956152018552
Iteration 63: 99.57956152018552
Likelihood=-102.18158217658294
Iteration 86: 102.18158217658294
Likelihood=-127.29670486760925
Iteration 75: 127.29670486760925
Likelihood=-112.00001041775941
Iteration 90: 112.00001041775941
Likelihood=-91.74440385841534
Iteration 147: 91.74440385841534
Likelihood=-99.57883310523074
Iteration 64: 99.57883310523074
Likelihood=-102.18013553417757
Iteration 87: 102.18013553417757
Likelihood=-127.29528787714098
Iteration 76: 127.29528787714098
Likelihood=-91.74432005486803
Iteration 148: 91.74432005486803
Likelihood=-111.99856259641787
Iteration 91: 111.99856259641787
Likelihood=-160.37595437811575
Iteration 0: 160.37595437811575
Likelihood=-99.57807304632303
Iteration 65: 99.57807304632303
Iteration 1: 160.37595437811575
Likelihood=-102.17888579488279
Iteration 88: 102.17888579488279
Likelihood=-127.29749504875026
Likelihood=-111.99682610038221
Iteration 92: 111.99682610038221
Likelihood=-152.8915930542914
Iteration 2: 152.8915930542914
Likelihood=-99.57733012061458
Iteration 66: 99.57733012061458
Likelihood=-102.17719233007541
Iteration 89: 102.17719233007541
Likelihood=-127.29479107364637
Iteration 77: 127.29479107364637
Likelihood=-147.23047453282587
Iteration 3: 147.23047453282587
Likelihood=-111.99699581137914
Likelihood=-102.17543060105253
Iteration 90: 102.17543060105253
Likelihood=-99.57674577445708
Iteration 67: 99.57674577445708
Likelihood=-143.2034020945381
Iteration 4: 143.2034020945381
Likelihood=-127.2941751723243
Iteration 78: 127.2941751723243
Likelihood=-111.99555908179826
Iteration 93: 111.99555908179826
Likelihood=-140.04294349432553
Iteration 5: 140.04294349432553
Likelihood=-102.17333943980714
Iteration 91: 102.17333943980714
Likelihood=-99.57567411941419
Iteration 68: 99.57567411941419
Likelihood=-127.29332833755436
Iteration 79: 127.29332833755436
Likelihood=-111.99437670428102
Iteration 94: 111.99437670428102
Likelihood=-137.33405369639945
Iteration 6: 137.33405369639945
Likelihood=-102.17051877980015
Iteration 92: 102.17051877980015
Likelihood=-99.57401029225966
Iteration 69: 99.57401029225966
Likelihood=-127.29255748553452
Iteration 80: 127.29255748553452
Likelihood=-134.92309610713846
Iteration 7: 134.92309610713846
Likelihood=-111.99343194172863
Iteration 95: 111.99343194172863
Likelihood=-102.16551463839636
Iteration 93: 102.16551463839636
Likelihood=-99.57133550514624
Iteration 70: 99.57133550514624
Likelihood=-127.29134379538026
Iteration 81: 127.29134379538026
Likelihood=-132.69334645698007
Likelihood=-111.9916334618735
Iteration 96: 111.9916334618735
Likelihood=-102.16973648016848
Likelihood=-126.43371878630532
Iteration 8: 126.43371878630532
Likelihood=-99.56751674828966
Iteration 71: 99.56751674828966
Likelihood=-127.28997507816203
Iteration 82: 127.28997507816203
Likelihood=-111.98971973734325
Iteration 97: 111.98971973734325
Likelihood=-125.03868209500042
Iteration 9: 125.03868209500042
Likelihood=-102.16180587370933
Iteration 94: 102.16180587370933
Likelihood=-99.56383799891853
Iteration 72: 99.56383799891853
Likelihood=-127.2880027787821
Iteration 83: 127.2880027787821
Likelihood=-123.97989769223696
Iteration 10: 123.97989769223696
Likelihood=-111.98810277899035
Iteration 98: 111.98810277899035
Likelihood=-102.15475916417616
Iteration 95: 102.15475916417616
Likelihood=-99.56216455295855
Iteration 73: 99.56216455295855
Likelihood=-127.28525224191681
Iteration 84: 127.28525224191681
Likelihood=-122.90699970904508
Iteration 11: 122.90699970904508
Likelihood=-111.9862918693273
Iteration 99: 111.9862918693273
Likelihood=-102.14883185243546
Iteration 96: 102.14883185243546
Likelihood=-121.9128190906054
Iteration 12: 121.9128190906054
Likelihood=-99.55630869370789
Iteration 74: 99.55630869370789
Likelihood=-127.28174555472756
Iteration 85: 127.28174555472756
Likelihood=-111.98460478347708
Iteration 100: 111.98460478347708
Likelihood=-121.08972301486058
Iteration 13: 121.08972301486058
Likelihood=-102.13988127107716
Iteration 97: 102.13988127107716
Likelihood=-99.55413692927918
Iteration 75: 99.55413692927918
Likelihood=-127.28042554198703
Iteration 86: 127.28042554198703
Likelihood=-120.35390295717745
Iteration 14: 120.35390295717745
Likelihood=-111.9832727944337
Iteration 101: 111.9832727944337
Likelihood=-102.13673450137054
Iteration 98: 102.13673450137054
Likelihood=-99.54924594683429
Iteration 76: 99.54924594683429
Likelihood=-127.27774685197882
Iteration 87: 127.27774685197882
Likelihood=-119.67667258231822
Iteration 15: 119.67667258231822
Likelihood=-111.9817246939085
Iteration 102: 111.9817246939085
Likelihood=-102.13457759588202
Iteration 99: 102.13457759588202
Likelihood=-119.10204396118867
Iteration 16: 119.10204396118867
Likelihood=-99.54443284115703
Iteration 77: 99.54443284115703
Likelihood=-127.27583994032683
Iteration 88: 127.27583994032683
Likelihood=-111.97933606122767
Iteration 103: 111.97933606122767
Likelihood=-118.6067341322338
Iteration 17: 118.6067341322338
Likelihood=-102.13324325665822
Iteration 100: 102.13324325665822
Likelihood=-99.53962586273147
Iteration 78: 99.53962586273147
Likelihood=-127.27418087417047
Iteration 89: 127.27418087417047
Likelihood=-118.14687273693657
Iteration 18: 118.14687273693657
Likelihood=-111.97774505383506
Iteration 104: 111.97774505383506
Likelihood=-102.13186625549356
Iteration 101: 102.13186625549356
Likelihood=-99.53483164950852
Iteration 79: 99.53483164950852
Likelihood=-117.75819503479173
Iteration 19: 117.75819503479173
Likelihood=-127.27061114523295
Iteration 90: 127.27061114523295
Likelihood=-111.97575465437741
Iteration 105: 111.97575465437741
Likelihood=-102.13063246489152
Iteration 102: 102.13063246489152
Likelihood=-117.39589250684585
Iteration 20: 117.39589250684585
Likelihood=-99.52997561887808
Iteration 80: 99.52997561887808
Likelihood=-127.26766342241243
Iteration 91: 127.26766342241243
Likelihood=-111.97436745187437
Iteration 106: 111.97436745187437
Likelihood=-102.1301011939026
Iteration 103: 102.1301011939026
Likelihood=-117.06281931814439
Iteration 21: 117.06281931814439
Likelihood=-99.52250552050833
Iteration 81: 99.52250552050833
Likelihood=-127.26418114386794
Iteration 92: 127.26418114386794
Likelihood=-116.76455806877048
Iteration 22: 116.76455806877048
Likelihood=-111.97242437806945
Iteration 107: 111.97242437806945
Likelihood=-102.12940032354327
Iteration 104: 102.12940032354327
Likelihood=-99.51718898936812
Iteration 82: 99.51718898936812
Likelihood=-116.47435196392084
Iteration 23: 116.47435196392084
Likelihood=-127.2618646303763
Iteration 93: 127.2618646303763
Likelihood=-111.97194753149121
Iteration 108: 111.97194753149121
Likelihood=-102.12904652343975
Iteration 105: 102.12904652343975
Likelihood=-116.21337626805973
Iteration 24: 116.21337626805973
Likelihood=-99.51388506871406
Iteration 83: 99.51388506871406
Likelihood=-127.26002027217883
Iteration 94: 127.26002027217883
Likelihood=-111.96908699735665
Iteration 109: 111.96908699735665
Likelihood=-102.1288548802896
Iteration 106: 102.1288548802896
Likelihood=-115.99623790104627
Iteration 25: 115.99623790104627
Likelihood=-99.51002821359498
Iteration 84: 99.51002821359498
Likelihood=-127.25756037518725
Iteration 95: 127.25756037518725
Likelihood=-115.82254044947584
Iteration 26: 115.82254044947584
Likelihood=-102.12862776314289
Iteration 107: 102.12862776314289
Likelihood=-111.96806651749472
Iteration 110: 111.96806651749472
Likelihood=-99.5056644149814
Iteration 85: 99.5056644149814
Likelihood=-115.69844784730134
Iteration 27: 115.69844784730134
Likelihood=-127.25434820242035
Iteration 96: 127.25434820242035
Likelihood=-102.12845959016128
Iteration 108: 102.12845959016128
Likelihood=-111.96646466109208
Iteration 111: 111.96646466109208
Likelihood=-115.60655542372434
Iteration 28: 115.60655542372434
Likelihood=-99.49869109865872
Iteration 86: 99.49869109865872
Likelihood=-127.25248821319303
Iteration 97: 127.25248821319303
Likelihood=-102.12834891513252
Iteration 109: 102.12834891513252
Likelihood=-111.96425801588214
Iteration 112: 111.96425801588214
Likelihood=-115.54267320358541
Iteration 29: 115.54267320358541
Likelihood=-99.49383138786618
Iteration 87: 99.49383138786618
Likelihood=-127.25205254208373
Iteration 98: 127.25205254208373
Likelihood=-115.49032423734631
Iteration 30: 115.49032423734631
Likelihood=-102.12821814336775
Iteration 110: 102.12821814336775
Likelihood=-111.96057665647035
Iteration 113: 111.96057665647035
Likelihood=-99.49457354973643
Likelihood=-115.45179650467163
Iteration 31: 115.45179650467163
Likelihood=-127.25046653119534
Iteration 99: 127.25046653119534
Likelihood=-102.12814193022655
Iteration 111: 102.12814193022655
Likelihood=-111.95586503925668
Iteration 114: 111.95586503925668
Likelihood=-115.41665511489305
Iteration 32: 115.41665511489305
Likelihood=-99.48576537745713
Iteration 88: 99.48576537745713
Likelihood=-127.25002806594046
Iteration 100: 127.25002806594046
Likelihood=-155.2844656038197
Iteration 0: 155.2844656038197
Iteration 1: 155.2844656038197
Likelihood=-111.95188335215825
Iteration 115: 111.95188335215825
Likelihood=-115.38867615954612
Iteration 33: 115.38867615954612
Likelihood=-99.48706142494045
Likelihood=-127.24964241831393
Iteration 101: 127.24964241831393
Likelihood=-147.2410589186371
Iteration 2: 147.2410589186371
Likelihood=-115.3696050824678
Iteration 34: 115.3696050824678
Likelihood=-111.94715638268573
Iteration 116: 111.94715638268573
Likelihood=-99.47510234235237
Iteration 89: 99.47510234235237
Likelihood=-115.3467503819911
Iteration 35: 115.3467503819911
Likelihood=-127.24885449337108
Iteration 102: 127.24885449337108
Likelihood=-140.4284186938106
Iteration 3: 140.4284186938106
Likelihood=-111.9425478647551
Iteration 117: 111.9425478647551
Likelihood=-115.32378159420774
Iteration 36: 115.32378159420774
Likelihood=-99.59759168488982
Likelihood=-127.2486839579185
Iteration 103: 127.2486839579185
Likelihood=-134.65646380353724
Iteration 4: 134.65646380353724
Likelihood=-111.93892723806378
Iteration 118: 111.93892723806378
Likelihood=-115.29752512856625
Iteration 37: 115.29752512856625
Likelihood=-99.47139480786238
Iteration 90: 99.47139480786238
Likelihood=-127.24804115305786
Iteration 104: 127.24804115305786
Likelihood=-115.27977673012809
Iteration 38: 115.27977673012809
Likelihood=-129.76523598488507
Iteration 5: 129.76523598488507
Likelihood=-111.93426021137064
Iteration 119: 111.93426021137064
Likelihood=-99.46819203922693
Iteration 91: 99.46819203922693
Likelihood=-115.26367005077401
Iteration 39: 115.26367005077401
Likelihood=-127.24789896361843
Iteration 105: 127.24789896361843
Likelihood=-125.70899099041668
Iteration 6: 125.70899099041668
Likelihood=-111.92995120527068
Iteration 120: 111.92995120527068
Likelihood=-115.25562029773256
Iteration 40: 115.25562029773256
Likelihood=-99.46208368453452
Iteration 92: 99.46208368453452
Likelihood=-127.24757275275518
Iteration 106: 127.24757275275518
Likelihood=-122.44562359775063
Iteration 7: 122.44562359775063
Likelihood=-111.9276896377879
Iteration 121: 111.9276896377879
Likelihood=-115.25001584698076
Iteration 41: 115.25001584698076
Likelihood=-99.4554520804475
Iteration 93: 99.4554520804475
Likelihood=-127.24712563583718
Iteration 107: 127.24712563583718
Likelihood=-115.24357830279327
Iteration 42: 115.24357830279327
Likelihood=-111.92295470325368
Iteration 122: 111.92295470325368
Likelihood=-119.78894118602392
Iteration 8: 119.78894118602392
Likelihood=-99.44847679559342
Iteration 94: 99.44847679559342
Likelihood=-115.23414520287973
Iteration 43: 115.23414520287973
Likelihood=-127.24644974708923
Iteration 108: 127.24644974708923
Likelihood=-111.92096432279128
Iteration 123: 111.92096432279128
Likelihood=-117.51009215732266
Iteration 9: 117.51009215732266
Likelihood=-115.22679175175878
Iteration 44: 115.22679175175878
Likelihood=-99.44141748997794
Iteration 95: 99.44141748997794
Likelihood=-127.24574059528528
Iteration 109: 127.24574059528528
Likelihood=-111.91913492624802
Iteration 124: 111.91913492624802
Likelihood=-115.22065857306868
Iteration 45: 115.22065857306868
Likelihood=-115.48130323635992
Iteration 10: 115.48130323635992
Likelihood=-99.43272385497197
Iteration 96: 99.43272385497197
Likelihood=-127.24513785786687
Iteration 110: 127.24513785786687
Likelihood=-115.21685971650123
Iteration 46: 115.21685971650123
Likelihood=-111.91664623986175
Iteration 125: 111.91664623986175
Likelihood=-113.61380058794218
Iteration 11: 113.61380058794218
Likelihood=-99.42973780538213
Iteration 97: 99.42973780538213
Likelihood=-115.21347055476221
Iteration 47: 115.21347055476221
Likelihood=-127.24470304216585
Iteration 111: 127.24470304216585
Likelihood=-111.91407057606295
Iteration 126: 111.91407057606295
Likelihood=-111.89432502128024
Iteration 12: 111.89432502128024
Likelihood=-115.20999332255258
Iteration 48: 115.20999332255258
Likelihood=-99.42439296418922
Iteration 98: 99.42439296418922
Likelihood=-127.24452059873387
Iteration 112: 127.24452059873387
Likelihood=-111.91198927851623
Iteration 127: 111.91198927851623
Likelihood=-115.20577490981835
Iteration 49: 115.20577490981835
Likelihood=-110.33175453093511
Iteration 13: 110.33175453093511
Likelihood=-99.42087764797567
Iteration 99: 99.42087764797567
Likelihood=-127.24429804345255
Iteration 113: 127.24429804345255
Likelihood=-115.20192316530958
Iteration 50: 115.20192316530958
Likelihood=-111.90952746634335
Iteration 128: 111.90952746634335
Likelihood=-108.87657691928536
Iteration 14: 108.87657691928536
Likelihood=-99.41856491978986
Iteration 100: 99.41856491978986
Likelihood=-115.1999209060594
Iteration 51: 115.1999209060594
Likelihood=-127.24413333556532
Iteration 114: 127.24413333556532
Likelihood=-111.90906994498116
Iteration 129: 111.90906994498116
Likelihood=-107.60239276617494
Iteration 15: 107.60239276617494
Likelihood=-115.19649022009071
Iteration 52: 115.19649022009071
Likelihood=-99.41419133199503
Iteration 101: 99.41419133199503
Likelihood=-127.24400477425415
Iteration 115: 127.24400477425415
Likelihood=-111.90460798753594
Iteration 130: 111.90460798753594
Likelihood=-115.195399309459
Iteration 53: 115.195399309459
Likelihood=-106.43485029554776
Iteration 16: 106.43485029554776
Likelihood=-99.4101919323399
Iteration 102: 99.4101919323399
Likelihood=-127.2439130092852
Iteration 116: 127.2439130092852
Likelihood=-115.19347921011862
Iteration 54: 115.19347921011862
Likelihood=-111.90248258924542
Iteration 131: 111.90248258924542
Likelihood=-105.43864385987126
Iteration 17: 105.43864385987126
Likelihood=-99.40646722524636
Iteration 103: 99.40646722524636
Likelihood=-151.210266889438
Iteration 0: 151.210266889438
Iteration 1: 151.210266889438
Likelihood=-115.19190540108363
Iteration 55: 115.19190540108363
Likelihood=-111.89942057468447
Iteration 132: 111.89942057468447
Likelihood=-115.18989748762097
Iteration 56: 115.18989748762097
Likelihood=-104.57141967565141
Iteration 18: 104.57141967565141
Likelihood=-99.4029082756717
Iteration 104: 99.4029082756717
Likelihood=-144.37701214095065
Iteration 2: 144.37701214095065
Likelihood=-111.896128766377
Iteration 133: 111.896128766377
Likelihood=-115.18780192227746
Iteration 57: 115.18780192227746
Likelihood=-103.860473501403
Iteration 19: 103.860473501403
Likelihood=-99.40018678457815
Iteration 105: 99.40018678457815
Likelihood=-138.976868242395
Iteration 3: 138.976868242395
Likelihood=-115.18583801345345
Iteration 58: 115.18583801345345
Likelihood=-111.89536196625
Iteration 134: 111.89536196625
Likelihood=-103.27762623109157
Iteration 20: 103.27762623109157
Likelihood=-99.3978624845666
Iteration 106: 99.3978624845666
Likelihood=-115.18418810182887
Iteration 59: 115.18418810182887
Likelihood=-134.59555488459446
Iteration 4: 134.59555488459446
Likelihood=-111.89271998737597
Iteration 135: 111.89271998737597
Likelihood=-115.18299182435132
Iteration 60: 115.18299182435132
Likelihood=-102.84458284133855
Iteration 21: 102.84458284133855
Likelihood=-99.39681664440066
Iteration 107: 99.39681664440066
Likelihood=-130.7633148105227
Likelihood=-111.89213671725773
Iteration 136: 111.89213671725773
Likelihood=-115.18203306702587
Iteration 61: 115.18203306702587
Likelihood=-102.512241650633
Iteration 22: 102.512241650633
Likelihood=-99.39579414329405
Iteration 108: 99.39579414329405
Likelihood=-119.60996196956506
Iteration 5: 119.60996196956506
Likelihood=-115.18119608443122
Iteration 62: 115.18119608443122
Likelihood=-111.89076679148168
Iteration 137: 111.89076679148168
Likelihood=-102.23945949751231
Iteration 23: 102.23945949751231
Likelihood=-99.39498049161793
Iteration 109: 99.39498049161793
Likelihood=-115.1809262627008
Iteration 63: 115.1809262627008
Likelihood=-117.36221326981894
Iteration 6: 117.36221326981894
Likelihood=-111.88874667981197
Iteration 138: 111.88874667981197
Likelihood=-115.1804868075716
Iteration 64: 115.1804868075716
Likelihood=-101.99180047391151
Iteration 24: 101.99180047391151
Likelihood=-99.39373861013463
Iteration 110: 99.39373861013463
Likelihood=-115.09212080381948
Iteration 7: 115.09212080381948
Likelihood=-111.88773441108074
Iteration 139: 111.88773441108074
Likelihood=-115.18040074479732
Iteration 65: 115.18040074479732
Likelihood=-99.39268727366402
Likelihood=-101.75641465786988
Iteration 111: 99.39268727366402
Iteration 25: 101.75641465786988
Likelihood=-152.45297226605473
Iteration 0: 152.45297226605473
Iteration 1: 152.45297226605473
Likelihood=-112.9873861338578
Likelihood=-111.88611425831776
Iteration 140: 111.88611425831776
Likelihood=-140.3016663017695
Iteration 2: 140.3016663017695
Likelihood=-99.39198662350817
Likelihood=-101.54683400404885
Iteration 112: 99.39198662350817
Iteration 26: 101.54683400404885
Likelihood=-106.66587086115278
Iteration 8: 106.66587086115278
Likelihood=-111.88556262954174
Iteration 141: 111.88556262954174
Likelihood=-130.78438924124046
Iteration 3: 130.78438924124046
Likelihood=-99.39123381149312
Iteration 113: 99.39123381149312
Likelihood=-101.39376091380622
Iteration 27: 101.39376091380622
Likelihood=-124.23130296833415
Iteration 4: 124.23130296833415
Likelihood=-105.14512326805551
Iteration 9: 105.14512326805551
Likelihood=-111.88476845438966
Iteration 142: 111.88476845438966
Likelihood=-119.597969934313
Iteration 5: 119.597969934313
Likelihood=-99.39091521181224
Iteration 114: 99.39091521181224
Likelihood=-101.22348043392415
Iteration 28: 101.22348043392415
Likelihood=-111.8831937251753
Likelihood=-103.81689850819625
Iteration 143: 111.8831937251753
Iteration 10: 103.81689850819625
Likelihood=-116.18207838316597
Iteration 6: 116.18207838316597
Likelihood=-99.39049942138271
Iteration 115: 99.39049942138271
Likelihood=-101.06233949922482
Iteration 29: 101.06233949922482
Likelihood=-113.50863259043747
Iteration 7: 113.50863259043747
Likelihood=-111.88176483314113
Iteration 144: 111.88176483314113
Likelihood=-102.6067890435108
Iteration 11: 102.6067890435108
Likelihood=-99.38998306573355
Iteration 116: 99.38998306573355
Likelihood=-100.94106440481693
Iteration 30: 100.94106440481693
Likelihood=-111.28248407652818
Iteration 8: 111.28248407652818
Likelihood=-111.88079616108837
Iteration 145: 111.88079616108837
Likelihood=-101.40390985861674
Iteration 12: 101.40390985861674
Likelihood=-109.34683700639962
Iteration 9: 109.34683700639962
Likelihood=-99.3896947312988
Iteration 117: 99.3896947312988
Likelihood=-100.84822772223919
Iteration 31: 100.84822772223919
Likelihood=-111.8799191291251
Iteration 146: 111.8799191291251
Likelihood=-107.61096819451271
Iteration 10: 107.61096819451271
Likelihood=-100.35841635205308
Iteration 13: 100.35841635205308
Likelihood=-99.38898833071319
Iteration 118: 99.38898833071319
Likelihood=-100.78032337115297
Iteration 32: 100.78032337115297
Likelihood=-106.0536791167274
Iteration 11: 106.0536791167274
Likelihood=-111.8790297592296
Iteration 147: 111.8790297592296
Likelihood=-99.3874234861526
Iteration 14: 99.3874234861526
Likelihood=-99.38845361847453
Iteration 119: 99.38845361847453
Likelihood=-100.71504117969691
Iteration 33: 100.71504117969691
Likelihood=-104.66770338997833
Iteration 12: 104.66770338997833
Likelihood=-111.87910195112669
Likelihood=-98.48181839274784
Iteration 15: 98.48181839274784
Likelihood=-103.45158286658113
Iteration 13: 103.45158286658113
Likelihood=-99.38790726322706
Iteration 120: 99.38790726322706
Likelihood=-100.65149237053119
Iteration 34: 100.65149237053119
Likelihood=-102.44910751783114
Iteration 14: 102.44910751783114
Likelihood=-111.87856435192104
Iteration 148: 111.87856435192104
Likelihood=-97.80735714841802
Iteration 16: 97.80735714841802
Likelihood=-99.38767762196606
Iteration 121: 99.38767762196606
Likelihood=-100.58754545137691
Iteration 35: 100.58754545137691
Likelihood=-101.59200673116949
Iteration 15: 101.59200673116949
Likelihood=-111.87816260623633
Iteration 149: 111.87816260623633
Likelihood=-97.26254974914855
Iteration 17: 97.26254974914855
Likelihood=-100.85938723099508
Iteration 16: 100.85938723099508
Likelihood=-99.38698209941195
Iteration 122: 99.38698209941195
Likelihood=-100.50473277169847
Iteration 36: 100.50473277169847
Likelihood=-111.8779963320931
Iteration 150: 111.8779963320931
Likelihood=-100.2633017272555
Iteration 17: 100.2633017272555
Likelihood=-96.8868163133265
Iteration 18: 96.8868163133265
Likelihood=-99.38638196875773
Iteration 123: 99.38638196875773
Likelihood=-100.42748522531112
Iteration 37: 100.42748522531112
Likelihood=-99.69880802362225
Iteration 18: 99.69880802362225
Likelihood=-111.87772543236372
Iteration 151: 111.87772543236372
Likelihood=-96.53877141593635
Iteration 19: 96.53877141593635
Likelihood=-99.38583009342483
Iteration 124: 99.38583009342483
Likelihood=-100.3932389139719
Iteration 38: 100.3932389139719
Likelihood=-99.23422417345382
Iteration 19: 99.23422417345382
Likelihood=-111.87761421919447
Iteration 152: 111.87761421919447
Likelihood=-98.91826334621025
Iteration 20: 98.91826334621025
Likelihood=-96.25962539939202
Iteration 20: 96.25962539939202
Likelihood=-99.38484326340759
Iteration 125: 99.38484326340759
Likelihood=-100.3658182265265
Iteration 39: 100.3658182265265
Likelihood=-150.6603732782942
Iteration 0: 150.6603732782942
Iteration 1: 150.6603732782942
Likelihood=-98.58948545477534
Iteration 21: 98.58948545477534
Likelihood=-95.99497443950311
Iteration 21: 95.99497443950311
Likelihood=-99.3837776621696
Iteration 126: 99.3837776621696
Likelihood=-100.32964319259497
Iteration 40: 100.32964319259497
Likelihood=-98.32939163279906
Iteration 22: 98.32939163279906
Likelihood=-142.0550901018672
Iteration 2: 142.0550901018672
Likelihood=-95.73906388334068
Iteration 22: 95.73906388334068
Likelihood=-98.12960783502125
Iteration 23: 98.12960783502125
Likelihood=-99.38331083523894
Iteration 127: 99.38331083523894
Likelihood=-100.2932551011802
Iteration 41: 100.2932551011802
Likelihood=-135.00114945675386
Iteration 3: 135.00114945675386
Likelihood=-97.9506756902494
Iteration 24: 97.9506756902494
Likelihood=-95.52125352704465
Iteration 23: 95.52125352704465
Likelihood=-99.38256878177774
Iteration 128: 99.38256878177774
Likelihood=-100.26519696285771
Iteration 42: 100.26519696285771
Likelihood=-97.82245575685624
Iteration 25: 97.82245575685624
Likelihood=-129.04513784502032
Likelihood=-95.34635758646034
Iteration 24: 95.34635758646034
Likelihood=-99.38237251001084
Iteration 129: 99.38237251001084
Likelihood=-97.69825047927091
Iteration 26: 97.69825047927091
Likelihood=-100.24020235870191
Iteration 43: 100.24020235870191
Likelihood=-116.18016563016883
Iteration 4: 116.18016563016883
Likelihood=-97.60092678184357
Iteration 27: 97.60092678184357
Likelihood=-95.19169083225377
Iteration 25: 95.19169083225377
Likelihood=-99.38193350622193
Iteration 130: 99.38193350622193
Likelihood=-100.22263290830922
Iteration 44: 100.22263290830922
Likelihood=-112.65043531651372
Iteration 5: 112.65043531651372
Likelihood=-97.51687661948247
Iteration 28: 97.51687661948247
Likelihood=-95.07454968106673
Iteration 26: 95.07454968106673
Likelihood=-99.38416433789013
Likelihood=-100.20859468080353
Iteration 45: 100.20859468080353
Likelihood=-97.43023038996434
Iteration 29: 97.43023038996434
Likelihood=-110.92780969807929
Iteration 6: 110.92780969807929
Likelihood=-94.96587902860175
Iteration 27: 94.96587902860175
Likelihood=-97.32308142677117
Likelihood=-99.38187186016403
Iteration 30: 97.32308142677117
Iteration 131: 99.38187186016403
Likelihood=-100.1981786971493
Iteration 46: 100.1981786971493
Likelihood=-109.24894723046266
Iteration 7: 109.24894723046266
Likelihood=-97.23055347698828
Iteration 31: 97.23055347698828
Likelihood=-157.05573498363972
Iteration 0: 157.05573498363972
Iteration 1: 157.05573498363972
Likelihood=-94.88762510286782
Iteration 28: 94.88762510286782
Likelihood=-100.1905316475792
Iteration 47: 100.1905316475792
Likelihood=-97.13734336939203
Iteration 32: 97.13734336939203
Likelihood=-107.96976468390562
Iteration 8: 107.96976468390562
Likelihood=-149.99872329765338
Iteration 2: 149.99872329765338
Likelihood=-94.80384116915717
Iteration 29: 94.80384116915717
Likelihood=-100.17817693525892
Iteration 48: 100.17817693525892
Likelihood=-97.05517086039791
Iteration 33: 97.05517086039791
Likelihood=-106.75223575529701
Iteration 9: 106.75223575529701
Likelihood=-96.98098088430507
Iteration 34: 96.98098088430507
Likelihood=-144.40751755334404
Iteration 3: 144.40751755334404
Likelihood=-94.73360627963275
Iteration 30: 94.73360627963275
Likelihood=-100.18300134712085
Likelihood=-96.91629671634416
Iteration 35: 96.91629671634416
Likelihood=-105.66686955325301
Iteration 10: 105.66686955325301
Likelihood=-139.79863886970676
Iteration 4: 139.79863886970676
Likelihood=-94.6740831915406
Iteration 31: 94.6740831915406
Likelihood=-100.17457729540688
Iteration 49: 100.17457729540688
Likelihood=-96.87315763970794
Iteration 36: 96.87315763970794
Likelihood=-104.81092934085768
Iteration 11: 104.81092934085768
Likelihood=-135.7202115615166
Likelihood=-94.62973502802974
Iteration 32: 94.62973502802974
Likelihood=-96.94685714338642
Likelihood=-100.16984819779941
Iteration 50: 100.16984819779941
Likelihood=-104.08467393142202
Iteration 12: 104.08467393142202
Likelihood=-96.8585776622438
Iteration 37: 96.8585776622438
Likelihood=-94.59018388645903
Iteration 33: 94.59018388645903
Likelihood=-123.71613644841925
Iteration 5: 123.71613644841925
Likelihood=-100.16071920184052
Iteration 51: 100.16071920184052
Likelihood=-96.83433702209685
Iteration 38: 96.83433702209685
Likelihood=-103.44609660913527
Iteration 13: 103.44609660913527
Likelihood=-94.56310347178139
Iteration 34: 94.56310347178139
Likelihood=-121.54589799133136
Iteration 6: 121.54589799133136
Likelihood=-100.1526698424016
Iteration 52: 100.1526698424016
Likelihood=-96.81341691505641
Iteration 39: 96.81341691505641
Likelihood=-102.93416280637344
Iteration 14: 102.93416280637344
Likelihood=-96.7906320522036
Iteration 40: 96.7906320522036
Likelihood=-94.53860453975375
Iteration 35: 94.53860453975375
Likelihood=-119.68634217851438
Iteration 7: 119.68634217851438
Likelihood=-100.13871253835087
Iteration 53: 100.13871253835087
Likelihood=-102.50816786593899
Iteration 15: 102.50816786593899
Likelihood=-96.77629897108866
Iteration 41: 96.77629897108866
Likelihood=-94.5138037069639
Iteration 36: 94.5138037069639
Likelihood=-118.09097154790433
Iteration 8: 118.09097154790433
Likelihood=-100.13153831454188
Iteration 54: 100.13153831454188
Likelihood=-96.76121826908609
Iteration 42: 96.76121826908609
Likelihood=-102.1369873863168
Iteration 16: 102.1369873863168
Likelihood=-96.7326616866168
Iteration 43: 96.7326616866168
Likelihood=-94.49176215225572
Iteration 37: 94.49176215225572
Likelihood=-100.1177225637034
Iteration 55: 100.1177225637034
Likelihood=-116.5103405954474
Iteration 9: 116.5103405954474
Likelihood=-101.86280220202252
Iteration 17: 101.86280220202252
Likelihood=-96.7225375848774
Iteration 44: 96.7225375848774
Likelihood=-94.47438240636095
Iteration 38: 94.47438240636095
Likelihood=-100.11121612455153
Iteration 56: 100.11121612455153
Likelihood=-115.19127652723023
Iteration 10: 115.19127652723023
Likelihood=-96.71875648243348
Iteration 45: 96.71875648243348
Likelihood=-101.6108636283876
Iteration 18: 101.6108636283876
Likelihood=-94.45240442732445
Iteration 39: 94.45240442732445
Likelihood=-96.7122003783801
Iteration 46: 96.7122003783801
Likelihood=-100.10429269100568
Iteration 57: 100.10429269100568
Likelihood=-114.03624214503512
Iteration 11: 114.03624214503512
Likelihood=-101.42242765022382
Iteration 19: 101.42242765022382
Likelihood=-96.70949902266132
Iteration 47: 96.70949902266132
Likelihood=-94.44277097732045
Iteration 40: 94.44277097732045
Likelihood=-100.10877372686973
Likelihood=-112.92995794010432
Iteration 12: 112.92995794010432
Likelihood=-101.28982896852497
Iteration 20: 101.28982896852497
Likelihood=-96.70599538286383
Iteration 48: 96.70599538286383
Likelihood=-94.42956310279682
Iteration 41: 94.42956310279682
Likelihood=-100.10079733584047
Iteration 58: 100.10079733584047
Likelihood=-96.70420483859729
Iteration 49: 96.70420483859729
Likelihood=-101.16819200152949
Iteration 21: 101.16819200152949
Likelihood=-111.98746614171807
Iteration 13: 111.98746614171807
Likelihood=-96.70114672441053
Iteration 50: 96.70114672441053
Likelihood=-94.42581294249945
Iteration 42: 94.42581294249945
Likelihood=-100.09744683625624
Iteration 59: 100.09744683625624
Likelihood=-101.07549744638985
Iteration 22: 101.07549744638985
Likelihood=-111.09647863588197
Iteration 14: 111.09647863588197
Likelihood=-96.70008658207489
Iteration 51: 96.70008658207489
Likelihood=-94.41780035364488
Iteration 43: 94.41780035364488
Likelihood=-100.0951234608823
Iteration 60: 100.0951234608823
Likelihood=-100.9899100139105
Iteration 23: 100.9899100139105
Likelihood=-96.69798229776555
Iteration 52: 96.69798229776555
Likelihood=-110.32672360006383
Iteration 15: 110.32672360006383
Likelihood=-96.69581181093915
Iteration 53: 96.69581181093915
Likelihood=-100.0924858816379
Iteration 61: 100.0924858816379
Likelihood=-94.41241338749315
Iteration 44: 94.41241338749315
Likelihood=-100.9140214764556
Iteration 24: 100.9140214764556
Likelihood=-109.67802239245572
Iteration 16: 109.67802239245572
Likelihood=-96.6969093028423
Likelihood=-100.09164148542456
Iteration 62: 100.09164148542456
Likelihood=-94.4100093189592
Iteration 45: 94.4100093189592
Likelihood=-100.85495866367168
Iteration 25: 100.85495866367168
Likelihood=-109.0890991275724
Iteration 17: 109.0890991275724
Likelihood=-96.69462257459145
Iteration 54: 96.69462257459145
Likelihood=-100.08950312796784
Iteration 63: 100.08950312796784
Likelihood=-96.69294455539296
Iteration 55: 96.69294455539296
Likelihood=-100.79918692125833
Likelihood=-94.40755940277407
Iteration 26: 100.79918692125833
Iteration 46: 94.40755940277407
Likelihood=-108.61220657566548
Iteration 18: 108.61220657566548
Likelihood=-96.69144345156592
Iteration 56: 96.69144345156592
Likelihood=-100.0885253308842
Iteration 64: 100.0885253308842
Likelihood=-100.76000398528689
Iteration 27: 100.76000398528689
Likelihood=-94.40624879866087
Iteration 47: 94.40624879866087
Likelihood=-108.20609914368723
Iteration 19: 108.20609914368723
Likelihood=-96.68999747213469
Iteration 57: 96.68999747213469
Likelihood=-100.0872761245263
Iteration 65: 100.0872761245263
Likelihood=-100.72232590575067
Iteration 28: 100.72232590575067
Likelihood=-94.40514895505706
Iteration 48: 94.40514895505706
Likelihood=-96.68846431461512
Iteration 58: 96.68846431461512
Likelihood=-107.85341255931445
Iteration 20: 107.85341255931445
Likelihood=-96.6867361717099
Iteration 59: 96.6867361717099
Likelihood=-100.08499233217496
Iteration 66: 100.08499233217496
Likelihood=-100.69353797616056
Iteration 29: 100.69353797616056
Likelihood=-94.40413391760592
Iteration 49: 94.40413391760592
Likelihood=-107.53900283347774
Iteration 21: 107.53900283347774
Likelihood=-96.68492984400488
Iteration 60: 96.68492984400488
Likelihood=-100.08402300614593
Iteration 67: 100.08402300614593
Likelihood=-100.66945778015823
Iteration 30: 100.66945778015823
Likelihood=-94.40341511743992
Likelihood=-107.22969310381481
Iteration 50: 94.40341511743992
Iteration 22: 107.22969310381481
Likelihood=-96.68202953366144
Iteration 61: 96.68202953366144
Likelihood=-100.07787891041819
Iteration 68: 100.07787891041819
Likelihood=-100.64794562453302
Iteration 31: 100.64794562453302
Likelihood=-96.68087409433167
Iteration 62: 96.68087409433167
Likelihood=-106.98057893401005
Iteration 23: 106.98057893401005
Likelihood=-94.40251151021084
Iteration 51: 94.40251151021084
Likelihood=-96.67908648214477
Iteration 63: 96.67908648214477
Likelihood=-100.07451607391492
Iteration 69: 100.07451607391492
Likelihood=-100.6332522332681
Iteration 32: 100.6332522332681
Likelihood=-106.77134634430753
Iteration 24: 106.77134634430753
Likelihood=-94.40077220330505
Iteration 52: 94.40077220330505
Likelihood=-96.67817622641776
Iteration 64: 96.67817622641776
Likelihood=-100.06878746849947
Iteration 70: 100.06878746849947
Likelihood=-100.6147049304819
Iteration 33: 100.6147049304819
Likelihood=-96.67729303180899
Iteration 65: 96.67729303180899
Likelihood=-106.59129600703285
Iteration 25: 106.59129600703285
Likelihood=-94.39958317656529
Iteration 53: 94.39958317656529
Likelihood=-100.06298540116347
Iteration 71: 100.06298540116347
Likelihood=-100.60742431675634
Iteration 34: 100.60742431675634
Likelihood=-96.67749902295503
Likelihood=-106.4525287288849
Iteration 26: 106.4525287288849
Likelihood=-94.39793067482475
Iteration 54: 94.39793067482475
Likelihood=-96.67693421698237
Iteration 66: 96.67693421698237
Likelihood=-100.05509584720957
Iteration 72: 100.05509584720957
Likelihood=-106.32121682162618
Iteration 27: 106.32121682162618
Likelihood=-94.39696397781913
Iteration 55: 94.39696397781913
Likelihood=-100.04552990000663
Iteration 73: 100.04552990000663
Likelihood=-100.60168304288892
Iteration 35: 100.60168304288892
Likelihood=-96.67659663508222
Iteration 67: 96.67659663508222
Likelihood=-106.22419768146054
Iteration 28: 106.22419768146054
Likelihood=-94.39628973963777
Iteration 56: 94.39628973963777
Likelihood=-96.6761967427382
Iteration 68: 96.6761967427382
Likelihood=-100.5966832201531
Iteration 36: 100.5966832201531
Likelihood=-100.03101137063196
Iteration 74: 100.03101137063196
Likelihood=-106.17372050610925
Iteration 29: 106.17372050610925
Likelihood=-94.3970236151635
Likelihood=-96.67577067360061
Iteration 69: 96.67577067360061
Likelihood=-100.59286765267595
Iteration 37: 100.59286765267595
Likelihood=-100.02327477816699
Iteration 75: 100.02327477816699
Likelihood=-96.67524895735743
Iteration 70: 96.67524895735743
Likelihood=-106.09128679266878
Iteration 30: 106.09128679266878
Likelihood=-94.39561079283784
Iteration 57: 94.39561079283784
Likelihood=-100.58726204880276
Iteration 38: 100.58726204880276
Likelihood=-96.67478567308132
Iteration 71: 96.67478567308132
Likelihood=-100.01033083631465
Iteration 76: 100.01033083631465
Likelihood=-106.02565138851935
Iteration 31: 106.02565138851935
Likelihood=-94.394438883604
Iteration 58: 94.394438883604
Likelihood=-96.67440695339546
Iteration 72: 96.67440695339546
Likelihood=-100.58348322658242
Iteration 39: 100.58348322658242
Likelihood=-100.00624706032058
Iteration 77: 100.00624706032058
Likelihood=-105.98723112934567
Iteration 32: 105.98723112934567
Likelihood=-94.39295515318562
Iteration 59: 94.39295515318562
Likelihood=-96.6740892499527
Iteration 73: 96.6740892499527
Likelihood=-100.579949586918
Iteration 40: 100.579949586918
Likelihood=-100.00217656029697
Iteration 78: 100.00217656029697
Likelihood=-96.67381924924489
Iteration 74: 96.67381924924489
Likelihood=-105.94841465038377
Iteration 33: 105.94841465038377
Likelihood=-94.39207595756687
Iteration 60: 94.39207595756687
Likelihood=-96.67358974191855
Iteration 75: 96.67358974191855
Likelihood=-100.5698951715211
Iteration 41: 100.5698951715211
Likelihood=-99.99717605703871
Iteration 79: 99.99717605703871
Likelihood=-105.92009594033246
Iteration 34: 105.92009594033246
Likelihood=-94.38958691766199
Iteration 61: 94.38958691766199
Likelihood=-96.67331873766888
Iteration 76: 96.67331873766888
Likelihood=-100.56222054627993
Iteration 42: 100.56222054627993
Likelihood=-99.9944467254661
Iteration 80: 99.9944467254661
Likelihood=-96.67300130830249
Iteration 77: 96.67300130830249
Likelihood=-105.89992486362071
Iteration 35: 105.89992486362071
Likelihood=-94.38800401853392
Iteration 62: 94.38800401853392
Likelihood=-100.55459837107672
Iteration 43: 100.55459837107672
Likelihood=-96.6726642018125
Iteration 78: 96.6726642018125
Likelihood=-99.9919229131691
Iteration 81: 99.9919229131691
Likelihood=-105.8828004560907
Iteration 36: 105.8828004560907
Likelihood=-94.38509381935131
Iteration 63: 94.38509381935131
Likelihood=-96.67218722955845
Iteration 79: 96.67218722955845
Likelihood=-100.54678570876938
Iteration 44: 100.54678570876938
Likelihood=-99.99006574959887
Iteration 82: 99.99006574959887
Likelihood=-105.86348783802376
Iteration 37: 105.86348783802376
Likelihood=-96.67193715835522
Iteration 80: 96.67193715835522
Likelihood=-94.38440767611179
Iteration 64: 94.38440767611179
Likelihood=-100.53837300882343
Likelihood=-99.9889986797775
Iteration 83: 99.9889986797775
Likelihood=-96.67135145224783
Iteration 81: 96.67135145224783
Likelihood=-105.84725880107128
Iteration 38: 105.84725880107128
Likelihood=-94.38375327796767
Iteration 65: 94.38375327796767
Likelihood=-100.51606012561345
Iteration 45: 100.51606012561345
Likelihood=-96.6703786437977
Iteration 82: 96.6703786437977
Likelihood=-99.98896850849601
Likelihood=-105.8282911465451
Iteration 39: 105.8282911465451
Likelihood=-96.67026593666124
Iteration 83: 96.67026593666124
Likelihood=-94.3834402047672
Iteration 66: 94.3834402047672
Likelihood=-100.50944863487089
Iteration 46: 100.50944863487089
Likelihood=-99.98853553642611
Iteration 84: 99.98853553642611
Likelihood=-96.66920673529522
Iteration 84: 96.66920673529522
Likelihood=-105.83546523661317
Likelihood=-94.38289157541126
Iteration 67: 94.38289157541126
Likelihood=-100.49441575135144
Iteration 47: 100.49441575135144
Likelihood=-99.98802245049586
Iteration 85: 99.98802245049586
Likelihood=-96.66896092441223
Iteration 85: 96.66896092441223
Likelihood=-105.82163687342262
Iteration 40: 105.82163687342262
Likelihood=-94.3823200963253
Iteration 68: 94.3823200963253
Likelihood=-100.48127617398681
Likelihood=-96.66859765272335
Iteration 48: 100.48127617398681
Iteration 86: 96.66859765272335
Likelihood=-99.98773481859008
Iteration 86: 99.98773481859008
Likelihood=-105.80707037474558
Iteration 41: 105.80707037474558
Likelihood=-96.66958512081773
Likelihood=-100.47418412352859
Likelihood=-94.38195785040998
Iteration 69: 94.38195785040998
Iteration 49: 100.47418412352859
Likelihood=-99.98742385383302
Iteration 87: 99.98742385383302
Likelihood=-96.66845832430319
Iteration 87: 96.66845832430319
Likelihood=-105.78618204617908
Iteration 42: 105.78618204617908
Likelihood=-100.47343486550743
Likelihood=-94.38098890080943
Iteration 70: 94.38098890080943
Likelihood=-96.66828857179405
Iteration 88: 96.66828857179405
Likelihood=-99.98735783640103
Iteration 88: 99.98735783640103
Likelihood=-105.77664732382017
Iteration 43: 105.77664732382017
Likelihood=-96.6681526354646
Iteration 89: 96.6681526354646
Likelihood=-100.47007774482857
Iteration 50: 100.47007774482857
Likelihood=-152.21574479368755
Iteration 0: 152.21574479368755
Iteration 1: 152.21574479368755
Likelihood=-94.38048529509247
Iteration 71: 94.38048529509247
Likelihood=-96.6679735847521
Iteration 90: 96.6679735847521
Likelihood=-105.77706297811775
Likelihood=-100.4672875634543
Iteration 51: 100.4672875634543
Likelihood=-145.5060697540402
Iteration 2: 145.5060697540402
Likelihood=-94.37952784451683
Iteration 72: 94.37952784451683
Likelihood=-96.6679169199933
Iteration 91: 96.6679169199933
Likelihood=-105.77333278659012
Iteration 44: 105.77333278659012
Likelihood=-100.46555156363938
Iteration 52: 100.46555156363938
Likelihood=-140.02808731539466
Iteration 3: 140.02808731539466
Likelihood=-94.3790572262961
Iteration 73: 94.3790572262961
Likelihood=-105.7691403287504
Iteration 45: 105.7691403287504
Likelihood=-100.46409602686978
Iteration 53: 100.46409602686978
Likelihood=-135.35263303404358
Likelihood=-94.3780416407404
Iteration 74: 94.3780416407404
Likelihood=-105.76216146549551
Iteration 46: 105.76216146549551
Likelihood=-100.4635619306303
Iteration 54: 100.4635619306303
Likelihood=-94.37677066408963
Iteration 75: 94.37677066408963
Likelihood=-122.89062076368351
Iteration 4: 122.89062076368351
Likelihood=-105.75497234529541
Iteration 47: 105.75497234529541
Likelihood=-100.46194713651278
Iteration 55: 100.46194713651278
Likelihood=-94.37601785656354
Iteration 76: 94.37601785656354
Likelihood=-120.19391608675039
Iteration 5: 120.19391608675039
Likelihood=-105.7484718704438
Iteration 48: 105.7484718704438
Likelihood=-100.46162800387755
Iteration 56: 100.46162800387755
Likelihood=-94.3746641265068
Iteration 77: 94.3746641265068
Likelihood=-117.73014338058128
Iteration 6: 117.73014338058128
Likelihood=-105.74188435787
Iteration 49: 105.74188435787
Likelihood=-100.4610471086714
Iteration 57: 100.4610471086714
Likelihood=-94.37436527894776
Iteration 78: 94.37436527894776
Likelihood=-115.39741497170273
Iteration 7: 115.39741497170273
Likelihood=-105.72601660335572
Iteration 50: 105.72601660335572
Likelihood=-100.46083799183064
Iteration 58: 100.46083799183064
Likelihood=-94.37347669432768
Iteration 79: 94.37347669432768
Likelihood=-113.12357636592316
Iteration 8: 113.12357636592316
Likelihood=-105.71713278989841
Iteration 51: 105.71713278989841
Likelihood=-100.46059730835405
Iteration 59: 100.46059730835405
Likelihood=-94.37244543810301
Iteration 80: 94.37244543810301
Likelihood=-111.07198119376966
Iteration 9: 111.07198119376966
Likelihood=-100.46027638884581
Iteration 60: 100.46027638884581
Likelihood=-105.71260176318253
Iteration 52: 105.71260176318253
Likelihood=-94.37121850046304
Iteration 81: 94.37121850046304
Likelihood=-100.46001636752273
Iteration 61: 100.46001636752273
Likelihood=-109.19938983344674
Iteration 10: 109.19938983344674
Likelihood=-105.70482337414025
Iteration 53: 105.70482337414025
Likelihood=-94.36957307738517
Iteration 82: 94.36957307738517
Likelihood=-100.45987483440106
Iteration 62: 100.45987483440106
Likelihood=-107.45992919734327
Iteration 11: 107.45992919734327
Likelihood=-105.70126237544807
Iteration 54: 105.70126237544807
Likelihood=-94.3678899821967
Likelihood=-100.45975802724574
Iteration 63: 100.45975802724574
Likelihood=-105.69557571983925
Iteration 55: 105.69557571983925
Likelihood=-106.03864323407888
Iteration 12: 106.03864323407888
Likelihood=-94.36063993445096
Likelihood=-100.45962154955407
Iteration 64: 100.45962154955407
Likelihood=-105.69000285305059
Iteration 56: 105.69000285305059
Likelihood=-104.6993952574771
Iteration 13: 104.6993952574771
Likelihood=-95.25391235808631
Likelihood=-100.45949273176826
Iteration 65: 100.45949273176826
Likelihood=-105.68450142736413
Iteration 57: 105.68450142736413
Likelihood=-103.59904153000889
Iteration 14: 103.59904153000889
Likelihood=-94.35966829097252
Iteration 83: 94.35966829097252
Likelihood=-100.45935093473254
Iteration 66: 100.45935093473254
Likelihood=-105.67977464157097
Iteration 58: 105.67977464157097
Likelihood=-102.778727662048
Iteration 15: 102.778727662048
Likelihood=-94.35839360568951
Iteration 84: 94.35839360568951
Likelihood=-100.45921900189907
Iteration 67: 100.45921900189907
Likelihood=-105.67404969723617
Iteration 59: 105.67404969723617
Likelihood=-101.97910505791755
Iteration 16: 101.97910505791755
Likelihood=-94.35564883246799
Iteration 85: 94.35564883246799
Likelihood=-100.45906550030998
Iteration 68: 100.45906550030998
Likelihood=-105.66433253432834
Iteration 60: 105.66433253432834
Likelihood=-101.35021640708491
Iteration 17: 101.35021640708491
Likelihood=-100.45891340436842
Iteration 69: 100.45891340436842
Likelihood=-94.35066914434553
Iteration 86: 94.35066914434553
Likelihood=-105.65382003762932
Iteration 61: 105.65382003762932
Likelihood=-100.84585950664135
Iteration 18: 100.84585950664135
Likelihood=-100.458743719107
Iteration 70: 100.458743719107
Likelihood=-94.34279107914256
Iteration 87: 94.34279107914256
Likelihood=-105.65118183727002
Iteration 62: 105.65118183727002
Likelihood=-100.3489829593107
Iteration 19: 100.3489829593107
Likelihood=-100.45865047584707
Iteration 71: 100.45865047584707
Likelihood=-94.3312552194929
Iteration 88: 94.3312552194929
Likelihood=-105.64286480218512
Iteration 63: 105.64286480218512
Likelihood=-99.89594972050872
Iteration 20: 99.89594972050872
Likelihood=-94.31156857679466
Iteration 89: 94.31156857679466
Likelihood=-105.64043520495687
Iteration 64: 105.64043520495687
Likelihood=-99.47037110146101
Iteration 21: 99.47037110146101
Likelihood=-94.30438494059614
Iteration 90: 94.30438494059614
Likelihood=-94.27903315850752
Iteration 91: 94.27903315850752
Likelihood=-105.63637443285515
Iteration 65: 105.63637443285515
Likelihood=-99.08418183245729
Iteration 22: 99.08418183245729
Likelihood=-94.24233167547827
Iteration 92: 94.24233167547827
Likelihood=-105.62832975600755
Iteration 66: 105.62832975600755
Likelihood=-98.7480401719374
Iteration 23: 98.7480401719374
Likelihood=-94.2194179251322
Iteration 93: 94.2194179251322
Likelihood=-105.6246545876157
Iteration 67: 105.6246545876157
Likelihood=-98.45944382747786
Iteration 24: 98.45944382747786
Likelihood=-94.20347178042586
Iteration 94: 94.20347178042586
Likelihood=-94.18291062309048
Iteration 95: 94.18291062309048
Likelihood=-105.62028255244424
Iteration 68: 105.62028255244424
Likelihood=-98.21693092743011
Iteration 25: 98.21693092743011
Likelihood=-94.17007619330717
Iteration 96: 94.17007619330717
Likelihood=-105.61739411450202
Iteration 69: 105.61739411450202
Likelihood=-98.02123970395122
Iteration 26: 98.02123970395122
Likelihood=-94.14475697649979
Iteration 97: 94.14475697649979
Likelihood=-105.61355927287546
Iteration 70: 105.61355927287546
Likelihood=-97.85693569885632
Iteration 27: 97.85693569885632
Likelihood=-94.1236898982127
Iteration 98: 94.1236898982127
Likelihood=-94.10276238948462
Iteration 99: 94.10276238948462
Likelihood=-105.61055531745251
Iteration 71: 105.61055531745251
Likelihood=-97.71611850080775
Iteration 28: 97.71611850080775
Likelihood=-94.08744057386008
Iteration 100: 94.08744057386008
Likelihood=-105.60986155991743
Iteration 72: 105.60986155991743
Likelihood=-97.59041686083859
Iteration 29: 97.59041686083859
Likelihood=-94.09266804704558
Likelihood=-105.60766055202421
Iteration 73: 105.60766055202421
Likelihood=-94.08344026407457
Iteration 101: 94.08344026407457
Likelihood=-97.47905461999196
Iteration 30: 97.47905461999196
Likelihood=-94.07746817090657
Iteration 102: 94.07746817090657
Likelihood=-105.60722299842281
Iteration 74: 105.60722299842281
Likelihood=-97.37639386719921
Iteration 31: 97.37639386719921
Likelihood=-94.07254776722395
Iteration 103: 94.07254776722395
Likelihood=-105.60609735505928
Iteration 75: 105.60609735505928
Likelihood=-97.28061853488347
Iteration 32: 97.28061853488347
Likelihood=-94.05811999627623
Iteration 104: 94.05811999627623
Likelihood=-105.60500893594136
Iteration 76: 105.60500893594136
Likelihood=-94.06140402325967
Likelihood=-97.19181307967507
Iteration 33: 97.19181307967507
Likelihood=-94.0535494587839
Iteration 105: 94.0535494587839
Likelihood=-105.60542920326154
Likelihood=-97.11013979926601
Iteration 34: 97.11013979926601
Likelihood=-94.05198380655311
Iteration 106: 94.05198380655311
Likelihood=-105.60399576857434
Iteration 77: 105.60399576857434
Likelihood=-97.04897726153551
Iteration 35: 97.04897726153551
Likelihood=-94.05001119358985
Iteration 107: 94.05001119358985
Likelihood=-105.60259054327409
Iteration 78: 105.60259054327409
Likelihood=-94.04959246259949
Iteration 108: 94.04959246259949
Likelihood=-97.00669093665888
Iteration 36: 97.00669093665888
Likelihood=-94.04792096146848
Iteration 109: 94.04792096146848
Likelihood=-105.60198855192169
Iteration 79: 105.60198855192169
Likelihood=-96.98259801094842
Iteration 37: 96.98259801094842
Likelihood=-94.04725597359376
Iteration 110: 94.04725597359376
Likelihood=-105.60147843377653
Iteration 80: 105.60147843377653
Likelihood=-96.95928222948739
Iteration 38: 96.95928222948739
Likelihood=-94.0466204400488
Iteration 111: 94.0466204400488
Likelihood=-105.60105244335753
Iteration 81: 105.60105244335753
Likelihood=-94.04537532433253
Iteration 112: 94.04537532433253
Likelihood=-96.94171537799839
Iteration 39: 96.94171537799839
Likelihood=-94.04284516924994
Iteration 113: 94.04284516924994
Likelihood=-105.60065370809578
Iteration 82: 105.60065370809578
Likelihood=-96.92838628739777
Iteration 40: 96.92838628739777
Likelihood=-94.04792610270455
Likelihood=-105.60040088219968
Iteration 83: 105.60040088219968
Likelihood=-96.91022345992955
Iteration 41: 96.91022345992955
Likelihood=-94.04187244212096
Iteration 114: 94.04187244212096
Likelihood=-105.60013649754949
Iteration 84: 105.60013649754949
Likelihood=-94.04035491922662
Iteration 115: 94.04035491922662
Likelihood=-96.89605070293631
Iteration 42: 96.89605070293631
Likelihood=-94.03965193938214
Iteration 116: 94.03965193938214
Likelihood=-105.59987260781962
Iteration 85: 105.59987260781962
Likelihood=-96.88460626445246
Iteration 43: 96.88460626445246
Likelihood=-94.03919915280316
Iteration 117: 94.03919915280316
Likelihood=-105.59992710988453
Likelihood=-96.87558862689846
Iteration 44: 96.87558862689846
Likelihood=-94.03876885620203
Iteration 118: 94.03876885620203
Likelihood=-105.59967876546737
Iteration 86: 105.59967876546737
Likelihood=-94.03770237697809
Iteration 119: 94.03770237697809
Likelihood=-96.86177932383455
Iteration 45: 96.86177932383455
Likelihood=-94.03725181596009
Iteration 120: 94.03725181596009
Likelihood=-105.59950411692725
Iteration 87: 105.59950411692725
Likelihood=-96.86091942198513
Likelihood=-94.03697429026896
Iteration 121: 94.03697429026896
Likelihood=-105.59943084096997
Iteration 88: 105.59943084096997
Likelihood=-96.85499567741765
Iteration 46: 96.85499567741765
Likelihood=-94.03666109100847
Iteration 122: 94.03666109100847
Likelihood=-96.84753911120193
Iteration 47: 96.84753911120193
Likelihood=-94.03647999821953
Iteration 123: 94.03647999821953
Likelihood=-96.83408288951078
Iteration 48: 96.83408288951078
Likelihood=-94.03621171659663
Iteration 124: 94.03621171659663
Likelihood=-96.82708656855178
Iteration 49: 96.82708656855178
Likelihood=-94.03677554007044
Likelihood=-96.81592128005488
Iteration 50: 96.81592128005488
Likelihood=-94.03605239383982
Iteration 125: 94.03605239383982
Likelihood=-96.80632342231674
Iteration 51: 96.80632342231674
Likelihood=-94.03577371743991
Iteration 126: 94.03577371743991
Likelihood=-96.79605674988278
Iteration 52: 96.79605674988278
Likelihood=-94.03515428512398
Iteration 127: 94.03515428512398
Likelihood=-96.79260635860742
Iteration 53: 96.79260635860742
Likelihood=-94.03459821081128
Iteration 128: 94.03459821081128
Likelihood=-96.78870338839066
Iteration 54: 96.78870338839066
Likelihood=-94.03374645668057
Iteration 129: 94.03374645668057
Likelihood=-96.78602384376646
Iteration 55: 96.78602384376646
Likelihood=-94.03319089677758
Iteration 130: 94.03319089677758
Likelihood=-96.78197914206517
Iteration 56: 96.78197914206517
Likelihood=-94.03233382837327
Iteration 131: 94.03233382837327
Likelihood=-96.78027978826968
Iteration 57: 96.78027978826968
Likelihood=-94.03205591494898
Iteration 132: 94.03205591494898
Likelihood=-96.77750530875721
Iteration 58: 96.77750530875721
Likelihood=-94.0319335281893
Iteration 133: 94.0319335281893
Likelihood=-96.77391460221288
Iteration 59: 96.77391460221288
Likelihood=-94.03173059799062
Iteration 134: 94.03173059799062
Likelihood=-96.77122539251833
Iteration 60: 96.77122539251833
Likelihood=-94.03164808671735
Iteration 135: 94.03164808671735
Likelihood=-96.76943542735536
Iteration 61: 96.76943542735536
Likelihood=-96.76807468631048
Iteration 62: 96.76807468631048
Likelihood=-96.76692785847875
Iteration 63: 96.76692785847875
Likelihood=-96.76603743274089
Iteration 64: 96.76603743274089
Likelihood=-96.76542123082248
Iteration 65: 96.76542123082248
Likelihood=-96.76501564201637
Iteration 66: 96.76501564201637
Likelihood=-96.7641073568496
Iteration 67: 96.7641073568496
Likelihood=-96.76365214843057
Iteration 68: 96.76365214843057
Likelihood=-96.7627479570585
Iteration 69: 96.7627479570585
Likelihood=-96.76228585724124
Iteration 70: 96.76228585724124
Likelihood=-96.76158432837727
Iteration 71: 96.76158432837727
Likelihood=-96.76098097422913
Iteration 72: 96.76098097422913
Likelihood=-96.76023006917139
Iteration 73: 96.76023006917139
Likelihood=-96.75994543489873
Iteration 74: 96.75994543489873
Likelihood=-96.75949722113276
Iteration 75: 96.75949722113276
Likelihood=-96.75897502514513
Iteration 76: 96.75897502514513
Likelihood=-96.75847826925019
Iteration 77: 96.75847826925019
Likelihood=-96.75798580432493
Iteration 78: 96.75798580432493
Likelihood=-96.7575178796282
Iteration 79: 96.7575178796282
Likelihood=-96.75711788779597
Iteration 80: 96.75711788779597
Likelihood=-96.75701866560333
Iteration 81: 96.75701866560333
Likelihood=-96.75673915503396
Iteration 82: 96.75673915503396
Likelihood=-96.75667300797812
Iteration 83: 96.75667300797812
BEST SCORE FOUND : -2107.916195036246
	Command being timed: "../target/release/gtr_optimize data/random/tree_64.nwk data/sim/alignment_64_20.fasta local"
	User time (seconds): 5.79
	System time (seconds): 0.03
	Percent of CPU this job got: 452%
	Elapsed (wall clock) time (h:mm:ss or m:ss): 0:01.28
	Average shared text size (kbytes): 0
	Average unshared data size (kbytes): 0
	Average stack size (kbytes): 0
	Average total size (kbytes): 0
	Maximum resident set size (kbytes): 10532
	Average resident set size (kbytes): 0
	Major (requiring I/O) page faults: 0
	Minor (reclaiming a frame) page faults: 5245
	Voluntary context switches: 131
	Involuntary context switches: 2203
	Swaps: 0
	File system inputs: 0
	File system outputs: 256
	Socket messages sent: 0
	Socket messages received: 0
	Signals delivered: 0
	Page size (bytes): 4096
	Exit status: 0
