# Supplementary material for: Phylograd: fast column-specific calculation of substitution model gradients
Source: BMC Bioinformatics. 2025 Dec 23;27:20. doi: 10.1186/s12859-025-06353-4 (PMC12836810; doi:10.1186/s12859-025-06353-4)
Supplement: Supplementary file 1 — (zip 4800 KB) [file 12859_2025_6353_MOESM1_ESM.zip › alignment_64_20.fasta]

>Tip_0
ELYNQATCIPLKALDVPSMA
>Tip_27
QLYRTEFCYGFNQVDSQDQA
>Tip_45
MLHRPSYCFGFNEIEKSNQG
>Tip_46
QLYRPRFCYGFGEIDAETQA
>Tip_47
GLNRPESPYPIEDVEARNMA
>Tip_48
ELERPKTDWPVKEVDAKGIA
>Tip_12
SLNEDPRVTPKEDYTLTTIA
>Tip_55
MVPADPFVVPDARLARRFLT
>Tip_60
CGPSLPGVELDKQFLKSSME
>Tip_61
APPSHKKVVPEKQFLKNALQ
>Tip_37
VLPSDPRMTPNEKHIKRFVT
>Tip_32
SVPRNPRLTPNNELARKNIA
>Tip_33
TAPRDPRLTPDDDLQDKAIA
>Tip_9
RLYENNRAADAEDYRVKTVV
>Tip_3
DLYDPAACSQEEQYKAETME
>Tip_53
DAFNYAYVMPIDGVDISAMS
>Tip_54
DAFNYAYVMPIDSVDLSAIS
>Tip_14
QAFNHATCIPMDALDLSAVT
>Tip_4
QIFNEASAIPLESRDISAMA
>Tip_8
ELFNQPTIMPPEATDLSRMT
>Tip_35
APAATPRRLQNHSNGSNRLT
>Tip_36
AVPSEPERLIDHYSSLDKLK
>Tip_16
APIMEPSILINDQSNINGMK
>Tip_42
HAFHACPAYLDIGENIDRTK
>Tip_50
KAFKTGESLFGLSKSKQKKR
>Tip_51
QAAKAGDTHVDLNQNTDYRR
>Tip_49
QAFNAGETHFSIGDNVDRQA
>Tip_26
SIFEGCELIIALRSSLESAD
>Tip_58
QLISGSEILISVGTSLEPLE
>Tip_59
QLVDGSEIIITIGTSLESVE
>Tip_2
ELFHHHTILPPEASDLDRMA
>Tip_62
QFWKHLILLAARSSDLAGLQ
>Tip_63
EFYNGVILITAYSVDWAGQQ
>Tip_52
EFYNHVVLISAESVDLAGLQ
>Tip_28
ECYNYVIAISAEPTELAPLQ
>Tip_5
EVTNHRIYVVTNLFEISTFS
>Tip_18
ELVATAMHLIKEAFTIRSAI
>Tip_29
EMVPTALQLLKNEFGMKSAT
>Tip_30
ETVPTALKLIMNPFGMQAAT
>Tip_6
EVIGDNKRIEIETYKISKLP
>Tip_7
EVMAHLLRIQAKSYEVHRMA
>Tip_13
DLLIMKIFVIARNVRIPRLS
>Tip_22
SVALQKVFIILENVLVSRLT
>Tip_24
DLRYKTYYVIATHVLLKPAP
>Tip_25
ALRLKELFLLAEHILIYRVP
>Tip_56
ELFLRTCCMAMKAYTLTRQG
>Tip_57
ELIIRMIYLGREAVTVSHLG
>Tip_21
EMIIKTVFLGADQIMLSHIC
>Tip_40
IMLNDTAKVIDKNWMNVPYP
>Tip_41
IMFNNTAKVVDQKVKSVPYS
>Tip_17
IIVNETVKVIGRDWPTAPVA
>Tip_38
RLYNDDADILCDPTGNSPLC
>Tip_39
IVYDGKSEVILEQYFKTPLA
>Tip_31
ILFNDDADIICKAWGKAPLA
>Tip_23
ILFKDTLLMVRELWAKPELF
>Tip_43
EAFKRTALESSTRWLFVDLL
>Tip_44
EAFGRELIETKELWQFVELL
>Tip_34
VAFKEVVLCVVQLWKMTDLV
>Tip_15
LLFQDERLLARTVWVKTELL
>Tip_19
MLFEDSILAQEDPFGILEVI
>Tip_20
LFFEDAVILGAQVWGRLQVI
>Tip_10
IYIGANVLVTKPSWSSSNVM
>Tip_11
AYIGSDTILSNAPPGKVLLA
>Tip_1
ILFDEQALVPADTWGASVRF
