# Supplementary material for: Phylograd: fast column-specific calculation of substitution model gradients
Source: BMC Bioinformatics. 2025 Dec 23;27:20. doi: 10.1186/s12859-025-06353-4 (PMC12836810; doi:10.1186/s12859-025-06353-4)
Supplement: Supplementary file 1 — (zip 4800 KB) [file 12859_2025_6353_MOESM1_ESM.zip › alignment_64_500.fasta]

>Tip_0
LLSSVAYAKVQLTAVIFRSATKDAFFAEDGRLSEEAPDQKGLSSYNFEIPLAAVNAFISL
CFAHVQVLLLSVHWFQFHKIKELALYIEKKTQEATLYVWEADISATEFKAYGSAVSLMVT
VSFSTRTLINKIIAELEQKWADLEEIKVAVTSKCYAVSRLVDNISEHSYSMITSDAKARS
DPHIMAIHALTLLVEQVLKVWHMSVAEMAIRSKAMKLANVYYEDTQAMQDLEFEESVIGP
NVQLVTNSQARGKTLADGRQDSSDALAATVDDQTMDFSSDPEADIPSRCLAHDDITKSPI
IQKFGSYKVNDRETVSFIDFIYIAGAASHLSLSEQIGSYPAISHMQCDETALYMCEVLVI
APKAVENIDSVNRDEKWSAHDNEFIFGAIEQYVDARVTAAHCLMASEVTIVKTLEQTIQR
QIYAQWGVKISYQRLRIINVIIDIEGARHDDEAAFNVFNIEKKQKIRFIIGSFVAFVNNH
YIKLAFLAIGQNAFHGCLDR
>Tip_27
MKSVVAFCKVQVTGLLFISASKDTFHNIQTRISNDAAEHKGLSSFNFEIPLAGISTYLSL
CYAHVNVLLLALQWWDFYSLNQLALYFQQKTSDPSTYIWQADADSSEVAAYGAATGLTVS
VSFGTHSLVDKIMSELEQTWSKIVKTRVAVTSQVAQVSRLVDMVPENAFSLLDTDSRSKS
DNHQMATHAITLVIEQILKVWHFTITEVSLKTHAMRLKNVFYEAQEATENVAMEDTITDP
NVTIADAARTRSRSFAEGRQESSDGSSVTVDHHGYTLAADPEAEINHKSCANSSITQDPI
ASRYTRDKINATGYIALINIIFVSQAASKLSMTQSVDSYPQSAHAQANDTALYLSVVLVV
SPRAIDRVESSSRNTKWGAHDQQNIMETVEQYIEAEVNAANCNIQSEISLVKTMQQTRQS
RIFAEYCVRVSYQSQRVVNALIDVTAARFDDDSTINLMDLATRSRIRFILGAWLPFVGQD
FVQVRYLTHDEDRFHGALST
>Tip_45
MGGIVALMKVNMTGLIFISATKDSFYNEETRLSNKAAEHESLSAFNFEIPIAAISSYLSL
CFAHVSVLLLAIRWWEFYGLEALALYFQKKTADPSTHIWEASSDPTEATGYGSEASTIVK
ASLGTHGLVAEIVSQLEQQWSEVVLTRIAVKAHVAQVTKLVGMVSQNAMSILLCDARAKD
NNHAEAIHALTLVIEVILKVWHLAISKLDVRAHAMRLVNVFFETQNATDKVELDSTVVDP
NVAVSQSSATKTASFAQGQQASSDGVNVTIEDRPYALAADPESHIDRKSFLHENVTQQPL
VSRYGETAVNEMGYVSMINMIFISGPAAKISWNASMDSQPQSSHSQSNDTGLFLSDVLIV
APRLIDTVACTPRNNKWGAHDDVNVLKAVERYVDPQVGAANCNIGSEVSMVRTMDQTEKS
RLHAEYARRVTYRSEKIVNALVDINGARYDDESQLNLLNLEKETRIRWLLGAFLAFVGAG
YVEVQYLAVRDDKFNAAFST
>Tip_46
MKAAVAFMKVQITELLFISATKDTFYNIENRLSNETAEHQGLSSFNFEIPLGAISTFLSI
CHAHVQVLLLALHWWNWYGLHNLALYFRRKTGDPSTYIWKADCTSSEVVGYGTASGLGVA
VSFGTFALVDKIIAELEKVWSEIVQTRIAITSRLAKVTALMEMVSENAMSLLTSDTRSKS
DDHSMAAHAITLVIEQIIKIWHLTVTETELRNKVMRLDNTYYENQSAAENISLESTIITP
KLVIAERSAAKSASFVEGRQESSDGIGLTVDHHSFMMAANPEAKIDDKAYANASITQQPM
PSQYPNDKRNATGYIAIIDFVYVAGVAARLSLSATLDSHPTRAHSQASETALLLSVVLVV
SPRAINQVASIARNQNWAAHTDQNVIEVIEKYVQCRVNAANCNIRSEISMVKTQEQTKRS
RIHAEFAVRVTYKSTHFVNAIIDVKAARFDDDTALHVVNLNTTCKIRYVFGAYLAFVGDR
FMQIKYLSVKTNQFHSAFSK
>Tip_47
MLTTVSMTKVQVTLLVFISATRQEYFNINDRLSREASDAKALSAFNYEIPLSAITAWISL
SFGHVDALLLSVKWFKFRKLNELAIYFEKRTSDPSTYVWDSNLSASEAISFGTAATFEVA
VSYSTETMVDKIVAELEQVWRDQVHIRVAVTSETAQVRKLVTMVGESASSVLTSDTRSKS
QSHDMAMHSITLLIEELLKIWHTSISDVAVRTKAMRLENVYYEKREATEEVAMDSAVVES
NVEVVSRARVRGRTLCNSRQDSSDSLAATVEEKAFTLSANPEAENRKKGVASTDVTKPAL
MSSYSHTRVKNHGVVALMDFIFVTGSSAALSLGASVDSYPSIEHGQCNEPALYLSVVIVV
SPVAVGMADAAHRNARWSAHQNEHLVGGIEEHIQRKIPAADCSIQSEISLVQEMNQANRR
KVFSEYVCKVGYQTTQLVNVVLNIAAAEFDSETGLNLYDLQTAIQIRYVVGALIVFVGKS
FIRLQYLATGEEEFHGGFKT
>Tip_48
LLSTSTLLKVNFTGLIFISTDKEEFWNVGDRLSRDPANQKALSSFNFEIPLSAISGFISL
SLAHVTALVLSVKWFEYHRLNELAIYFEEETSDPSLYVWESSAKASEAKAYGNVVTMGVM
VSFTTDTMVEKIVTELEQEWPQEVQTRIAVASRCAQVNRLVHTISEDVSSILTTDAQSKS
DDTGQAVHSITIIIESLFKIWHLTIQDKAVRSTPMRLANAYYENREASDEVAIDAALIDK
NVEVAETAQARSMSLANGRRDTSDAATATVEEKAFHLSANPEAENKDRALADEDVTKPSV
KSNYSLSDVREHGAVALINLIYVCGQASMLSLAATVDAYPSTEHAQCDQSSLYLSAVLVI
SPKAMNKADAAGQNTKWSAHRQEYIFSGIERHVDSRVPASECTVDSEISMIQEMEQTNEA
KVFSEYVSKVGYQTSSILNVVVSLVSAEFDSQYGINLYDLKQTERIRFIIGTYIGFVGDG
LIRVQYLSVGLDEFHGFFAA
>Tip_12
IRAVASILKVQLFSCVFRAADRKALFSQSDKLSSDPAETDSLATFSFEVPIVNHNEFVSM
CFAHVDALILSVQWYQFKNLANLAQYFKRKTSDASLSVWRADLAASEGCVYSTSVTYSIG
VAFSSHALLEKVVQELEQSWAQIVEMHIAVMSRLATVSSLVEGLSETAFTMLTSDLKPRS
AGVSMGKHAVSLLRDSVLKIWHINIAACTIRSAVVKLECAYYAQNKAADQIDIEATVIVP
NVHLADEAYSKTKTIASGQQESSDGSGVTVENRAFHFSAGPEAAQQEKALILEDITKLSL
IQKYTYYEVNKSEVIVMFDIIFVPAAAAKLNMNATLDSYPALSHAEADQTSFYMSQVIIV
APKAVDSIEVIARDLKWASQDDQFIFASIDKVIACRVTAPDVLVPSEITLVATLKQTVKK
QIWAEYPTHVQYQHTWMTNILVKVDAARFDDGLELNLTGVPYKVQVRYVLNSFEAIVGEN
HIRIAFLATNASLLHGCLKT
>Tip_55
VKRQPAFLGVEVFESVYRAPNKDSLDTTEDKLSKETAEPSAFSPFSWEVRIANHSNYLSI
LFSYVDSLVLAVQLYNFDKIKELAYYFKRKTTDAATSVFRATMTSTEAAVYSSPSEYKIA
VAYHSHSLLSKIVAELEREWAELVKLKIAIMSRLATIRELVEGLESSSLALLTADGQGQS
ANVASTLHAIALFRDSILKIWHQSISGEGIKGQALRLVCVYYNENAAIEEVDLADAVVVP
KIDVGDEAYTKTKTLASGHQTSSDAVGVTIASRTYHLCGGAAAVHRRKGIMLKDITKLVL
MQNYDHYQANENDLIVIFNLVMVQQSVARLNFSAEMNSYPTVEYAESDETCFYMAEVILV
GPRAMNDVEAKGQDMRWAAEDDEFIYAAIDKSVQVELGTANVIVPAQVAIVKNIAHTYQQ
KIYAEFARHVRYSHNHLTNIMVYVDAARYDDGATMTLVTIQAMTQIRYIMDSYELFIAAD
HIHVAYIAYSESLLYNAMKR
>Tip_60
IKRKEAFLKVQVFEAAFRAPGYNQLFSEKDKLSQEAAESSALSSFSYEVRMSKHSDFLSL
LFSHVEAVVLAIRLYDFYRVKQLAQFFQRKNGDASASVYRASISASEAVIYNSRTEYQIS
VAYSSHTLLEKIMQDLEKPFAELVKIQVAIMQQEANVTDLVDALGSSAFAFLASSLRGQS
DQVSDCEHAVSMLHDSILKVWHVCVSGKLIKTEALRLGCAYYNSNAAAETIQFAESVIVP
KIDIGDRAFVKAKALATGNQETSDSSAVTVADQTYSLGAGPAAVHRKRGLILCNVTKLIL
TQKYKAYKANEYDLVVIFNLVYIQTAKARLNLTCTINSFPSASHAEGSETSFYMSEVVIT
GPRAIGDAEVKDRDAKWSSEDDEFVYDAVEESIDNKLKAADTVLPAEVSIVRNLNQTYHK
EIYAEFAAHVQFSNNELTNIFIKVSAARFDEGFEMTLTNIAPEAEIRYILNSYELVVSQG
YVKIAYLAYAEEVIHRCTER
>Tip_61
VKRQEAFMKVQVFAAVFRAPDRNRLFSEQNRLSSRATESSALSTFSFEVRMSKHSNFLSI
LHSHVTAVVLAVRLFNFQRLKELAQYFQRKTADASASVYRATLQVTEAVIYDSKTEMQIG
VAINSQGLLAKIMQDLEKEYADQVSLKVAIMQRLANVTDMVEALQSSSLAMLATSLHVQS
EQVADAEHGVSMLHDNILKVWHLAVSGESVKSASLRLACVYYNSNAASETLSFAAAIISP
KIEVAQKAYVKARALATGNQDSSEACSVTVGDQTYSLGGGPAGVYQKKGMILTNITKLVL
LQKYVAYKANEYDLVVVFNLVYVRTNAAQLKVSTQLNSFPAVSQYEGSDTAFFMSEVVVT
GPKAMGDMEVKNRDMRWATEDDQYVYPSIDESIDARLNPAQVLLPAEVSFVRNLDQTHQK
EIVAEFATKVQYSNSELTNILIKVQAARYDDGSDITTINIVPEDEIRFLINSFELVVASG
YVDVAYLAYAAEVIHSSTQR
>Tip_37
VKRVPALQKVQVFAGVFRAPDKESFYNCDDKLSQQVAETSALSAFSFEVRIGKHSNYISM
CYAAVDALILAIEWYDYKQLEDLSQYFRRKTADASTSVYRASASASESTIYTSALTYMIA
VAFSSRALLRKILQELEKEWAQIAKLRLAVMSRLATVKELVDGLCSTAIALLSDDLKPRG
ADVSSGRHSVSLLRDSVLKVWHVNISACTIRTTAVKLSCAYYAPNVAMDAVEFKEAACSP
KIHLAEAAFARSKTITWGQQESSDATAITVENRTHHFASGPEAVHRKKAIILSDITKLAL
IQRYTAYQVNKNDIIVIFNLIYVTQSGLQLNLTAALDSYPSITHCECNDTSFFMSEVIIV
APKAVGQVEAKRHDMKWATEDDEYIFECIDKVIEGRLEGANVLLPAAITMVHNLSQTYKR
HIFAEYPVHVQYSHRRLTNIMAKVDSARFDDGFQATVLDIHQENEIRYIIDSYEAFVGEE
HANVTYLAVEDDLLHQALKR
>Tip_32
LNRLPSMKKVQIFASVFKAADKNGLFNVTDKLSQSAGETSALTAYSFEVSISKHSDFISM
CYAHVEGLILAIQMYQFRRLKALAQYFRRKTPDASTAVKRASMSATDAIIYEAAITYPIG
VAFSSHSLLQKIITELERYWAETVALQVAVMSKTATVTSLVHGLAETAFTILVSDLKPRS
ESVASGRHGISILKDCVLKIWHWNVTAHTIKAGGVKLECAYYAKTLACDTIEFDDAVIVP
KINLAPQAFIKTKTIASGQQEASEAGAATVENRAWLFSGGPEATHKKKGLIMEDVTKLAL
LQNYSAYQVNKDDVITIFNLIYVSATSAELNLSAALDSHPSVTHAENNQTAFFISDVILL
APQVIGCVATTDRDMKWAAEDDQYIFEPIDKDINAQVQSAGVVVPSEVTLVKNLEQTVEA
KIFAECAIHVEYSHSHLINVLVKVHAAKFDDGLTLTIIEIPYNTQIRWILEAYTSFVADG
HVKVTYISVEQELLHRSLPR
>Tip_33
LSAVPSLRKAQIFASIFKASEKNSLFSITDKLSQNAGETSSLTCYSFEVSIAHHNNFVST
CFAHVEVLILAVQWYDWQNLRGLAQYFRQKTGDASTAVRRAGVRATEAIIYEAAVSLDIN
VAFSSRSLLAKIVTELERFWAEVVKLKGAVMSKTATVSTLVHGLAETAFTLLATDLRPRS
ESVASGRHGFSLLKDCILQIWHFNVNAHTIRTQVVKLACAYYDTTLACDPIEINASIIVP
KINLAPEAYIKSRTIASGQQSASEAGNATVDNRAWFMAANPEATYKEKALIFADITKESL
LQRFTAYKVDEQDVIAIFSLIYVTSSGAKLNVTAALDSHPTTTHSETDETSFYMADVILL
APQAVGPVEAKGRDSKFPAENDEYIFEVIDQAVEGSVQARGAMIPAEITIVKNLTQTIQK
KIFSEYSIHVEYSNSEMVNVLVKVHAARFDDGLDVTVMNIPYENQIRFIIDSFESFVAEN
HVEVTYLSLDHELLHKAMPR
>Tip_9
MRAIAALIKVQLYSGIFRAASRDTYYSNPNRLSHASPEASALSAFTFEIPIPSNNSYISI
CYATVGSLLLTVTIFDYRQFRAAAQYFNKKTGDASLSVWKADITASEPCIYGTAASYVVG
LSFNTYGLLQRVVQELEQTWASLVQLHVAIMSRAATVSQLVDGLSENAFSLLTSDLKSRD
EGHKMGTHVQALLRDCVIKIWHLNVTAPSTRSPAVKLINAYYETNKADEKIDLDETMVLP
NVELTEEAHGKARTIADGQQESSDGAAVTVDDQTFQFAAGPEAEHKAKALLLENITKLEL
LQRYVSYKVNESEVLVMMDMVWIMAASARLNISQTLNSFPSIGQCEADDTALWLSEVVIV
APQAVNKITSLNRNLKWAAQDDQYVFQAIDKTVPGKVSCANVLVRSEVTLVATLRQTVKR
QIYAEFASHVQYQSAHLVNILIKIQVARFDDGLDLNITGLPHEEQVRFILNSLEAFVGED
YIKVAFLAGNAEKLHGRIDT
>Tip_3
LLGVVALVKVQLTSLVFRSATRDAWFSQNERLSRSAPAQTGLSGFSYEVPISAINAFVST
CFAQVNALLLAIHWFSFKRLQSLALYFKKNTAEASLYVWRADLTASENTSYGTAVSYAVA
ISHTTHCLIDKVIGELEQRWAAIVEVHLAVMSKVATVANLIHKLAENAYSLMTTDVDPRS
DDHKMATHALSLLRDCVLKVWHLSVTEKAVRTLAVRLGNVYYQTDDAAEEVDMDASVLIP
NVQLPTQANTRSRTIADGRQESSDGARATVDDKAMSFSANPEAEIKTKGLLQDDITKMSI
LQKFTSYRVRDGDVVAFIDVIYISASSAKLSVSAPIDSHPTICMVKASRTALFMAEVLIV
APKAVDRIDAVDRPTRWAAHDDQFIFGPIEKYINTEVSVSDAIQQSEVTMVATLDQTVQQ
QVLAEFSINIKYEQHKIVNVIVNVEAAKFDDEAELNMTNISYKRRIRHVIGSLLAFVGEN
YIKVAFLAVGEEKFHGSLET
>Tip_53
LLCTVDYTKKQLIEAIYRSGHKNNFFSASKSLSEQAAEQEAYSSYNFEIPLMVVSGFMSI
SLANINVLVLSIKWYQFYRVKELALYFEKQTPEGTLYVYNANNSAAEYRAFGDSLSVEVA
VSYATYTIIKKVVAELEQYWGDLDRIKILVTSNTAKVSRLVQRIAETSYSLPTNDARGRK
DDHAMVVRALTLLVESTFKITHRTISNGDTRPTAMRLANVYFKTAVAEADLELTECIIAE
NVQFVERAHTKGKTFADGRRKSSDSAGATVDDASMQFGADPEAEIPARAVANKDVTAMAI
MQMYNSYNVNENELVALIDLVYVNGSAAKLSLADAIDSNPSRSYGQSNDSGLFFCEIMVV
APQAVDRIDVPDRQAKWSARDDSYVIDVIEKYVAARITATSCVTKAEISLVRTLTQKQRK
KIYAEFSMNISFQKAKLVNILIDIEGAKHDDGAAFHVFDIGSAVSVRHVLEAFVLFVNSA
YVEVAFLTIAEEKFQKALAS
>Tip_54
LLATVDYAKKQLIEAIYRSGHKDNFFSAHKSLSEKAAEQEAYSSYNFEIPLMVVSGFMSM
SLANINVLVLSIKWFQFYRVRDLALYFEKQTPEGTLYVYNANNSSSEYRAYGDSMSMEVA
VSYATHTIIAKVVAELEQYWGDLDRIKLLVTSNTAKVTRLVEQIAETSYSMPVNDARGRK
DDHSMVTRGLTLLVETTFKISHRTISNGETRPTNIRLRNVYFETAIAEADLDLNEAVVAR
NVDLVERAHYKGKTFADGRRKSSDSGGLTVDDASMQFGADPEAEIPARALAHKDITAMAI
MQMYNSYNVNENELVALIDLVYLMGNAARLSLSDAIDSHPARTYGQTNESGLFFCEIMVV
APKAVDKIDVPNRQARWSARSESYVLDVVEKYVAANITSTSCVSKAEISLARTLTQKQRK
KIFAEYSMNISFERGKLVNILIDVEGAKHDDGAAFHVVNIGRATSVRYVIEAHVAFVNSA
FIRVAFLTVAEEKFQNALAS
>Tip_14
LLCTVDYTKTQLIEAIYRSGHKDRYFSDSGSLSEDTAEQEAYSHYNFEIPLMAVSGFMSM
CFAHIGVLVLSIQWYKYYRVRSLALYFERQTPEGTLYVYDANTAASEFRAYGDAMSVEVA
VSFTTYSIIKKVVAELEQYWADLDKIKVAVTSNTAKVTQLVEQIAETSYSLPTPDTRGRK
EDHCMVVHALTLLVEQVLKVWHLSITDGETRSKNMRLQNVYFHNGTAVAELEIEASIILP
NVDLADNAQTRGKTFADGKRESSDSAAATVDDQTMQFGSDPEAKVPTRGMANHEITKMTI
IQMYSHYNVNENELVAFINIVYITGSAAHLSMAEAIDSHPARSYIQTNESSLYMCEVMVI
APKAIDKIDSPDRQEKWSAHDNEYVLDAIEQYIASQVTGTACITAAEISLVKTLDQKVRR
QIFAEYSMNITYQRSELVNIVVDVEGAKHDDGASFNIFNIGRASNIRFIMEAFVMFVNSG
FIQVAFLSMAQEKFHKALAS
>Tip_4
VLSTVPFGKTQLHDALFKSGTKENFYSAEAKLSKQVSEQETFSSYNFEIPLSTVSDFVAL
SFAHINILILSVQWFQYHEMKRLGLYFQRQTSEATLYVWSAATSASEFKSYGSAISFVVG
VSYSTRAIISKIVAELETPWGNIESIKVAVTSRTAAVMQLVGKIAENSYSIPTSDCRARS
ENANLALHALTLLVEQVLKIWHLSVSDQAIKNQALRLENAYFHNAKALQDVHLEEAIVLP
NVNLVEQAQTRGKTFATGERDSSDSSSATVDEHTLDLGGHPEADKPTRGLFNEDITRMAI
VQSYTEYHVNENEIVAFLDLVYIAAAAAKLSLGQTVDSHPSRAYARSSDSALFMCDVLII
VPQAVSEIDSPHRQEKWVAHQNQYILDAVEEYISTKVYGSACVSHSEITMVKTFDQTMRR
RIFAEYIAHITYEERHLINILIDVPGAKHDDGADFNLFQMEQTSNIRFVLGCWVAFINSN
YIQLAFLSVGYEAFHGAISS
>Tip_8
LAQSVGYKKTQLTTVVFRSSNRDEYYARDGKLSEDAPDQAGFTAYNFDIPLAAVAKHITL
CFAHINVLILSIQYFQFHQVKRLALYFKRQTAETTLYIYEAESNATEFKSYNTCVSLVVA
VSFSTLAIIEKIIAELEKKWALFEKVKVAVTSRMAAVSRLVEKISENSYSMLTPDARARS
DNHIMSIHSLTLLVETILKIWHLSVSEQAVRNRAMRLSNVYFQDSQAYDQIELDNTVIKP
NVSLGSNGQNHGRAFAAGRSESSDALTATVDDKSMDMAADPESEIPTKNIAHDEIVKMAI
LATYTASQVNSNEIVSLIDLIHIRGNASMLSFAEALDSHPARPYGQSNETALYMCDVLVI
VPKAVDQIDSPERDTRFAAYDNEYIFSSIEQYVEIRVSTTGCLYRSEVTMVATHEQTVQK
SIYAQYATKIAYQKLRLIHILIDVHTAQHSDGATFNVIGIAKENQIRWLLNAFVAVVNKD
YINIALLAIAQTAFYGVVDS
>Tip_35
MEAVEGIEKTSITDVIFRSAHKGSYYTTGGSLSQEAADSAAFTPYNFDIPMASRSNLLAL
VYCHIGVVILAVHWFHAHRIKRLALYFRKKTSENTEHVPEAALKATEFDVYDSCISSAVG
VSLSTLVVIEKILAELENNWALFERIRIAITTRLASVAHLVDRISEKSYSMITPDCKADA
ENAIDSIQALTLVVEQVLKLWHYAISNRDVQDSSIRLANAYYQDTHARDSIELKNTVVFP
NVAILVRGQVEGQAFASGQTNASDKLSETIEERAMNIALDPQAQIRHKGLMSQEIVKMSV
IGQHSFQRVNAFEVISVINLIFVDATAAGLSFAETVDSEPSRPYAQERATAIYMAGVLII
VEKAVDRIDSLGRDARYAAYADEYLFEAIEQEVDIPISASNCVFVSKIAVVQTHEQTLQK
KVTAQFVKKIAYAKLKLVNVMVDIRVAHYSDSRGFNIKALEVDSHIKFLLHAFVAVVRPS
WIKIALLVMAQDAFFAPLES
>Tip_36
VVAVESLEKTSVTDVIFRSSGKDTYYSENDELSQKGAESAQFTAYNLEIPMASQTELLSL
VFCHIGVLILAIHWFHAHQIKDLALFFKRQTAENTLHVYEASASATEFEAYDSCVNSAVI
VSLTTLTVIEKVVVELENTWALYEKVRLAITSQLAAVGKLVDKIGETSYSMISPDVKSHS
ENGIQALQSLTLLVETVLKLWHFAITNIEVQTSAMRLANAYFEDNVARDAIEMENTIVFP
NVEILVKGQMQGQAFSTGKSNASDSLAETIEEKAMHIALDPQAEIRQKGCMNQQIVKMSV
LGAHNQQRVNASEVVAVIDLIFVDAAGAKLHLQEKIDSEPQTPYGQEQDTALFMAGVLVI
AEKAIDKIDAPNRESRYAAYAHEFLFDGIDSTIEIKIKASSCIHLSKISLVRTHDQTLQR
RVTAQFARKISYAKLDMINILIDVRVAHYSDSQAFNIESLQHDTQIKFVMNAYVSVVRPE
YIQVALLVLTEDAFYAPLES
>Tip_16
LAAVEGLTKTQITEVIFRSASKGEYMTAAEKLRRATADTAAFTAYNFDIPLCAQTEILSV
CHCHIHVLILTIHWYDWFRIRDLALYFKRQTTESTLHIYEASLPATEFAAFDNCVSATVD
VSLTTLAVIKKITVELEKTWPLFEKIDVAITSHVAAVSRLVERIGDSSYSLVSPDSKAHS
DNAVEAVHAMTLLVEQILKLWHNAVSEMSVRSRAMRLENAYFEHNQATEEIELVQTMAQP
NVEIVVRGQMHGQAFATGRSNASDKLVETINEKAMNMAADPQADIRQKALAHESVVKAAV
LAKYAHPSVNQSEVVSIIDVIFIRGVASRLSFEEGLDAEPTRPYCQSRQTALYMCAILIV
VPRAIDKIDAPNRESKWPAYANDFIIETIDRTVSVNIRSADCLSKSEVTLVETHEQTVQR
RIVAQYLIKIAYAKLRMINVLIDLNGAHYSDSHSLNLISLRKQTQVKYILNAFVAVVRPE
YIQIALLAIADNAFYAGIQS
>Tip_42
LAENTVLFKTQVVGTIYRSVEKSDFWSDNDKLSEESANSQGFQLYNFDIPMGKHTKFLSV
SYCNVDVVVLTVRWFTFSRMRQFCLIFQRKAPDGALHICATEVPAPEASAYNTATSSALS
VCYNSVAIISKIIGELQKTWTLVEAVDIVVTQRKAAVSKLLQRIAETSMSMLTTDSRAHS
QDSAMSTHTLTLLTESVLKLWFASVTDVETRTRSVRLKNSFYESLEATEALEFDNTVVKP
HVAISARAEEQAKAFANANQAASNSAGVTVDDTTFTMNANAEAQYPDKPYAYAQVIELVI
KARFTSPRINADEVVNLIDLVYILGSGSQISLTETVDAFPQCGSVQSNETALFMSDILVV
AESALEKVFPPKRDSKFSAYDDDFVFKGVDMQIASQLEAAEVAYRNAISLVETQKQCTEN
KIFAQFGTKIAYAQPRIVHIMIDIQPAQFAEGLDMNLLGLQRDRQLKYLYSCCIAVVRDN
FVRIAFLAMEESQFHSSMGS
>Tip_50
LIAYASLAKTQIVGAVYRAMSKKSYFANNDQLSEEAANPSSFQAYNYDIPLCEQNDYLGL
SYCHVDVVILTIKLYTFRQLKQFCLYFQRKAPEGSMHICATSISAPEGESFNSVAQSPLA
VAFDSVALLEKIISELHRTWALLDRVDIVVTQKIAAVRNLMDETSESSCSIMSADSKNHS
TRNAMATHALTFLLENILKIWHHTTSEINTRSKALRLDNAFYESLAAIEALDFKITLIAP
HVELAQQAQERGQAFANGNSDASNGSCLTVNDRAMRLASDAEVNFPEKVYAHTDVVELTI
IARYQKPDINTNEVIALIDCVFILGPAAELSMTQKIDSNPHVPSTQTDNTALYLSDVLVI
VLTAIDNIGPPKRNPQWGAHKNELVLDSVDTKLACTLSGADAFYHSEIAMVSTGRQCSED
TIYAQFARKIAYAQCQAMNVILDLRPSKFADGQAHNMVALQKETRVRYVFNSFKAVVRAG
YIEVKLLPMDQASFYAALGS
>Tip_51
LTENDALTKTQVVGAIYRSMSKKPFYASDDKLSEAAANSATFQTYNYDIPLCRQSNYMGV
SYCHVHVVVLAVKLFTMRQLRDFCLYFKRKAAEGTMHICSTNVTAPEGQSYSSVIQSVLA
VSYDSVAIIEKIVSELERVWTLTERVTMVVTQQVAAVRRLLDQTTETSCTLMISDAKTHS
TGSAMSAHSLTLVVENVLKVWHRATTEVDTRTQALRLQNAFYESLEAVDALEFGDTVITP
HVKLANQADCRGKAFANGNSDASNSGALTVNNRSMELSGDAEANHPEKGYAHAQVVELAI
IANYQKPNINSDELVNLIDLVFILGSSAQLSVTQTVDSHPHVPSASTNETALYMSDVLVI
VLRAVNRIAPPGRDPKWVAYKDEYVLSAVDRNVAAHLASADVFYRNEIALIQTHDQCVQN
TIFAQYAQKIAYAKSKIINVLVDLHPSKFSDGQEHNLVALSKDTNIRYIFSSLRAIVREQ
YALIRLLSVSETKFYQTIGS
>Tip_49
LTENDALAKTQIVGAVYRSMNKKPFWATTDKLSESTANPSAFQAYNYDIPLAAQTDFLGI
SYCHVEVVILLIKLYTLSKLQHFCLYFQKKAPDGTTHICSTSIAGPEAVSYSAVIQSPLA
VSYDSVGIINKIIAELERCWTLMDKVDIVVTQRMAAVRGLLEETSETSCSIMVSDIKGHS
TDTGMSTHTLTLLVETILKIWHSSVAEADTRTKAVRLENAFYETLEAVEALQFQDTIIVP
HVELAQQAQLRAQAFVNGNSNASNTVAITVNNRTMQLTGNADVNHPEKAYAHDQVVEESI
IAHYQFPEINSEEVVSLIDIVFILGSGAELNITQSIDSYPHCASAQQKETALYMSEVLII
VPKAVDRINPPGRDPKWVSHQQEFVFAVVDMHVAARLSGAQVFYQNEVALVQTQDQCTQN
KIFAQFSRKIAFAKTKVVNILIDIQPSQFADGMEHNIASLSKEKQLKYVFSSLKAIVRED
FVLVKLLATDESKLHRTMGS
>Tip_26
LAEIDAVIKTQVTGAIYKSSDKESLWERADKLSKNTVDSASFQPYNYDIPLAAQSNYLSV
AFSHVSVIVLSVAWYTYGDLREFALYFSRRTADGTLHICGAPSCAAETSAFNSAMKLTVG
VAFDSIGVLLKIIAELEKQWALFEAVDMAVTTKVAAVSNLVERIAETSVSLLATDCRAKS
ENSAMTLHAIALLVEDILKLWHVTITESQVRSSALRLPNSFFDNTQAAKALEMEETLAVP
NVSMAEKAELKAQALAAGNSNAADACAATINDRSFKLAGDAEASQPAKSAAHKKLVKLAI
VAQYGQPKINGDEVVTMVDYVYVKGSASSLSLNAQVDSHPHRAYSRSKESGLYMSNVLVV
VPVAVDRIGPTSRDPKWAAYQGQLVFSRVDMDIEKYVTAANCAYRAEVAIVQTHQQTQQQ
RIYAQFGTKISYTKRRLLNVLIDISAAQFCDNLAYNVTALDRRKQVKFIMSAFVGVIRDS
FVEISFLTVAAEALHSALKS
>Tip_58
LREVDALVKTQVTVSIYKSAAKNVYYAKQNQLSDQAVDSAGYQSFNFDIPLGAQANYISM
SLAHVDVLVLTIRWYDFQNIREFALYFKRKSSDGTMHIFSAEMSASEGVGFNAAVKSVVC
VAFSSLSVIDKIVSEIEKVWALIEAIDIAVTTNTAQVEKMVNKIVEASLSLLVSDVKARS
ENSSMTLHTLPLLVERIIKLWHLAVSDREIRARALRLATSFYDTGYAKAALDLEETVIKP
NIQLALKAEIHAQAFATGNKQGADGAESTINDRSFNLAGDAETSHPQKAYAHDKVVKGGV
IARYAQEKINQDELVPLLDYVIIKGSTARVSISATIDSHPSASYMQTKESALFLSPVLMI
VPAAVDQIVPPERDPKWCAYREQFVFDGIEMDIEAAVDAANAAFKAEMAMVQTHEQTSES
RIFAQFGKKIAYAKSKLLNVLIDVMPAQFSDGLSYNVQSLESNKQLKYVLSALCAIIRQR
FLKISLLATANEALHVGMDS
>Tip_59
LQEIDCVIKTQVTATVYRSASKESFWAKADKLSEAAADNAAFQVYNFDIPLCAQANYLSV
SYSHVSVLVLTIKWYTYQKIKSFALYFRRRTSDGTLHICSAEVQAAEAIAFNSAVKSAVA
VAYDSISVIRKIIVELERVWSLFEQIEIAVTTNLAAVTRLLDKILETSISLLGSDVKAKS
EDSSMALHALALLVEEVMKLWHIAITDHEVRAKPLRLANSFYDSQQAQKAIDLNSTIVKP
NVNLSAQAEMKAQAFASGNSNAADASGSTINDKSYSLAGDAEAAHPEKAYAHDKVVKLSI
IARYGKERINADEIVPLLDYVYIKGSTAQLSLSASIDSHPNRSYMQSNSTALFMSEVLMV
VPAAIDRINPPGRDPHWSAYEDQYVFSGLEQNISASVSSAQCVYRAEIAVVQTHEQTAQK
KIFAQFARKITYAKSKLLNVLMDITPAQFSDGLEYNVPALDHKKQLKYILSAYVAIIRMS
FLRISLLAAADDALHATLES
>Tip_2
LLQSVSFNKTQLTTVVFRSGNRNDYYAKSGKLSEDSPDQAAFTGYNYDIPLAAVTKYISL
CFAHINVLILSVQWFQFHKVKDLAHYFERQTEEATLYVWEADCTASDFKAYGSCVSLNVC
VSLSTLAIIQKIIAELEQRWADMEKVRLAVTSKTAAVSKLVERICENSYSLLTPDAAARS
DNHVMAIHALALLVEKVLKVWHLSINEQAVRTKGMRLENVYFQEAQAYDEMELESTVMKP
NVSVCDNGQTRGRALGSGRSESSDALAATVDDKTMDLAADPESQIPTKNVAHEEIVKMSI
IQTYINYQVETNELISMIDLIHVSGSASRLSLSESLDSHPCRSYGQANETALVLCDVLVV
APKAVDQIDAPNREEKWAAYDNEYLFTAIDQYIKAYVDASDCMFQSEVTIVKTHEQTVQR
QIYAQFASKISYQKLRLMNILIDIHGAKHNDGAHFNLLGIEKENKIRYILNAFVCVVNSE
YIKVALLPLGENTFHGAVDS
>Tip_62
LHVNETYEKVQLYAAVLKACSRASFFAEDGKLAREASDQKIFSAYNFQVPLSTVAMFISL
CFAHINVLLLSIHWFHQYQLKTLALYFQRQTAETTLYVFDAATSASEAAAYGSSVGMNVS
VSFSTRAIIEKIVAELDQIWAAIQQIKIAVTSRLAAVSELIEKIGESSYSVIASDPRPRS
PNHAMAVHSITLMVEQILKVWHLTISDEAVRKKSIRLQNAYFEEDKSISAAELDESILFR
NVELVDKAQVRGKTLGDDQSDSSDSLAATVEDKSFDMSADPESEIPRTTLAQAEITKMPH
SQRFSSYRVNEDELIAIINLIYLSTTASCLNYSDKLDAHPSRAHCQTEGSALFLAEVLIV
SPRVVEQIDTKDEDAKWSAHNHKWIFGIIEEDIDARVEGSDCIATAEISLVRTKEQTIEK
RVFAQYSRKVTYQRFQLVNVIVDIRGANHDDGMSLNILKISRESNIQFALGAFVVVVQEK
FIRLAFLSVTSSMFHKRLET
>Tip_63
LQVNVSYEKVQLQAQAFRAASKNSYYSQNGKLSRESPDQKVFASYNYQVPLVRVATFISI
CFSHIGVLVLSIHWFKFRNIKELALYFQRQTSESTLYVFDAKIHASETVSYGSALGLAVA
VSFSTRVIIKKIVAEIDKTWAAIEEVKVAVTSKLASVPDLIEKIAENSYSILSPDVKPRS
PSHSMAIHGLTLLVETIIKIWHLSVTDRAVRTKAIRLTNAYFEDNKSIEEIELDESLVLR
NVDVADKAQTRAKTLSDDQSESSDSLGATVELQTYDFSGDPESEIKRTAMASEEITKMPH
VRRYTAYKVNDNELVAIINVIYLAEDASTLNFSDKIDAHPGRAHCQNQESSLYIAEILVY
APRAIDGIDSKNRDAKWAAHNHKYIFGIIEEYIETQVNSADCVLTSEVRLVRTRAQTIQR
KVFAQYAVKVSYQKFRLANILVDIQGANHDDGWALNIFNIARQTNVRFVLGAFIVIVNDS
FVKLAFLAATQSMFHQRLDT
>Tip_52
LRVNVAYEKVQIQAAVFRAASKDSYYAKNQKLARDAPDQKVFSNFNYQVPLSAVATFISI
CFAHIGVLLLSVHWFRIRSLKDLALYFQRQTTETTLYVFDAAVNASETVAYGSALGMNVA
VSYATRTIIQKIVAELDQVWAAIEKVRIAVTSKLAAVNELIEKIAENSYSVLSPDGKPRS
PNHAMAMHGLTLLVEQILKVWHLTVSEEAVRTKAIRLTNAYFEDNQSVAEVELDDSVIVR
NVELVDKAQTRAKTLSDDQSESSDSLGATVEDQTYDFSADPESEIPRTAMALAEITKMPH
IRRYAAYKVNDNELVAIINVIYLKADAATLNFTDKIDAHPGRAHCQSEESALYIAQVLIV
APRAIDTIDSKNRDAKWAAHNHKFIFGIIEEYVEVQVEAADCVVTSEVTLVRTRKQTIQR
RVHAQYAIKVTYQKFQLANILVDIQGANHDDGMALNIFNMAKQSNIRYVLGAFVVIVNNT
FLKLAFLSLTQSMFHQRLDT
>Tip_28
LRVNVAYEKVQIQAAIYRAASKTTYFAEEGKLAREAPDQKAFSAYNFEVPLSTVGQYISM
CYAHIGVLLLSVHWFRYRSLRDLALFFKKQTSESTLYVYEAQVNAAEAGAYGSALSLNVA
VSYGTNSIIEKIVSELEQTWADVERVRMAVTSKIAAVNQLISQIGENSYSVLSTDVKSRS
ENHAMAVHSITLLVETILKVWHLTVTEQAVRSKSVRLENAYYEEDQSTEEVEMDNSIVMP
NVDLVERAQVRSRTLSDDKSESSDCRSAAVENQTFNLSADPESEIPETGIANADITKQPH
LQQYTHYRVNDHELVGFINLIYLKSDAAKLTLSDKIDAHPGRAYAQSDDSAIFIAQVVIV
APKAIAEIDSLNRNEKWGAHNHEFIFGIIEEYIEAQVEAADAIITSEITYVRTRKQTIQR
RVYSQYVSKATYQRFARANIYIDIQEAHHSDGMALNIANLAKDNNIRMVLGAYVAIVNNT
FLRVCFLSLQQSHFHQGLDA
>Tip_5
LHLAVALRKTQVTNVVFRSATKKSFYADAGKLAREAPDQQAFSSYNFQIPLSAIPAFISV
CYTYIDVILLSVHWYQVRKFQQLALYFQRKTAESTLYVYEASLSLGEAAAYGTKLGMLIT
VSYTTRCIIGKIVAEIEQRFGDLQRIKVAVTSKVAAVAGLVNEIDENSYSLLSTDGKARS
PDQLMASHVLTLIVEALLKVWYESVTNAQVRSSTTRLANAYFEDSQSSEELDLDESLVFP
NVELVERSHSRSQSLVNRKSESSDATVATVDDKTMDFSSNAKADVPTTSVAHGDITKMAV
IQKYELFKINEYNLIACINLIFIQGTAASLHYSKALNAYPARSYHQSHSTALYMCKVIMV
APNAIDAVDTVDRDSRWSAHDNGLIFGGIEQYLEGKVTGSDSLVRSEVTVVKTLAQTPER
KILAQYVVRISYQKDRLINILLSVHSMKHDDGHVYNVYRIEEETKLRYLLGGYVAFVNEE
FIRFKFLSTGQDTFHQAIDT
>Tip_18
LRLAIGLNKTQVTEAVFRSANKRKYFAEGGRLAQKPPDQESFSAFNFQIPLAAVPGWISL
CYTYIQGLLLAIKWYQYRKIQTLALYFKKKEAESTLYVWEASITGGEPVEYGSNLGLIIS
VSFSTKAIIDKIVSEVEQTYGEIHPIKVAITSRMAAVASQVNEIAESSYSMLTSDARGRS
AEQVMAKHGLTLIVEGVLKVFYFSITSVQIRSAGVRLANAYFEDAQATEELELNDSVATP
NVEIVDKAYTKAQSLASGENEASDAASVTVDNKSLNFCANSKSQQASAAIVYDDITKQAV
VQQYDLFHINEYNLIGCIALIFIQANSMNLTFKTPLNASPPRAYHQGDDTALYMCKVVIV
MPRMIDNVETIERETKWSAHDDGFIFKTIEHYLEGKVSASSSLVKAELTLVKSLKQSIEK
TVYAQWGVRIKFEKSQLINILLSVYSMKHDDGRIYNIYDIDKHAKIRLIMNGFLAVVKEK
FVKFKFLATAEEHLHKAVDT
>Tip_29
IRIAIGLNKTQLTMCIYRSADKDRYYSERNRLAKPAPDQEAFSAFNFQIPLAEVPGWVAF
CFTYIDGLLLAIKWYDFRKKHSLALLFKRKATDSTLYVWEASVSGVEAVEYGSSLGIQIA
VAFSTHSIIEKIIAEVEKVYADINPIKIAITSKVAAVSDQVEKICENSYSIITSDAKGRS
PDEAKSKHSITLVVESVLKVFFLKVKDVQLRDAVVRLDNAYFAGAMATEEIEMGDSVTVP
NIDLVVKAYSKAQSIASGKNEASDAATVTVDDRTLHLCYKTKPQATNSALVYQDITKQSV
IQQHSYFRINNYSVIGCLNFVYIKDTAMSLTITKSLNATPPRAYAQTNNTALYAAEVIIL
MPRAVDDVETTHRETRFSAHDEGWAFGTIEHYLEPNIAASSSFLNAELTYVKSLEQAIER
TIYTQFGVRIKFEKCKMINILLDIFCAKHDDGRVYNLTHIRKDPQIRFILNAYLAIVKQR
FIQLKYLALAEKKLHRALET
>Tip_30
LKAAIGLNKTQLTDCIFRSANKDRYFSAGGRLAQPAPDKEGFSTFDFQIPLAKVPGYVAF
CYTYITGLLLALKWYDYKKLHKLALYFRQKAGDSTLYVWEANITGAESVEHGSSLGLQIA
VSFATHSIIDKIVSEVEKVYGEVNPIRLAVTSRIAAVQSTVNEIAESSYSVMSNDGKARS
PKQSMSKHAITLVVESVLKVFFLSVKDVQVRDAGVRLENAYLAGAEAVEEIELGAAATQP
NINLVKKAYAKAKSIASGKNEASDAASVTVDDRTLHVCYKTKPQQTASSLVYKDISKQSV
LQEYKHFKINEYNQIASINFIFIRGDAMSLTLKRTLNAAPPRAYAQADNTALYMAEVIIL
MPRAVDDVTTINRESKWAAHDDGYVFGAIEHYLEPNVASSSSLVKAELTYVKSLEQAIDK
TIFTQWGVRIKFERSKLINILLDIFSMRHDDGRIYNLYDIDQDPKIRLILNAFLGIVRQN
FIKYKYLASAKKKLHKSLET
>Tip_6
LNLAVALFKTQVYNVIFKSGTRSSYWAESDKLARESGDQAAFSAYGFQVPLSMIPSFISH
CFTHINVLLLEVHWYRVHRFKTLAHYMHKQTTESTLYVWKNAKNGKNPPSYGTVLSLVIA
VSYRTQAIIGKVIAEIEQRWGETQNVRVAVTTNQAAVSKLVKGLVENSYSFLSQDAKSRS
KEQVMALHTLTLVVEDILKVWYRSISNTQVRSGSMRLANAYFEDTLSTTELDLTESIVVP
NVELVKGAHVKGKSLANGKSASSDASAVTIDNKTFHFSANPKAEVPNTGVAHGDITNQAI
VQAYKHFNVNTNEVVACINLVYVETACATLTWSQGLNARPSRAFPETHETALYLCEVIVV
AEQMINEVDSIERDSLWAAHDNGFIFGTIERPITGKISVSDCMIASEVTLLKTLAQTASK
HVFAQYARKITYQRNHLVDIIISIKGMRYTDGHALNMTRIEAEKKVQAILNGHVAIVNEV
YIQFQYLSEGSEKFHQVLET
>Tip_7
LNLTVSLLKTQLYDVIFRSSTRGNFYTEAGKLAKEAPEQQAFSGYGFQIPVSAVAKFLSV
CFTYIRVLVLACRWYRLLKMNDLAHYMKKQTAESTLYVLKSTRESKDPLTYGTSFTIPIV
VSYNTHSIIAKVIGEIEQRWGQTQQIKVAVTTKAAAVAKMVDAIVENSYSLMSKDAKTRS
EEQVMAVHALTLIVEDILKIWYQSVSNVQIRTDAMRLSNAYFEDRQALTELDLEDSVILP
SVELANGTHPRGQNLSNGGSESSDSSIVTIENKTMNFSANPESSVKKTTLAYGDITPMSI
VQRYSRFEVNNHETVACISIVFIDAAAGSLTWTHALQAQPSRAFGQSNETSLFMCEVVVI
SPRVVNKVDSVDRDNKWGAHDNAFIFGSIEQAIPAAVTATECLTKSAITIVRTLDQTCST
KVLAQCTVKVSYERNKLINIILSIIGMRHTDNHAYNIRRIEKELKIQILVDGYIAFVNEK
YVKFQFLAQGDEQFNEALST
>Tip_13
LSLIAFYVKTQATAVLFQSGTRKSFYSVGDELAKEAHDGQDFSAYNYQIPLLVVPTFISV
CWTHIHAVLLAIRWFNFMKIKQLALYFLRQAAESTLHIWKCDVTLSEPAAYGSSVGMKIA
VAHATYLVIRKIVSEIEQVWAAVEEVEIAVTSHLAAVSRLVKSIAESSFSVLKPDAKVKS
DNQVMAVHVLTLLVESILSVWFFSISQTAVRSRSMRLTNVYYEDNESVEELELNESVIVP
NVGLVQNSNKHARALADGQHESSSSGSATVEDQTMKIAPDAKGDLPTTGLAYEDISKMPI
VQKYDKNRVNEREIISLISLVYCDSSNARLSMRDGLDAYPSRSYAQADQTALYMCNVLVL
APNAVDRVDAMGRDSQWSSHHNDYIFESIEKHVASLISSAAALVCAEVSFVQTLAQSVQR
QIIAQYAAKMAYQESKIINVLIDIHASRHSDGMAYHVVNVKKDAGIRYILGAYAVFVNDD
FVTFQYLSMGSAKFYRGLDT
>Tip_22
LSLANFYCKTQATIAIFRSGTRNTLFQVNDQLAKDAPDGERFAAYNYQIPLAAVPEYIGL
CFSHINALMLAVKWFNFQQLSELALYFHQQAGESTLHIWSSTVALTEAKPFGAAVSLMIA
VACATNLVIREIIADIEQRWGDLENVEAAVTSTIAAVSRLVKKISEGSFSLIQPDSEAKS
KRQEEAIHTMTMIVESILSVWFASVTSSAVRATTMRLKNVYYDNSRSIEKLELGASVIKP
NVSLVDHSHIRGRSLANGQHESSSAACATVEDQNMQVAPDTKGELPTTALAHEDISKMAI
LQKFDTDKLNERDVVSLLSVIFVTSSCSKLSYKEGLDAYPTEAFGQKNATALFMCEVLVL
APTAVDGVDALGRDTQWAAYDGTYVIDAIEQEVKCAIQAAGAVLKAEVSLVTTLQQTFSR
RVFAKYALKVAYQSSEIINVLINLNAARHSDGTQYQMFAVSRDSGVRYVLGAFAAFVNKE
HIRFQYLPVGAEKFYRALET
>Tip_24
LEVATFYIKTQATVPLFRSDTRHTLHSVNGQLAADGPDDEAFAAFNFQIPLLAVPRWLGI
CCTYIESLMLVIKMFNYHTISELALVFQHQAAESALHIQAAGVTLTEIKPFAANVSLVIT
IVFTTSLIIAKIVADIEQTYSEVKSIRVAITSRVAKVTKLVAHLAESSMSFVSDDAEAKS
EKQAMAIHGIVLVTQNIISVWYNSLSSAEIKTKGVRLDNVYYESSESVDKLALGVSAVIP
KVQLVNTSRAQSRALSNGSHQSDSAPPATIDDRSMEIASDCKGSMPVTAVAHEEVSKMGI
IERFGVDRLKEREVISLVKLIFMDNHVSRMSLQEGVDAFPSSSHSQSNDTALYMCTVLMI
APNAVNRVEAADRDGRWSAYKNSFIIEAIEREVAALITAADATIVAEVSLIHNLAQTISR
KVLAQYSVKVTYQTGYMLNVLVNLKGAKYSEGNQYHMISVARELGVRYIMGAYAPFVNNY
FIQVQYLTLGQKRLFKAMDT
>Tip_25
LELASFYTKTQATVTIFRSDTRAALFSVGGQLAKQVPEGETFAGWNYQIPLLAVPRWLGL
CFTYIDSLMLVIKWYNYHRVSELSLLFQHQAAESALHIYAANVNLSQSRPFGAAVAIVIA
IAFTTHLVIAKIIADIEQKYGELKSVKIAVTSRVAAVASLVENIAESSFSLVDPDGKAKS
DRQEMSIHGLVLIVESLLSVWYRSLTSAAVRTRNVRLDNVYYDLSDYFEKIELDESVITP
KVQLVETSHFRGRALANGQHQSDSGSAATIDNRSMQVSPDCKGSLSVTSVAHSEISKMAI
VQEFGTDRLNDREVVSFLSVIFISNTAQKMSFKEGMDAHPTSAYGQSDDTALYMCTVLIL
TPNAVNRVDAVGRDGRWASYESTYLIESIEREIAALIQGAGATMVAEISLIQNLAQTVAK
KVLAQFVQKATYQTTRLLNVLVNVKGAKHSDGLAYHILSVPKDVGVRYILGAYAPFVNKQ
FVRIQYLTVGVQRLFKSMAT
>Tip_56
LNVAVFFHKTQVTEIIYEKSQKEALFADNHKLTKETPEGKAFSGYNFQIPLGVVPSYHSM
CSPLVGALMLALALFDFREIRDLALIFKMQTGESTLRVWDAALFLGEFLSFGSQVSLTIT
VGFRGHYIIKKIFAEIERIWAEVKRVQVAVTSQGAVVMTLIKRIFESALSMLATDAQSKQ
SDEATASRTLCMVHEGVMTIWFNSVAKIEISSVTIRLVTVYFEYSDSKEELSLTESIVTP
NIELVAETECRTNAISTGRHDSRDTASATVDEDESRLAGDCKGKFQQTLLAEDKISKLAI
IRKFSDTKVKAQDVVTLINMIYVNSQAAALALRESFSAQPTISHAKTGSTALLLCKVLIV
CPRLIDRVAGANRDVTWAAHEGEYVFSPIEKYIEALISAPEGLVKAELSLVTTLELHADN
SVFAEFAAKVSYDTAQLLNLMVGISSMQHQEGMELNLLDVEEAVGTRFVLNAFVAFIRDN
YVEFSYLQKSDEQFYASLAT
>Tip_57
LNLQVFLLQTQLTEIVYEKSSKRSFYAEQNKLTKQAPEGQQFSAYNFQIPLAVVPAFHSM
CSAHVAALILALNLYDFQEIRGLALFFEMQTGESTLRVWDATLHLSEHVAFGSQISLIIA
VGFEGNLIIDKIFAEIERTWAEINEVQVAVTSKLAVVTRLIDRIFESAYSVLLADEQAKQ
SDETTAMRVLSMVVEGILKIWFYSVGKVEVSGISMRLVTVYFQYSDSTEELSLTDSIIMP
NIELVQKTQYKGNSITDGRHDSKDTSAATVDEDESELAADSKGELQTTLLAAEDVSKLSI
LQKFKNTHVKSQDVVAFIDLIYISSSGAALAMRKSFNAHPSMGYSSSGSTALLLCKVLVV
APQAIDQVSAANRDARWAAHEGDFVFDTIEKYVEALITAPEGILKAEVSLVTTLQLHAEN
SVYAEFAKKVTYQTEKLLNIIVGISSMHHQDGMAFNIITVKEQLGVRIILDAYVAFINDN
YVKFSYLQRSEEKFYAALAT
>Tip_21
LKLAVFFMSTRVTEVLFQKGTKRNYYAENNKLARAQPEGQGFSAYNFQIPLVVVPAFHSM
CWVHVGALLLALNLYNYHEIRDLALYFTQQTEESTLRVWEATVGLTEAPAFGSAVGMTIS
VGYQGHLIIQKIVAEIEKTWADVNEVEIAVTSRLAAVSRLVERIHESAYSLLAPDEKSKS
ADQAMAIRVLTIIVEGVLKVWFYSIGQAAVSGIAMRLATVYFQYSESVEELELAGSIIVP
NVNLVENTHLKGNSLTDGQHESSDTTVATVDEQAMDLASDSKGELATTALASEDVNKMSI
LQKYTYNQVNSRDVVAFINLIYISSSGSELAYKQTLNAHPSKGYASSGATMLYMCQVLIV
SPKAVDRVTAVGRDERWSSHDGDLIFESIERYIEVLITSAECLAKAEVSFVKTLEQKVEN
SIWAQFNTKVSYQTDKLVNVVIDIQSMRHSDGMDYNLITVEEQAGIRMILGAFVAFVSDD
YIKFRYLQVGQASFYQGLAS
>Tip_40
MLPAQAIQQIQIVQMLFLAADGDTYYGEENNLSFESAHQQALSGWNFEVGIATFSQMISL
CYAHTDSIMIAVNMFNFYQIQALVAFLQKETGKSTLHVRQAASNASQAKCHNSKATLKVG
VAWSSHAILSRIIADLQQAWTEIEAAEAMIMSEVAQVEGILNELSDTSIAMFVADAESSK
DHTGMATHAMEIVVNSITKVNYTNLENGEVKSKVIRLENGYYDSGLAEQDLVLDESLLND
QIGIVDKSLMRATAFVNDSQENQDPSVTPVENQSYSLGSNPQVGYRSTAFAWKEITEMGI
VQHFMYYHVNGYDLLSFIDVILITSAAAELYIKEAMKSHPARSKSQNNDGSMFISQVITI
GQRAINNVQGMDKDNSFAGHAHEIILEALEANVGAAIASAESAIKAEVTIVKSHKQNEEF
QIFSNFACKMPHYASQLVDIMVDICASKHDDSFQLQLADILKDAEIRYVLQAYVAIISEA
FIKVKFMATAEQKLQKAMAT
>Tip_41
MLPARALHQIQIVQMLFLASDGENYYGDDNNLTKEAAHQESLSAWNFEVGIATVSEMISL
CYAHTDSIMIALDMYNYWQIRALVAFLQKETGKSTLHVHEASVSASQSTCHGSRMTLSVG
VAWSSHCILSHIVSDLQQRWTQVEAAEAMIMSEVAQVENILRSVSDASIALFTADAQSSG
EHPAMTLHALELIVNTVTKVNYYNLEKQEIKSRVVRLQHGYYETGLAQQELVMEESLLND
QIGIAEKSLMSASAFVTDSQGNQDPATTPVENQSYSFGANPQVGYKSTCFAWEEITEMGI
VQAFNAYKVNGYDVLSFIDFILVTSSAAMLYFKEAMKSHPSRSKSQNNEGSMFISQVITI
GQKAVNRVQGMSKDGPFTGHQHEHILDLLEAHVAMAISTANSSITAEITLVHSHKQNEEF
TIYSQFAAKMPYYEADVIDIMVDICQSKHDDSFQLQMASMVRDAEVRYVLEAFVAIISDS
FIKVKFMATAEKKFQKTVAT
>Tip_17
LLAVISIDQVQLVQALFLANNGNAFFGEDNNLSKEAAHQQALASFNFEVGIASVTEMISL
CWAHTAAIIIAMNMFKFQAIRQLVAFLKNETNKSTLHVREATTPAAQAKCHGSQVTLKVS
IAWTSRALLSRIISDLTQGWTETQTAELMIMSEIAQVEGILEKIKDTSIALFVSDAEASG
DHTAMTLHAMEIIVNTITKVNYVNLSKGEVKSQVVRLENGYYETGLAEQDLVLGDSIMHD
QIQVVAKSLERANGFSDDSQKNQDACCTTVESQSYMFGTNPQVGYRTTCLAWKEITEMGI
TQQFMYYRVNSHDILSLIDMIYIKNSGATLYLKESLASHPARGKAQSNNASLFISEVIIL
SQQAVDRVQGMDKDNSFGGHAHEFVLEALEAHVGVAIKAAASTRTAEVTMIKTCSQNEKR
KIFSQFTQKMPHEENHLIDILVDLCSSKHDDTFALHMVDLASEVEVRLVLQAFVTIVRTH
FLEVKFMGTTEQKFQRAIAT
>Tip_38
MIAIIALKQVNIFQTIYRANNRHSILASGKKLSQRGARRKSLSQYNFEVPITAVSDYVSL
CYSHISCIMLAAHLYNWKSLKHLVALLKHETGKSTLYLHERIHSASQSAAHGTQGALNVS
VAYSSKAIIDQVIGELTQTWAEMEELEAIVVSEIAQVQDLLEKISDTTLAILISDAHSSS
EGGAMTIHAMEMVIDSITKVWYATLDDGEIRTQSIRLENSFYETFMVIKKLALDPSLLLR
NIEVVKAAYVRASSFDNDKQESQDPGSATVDHNSYHYGSNPEAEFQTQTLAWTDITKMGI
AKTFTFYKVNNYDVISMIPLVMIKSSAGALNLNDALHSDPSRVNAKTDLAAVWMFDILVV
AQDAVGAVIAVERDGQFGGYEHEYVLQSVEQDIEAAIRAAKSIITTEASLVATAEQTQGR
QIFSEFSLKMPHDEQQMVNILIDVRGSRHDETYVFNLSDLSKDSAIRWIIQAFITFIETS
FLNIKYLGDKTEKFQGTLKT
>Tip_39
IIVAISMRKVQLFQAIYKANNRATILSNDDKLSREAARRKALTAYNYEVPIAQVSDLVSL
CFAHIDCVMLAAQMFSFKPLSDLVAFLQHETAKSTLHLREAVITATQALSHGSREALQVG
IAVASKAIIQQVVAELTKVWADVQEVEIMVASETAQVSALLEEVSDSTLTVLLTDAEASS
TGASMSFHSMEIVINSVTKVWYATLTNGQIRTEAVRLENAFYEAFLAAKQLALAPSLCLN
NLDVAQKAYVRCNSFSSDQQENQDASTATVDHHTYRYAATPEVDMQTQSIAWEDITKMTI
AKYFMQRRVNNHDVLAVIPLIFLEASSAELNLNDAMHSHPQKAHGNSSDAGVWMCDVLLV
AQDAVDVILAANRDHTFVGHEHELILEGVEHDLASAITAANSTVHVEISIVATMEQTQGR
QIYSEFALKLPHDRSKLIDILIDLQSSRHDDTFAFNLADLAQEVAVRYIMQAFIAIVERD
YLQVNYMGDDTTKFQGPLNT
>Tip_31
LIVAIGIKQVQLVQAVYKANDRNAIFTDENKLSKKAARRKSLSSYNFEVPITAVSDLVSM
CFAQIKCVMLAAHLYNHKPMKQLAAYMRHETSKSTLHVREAITSATQAAAHGTKERYQVA
IAYASKTIIEQIIAELTQVWAEMQKVEIMVMSEAAQVSDLLEKVSDTTLAFLLTDAECSS
HGAAMSLHSMEIVINSITKIWHATLEKREIRTQVVRLENAYYEAFVAVKELVLEASLILN
NIEVVDRAYVRCNSFANDQQETKDAAAATVDHQSYKYSTNPEVDMQTQFLAWKNITKMAI
AKYFMHYKVNNHDVLALIPLIFIKSSAAELNLPDALHSHPARGHNQNNEAAVWMCDVLIM
AQDAVDAIIAANRDNTFGGHEHELILQAIENEMATAISSAASTLNTEVTFVATCSQTQGR
QIHSEFAVKMPHDETKLIDILVDIQGSQHDDTFGFNLSELARETAVRFILQAFITFIETN
FLEIKYMGDESTRFQESLNQ
>Tip_23
LITIGSLAQVQIYEPVYKASDRSVFLSASGKLNRDTSDTSALSAYNYEVPINRVSNYLGM
AYCYLEVLLLAVHLFNYRNLRQIVALLKKETIKAALHVWEVLATSEQCFCHGAATRLGVG
IALPSTTIIDQILGQLSVIWQQIESVEVLVMSKSARINNLLERVIDNTLALVTEDALASN
DDSSIALHAFEVIISTVMKIWYKTLGKHELRTLAIRLSNVYYESSMAPEEIALTDSVVER
NVDIAQRAHQACNSFANSKQDSQDGPPTTINNKSFTMCVDPEGRLKTQVVVYQNITKTSA
SQEFSRAEVNGRDVLALMNAVFVHTTVIHLSISASMTAFPTKADSQTHDSATYICAVLTV
AKKAVDQVKAEDRDSTFSGYEGDFIIEAIEHYVPTKVNRADATSRTEITLVETYQQSQGR
KVYAEYVVKMTHQENQLADILVDPHATKHDDTYDLNMLNLDQRIKVRFIVRAFVSFMQAD
YLRVSFMSIDEQLFLTSMTT
>Tip_43
IIAVITMPEVQIFDPIYKATDRAKFWRDNDKLSKEAAETSPIGAFNYDIPIAKVTVIVGM
ALAHIHAVLLAIHLVNYRMLQHITCMLRQETAKSGLHVWDVTRSVDQLVAYGIAHNLVIA
IAFPSSSLIEPIITDLSVGFQEVERISVLVMSEVARVAKLLERIADTTLTLVLSDTKASS
KNGAMALHTLEIILSSVMTVWYFSLTKVEVHDKVVRLENAYYTWTIAVNVVELHASVIQR
NVRVTTEASTQCKAFGENRLESDDAAPVTIDGRAYYMGSDPDVRIQSRGVAWDSITEESV
VQKFRLTLVNDQSILSVINMILVTNSAARLSITSSLTAFPSTAYSQSDASTSNLAQVVVV
SEQMVERIESANRDSTFASYGGDYVFEAMEKYVDSQVTVASTLSPTEITLVHTFAQSMDP
RIYAEYSQEMTYDASRIIDILIDVDGSHHTENLELNLLNLERHAQVRYIYGSYISVVQQD
FVKHSYLATQSKKFDMAMRT
>Tip_44
IAAVIALIEVQICDPIYKATDRAAFFRENDKLSQQSAEESAISSFNYDIPIGKVTTILGI
ALCHIEAILLAIHVVDFRMLRAITAMLRQETGKSSAHVWDVSTGAAQLLAYGIAHNFVIS
IAYRSSSIIKPIITELSVAYQEIERLSALVMSAIARVRRLLQKIADSTLTVIANDCRASS
EDGAKALHAIEVVLSAVMTVWYLSLNRYDVRDLCVRLKNAYFASSIAANVVAIEESVVAR
NVQISQKASAQVKAFGSNRLESDDTAPTTVDDRAYYMGADPEVRIQSRAMAWEKITEQSV
IQNFRYTQVNAQNVLAFINAIFVNSTSAELSISSSLKAFPASAYRQSNSSTSYIAEVIVI
AEQMVEQIESANRDATFACYNSDFIFESMEKYVHANVAVANTIYSSEITIVQTFPQTTDK
RVWAEYSVRMTYDASNLADLLVDVGSSKHTEDCDLNLVDLQKKVQVRFLYGSYIAVVKKN
FANHSFLGVQSREFDKPLRN
>Tip_34
AITVIAMRQVQIYEPVYKAADRGDFYADDNKLSEDSAESSALSGYNYDVPIGKVTDFLGF
AYAHLSSLLLAVHIFDWCQLNDIVAMLKQETAKAALYVWDVDCSADQTFSYDIAKTLVIA
VAYASRAMIKPIVAELSVGFQKVASISVLVMSKTARITQLLDKVVDTTLALLTTDSKASS
DQGCMAMHCIEVVLSNVMKVWYFSLSKYAVRTISIRLDNVYYAMAAAQQDIVLDPSIVMR
NVGISKEAHLRCNSFTNNRQESEDAGPNTIDNQSFSLSADPEVVIKSRALAWQSITKGSV
VQKFTSTQVNGKDILSMLDAIFISSKASLLSLNENLTSFPATTYTQTEESGSFIAEVVTL
VEHVVENVESANRESTFAAHNDDFVFEGMEHYVSATVDVAETIFESQVTLVQTYPQSEGR
KIFAEFSIRMSHEQNSMADVLVDITASRHTDDFELNILELSPKLQIRYVFGAMVAFMQKE
FALLSFLALEARRFDATLST
>Tip_15
LISTISLRQVQVYDAVYKSNDRDKYWSDDGKLSQECTHRQSLSGYNYEVPIAAVADYLGI
CYAHISSILLAAHMFDYRNCRSLVALLKKESSKATLWIWEATVPASQAVQHGNKETLIVA
IQFSSRGLIDQILSELSQLWAQIQKIQIMVLSKAAQIHRILDKVADSTTALITNSPQLSS
SDTAMALHALEVIINTVMKVWYRSLSKKDVRTVVIRLANAYYDSGIAVQTIVVDEALIMR
NVEVVAKAHSRCNSFANSKEESQDAGATTVENQAYKFATDPEVEMMTRSIAWSDITKASV
IEHFPDYRVNSYDLLAMIDVIYVAGTASRLSIHEGLSAFPSRAHAQSDESAVYICDVLTI
AKHAVDAVQATERNNTFSGHEGEFVFEAIERNIRVRVSRANSASETEITLIETYDQSIGR
QIFSEYGAKMSHDEAQMVDILIDIRGTQHDDTLEFNLTDLGRSLHIRLILQAIYAFIRSK
FLKIRYMVLDSERFNGAMST
>Tip_19
LIGVIAITQTQVYKVIYKANNRNGYWSQDGKLSKEGVQRNALSGYNFEVPISAVSSFMSM
TFAHIDSLLIAVHLCNFRALRGLVALLRQETAKAALHIWEASVTATQCRSHGNQEELMIS
IAFTTKCIIEQILAELSQLWAQLQSVKVMVMSKPDQIKKLLDNVADTSLALLLTDAECSS
DDTAMAIRSLEVVINAIMKVWYNGVSKLDVRTKTITLQDAYYGHGVALQELAFADSIMMK
NVKIVGASYYRCKSFANGRQETQDSAGVTVENQAFQVACSPEVHLSAQGIAWMAITKESI
TQNFTHTEINKNDVIAMIEFVFIQCSANKLNIVDSLDSYPAQGHVQAESSAVFLCEVIVV
VQEAVNKVRSVNRNTTFAGHENEFILEAVEKYVESRISAANSSRRSEVTIVDTFKQTTGE
EIYSEYASKIPYEERKLLDIIVDVRGSRHDDTYDFNLNDISREVKIVYILSAYVTFIRSQ
YIQIKYMALDPQHFQKPMAT
>Tip_20
LIAIISLKHVQVWDVVYKAANRDSVFSADGKLSREGSHRKALSAYAIEVPIISVTDCLSM
AFAHIDCLLIAVHICQYSARQDLVATLRKEAAKASLHIWEASMPATQAVAHGTAEAFIVG
IAFTTKAIIEAILCELSQIWADMQAITIMVMSQAFKVTKLLAAVADTALALLVADDEGSS
EDTAMAIHVLEVLRNNVIKVWYRSVRKVEIRTIVIRLQDAYYERGVAKQDLDFSQSILFR
NVDIVAKAHFRAQSFSNNRQQSQDAGATTVDTRTYTFAPDPEVELARQPIAYNAITKEAI
IQHFGEYKINARDLVSVIEFVFVTASSGKLNMGASLSSHPTRGNTRQDNSAVFLCDVIVL
AEHAVDQVQSVERNATFYAHEGEHILEAIEKYIRSNIMTSNSMIYSAITIVETYEQTTGR
EILSDFAAKMPHEETRIIDLMVNVRASRHDDTLRMNVQNIDRDIQVRFVVQAFACFIRGA
FIAIKALALESAKFQHVIRK
>Tip_10
LRAVIAITQIQLTETVFRANTKNAIFADNQKLSEEAREKKVLSKYNFEVPIAAVSNFISM
SLAHVGCLLLAIHFFDVYKMRDLVALWKKETLKATLYIWTAGSSSTQGHAYGSQEDLLVA
IAFSAQTLINQILSDLAQVWSEVKDIKVAVMSSTARVPKLLQSIAESSFALLTNDSDPSS
QEHAMSLHAMTIIKEKVMKIQYAVVGKQEVRSEAVRLQNVFFQSGRAQEDLVLQQEIVIP
SIEIVDRAHRECKAFTDDKQESRDTASATVQTASYHFSVNPEAELRRKSLAYDNITTQAI
VQRFQHFKINATDVISMIKMIYLSKAEARLSIGKTIHKHPEKGHTRNNHSAVFLCDVMVI
SQHAINPVEAQNRDTSFACHQNEFIFAGIEEYIDPHIKASETTSQSDLTVVKTYEQSLGR
QIYSEFALKMPHEKTELVDILIDIHGAKHDDQYKFNLQNIAKQESLRFVVGAFINVIRRN
FLTIKYMAVEASQLQGALDT
>Tip_11
MIAALGLLQIQLTDAVFRAPTKEVILSSDEKLSEHSADKKPLSAYNFEVRIAAVTDFISL
SIANVNALLLALHWYNYRKLSDLVAFFRRESAKATLYIWTATTTSNQGHSYGSEESIMMV
IAFTAWSIIRQILADLSQVWADAKRIEVAVMSKTARVSSLLASVIETSLAIITKDADGSS
EDKGMSLQQIAIVKEKILKVWYMVISKEEVRPEGVRLSNSFFEHGKAENQLVLAKAIVTP
SIEIVDKAHPECNAFADDKQESQDSGAATVQTRTYHFQANSEAKYQKKALAYENITTLAI
LQKFSTGTVNESNILSMIDMISIAKAKAALSMGDSIHSYPERAHSNNNESAIYMAAVLVV
AQKAVNRVEAQGRDETFACHHDDYVFESIEEYVEAKVAASTTIMKAELSLVESYTQSKGR
EVFSEYSVKMPHDKYMMIDVIIDITGAKHDDTFQCNVEDIGREQALRFLLGALIAFVSQK
FMTVKYMCFEAQKFHGAITT
>Tip_1
LITLVAFCKVQLTEALFRAATRQNFLCDTGKLSEQAADSESLSAYSYEVPIARVSHYLSL
VYAHIDELLLCIQWFKYHRMRNLAAYFKKETAEATLYVYEAVAPASEYSCHGNRESLHTP
ISYSSFMLIDQIIAELSQVWAEIEDVRVAVMSESAAVVKLLGEAQPTTFSMVTTDAKARS
QNHNMTTTALTIILQRVMKVWYWSISKHEIRSQAVRLENVYYESQRIVQALSLKQSVTNP
NVNVVERAHTKGKAFGADKQESQDAASSTVENQTFQFSGNPEAEINERIIAQQNISKMAI
LQRFTNYEVNNRDLLALIEMVYINNIEAQLSISETMHALPVRSHVQSCLSSVFMCQILII
TQRAINKVDAKSRDETFAAHRSEYVFDAIEHYVQARVPSTGTIAKSEVTIVESFEQTLGR
QIYAEFAIKMPHERSNILDIVMDVLAARHDGDFEFNLVDVPKEQKLRWTVGAYVGLIRED
YIHVEFMALHADAFHGGLQK
