# Supplementary material for: Phylograd: fast column-specific calculation of substitution model gradients
Source: BMC Bioinformatics. 2025 Dec 23;27:20. doi: 10.1186/s12859-025-06353-4 (PMC12836810; doi:10.1186/s12859-025-06353-4)
Supplement: Supplementary file 1 — (zip 4800 KB) [file 12859_2025_6353_MOESM1_ESM.zip › alignment_64_50_1.phylograd.log]

GradientTime=33120
Likelihood=-7647.75632603544
Iteration 0: 7647.75632603544
Iteration 1: 7647.75632603544
GradientTime=21493
Likelihood=-7558.433199026225
Iteration 2: 7558.433199026225
GradientTime=22087
Likelihood=-7479.869813395465
Iteration 3: 7479.869813395465
GradientTime=22631
Likelihood=-7403.118703626362
GradientTime=23850
Likelihood=-7225.213158573446
Iteration 4: 7225.213158573446
GradientTime=22254
Likelihood=-7174.8833157540375
Iteration 5: 7174.8833157540375
GradientTime=22314
Likelihood=-7137.5261640524195
Iteration 6: 7137.5261640524195
GradientTime=22674
Likelihood=-7081.375040615961
Iteration 7: 7081.375040615961
GradientTime=22750
Likelihood=-7032.099336854564
Iteration 8: 7032.099336854564
GradientTime=23218
Likelihood=-6991.203431808643
Iteration 9: 6991.203431808643
GradientTime=22405
Likelihood=-6959.575203102568
Iteration 10: 6959.575203102568
GradientTime=22415
Likelihood=-6940.668215182848
Iteration 11: 6940.668215182848
GradientTime=22377
Likelihood=-6926.744320194981
Iteration 12: 6926.744320194981
GradientTime=22800
Likelihood=-6916.391319104415
Iteration 13: 6916.391319104415
GradientTime=22386
Likelihood=-6907.689398569188
Iteration 14: 6907.689398569188
GradientTime=22842
Likelihood=-6899.068386128241
Iteration 15: 6899.068386128241
GradientTime=22842
Likelihood=-6891.557078695624
Iteration 16: 6891.557078695624
GradientTime=22884
Likelihood=-6887.016718816193
Iteration 17: 6887.016718816193
GradientTime=21494
Likelihood=-6881.884432720119
Iteration 18: 6881.884432720119
GradientTime=22434
Likelihood=-6879.564962135123
Iteration 19: 6879.564962135123
GradientTime=22489
Likelihood=-6878.130667062678
Iteration 20: 6878.130667062678
GradientTime=22410
Likelihood=-6875.441795693625
Iteration 21: 6875.441795693625
GradientTime=22454
Likelihood=-6874.748307874522
Iteration 22: 6874.748307874522
GradientTime=22759
Likelihood=-6871.141857667418
Iteration 23: 6871.141857667418
GradientTime=22441
Likelihood=-6869.0234662955845
Iteration 24: 6869.0234662955845
GradientTime=22831
Likelihood=-6867.013400982038
Iteration 25: 6867.013400982038
GradientTime=22876
Likelihood=-6865.655364615578
Iteration 26: 6865.655364615578
GradientTime=22585
Likelihood=-6864.4341490621955
Iteration 27: 6864.4341490621955
GradientTime=22486
Likelihood=-6863.3313425705655
Iteration 28: 6863.3313425705655
GradientTime=22529
Likelihood=-6861.923736937409
Iteration 29: 6861.923736937409
GradientTime=22431
Likelihood=-6861.2295017485885
Iteration 30: 6861.2295017485885
GradientTime=23055
Likelihood=-6860.3416500649255
Iteration 31: 6860.3416500649255
GradientTime=24086
Likelihood=-6859.371704454556
Iteration 32: 6859.371704454556
GradientTime=22480
Likelihood=-6858.863554022744
Iteration 33: 6858.863554022744
GradientTime=22980
Likelihood=-6857.75813794938
Iteration 34: 6857.75813794938
GradientTime=22910
Likelihood=-6856.899848218023
Iteration 35: 6856.899848218023
GradientTime=23398
Likelihood=-6856.292462003985
Iteration 36: 6856.292462003985
GradientTime=22596
Likelihood=-6855.573315628871
Iteration 37: 6855.573315628871
GradientTime=22873
Likelihood=-6855.028687761372
Iteration 38: 6855.028687761372
GradientTime=22547
Likelihood=-6854.513997447827
Iteration 39: 6854.513997447827
GradientTime=22946
Likelihood=-6854.0060674404485
Iteration 40: 6854.0060674404485
GradientTime=23042
Likelihood=-6853.775592590382
Iteration 41: 6853.775592590382
GradientTime=23208
Likelihood=-6853.306113795465
Iteration 42: 6853.306113795465
GradientTime=24581
Likelihood=-6853.234783260911
Iteration 43: 6853.234783260911
GradientTime=22569
Likelihood=-6852.6143549084445
Iteration 44: 6852.6143549084445
GradientTime=22495
Likelihood=-6852.38958564205
Iteration 45: 6852.38958564205
GradientTime=22457
Likelihood=-6852.088384185176
Iteration 46: 6852.088384185176
GradientTime=29169
Likelihood=-6851.694287248771
Iteration 47: 6851.694287248771
GradientTime=22676
Likelihood=-6851.582253053095
Iteration 48: 6851.582253053095
GradientTime=22493
Likelihood=-6851.144501028728
Iteration 49: 6851.144501028728
GradientTime=23340
Likelihood=-6851.013990191268
Iteration 50: 6851.013990191268
GradientTime=22464
Likelihood=-6850.7845991482645
Iteration 51: 6850.7845991482645
GradientTime=22440
Likelihood=-6850.736125634912
Iteration 52: 6850.736125634912
GradientTime=22817
Likelihood=-6850.491869539621
Iteration 53: 6850.491869539621
GradientTime=22737
Likelihood=-6850.4023358434415
Iteration 54: 6850.4023358434415
GradientTime=22504
Likelihood=-6850.2713712787845
Iteration 55: 6850.2713712787845
GradientTime=23068
Likelihood=-6850.10562831395
Iteration 56: 6850.10562831395
GradientTime=23335
Likelihood=-6850.0528848023605
Iteration 57: 6850.0528848023605
GradientTime=22998
Likelihood=-6849.867331059199
Iteration 58: 6849.867331059199
GradientTime=22877
Likelihood=-6849.800628322239
Iteration 59: 6849.800628322239
GradientTime=22884
Likelihood=-6849.694131670432
Iteration 60: 6849.694131670432
GradientTime=22842
Likelihood=-6849.536365870424
Iteration 61: 6849.536365870424
GradientTime=22929
Likelihood=-6849.731841499963
GradientTime=22721
Likelihood=-6849.452673563946
Iteration 62: 6849.452673563946
GradientTime=22496
Likelihood=-6849.334428929523
Iteration 63: 6849.334428929523
GradientTime=22493
Likelihood=-6849.253072552046
Iteration 64: 6849.253072552046
GradientTime=22478
Likelihood=-6849.1889916451655
Iteration 65: 6849.1889916451655
GradientTime=22459
Likelihood=-6849.127309144072
Iteration 66: 6849.127309144072
GradientTime=22813
Likelihood=-6849.083355479966
Iteration 67: 6849.083355479966
GradientTime=22774
Likelihood=-6848.992873600446
Iteration 68: 6848.992873600446
GradientTime=22506
Likelihood=-6848.941156374941
Iteration 69: 6848.941156374941
GradientTime=23879
Likelihood=-6848.885208682927
Iteration 70: 6848.885208682927
GradientTime=22811
Likelihood=-6848.853486346283
Iteration 71: 6848.853486346283
GradientTime=23269
Likelihood=-6848.816253578182
Iteration 72: 6848.816253578182
GradientTime=22663
Likelihood=-6848.759306972686
Iteration 73: 6848.759306972686
GradientTime=22394
Likelihood=-6848.716815745563
Iteration 74: 6848.716815745563
GradientTime=23312
Likelihood=-6848.678842660593
Iteration 75: 6848.678842660593
GradientTime=22854
Likelihood=-6848.636186390698
Iteration 76: 6848.636186390698
GradientTime=22894
Likelihood=-6848.595999536717
Iteration 77: 6848.595999536717
GradientTime=22862
Likelihood=-6848.613597502606
GradientTime=22823
Likelihood=-6848.559759521078
Iteration 78: 6848.559759521078
GradientTime=23312
Likelihood=-6848.506044682726
Iteration 79: 6848.506044682726
GradientTime=22811
Likelihood=-6848.4770367652845
Iteration 80: 6848.4770367652845
GradientTime=22437
Likelihood=-6848.428547708227
Iteration 81: 6848.428547708227
GradientTime=22443
Likelihood=-6848.3902465230885
Iteration 82: 6848.3902465230885
GradientTime=22443
Likelihood=-6848.358207153065
Iteration 83: 6848.358207153065
GradientTime=23318
Likelihood=-6848.321425032006
Iteration 84: 6848.321425032006
GradientTime=23301
Likelihood=-6848.294086733846
Iteration 85: 6848.294086733846
GradientTime=22441
Likelihood=-6848.260610811405
Iteration 86: 6848.260610811405
GradientTime=22518
Likelihood=-6848.195468407954
Iteration 87: 6848.195468407954
GradientTime=22858
Likelihood=-6848.168841801861
Iteration 88: 6848.168841801861
GradientTime=22487
Likelihood=-6848.138415931769
Iteration 89: 6848.138415931769
GradientTime=22865
Likelihood=-6848.113822829354
Iteration 90: 6848.113822829354
GradientTime=22461
Likelihood=-6848.088768710369
Iteration 91: 6848.088768710369
GradientTime=22840
Likelihood=-6848.074595105262
Iteration 92: 6848.074595105262
GradientTime=22454
Likelihood=-6848.027579324352
Iteration 93: 6848.027579324352
GradientTime=22425
Likelihood=-6848.009192995822
Iteration 94: 6848.009192995822
GradientTime=22501
Likelihood=-6847.985324724585
Iteration 95: 6847.985324724585
GradientTime=23145
Likelihood=-6847.99510943694
GradientTime=22815
Likelihood=-6847.972432445324
Iteration 96: 6847.972432445324
GradientTime=22901
Likelihood=-6847.958145793976
Iteration 97: 6847.958145793976
GradientTime=22467
Likelihood=-6847.922415308067
Iteration 98: 6847.922415308067
GradientTime=23311
Likelihood=-6847.903411969961
Iteration 99: 6847.903411969961
GradientTime=22446
Likelihood=-6847.880541559407
Iteration 100: 6847.880541559407
GradientTime=23289
Likelihood=-6847.843095439158
Iteration 101: 6847.843095439158
GradientTime=22501
Likelihood=-6847.808881069896
Iteration 102: 6847.808881069896
GradientTime=23826
Likelihood=-6847.784109146835
Iteration 103: 6847.784109146835
GradientTime=22915
Likelihood=-6847.745165317784
Iteration 104: 6847.745165317784
GradientTime=22434
Likelihood=-6847.7267344163365
Iteration 105: 6847.7267344163365
GradientTime=22646
Likelihood=-6847.707357461558
Iteration 106: 6847.707357461558
GradientTime=22483
Likelihood=-6847.682495703558
Iteration 107: 6847.682495703558
GradientTime=22476
Likelihood=-6847.651294015681
Iteration 108: 6847.651294015681
GradientTime=22455
Likelihood=-6847.6269243393035
Iteration 109: 6847.6269243393035
GradientTime=22458
Likelihood=-6847.605796078449
Iteration 110: 6847.605796078449
GradientTime=22469
Likelihood=-6847.60593904803
GradientTime=22469
Likelihood=-6847.593267026806
Iteration 111: 6847.593267026806
GradientTime=22881
Likelihood=-6847.578943537101
Iteration 112: 6847.578943537101
GradientTime=22853
Likelihood=-6847.555094859063
Iteration 113: 6847.555094859063
GradientTime=22897
Likelihood=-6847.545874024866
Iteration 114: 6847.545874024866
GradientTime=24051
Likelihood=-6847.533124139488
Iteration 115: 6847.533124139488
GradientTime=23824
Likelihood=-6847.516882055052
Iteration 116: 6847.516882055052
GradientTime=22855
Likelihood=-6847.5070980703495
Iteration 117: 6847.5070980703495
GradientTime=22441
Likelihood=-6847.489911456652
Iteration 118: 6847.489911456652
GradientTime=23681
Likelihood=-6847.475635056656
Iteration 119: 6847.475635056656
GradientTime=22836
Likelihood=-6847.466893377176
Iteration 120: 6847.466893377176
GradientTime=22808
Likelihood=-6847.45477804769
Iteration 121: 6847.45477804769
GradientTime=22877
Likelihood=-6847.442967524182
Iteration 122: 6847.442967524182
GradientTime=22474
Likelihood=-6847.42569519448
Iteration 123: 6847.42569519448
GradientTime=23242
Likelihood=-6847.4091332304615
Iteration 124: 6847.4091332304615
GradientTime=22445
Likelihood=-6847.396291325448
Iteration 125: 6847.396291325448
GradientTime=22497
Likelihood=-6847.3862265640055
Iteration 126: 6847.3862265640055
GradientTime=22872
Likelihood=-6847.380560538098
Iteration 127: 6847.380560538098
BEST SCORE FOUND : -6847.380560538098
	Command being timed: "../target/release/gtr_optimize data/random/tree_64.nwk data/sim/alignment_64_50.fasta global"
	User time (seconds): 2.98
	System time (seconds): 0.04
	Percent of CPU this job got: 99%
	Elapsed (wall clock) time (h:mm:ss or m:ss): 0:03.04
	Average shared text size (kbytes): 0
	Average unshared data size (kbytes): 0
	Average stack size (kbytes): 0
	Average total size (kbytes): 0
	Maximum resident set size (kbytes): 25600
	Average resident set size (kbytes): 0
	Major (requiring I/O) page faults: 0
	Minor (reclaiming a frame) page faults: 11624
	Voluntary context switches: 406
	Involuntary context switches: 1056
	Swaps: 0
	File system inputs: 0
	File system outputs: 32
	Socket messages sent: 0
	Socket messages received: 0
	Signals delivered: 0
	Page size (bytes): 4096
	Exit status: 0
