# Supplementary material for: Phylograd: fast column-specific calculation of substitution model gradients
Source: BMC Bioinformatics. 2025 Dec 23;27:20. doi: 10.1186/s12859-025-06353-4 (PMC12836810; doi:10.1186/s12859-025-06353-4)
Supplement: Supplementary file 1 — (zip 4800 KB) [file 12859_2025_6353_MOESM1_ESM.zip › alignment_64_50_1.raxml.log]

RAxML-NG v. 1.2.2 released on 11.04.2024 by The Exelixis Lab.
Developed by: Alexey M. Kozlov and Alexandros Stamatakis.
Contributors: Diego Darriba, Tomas Flouri, Benoit Morel, Sarah Lutteropp, Ben Bettisworth, Julia Haag, Anastasis Togkousidis.
Latest version: https://github.com/amkozlov/raxml-ng
Questions/problems/suggestions? Please visit: https://groups.google.com/forum/#!forum/raxml

System: AMD EPYC 7742 64-Core Processor, 128 cores, 1007 GB RAM (allocated: 1 physical cores)

RAxML-NG was called at 08-Nov-2025 05:42:37 as follows:

raxml-ng --msa data/sim/alignment_64_50.fasta --model PROTGTR+FO --tree data/random/tree_64.nwk --evaluate --opt-branches off --threads 1 --redo --prefix data/sim/alignment_64_50_1.raxml.log

Analysis options:
  run mode: Evaluate tree likelihood
  start tree(s): user
  random seed: 1762576957
  tip-inner: OFF
  pattern compression: ON
  per-rate scalers: OFF
  site repeats: ON
  logLH epsilon: general: 0.100000, brlen-triplet: 1000.000000
  branch lengths: proportional (user-specified)
  SIMD kernels: AVX2
  parallelization: coarse-grained (auto), NONE/sequential

WARNING: Running in REDO mode: existing checkpoints are ignored, and all result files will be overwritten!

[00:00:00] Reading alignment from file: data/sim/alignment_64_50.fasta
[00:00:00] Loaded alignment with 64 taxa and 50 sites

Alignment comprises 1 partitions and 50 patterns

Partition 0: noname
Model: PROTGTR+FO
Alignment sites / patterns: 50 / 50
Gaps: 0.00 %
Invariant sites: 0.00 %


NOTE: Binary MSA file created: data/sim/alignment_64_50_1.raxml.log.raxml.rba

Parallelization scheme autoconfig: 1 worker(s) x 1 thread(s)

[00:00:00] Loading user starting tree(s) from: data/random/tree_64.nwk
Parallel reduction/worker buffer size: 1 KB  / 0 KB

[00:00:00] Data distribution: max. partitions/sites/weight per thread: 1 / 50 / 1000
[00:00:00] Data distribution: max. searches per worker: 1

Evaluating 1 trees

[00:00:00] Tree #1, initial LogLikelihood: -7871.587534

[00:00:00 -7871.587534] Initial branch length optimization
[00:00:00 -7871.587534] Model parameter optimization (eps = 0.100000)

[00:01:31] Tree #1, final logLikelihood: -6846.941394


Optimized model parameters:

   Partition 0: noname
   Rate heterogeneity: NONE
   Base frequencies (ML): 0.070045 0.053482 0.039843 0.052713 0.022801 0.037128 0.059069 0.057124 0.019837 0.068154 0.111007 0.062492 0.023423 0.042948 0.036252 0.063661 0.057043 0.015625 0.031703 0.075648 
   Substitution rates (ML): 29.093012 16.074052 26.062412 83.789104 4.865201 75.103214 111.152329 9.102896 0.001000 18.559545 34.935751 142.328162 0.001000 43.386478 286.723616 70.110737 0.001000 17.376623 92.186813 21.225514 3.833050 12.777813 177.820572 40.699113 0.001000 42.070576 0.001000 16.087008 216.867521 9.452436 0.001000 8.609838 55.140788 0.001000 0.001000 39.774889 26.018306 194.576701 37.159889 17.296994 30.380023 64.656208 305.669803 9.835535 0.001000 132.374624 67.843688 4.719195 0.001000 204.626879 5.541065 0.001000 0.001000 7.587919 23.133530 33.492692 230.602445 64.005169 32.888704 0.001000 0.001000 10.754403 0.001000 0.001000 42.535813 26.246862 15.728685 23.934611 43.220978 19.273137 0.001000 10.839825 0.001000 34.514641 0.001000 28.309515 0.001000 0.001000 7.163393 9.605742 38.306829 150.358068 38.349696 33.017488 52.761182 89.992569 8.887486 416.383247 3.937663 1.954211 315.246372 23.572955 42.189154 18.514240 107.364799 53.752230 0.001000 0.001000 0.001000 18.482147 50.209832 0.001000 6.750854 156.724887 0.001000 0.001000 1.760904 39.695503 29.860624 0.001000 24.420323 0.001000 0.001000 0.001000 5.619553 12.462400 0.001000 0.001000 6.165768 74.425421 0.001000 11.784102 3.453844 9.170163 20.461373 0.001000 19.966514 28.569225 0.001000 24.977345 18.972553 0.001000 0.001000 233.056239 0.001000 171.848021 0.001000 334.234143 135.092677 0.001000 0.001000 1.804207 0.001000 10.736986 601.337272 3.522811 212.959944 111.862446 2.756836 0.001000 45.101743 0.001000 37.511974 19.182676 56.253970 0.001000 38.677384 5.266188 56.404017 0.001000 10.938692 0.001000 0.001000 66.347211 0.001000 0.001000 0.001000 0.001000 70.078749 7.577398 0.001000 53.636448 119.098493 275.463428 0.001000 91.873665 53.698799 0.001000 22.695430 10.638637 382.865037 0.001000 13.535407 0.001000 0.001000 4.711286 90.540870 29.761862 15.936132 1.000000 


Final LogLikelihood: -6846.941394

AIC score: 14359.882788 / AICc score: 236803.882788 / BIC score: 14996.586449
Free parameters (model + branch lengths): 333

WARNING: Number of free parameters (K=333) is larger than alignment size (n=50).
         This might lead to overfitting and compromise tree inference results!


Best ML tree saved to: /mnt/vast-standard/home/blieser/u14285/phylo_grad_new/phylo_grad/benchmark_test/data/sim/alignment_64_50_1.raxml.log.raxml.bestTree
Optimized model saved to: /mnt/vast-standard/home/blieser/u14285/phylo_grad_new/phylo_grad/benchmark_test/data/sim/alignment_64_50_1.raxml.log.raxml.bestModel

Execution log saved to: /mnt/vast-standard/home/blieser/u14285/phylo_grad_new/phylo_grad/benchmark_test/data/sim/alignment_64_50_1.raxml.log.raxml.log

Analysis started: 08-Nov-2025 05:42:37 / finished: 08-Nov-2025 05:44:08

Elapsed time: 91.415 seconds

Consumed energy: 4.181 Wh

	Command being timed: "raxml-ng --msa data/sim/alignment_64_50.fasta --model PROTGTR+FO --tree data/random/tree_64.nwk --evaluate --opt-branches off --threads 1 --redo --prefix data/sim/alignment_64_50_1.raxml.log"
	User time (seconds): 90.79
	System time (seconds): 0.02
	Percent of CPU this job got: 99%
	Elapsed (wall clock) time (h:mm:ss or m:ss): 1:31.42
	Average shared text size (kbytes): 0
	Average unshared data size (kbytes): 0
	Average stack size (kbytes): 0
	Average total size (kbytes): 0
	Maximum resident set size (kbytes): 14732
	Average resident set size (kbytes): 0
	Major (requiring I/O) page faults: 0
	Minor (reclaiming a frame) page faults: 983
	Voluntary context switches: 91
	Involuntary context switches: 34528
	Swaps: 0
	File system inputs: 0
	File system outputs: 200
	Socket messages sent: 0
	Socket messages received: 0
	Signals delivered: 0
	Page size (bytes): 4096
	Exit status: 0
