# Supplementary material for: Phylograd: fast column-specific calculation of substitution model gradients
Source: BMC Bioinformatics. 2025 Dec 23;27:20. doi: 10.1186/s12859-025-06353-4 (PMC12836810; doi:10.1186/s12859-025-06353-4)
Supplement: Supplementary file 1 — (zip 4800 KB) [file 12859_2025_6353_MOESM1_ESM.zip › alignment_64_50_32.iqtree.log]

IQ-TREE version 3.0.1 for Linux x86 64-bit built Nov  7 2025
Developed by Bui Quang Minh, Thomas Wong, Nhan Ly-Trong, Huaiyan Ren
Contributed by Lam-Tung Nguyen, Dominik Schrempf, Chris Bielow,
Olga Chernomor, Michael Woodhams, Diep Thi Hoang, Heiko Schmidt

Host:    soe005 (AVX2, FMA3, 1007 GB RAM)
Command: ./iqtree3 -s data/sim/alignment_64_50.fasta -nt 32 --model GTR20+FO --redo -te data/random/tree_64.nwk -blfix -pre data/sim/alignment_64_50_32.iqtree.log
Seed:    204574 (Using SPRNG - Scalable Parallel Random Number Generator)
Time:    Fri Nov  7 17:27:27 2025
Kernel:  AVX+FMA - 32 threads (32 CPU cores detected)

Reading alignment file data/sim/alignment_64_50.fasta ... Fasta format detected
Reading fasta file: done in 0.000207485 secs using 78.08% CPU
Alignment most likely contains protein sequences
Constructing alignment: done in 0.000154293 secs using 98.51% CPU
Alignment has 64 sequences with 50 columns, 50 distinct patterns
50 parsimony-informative, 0 singleton sites, 0 constant sites
        Gap/Ambiguity  Composition  p-value
Analyzing sequences: done in 1.87512e-05 secs using 79.99% CPU
   1  Tip_0     0.00%    passed     68.82%
   2  Tip_27    0.00%    passed     65.84%
   3  Tip_45    0.00%    passed     36.69%
   4  Tip_46    0.00%    passed     87.75%
   5  Tip_47    0.00%    passed     54.45%
   6  Tip_48    0.00%    passed     85.68%
   7  Tip_12    0.00%    passed     84.04%
   8  Tip_55    0.00%    passed      6.43%
   9  Tip_60    0.00%    passed     61.82%
  10  Tip_61    0.00%    passed     28.40%
  11  Tip_37    0.00%    passed     60.93%
  12  Tip_32    0.00%    passed     84.77%
  13  Tip_33    0.00%    passed     63.91%
  14  Tip_9     0.00%    passed     77.25%
  15  Tip_3     0.00%    passed     98.05%
  16  Tip_53    0.00%    passed     52.73%
  17  Tip_54    0.00%    passed      8.52%
  18  Tip_14    0.00%    passed     33.66%
  19  Tip_4     0.00%    passed     59.47%
  20  Tip_8     0.00%    passed     44.31%
  21  Tip_35    0.00%    passed     44.71%
  22  Tip_36    0.00%    passed     32.69%
  23  Tip_16    0.00%    passed     51.71%
  24  Tip_42    0.00%    passed     18.36%
  25  Tip_50    0.00%    passed     42.35%
  26  Tip_51    0.00%    passed     82.69%
  27  Tip_49    0.00%    passed     43.43%
  28  Tip_26    0.00%    passed     84.95%
  29  Tip_58    0.00%    passed     36.17%
  30  Tip_59    0.00%    failed      2.37%
  31  Tip_2     0.00%    passed     96.63%
  32  Tip_62    0.00%    passed     74.09%
  33  Tip_63    0.00%    passed     18.54%
  34  Tip_52    0.00%    passed     22.77%
  35  Tip_28    0.00%    passed     59.32%
  36  Tip_5     0.00%    passed     79.94%
  37  Tip_18    0.00%    passed     15.60%
  38  Tip_29    0.00%    passed     62.98%
  39  Tip_30    0.00%    passed     66.12%
  40  Tip_6     0.00%    passed     66.81%
  41  Tip_7     0.00%    passed     85.72%
  42  Tip_13    0.00%    passed     74.32%
  43  Tip_22    0.00%    passed     16.01%
  44  Tip_24    0.00%    passed     65.21%
  45  Tip_25    0.00%    passed     12.18%
  46  Tip_56    0.00%    passed     31.76%
  47  Tip_57    0.00%    passed     22.91%
  48  Tip_21    0.00%    failed      3.43%
  49  Tip_40    0.00%    passed     74.12%
  50  Tip_41    0.00%    passed     45.23%
  51  Tip_17    0.00%    passed     63.43%
  52  Tip_38    0.00%    passed     90.40%
  53  Tip_39    0.00%    passed     72.46%
  54  Tip_31    0.00%    passed     99.23%
  55  Tip_23    0.00%    passed     43.23%
  56  Tip_43    0.00%    passed     81.64%
  57  Tip_44    0.00%    passed     56.18%
  58  Tip_34    0.00%    passed     61.77%
  59  Tip_15    0.00%    passed     73.77%
  60  Tip_19    0.00%    passed     30.99%
  61  Tip_20    0.00%    passed      5.35%
  62  Tip_10    0.00%    passed     55.74%
  63  Tip_11    0.00%    passed     19.02%
  64  Tip_1     0.00%    failed      1.37%
****  TOTAL     0.00%  3 sequences failed composition chi2 test (p-value<5%; df=19)
Checking for duplicate sequences: done in 0.000228975 secs using 90.84% CPU
Reading input tree file data/random/tree_64.nwk ...
WARNING: 32 threads for alignment length 50 will slow down analysis
WARNING: GTR20 model will estimate 189 substitution rates that might be overfitting!
WARNING: Please only use GTR20 with very large data and always test for model fit!

NOTE: 0 MB RAM (0 GB) is required!
WARNING: Number of threads seems too high for short alignments. Use -T AUTO to determine best number of threads.
Estimate model parameters (epsilon = 0.010)
1. Initial log-likelihood: -7647.756
2. Current log-likelihood: -6890.794
3. Current log-likelihood: -6857.914
4. Current log-likelihood: -6857.881
Optimal log-likelihood: -6857.881
Parameters optimization took 4 rounds (15.353 sec)

WARNING: Estimated model parameters are at boundary that can cause numerical instability!

Wrote distance file to... 
BEST SCORE FOUND : -6857.881
Total tree length: 64.281

Total number of iterations: 0
CPU time used for tree search: 0.000 sec (0h:0m:0s)
Wall-clock time used for tree search: 0.000 sec (0h:0m:0s)
Total CPU time used: 91.669 sec (0h:1m:31s)
Total wall-clock time used: 15.373 sec (0h:0m:15s)

Analysis results written to: 
  IQ-TREE report:                data/sim/alignment_64_50_32.iqtree.log.iqtree
  Maximum-likelihood tree:       data/sim/alignment_64_50_32.iqtree.log.treefile
  Screen log file:               data/sim/alignment_64_50_32.iqtree.log.log

Date and Time: Fri Nov  7 17:27:42 2025
	Command being timed: "./iqtree3 -s data/sim/alignment_64_50.fasta -nt 32 --model GTR20+FO --redo -te data/random/tree_64.nwk -blfix -pre data/sim/alignment_64_50_32.iqtree.log"
	User time (seconds): 91.78
	System time (seconds): 0.17
	Percent of CPU this job got: 596%
	Elapsed (wall clock) time (h:mm:ss or m:ss): 0:15.42
	Average shared text size (kbytes): 0
	Average unshared data size (kbytes): 0
	Average stack size (kbytes): 0
	Average total size (kbytes): 0
	Maximum resident set size (kbytes): 14276
	Average resident set size (kbytes): 0
	Major (requiring I/O) page faults: 0
	Minor (reclaiming a frame) page faults: 6821
	Voluntary context switches: 320
	Involuntary context switches: 35157
	Swaps: 0
	File system inputs: 0
	File system outputs: 128
	Socket messages sent: 0
	Socket messages received: 0
	Signals delivered: 0
	Page size (bytes): 4096
	Exit status: 0
