# Supplementary material for: Phylograd: fast column-specific calculation of substitution model gradients
Source: BMC Bioinformatics. 2025 Dec 23;27:20. doi: 10.1186/s12859-025-06353-4 (PMC12836810; doi:10.1186/s12859-025-06353-4)
Supplement: Supplementary file 1 — (zip 4800 KB) [file 12859_2025_6353_MOESM1_ESM.zip › alignment_64_50_32.phylograd.log]

GradientTime=25803
Likelihood=-7647.75632603544
Iteration 0: 7647.75632603544
Iteration 1: 7647.75632603544
GradientTime=7088
Likelihood=-7558.433199026221
Iteration 2: 7558.433199026221
GradientTime=5717
Likelihood=-7479.869813395472
Iteration 3: 7479.869813395472
GradientTime=5144
Likelihood=-7403.118703626363
GradientTime=5088
Likelihood=-7225.213158573434
Iteration 4: 7225.213158573434
GradientTime=5336
Likelihood=-7174.883315754033
Iteration 5: 7174.883315754033
GradientTime=5577
Likelihood=-7137.526164052423
Iteration 6: 7137.526164052423
GradientTime=4896
Likelihood=-7081.375040615955
Iteration 7: 7081.375040615955
GradientTime=5657
Likelihood=-7032.099336854555
Iteration 8: 7032.099336854555
GradientTime=5632
Likelihood=-6991.203431808638
Iteration 9: 6991.203431808638
GradientTime=4129
Likelihood=-6959.575203102576
Iteration 10: 6959.575203102576
GradientTime=6445
Likelihood=-6940.668215182831
Iteration 11: 6940.668215182831
GradientTime=4466
Likelihood=-6926.744320194989
Iteration 12: 6926.744320194989
GradientTime=4967
Likelihood=-6916.391319104435
Iteration 13: 6916.391319104435
GradientTime=4236
Likelihood=-6907.689398569189
Iteration 14: 6907.689398569189
GradientTime=5618
Likelihood=-6899.068386128228
Iteration 15: 6899.068386128228
GradientTime=4954
Likelihood=-6891.557078695625
Iteration 16: 6891.557078695625
GradientTime=3983
Likelihood=-6887.016718816188
Iteration 17: 6887.016718816188
GradientTime=4466
Likelihood=-6881.884432720116
Iteration 18: 6881.884432720116
GradientTime=5706
Likelihood=-6879.564962135111
Iteration 19: 6879.564962135111
GradientTime=4043
Likelihood=-6878.130667062703
Iteration 20: 6878.130667062703
GradientTime=4660
Likelihood=-6875.441795693621
Iteration 21: 6875.441795693621
GradientTime=5270
Likelihood=-6874.748307874543
Iteration 22: 6874.748307874543
GradientTime=4612
Likelihood=-6871.141857667441
Iteration 23: 6871.141857667441
GradientTime=5505
Likelihood=-6869.023466295588
Iteration 24: 6869.023466295588
GradientTime=4891
Likelihood=-6867.01340098203
Iteration 25: 6867.01340098203
GradientTime=3836
Likelihood=-6865.655364615579
Iteration 26: 6865.655364615579
GradientTime=4899
Likelihood=-6864.434149062202
Iteration 27: 6864.434149062202
GradientTime=5645
Likelihood=-6863.331342570579
Iteration 28: 6863.331342570579
GradientTime=4139
Likelihood=-6861.92373693742
Iteration 29: 6861.92373693742
GradientTime=4165
Likelihood=-6861.229501748573
Iteration 30: 6861.229501748573
GradientTime=5671
Likelihood=-6860.341650064935
Iteration 31: 6860.341650064935
GradientTime=4008
Likelihood=-6859.371704454559
Iteration 32: 6859.371704454559
GradientTime=4923
Likelihood=-6858.8635540227315
Iteration 33: 6858.8635540227315
GradientTime=5728
Likelihood=-6857.758137949415
Iteration 34: 6857.758137949415
GradientTime=4135
Likelihood=-6856.89984821803
Iteration 35: 6856.89984821803
GradientTime=5683
Likelihood=-6856.2924620040185
Iteration 36: 6856.2924620040185
GradientTime=4014
Likelihood=-6855.573315628848
Iteration 37: 6855.573315628848
GradientTime=4858
Likelihood=-6855.028687761337
Iteration 38: 6855.028687761337
GradientTime=5174
Likelihood=-6854.513997447702
Iteration 39: 6854.513997447702
GradientTime=5531
Likelihood=-6854.006067440438
Iteration 40: 6854.006067440438
GradientTime=3851
Likelihood=-6853.775592590337
Iteration 41: 6853.775592590337
GradientTime=4553
Likelihood=-6853.306113795287
Iteration 42: 6853.306113795287
GradientTime=4204
Likelihood=-6853.23478326091
Iteration 43: 6853.23478326091
GradientTime=4728
Likelihood=-6852.614354908486
Iteration 44: 6852.614354908486
GradientTime=3855
Likelihood=-6852.389585642176
Iteration 45: 6852.389585642176
GradientTime=5250
Likelihood=-6852.088384185305
Iteration 46: 6852.088384185305
GradientTime=5684
Likelihood=-6851.6942872488635
Iteration 47: 6851.6942872488635
GradientTime=4990
Likelihood=-6851.582253053144
Iteration 48: 6851.582253053144
GradientTime=4729
Likelihood=-6851.144501028827
Iteration 49: 6851.144501028827
GradientTime=4330
Likelihood=-6851.013990191325
Iteration 50: 6851.013990191325
GradientTime=4367
Likelihood=-6850.78459914831
Iteration 51: 6850.78459914831
GradientTime=5394
Likelihood=-6850.736125634963
Iteration 52: 6850.736125634963
GradientTime=4131
Likelihood=-6850.491869539643
Iteration 53: 6850.491869539643
GradientTime=3687
Likelihood=-6850.402335843473
Iteration 54: 6850.402335843473
GradientTime=4587
Likelihood=-6850.271371278824
Iteration 55: 6850.271371278824
GradientTime=4817
Likelihood=-6850.105628314003
Iteration 56: 6850.105628314003
GradientTime=4639
Likelihood=-6850.05288480229
Iteration 57: 6850.05288480229
GradientTime=4765
Likelihood=-6849.867331059231
Iteration 58: 6849.867331059231
GradientTime=5483
Likelihood=-6849.800628322252
Iteration 59: 6849.800628322252
GradientTime=5955
Likelihood=-6849.6941316704415
Iteration 60: 6849.6941316704415
GradientTime=3977
Likelihood=-6849.536365870391
Iteration 61: 6849.536365870391
GradientTime=3691
Likelihood=-6849.731841499698
GradientTime=4640
Likelihood=-6849.452673563914
Iteration 62: 6849.452673563914
GradientTime=3963
Likelihood=-6849.334428929538
Iteration 63: 6849.334428929538
GradientTime=4043
Likelihood=-6849.253072552073
Iteration 64: 6849.253072552073
GradientTime=4460
Likelihood=-6849.188991645201
Iteration 65: 6849.188991645201
GradientTime=4400
Likelihood=-6849.127309144128
Iteration 66: 6849.127309144128
GradientTime=5656
Likelihood=-6849.08335547998
Iteration 67: 6849.08335547998
GradientTime=3668
Likelihood=-6848.99287360053
Iteration 68: 6848.99287360053
GradientTime=3673
Likelihood=-6848.941156374985
Iteration 69: 6848.941156374985
GradientTime=4790
Likelihood=-6848.885208682925
Iteration 70: 6848.885208682925
GradientTime=4376
Likelihood=-6848.853486346251
Iteration 71: 6848.853486346251
GradientTime=5616
Likelihood=-6848.816253578156
Iteration 72: 6848.816253578156
GradientTime=4452
Likelihood=-6848.759306972786
Iteration 73: 6848.759306972786
GradientTime=5219
Likelihood=-6848.716815745461
Iteration 74: 6848.716815745461
GradientTime=4280
Likelihood=-6848.678842660673
Iteration 75: 6848.678842660673
GradientTime=4306
Likelihood=-6848.636186390275
Iteration 76: 6848.636186390275
GradientTime=4204
Likelihood=-6848.595999536083
Iteration 77: 6848.595999536083
GradientTime=4596
Likelihood=-6848.613597503796
GradientTime=4062
Likelihood=-6848.559759520369
Iteration 78: 6848.559759520369
GradientTime=5249
Likelihood=-6848.506044683004
Iteration 79: 6848.506044683004
GradientTime=4162
Likelihood=-6848.477036766061
Iteration 80: 6848.477036766061
GradientTime=5367
Likelihood=-6848.4285477085405
Iteration 81: 6848.4285477085405
GradientTime=4733
Likelihood=-6848.390246523627
Iteration 82: 6848.390246523627
GradientTime=5190
Likelihood=-6848.358207153222
Iteration 83: 6848.358207153222
GradientTime=4205
Likelihood=-6848.321425032821
Iteration 84: 6848.321425032821
GradientTime=3767
Likelihood=-6848.29408673479
Iteration 85: 6848.29408673479
GradientTime=4944
Likelihood=-6848.260610808052
Iteration 86: 6848.260610808052
GradientTime=4479
Likelihood=-6848.195468411133
Iteration 87: 6848.195468411133
GradientTime=5476
Likelihood=-6848.168841782107
Iteration 88: 6848.168841782107
GradientTime=4238
Likelihood=-6848.138415921765
Iteration 89: 6848.138415921765
GradientTime=4541
Likelihood=-6848.11382281511
Iteration 90: 6848.11382281511
GradientTime=5632
Likelihood=-6848.088768693952
Iteration 91: 6848.088768693952
GradientTime=4137
Likelihood=-6848.074595166763
Iteration 92: 6848.074595166763
GradientTime=5282
Likelihood=-6848.027579328668
Iteration 93: 6848.027579328668
GradientTime=5100
Likelihood=-6848.0091930219105
Iteration 94: 6848.0091930219105
GradientTime=4775
Likelihood=-6847.985324742873
Iteration 95: 6847.985324742873
GradientTime=5258
Likelihood=-6847.995109485998
GradientTime=4569
Likelihood=-6847.972432466123
Iteration 96: 6847.972432466123
GradientTime=4218
Likelihood=-6847.958145813094
Iteration 97: 6847.958145813094
GradientTime=4572
Likelihood=-6847.922415343073
Iteration 98: 6847.922415343073
GradientTime=5340
Likelihood=-6847.903411992159
Iteration 99: 6847.903411992159
GradientTime=4058
Likelihood=-6847.880541572848
Iteration 100: 6847.880541572848
GradientTime=4068
Likelihood=-6847.843095465788
Iteration 101: 6847.843095465788
GradientTime=4504
Likelihood=-6847.808881032305
Iteration 102: 6847.808881032305
GradientTime=4272
Likelihood=-6847.784109121587
Iteration 103: 6847.784109121587
GradientTime=6002
Likelihood=-6847.745165287502
Iteration 104: 6847.745165287502
GradientTime=5693
Likelihood=-6847.726734389605
Iteration 105: 6847.726734389605
GradientTime=4124
Likelihood=-6847.707357424451
Iteration 106: 6847.707357424451
GradientTime=5555
Likelihood=-6847.682495638475
Iteration 107: 6847.682495638475
GradientTime=4286
Likelihood=-6847.651293931675
Iteration 108: 6847.651293931675
GradientTime=4723
Likelihood=-6847.626924291349
Iteration 109: 6847.626924291349
GradientTime=4632
Likelihood=-6847.60579603814
Iteration 110: 6847.60579603814
GradientTime=5785
Likelihood=-6847.605938849819
GradientTime=5496
Likelihood=-6847.593266990752
Iteration 111: 6847.593266990752
GradientTime=5312
Likelihood=-6847.578943523573
Iteration 112: 6847.578943523573
GradientTime=4421
Likelihood=-6847.555094817417
Iteration 113: 6847.555094817417
GradientTime=4517
Likelihood=-6847.545874016483
Iteration 114: 6847.545874016483
GradientTime=5372
Likelihood=-6847.533124157033
Iteration 115: 6847.533124157033
GradientTime=3943
Likelihood=-6847.516882067937
Iteration 116: 6847.516882067937
GradientTime=4182
Likelihood=-6847.50709812395
Iteration 117: 6847.50709812395
GradientTime=4225
Likelihood=-6847.489911546804
Iteration 118: 6847.489911546804
GradientTime=5020
Likelihood=-6847.47563511903
Iteration 119: 6847.47563511903
GradientTime=5070
Likelihood=-6847.46689342888
Iteration 120: 6847.46689342888
GradientTime=3969
Likelihood=-6847.454778116879
Iteration 121: 6847.454778116879
GradientTime=4687
Likelihood=-6847.442967476741
Iteration 122: 6847.442967476741
GradientTime=4180
Likelihood=-6847.4256952026235
Iteration 123: 6847.4256952026235
GradientTime=3917
Likelihood=-6847.409133346807
Iteration 124: 6847.409133346807
GradientTime=4779
Likelihood=-6847.39629173546
Iteration 125: 6847.39629173546
GradientTime=5523
Likelihood=-6847.386226965712
Iteration 126: 6847.386226965712
GradientTime=3911
Likelihood=-6847.380561094314
Iteration 127: 6847.380561094314
BEST SCORE FOUND : -6847.380561094314
	Command being timed: "../target/release/gtr_optimize data/random/tree_64.nwk data/sim/alignment_64_50.fasta global"
	User time (seconds): 7.99
	System time (seconds): 1.96
	Percent of CPU this job got: 1469%
	Elapsed (wall clock) time (h:mm:ss or m:ss): 0:00.67
	Average shared text size (kbytes): 0
	Average unshared data size (kbytes): 0
	Average stack size (kbytes): 0
	Average total size (kbytes): 0
	Maximum resident set size (kbytes): 45968
	Average resident set size (kbytes): 0
	Major (requiring I/O) page faults: 0
	Minor (reclaiming a frame) page faults: 14269
	Voluntary context switches: 17060
	Involuntary context switches: 12505
	Swaps: 0
	File system inputs: 0
	File system outputs: 24
	Socket messages sent: 0
	Socket messages received: 0
	Signals delivered: 0
	Page size (bytes): 4096
	Exit status: 0
