# Supplementary material for: Phylograd: fast column-specific calculation of substitution model gradients
Source: BMC Bioinformatics. 2025 Dec 23;27:20. doi: 10.1186/s12859-025-06353-4 (PMC12836810; doi:10.1186/s12859-025-06353-4)
Supplement: Supplementary file 1 — (zip 4800 KB) [file 12859_2025_6353_MOESM1_ESM.zip › alignment_64_50_32.raxml.log]

RAxML-NG v. 1.2.2 released on 11.04.2024 by The Exelixis Lab.
Developed by: Alexey M. Kozlov and Alexandros Stamatakis.
Contributors: Diego Darriba, Tomas Flouri, Benoit Morel, Sarah Lutteropp, Ben Bettisworth, Julia Haag, Anastasis Togkousidis.
Latest version: https://github.com/amkozlov/raxml-ng
Questions/problems/suggestions? Please visit: https://groups.google.com/forum/#!forum/raxml

System: AMD EPYC 7742 64-Core Processor, 128 cores, 1007 GB RAM (allocated: 16 physical cores)

RAxML-NG was called at 08-Nov-2025 03:11:53 as follows:

raxml-ng --msa data/sim/alignment_64_50.fasta --model PROTGTR+FO --tree data/random/tree_64.nwk --evaluate --opt-branches off --threads 32 --redo --prefix data/sim/alignment_64_50_32.raxml.log

Analysis options:
  run mode: Evaluate tree likelihood
  start tree(s): user
  random seed: 1762567913
  tip-inner: OFF
  pattern compression: ON
  per-rate scalers: OFF
  site repeats: ON
  logLH epsilon: general: 0.100000, brlen-triplet: 1000.000000
  branch lengths: proportional (user-specified)
  SIMD kernels: AVX2
  parallelization: coarse-grained (auto), PTHREADS (32 threads), thread pinning: OFF

WARNING: Running in REDO mode: existing checkpoints are ignored, and all result files will be overwritten!

[00:00:00] Reading alignment from file: data/sim/alignment_64_50.fasta
[00:00:00] Loaded alignment with 64 taxa and 50 sites

Alignment comprises 1 partitions and 50 patterns

Partition 0: noname
Model: PROTGTR+FO
Alignment sites / patterns: 50 / 50
Gaps: 0.00 %
Invariant sites: 0.00 %


NOTE: Binary MSA file created: data/sim/alignment_64_50_32.raxml.log.raxml.rba

Parallelization scheme autoconfig: 1 worker(s) x 32 thread(s)

[00:00:00] Loading user starting tree(s) from: data/random/tree_64.nwk
Parallel reduction/worker buffer size: 1 KB  / 0 KB

[00:00:00] Data distribution: max. partitions/sites/weight per thread: 1 / 16 / 320
[00:00:00] Data distribution: max. searches per worker: 1

Evaluating 1 trees

[00:00:00] Tree #1, initial LogLikelihood: -7871.587534

[00:00:00 -7871.587534] Initial branch length optimization
[00:00:00 -7871.587534] Model parameter optimization (eps = 0.100000)

[00:01:59] Tree #1, final logLikelihood: -6846.891594


Optimized model parameters:

   Partition 0: noname
   Rate heterogeneity: NONE
   Base frequencies (ML): 0.070142 0.053517 0.039841 0.052679 0.022698 0.037129 0.059077 0.057152 0.019813 0.068389 0.111258 0.062524 0.023496 0.042903 0.036266 0.063714 0.057096 0.014776 0.031633 0.075897 
   Substitution rates (ML): 28.584991 15.988055 25.669157 82.893236 4.848081 73.965833 109.320949 8.912546 0.001000 18.166889 34.298061 139.820872 0.001000 42.726567 281.333196 69.405280 0.001000 17.142198 90.457217 20.883077 3.754773 12.661001 175.216741 40.031359 0.001000 41.459735 0.001000 15.809614 213.425116 9.314473 0.001000 8.468768 54.212548 0.001000 0.001000 39.254513 25.554540 191.791809 36.656923 17.271366 29.995204 63.664013 301.682209 9.628583 0.001000 130.122477 66.792047 4.704299 0.001000 201.036382 5.596523 0.001000 0.001000 7.472296 22.852421 32.876933 227.106639 63.044089 32.408094 0.001000 0.001000 10.664726 0.001000 0.001000 41.958611 25.879522 15.486767 24.848539 42.645586 18.988526 0.001000 10.807365 0.001000 34.327614 0.001000 28.223584 0.001000 0.001000 7.192067 9.614633 38.000275 149.064313 40.512680 32.597492 52.216797 88.705675 8.767181 410.669097 3.941023 1.897924 309.877572 23.204285 41.594912 18.251986 105.515338 52.933368 0.001000 0.001000 0.001000 18.214202 49.448049 0.001000 6.668424 154.112151 0.001000 0.001000 1.710730 38.953176 29.392708 0.001000 24.139281 0.001000 0.001000 0.001000 5.547987 12.289685 0.001000 0.001000 6.064133 73.168950 0.001000 12.112262 3.401429 9.026278 20.111104 0.001000 19.772161 28.075839 0.001000 24.631503 18.695236 0.001000 0.001000 230.613071 0.001000 168.118257 0.001000 327.262719 132.988647 0.001000 0.001000 2.052223 0.001000 10.549890 585.973065 3.461434 208.770461 110.043221 2.712350 0.001000 44.278548 0.001000 36.930154 19.171335 55.165181 0.001000 38.079547 5.292228 55.492368 0.001000 10.856203 0.001000 0.001000 65.221341 0.001000 0.001000 0.001000 0.001000 68.604944 7.486480 0.001000 52.855811 125.946494 272.035151 0.001000 90.371688 52.902857 0.001000 22.402728 10.438739 375.719720 0.001000 13.272542 0.001000 0.001000 4.599398 88.587045 31.297064 16.669119 1.000000 


Final LogLikelihood: -6846.891594

AIC score: 14359.783188 / AICc score: 236803.783188 / BIC score: 14996.486849
Free parameters (model + branch lengths): 333

WARNING: Number of free parameters (K=333) is larger than alignment size (n=50).
         This might lead to overfitting and compromise tree inference results!


Best ML tree saved to: /mnt/vast-standard/home/blieser/u14285/phylo_grad_new/phylo_grad/benchmark_test/data/sim/alignment_64_50_32.raxml.log.raxml.bestTree
Optimized model saved to: /mnt/vast-standard/home/blieser/u14285/phylo_grad_new/phylo_grad/benchmark_test/data/sim/alignment_64_50_32.raxml.log.raxml.bestModel

Execution log saved to: /mnt/vast-standard/home/blieser/u14285/phylo_grad_new/phylo_grad/benchmark_test/data/sim/alignment_64_50_32.raxml.log.raxml.log

Analysis started: 08-Nov-2025 03:11:53 / finished: 08-Nov-2025 03:13:53

Elapsed time: 119.544 seconds

Consumed energy: 8.286 Wh

	Command being timed: "raxml-ng --msa data/sim/alignment_64_50.fasta --model PROTGTR+FO --tree data/random/tree_64.nwk --evaluate --opt-branches off --threads 32 --redo --prefix data/sim/alignment_64_50_32.raxml.log"
	User time (seconds): 3790.97
	System time (seconds): 0.82
	Percent of CPU this job got: 3171%
	Elapsed (wall clock) time (h:mm:ss or m:ss): 1:59.55
	Average shared text size (kbytes): 0
	Average unshared data size (kbytes): 0
	Average stack size (kbytes): 0
	Average total size (kbytes): 0
	Maximum resident set size (kbytes): 31356
	Average resident set size (kbytes): 0
	Major (requiring I/O) page faults: 0
	Minor (reclaiming a frame) page faults: 51133
	Voluntary context switches: 603
	Involuntary context switches: 1449055
	Swaps: 0
	File system inputs: 0
	File system outputs: 200
	Socket messages sent: 0
	Socket messages received: 0
	Signals delivered: 0
	Page size (bytes): 4096
	Exit status: 0
