# Supplementary material for: Phylograd: fast column-specific calculation of substitution model gradients
Source: BMC Bioinformatics. 2025 Dec 23;27:20. doi: 10.1186/s12859-025-06353-4 (PMC12836810; doi:10.1186/s12859-025-06353-4)
Supplement: Supplementary file 1 — (zip 4800 KB) [file 12859_2025_6353_MOESM1_ESM.zip › alignment_64_50_5.single_iqtree.log]

IQ-TREE version 3.0.1 for Linux x86 64-bit built Nov  7 2025
Developed by Bui Quang Minh, Thomas Wong, Nhan Ly-Trong, Huaiyan Ren
Contributed by Lam-Tung Nguyen, Dominik Schrempf, Chris Bielow,
Olga Chernomor, Michael Woodhams, Diep Thi Hoang, Heiko Schmidt

Host:    soe003 (AVX2, FMA3, 1007 GB RAM)
Command: ./iqtree3 -s data/sim/alignment_64_50.fasta -nt 5 -q data/partition_50_iqtree.txt --redo -te data/random/tree_64.nwk -blfix -pre data/sim/alignment_64_50_5.single_iqtree.log
Seed:    146839 (Using SPRNG - Scalable Parallel Random Number Generator)
Time:    Sat Nov  8 16:47:54 2025
Kernel:  AVX+FMA - 5 threads (6 CPU cores detected)

Reading partition model file data/partition_50_iqtree.txt ...
Reading alignment file data/sim/alignment_64_50.fasta ... Fasta format detected
Reading fasta file: done in 0.000204518 secs using 7.823% CPU
Alignment most likely contains protein sequences
Constructing alignment: done in 0.000263669 secs using 662.6% CPU
Alignment has 64 sequences with 50 columns, 50 distinct patterns
50 parsimony-informative, 0 singleton sites, 0 constant sites
        Gap/Ambiguity  Composition  p-value
Analyzing sequences: done in 2.13012e-05 secs using 84.5% CPU
   1  Tip_0     0.00%    passed     68.82%
   2  Tip_27    0.00%    passed     65.84%
   3  Tip_45    0.00%    passed     36.69%
   4  Tip_46    0.00%    passed     87.75%
   5  Tip_47    0.00%    passed     54.45%
   6  Tip_48    0.00%    passed     85.68%
   7  Tip_12    0.00%    passed     84.04%
   8  Tip_55    0.00%    passed      6.43%
   9  Tip_60    0.00%    passed     61.82%
  10  Tip_61    0.00%    passed     28.40%
  11  Tip_37    0.00%    passed     60.93%
  12  Tip_32    0.00%    passed     84.77%
  13  Tip_33    0.00%    passed     63.91%
  14  Tip_9     0.00%    passed     77.25%
  15  Tip_3     0.00%    passed     98.05%
  16  Tip_53    0.00%    passed     52.73%
  17  Tip_54    0.00%    passed      8.52%
  18  Tip_14    0.00%    passed     33.66%
  19  Tip_4     0.00%    passed     59.47%
  20  Tip_8     0.00%    passed     44.31%
  21  Tip_35    0.00%    passed     44.71%
  22  Tip_36    0.00%    passed     32.69%
  23  Tip_16    0.00%    passed     51.71%
  24  Tip_42    0.00%    passed     18.36%
  25  Tip_50    0.00%    passed     42.35%
  26  Tip_51    0.00%    passed     82.69%
  27  Tip_49    0.00%    passed     43.43%
  28  Tip_26    0.00%    passed     84.95%
  29  Tip_58    0.00%    passed     36.17%
  30  Tip_59    0.00%    failed      2.37%
  31  Tip_2     0.00%    passed     96.63%
  32  Tip_62    0.00%    passed     74.09%
  33  Tip_63    0.00%    passed     18.54%
  34  Tip_52    0.00%    passed     22.77%
  35  Tip_28    0.00%    passed     59.32%
  36  Tip_5     0.00%    passed     79.94%
  37  Tip_18    0.00%    passed     15.60%
  38  Tip_29    0.00%    passed     62.98%
  39  Tip_30    0.00%    passed     66.12%
  40  Tip_6     0.00%    passed     66.81%
  41  Tip_7     0.00%    passed     85.72%
  42  Tip_13    0.00%    passed     74.32%
  43  Tip_22    0.00%    passed     16.01%
  44  Tip_24    0.00%    passed     65.21%
  45  Tip_25    0.00%    passed     12.18%
  46  Tip_56    0.00%    passed     31.76%
  47  Tip_57    0.00%    passed     22.91%
  48  Tip_21    0.00%    failed      3.43%
  49  Tip_40    0.00%    passed     74.12%
  50  Tip_41    0.00%    passed     45.23%
  51  Tip_17    0.00%    passed     63.43%
  52  Tip_38    0.00%    passed     90.40%
  53  Tip_39    0.00%    passed     72.46%
  54  Tip_31    0.00%    passed     99.23%
  55  Tip_23    0.00%    passed     43.23%
  56  Tip_43    0.00%    passed     81.64%
  57  Tip_44    0.00%    passed     56.18%
  58  Tip_34    0.00%    passed     61.77%
  59  Tip_15    0.00%    passed     73.77%
  60  Tip_19    0.00%    passed     30.99%
  61  Tip_20    0.00%    passed      5.35%
  62  Tip_10    0.00%    passed     55.74%
  63  Tip_11    0.00%    passed     19.02%
  64  Tip_1     0.00%    failed      1.37%
****  TOTAL     0.00%  3 sequences failed composition chi2 test (p-value<5%; df=19)

Partition file is not in NEXUS format, assuming RAxML-style partition file...
Subset	Type	Seqs	Sites	Infor	Invar	Model	Name
1	AA	64	1	1	0	GTR20+FO	col1
2	AA	64	1	1	0	GTR20+FO	col2
3	AA	64	1	1	0	GTR20+FO	col3
4	AA	64	1	1	0	GTR20+FO	col4
5	AA	64	1	1	0	GTR20+FO	col5
6	AA	64	1	1	0	GTR20+FO	col6
7	AA	64	1	1	0	GTR20+FO	col7
8	AA	64	1	1	0	GTR20+FO	col8
9	AA	64	1	1	0	GTR20+FO	col9
10	AA	64	1	1	0	GTR20+FO	col10
11	AA	64	1	1	0	GTR20+FO	col11
12	AA	64	1	1	0	GTR20+FO	col12
13	AA	64	1	1	0	GTR20+FO	col13
14	AA	64	1	1	0	GTR20+FO	col14
15	AA	64	1	1	0	GTR20+FO	col15
16	AA	64	1	1	0	GTR20+FO	col16
17	AA	64	1	1	0	GTR20+FO	col17
18	AA	64	1	1	0	GTR20+FO	col18
19	AA	64	1	1	0	GTR20+FO	col19
20	AA	64	1	1	0	GTR20+FO	col20
21	AA	64	1	1	0	GTR20+FO	col21
22	AA	64	1	1	0	GTR20+FO	col22
23	AA	64	1	1	0	GTR20+FO	col23
24	AA	64	1	1	0	GTR20+FO	col24
25	AA	64	1	1	0	GTR20+FO	col25
26	AA	64	1	1	0	GTR20+FO	col26
27	AA	64	1	1	0	GTR20+FO	col27
28	AA	64	1	1	0	GTR20+FO	col28
29	AA	64	1	1	0	GTR20+FO	col29
30	AA	64	1	1	0	GTR20+FO	col30
31	AA	64	1	1	0	GTR20+FO	col31
32	AA	64	1	1	0	GTR20+FO	col32
33	AA	64	1	1	0	GTR20+FO	col33
34	AA	64	1	1	0	GTR20+FO	col34
35	AA	64	1	1	0	GTR20+FO	col35
36	AA	64	1	1	0	GTR20+FO	col36
37	AA	64	1	1	0	GTR20+FO	col37
38	AA	64	1	1	0	GTR20+FO	col38
39	AA	64	1	1	0	GTR20+FO	col39
40	AA	64	1	1	0	GTR20+FO	col40
41	AA	64	1	1	0	GTR20+FO	col41
42	AA	64	1	1	0	GTR20+FO	col42
43	AA	64	1	1	0	GTR20+FO	col43
44	AA	64	1	1	0	GTR20+FO	col44
45	AA	64	1	1	0	GTR20+FO	col45
46	AA	64	1	1	0	GTR20+FO	col46
47	AA	64	1	1	0	GTR20+FO	col47
48	AA	64	1	1	0	GTR20+FO	col48
49	AA	64	1	1	0	GTR20+FO	col49
50	AA	64	1	1	0	GTR20+FO	col50
Degree of missing data: 0.000
Info: multi-threading strategy over partitions
WARNING: 5 states (see below) not observed in partition 1
WARNING: State(s) C, H, M, W, Y not present in partition 1 and may cause numerical problems
WARNING: 5 states (see below) not observed in partition 2
WARNING: State(s) R, C, H, M, W not present in partition 2 and may cause numerical problems
WARNING: 4 states (see below) not observed in partition 3
WARNING: State(s) C, K, M, S not present in partition 3 and may cause numerical problems
WARNING: 5 states (see below) not observed in partition 4
WARNING: State(s) R, Q, E, W, Y not present in partition 4 and may cause numerical problems
WARNING: 5 states (see below) not observed in partition 5
WARNING: State(s) C, Q, H, W, Y not present in partition 5 and may cause numerical problems
WARNING: 5 states (see below) not observed in partition 6
WARNING: State(s) R, N, C, Q, P not present in partition 6 and may cause numerical problems
WARNING: 4 states (see below) not observed in partition 7
WARNING: State(s) H, P, W, V not present in partition 7 and may cause numerical problems
WARNING: 4 states (see below) not observed in partition 8
WARNING: State(s) C, E, G, W not present in partition 8 and may cause numerical problems
WARNING: 1 states (see below) not observed in partition 9
WARNING: State(s) W not present in partition 9 and may cause numerical problems
WARNING: 5 states (see below) not observed in partition 10
WARNING: State(s) N, Q, H, M, W not present in partition 10 and may cause numerical problems
WARNING: 6 states (see below) not observed in partition 11
WARNING: State(s) D, E, H, F, W, Y not present in partition 11 and may cause numerical problems
WARNING: 7 states (see below) not observed in partition 12
WARNING: State(s) R, D, C, H, P, W, Y not present in partition 12 and may cause numerical problems
WARNING: 5 states (see below) not observed in partition 13
WARNING: State(s) N, D, Q, H, P not present in partition 13 and may cause numerical problems
WARNING: 4 states (see below) not observed in partition 14
WARNING: State(s) I, L, F, W not present in partition 14 and may cause numerical problems
WARNING: 3 states (see below) not observed in partition 15
WARNING: State(s) F, P, W not present in partition 15 and may cause numerical problems
WARNING: 3 states (see below) not observed in partition 16
WARNING: State(s) N, H, W not present in partition 16 and may cause numerical problems
WARNING: 6 states (see below) not observed in partition 17
WARNING: State(s) N, C, M, F, P, W not present in partition 17 and may cause numerical problems
WARNING: 4 states (see below) not observed in partition 18
WARNING: State(s) R, Q, K, W not present in partition 18 and may cause numerical problems
WARNING: 7 states (see below) not observed in partition 19
WARNING: State(s) C, H, L, M, F, W, Y not present in partition 19 and may cause numerical problems
WARNING: 8 states (see below) not observed in partition 20
WARNING: State(s) A, N, D, C, E, G, H, M not present in partition 20 and may cause numerical problems
WARNING: 5 states (see below) not observed in partition 21
WARNING: State(s) D, H, P, W, Y not present in partition 21 and may cause numerical problems
WARNING: 5 states (see below) not observed in partition 22
WARNING: State(s) M, F, P, W, Y not present in partition 22 and may cause numerical problems
WARNING: 4 states (see below) not observed in partition 23
WARNING: State(s) D, E, G, H not present in partition 23 and may cause numerical problems
WARNING: 5 states (see below) not observed in partition 24
WARNING: State(s) N, C, G, F, W not present in partition 24 and may cause numerical problems
WARNING: 3 states (see below) not observed in partition 25
WARNING: State(s) C, P, W not present in partition 25 and may cause numerical problems
WARNING: 5 states (see below) not observed in partition 26
WARNING: State(s) C, H, I, W, Y not present in partition 26 and may cause numerical problems
WARNING: 12 states (see below) not observed in partition 27
WARNING: State(s) A, R, N, D, C, Q, E, G, H, K, P, S not present in partition 27 and may cause numerical problems
WARNING: 2 states (see below) not observed in partition 28
WARNING: State(s) C, Y not present in partition 28 and may cause numerical problems
WARNING: 7 states (see below) not observed in partition 29
WARNING: State(s) D, C, I, M, F, P, W not present in partition 29 and may cause numerical problems
WARNING: 5 states (see below) not observed in partition 30
WARNING: State(s) H, P, T, W, Y not present in partition 30 and may cause numerical problems
WARNING: 6 states (see below) not observed in partition 31
WARNING: State(s) C, G, H, F, W, Y not present in partition 31 and may cause numerical problems
WARNING: 7 states (see below) not observed in partition 32
WARNING: State(s) E, H, F, T, W, Y, V not present in partition 32 and may cause numerical problems
WARNING: 4 states (see below) not observed in partition 33
WARNING: State(s) D, M, F, P not present in partition 33 and may cause numerical problems
WARNING: 5 states (see below) not observed in partition 34
WARNING: State(s) C, H, I, M, F not present in partition 34 and may cause numerical problems
WARNING: 7 states (see below) not observed in partition 35
WARNING: State(s) R, D, C, E, H, W, Y not present in partition 35 and may cause numerical problems
WARNING: 6 states (see below) not observed in partition 36
WARNING: State(s) G, K, M, F, W, Y not present in partition 36 and may cause numerical problems
WARNING: 3 states (see below) not observed in partition 37
WARNING: State(s) C, M, W not present in partition 37 and may cause numerical problems
WARNING: 3 states (see below) not observed in partition 38
WARNING: State(s) H, M, W not present in partition 38 and may cause numerical problems
WARNING: 4 states (see below) not observed in partition 39
WARNING: State(s) N, G, M, W not present in partition 39 and may cause numerical problems
WARNING: 5 states (see below) not observed in partition 40
WARNING: State(s) H, I, L, W, Y not present in partition 40 and may cause numerical problems
WARNING: 6 states (see below) not observed in partition 41
WARNING: State(s) D, G, P, S, T, W not present in partition 41 and may cause numerical problems
WARNING: 9 states (see below) not observed in partition 42
WARNING: State(s) N, Q, E, G, H, K, S, W, Y not present in partition 42 and may cause numerical problems
WARNING: 6 states (see below) not observed in partition 43
WARNING: State(s) D, Q, H, M, S, W not present in partition 43 and may cause numerical problems
WARNING: 3 states (see below) not observed in partition 44
WARNING: State(s) C, F, W not present in partition 44 and may cause numerical problems
WARNING: 5 states (see below) not observed in partition 45
WARNING: State(s) I, F, P, W, Y not present in partition 45 and may cause numerical problems
WARNING: 3 states (see below) not observed in partition 46
WARNING: State(s) C, I, W not present in partition 46 and may cause numerical problems
WARNING: 2 states (see below) not observed in partition 47
WARNING: State(s) R, W not present in partition 47 and may cause numerical problems
WARNING: 7 states (see below) not observed in partition 48
WARNING: State(s) R, C, E, H, S, W, Y not present in partition 48 and may cause numerical problems
WARNING: 4 states (see below) not observed in partition 49
WARNING: State(s) F, P, S, W not present in partition 49 and may cause numerical problems
WARNING: 2 states (see below) not observed in partition 50
WARNING: State(s) Q, M not present in partition 50 and may cause numerical problems
Reading input tree file data/random/tree_64.nwk ...
WARNING: GTR20 model will estimate 189 substitution rates that might be overfitting!
WARNING: Please only use GTR20 with very large data and always test for model fit!
WARNING: GTR20 model will estimate 189 substitution rates that might be overfitting!
WARNING: Please only use GTR20 with very large data and always test for model fit!
WARNING: GTR20 model will estimate 189 substitution rates that might be overfitting!
WARNING: Please only use GTR20 with very large data and always test for model fit!
WARNING: GTR20 model will estimate 189 substitution rates that might be overfitting!
WARNING: Please only use GTR20 with very large data and always test for model fit!
WARNING: GTR20 model will estimate 189 substitution rates that might be overfitting!
WARNING: Please only use GTR20 with very large data and always test for model fit!
WARNING: GTR20 model will estimate 189 substitution rates that might be overfitting!
WARNING: Please only use GTR20 with very large data and always test for model fit!
WARNING: GTR20 model will estimate 189 substitution rates that might be overfitting!
WARNING: Please only use GTR20 with very large data and always test for model fit!
WARNING: GTR20 model will estimate 189 substitution rates that might be overfitting!
WARNING: Please only use GTR20 with very large data and always test for model fit!
WARNING: GTR20 model will estimate 189 substitution rates that might be overfitting!
WARNING: Please only use GTR20 with very large data and always test for model fit!
WARNING: GTR20 model will estimate 189 substitution rates that might be overfitting!
WARNING: Please only use GTR20 with very large data and always test for model fit!
WARNING: GTR20 model will estimate 189 substitution rates that might be overfitting!
WARNING: Please only use GTR20 with very large data and always test for model fit!
WARNING: GTR20 model will estimate 189 substitution rates that might be overfitting!
WARNING: Please only use GTR20 with very large data and always test for model fit!
WARNING: GTR20 model will estimate 189 substitution rates that might be overfitting!
WARNING: Please only use GTR20 with very large data and always test for model fit!
WARNING: GTR20 model will estimate 189 substitution rates that might be overfitting!
WARNING: Please only use GTR20 with very large data and always test for model fit!
WARNING: GTR20 model will estimate 189 substitution rates that might be overfitting!
WARNING: Please only use GTR20 with very large data and always test for model fit!
WARNING: GTR20 model will estimate 189 substitution rates that might be overfitting!
WARNING: Please only use GTR20 with very large data and always test for model fit!
WARNING: GTR20 model will estimate 189 substitution rates that might be overfitting!
WARNING: Please only use GTR20 with very large data and always test for model fit!
WARNING: GTR20 model will estimate 189 substitution rates that might be overfitting!
WARNING: Please only use GTR20 with very large data and always test for model fit!
WARNING: GTR20 model will estimate 189 substitution rates that might be overfitting!
WARNING: Please only use GTR20 with very large data and always test for model fit!
WARNING: GTR20 model will estimate 189 substitution rates that might be overfitting!
WARNING: Please only use GTR20 with very large data and always test for model fit!
WARNING: GTR20 model will estimate 189 substitution rates that might be overfitting!
WARNING: Please only use GTR20 with very large data and always test for model fit!
WARNING: GTR20 model will estimate 189 substitution rates that might be overfitting!
WARNING: Please only use GTR20 with very large data and always test for model fit!
WARNING: GTR20 model will estimate 189 substitution rates that might be overfitting!
WARNING: Please only use GTR20 with very large data and always test for model fit!
WARNING: GTR20 model will estimate 189 substitution rates that might be overfitting!
WARNING: Please only use GTR20 with very large data and always test for model fit!
WARNING: GTR20 model will estimate 189 substitution rates that might be overfitting!
WARNING: Please only use GTR20 with very large data and always test for model fit!
WARNING: GTR20 model will estimate 189 substitution rates that might be overfitting!
WARNING: Please only use GTR20 with very large data and always test for model fit!
WARNING: GTR20 model will estimate 189 substitution rates that might be overfitting!
WARNING: Please only use GTR20 with very large data and always test for model fit!
WARNING: GTR20 model will estimate 189 substitution rates that might be overfitting!
WARNING: Please only use GTR20 with very large data and always test for model fit!
WARNING: GTR20 model will estimate 189 substitution rates that might be overfitting!
WARNING: Please only use GTR20 with very large data and always test for model fit!
WARNING: GTR20 model will estimate 189 substitution rates that might be overfitting!
WARNING: Please only use GTR20 with very large data and always test for model fit!
WARNING: GTR20 model will estimate 189 substitution rates that might be overfitting!
WARNING: Please only use GTR20 with very large data and always test for model fit!
WARNING: GTR20 model will estimate 189 substitution rates that might be overfitting!
WARNING: Please only use GTR20 with very large data and always test for model fit!
WARNING: GTR20 model will estimate 189 substitution rates that might be overfitting!
WARNING: Please only use GTR20 with very large data and always test for model fit!
WARNING: GTR20 model will estimate 189 substitution rates that might be overfitting!
WARNING: Please only use GTR20 with very large data and always test for model fit!
WARNING: GTR20 model will estimate 189 substitution rates that might be overfitting!
WARNING: Please only use GTR20 with very large data and always test for model fit!
WARNING: GTR20 model will estimate 189 substitution rates that might be overfitting!
WARNING: Please only use GTR20 with very large data and always test for model fit!
WARNING: GTR20 model will estimate 189 substitution rates that might be overfitting!
WARNING: Please only use GTR20 with very large data and always test for model fit!
WARNING: GTR20 model will estimate 189 substitution rates that might be overfitting!
WARNING: Please only use GTR20 with very large data and always test for model fit!
WARNING: GTR20 model will estimate 189 substitution rates that might be overfitting!
WARNING: Please only use GTR20 with very large data and always test for model fit!
WARNING: GTR20 model will estimate 189 substitution rates that might be overfitting!
WARNING: Please only use GTR20 with very large data and always test for model fit!
WARNING: GTR20 model will estimate 189 substitution rates that might be overfitting!
WARNING: Please only use GTR20 with very large data and always test for model fit!
WARNING: GTR20 model will estimate 189 substitution rates that might be overfitting!
WARNING: Please only use GTR20 with very large data and always test for model fit!
WARNING: GTR20 model will estimate 189 substitution rates that might be overfitting!
WARNING: Please only use GTR20 with very large data and always test for model fit!
WARNING: GTR20 model will estimate 189 substitution rates that might be overfitting!
WARNING: Please only use GTR20 with very large data and always test for model fit!
WARNING: GTR20 model will estimate 189 substitution rates that might be overfitting!
WARNING: Please only use GTR20 with very large data and always test for model fit!
WARNING: GTR20 model will estimate 189 substitution rates that might be overfitting!
WARNING: Please only use GTR20 with very large data and always test for model fit!
WARNING: GTR20 model will estimate 189 substitution rates that might be overfitting!
WARNING: Please only use GTR20 with very large data and always test for model fit!
WARNING: GTR20 model will estimate 189 substitution rates that might be overfitting!
WARNING: Please only use GTR20 with very large data and always test for model fit!
WARNING: GTR20 model will estimate 189 substitution rates that might be overfitting!
WARNING: Please only use GTR20 with very large data and always test for model fit!
WARNING: GTR20 model will estimate 189 substitution rates that might be overfitting!
WARNING: Please only use GTR20 with very large data and always test for model fit!

NOTE: 12 MB RAM (0 GB) is required!
WARNING: Number of threads seems too high for short alignments. Use -T AUTO to determine best number of threads.
Estimate model parameters (epsilon = 0.010)
Initial log-likelihood: -6961.583
Current log-likelihood at step 1: -6887.260
Current log-likelihood at step 2: -6886.708
Current log-likelihood at step 3: -6886.570
Current log-likelihood at step 4: -6886.533
Current log-likelihood at step 5: -6886.347
Current log-likelihood at step 6: -6886.328
Current log-likelihood at step 7: -6886.315
Current log-likelihood at step 8: -6886.306
Parameters optimization took 7 rounds (4.575 sec)


WARNING: Estimated model parameters are at boundary that can cause numerical instability!

Wrote distance file to... 
Partition information was printed to data/sim/alignment_64_50_5.single_iqtree.log.best_model.nex
BEST SCORE FOUND : -6886.306
Total tree length: 64.281

Total number of iterations: 0
CPU time used for tree search: 0.000 sec (0h:0m:0s)
Wall-clock time used for tree search: 0.000 sec (0h:0m:0s)
Total CPU time used: 20.381 sec (0h:0m:20s)
Total wall-clock time used: 4.644 sec (0h:0m:4s)

Analysis results written to: 
  IQ-TREE report:                data/sim/alignment_64_50_5.single_iqtree.log.iqtree
  Maximum-likelihood tree:       data/sim/alignment_64_50_5.single_iqtree.log.treefile
  Screen log file:               data/sim/alignment_64_50_5.single_iqtree.log.log

Date and Time: Sat Nov  8 16:47:59 2025
	Command being timed: "./iqtree3 -s data/sim/alignment_64_50.fasta -nt 5 -q data/partition_50_iqtree.txt --redo -te data/random/tree_64.nwk -blfix -pre data/sim/alignment_64_50_5.single_iqtree.log"
	User time (seconds): 22.11
	System time (seconds): 0.26
	Percent of CPU this job got: 441%
	Elapsed (wall clock) time (h:mm:ss or m:ss): 0:05.06
	Average shared text size (kbytes): 0
	Average unshared data size (kbytes): 0
	Average stack size (kbytes): 0
	Average total size (kbytes): 0
	Maximum resident set size (kbytes): 67720
	Average resident set size (kbytes): 0
	Major (requiring I/O) page faults: 10
	Minor (reclaiming a frame) page faults: 10959
	Voluntary context switches: 289
	Involuntary context switches: 8466
	Swaps: 0
	File system inputs: 0
	File system outputs: 376
	Socket messages sent: 0
	Socket messages received: 0
	Signals delivered: 0
	Page size (bytes): 4096
	Exit status: 0
