# Supplementary material for: Phylograd: fast column-specific calculation of substitution model gradients
Source: BMC Bioinformatics. 2025 Dec 23;27:20. doi: 10.1186/s12859-025-06353-4 (PMC12836810; doi:10.1186/s12859-025-06353-4)
Supplement: Supplementary file 1 — (zip 4800 KB) [file 12859_2025_6353_MOESM1_ESM.zip › alignment_64_50_5.single_phylograd.log]

Likelihood=-162.10414281789943
Iteration 0: 162.10414281789943
Iteration 1: 162.10414281789943
Likelihood=-149.70344328639197
Iteration 0: 149.70344328639197
Iteration 1: 149.70344328639197
Likelihood=-167.51910288327176
Iteration 0: 167.51910288327176
Iteration 1: 167.51910288327176
Likelihood=-156.80322501333453
Iteration 0: 156.80322501333453
Iteration 1: 156.80322501333453
Likelihood=-162.30277655748134
Iteration 0: 162.30277655748134
Iteration 1: 162.30277655748134
Likelihood=-141.69412791235527
Iteration 2: 141.69412791235527
Likelihood=-154.56638013663255
Iteration 2: 154.56638013663255
Likelihood=-157.88191395809045
Iteration 2: 157.88191395809045
Likelihood=-149.70934496599003
Iteration 2: 149.70934496599003
Likelihood=-152.214506571795
Iteration 2: 152.214506571795
Likelihood=-135.37252437410268
Iteration 3: 135.37252437410268
Likelihood=-148.55089882113214
Iteration 3: 148.55089882113214
Likelihood=-150.50851598393487
Iteration 3: 150.50851598393487
Likelihood=-130.44089269732797
Iteration 4: 130.44089269732797
Likelihood=-144.2354763434385
Iteration 3: 144.2354763434385
Likelihood=-144.37431440143695
Iteration 3: 144.37431440143695
Likelihood=-126.440524221004
Iteration 5: 126.440524221004
Likelihood=-143.64084017932598
Iteration 4: 143.64084017932598
Likelihood=-145.01421579995136
Iteration 4: 145.01421579995136
Likelihood=-139.93818509844695
Iteration 4: 139.93818509844695
Likelihood=-138.5777712324031
Iteration 4: 138.5777712324031
Likelihood=-123.03103557406159
Likelihood=-139.51558388731118
Iteration 5: 139.51558388731118
Likelihood=-140.76352956930717
Iteration 5: 140.76352956930717
Likelihood=-113.70538530162912
Iteration 6: 113.70538530162912
Likelihood=-136.32747575605177
Iteration 5: 136.32747575605177
Likelihood=-134.1339537272039
Iteration 5: 134.1339537272039
Likelihood=-112.02139731202038
Iteration 7: 112.02139731202038
Likelihood=-135.98295100814906
Iteration 6: 135.98295100814906
Likelihood=-137.35321688322887
Iteration 6: 137.35321688322887
Likelihood=-133.1314068225972
Likelihood=-130.58389050451203
Iteration 6: 130.58389050451203
Likelihood=-110.66558046670428
Iteration 8: 110.66558046670428
Likelihood=-132.91200175097816
Likelihood=-134.51246324191803
Iteration 7: 134.51246324191803
Likelihood=-109.27083154668247
Iteration 9: 109.27083154668247
Likelihood=-123.57770101883048
Iteration 6: 123.57770101883048
Likelihood=-127.69117126977387
Iteration 7: 127.69117126977387
Likelihood=-108.00573319313523
Iteration 10: 108.00573319313523
Likelihood=-124.12495149912623
Iteration 7: 124.12495149912623
Likelihood=-132.10223162987333
Iteration 8: 132.10223162987333
Likelihood=-121.6816654178703
Iteration 7: 121.6816654178703
Likelihood=-125.30229203337078
Iteration 8: 125.30229203337078
Likelihood=-106.94632917254837
Iteration 11: 106.94632917254837
Likelihood=-122.48372040995073
Iteration 8: 122.48372040995073
Likelihood=-129.9198894405667
Iteration 9: 129.9198894405667
Likelihood=-119.94379326350462
Iteration 8: 119.94379326350462
Likelihood=-106.05219175105302
Iteration 12: 106.05219175105302
Likelihood=-123.23062208631103
Iteration 9: 123.23062208631103
Likelihood=-105.31446010355205
Iteration 13: 105.31446010355205
Likelihood=-121.15473308042579
Iteration 9: 121.15473308042579
Likelihood=-128.03998400696145
Iteration 10: 128.03998400696145
Likelihood=-118.32513294356457
Iteration 9: 118.32513294356457
Likelihood=-121.42087149533862
Iteration 10: 121.42087149533862
Likelihood=-104.73347686722184
Iteration 14: 104.73347686722184
Likelihood=-119.86566344421084
Iteration 10: 119.86566344421084
Likelihood=-126.37470582454877
Iteration 11: 126.37470582454877
Likelihood=-116.8857963839089
Iteration 10: 116.8857963839089
Likelihood=-104.24088608465917
Likelihood=-119.84135426146175
Iteration 15: 104.24088608465917
Iteration 11: 119.84135426146175
Likelihood=-103.83552306918864
Iteration 16: 103.83552306918864
Likelihood=-118.67119923361925
Iteration 11: 118.67119923361925
Likelihood=-124.93382842256796
Iteration 12: 124.93382842256796
Likelihood=-115.65196818968434
Iteration 11: 115.65196818968434
Likelihood=-118.3448275254369
Iteration 12: 118.3448275254369
Likelihood=-103.5168769759304
Iteration 17: 103.5168769759304
Likelihood=-117.64081300712753
Iteration 12: 117.64081300712753
Likelihood=-123.7160062452694
Iteration 13: 123.7160062452694
Likelihood=-114.55257047535947
Iteration 12: 114.55257047535947
Likelihood=-117.0779429104832
Iteration 13: 117.0779429104832
Likelihood=-103.2482139927754
Iteration 18: 103.2482139927754
Likelihood=-103.01153057719772
Iteration 19: 103.01153057719772
Likelihood=-116.76140460990744
Iteration 13: 116.76140460990744
Likelihood=-122.69633458788851
Iteration 14: 122.69633458788851
Likelihood=-113.66789856055017
Iteration 13: 113.66789856055017
Likelihood=-115.95292600927424
Iteration 14: 115.95292600927424
Likelihood=-102.81010330281657
Iteration 20: 102.81010330281657
Likelihood=-115.97192146764019
Iteration 14: 115.97192146764019
Likelihood=-121.83934162834079
Iteration 15: 121.83934162834079
Likelihood=-114.95039590882025
Likelihood=-112.887396823069
Iteration 15: 114.95039590882025
Iteration 14: 112.887396823069
Likelihood=-102.62324259930135
Iteration 21: 102.62324259930135
Likelihood=-115.34771511811456
Iteration 15: 115.34771511811456
Likelihood=-102.46573279737669
Iteration 22: 102.46573279737669
Likelihood=-121.1344139272887
Iteration 16: 121.1344139272887
Likelihood=-114.1158214536293
Likelihood=-112.27336028581819
Iteration 16: 114.1158214536293
Iteration 15: 112.27336028581819
Likelihood=-102.34194889695674
Iteration 23: 102.34194889695674
Likelihood=-114.7695875634603
Iteration 16: 114.7695875634603
Likelihood=-120.53046103515945
Iteration 17: 120.53046103515945
Likelihood=-113.30682964599335
Iteration 17: 113.30682964599335
Likelihood=-111.74013927771506
Iteration 16: 111.74013927771506
Likelihood=-102.25353023051258
Iteration 24: 102.25353023051258
Likelihood=-114.29509312608651
Iteration 17: 114.29509312608651
Likelihood=-102.19001249822746
Iteration 25: 102.19001249822746
Likelihood=-120.03688798876287
Iteration 18: 120.03688798876287
Likelihood=-112.61775907281239
Iteration 18: 112.61775907281239
Likelihood=-111.30679268563674
Iteration 17: 111.30679268563674
Likelihood=-102.14741814143191
Iteration 26: 102.14741814143191
Likelihood=-113.87369562409516
Iteration 18: 113.87369562409516
Likelihood=-119.62754902164843
Iteration 19: 119.62754902164843
Likelihood=-112.05854631772895
Iteration 19: 112.05854631772895
Likelihood=-110.91896884858761
Iteration 18: 110.91896884858761
Likelihood=-102.11073288321028
Iteration 27: 102.11073288321028
Likelihood=-113.50831784029809
Iteration 19: 113.50831784029809
Likelihood=-102.07689875177645
Iteration 28: 102.07689875177645
Likelihood=-119.28416635782511
Iteration 20: 119.28416635782511
Likelihood=-111.4846215376215
Iteration 20: 111.4846215376215
Likelihood=-110.5595355255868
Iteration 19: 110.5595355255868
Likelihood=-102.04712499821765
Iteration 29: 102.04712499821765
Likelihood=-113.20441645855986
Iteration 20: 113.20441645855986
Likelihood=-119.01404548715743
Iteration 21: 119.01404548715743
Likelihood=-110.9379571104893
Iteration 21: 110.9379571104893
Likelihood=-110.16445900525945
Iteration 20: 110.16445900525945
Likelihood=-102.0207708954932
Iteration 30: 102.0207708954932
Likelihood=-112.9109625450258
Iteration 21: 112.9109625450258
Likelihood=-118.78465579800262
Iteration 22: 118.78465579800262
Likelihood=-102.00202697989855
Iteration 31: 102.00202697989855
Likelihood=-110.50206078088677
Iteration 22: 110.50206078088677
Likelihood=-109.81406243006263
Iteration 21: 109.81406243006263
Likelihood=-101.98803004130613
Iteration 32: 101.98803004130613
Likelihood=-112.64871036377848
Iteration 22: 112.64871036377848
Likelihood=-118.60071369839042
Iteration 23: 118.60071369839042
Likelihood=-110.13868279293403
Iteration 23: 110.13868279293403
Likelihood=-109.48486536096983
Iteration 22: 109.48486536096983
Likelihood=-101.97923903334112
Iteration 33: 101.97923903334112
Likelihood=-112.41733093083246
Iteration 23: 112.41733093083246
Likelihood=-118.45255947443631
Iteration 24: 118.45255947443631
Likelihood=-101.96758380842444
Iteration 34: 101.96758380842444
Likelihood=-109.85543555875981
Iteration 24: 109.85543555875981
Likelihood=-109.19473109203695
Iteration 23: 109.19473109203695
Likelihood=-112.22053226725893
Iteration 24: 112.22053226725893
Likelihood=-101.94984575064481
Iteration 35: 101.94984575064481
Likelihood=-118.33586977904741
Iteration 25: 118.33586977904741
Likelihood=-109.62360396738885
Iteration 25: 109.62360396738885
Likelihood=-108.94974306472503
Iteration 24: 108.94974306472503
Likelihood=-101.93170602679974
Iteration 36: 101.93170602679974
Likelihood=-112.043424389139
Iteration 25: 112.043424389139
Likelihood=-118.24590156475041
Iteration 26: 118.24590156475041
Likelihood=-109.42713233134639
Iteration 26: 109.42713233134639
Likelihood=-101.92601845675914
Iteration 37: 101.92601845675914
Likelihood=-108.75458414367566
Iteration 25: 108.75458414367566
Likelihood=-111.88855215189379
Iteration 26: 111.88855215189379
Likelihood=-101.90788626671485
Iteration 38: 101.90788626671485
Likelihood=-118.1756216366099
Iteration 27: 118.1756216366099
Likelihood=-109.2490761020184
Iteration 27: 109.2490761020184
Likelihood=-108.60303323338985
Iteration 26: 108.60303323338985
Likelihood=-101.89974853687767
Iteration 39: 101.89974853687767
Likelihood=-111.76234203584758
Iteration 27: 111.76234203584758
Likelihood=-118.11984023371869
Iteration 28: 118.11984023371869
Likelihood=-109.10374620757608
Iteration 28: 109.10374620757608
Likelihood=-101.89097922609672
Iteration 40: 101.89097922609672
Likelihood=-108.48188503121638
Iteration 27: 108.48188503121638
Likelihood=-111.65985065459815
Iteration 28: 111.65985065459815
Likelihood=-118.07566860245396
Iteration 29: 118.07566860245396
Likelihood=-101.88659423134197
Iteration 41: 101.88659423134197
Likelihood=-108.9638677958513
Iteration 29: 108.9638677958513
Likelihood=-108.38627271290734
Iteration 28: 108.38627271290734
Likelihood=-101.88053093684962
Iteration 42: 101.88053093684962
Likelihood=-111.57883326938247
Iteration 29: 111.57883326938247
Likelihood=-118.03987972031446
Iteration 30: 118.03987972031446
Likelihood=-108.84489707801539
Iteration 30: 108.84489707801539
Likelihood=-101.87624992088267
Iteration 43: 101.87624992088267
Likelihood=-108.29952930293867
Iteration 29: 108.29952930293867
Likelihood=-111.5105245888342
Iteration 30: 111.5105245888342
Likelihood=-118.01065117697453
Iteration 31: 118.01065117697453
Likelihood=-108.7744172910087
Iteration 31: 108.7744172910087
Likelihood=-101.8708782408893
Iteration 44: 101.8708782408893
Likelihood=-108.23352134271803
Iteration 30: 108.23352134271803
Likelihood=-111.4515589554405
Iteration 31: 111.4515589554405
Likelihood=-101.86304362270597
Iteration 45: 101.86304362270597
Likelihood=-117.98663134966331
Iteration 32: 117.98663134966331
Likelihood=-108.67905997724968
Iteration 32: 108.67905997724968
Likelihood=-108.17065538633933
Iteration 31: 108.17065538633933
Likelihood=-101.85574845052862
Iteration 46: 101.85574845052862
Likelihood=-111.40046955117077
Iteration 32: 111.40046955117077
Likelihood=-108.60328430088312
Likelihood=-117.9672924506016
Iteration 33: 117.9672924506016
Iteration 33: 108.60328430088312
Likelihood=-101.84924926609591
Iteration 47: 101.84924926609591
Likelihood=-108.1202398548474
Iteration 32: 108.1202398548474
Likelihood=-111.35330028507019
Iteration 33: 111.35330028507019
Likelihood=-101.84390792008035
Iteration 48: 101.84390792008035
Likelihood=-108.54291255679087
Iteration 34: 108.54291255679087
Likelihood=-117.95523789466732
Iteration 34: 117.95523789466732
Likelihood=-108.07267342794017
Iteration 33: 108.07267342794017
Likelihood=-101.83874843726885
Iteration 49: 101.83874843726885
Likelihood=-111.30558337059962
Iteration 34: 111.30558337059962
Likelihood=-108.49676097925949
Iteration 35: 108.49676097925949
Likelihood=-117.94281489166745
Iteration 35: 117.94281489166745
Likelihood=-101.83511324165171
Iteration 50: 101.83511324165171
Likelihood=-108.0299044120601
Iteration 34: 108.0299044120601
Likelihood=-111.26344724209416
Iteration 35: 111.26344724209416
Likelihood=-108.4600707169546
Iteration 36: 108.4600707169546
Likelihood=-117.92376676181267
Iteration 36: 117.92376676181267
Likelihood=-101.83161846295509
Iteration 51: 101.83161846295509
Likelihood=-107.98750012462304
Iteration 35: 107.98750012462304
Likelihood=-101.82764761212461
Iteration 52: 101.82764761212461
Likelihood=-111.23356875696203
Iteration 36: 111.23356875696203
Likelihood=-108.42691340921945
Iteration 37: 108.42691340921945
Likelihood=-117.90424615518194
Iteration 37: 117.90424615518194
Likelihood=-101.82455160009563
Iteration 53: 101.82455160009563
Likelihood=-107.94040129977134
Iteration 36: 107.94040129977134
Likelihood=-111.19268050386637
Iteration 37: 111.19268050386637
Likelihood=-108.39538608956055
Iteration 38: 108.39538608956055
Likelihood=-117.87586080480989
Iteration 38: 117.87586080480989
Likelihood=-101.82203936903746
Iteration 54: 101.82203936903746
Likelihood=-107.88050995233102
Iteration 37: 107.88050995233102
Likelihood=-111.16843559022747
Iteration 38: 111.16843559022747
Likelihood=-101.82191834993982
Likelihood=-108.37197026659234
Iteration 39: 108.37197026659234
Likelihood=-117.81723289720173
Iteration 39: 117.81723289720173
Likelihood=-101.82069827114809
Iteration 55: 101.82069827114809
Likelihood=-107.82419610769365
Iteration 38: 107.82419610769365
Likelihood=-111.1564983332759
Iteration 39: 111.1564983332759
Likelihood=-108.34155001511417
Iteration 40: 108.34155001511417
Likelihood=-117.76898611634893
Iteration 40: 117.76898611634893
Likelihood=-101.82028561710226
Iteration 56: 101.82028561710226
Likelihood=-107.76192634335199
Iteration 39: 107.76192634335199
Likelihood=-111.14456167907052
Iteration 40: 111.14456167907052
Likelihood=-108.31628577325885
Iteration 41: 108.31628577325885
Likelihood=-117.7210011284655
Iteration 41: 117.7210011284655
Likelihood=-101.81980587569787
Iteration 57: 101.81980587569787
Likelihood=-107.70398446763127
Iteration 40: 107.70398446763127
Likelihood=-101.81922279836147
Iteration 58: 101.81922279836147
Likelihood=-111.13469133812681
Iteration 41: 111.13469133812681
Likelihood=-108.28988540031801
Iteration 42: 108.28988540031801
Likelihood=-117.68089133901793
Iteration 42: 117.68089133901793
Likelihood=-101.8196751546739
Likelihood=-107.64836483229494
Iteration 41: 107.64836483229494
Likelihood=-111.11526363112661
Iteration 42: 111.11526363112661
Likelihood=-108.26809172703379
Iteration 43: 108.26809172703379
Likelihood=-117.64197143701007
Iteration 43: 117.64197143701007
Likelihood=-101.81900434640231
Iteration 59: 101.81900434640231
Likelihood=-107.59446638295472
Iteration 42: 107.59446638295472
Likelihood=-101.81865294264625
Iteration 60: 101.81865294264625
Likelihood=-108.23200010806345
Iteration 44: 108.23200010806345
Likelihood=-111.1066966677277
Iteration 43: 111.1066966677277
Likelihood=-117.63182168369146
Iteration 44: 117.63182168369146
Likelihood=-101.81835073162631
Iteration 61: 101.81835073162631
Likelihood=-107.56474633965547
Iteration 43: 107.56474633965547
Likelihood=-108.19807290297598
Iteration 45: 108.19807290297598
Likelihood=-111.08780126497221
Iteration 44: 111.08780126497221
Likelihood=-117.61066178316383
Iteration 45: 117.61066178316383
Likelihood=-101.81816483697727
Iteration 62: 101.81816483697727
Likelihood=-107.53454455576923
Iteration 44: 107.53454455576923
Likelihood=-108.16371041629182
Iteration 46: 108.16371041629182
Likelihood=-101.81792881205999
Iteration 63: 101.81792881205999
Likelihood=-111.06078658119469
Iteration 45: 111.06078658119469
Likelihood=-117.60028586727574
Iteration 46: 117.60028586727574
Likelihood=-101.81773049876442
Iteration 64: 101.81773049876442
Likelihood=-107.50098267557024
Iteration 45: 107.50098267557024
Likelihood=-108.14162392345095
Iteration 47: 108.14162392345095
Likelihood=-111.03001028751368
Iteration 46: 111.03001028751368
Likelihood=-117.59060261949101
Iteration 47: 117.59060261949101
Likelihood=-101.81757389227053
Iteration 65: 101.81757389227053
Likelihood=-107.48434918439062
Iteration 46: 107.48434918439062
Likelihood=-108.1083338017192
Iteration 48: 108.1083338017192
Likelihood=-110.99656730970105
Iteration 47: 110.99656730970105
Likelihood=-101.81735492044056
Iteration 66: 101.81735492044056
Likelihood=-117.5754608811155
Iteration 48: 117.5754608811155
Likelihood=-107.48360434972184
Likelihood=-101.81710658401256
Iteration 67: 101.81710658401256
Likelihood=-108.05941102079255
Iteration 49: 108.05941102079255
Likelihood=-110.96482270004714
Iteration 48: 110.96482270004714
Likelihood=-117.56667153055993
Iteration 49: 117.56667153055993
Likelihood=-101.81675987414812
Iteration 68: 101.81675987414812
Likelihood=-107.47933893039031
Iteration 47: 107.47933893039031
Likelihood=-108.00910946444937
Iteration 50: 108.00910946444937
Likelihood=-117.56894948737909
Likelihood=-110.92681978691168
Iteration 49: 110.92681978691168
Likelihood=-101.81646148354409
Iteration 69: 101.81646148354409
Likelihood=-107.47473937351755
Iteration 48: 107.47473937351755
Likelihood=-107.95159810405139
Iteration 51: 107.95159810405139
Likelihood=-101.81617303410474
Iteration 70: 101.81617303410474
Likelihood=-117.56001663704086
Iteration 50: 117.56001663704086
Likelihood=-101.81598905106338
Iteration 71: 101.81598905106338
Likelihood=-107.47281449231944
Iteration 49: 107.47281449231944
Likelihood=-107.90611794217087
Iteration 52: 107.90611794217087
Likelihood=-117.55118130197434
Iteration 51: 117.55118130197434
Likelihood=-101.81563301067354
Iteration 72: 101.81563301067354
Likelihood=-110.8224463491235
Iteration 50: 110.8224463491235
Likelihood=-107.46963479706828
Iteration 50: 107.46963479706828
Likelihood=-107.85676809913262
Iteration 53: 107.85676809913262
Likelihood=-117.5476679415571
Iteration 52: 117.5476679415571
Likelihood=-101.8155921040413
Iteration 73: 101.8155921040413
Likelihood=-124.53506659284571
Iteration 0: 124.53506659284571
Iteration 1: 124.53506659284571
Likelihood=-110.73282825885023
Iteration 51: 110.73282825885023
Likelihood=-107.4671121541547
Iteration 51: 107.4671121541547
Likelihood=-107.84342817552653
Iteration 54: 107.84342817552653
Likelihood=-117.54370458521737
Iteration 53: 117.54370458521737
Likelihood=-117.37677488664507
Iteration 2: 117.37677488664507
Likelihood=-110.69368686549964
Iteration 52: 110.69368686549964
Likelihood=-107.46618406375718
Iteration 52: 107.46618406375718
Likelihood=-107.823287161332
Iteration 55: 107.823287161332
Likelihood=-117.53990839610259
Iteration 54: 117.53990839610259
Likelihood=-111.7059864259314
Iteration 3: 111.7059864259314
Likelihood=-107.33000894504197
Iteration 4: 107.33000894504197
Likelihood=-110.6616098021275
Iteration 53: 110.6616098021275
Likelihood=-107.46463591406194
Iteration 53: 107.46463591406194
Likelihood=-107.80333311926871
Iteration 56: 107.80333311926871
Likelihood=-117.53790165352494
Iteration 55: 117.53790165352494
Likelihood=-103.72402596291316
Iteration 5: 103.72402596291316
Likelihood=-110.62338618523883
Iteration 54: 110.62338618523883
Likelihood=-107.7968578538282
Iteration 57: 107.7968578538282
Likelihood=-107.4638935388359
Iteration 54: 107.4638935388359
Likelihood=-117.53183821476487
Iteration 56: 117.53183821476487
Likelihood=-100.56098802206246
Iteration 6: 100.56098802206246
Likelihood=-97.76363282070157
Iteration 7: 97.76363282070157
Likelihood=-110.6235806482826
Likelihood=-107.78661321533825
Iteration 58: 107.78661321533825
Likelihood=-117.53100300695365
Likelihood=-107.4628825265855
Iteration 55: 107.4628825265855
Likelihood=-95.31395303745698
Iteration 8: 95.31395303745698
Likelihood=-110.60966769387163
Iteration 55: 110.60966769387163
Likelihood=-107.78148044699718
Iteration 59: 107.78148044699718
Likelihood=-117.5285345379843
Iteration 57: 117.5285345379843
Likelihood=-107.46219087434415
Iteration 56: 107.46219087434415
Likelihood=-93.14998961423849
Iteration 9: 93.14998961423849
Likelihood=-107.7751404481928
Iteration 60: 107.7751404481928
Likelihood=-117.5237336613711
Iteration 58: 117.5237336613711
Likelihood=-110.60417131486513
Iteration 56: 110.60417131486513
Likelihood=-107.46141125949036
Iteration 57: 107.46141125949036
Likelihood=-91.22346889005283
Iteration 10: 91.22346889005283
Likelihood=-89.50802837091805
Iteration 11: 89.50802837091805
Likelihood=-107.7670743875
Iteration 61: 107.7670743875
Likelihood=-117.51759149342463
Iteration 59: 117.51759149342463
Likelihood=-110.6023343135333
Iteration 57: 110.6023343135333
Likelihood=-107.4609929344211
Iteration 58: 107.4609929344211
Likelihood=-88.01682255811916
Iteration 12: 88.01682255811916
Likelihood=-107.76457576616441
Iteration 62: 107.76457576616441
Likelihood=-117.51487933144931
Iteration 60: 117.51487933144931
Likelihood=-110.60039804096402
Iteration 58: 110.60039804096402
Likelihood=-107.46006598572183
Iteration 59: 107.46006598572183
Likelihood=-86.69914039348119
Iteration 13: 86.69914039348119
Likelihood=-85.60993833159847
Iteration 14: 85.60993833159847
Likelihood=-107.75740969754416
Iteration 63: 107.75740969754416
Likelihood=-117.51173560941535
Iteration 61: 117.51173560941535
Likelihood=-107.45914820537783
Likelihood=-110.59982900774835
Iteration 60: 107.45914820537783
Iteration 59: 110.59982900774835
Likelihood=-84.63308176387339
Iteration 15: 84.63308176387339
Likelihood=-107.75557111825132
Iteration 64: 107.75557111825132
Likelihood=-117.50973049246325
Iteration 62: 117.50973049246325
Likelihood=-107.45778534467685
Iteration 61: 107.45778534467685
Likelihood=-110.59844645617109
Iteration 60: 110.59844645617109
Likelihood=-83.87146333567645
Iteration 16: 83.87146333567645
Likelihood=-107.7516727544635
Iteration 65: 107.7516727544635
Likelihood=-117.508276131182
Iteration 63: 117.508276131182
Likelihood=-83.2547434800184
Iteration 17: 83.2547434800184
Likelihood=-107.45592181880853
Iteration 62: 107.45592181880853
Likelihood=-110.59778681434089
Iteration 61: 110.59778681434089
Likelihood=-82.78792548428746
Iteration 18: 82.78792548428746
Likelihood=-107.7489848387326
Iteration 66: 107.7489848387326
Likelihood=-117.50641109375425
Iteration 64: 117.50641109375425
Likelihood=-107.45487765577913
Iteration 63: 107.45487765577913
Likelihood=-110.59715255764507
Iteration 62: 110.59715255764507
Likelihood=-82.36578603943558
Iteration 19: 82.36578603943558
Likelihood=-107.74561735518155
Iteration 67: 107.74561735518155
Likelihood=-117.5047117784034
Iteration 65: 117.5047117784034
Likelihood=-82.0115707845846
Iteration 20: 82.0115707845846
Likelihood=-107.45413878478058
Iteration 64: 107.45413878478058
Likelihood=-110.59661290379799
Iteration 63: 110.59661290379799
Likelihood=-81.68138617753443
Iteration 21: 81.68138617753443
Likelihood=-107.7427661634593
Iteration 68: 107.7427661634593
Likelihood=-117.50269238232697
Iteration 66: 117.50269238232697
Likelihood=-107.45296101697261
Iteration 65: 107.45296101697261
Likelihood=-110.596106583696
Iteration 64: 110.596106583696
Likelihood=-81.42167050284303
Iteration 22: 81.42167050284303
Likelihood=-107.74028189975047
Iteration 69: 107.74028189975047
Likelihood=-117.50079929349911
Iteration 67: 117.50079929349911
Likelihood=-107.45424539812434
Likelihood=-81.17235338804426
Iteration 23: 81.17235338804426
Likelihood=-110.59543310877066
Iteration 65: 110.59543310877066
Likelihood=-107.7364563101525
Iteration 70: 107.7364563101525
Likelihood=-80.97039145076808
Iteration 24: 80.97039145076808
Likelihood=-117.49878941714448
Iteration 68: 117.49878941714448
Likelihood=-107.45247716722237
Iteration 66: 107.45247716722237
Likelihood=-110.59493427712687
Iteration 66: 110.59493427712687
Likelihood=-80.79173780357357
Iteration 25: 80.79173780357357
Likelihood=-107.74473551190604
Likelihood=-117.49624672458945
Iteration 69: 117.49624672458945
Likelihood=-107.45203843749242
Iteration 67: 107.45203843749242
Likelihood=-110.59436845100187
Iteration 67: 110.59436845100187
Likelihood=-80.6226538317128
Iteration 26: 80.6226538317128
Likelihood=-107.7350896250801
Iteration 71: 107.7350896250801
Likelihood=-117.49262236958522
Iteration 70: 117.49262236958522
Likelihood=-80.46554938352287
Iteration 27: 80.46554938352287
Likelihood=-107.45175306757895
Iteration 68: 107.45175306757895
Likelihood=-110.59404495954416
Iteration 68: 110.59404495954416
Likelihood=-80.32162333705821
Iteration 28: 80.32162333705821
Likelihood=-107.73319728007115
Iteration 72: 107.73319728007115
Likelihood=-117.48766475372737
Iteration 71: 117.48766475372737
Likelihood=-107.45101151367945
Iteration 69: 107.45101151367945
Likelihood=-110.59336257261323
Iteration 69: 110.59336257261323
Likelihood=-80.20148952250928
Iteration 29: 80.20148952250928
Likelihood=-107.73129096309778
Iteration 73: 107.73129096309778
Likelihood=-117.48429221593656
Iteration 72: 117.48429221593656
Likelihood=-80.0876301643677
Iteration 30: 80.0876301643677
Likelihood=-107.45018530574956
Iteration 70: 107.45018530574956
Likelihood=-110.59239584294333
Iteration 70: 110.59239584294333
Likelihood=-107.729317363577
Iteration 74: 107.729317363577
Likelihood=-79.99211904969174
Iteration 31: 79.99211904969174
Likelihood=-117.47914699728975
Iteration 73: 117.47914699728975
Likelihood=-107.44903430443293
Iteration 71: 107.44903430443293
Likelihood=-110.59154376810191
Iteration 71: 110.59154376810191
Likelihood=-79.8641073748589
Iteration 32: 79.8641073748589
Likelihood=-107.72841023296479
Iteration 75: 107.72841023296479
Likelihood=-117.47801742703079
Iteration 74: 117.47801742703079
Likelihood=-79.73852815692479
Likelihood=-107.44762475240955
Iteration 33: 79.73852815692479
Iteration 72: 107.44762475240955
Likelihood=-110.59069288697414
Iteration 72: 110.59069288697414
Likelihood=-107.725984868036
Iteration 76: 107.725984868036
Likelihood=-117.47501772604427
Iteration 75: 117.47501772604427
Likelihood=-79.57593533368258
Iteration 34: 79.57593533368258
Likelihood=-107.44700867413373
Iteration 73: 107.44700867413373
Likelihood=-110.58872359495257
Iteration 73: 110.58872359495257
Likelihood=-107.72474628717471
Iteration 77: 107.72474628717471
Likelihood=-79.41585350283579
Iteration 35: 79.41585350283579
Likelihood=-117.47457363657891
Iteration 76: 117.47457363657891
Likelihood=-107.44611091506813
Iteration 74: 107.44611091506813
Likelihood=-110.58562361709886
Iteration 74: 110.58562361709886
Likelihood=-79.29933265976375
Iteration 36: 79.29933265976375
Likelihood=-107.72355238388727
Iteration 78: 107.72355238388727
Likelihood=-117.473959019905
Iteration 77: 117.473959019905
Likelihood=-79.22777674298905
Iteration 37: 79.22777674298905
Likelihood=-107.4453520228576
Iteration 75: 107.4453520228576
Likelihood=-110.5780796689826
Iteration 75: 110.5780796689826
Likelihood=-107.72222258450651
Iteration 79: 107.72222258450651
Likelihood=-79.18944367281291
Iteration 38: 79.18944367281291
Likelihood=-117.472986951863
Iteration 78: 117.472986951863
Likelihood=-107.44464448345113
Iteration 76: 107.44464448345113
Likelihood=-110.57030642967447
Likelihood=-79.16201839769542
Iteration 39: 79.16201839769542
Likelihood=-107.72235581218042
Likelihood=-117.47217306488953
Iteration 79: 117.47217306488953
Likelihood=-79.13891305830803
Iteration 40: 79.13891305830803
Likelihood=-107.44310496382825
Iteration 77: 107.44310496382825
Likelihood=-110.77825681543185
Likelihood=-107.72150138624043
Iteration 80: 107.72150138624043
Likelihood=-117.47120434757612
Iteration 80: 117.47120434757612
Likelihood=-79.0785512223929
Iteration 41: 79.0785512223929
Likelihood=-107.44104399594549
Iteration 78: 107.44104399594549
Likelihood=-110.56623788948998
Iteration 76: 110.56623788948998
Likelihood=-107.72097435437401
Iteration 81: 107.72097435437401
Likelihood=-79.06973989099191
Iteration 42: 79.06973989099191
Likelihood=-117.47051510771492
Iteration 81: 117.47051510771492
Likelihood=-107.43866765637675
Iteration 79: 107.43866765637675
Likelihood=-110.56370330147412
Iteration 77: 110.56370330147412
Likelihood=-79.04207342740222
Iteration 43: 79.04207342740222
Likelihood=-107.72064815790665
Iteration 82: 107.72064815790665
Likelihood=-117.46964737856362
Iteration 82: 117.46964737856362
Likelihood=-79.02811839869776
Iteration 44: 79.02811839869776
Likelihood=-107.4366341354332
Iteration 80: 107.4366341354332
Likelihood=-110.54737074418665
Iteration 78: 110.54737074418665
Likelihood=-107.72021599343421
Iteration 83: 107.72021599343421
Likelihood=-117.46894632145226
Iteration 83: 117.46894632145226
Likelihood=-79.0184456916592
Iteration 45: 79.0184456916592
Likelihood=-107.43353525225945
Iteration 81: 107.43353525225945
Likelihood=-110.5251906255352
Iteration 79: 110.5251906255352
Likelihood=-78.9982584729969
Iteration 46: 78.9982584729969
Likelihood=-107.7193950683261
Iteration 84: 107.7193950683261
Likelihood=-117.46770289985834
Iteration 84: 117.46770289985834
Likelihood=-78.97075345211584
Iteration 47: 78.97075345211584
Likelihood=-107.44200199357635
Likelihood=-110.49768722545204
Iteration 80: 110.49768722545204
Likelihood=-107.71894765266235
Iteration 85: 107.71894765266235
Likelihood=-117.4662203718885
Iteration 85: 117.4662203718885
Likelihood=-78.93578642833675
Iteration 48: 78.93578642833675
Likelihood=-107.43280815548955
Iteration 82: 107.43280815548955
Likelihood=-110.47459951391123
Iteration 81: 110.47459951391123
Likelihood=-107.71792109769868
Iteration 86: 107.71792109769868
Likelihood=-78.88681997447979
Iteration 49: 78.88681997447979
Likelihood=-117.46452472950678
Iteration 86: 117.46452472950678
Likelihood=-78.8408939995575
Iteration 50: 78.8408939995575
Likelihood=-107.4313690398667
Iteration 83: 107.4313690398667
Likelihood=-110.46094719608857
Iteration 82: 110.46094719608857
Likelihood=-107.7175368239073
Iteration 87: 107.7175368239073
Likelihood=-117.46195865754112
Iteration 87: 117.46195865754112
Likelihood=-78.78133263322307
Iteration 51: 78.78133263322307
Likelihood=-110.45792740487022
Likelihood=-107.42907957467517
Iteration 84: 107.42907957467517
Likelihood=-107.71699561203438
Iteration 88: 107.71699561203438
Likelihood=-117.45898904377447
Iteration 88: 117.45898904377447
Likelihood=-78.8562595003072
Likelihood=-110.44956064152747
Iteration 83: 110.44956064152747
Likelihood=-107.4279730114818
Iteration 85: 107.4279730114818
Likelihood=-78.76722185717874
Iteration 52: 78.76722185717874
Likelihood=-107.71683231480002
Iteration 89: 107.71683231480002
Likelihood=-117.45492543704354
Iteration 89: 117.45492543704354
Likelihood=-78.75228633306352
Iteration 53: 78.75228633306352
Likelihood=-110.46639233642495
Likelihood=-107.42670337130947
Iteration 86: 107.42670337130947
Likelihood=-107.71649384030992
Iteration 90: 107.71649384030992
Likelihood=-117.44433917928846
Iteration 90: 117.44433917928846
Likelihood=-78.74462876183298
Iteration 54: 78.74462876183298
Likelihood=-110.43901784965912
Iteration 84: 110.43901784965912
Likelihood=-107.42769159171645
Likelihood=-78.7356326785911
Iteration 55: 78.7356326785911
Likelihood=-107.71627213881011
Iteration 91: 107.71627213881011
Likelihood=-117.4365814172556
Iteration 91: 117.4365814172556
Likelihood=-78.72399756582013
Iteration 56: 78.72399756582013
Likelihood=-110.43027402205601
Iteration 85: 110.43027402205601
Likelihood=-107.42618685579596
Iteration 87: 107.42618685579596
Likelihood=-107.71603663932875
Iteration 92: 107.71603663932875
Likelihood=-117.4208429610361
Iteration 92: 117.4208429610361
Likelihood=-78.70346924525808
Iteration 57: 78.70346924525808
Likelihood=-110.4238451434991
Iteration 86: 110.4238451434991
Likelihood=-107.42545188660245
Iteration 88: 107.42545188660245
Likelihood=-107.71563274142999
Iteration 93: 107.71563274142999
Likelihood=-78.68862709744269
Iteration 58: 78.68862709744269
Likelihood=-117.39410117856549
Iteration 93: 117.39410117856549
Likelihood=-110.4131456345363
Iteration 87: 110.4131456345363
Likelihood=-78.65754405199733
Iteration 59: 78.65754405199733
Likelihood=-107.42499904277666
Iteration 89: 107.42499904277666
Likelihood=-107.715421245812
Iteration 94: 107.715421245812
Likelihood=-117.37274630749096
Iteration 94: 117.37274630749096
Likelihood=-78.63953961525722
Iteration 60: 78.63953961525722
Likelihood=-110.41465025953718
Likelihood=-107.42478019404334
Iteration 90: 107.42478019404334
Likelihood=-117.41566174245122
Likelihood=-107.71451174633174
Iteration 95: 107.71451174633174
Likelihood=-78.61480705039885
Iteration 61: 78.61480705039885
Likelihood=-110.4088761016933
Iteration 88: 110.4088761016933
Likelihood=-78.5841702246837
Iteration 62: 78.5841702246837
Likelihood=-107.42426266933674
Iteration 91: 107.42426266933674
Likelihood=-117.3642620077581
Iteration 95: 117.3642620077581
Likelihood=-107.71404469366087
Iteration 96: 107.71404469366087
Likelihood=-78.55192044420774
Iteration 63: 78.55192044420774
Likelihood=-110.40510140751154
Iteration 89: 110.40510140751154
Likelihood=-117.34495848587098
Iteration 96: 117.34495848587098
Likelihood=-107.42413738682295
Iteration 92: 107.42413738682295
Likelihood=-107.71335142019042
Iteration 97: 107.71335142019042
Likelihood=-78.51762082667156
Iteration 64: 78.51762082667156
Likelihood=-110.40049222300952
Iteration 90: 110.40049222300952
Likelihood=-117.32725389033803
Iteration 97: 117.32725389033803
Likelihood=-78.4791136811296
Iteration 65: 78.4791136811296
Likelihood=-107.42390539460041
Iteration 93: 107.42390539460041
Likelihood=-107.71253914141586
Iteration 98: 107.71253914141586
Likelihood=-110.39651463259153
Iteration 91: 110.39651463259153
Likelihood=-78.41804618627538
Iteration 66: 78.41804618627538
Likelihood=-117.31260158258553
Iteration 98: 117.31260158258553
Likelihood=-107.42353474458699
Iteration 94: 107.42353474458699
Likelihood=-107.71193807014595
Iteration 99: 107.71193807014595
Likelihood=-78.58513431973785
Likelihood=-110.39186016383424
Iteration 92: 110.39186016383424
Likelihood=-117.28462112531163
Iteration 99: 117.28462112531163
Likelihood=-107.71129007925964
Iteration 100: 107.71129007925964
Likelihood=-107.42316472297202
Likelihood=-78.40345837839159
Iteration 95: 107.42316472297202
Iteration 67: 78.40345837839159
Likelihood=-110.38726339847705
Iteration 93: 110.38726339847705
Likelihood=-78.35027485986325
Iteration 68: 78.35027485986325
Likelihood=-117.29217067749576
Likelihood=-107.71087621605686
Iteration 101: 107.71087621605686
Likelihood=-107.42278867511064
Iteration 96: 107.42278867511064
Likelihood=-78.28021049192655
Iteration 69: 78.28021049192655
Likelihood=-110.38523909450215
Iteration 94: 110.38523909450215
Likelihood=-117.27927850140793
Iteration 100: 117.27927850140793
Likelihood=-107.71023880443951
Iteration 102: 107.71023880443951
Likelihood=-107.4225350369011
Iteration 97: 107.4225350369011
Likelihood=-78.22648708010429
Iteration 70: 78.22648708010429
Likelihood=-110.38336226231463
Iteration 95: 110.38336226231463
Likelihood=-117.2723951220285
Iteration 101: 117.2723951220285
Likelihood=-78.19140179087611
Iteration 71: 78.19140179087611
Likelihood=-107.70890903541408
Iteration 103: 107.70890903541408
Likelihood=-107.42220690602429
Iteration 98: 107.42220690602429
Likelihood=-110.3828703039038
Likelihood=-78.16928293644034
Iteration 96: 110.3828703039038
Iteration 72: 78.16928293644034
Likelihood=-117.26450750004601
Iteration 102: 117.26450750004601
Likelihood=-107.70876133392763
Iteration 104: 107.70876133392763
Likelihood=-107.42206693192622
Iteration 99: 107.42206693192622
Likelihood=-78.14826252816229
Iteration 73: 78.14826252816229
Likelihood=-110.38171187050797
Iteration 97: 110.38171187050797
Likelihood=-117.25632840066035
Iteration 103: 117.25632840066035
Likelihood=-78.14344993931593
Iteration 74: 78.14344993931593
Likelihood=-107.70695787329073
Iteration 105: 107.70695787329073
Likelihood=-107.4218671465101
Iteration 100: 107.4218671465101
Likelihood=-110.38103443951603
Iteration 98: 110.38103443951603
Likelihood=-78.17748215012585
Likelihood=-117.25800569198492
Likelihood=-107.70636435367506
Iteration 106: 107.70636435367506
Likelihood=-107.42173010471123
Iteration 101: 107.42173010471123
Likelihood=-78.14179671407801
Iteration 75: 78.14179671407801
Likelihood=-110.38038384890595
Iteration 99: 110.38038384890595
Likelihood=-117.2515625795742
Iteration 104: 117.2515625795742
Likelihood=-78.13855608924514
Iteration 76: 78.13855608924514
Likelihood=-107.70597435589578
Iteration 107: 107.70597435589578
Likelihood=-107.42160749403544
Iteration 102: 107.42160749403544
Likelihood=-110.37910613436487
Iteration 100: 110.37910613436487
Likelihood=-78.1350202572259
Likelihood=-117.24410534593538
Iteration 77: 78.1350202572259
Iteration 105: 117.24410534593538
Likelihood=-107.7055431737117
Iteration 108: 107.7055431737117
Likelihood=-107.42133863230264
Iteration 103: 107.42133863230264
Likelihood=-78.13347203950575
Iteration 78: 78.13347203950575
Likelihood=-110.37978657027458
Likelihood=-117.23622000267275
Iteration 106: 117.23622000267275
Likelihood=-107.70623880026176
Likelihood=-78.13211120234506
Iteration 79: 78.13211120234506
Likelihood=-107.42135003492437
Likelihood=-110.37818829458298
Iteration 101: 110.37818829458298
Likelihood=-117.22666575749075
Iteration 107: 117.22666575749075
Likelihood=-78.13104380993262
Iteration 80: 78.13104380993262
Likelihood=-107.70507091052913
Iteration 109: 107.70507091052913
Likelihood=-107.42111180599348
Iteration 104: 107.42111180599348
Likelihood=-110.37673131809096
Iteration 102: 110.37673131809096
Likelihood=-78.13035693117182
Iteration 81: 78.13035693117182
Likelihood=-117.21732609941583
Iteration 108: 117.21732609941583
Likelihood=-107.70427544097326
Iteration 110: 107.70427544097326
Likelihood=-78.12999258354282
Iteration 82: 78.12999258354282
Likelihood=-107.42081929969359
Iteration 105: 107.42081929969359
Likelihood=-110.37611695527164
Iteration 103: 110.37611695527164
Likelihood=-117.20780849191746
Iteration 109: 117.20780849191746
Likelihood=-78.12965399936695
Iteration 83: 78.12965399936695
Likelihood=-107.70346687047034
Iteration 111: 107.70346687047034
Likelihood=-107.42067086170952
Iteration 106: 107.42067086170952
Likelihood=-110.37579324551265
Iteration 104: 110.37579324551265
Likelihood=-78.12954670382068
Iteration 84: 78.12954670382068
Likelihood=-117.19965352078393
Iteration 110: 117.19965352078393
Likelihood=-107.70261807252025
Iteration 112: 107.70261807252025
Likelihood=-78.12928689531552
Iteration 85: 78.12928689531552
Likelihood=-107.42055480038627
Iteration 107: 107.42055480038627
Likelihood=-110.37555165331715
Iteration 105: 110.37555165331715
Likelihood=-117.18742999784936
Iteration 111: 117.18742999784936
Likelihood=-107.7024003149509
Iteration 113: 107.7024003149509
Likelihood=-78.12892006742227
Iteration 86: 78.12892006742227
Likelihood=-107.42043770075048
Iteration 108: 107.42043770075048
Likelihood=-110.37543922186424
Iteration 106: 110.37543922186424
Likelihood=-78.12867638829084
Iteration 87: 78.12867638829084
Likelihood=-117.18196959546322
Iteration 112: 117.18196959546322
Likelihood=-107.70066296681546
Iteration 114: 107.70066296681546
Likelihood=-107.42025472396764
Iteration 109: 107.42025472396764
Likelihood=-78.12828917422358
Iteration 88: 78.12828917422358
Likelihood=-110.37515277029105
Iteration 107: 110.37515277029105
Likelihood=-117.16947248234015
Iteration 113: 117.16947248234015
Likelihood=-107.69979302725169
Iteration 115: 107.69979302725169
Likelihood=-78.12819651811496
Iteration 89: 78.12819651811496
Likelihood=-107.42012472106767
Iteration 110: 107.42012472106767
Likelihood=-110.37481315002802
Iteration 108: 110.37481315002802
Likelihood=-117.16631221257741
Iteration 114: 117.16631221257741
Likelihood=-78.12817003731298
Iteration 90: 78.12817003731298
Likelihood=-107.69887033124158
Iteration 116: 107.69887033124158
Likelihood=-107.42005143061179
Iteration 111: 107.42005143061179
Likelihood=-144.47518201781702
Iteration 0: 144.47518201781702
Iteration 1: 144.47518201781702
Likelihood=-110.37464580816865
Iteration 109: 110.37464580816865
Likelihood=-117.16427548911861
Iteration 115: 117.16427548911861
Likelihood=-107.69751168798521
Iteration 117: 107.69751168798521
Likelihood=-137.3557330116751
Iteration 2: 137.3557330116751
Likelihood=-160.96960160820885
Iteration 0: 160.96960160820885
Iteration 1: 160.96960160820885
Likelihood=-110.3740390929374
Iteration 110: 110.3740390929374
Likelihood=-117.16200491616719
Iteration 116: 117.16200491616719
Likelihood=-131.70152157454845
Iteration 3: 131.70152157454845
Likelihood=-107.69617066950438
Iteration 118: 107.69617066950438
Likelihood=-153.6007872527123
Iteration 2: 153.6007872527123
Likelihood=-110.37385058310518
Iteration 111: 110.37385058310518
Likelihood=-127.0275609638103
Iteration 4: 127.0275609638103
Likelihood=-117.16018242112162
Iteration 117: 117.16018242112162
Likelihood=-107.69392496476026
Iteration 119: 107.69392496476026
Likelihood=-147.8136272871946
Iteration 3: 147.8136272871946
Likelihood=-122.88911215287315
Likelihood=-110.37364260966915
Iteration 112: 110.37364260966915
Likelihood=-117.15732047227598
Iteration 118: 117.15732047227598
Likelihood=-107.69201896660793
Iteration 120: 107.69201896660793
Likelihood=-111.04644499404472
Iteration 5: 111.04644499404472
Likelihood=-143.02987660007662
Iteration 4: 143.02987660007662
Likelihood=-110.3737104693098
Likelihood=-117.15588101891309
Iteration 119: 117.15588101891309
Likelihood=-108.86055217006971
Iteration 6: 108.86055217006971
Likelihood=-107.6895498862758
Iteration 121: 107.6895498862758
Likelihood=-138.77060819552432
Likelihood=-110.37352598447781
Iteration 113: 110.37352598447781
Likelihood=-107.27100171721047
Iteration 7: 107.27100171721047
Likelihood=-117.15334351669614
Iteration 120: 117.15334351669614
Likelihood=-107.68744111192997
Iteration 122: 107.68744111192997
Likelihood=-105.64819337087748
Iteration 8: 105.64819337087748
Likelihood=-126.20277944623325
Iteration 5: 126.20277944623325
Likelihood=-110.3733269355262
Iteration 114: 110.3733269355262
Likelihood=-117.15189483288037
Iteration 121: 117.15189483288037
Likelihood=-107.68448236300779
Iteration 123: 107.68448236300779
Likelihood=-104.27909498797916
Iteration 9: 104.27909498797916
Likelihood=-123.70314843017152
Iteration 6: 123.70314843017152
Likelihood=-110.37309490893352
Iteration 115: 110.37309490893352
Likelihood=-117.14987015537933
Iteration 122: 117.14987015537933
Likelihood=-103.03169964763022
Iteration 10: 103.03169964763022
Likelihood=-107.68233306238935
Iteration 124: 107.68233306238935
Likelihood=-110.37281738954702
Iteration 116: 110.37281738954702
Likelihood=-121.45453672450554
Iteration 7: 121.45453672450554
Likelihood=-101.90370896017811
Iteration 11: 101.90370896017811
Likelihood=-117.14871215543238
Iteration 123: 117.14871215543238
Likelihood=-107.68204254518804
Likelihood=-100.97843363427032
Iteration 12: 100.97843363427032
Likelihood=-110.37244853545508
Iteration 117: 110.37244853545508
Likelihood=-119.2669788957895
Iteration 8: 119.2669788957895
Likelihood=-117.14707605396994
Iteration 124: 117.14707605396994
Likelihood=-107.68071713359865
Iteration 125: 107.68071713359865
Likelihood=-100.25061923542309
Iteration 13: 100.25061923542309
Likelihood=-110.37196128505332
Iteration 118: 110.37196128505332
Likelihood=-117.34691690864983
Iteration 9: 117.34691690864983
Likelihood=-117.14519517539229
Iteration 125: 117.14519517539229
Likelihood=-99.61391174583305
Iteration 14: 99.61391174583305
Likelihood=-107.67902551224016
Iteration 126: 107.67902551224016
Likelihood=-110.37177603503139
Iteration 119: 110.37177603503139
Likelihood=-99.10106724699317
Iteration 15: 99.10106724699317
Likelihood=-117.14214586807535
Iteration 126: 117.14214586807535
Likelihood=-115.60778967756444
Iteration 10: 115.60778967756444
Likelihood=-107.67592431187991
Iteration 127: 107.67592431187991
Likelihood=-98.68636484618278
Iteration 16: 98.68636484618278
Likelihood=-110.3711981996904
Iteration 120: 110.3711981996904
Likelihood=-117.14100048423178
Iteration 127: 117.14100048423178
Likelihood=-114.01054687175858
Iteration 11: 114.01054687175858
Likelihood=-107.67774927538066
Likelihood=-98.34339275617023
Iteration 17: 98.34339275617023
Likelihood=-110.37103758653527
Iteration 121: 110.37103758653527
Likelihood=-117.13961119333018
Iteration 128: 117.13961119333018
Likelihood=-98.03056013814839
Iteration 18: 98.03056013814839
Likelihood=-112.61742764212805
Iteration 12: 112.61742764212805
Likelihood=-107.67515240785123
Iteration 128: 107.67515240785123
Likelihood=-110.37084848706535
Iteration 122: 110.37084848706535
Likelihood=-97.75310013637942
Iteration 19: 97.75310013637942
Likelihood=-117.14030005775837
Likelihood=-111.37173585179119
Iteration 13: 111.37173585179119
Likelihood=-107.67381209121328
Iteration 129: 107.67381209121328
Likelihood=-97.49452896684886
Iteration 20: 97.49452896684886
Likelihood=-110.37053345761501
Iteration 123: 110.37053345761501
Likelihood=-117.13884114043992
Iteration 129: 117.13884114043992
Likelihood=-110.26291467080125
Iteration 14: 110.26291467080125
Likelihood=-107.67713785844903
Likelihood=-97.2444601818891
Likelihood=-110.37025553355491
Iteration 124: 110.37025553355491
Likelihood=-117.13762434069294
Iteration 130: 117.13762434069294
Likelihood=-96.49721727370172
Iteration 21: 96.49721727370172
Likelihood=-109.35845837379036
Iteration 15: 109.35845837379036
Likelihood=-107.67311260930767
Iteration 130: 107.67311260930767
Likelihood=-96.30870957736872
Iteration 22: 96.30870957736872
Likelihood=-110.36999463868675
Iteration 125: 110.36999463868675
Likelihood=-117.1356565563893
Iteration 131: 117.1356565563893
Likelihood=-108.61395536432666
Iteration 16: 108.61395536432666
Likelihood=-107.67210158733384
Iteration 131: 107.67210158733384
Likelihood=-96.17393988210225
Iteration 23: 96.17393988210225
Likelihood=-110.36976597703237
Iteration 126: 110.36976597703237
Likelihood=-117.13394018276708
Iteration 132: 117.13394018276708
Likelihood=-108.00569195289592
Iteration 17: 108.00569195289592
Likelihood=-107.6714133373292
Iteration 132: 107.6714133373292
Likelihood=-96.05107577303437
Iteration 24: 96.05107577303437
Likelihood=-110.36931370334122
Iteration 127: 110.36931370334122
Likelihood=-117.13226748152105
Iteration 133: 117.13226748152105
Likelihood=-95.93231855061553
Iteration 25: 95.93231855061553
Likelihood=-107.53297169646342
Iteration 18: 107.53297169646342
Likelihood=-107.67079094946796
Iteration 133: 107.67079094946796
Likelihood=-95.8019703646466
Iteration 26: 95.8019703646466
Likelihood=-110.36952446684631
Likelihood=-117.13084970109168
Iteration 134: 117.13084970109168
Likelihood=-107.11314226567939
Iteration 19: 107.11314226567939
Likelihood=-107.67010652314069
Iteration 134: 107.67010652314069
Likelihood=-95.70911036524045
Iteration 27: 95.70911036524045
Likelihood=-110.3691100267614
Iteration 128: 110.3691100267614
Likelihood=-117.13010586330086
Iteration 135: 117.13010586330086
Likelihood=-95.64098288638368
Iteration 28: 95.64098288638368
Likelihood=-106.77667100240683
Iteration 20: 106.77667100240683
Likelihood=-107.66976681657667
Iteration 135: 107.66976681657667
Likelihood=-110.36888388737698
Iteration 129: 110.36888388737698
Likelihood=-95.59356807217651
Iteration 29: 95.59356807217651
Likelihood=-117.12844524640899
Iteration 136: 117.12844524640899
Likelihood=-106.49373375806631
Iteration 21: 106.49373375806631
Likelihood=-107.6694009171803
Iteration 136: 107.6694009171803
Likelihood=-95.57331028279042
Iteration 30: 95.57331028279042
Likelihood=-110.36867770545447
Iteration 130: 110.36867770545447
Likelihood=-117.12781515123018
Iteration 137: 117.12781515123018
Likelihood=-106.24227891022026
Iteration 22: 106.24227891022026
Likelihood=-107.6690491389346
Iteration 137: 107.6690491389346
Likelihood=-95.54763204620616
Iteration 31: 95.54763204620616
Likelihood=-110.3687099316305
Likelihood=-117.12693643369865
Iteration 138: 117.12693643369865
Likelihood=-95.54856556276168
Likelihood=-106.02471226087789
Iteration 23: 106.02471226087789
Likelihood=-107.66862662141843
Iteration 138: 107.66862662141843
Likelihood=-110.36855953102582
Iteration 131: 110.36855953102582
Likelihood=-95.53742316893147
Iteration 32: 95.53742316893147
Likelihood=-117.12606798634818
Iteration 139: 117.12606798634818
Likelihood=-105.82799119605741
Iteration 24: 105.82799119605741
Likelihood=-107.66912683663492
Likelihood=-95.5271676152752
Iteration 33: 95.5271676152752
Likelihood=-110.36837813132351
Iteration 132: 110.36837813132351
Likelihood=-117.12519872706163
Iteration 140: 117.12519872706163
Likelihood=-105.6408154440911
Iteration 25: 105.6408154440911
Likelihood=-95.51051988715233
Iteration 34: 95.51051988715233
Likelihood=-107.6684123873682
Iteration 139: 107.6684123873682
Likelihood=-110.36821445284426
Iteration 133: 110.36821445284426
Likelihood=-117.12466230445952
Iteration 141: 117.12466230445952
Likelihood=-95.49247788561969
Iteration 35: 95.49247788561969
Likelihood=-105.47086677702153
Iteration 26: 105.47086677702153
Likelihood=-107.66821503656418
Iteration 140: 107.66821503656418
Likelihood=-95.46579791582985
Iteration 36: 95.46579791582985
Likelihood=-110.36804515905227
Iteration 134: 110.36804515905227
Likelihood=-117.1242010680247
Iteration 142: 117.1242010680247
Likelihood=-105.29618262203059
Iteration 27: 105.29618262203059
Likelihood=-107.66794462809365
Iteration 141: 107.66794462809365
Likelihood=-95.44360212905978
Iteration 37: 95.44360212905978
Likelihood=-110.36779482395097
Iteration 135: 110.36779482395097
Likelihood=-117.12359882358467
Iteration 143: 117.12359882358467
Likelihood=-95.41576180743265
Iteration 38: 95.41576180743265
Likelihood=-105.13991048104457
Iteration 28: 105.13991048104457
Likelihood=-107.667620901974
Iteration 142: 107.667620901974
Likelihood=-110.36784106488162
Likelihood=-95.38755114064911
Likelihood=-117.12324386545389
Iteration 39: 95.38755114064911
Iteration 144: 117.12324386545389
Likelihood=-104.99405633323062
Iteration 29: 104.99405633323062
Likelihood=-107.6676907983524
Likelihood=-95.37888712753674
Iteration 40: 95.37888712753674
Likelihood=-110.36764694379963
Iteration 136: 110.36764694379963
Likelihood=-117.12263851245778
Iteration 145: 117.12263851245778
Likelihood=-104.84992414048072
Iteration 30: 104.84992414048072
Likelihood=-107.66748911511996
Iteration 143: 107.66748911511996
Likelihood=-95.36941395307069
Iteration 41: 95.36941395307069
Likelihood=-110.36743894248278
Iteration 137: 110.36743894248278
Likelihood=-117.12225546990456
Iteration 146: 117.12225546990456
Likelihood=-95.36122325355355
Iteration 42: 95.36122325355355
Likelihood=-104.7281654940506
Iteration 31: 104.7281654940506
Likelihood=-107.667282409163
Iteration 144: 107.667282409163
Likelihood=-110.36724238015053
Iteration 138: 110.36724238015053
Likelihood=-95.35254989161331
Iteration 43: 95.35254989161331
Likelihood=-117.12174112740298
Iteration 147: 117.12174112740298
Likelihood=-104.682940026628
Iteration 32: 104.682940026628
Likelihood=-107.66718119592169
Iteration 145: 107.66718119592169
Likelihood=-95.34627612326389
Iteration 44: 95.34627612326389
Likelihood=-110.36710582873978
Iteration 139: 110.36710582873978
Likelihood=-117.12144311768138
Iteration 148: 117.12144311768138
Likelihood=-138.49795899519586
Iteration 0: 138.49795899519586
Iteration 1: 138.49795899519586
Likelihood=-95.3391139299625
Iteration 45: 95.3391139299625
Likelihood=-104.5657421377435
Iteration 33: 104.5657421377435
Likelihood=-110.3669867421742
Iteration 140: 110.3669867421742
Likelihood=-117.12084588637447
Iteration 149: 117.12084588637447
Likelihood=-95.33301326922107
Iteration 46: 95.33301326922107
Likelihood=-131.3842509611933
Iteration 2: 131.3842509611933
Likelihood=-104.48084905721682
Iteration 34: 104.48084905721682
Likelihood=-95.3291988900785
Iteration 47: 95.3291988900785
Likelihood=-110.36686400535777
Iteration 141: 110.36686400535777
Likelihood=-117.1205374288814
Iteration 150: 117.1205374288814
Likelihood=-125.74252347694014
Iteration 3: 125.74252347694014
Likelihood=-104.43769303518656
Iteration 35: 104.43769303518656
Likelihood=-95.32627453830747
Iteration 48: 95.32627453830747
Likelihood=-110.36682730102746
Iteration 142: 110.36682730102746
Likelihood=-117.12029150627956
Iteration 151: 117.12029150627956
Likelihood=-95.32434776479822
Iteration 49: 95.32434776479822
Likelihood=-121.03788833162648
Iteration 4: 121.03788833162648
Likelihood=-104.4094158177799
Iteration 36: 104.4094158177799
Likelihood=-161.60135819889913
Iteration 0: 161.60135819889913
Iteration 1: 161.60135819889913
Likelihood=-117.11975645426455
Iteration 152: 117.11975645426455
Likelihood=-95.32227416706256
Iteration 50: 95.32227416706256
Likelihood=-104.36068960167911
Iteration 37: 104.36068960167911
Likelihood=-116.87313949610929
Likelihood=-145.2847526951476
Iteration 2: 145.2847526951476
Likelihood=-95.32064334166199
Iteration 51: 95.32064334166199
Likelihood=-117.11949479257362
Iteration 153: 117.11949479257362
Likelihood=-95.31628208963514
Iteration 52: 95.31628208963514
Likelihood=-104.37337544020495
Likelihood=-111.67426851295563
Likelihood=-131.7082845178792
Iteration 3: 131.7082845178792
Likelihood=-117.11811783252058
Iteration 154: 117.11811783252058
Likelihood=-95.31695168434399
Likelihood=-104.3362037214369
Iteration 38: 104.3362037214369
Likelihood=-121.50870005059788
Iteration 4: 121.50870005059788
Likelihood=-110.54217279892408
Iteration 5: 110.54217279892408
Likelihood=-95.3144534584206
Iteration 53: 95.3144534584206
Likelihood=-117.11763984430287
Iteration 155: 117.11763984430287
Likelihood=-104.32344866998902
Iteration 39: 104.32344866998902
Likelihood=-95.3120108128085
Iteration 54: 95.3120108128085
Likelihood=-114.29693063267213
Iteration 5: 114.29693063267213
Likelihood=-108.28365201071732
Iteration 6: 108.28365201071732
Likelihood=-117.11718584290382
Iteration 156: 117.11718584290382
Likelihood=-95.31009747800746
Iteration 55: 95.31009747800746
Likelihood=-104.30243076139405
Iteration 40: 104.30243076139405
Likelihood=-109.48915412439281
Iteration 6: 109.48915412439281
Likelihood=-106.27445109280347
Iteration 7: 106.27445109280347
Likelihood=-117.11768404897794
Likelihood=-95.31026130452965
Likelihood=-104.28050001315812
Iteration 41: 104.28050001315812
Likelihood=-106.15335389105121
Iteration 7: 106.15335389105121
Likelihood=-95.30916962544936
Iteration 56: 95.30916962544936
Likelihood=-104.55546550600322
Iteration 8: 104.55546550600322
Likelihood=-117.11700090244705
Iteration 157: 117.11700090244705
Likelihood=-104.29326704770675
Likelihood=-95.30791754363699
Iteration 57: 95.30791754363699
Likelihood=-103.67680884335135
Iteration 8: 103.67680884335135
Likelihood=-102.95191822955289
Iteration 9: 102.95191822955289
Likelihood=-117.11667472144067
Iteration 158: 117.11667472144067
Likelihood=-95.30647837535787
Iteration 58: 95.30647837535787
Likelihood=-104.26804566695975
Iteration 42: 104.26804566695975
Likelihood=-101.65976428918016
Iteration 9: 101.65976428918016
Likelihood=-117.11633542304322
Iteration 159: 117.11633542304322
Likelihood=-101.49651934621932
Iteration 10: 101.49651934621932
Likelihood=-95.30571993077612
Iteration 59: 95.30571993077612
Likelihood=-104.25055489040035
Iteration 43: 104.25055489040035
Likelihood=-100.03802951479967
Iteration 10: 100.03802951479967
Likelihood=-95.30477875247871
Iteration 60: 95.30477875247871
Likelihood=-117.11607640503317
Iteration 160: 117.11607640503317
Likelihood=-100.19832338650201
Iteration 11: 100.19832338650201
Likelihood=-95.30425151771155
Iteration 61: 95.30425151771155
Likelihood=-104.23636821561603
Iteration 44: 104.23636821561603
Likelihood=-98.71149533448313
Iteration 11: 98.71149533448313
Likelihood=-117.11580694530608
Iteration 161: 117.11580694530608
Likelihood=-98.97933029069402
Iteration 12: 98.97933029069402
Likelihood=-95.30375592526741
Iteration 62: 95.30375592526741
Likelihood=-97.65911344629444
Likelihood=-104.22544968330288
Iteration 12: 97.65911344629444
Iteration 45: 104.22544968330288
Likelihood=-95.3028614190539
Iteration 63: 95.3028614190539
Likelihood=-117.1153371410321
Iteration 162: 117.1153371410321
Likelihood=-97.92490236897373
Iteration 13: 97.92490236897373
Likelihood=-96.94517234826012
Iteration 13: 96.94517234826012
Likelihood=-104.21577328942784
Iteration 46: 104.21577328942784
Likelihood=-95.30211743283766
Iteration 64: 95.30211743283766
Likelihood=-117.11478091345131
Iteration 163: 117.11478091345131
Likelihood=-97.0088382774851
Iteration 14: 97.0088382774851
Likelihood=-95.30114919211245
Iteration 65: 95.30114919211245
Likelihood=-96.48415790812487
Iteration 14: 96.48415790812487
Likelihood=-104.21160736982175
Iteration 47: 104.21160736982175
Likelihood=-117.11494945587359
Likelihood=-95.30058224885603
Iteration 66: 95.30058224885603
Likelihood=-96.16161362564131
Iteration 15: 96.16161362564131
Likelihood=-96.23624050624271
Iteration 15: 96.23624050624271
Likelihood=-104.20474121331799
Iteration 48: 104.20474121331799
Likelihood=-95.29949881685421
Iteration 67: 95.29949881685421
Likelihood=-117.11450213780348
Iteration 164: 117.11450213780348
Likelihood=-95.9581830449067
Iteration 16: 95.9581830449067
Likelihood=-95.48997809282106
Iteration 16: 95.48997809282106
Likelihood=-95.30063491757114
Likelihood=-104.20298226879649
Iteration 49: 104.20298226879649
Likelihood=-117.11420813681525
Iteration 165: 117.11420813681525
Likelihood=-95.69486841713125
Iteration 17: 95.69486841713125
Likelihood=-95.29900798412574
Iteration 68: 95.29900798412574
Likelihood=-94.8892198827924
Iteration 17: 94.8892198827924
Likelihood=-104.19739776421538
Iteration 50: 104.19739776421538
Likelihood=-117.11401206028792
Iteration 166: 117.11401206028792
Likelihood=-95.29830843413465
Iteration 69: 95.29830843413465
Likelihood=-95.46711864240848
Iteration 18: 95.46711864240848
Likelihood=-94.39386556170959
Iteration 18: 94.39386556170959
Likelihood=-104.19449298109981
Iteration 51: 104.19449298109981
Likelihood=-95.29753350748805
Iteration 70: 95.29753350748805
Likelihood=-117.11364417981807
Iteration 167: 117.11364417981807
Likelihood=-95.29567280321562
Iteration 19: 95.29567280321562
Likelihood=-93.97786189805312
Iteration 19: 93.97786189805312
Likelihood=-95.29696926546741
Iteration 71: 95.29696926546741
Likelihood=-104.1903357100983
Iteration 52: 104.1903357100983
Likelihood=-117.11313498114565
Iteration 168: 117.11313498114565
Likelihood=-95.15242342223685
Iteration 20: 95.15242342223685
Likelihood=-95.29612405300144
Iteration 72: 95.29612405300144
Likelihood=-93.62039138385673
Iteration 20: 93.62039138385673
Likelihood=-104.18350438433409
Iteration 53: 104.18350438433409
Likelihood=-95.2953495257015
Iteration 73: 95.2953495257015
Likelihood=-117.11280358373486
Iteration 169: 117.11280358373486
Likelihood=-95.0021231984359
Iteration 21: 95.0021231984359
Likelihood=-93.30389778340195
Iteration 21: 93.30389778340195
Likelihood=-104.18423193553616
Likelihood=-95.29453063533168
Iteration 74: 95.29453063533168
Likelihood=-117.11259461047665
Iteration 170: 117.11259461047665
Likelihood=-94.85343786544487
Iteration 22: 94.85343786544487
Likelihood=-93.03181826106314
Iteration 22: 93.03181826106314
Likelihood=-95.29354074230902
Iteration 75: 95.29354074230902
Likelihood=-104.17834123000853
Iteration 54: 104.17834123000853
Likelihood=-94.73272332474843
Iteration 23: 94.73272332474843
Likelihood=-117.11239562150841
Iteration 171: 117.11239562150841
Likelihood=-95.29292099380763
Iteration 76: 95.29292099380763
Likelihood=-92.7829462767236
Iteration 23: 92.7829462767236
Likelihood=-104.17167429963689
Iteration 55: 104.17167429963689
Likelihood=-95.29185278552261
Iteration 77: 95.29185278552261
Likelihood=-94.63675554738477
Iteration 24: 94.63675554738477
Likelihood=-117.1121990655047
Iteration 172: 117.1121990655047
Likelihood=-92.56518583052673
Iteration 24: 92.56518583052673
Likelihood=-95.29111454212477
Iteration 78: 95.29111454212477
Likelihood=-104.16615244248564
Iteration 56: 104.16615244248564
Likelihood=-94.57677945128991
Iteration 25: 94.57677945128991
Likelihood=-117.11199961710837
Iteration 173: 117.11199961710837
Likelihood=-95.29072888650751
Iteration 79: 95.29072888650751
Likelihood=-92.3695093225215
Iteration 25: 92.3695093225215
Likelihood=-104.15950778234156
Iteration 57: 104.15950778234156
Likelihood=-94.52378162712735
Iteration 26: 94.52378162712735
Likelihood=-95.28946566246815
Iteration 80: 95.28946566246815
Likelihood=-117.11188979558011
Iteration 174: 117.11188979558011
Likelihood=-92.20378709062184
Iteration 26: 92.20378709062184
Likelihood=-104.15852118696273
Iteration 58: 104.15852118696273
Likelihood=-95.28831473302114
Iteration 81: 95.28831473302114
Likelihood=-94.51410966622596
Iteration 27: 94.51410966622596
Likelihood=-161.01486585357182
Iteration 0: 161.01486585357182
Iteration 1: 161.01486585357182
Likelihood=-92.06828578261387
Iteration 27: 92.06828578261387
Likelihood=-95.28698460736112
Iteration 82: 95.28698460736112
Likelihood=-104.15150073091411
Iteration 59: 104.15150073091411
Likelihood=-94.4790716576595
Iteration 28: 94.4790716576595
Likelihood=-152.3116558300931
Iteration 2: 152.3116558300931
Likelihood=-95.28622091191174
Iteration 83: 95.28622091191174
Likelihood=-91.94096320163898
Iteration 28: 91.94096320163898
Likelihood=-104.14922993601958
Iteration 60: 104.14922993601958
Likelihood=-94.46844020481875
Iteration 29: 94.46844020481875
Likelihood=-95.28476335251348
Iteration 84: 95.28476335251348
Likelihood=-145.840178263768
Iteration 3: 145.840178263768
Likelihood=-91.8362192391544
Iteration 29: 91.8362192391544
Likelihood=-94.445590955928
Iteration 30: 94.445590955928
Likelihood=-104.1458538640594
Iteration 61: 104.1458538640594
Likelihood=-95.28421579297384
Iteration 85: 95.28421579297384
Likelihood=-141.0561485614305
Iteration 4: 141.0561485614305
Likelihood=-91.74297342647701
Iteration 30: 91.74297342647701
Likelihood=-95.2832407622585
Iteration 86: 95.2832407622585
Likelihood=-94.42608266411834
Iteration 31: 94.42608266411834
Likelihood=-104.14178273624334
Iteration 62: 104.14178273624334
Likelihood=-95.2824555355042
Iteration 87: 95.2824555355042
Likelihood=-137.14157750102203
Iteration 5: 137.14157750102203
Likelihood=-91.67017607530344
Iteration 31: 91.67017607530344
Likelihood=-94.45294345331085
Likelihood=-104.14008631855837
Iteration 63: 104.14008631855837
Likelihood=-95.282142624938
Iteration 88: 95.282142624938
Likelihood=-133.74822456618486
Iteration 6: 133.74822456618486
Likelihood=-91.60931759643468
Iteration 32: 91.60931759643468
Likelihood=-94.42283748576436
Iteration 32: 94.42283748576436
Likelihood=-95.28183775744112
Iteration 89: 95.28183775744112
Likelihood=-104.13637551373556
Iteration 64: 104.13637551373556
Likelihood=-91.56250651679842
Iteration 33: 91.56250651679842
Likelihood=-95.28153963772506
Likelihood=-130.730609451524
Likelihood=-94.41854512773767
Iteration 7: 130.730609451524
Iteration 90: 95.28153963772506
Iteration 33: 94.41854512773767
Likelihood=-104.13521484984895
Iteration 65: 104.13521484984895
Likelihood=-95.28131171571393
Iteration 91: 95.28131171571393
Likelihood=-94.41756278340078
Iteration 34: 94.41756278340078
Likelihood=-91.53193681097659
Iteration 34: 91.53193681097659
Likelihood=-128.08121219056932
Iteration 8: 128.08121219056932
Likelihood=-104.13274932525476
Iteration 66: 104.13274932525476
Likelihood=-95.28090744242787
Iteration 92: 95.28090744242787
Likelihood=-94.4167227298496
Iteration 35: 94.4167227298496
Likelihood=-91.5003520150135
Iteration 35: 91.5003520150135
Likelihood=-125.68340056750976
Iteration 9: 125.68340056750976
Likelihood=-95.2808564911277
Likelihood=-104.12914530840733
Iteration 67: 104.12914530840733
Likelihood=-94.41595029264428
Iteration 36: 94.41595029264428
Likelihood=-95.2806189606215
Iteration 93: 95.2806189606215
Likelihood=-91.47607455460515
Iteration 36: 91.47607455460515
Likelihood=-123.58917981566901
Iteration 10: 123.58917981566901
Likelihood=-104.12567131392453
Iteration 68: 104.12567131392453
Likelihood=-95.28014079914612
Iteration 94: 95.28014079914612
Likelihood=-94.41538446429564
Iteration 37: 94.41538446429564
Likelihood=-91.4556242002021
Iteration 37: 91.4556242002021
Likelihood=-121.70532671931706
Iteration 11: 121.70532671931706
Likelihood=-95.27976146451742
Iteration 95: 95.27976146451742
Likelihood=-104.1237777668909
Iteration 69: 104.1237777668909
Likelihood=-94.41462587584385
Iteration 38: 94.41462587584385
Likelihood=-91.43879261117716
Iteration 38: 91.43879261117716
Likelihood=-95.2792977995505
Iteration 96: 95.2792977995505
Likelihood=-120.01006430551301
Iteration 12: 120.01006430551301
Likelihood=-104.12235548251104
Iteration 70: 104.12235548251104
Likelihood=-94.41400804936166
Iteration 39: 94.41400804936166
Likelihood=-95.2791603835923
Iteration 97: 95.2791603835923
Likelihood=-91.431029557673
Iteration 39: 91.431029557673
Likelihood=-118.56362002895143
Likelihood=-104.12119763578548
Iteration 13: 118.56362002895143
Iteration 71: 104.12119763578548
Likelihood=-94.41328224567152
Iteration 40: 94.41328224567152
Likelihood=-95.27862559263419
Iteration 98: 95.27862559263419
Likelihood=-91.42365963275543
Iteration 40: 91.42365963275543
Likelihood=-95.27831656486663
Iteration 99: 95.27831656486663
Likelihood=-104.12040874722707
Iteration 72: 104.12040874722707
Likelihood=-117.34526569397237
Iteration 14: 117.34526569397237
Likelihood=-94.41176406481922
Iteration 41: 94.41176406481922
Likelihood=-91.4184912092421
Iteration 41: 91.4184912092421
Likelihood=-95.27803408970402
Iteration 100: 95.27803408970402
Likelihood=-104.11910503400034
Iteration 73: 104.11910503400034
Likelihood=-94.41139266542287
Iteration 42: 94.41139266542287
Likelihood=-116.24049667367049
Iteration 15: 116.24049667367049
Likelihood=-95.27764570195208
Iteration 101: 95.27764570195208
Likelihood=-91.41008328309344
Iteration 42: 91.41008328309344
Likelihood=-94.40995766879416
Iteration 43: 94.40995766879416
Likelihood=-104.11755472178965
Iteration 74: 104.11755472178965
Likelihood=-95.27773384381656
Likelihood=-115.41013364771993
Iteration 16: 115.41013364771993
Likelihood=-91.39603517647092
Iteration 43: 91.39603517647092
Likelihood=-95.27746068251571
Iteration 102: 95.27746068251571
Likelihood=-94.40963826053661
Iteration 44: 94.40963826053661
Likelihood=-104.11617444668555
Iteration 75: 104.11617444668555
Likelihood=-114.62622058764798
Iteration 17: 114.62622058764798
Likelihood=-95.27726495826448
Iteration 103: 95.27726495826448
Likelihood=-91.393873820388
Likelihood=-94.40904430754216
Iteration 45: 94.40904430754216
Likelihood=-104.11547313899686
Iteration 76: 104.11547313899686
Likelihood=-113.99366879393986
Iteration 18: 113.99366879393986
Likelihood=-95.2771943709794
Iteration 104: 95.2771943709794
Likelihood=-91.38479298977929
Iteration 44: 91.38479298977929
Likelihood=-94.40853751596713
Iteration 46: 94.40853751596713
Likelihood=-160.45729073637105
Iteration 0: 160.45729073637105
Iteration 1: 160.45729073637105
Likelihood=-104.11479308019865
Iteration 77: 104.11479308019865
Likelihood=-113.46555972903808
Iteration 19: 113.46555972903808
Likelihood=-91.37421722271671
Iteration 45: 91.37421722271671
Likelihood=-153.45189517880587
Iteration 2: 153.45189517880587
Likelihood=-94.40827296799613
Iteration 47: 94.40827296799613
Likelihood=-104.11405347712677
Iteration 78: 104.11405347712677
Likelihood=-113.0284649966125
Iteration 20: 113.0284649966125
Likelihood=-148.17467546741628
Iteration 3: 148.17467546741628
Likelihood=-91.36858771131688
Iteration 46: 91.36858771131688
Likelihood=-94.40799691774353
Iteration 48: 94.40799691774353
Likelihood=-104.11264285723358
Iteration 79: 104.11264285723358
Likelihood=-144.0384992107902
Iteration 4: 144.0384992107902
Likelihood=-112.68297341424494
Iteration 21: 112.68297341424494
Likelihood=-94.40765415568755
Iteration 49: 94.40765415568755
Likelihood=-91.36363527235034
Iteration 47: 91.36363527235034
Likelihood=-140.50720588239219
Likelihood=-104.11119837988369
Iteration 80: 104.11119837988369
Likelihood=-112.3794493043249
Iteration 22: 112.3794493043249
Likelihood=-94.40700719666712
Iteration 50: 94.40700719666712
Likelihood=-91.35812219472606
Iteration 48: 91.35812219472606
Likelihood=-130.01769880744396
Iteration 5: 130.01769880744396
Likelihood=-104.11009390731144
Iteration 81: 104.11009390731144
Likelihood=-112.15221026985024
Iteration 23: 112.15221026985024
Likelihood=-127.78639659111784
Iteration 6: 127.78639659111784
Likelihood=-94.40625103274756
Iteration 51: 94.40625103274756
Likelihood=-91.35185107896888
Iteration 49: 91.35185107896888
Likelihood=-104.10937241767708
Iteration 82: 104.10937241767708
Likelihood=-125.8447236209118
Iteration 7: 125.8447236209118
Likelihood=-94.40562246823615
Iteration 52: 94.40562246823615
Likelihood=-111.9521179467953
Iteration 24: 111.9521179467953
Likelihood=-91.34405324194043
Iteration 50: 91.34405324194043
Likelihood=-123.96650316799071
Likelihood=-104.10863514642759
Iteration 83: 104.10863514642759
Likelihood=-94.40512417750004
Iteration 53: 94.40512417750004
Likelihood=-111.79940787150919
Iteration 25: 111.79940787150919
Likelihood=-91.33900375205272
Iteration 51: 91.33900375205272
Likelihood=-119.46793799319481
Iteration 8: 119.46793799319481
Likelihood=-104.10731478772493
Iteration 84: 104.10731478772493
Likelihood=-94.40460841301463
Iteration 54: 94.40460841301463
Likelihood=-118.36450497794323
Iteration 9: 118.36450497794323
Likelihood=-111.66367292053927
Iteration 26: 111.66367292053927
Likelihood=-91.3344840414831
Iteration 52: 91.3344840414831
Likelihood=-104.10665598882737
Iteration 85: 104.10665598882737
Likelihood=-117.75377017464805
Iteration 10: 117.75377017464805
Likelihood=-94.40376570858484
Iteration 55: 94.40376570858484
Likelihood=-111.55934110828825
Iteration 27: 111.55934110828825
Likelihood=-91.32942829371287
Iteration 53: 91.32942829371287
Likelihood=-117.17892043786858
Iteration 11: 117.17892043786858
Likelihood=-104.1058028607029
Iteration 86: 104.1058028607029
Likelihood=-94.40093196782708
Iteration 56: 94.40093196782708
Likelihood=-111.46546578615798
Iteration 28: 111.46546578615798
Likelihood=-116.68379124002654
Iteration 12: 116.68379124002654
Likelihood=-91.32457067894457
Iteration 54: 91.32457067894457
Likelihood=-94.39735096855429
Iteration 57: 94.39735096855429
Likelihood=-104.10515122348461
Iteration 87: 104.10515122348461
Likelihood=-116.28187718143228
Iteration 13: 116.28187718143228
Likelihood=-111.3952395679242
Iteration 29: 111.3952395679242
Likelihood=-91.32099322701804
Iteration 55: 91.32099322701804
Likelihood=-94.39467616372929
Iteration 58: 94.39467616372929
Likelihood=-115.89253066516287
Iteration 14: 115.89253066516287
Likelihood=-104.10405015229584
Iteration 88: 104.10405015229584
Likelihood=-111.32916689796828
Iteration 30: 111.32916689796828
Likelihood=-91.31651645830917
Iteration 56: 91.31651645830917
Likelihood=-115.56148779692019
Iteration 15: 115.56148779692019
Likelihood=-94.39315544912981
Iteration 59: 94.39315544912981
Likelihood=-104.10326187323453
Iteration 89: 104.10326187323453
Likelihood=-111.27211177131412
Iteration 31: 111.27211177131412
Likelihood=-115.26583207982254
Iteration 16: 115.26583207982254
Likelihood=-91.31482201781067
Iteration 57: 91.31482201781067
Likelihood=-94.38996050727937
Iteration 60: 94.38996050727937
Likelihood=-104.10276025747247
Iteration 90: 104.10276025747247
Likelihood=-114.98400476167693
Iteration 17: 114.98400476167693
Likelihood=-111.20838003410631
Iteration 32: 111.20838003410631
Likelihood=-91.31277743396862
Iteration 58: 91.31277743396862
Likelihood=-94.38786942795485
Iteration 61: 94.38786942795485
Likelihood=-114.71861628983422
Iteration 18: 114.71861628983422
Likelihood=-104.10274831564584
Likelihood=-111.15740302451368
Iteration 33: 111.15740302451368
Likelihood=-91.31177734480805
Iteration 59: 91.31177734480805
Likelihood=-114.46473238331167
Iteration 19: 114.46473238331167
Likelihood=-94.38573063460446
Iteration 62: 94.38573063460446
Likelihood=-104.10236387693409
Iteration 91: 104.10236387693409
Likelihood=-114.23285106859694
Iteration 20: 114.23285106859694
Likelihood=-111.1080499578546
Iteration 34: 111.1080499578546
Likelihood=-94.3831851464072
Likelihood=-91.31048689256245
Iteration 60: 91.31048689256245
Iteration 63: 94.3831851464072
Likelihood=-114.00016432070902
Likelihood=-104.10188835608776
Iteration 92: 104.10188835608776
Likelihood=-111.066851096284
Iteration 35: 111.066851096284
Likelihood=-91.30977653544034
Iteration 61: 91.30977653544034
Likelihood=-113.3210660375546
Iteration 21: 113.3210660375546
Likelihood=-104.10160052112775
Iteration 93: 104.10160052112775
Likelihood=-111.03628277193302
Iteration 36: 111.03628277193302
Likelihood=-113.15469569579693
Iteration 22: 113.15469569579693
Likelihood=-91.30930870791968
Iteration 62: 91.30930870791968
Likelihood=-94.38009288537178
Iteration 64: 94.38009288537178
Likelihood=-104.101296956504
Iteration 94: 104.101296956504
Likelihood=-111.01145607351418
Iteration 37: 111.01145607351418
Likelihood=-113.03372127566794
Iteration 23: 113.03372127566794
Likelihood=-91.30823660263205
Iteration 63: 91.30823660263205
Likelihood=-94.37742040789865
Likelihood=-112.91619828629129
Iteration 24: 112.91619828629129
Likelihood=-104.10106723951293
Iteration 95: 104.10106723951293
Likelihood=-110.99071752453824
Iteration 38: 110.99071752453824
Likelihood=-91.30935894172546
Likelihood=-112.80304822668319
Iteration 25: 112.80304822668319
Likelihood=-94.36386519975736
Likelihood=-104.1008135751542
Iteration 96: 104.1008135751542
Likelihood=-110.9666076758006
Iteration 39: 110.9666076758006
Likelihood=-112.73070806374527
Iteration 26: 112.73070806374527
Likelihood=-91.30783663783232
Iteration 64: 91.30783663783232
Likelihood=-95.63626236379406
Likelihood=-112.67525614978145
Iteration 27: 112.67525614978145
Likelihood=-104.10057774022951
Iteration 97: 104.10057774022951
Likelihood=-110.94846204723032
Iteration 40: 110.94846204723032
Likelihood=-94.34881797989199
Likelihood=-91.30751184755411
Iteration 65: 91.30751184755411
Likelihood=-112.6234836542752
Iteration 28: 112.6234836542752
Likelihood=-104.10030721690634
Iteration 98: 104.10030721690634
Likelihood=-110.92537307650728
Iteration 41: 110.92537307650728
Likelihood=-94.34375288500591
Iteration 65: 94.34375288500591
Likelihood=-112.5813068085691
Iteration 29: 112.5813068085691
Likelihood=-91.3073314671304
Iteration 66: 91.3073314671304
Likelihood=-104.10014297593979
Iteration 99: 104.10014297593979
Likelihood=-110.92320844723442
Iteration 42: 110.92320844723442
Likelihood=-112.53739058881257
Iteration 30: 112.53739058881257
Likelihood=-94.32746329149641
Iteration 66: 94.32746329149641
Likelihood=-91.30708391455627
Iteration 67: 91.30708391455627
Likelihood=-112.49687715958518
Iteration 31: 112.49687715958518
Likelihood=-104.09977558813921
Iteration 100: 104.09977558813921
Likelihood=-110.90482392821185
Iteration 43: 110.90482392821185
Likelihood=-94.3238182551858
Iteration 67: 94.3238182551858
Likelihood=-91.30681150541928
Iteration 68: 91.30681150541928
Likelihood=-112.46128236453572
Iteration 32: 112.46128236453572
Likelihood=-104.09963326225113
Iteration 101: 104.09963326225113
Likelihood=-110.89858001912472
Iteration 44: 110.89858001912472
Likelihood=-94.30441061371717
Iteration 68: 94.30441061371717
Likelihood=-112.45853838408405
Likelihood=-91.30662020676334
Iteration 69: 91.30662020676334
Likelihood=-104.0993893058913
Likelihood=-112.4453999389939
Iteration 102: 104.0993893058913
Iteration 33: 112.4453999389939
Likelihood=-110.89007331517764
Iteration 45: 110.89007331517764
Likelihood=-94.27302421263987
Iteration 69: 94.27302421263987
Likelihood=-91.30649281997833
Iteration 70: 91.30649281997833
Likelihood=-112.43655126763035
Iteration 34: 112.43655126763035
Likelihood=-104.09900349546992
Iteration 103: 104.09900349546992
Likelihood=-110.89250225353128
Likelihood=-94.26566381050336
Iteration 70: 94.26566381050336
Likelihood=-112.42378968800953
Likelihood=-91.30622597699836
Iteration 35: 112.42378968800953
Iteration 71: 91.30622597699836
Likelihood=-104.09907374088813
Likelihood=-94.25411102562242
Iteration 71: 94.25411102562242
Likelihood=-110.88485559481725
Iteration 46: 110.88485559481725
Likelihood=-112.41244748650543
Iteration 36: 112.41244748650543
Likelihood=-91.30585425648275
Iteration 72: 91.30585425648275
Likelihood=-112.39638722520044
Iteration 37: 112.39638722520044
Likelihood=-94.24541536099046
Iteration 72: 94.24541536099046
Likelihood=-104.09865334560172
Iteration 104: 104.09865334560172
Likelihood=-110.87707456355018
Iteration 47: 110.87707456355018
Likelihood=-91.30544517199958
Iteration 73: 91.30544517199958
Likelihood=-112.38209236309986
Iteration 38: 112.38209236309986
Likelihood=-94.24217346818426
Iteration 73: 94.24217346818426
Likelihood=-104.09804047341628
Iteration 105: 104.09804047341628
Likelihood=-110.86949910618797
Iteration 48: 110.86949910618797
Likelihood=-112.37076967193649
Iteration 39: 112.37076967193649
Likelihood=-91.30494200494226
Iteration 74: 91.30494200494226
Likelihood=-94.23830754754934
Iteration 74: 94.23830754754934
Likelihood=-104.09741283892951
Likelihood=-112.36108413440324
Iteration 106: 104.09741283892951
Iteration 40: 112.36108413440324
Likelihood=-110.86624324590204
Iteration 49: 110.86624324590204
Likelihood=-91.30433984818072
Iteration 75: 91.30433984818072
Likelihood=-94.23642786131958
Likelihood=-112.3521975950906
Iteration 75: 94.23642786131958
Iteration 41: 112.3521975950906
Likelihood=-104.0967248422423
Iteration 107: 104.0967248422423
Likelihood=-110.86305101779764
Iteration 50: 110.86305101779764
Likelihood=-91.30348239288924
Iteration 76: 91.30348239288924
Likelihood=-112.34392636295068
Iteration 42: 112.34392636295068
Likelihood=-94.23456943404904
Iteration 76: 94.23456943404904
Likelihood=-104.0966085203741
Iteration 108: 104.0966085203741
Likelihood=-110.86046721230744
Iteration 51: 110.86046721230744
Likelihood=-112.33649764219975
Iteration 43: 112.33649764219975
Likelihood=-91.30226820766481
Iteration 77: 91.30226820766481
Likelihood=-94.23313710785287
Iteration 77: 94.23313710785287
Likelihood=-112.3294626388966
Iteration 44: 112.3294626388966
Likelihood=-104.0953939742588
Iteration 109: 104.0953939742588
Likelihood=-110.8574869297583
Iteration 52: 110.8574869297583
Likelihood=-91.29931909268895
Iteration 78: 91.29931909268895
Likelihood=-94.23367432740748
Likelihood=-112.32244038804458
Iteration 45: 112.32244038804458
Likelihood=-104.09461379090051
Iteration 110: 104.09461379090051
Likelihood=-110.85486017022302
Iteration 53: 110.85486017022302
Likelihood=-112.31606518366922
Iteration 46: 112.31606518366922
Likelihood=-91.29649869429268
Iteration 79: 91.29649869429268
Likelihood=-94.23269508772252
Iteration 78: 94.23269508772252
Likelihood=-104.09320140341845
Iteration 111: 104.09320140341845
Likelihood=-112.30972355591588
Iteration 47: 112.30972355591588
Likelihood=-110.85266403147708
Iteration 54: 110.85266403147708
Likelihood=-94.23237029442389
Iteration 79: 94.23237029442389
Likelihood=-91.2939405108869
Iteration 80: 91.2939405108869
Likelihood=-112.30384522837406
Iteration 48: 112.30384522837406
Likelihood=-104.091176341504
Iteration 112: 104.091176341504
Likelihood=-110.85074741939037
Iteration 55: 110.85074741939037
Likelihood=-94.23223028481429
Iteration 80: 94.23223028481429
Likelihood=-91.29179429286576
Iteration 81: 91.29179429286576
Likelihood=-112.29789048545757
Iteration 49: 112.29789048545757
Likelihood=-104.08813279012794
Iteration 113: 104.08813279012794
Likelihood=-110.84921277942497
Iteration 56: 110.84921277942497
Likelihood=-112.2919076496073
Iteration 50: 112.2919076496073
Likelihood=-94.23200812651649
Iteration 81: 94.23200812651649
Likelihood=-91.29004483204635
Iteration 82: 91.29004483204635
Likelihood=-112.28544637373497
Iteration 51: 112.28544637373497
Likelihood=-104.08736880993523
Iteration 114: 104.08736880993523
Likelihood=-110.84738016870973
Iteration 57: 110.84738016870973
Likelihood=-94.23185454688584
Iteration 82: 94.23185454688584
Likelihood=-91.28544385713015
Iteration 83: 91.28544385713015
Likelihood=-112.2784487407478
Iteration 52: 112.2784487407478
Likelihood=-104.0841494977733
Iteration 115: 104.0841494977733
Likelihood=-94.23176055858644
Iteration 83: 94.23176055858644
Likelihood=-110.84518711487794
Iteration 58: 110.84518711487794
Likelihood=-112.27100836926385
Iteration 53: 112.27100836926385
Likelihood=-91.28240386230834
Iteration 84: 91.28240386230834
Likelihood=-161.07311450042087
Iteration 0: 161.07311450042087
Iteration 1: 161.07311450042087
Likelihood=-104.0828352926755
Iteration 116: 104.0828352926755
Likelihood=-112.26673168711362
Iteration 54: 112.26673168711362
Likelihood=-110.84362544883273
Iteration 59: 110.84362544883273
Likelihood=-91.27486102609265
Iteration 85: 91.27486102609265
Likelihood=-112.25085400012348
Iteration 55: 112.25085400012348
Likelihood=-104.08145068952246
Iteration 117: 104.08145068952246
Likelihood=-155.43227914006496
Iteration 2: 155.43227914006496
Likelihood=-110.84253814890774
Iteration 60: 110.84253814890774
Likelihood=-91.2723969815092
Iteration 86: 91.2723969815092
Likelihood=-112.23837382817557
Iteration 56: 112.23837382817557
Likelihood=-104.08066616787119
Iteration 118: 104.08066616787119
Likelihood=-151.1284282102636
Iteration 3: 151.1284282102636
Likelihood=-110.84086443769404
Iteration 61: 110.84086443769404
Likelihood=-112.2196448347907
Iteration 57: 112.2196448347907
Likelihood=-91.26730704134869
Iteration 87: 91.26730704134869
Likelihood=-112.20270995535972
Iteration 58: 112.20270995535972
Likelihood=-104.08066713228078
Likelihood=-147.57836561631524
Iteration 4: 147.57836561631524
Likelihood=-110.83947071465857
Iteration 62: 110.83947071465857
Likelihood=-91.26778364153023
Likelihood=-112.17780304710834
Iteration 59: 112.17780304710834
Likelihood=-104.08039556706386
Iteration 119: 104.08039556706386
Likelihood=-110.83889333025057
Iteration 63: 110.83889333025057
Likelihood=-144.40640130987506
Likelihood=-91.26478573483922
Iteration 88: 91.26478573483922
Likelihood=-112.1559917854686
Iteration 60: 112.1559917854686
Likelihood=-104.0802204154467
Iteration 120: 104.0802204154467
Likelihood=-112.14384003109753
Iteration 61: 112.14384003109753
Likelihood=-110.83802464715363
Iteration 64: 110.83802464715363
Likelihood=-91.26300241239672
Iteration 89: 91.26300241239672
Likelihood=-134.8781522260881
Iteration 5: 134.8781522260881
Likelihood=-112.1360586493639
Iteration 62: 112.1360586493639
Likelihood=-104.07991716882498
Iteration 121: 104.07991716882498
Likelihood=-110.83764603535082
Iteration 65: 110.83764603535082
Likelihood=-91.26151945891414
Iteration 90: 91.26151945891414
Likelihood=-132.83504756644405
Iteration 6: 132.83504756644405
Likelihood=-112.13241272378166
Iteration 63: 112.13241272378166
Likelihood=-104.07971815934276
Iteration 122: 104.07971815934276
Likelihood=-112.12849531442309
Likelihood=-110.83671383758015
Iteration 64: 112.12849531442309
Iteration 66: 110.83671383758015
Likelihood=-91.26055509968151
Iteration 91: 91.26055509968151
Likelihood=-130.94352228398765
Iteration 7: 130.94352228398765
Likelihood=-112.1248881118125
Iteration 65: 112.1248881118125
Likelihood=-104.07942024299
Iteration 123: 104.07942024299
Likelihood=-110.83638971080087
Iteration 67: 110.83638971080087
Likelihood=-91.25976118371098
Iteration 92: 91.25976118371098
Likelihood=-112.12040733907894
Iteration 66: 112.12040733907894
Likelihood=-129.06726893140575
Iteration 8: 129.06726893140575
Likelihood=-104.0793335954803
Iteration 124: 104.0793335954803
Likelihood=-110.83611543716934
Iteration 68: 110.83611543716934
Likelihood=-91.25942243996144
Iteration 93: 91.25942243996144
Likelihood=-112.11503482525717
Iteration 67: 112.11503482525717
Likelihood=-127.37729151280463
Iteration 9: 127.37729151280463
Likelihood=-154.24866433127067
Iteration 0: 154.24866433127067
Iteration 1: 154.24866433127067
Likelihood=-112.1099294313382
Iteration 68: 112.1099294313382
Likelihood=-110.83689997882844
Likelihood=-91.2589509935523
Iteration 94: 91.2589509935523
Likelihood=-125.82869568491073
Iteration 10: 125.82869568491073
Likelihood=-112.10692712366372
Iteration 69: 112.10692712366372
Likelihood=-149.22331554023435
Iteration 2: 149.22331554023435
Likelihood=-110.83599576866115
Iteration 69: 110.83599576866115
Likelihood=-91.2588276705205
Iteration 95: 91.2588276705205
Likelihood=-112.1022547577875
Iteration 70: 112.1022547577875
Likelihood=-124.40581332414015
Iteration 11: 124.40581332414015
Likelihood=-145.41345592590636
Iteration 3: 145.41345592590636
Likelihood=-110.83580700379464
Iteration 70: 110.83580700379464
Likelihood=-112.10084424769734
Iteration 71: 112.10084424769734
Likelihood=-91.25855303414842
Iteration 96: 91.25855303414842
Likelihood=-123.23554592639664
Iteration 12: 123.23554592639664
Likelihood=-142.31651254770222
Iteration 4: 142.31651254770222
Likelihood=-112.0970420271134
Iteration 72: 112.0970420271134
Likelihood=-110.83562333341254
Iteration 71: 110.83562333341254
Likelihood=-91.25847297406015
Iteration 97: 91.25847297406015
Likelihood=-112.09546780454147
Iteration 73: 112.09546780454147
Likelihood=-122.10839160504042
Iteration 13: 122.10839160504042
Likelihood=-139.58065581152147
Iteration 5: 139.58065581152147
Likelihood=-110.83549182678968
Iteration 72: 110.83549182678968
Likelihood=-160.28168315626255
Iteration 0: 160.28168315626255
Iteration 1: 160.28168315626255
Likelihood=-112.09438041284639
Iteration 74: 112.09438041284639
Likelihood=-121.15711796913287
Iteration 14: 121.15711796913287
Likelihood=-112.09526209104027
Likelihood=-137.06538988572484
Likelihood=-110.83543139510535
Iteration 73: 110.83543139510535
Likelihood=-151.72927175523526
Iteration 2: 151.72927175523526
Likelihood=-112.09404375296651
Iteration 75: 112.09404375296651
Likelihood=-150.92265894827108
Iteration 0: 150.92265894827108
Iteration 1: 150.92265894827108
Likelihood=-120.38199981210352
Iteration 15: 120.38199981210352
Likelihood=-130.16812496485733
Iteration 6: 130.16812496485733
Likelihood=-145.29574060701643
Iteration 3: 145.29574060701643
Likelihood=-112.0936162236194
Iteration 76: 112.0936162236194
Likelihood=-119.59971640504473
Likelihood=-142.40002121464482
Iteration 2: 142.40002121464482
Iteration 16: 119.59971640504473
Likelihood=-112.09313639626212
Iteration 77: 112.09313639626212
Likelihood=-128.58443576933777
Iteration 7: 128.58443576933777
Likelihood=-140.72198346856624
Iteration 4: 140.72198346856624
Likelihood=-112.09257192960214
Iteration 78: 112.09257192960214
Likelihood=-118.97087425524018
Iteration 17: 118.97087425524018
Likelihood=-135.75424659909
Iteration 3: 135.75424659909
Likelihood=-127.01968482594009
Iteration 8: 127.01968482594009
Likelihood=-137.1452952292753
Iteration 5: 137.1452952292753
Likelihood=-112.0922828253189
Iteration 79: 112.0922828253189
Likelihood=-118.46876033600232
Iteration 18: 118.46876033600232
Likelihood=-131.0393209561222
Iteration 4: 131.0393209561222
Likelihood=-112.09180874694626
Likelihood=-125.43506433655509
Iteration 80: 112.09180874694626
Iteration 9: 125.43506433655509
Likelihood=-134.12451158532744
Iteration 6: 134.12451158532744
Likelihood=-112.09125043136336
Iteration 81: 112.09125043136336
Likelihood=-117.96437821158212
Iteration 19: 117.96437821158212
Likelihood=-127.4523576826234
Iteration 5: 127.4523576826234
Likelihood=-123.94332998266634
Likelihood=-131.40158048201596
Iteration 7: 131.40158048201596
Likelihood=-112.09061608813643
Iteration 82: 112.09061608813643
Likelihood=-117.55217381360029
Iteration 20: 117.55217381360029
Likelihood=-124.49315757608179
Iteration 6: 124.49315757608179
Likelihood=-119.76099698975305
Iteration 10: 119.76099698975305
Likelihood=-112.08942890928894
Iteration 83: 112.08942890928894
Likelihood=-128.9378213636529
Likelihood=-112.0905645858446
Likelihood=-117.18333186723382
Iteration 21: 117.18333186723382
Likelihood=-121.95511220984582
Iteration 7: 121.95511220984582
Likelihood=-118.90350355177117
Iteration 11: 118.90350355177117
Likelihood=-121.97202466387255
Iteration 8: 121.97202466387255
Likelihood=-112.08874598562018
Iteration 84: 112.08874598562018
Likelihood=-116.86001931472343
Iteration 22: 116.86001931472343
Likelihood=-119.7715941519571
Iteration 8: 119.7715941519571
Likelihood=-118.28611626401033
Iteration 12: 118.28611626401033
Likelihood=-112.08770150374052
Iteration 85: 112.08770150374052
Likelihood=-120.34265793980022
Iteration 9: 120.34265793980022
Likelihood=-116.59386827013168
Iteration 23: 116.59386827013168
Likelihood=-112.08693286952848
Iteration 86: 112.08693286952848
Likelihood=-117.90279351179426
Iteration 9: 117.90279351179426
Likelihood=-117.72161828477448
Iteration 13: 117.72161828477448
Likelihood=-118.98986487161962
Iteration 10: 118.98986487161962
Likelihood=-112.08626342965697
Iteration 87: 112.08626342965697
Likelihood=-116.34474181022627
Iteration 24: 116.34474181022627
Likelihood=-116.24117293281961
Iteration 10: 116.24117293281961
Likelihood=-117.17430858500896
Iteration 14: 117.17430858500896
Likelihood=-112.08568043600816
Iteration 88: 112.08568043600816
Likelihood=-117.59799543924339
Iteration 11: 117.59799543924339
Likelihood=-116.12530486126992
Iteration 25: 116.12530486126992
Likelihood=-112.08502600292013
Iteration 89: 112.08502600292013
Likelihood=-116.68401482989844
Likelihood=-114.75088924907624
Iteration 15: 116.68401482989844
Iteration 11: 114.75088924907624
Likelihood=-116.35762826929951
Iteration 12: 116.35762826929951
Likelihood=-112.08448183501633
Iteration 90: 112.08448183501633
Likelihood=-115.92491396902734
Iteration 26: 115.92491396902734
Likelihood=-116.27381078187781
Iteration 16: 116.27381078187781
Likelihood=-113.49370398467372
Iteration 12: 113.49370398467372
Likelihood=-115.17722770987598
Iteration 13: 115.17722770987598
Likelihood=-112.08388974122676
Iteration 91: 112.08388974122676
Likelihood=-115.7305161686851
Iteration 27: 115.7305161686851
Likelihood=-112.08338604288257
Iteration 92: 112.08338604288257
Likelihood=-115.86087466539594
Iteration 17: 115.86087466539594
Likelihood=-112.40935388216025
Iteration 13: 112.40935388216025
Likelihood=-114.13631606775415
Iteration 14: 114.13631606775415
Likelihood=-115.55645063466255
Iteration 28: 115.55645063466255
Likelihood=-112.08301845772019
Iteration 93: 112.08301845772019
Likelihood=-115.50202153182092
Iteration 18: 115.50202153182092
Likelihood=-111.46398529128045
Iteration 14: 111.46398529128045
Likelihood=-113.21138975072613
Iteration 15: 113.21138975072613
Likelihood=-112.08273310298841
Iteration 94: 112.08273310298841
Likelihood=-115.42275611556877
Iteration 29: 115.42275611556877
Likelihood=-115.20970894020338
Iteration 19: 115.20970894020338
Likelihood=-112.08205515327545
Iteration 95: 112.08205515327545
Likelihood=-110.6284970440503
Iteration 15: 110.6284970440503
Likelihood=-112.38176521104265
Iteration 16: 112.38176521104265
Likelihood=-115.2970824185156
Iteration 30: 115.2970824185156
Likelihood=-112.08321302368552
Likelihood=-114.94003778497382
Iteration 20: 114.94003778497382
Likelihood=-109.89316601955142
Iteration 16: 109.89316601955142
Likelihood=-111.65282483088107
Iteration 17: 111.65282483088107
Likelihood=-112.08187483890637
Iteration 96: 112.08187483890637
Likelihood=-115.2079547633057
Iteration 31: 115.2079547633057
Likelihood=-114.72397088234403
Iteration 21: 114.72397088234403
Likelihood=-111.03027123697433
Iteration 18: 111.03027123697433
Likelihood=-109.24144197199381
Iteration 17: 109.24144197199381
Likelihood=-112.08153073882131
Iteration 97: 112.08153073882131
Likelihood=-115.133476360322
Iteration 32: 115.133476360322
Likelihood=-112.08121593773535
Iteration 98: 112.08121593773535
Likelihood=-114.52835355949915
Iteration 22: 114.52835355949915
Likelihood=-110.53324137323374
Iteration 19: 110.53324137323374
Likelihood=-108.7465435379425
Iteration 18: 108.7465435379425
Likelihood=-115.07648884605675
Iteration 33: 115.07648884605675
Likelihood=-112.0807901600898
Iteration 99: 112.0807901600898
Likelihood=-114.36031992588562
Iteration 23: 114.36031992588562
Likelihood=-110.13251910185635
Iteration 20: 110.13251910185635
Likelihood=-108.28280101740022
Iteration 19: 108.28280101740022
Likelihood=-112.08046764820772
Iteration 100: 112.08046764820772
Likelihood=-115.03537629478625
Iteration 34: 115.03537629478625
Likelihood=-112.08014580701091
Iteration 101: 112.08014580701091
Likelihood=-114.22042516024165
Iteration 24: 114.22042516024165
Likelihood=-109.80989551254554
Iteration 21: 109.80989551254554
Likelihood=-107.91690708604101
Iteration 20: 107.91690708604101
Likelihood=-114.99338065785659
Iteration 35: 114.99338065785659
Likelihood=-112.07956239917078
Iteration 102: 112.07956239917078
Likelihood=-114.09331133416342
Iteration 25: 114.09331133416342
Likelihood=-107.62377505185819
Iteration 21: 107.62377505185819
Likelihood=-109.54503597729075
Iteration 22: 109.54503597729075
Likelihood=-112.07870189773574
Iteration 103: 112.07870189773574
Likelihood=-114.9581531228154
Iteration 36: 114.9581531228154
Likelihood=-112.07775123022127
Iteration 104: 112.07775123022127
Likelihood=-107.40142425502782
Iteration 22: 107.40142425502782
Likelihood=-113.99184448789781
Likelihood=-109.33034381189648
Iteration 26: 113.99184448789781
Iteration 23: 109.33034381189648
Likelihood=-114.92488371676612
Iteration 37: 114.92488371676612
Likelihood=-112.07674140262809
Iteration 105: 112.07674140262809
Likelihood=-107.21666434456345
Iteration 23: 107.21666434456345
Likelihood=-109.14063558576134
Iteration 24: 109.14063558576134
Likelihood=-113.89457242860165
Iteration 27: 113.89457242860165
Likelihood=-112.07535257298429
Iteration 106: 112.07535257298429
Likelihood=-114.89481277881956
Iteration 38: 114.89481277881956
Likelihood=-107.04581306253303
Iteration 24: 107.04581306253303
Likelihood=-112.07356746560211
Iteration 107: 112.07356746560211
Likelihood=-108.97497524324936
Iteration 25: 108.97497524324936
Likelihood=-113.81569542896369
Iteration 28: 113.81569542896369
Likelihood=-114.85996526020291
Iteration 39: 114.85996526020291
Likelihood=-112.0716924467643
Likelihood=-106.89924258200861
Iteration 25: 106.89924258200861
Likelihood=-108.81906804566142
Iteration 26: 108.81906804566142
Likelihood=-113.73956265274524
Iteration 29: 113.73956265274524
Likelihood=-114.82839669024679
Iteration 40: 114.82839669024679
Likelihood=-112.0762883398492
Likelihood=-106.75887561855203
Iteration 26: 106.75887561855203
Likelihood=-108.68232574436865
Iteration 27: 108.68232574436865
Likelihood=-112.06945591848915
Iteration 108: 112.06945591848915
Likelihood=-113.67601691239709
Iteration 30: 113.67601691239709
Likelihood=-114.80118449814336
Iteration 41: 114.80118449814336
Likelihood=-112.06766466078996
Iteration 109: 112.06766466078996
Likelihood=-106.65116170037766
Iteration 27: 106.65116170037766
Likelihood=-108.5604088108167
Iteration 28: 108.5604088108167
Likelihood=-113.62260535069484
Iteration 31: 113.62260535069484
Likelihood=-114.77979058504646
Iteration 42: 114.77979058504646
Likelihood=-112.07132632915021
Likelihood=-106.56599422060282
Iteration 28: 106.56599422060282
Likelihood=-108.45234366098175
Iteration 29: 108.45234366098175
Likelihood=-113.57253237034652
Iteration 32: 113.57253237034652
Likelihood=-112.06460263644763
Iteration 110: 112.06460263644763
Likelihood=-114.76295836598608
Iteration 43: 114.76295836598608
Likelihood=-106.4832107781163
Iteration 29: 106.4832107781163
Likelihood=-112.05812323626387
Iteration 111: 112.05812323626387
Likelihood=-108.36077990253183
Iteration 30: 108.36077990253183
Likelihood=-113.534117219635
Iteration 33: 113.534117219635
Likelihood=-114.7430005040105
Iteration 44: 114.7430005040105
Likelihood=-112.05356419847786
Iteration 112: 112.05356419847786
Likelihood=-106.40022708894693
Iteration 30: 106.40022708894693
Likelihood=-108.29114403757647
Iteration 31: 108.29114403757647
Likelihood=-113.49690955006798
Iteration 34: 113.49690955006798
Likelihood=-114.72454312287782
Iteration 45: 114.72454312287782
Likelihood=-112.04828900384341
Iteration 113: 112.04828900384341
Likelihood=-106.32570803260907
Iteration 31: 106.32570803260907
Likelihood=-108.22671480897012
Iteration 32: 108.22671480897012
Likelihood=-112.04984656982832
Likelihood=-113.46428260054958
Iteration 35: 113.46428260054958
Likelihood=-114.70235692387118
Iteration 46: 114.70235692387118
Likelihood=-112.04670289705221
Iteration 114: 112.04670289705221
Likelihood=-106.2606487322312
Iteration 32: 106.2606487322312
Likelihood=-108.17995132500624
Iteration 33: 108.17995132500624
Likelihood=-114.68252171986019
Iteration 47: 114.68252171986019
Likelihood=-113.43476177720487
Iteration 36: 113.43476177720487
Likelihood=-112.04555334117256
Iteration 115: 112.04555334117256
Likelihood=-106.205038789166
Iteration 33: 106.205038789166
Likelihood=-108.14319760736315
Iteration 34: 108.14319760736315
Likelihood=-112.04368249445946
Iteration 116: 112.04368249445946
Likelihood=-114.66211256803797
Iteration 48: 114.66211256803797
Likelihood=-113.40749539550484
Iteration 37: 113.40749539550484
Likelihood=-112.04222797992519
Iteration 117: 112.04222797992519
Likelihood=-106.16586853784753
Iteration 34: 106.16586853784753
Likelihood=-108.11478744249125
Iteration 35: 108.11478744249125
Likelihood=-114.65305366998578
Iteration 49: 114.65305366998578
Likelihood=-113.38049163501152
Iteration 38: 113.38049163501152
Likelihood=-112.04117073039677
Iteration 118: 112.04117073039677
Likelihood=-106.12416162953805
Iteration 35: 106.12416162953805
Likelihood=-108.10090245842449
Iteration 36: 108.10090245842449
Likelihood=-112.0393220160458
Iteration 119: 112.0393220160458
Likelihood=-114.64884595373373
Iteration 50: 114.64884595373373
Likelihood=-113.35302070908357
Iteration 39: 113.35302070908357
Likelihood=-106.10573368360544
Iteration 36: 106.10573368360544
Likelihood=-108.08082497976149
Iteration 37: 108.08082497976149
Likelihood=-112.03741227472351
Iteration 120: 112.03741227472351
Likelihood=-114.64545859353197
Iteration 51: 114.64545859353197
Likelihood=-113.33031923591399
Iteration 40: 113.33031923591399
Likelihood=-112.03527329338375
Iteration 121: 112.03527329338375
Likelihood=-106.09249747548093
Likelihood=-108.0733313067033
Iteration 37: 106.09249747548093
Iteration 38: 108.0733313067033
Likelihood=-114.63306264399785
Iteration 52: 114.63306264399785
Likelihood=-112.03343164592081
Iteration 122: 112.03343164592081
Likelihood=-113.31032646154972
Iteration 41: 113.31032646154972
Likelihood=-108.06251063065613
Iteration 39: 108.06251063065613
Likelihood=-106.06073281427796
Iteration 38: 106.06073281427796
Likelihood=-112.0313052977513
Iteration 123: 112.0313052977513
Likelihood=-114.6273442236052
Iteration 53: 114.6273442236052
Likelihood=-113.2972702761063
Iteration 42: 113.2972702761063
Likelihood=-112.02873270994681
Iteration 124: 112.02873270994681
Likelihood=-108.05518670240772
Iteration 40: 108.05518670240772
Likelihood=-106.02574721660243
Iteration 39: 106.02574721660243
Likelihood=-114.62284786744539
Iteration 54: 114.62284786744539
Likelihood=-113.29316114348586
Iteration 43: 113.29316114348586
Likelihood=-112.0254255893846
Iteration 125: 112.0254255893846
Likelihood=-108.04923757427169
Iteration 41: 108.04923757427169
Likelihood=-105.99200434728414
Iteration 40: 105.99200434728414
Likelihood=-112.02039540838162
Iteration 126: 112.02039540838162
Likelihood=-114.62070114344196
Iteration 55: 114.62070114344196
Likelihood=-113.28565823162039
Iteration 44: 113.28565823162039
Likelihood=-108.04324816577643
Iteration 42: 108.04324816577643
Likelihood=-105.9579391384318
Iteration 41: 105.9579391384318
Likelihood=-112.01716904523103
Iteration 127: 112.01716904523103
Likelihood=-114.61623119815502
Iteration 56: 114.61623119815502
Likelihood=-113.27976824921792
Iteration 45: 113.27976824921792
Likelihood=-112.01335213511828
Iteration 128: 112.01335213511828
Likelihood=-108.03749278715249
Iteration 43: 108.03749278715249
Likelihood=-105.92204430401195
Iteration 42: 105.92204430401195
Likelihood=-114.62005906424012
Likelihood=-112.01114501013228
Iteration 129: 112.01114501013228
Likelihood=-113.27437144951439
Iteration 46: 113.27437144951439
Likelihood=-108.02508006968189
Iteration 44: 108.02508006968189
Likelihood=-105.88805795927139
Iteration 43: 105.88805795927139
Likelihood=-112.00923932777475
Iteration 130: 112.00923932777475
Likelihood=-114.6147768838649
Iteration 57: 114.6147768838649
Likelihood=-113.26519210143657
Iteration 47: 113.26519210143657
Likelihood=-112.00795821380748
Iteration 131: 112.00795821380748
Likelihood=-108.01769682409086
Iteration 45: 108.01769682409086
Likelihood=-105.85828834209799
Iteration 44: 105.85828834209799
Likelihood=-114.61372236519
Iteration 58: 114.61372236519
Likelihood=-112.00703356901045
Iteration 132: 112.00703356901045
Likelihood=-113.26789507602615
Likelihood=-108.01052026575881
Iteration 46: 108.01052026575881
Likelihood=-105.84767555812864
Iteration 45: 105.84767555812864
Likelihood=-112.00594097307055
Iteration 133: 112.00594097307055
Likelihood=-114.6124328819166
Iteration 59: 114.6124328819166
Likelihood=-113.25897139383733
Iteration 48: 113.25897139383733
Likelihood=-108.00370479449258
Iteration 47: 108.00370479449258
Likelihood=-112.00486012716752
Iteration 134: 112.00486012716752
Likelihood=-105.82072235207629
Iteration 46: 105.82072235207629
Likelihood=-114.610820362354
Iteration 60: 114.610820362354
Likelihood=-112.00514786996497
Likelihood=-113.2511040089825
Iteration 49: 113.2511040089825
Likelihood=-107.99963612490973
Iteration 48: 107.99963612490973
Likelihood=-105.80810790332202
Iteration 47: 105.80810790332202
Likelihood=-114.60984043409563
Iteration 61: 114.60984043409563
Likelihood=-112.00426198030044
Iteration 135: 112.00426198030044
Likelihood=-113.24772958244759
Iteration 50: 113.24772958244759
Likelihood=-107.99415303021158
Iteration 49: 107.99415303021158
Likelihood=-105.79740529355122
Iteration 48: 105.79740529355122
Likelihood=-112.00362045890753
Iteration 136: 112.00362045890753
Likelihood=-114.608173311481
Iteration 62: 114.608173311481
Likelihood=-112.00282062278619
Iteration 137: 112.00282062278619
Likelihood=-113.24414309595366
Iteration 51: 113.24414309595366
Likelihood=-107.98973764398562
Iteration 50: 107.98973764398562
Likelihood=-105.79443585562531
Iteration 49: 105.79443585562531
Likelihood=-114.60716151775523
Iteration 63: 114.60716151775523
Likelihood=-112.00205703858725
Iteration 138: 112.00205703858725
Likelihood=-113.24108766498536
Iteration 52: 113.24108766498536
Likelihood=-107.9871409098891
Iteration 51: 107.9871409098891
Likelihood=-105.79221409873702
Iteration 50: 105.79221409873702
Likelihood=-112.00122143540446
Iteration 139: 112.00122143540446
Likelihood=-114.60560230036138
Iteration 64: 114.60560230036138
Likelihood=-112.00062923606207
Iteration 140: 112.00062923606207
Likelihood=-107.98432836704816
Likelihood=-113.23995239896767
Likelihood=-105.79055759244773
Iteration 51: 105.79055759244773
Iteration 52: 107.98432836704816
Iteration 53: 113.23995239896767
Likelihood=-114.6049588828232
Iteration 65: 114.6049588828232
Likelihood=-111.99951024346002
Iteration 141: 111.99951024346002
Likelihood=-105.78766643891385
Iteration 52: 105.78766643891385
Likelihood=-107.98252664974844
Iteration 53: 107.98252664974844
Likelihood=-113.23621135900048
Iteration 54: 113.23621135900048
Likelihood=-111.99868461441997
Iteration 142: 111.99868461441997
Likelihood=-114.60311062487852
Iteration 66: 114.60311062487852
Likelihood=-105.78489809446774
Iteration 53: 105.78489809446774
Likelihood=-107.98079695426917
Iteration 54: 107.98079695426917
Likelihood=-111.99796467090528
Iteration 143: 111.99796467090528
Likelihood=-113.23489892709665
Iteration 55: 113.23489892709665
Likelihood=-114.60202530179527
Iteration 67: 114.60202530179527
Likelihood=-111.99668357383052
Iteration 144: 111.99668357383052
Likelihood=-105.78270335134567
Iteration 54: 105.78270335134567
Likelihood=-107.9796025923227
Iteration 55: 107.9796025923227
Likelihood=-113.23336987502542
Iteration 56: 113.23336987502542
Likelihood=-114.60023836200544
Iteration 68: 114.60023836200544
Likelihood=-111.99602181731044
Iteration 145: 111.99602181731044
Likelihood=-105.781542395419
Iteration 55: 105.781542395419
Likelihood=-107.9783417931822
Iteration 56: 107.9783417931822
Likelihood=-113.23096614182646
Iteration 57: 113.23096614182646
Likelihood=-111.99524491731333
Iteration 146: 111.99524491731333
Likelihood=-114.59688474874945
Iteration 69: 114.59688474874945
Likelihood=-111.99483913777557
Iteration 147: 111.99483913777557
Likelihood=-105.77944145829747
Iteration 56: 105.77944145829747
Likelihood=-107.97669158738304
Iteration 57: 107.97669158738304
Likelihood=-113.23000937361769
Iteration 58: 113.23000937361769
Likelihood=-114.5927859788345
Iteration 70: 114.5927859788345
Likelihood=-111.99454345834368
Iteration 148: 111.99454345834368
Likelihood=-105.77884501116087
Iteration 57: 105.77884501116087
Likelihood=-107.97519314252219
Iteration 58: 107.97519314252219
Likelihood=-113.22733371998181
Iteration 59: 113.22733371998181
Likelihood=-114.58668799019331
Iteration 71: 114.58668799019331
Likelihood=-111.99410447913145
Iteration 149: 111.99410447913145
Likelihood=-105.77543818046558
Iteration 58: 105.77543818046558
Likelihood=-107.97434742574156
Iteration 59: 107.97434742574156
Likelihood=-111.99352646398546
Iteration 150: 111.99352646398546
Likelihood=-113.22629945851878
Iteration 60: 113.22629945851878
Likelihood=-114.58357399934211
Iteration 72: 114.58357399934211
Likelihood=-111.99298177610885
Iteration 151: 111.99298177610885
Likelihood=-107.97273302092194
Likelihood=-105.77370279267821
Iteration 60: 107.97273302092194
Iteration 59: 105.77370279267821
Likelihood=-113.22400944099303
Iteration 61: 113.22400944099303
Likelihood=-114.58001119871264
Iteration 73: 114.58001119871264
Likelihood=-111.99246766590403
Iteration 152: 111.99246766590403
Likelihood=-107.9726636067843
Likelihood=-105.77096862314002
Iteration 60: 105.77096862314002
Likelihood=-111.99151304830708
Iteration 153: 111.99151304830708
Likelihood=-113.22184559180222
Iteration 62: 113.22184559180222
Likelihood=-114.57815615116795
Iteration 74: 114.57815615116795
Likelihood=-111.99099179761652
Iteration 154: 111.99099179761652
Likelihood=-107.97200305439083
Iteration 61: 107.97200305439083
Likelihood=-105.76730293359488
Iteration 61: 105.76730293359488
Likelihood=-114.57627265263946
Iteration 75: 114.57627265263946
Likelihood=-113.22037185710732
Iteration 63: 113.22037185710732
Likelihood=-111.99040630884652
Iteration 155: 111.99040630884652
Likelihood=-107.97102489019123
Iteration 62: 107.97102489019123
Likelihood=-105.76392893228912
Iteration 62: 105.76392893228912
Likelihood=-111.98990930439602
Iteration 156: 111.98990930439602
Likelihood=-114.57386880030685
Iteration 76: 114.57386880030685
Likelihood=-113.2181550824672
Iteration 64: 113.2181550824672
Likelihood=-107.969291701097
Iteration 63: 107.969291701097
Likelihood=-105.76163424005632
Iteration 63: 105.76163424005632
Likelihood=-111.98948971272785
Iteration 157: 111.98948971272785
Likelihood=-114.57350245616162
Iteration 77: 114.57350245616162
Likelihood=-113.21694134286477
Iteration 65: 113.21694134286477
Likelihood=-111.98903204300449
Iteration 158: 111.98903204300449
Likelihood=-107.96844556813217
Iteration 64: 107.96844556813217
Likelihood=-105.75904637885296
Iteration 64: 105.75904637885296
Likelihood=-114.57132022395257
Iteration 78: 114.57132022395257
Likelihood=-113.21588069203361
Iteration 66: 113.21588069203361
Likelihood=-111.9894281521887
Likelihood=-107.96766675444431
Iteration 65: 107.96766675444431
Likelihood=-105.75730322972832
Iteration 65: 105.75730322972832
Likelihood=-111.9887049462793
Iteration 159: 111.9887049462793
Likelihood=-114.57084664305326
Iteration 79: 114.57084664305326
Likelihood=-113.21286420884663
Iteration 67: 113.21286420884663
Likelihood=-107.96691080416086
Iteration 66: 107.96691080416086
Likelihood=-111.9882850603717
Iteration 160: 111.9882850603717
Likelihood=-105.75526160546387
Iteration 66: 105.75526160546387
Likelihood=-114.57044088157353
Iteration 80: 114.57044088157353
Likelihood=-113.20831773673936
Iteration 68: 113.20831773673936
Likelihood=-111.98811801917994
Iteration 161: 111.98811801917994
Likelihood=-107.96627142110631
Iteration 67: 107.96627142110631
Likelihood=-105.75378558050714
Iteration 67: 105.75378558050714
Likelihood=-114.56976209461688
Iteration 81: 114.56976209461688
Likelihood=-111.98783085465611
Iteration 162: 111.98783085465611
Likelihood=-113.20633167761571
Iteration 69: 113.20633167761571
Likelihood=-107.9660079427505
Iteration 68: 107.9660079427505
Likelihood=-105.75201701669717
Iteration 68: 105.75201701669717
Likelihood=-111.98755491962217
Iteration 163: 111.98755491962217
Likelihood=-114.56950182890378
Iteration 82: 114.56950182890378
Likelihood=-113.20176454682445
Iteration 70: 113.20176454682445
Likelihood=-111.98723239647556
Iteration 164: 111.98723239647556
Likelihood=-107.96535662970271
Iteration 69: 107.96535662970271
Likelihood=-105.75060353594513
Iteration 69: 105.75060353594513
Likelihood=-114.56876083718015
Iteration 83: 114.56876083718015
Likelihood=-111.98687901238821
Iteration 165: 111.98687901238821
Likelihood=-113.20002763410079
Iteration 71: 113.20002763410079
Likelihood=-107.96551008329293
Likelihood=-105.7496944016651
Iteration 70: 105.7496944016651
Likelihood=-111.98654793250127
Iteration 166: 111.98654793250127
Likelihood=-114.56840350671641
Iteration 84: 114.56840350671641
Likelihood=-113.19881220961021
Iteration 72: 113.19881220961021
Likelihood=-107.96507121099165
Iteration 70: 107.96507121099165
Likelihood=-111.98596141448843
Iteration 167: 111.98596141448843
Likelihood=-105.74897036110545
Iteration 71: 105.74897036110545
Likelihood=-114.56811042682473
Iteration 85: 114.56811042682473
Likelihood=-111.98576817674925
Likelihood=-113.20140336090905
Iteration 168: 111.98576817674925
Likelihood=-107.96484160021976
Iteration 71: 107.96484160021976
Likelihood=-105.74796013058425
Iteration 72: 105.74796013058425
Likelihood=-111.9855886038044
Iteration 169: 111.9855886038044
Likelihood=-114.56769857694921
Iteration 86: 114.56769857694921
Likelihood=-113.19819914688703
Iteration 73: 113.19819914688703
Likelihood=-107.96412420305263
Iteration 72: 107.96412420305263
Likelihood=-105.74704921667006
Iteration 73: 105.74704921667006
Likelihood=-111.9854870144295
Iteration 170: 111.9854870144295
Likelihood=-114.56798263295093
Likelihood=-172.7545298939081
Iteration 0: 172.7545298939081
Iteration 1: 172.7545298939081
Likelihood=-113.19765968402281
Iteration 74: 113.19765968402281
Likelihood=-107.96415687810703
Likelihood=-105.7462986037524
Iteration 74: 105.7462986037524
Likelihood=-162.34339364892233
Iteration 2: 162.34339364892233
Likelihood=-114.56751701304455
Iteration 87: 114.56751701304455
Likelihood=-113.19722765980298
Iteration 75: 113.19722765980298
Likelihood=-107.96387783313834
Iteration 73: 107.96387783313834
Likelihood=-105.74578044602059
Iteration 75: 105.74578044602059
Likelihood=-153.72404509919744
Iteration 3: 153.72404509919744
Likelihood=-114.5673975980506
Iteration 88: 114.5673975980506
Likelihood=-113.19691358949375
Iteration 76: 113.19691358949375
Likelihood=-148.19081597579915
Iteration 4: 148.19081597579915
Likelihood=-107.96373166471469
Iteration 74: 107.96373166471469
Likelihood=-105.74566935933099
Iteration 76: 105.74566935933099
Likelihood=-114.5672747857768
Iteration 89: 114.5672747857768
Likelihood=-144.3503298589663
Iteration 5: 144.3503298589663
Likelihood=-113.19639355824842
Iteration 77: 113.19639355824842
Likelihood=-107.96356236591505
Iteration 75: 107.96356236591505
Likelihood=-105.745347076255
Iteration 77: 105.745347076255
Likelihood=-141.16901494003133
Iteration 6: 141.16901494003133
Likelihood=-114.5671454281402
Iteration 90: 114.5671454281402
Likelihood=-113.19642772336191
Likelihood=-107.96344615555326
Iteration 76: 107.96344615555326
Likelihood=-105.7452043388099
Iteration 78: 105.7452043388099
Likelihood=-138.5451078845139
Iteration 7: 138.5451078845139
Likelihood=-114.56704345257631
Iteration 91: 114.56704345257631
Likelihood=-136.1875332646219
Iteration 8: 136.1875332646219
Likelihood=-113.19616290259478
Iteration 78: 113.19616290259478
Likelihood=-107.96333641132898
Iteration 77: 107.96333641132898
Likelihood=-105.74495856243225
Iteration 79: 105.74495856243225
Likelihood=-163.5869019395205
Iteration 0: 163.5869019395205
Iteration 1: 163.5869019395205
Likelihood=-134.0605290304208
Iteration 9: 134.0605290304208
Likelihood=-107.96309985376995
Iteration 78: 107.96309985376995
Likelihood=-113.19581022963237
Iteration 79: 113.19581022963237
Likelihood=-105.74466800277506
Iteration 80: 105.74466800277506
Likelihood=-154.58918467052112
Iteration 2: 154.58918467052112
Likelihood=-132.13106405439515
Iteration 10: 132.13106405439515
Likelihood=-107.96301871095882
Iteration 79: 107.96301871095882
Likelihood=-105.74594460184943
Likelihood=-113.19547430443589
Iteration 80: 113.19547430443589
Likelihood=-130.39235148286568
Iteration 11: 130.39235148286568
Likelihood=-147.4148220480356
Iteration 3: 147.4148220480356
Likelihood=-161.58389758791833
Iteration 0: 161.58389758791833
Iteration 1: 161.58389758791833
Likelihood=-129.01454334731474
Iteration 12: 129.01454334731474
Likelihood=-105.74458399861342
Iteration 81: 105.74458399861342
Likelihood=-113.1952647271606
Iteration 81: 113.1952647271606
Likelihood=-141.57241544570203
Iteration 4: 141.57241544570203
Likelihood=-127.63671870803937
Iteration 13: 127.63671870803937
Likelihood=-170.06528517747634
Iteration 0: 170.06528517747634
Iteration 1: 170.06528517747634
Likelihood=-154.3858634583131
Iteration 2: 154.3858634583131
Likelihood=-113.19516652281528
Iteration 82: 113.19516652281528
Likelihood=-136.53509161511218
Likelihood=-126.57973738186242
Iteration 14: 126.57973738186242
Likelihood=-156.99589286906004
Iteration 2: 156.99589286906004
Likelihood=-148.77515260600012
Iteration 3: 148.77515260600012
Likelihood=-148.34302118666622
Iteration 0: 148.34302118666622
Iteration 1: 148.34302118666622
Likelihood=-125.6937049729059
Iteration 15: 125.6937049729059
Likelihood=-123.8555920461101
Iteration 5: 123.8555920461101
Likelihood=-124.88627091260423
Iteration 16: 124.88627091260423
Likelihood=-146.7268185688103
Iteration 3: 146.7268185688103
Likelihood=-144.3018141111489
Iteration 4: 144.3018141111489
Likelihood=-141.06659881756036
Iteration 2: 141.06659881756036
Likelihood=-121.26567149843255
Iteration 6: 121.26567149843255
Likelihood=-124.21882357188079
Iteration 17: 124.21882357188079
Likelihood=-139.46951782580535
Iteration 4: 139.46951782580535
Likelihood=-140.5674438692615
Iteration 5: 140.5674438692615
Likelihood=-135.05458693976058
Iteration 3: 135.05458693976058
Likelihood=-123.61613106877377
Iteration 18: 123.61613106877377
Likelihood=-119.6579361458282
Iteration 7: 119.6579361458282
Likelihood=-134.82245408673748
Iteration 5: 134.82245408673748
Likelihood=-123.1051179395565
Iteration 19: 123.1051179395565
Likelihood=-129.89257617668895
Likelihood=-137.33034850828082
Iteration 6: 137.33034850828082
Likelihood=-117.83802824655788
Iteration 8: 117.83802824655788
Likelihood=-122.64935360688139
Iteration 20: 122.64935360688139
Likelihood=-131.5351717793636
Iteration 6: 131.5351717793636
Likelihood=-115.1816761915571
Iteration 4: 115.1816761915571
Likelihood=-134.4208462659262
Likelihood=-116.41605880483331
Iteration 9: 116.41605880483331
Likelihood=-122.27144427613045
Iteration 21: 122.27144427613045
Likelihood=-128.9200630396517
Iteration 7: 128.9200630396517
Likelihood=-121.93330301972023
Iteration 22: 121.93330301972023
Likelihood=-112.84266075482644
Iteration 5: 112.84266075482644
Likelihood=-126.28702743761156
Iteration 7: 126.28702743761156
Likelihood=-115.22478382541563
Iteration 10: 115.22478382541563
Likelihood=-121.6432458483005
Iteration 23: 121.6432458483005
Likelihood=-126.57501606677306
Iteration 8: 126.57501606677306
Likelihood=-110.89415963771874
Iteration 6: 110.89415963771874
Likelihood=-124.60367228148114
Iteration 8: 124.60367228148114
Likelihood=-114.2474906967905
Iteration 11: 114.2474906967905
Likelihood=-121.40396592874923
Iteration 24: 121.40396592874923
Likelihood=-124.39862571321692
Iteration 9: 124.39862571321692
Likelihood=-121.23034862846453
Iteration 25: 121.23034862846453
Likelihood=-108.99450891832703
Iteration 7: 108.99450891832703
Likelihood=-113.50666599698422
Iteration 12: 113.50666599698422
Likelihood=-123.27213718128621
Iteration 9: 123.27213718128621
Likelihood=-121.06180019972261
Iteration 26: 121.06180019972261
Likelihood=-122.4718246414009
Iteration 10: 122.4718246414009
Likelihood=-107.35499406400031
Iteration 8: 107.35499406400031
Likelihood=-112.86369915227492
Iteration 13: 112.86369915227492
Likelihood=-121.9113346161172
Iteration 10: 121.9113346161172
Likelihood=-120.9393237940641
Iteration 27: 120.9393237940641
Likelihood=-120.62723094218971
Iteration 11: 120.62723094218971
Likelihood=-105.88625657472038
Iteration 9: 105.88625657472038
Likelihood=-112.39196234014194
Iteration 14: 112.39196234014194
Likelihood=-120.85573611246691
Iteration 28: 120.85573611246691
Likelihood=-120.60336553401113
Iteration 11: 120.60336553401113
Likelihood=-120.74743804328708
Iteration 29: 120.74743804328708
Likelihood=-118.93088055203452
Iteration 12: 118.93088055203452
Likelihood=-112.00577643272798
Iteration 15: 112.00577643272798
Likelihood=-104.59323748523504
Iteration 10: 104.59323748523504
Likelihood=-119.49946956427856
Iteration 12: 119.49946956427856
Likelihood=-120.62976146752155
Iteration 30: 120.62976146752155
Likelihood=-117.46325944655455
Iteration 13: 117.46325944655455
Likelihood=-111.70004392952633
Iteration 16: 111.70004392952633
Likelihood=-103.51877798631742
Iteration 11: 103.51877798631742
Likelihood=-120.52379848258296
Iteration 31: 120.52379848258296
Likelihood=-118.57430555874477
Iteration 13: 118.57430555874477
Likelihood=-120.4170237338601
Iteration 32: 120.4170237338601
Likelihood=-116.06321738206586
Iteration 14: 116.06321738206586
Likelihood=-111.46924058976015
Iteration 17: 111.46924058976015
Likelihood=-102.57787578044145
Iteration 12: 102.57787578044145
Likelihood=-117.76068725822505
Iteration 14: 117.76068725822505
Likelihood=-120.32850072749622
Iteration 33: 120.32850072749622
Likelihood=-114.89897133511876
Iteration 15: 114.89897133511876
Likelihood=-111.25393192820982
Iteration 18: 111.25393192820982
Likelihood=-101.76679038711427
Iteration 13: 101.76679038711427
Likelihood=-117.10891803614122
Iteration 15: 117.10891803614122
Likelihood=-120.24829391789298
Iteration 34: 120.24829391789298
Likelihood=-113.88999563743539
Iteration 16: 113.88999563743539
Likelihood=-120.19837459413756
Iteration 35: 120.19837459413756
Likelihood=-111.0574457402643
Likelihood=-101.0731914274824
Iteration 19: 111.0574457402643
Iteration 14: 101.0731914274824
Likelihood=-116.55057187854553
Iteration 16: 116.55057187854553
Likelihood=-120.1564320464324
Iteration 36: 120.1564320464324
Likelihood=-113.01672437813139
Iteration 17: 113.01672437813139
Likelihood=-100.47168463858635
Iteration 15: 100.47168463858635
Likelihood=-110.8777525360417
Iteration 20: 110.8777525360417
Likelihood=-116.05854743062814
Iteration 17: 116.05854743062814
Likelihood=-120.10170468108467
Iteration 37: 120.10170468108467
Likelihood=-99.94691943851558
Iteration 16: 99.94691943851558
Likelihood=-112.31310612839128
Iteration 18: 112.31310612839128
Likelihood=-110.72056774687645
Iteration 21: 110.72056774687645
Likelihood=-120.03205519807008
Iteration 38: 120.03205519807008
Likelihood=-115.66487730228819
Iteration 18: 115.66487730228819
Likelihood=-120.00465130017841
Iteration 39: 120.00465130017841
Likelihood=-99.48677309603669
Iteration 17: 99.48677309603669
Likelihood=-111.69224079636894
Iteration 19: 111.69224079636894
Likelihood=-110.58249715835615
Iteration 22: 110.58249715835615
Likelihood=-115.31919569622572
Iteration 19: 115.31919569622572
Likelihood=-119.97079878504891
Iteration 40: 119.97079878504891
Likelihood=-99.07062782778287
Iteration 18: 99.07062782778287
Likelihood=-111.22951628271234
Iteration 20: 111.22951628271234
Likelihood=-110.45285985433813
Iteration 23: 110.45285985433813
Likelihood=-115.02825036641234
Iteration 20: 115.02825036641234
Likelihood=-119.95098008567462
Iteration 41: 119.95098008567462
Likelihood=-119.89968170728058
Iteration 42: 119.89968170728058
Likelihood=-98.70442050331091
Likelihood=-110.85505392114808
Iteration 19: 98.70442050331091
Iteration 21: 110.85505392114808
Likelihood=-110.33953793236971
Iteration 24: 110.33953793236971
Likelihood=-114.7849166491048
Iteration 21: 114.7849166491048
Likelihood=-119.85835667500331
Iteration 43: 119.85835667500331
Likelihood=-98.34328009745299
Iteration 20: 98.34328009745299
Likelihood=-110.23581967095342
Iteration 25: 110.23581967095342
Likelihood=-110.56735296486661
Iteration 22: 110.56735296486661
Likelihood=-114.57294386487013
Iteration 22: 114.57294386487013
Likelihood=-119.8219054331511
Iteration 44: 119.8219054331511
Likelihood=-98.01040287100538
Iteration 21: 98.01040287100538
Likelihood=-110.14729728699366
Iteration 26: 110.14729728699366
Likelihood=-110.29134881539717
Iteration 23: 110.29134881539717
Likelihood=-119.80101947147767
Iteration 45: 119.80101947147767
Likelihood=-114.39846913408212
Iteration 23: 114.39846913408212
Likelihood=-119.78652155714384
Iteration 46: 119.78652155714384
Likelihood=-97.69736487171681
Iteration 22: 97.69736487171681
Likelihood=-110.0697443794724
Iteration 27: 110.0697443794724
Likelihood=-110.07735039446669
Iteration 24: 110.07735039446669
Likelihood=-114.24691636565385
Iteration 24: 114.24691636565385
Likelihood=-119.78217112992918
Iteration 47: 119.78217112992918
Likelihood=-97.43760791790721
Iteration 23: 97.43760791790721
Likelihood=-110.00430904704562
Iteration 28: 110.00430904704562
Likelihood=-109.85223364767175
Iteration 25: 109.85223364767175
Likelihood=-114.1208702948565
Iteration 25: 114.1208702948565
Likelihood=-119.77222160865068
Iteration 48: 119.77222160865068
Likelihood=-97.21244492278244
Iteration 24: 97.21244492278244
Likelihood=-109.94844293947581
Iteration 29: 109.94844293947581
Likelihood=-109.67276070646729
Iteration 26: 109.67276070646729
Likelihood=-119.76163200542976
Iteration 49: 119.76163200542976
Likelihood=-114.01487592583356
Iteration 26: 114.01487592583356
Likelihood=-119.75222235226462
Iteration 50: 119.75222235226462
Likelihood=-97.03343401906518
Iteration 25: 97.03343401906518
Likelihood=-109.90335325476737
Iteration 30: 109.90335325476737
Likelihood=-109.51316062167521
Iteration 27: 109.51316062167521
Likelihood=-113.92678288735578
Iteration 27: 113.92678288735578
Likelihood=-119.73771926354814
Iteration 51: 119.73771926354814
Likelihood=-109.86210118786923
Likelihood=-96.88355960826648
Iteration 31: 109.86210118786923
Iteration 26: 96.88355960826648
Likelihood=-109.35823506068586
Iteration 28: 109.35823506068586
Likelihood=-113.84854159554685
Iteration 28: 113.84854159554685
Likelihood=-119.73683349255113
Likelihood=-109.82801216418223
Iteration 32: 109.82801216418223
Likelihood=-119.73088160316193
Iteration 52: 119.73088160316193
Likelihood=-96.77492470378274
Iteration 27: 96.77492470378274
Likelihood=-109.22125481083157
Iteration 29: 109.22125481083157
Likelihood=-113.7846388497054
Iteration 29: 113.7846388497054
Likelihood=-119.7161597157512
Iteration 53: 119.7161597157512
Likelihood=-109.79897454135002
Iteration 33: 109.79897454135002
Likelihood=-96.68475804297604
Iteration 28: 96.68475804297604
Likelihood=-109.08161543500132
Iteration 30: 109.08161543500132
Likelihood=-113.73186691895032
Iteration 30: 113.73186691895032
Likelihood=-119.70473731870891
Iteration 54: 119.70473731870891
Likelihood=-109.76932161038621
Iteration 34: 109.76932161038621
Likelihood=-96.62406038751237
Iteration 29: 96.62406038751237
Likelihood=-108.94558441826388
Iteration 31: 108.94558441826388
Likelihood=-119.68623110793729
Iteration 55: 119.68623110793729
Likelihood=-113.68574721399806
Iteration 31: 113.68574721399806
Likelihood=-119.66635244049488
Iteration 56: 119.66635244049488
Likelihood=-109.74421315820669
Iteration 35: 109.74421315820669
Likelihood=-96.57932186921848
Iteration 30: 96.57932186921848
Likelihood=-108.8181512202635
Iteration 32: 108.8181512202635
Likelihood=-113.64808706185256
Iteration 32: 113.64808706185256
Likelihood=-119.64448685180962
Iteration 57: 119.64448685180962
Likelihood=-109.71657011664249
Iteration 36: 109.71657011664249
Likelihood=-96.54287000832159
Iteration 31: 96.54287000832159
Likelihood=-108.70137918563266
Iteration 33: 108.70137918563266
Likelihood=-113.61540634551524
Iteration 33: 113.61540634551524
Likelihood=-119.62444404664463
Iteration 58: 119.62444404664463
Likelihood=-109.69881040635542
Iteration 37: 109.69881040635542
Likelihood=-96.51801061833763
Iteration 32: 96.51801061833763
Likelihood=-119.60873003311458
Iteration 59: 119.60873003311458
Likelihood=-108.56769790153784
Iteration 34: 108.56769790153784
Likelihood=-113.58800428094041
Iteration 34: 113.58800428094041
Likelihood=-119.58010780246995
Iteration 60: 119.58010780246995
Likelihood=-109.68328666137778
Iteration 38: 109.68328666137778
Likelihood=-96.49450668089779
Iteration 33: 96.49450668089779
Likelihood=-108.46578654785135
Iteration 35: 108.46578654785135
Likelihood=-113.56304714011452
Iteration 35: 113.56304714011452
Likelihood=-119.56350118513085
Iteration 61: 119.56350118513085
Likelihood=-109.66900649896974
Iteration 39: 109.66900649896974
Likelihood=-96.4598930689261
Iteration 34: 96.4598930689261
Likelihood=-108.34939143194565
Iteration 36: 108.34939143194565
Likelihood=-119.54874835308523
Iteration 62: 119.54874835308523
Likelihood=-113.54071943626059
Iteration 36: 113.54071943626059
Likelihood=-109.65362356967256
Iteration 40: 109.65362356967256
Likelihood=-119.53490399004438
Iteration 63: 119.53490399004438
Likelihood=-96.44430437352895
Iteration 35: 96.44430437352895
Likelihood=-108.2729163283061
Iteration 37: 108.2729163283061
Likelihood=-113.5179544102143
Iteration 37: 113.5179544102143
Likelihood=-119.52506205391992
Iteration 64: 119.52506205391992
Likelihood=-109.63347242508732
Iteration 41: 109.63347242508732
Likelihood=-96.42014089009703
Iteration 36: 96.42014089009703
Likelihood=-108.23173292073055
Iteration 38: 108.23173292073055
Likelihood=-113.49660231689033
Iteration 38: 113.49660231689033
Likelihood=-119.51808594393378
Iteration 65: 119.51808594393378
Likelihood=-109.62037031613093
Iteration 42: 109.62037031613093
Likelihood=-108.21340510835714
Iteration 39: 108.21340510835714
Likelihood=-96.3965816935516
Iteration 37: 96.3965816935516
Likelihood=-119.51290940734758
Iteration 66: 119.51290940734758
Likelihood=-113.47172284497321
Iteration 39: 113.47172284497321
Likelihood=-109.60293632715874
Iteration 43: 109.60293632715874
Likelihood=-119.51020932732335
Iteration 67: 119.51020932732335
Likelihood=-108.17276352895063
Iteration 40: 108.17276352895063
Likelihood=-96.38435380688708
Iteration 38: 96.38435380688708
Likelihood=-113.45084794480942
Iteration 40: 113.45084794480942
Likelihood=-119.50879301539788
Iteration 68: 119.50879301539788
Likelihood=-109.58722282710544
Iteration 44: 109.58722282710544
Likelihood=-108.15002446844794
Iteration 41: 108.15002446844794
Likelihood=-96.37122021750812
Iteration 39: 96.37122021750812
Likelihood=-119.50668806873608
Iteration 69: 119.50668806873608
Likelihood=-113.44099074775374
Iteration 41: 113.44099074775374
Likelihood=-108.12985086136618
Iteration 42: 108.12985086136618
Likelihood=-119.504544899172
Iteration 70: 119.504544899172
Likelihood=-96.3618231077071
Iteration 40: 96.3618231077071
Likelihood=-113.41710780584388
Iteration 42: 113.41710780584388
Likelihood=-109.58268073748049
Iteration 45: 109.58268073748049
Likelihood=-119.50248995427864
Iteration 71: 119.50248995427864
Likelihood=-108.1154015213544
Iteration 43: 108.1154015213544
Likelihood=-96.35628273082885
Iteration 41: 96.35628273082885
Likelihood=-113.39298702553582
Iteration 43: 113.39298702553582
Likelihood=-119.50034365988162
Iteration 72: 119.50034365988162
Likelihood=-109.5781887382774
Iteration 46: 109.5781887382774
Likelihood=-108.09357204864538
Iteration 44: 108.09357204864538
Likelihood=-96.35284473415186
Iteration 42: 96.35284473415186
Likelihood=-119.49892324399336
Iteration 73: 119.49892324399336
Likelihood=-113.37449862687475
Iteration 44: 113.37449862687475
Likelihood=-109.57129189062427
Iteration 47: 109.57129189062427
Likelihood=-108.06873890061442
Iteration 45: 108.06873890061442
Likelihood=-119.49673959213733
Iteration 74: 119.49673959213733
Likelihood=-96.35022454966322
Iteration 43: 96.35022454966322
Likelihood=-113.36826764932442
Iteration 45: 113.36826764932442
Likelihood=-109.56205470362114
Iteration 48: 109.56205470362114
Likelihood=-119.49586769351862
Iteration 75: 119.49586769351862
Likelihood=-108.03510250501526
Iteration 46: 108.03510250501526
Likelihood=-96.34725356574491
Iteration 44: 96.34725356574491
Likelihood=-113.36500534724642
Iteration 46: 113.36500534724642
Likelihood=-119.49363143310798
Iteration 76: 119.49363143310798
Likelihood=-109.55362052773424
Iteration 49: 109.55362052773424
Likelihood=-108.00988542265067
Iteration 47: 108.00988542265067
Likelihood=-96.344102285837
Iteration 45: 96.344102285837
Likelihood=-119.4931399316015
Iteration 77: 119.4931399316015
Likelihood=-113.36004821392163
Iteration 47: 113.36004821392163
Likelihood=-109.54311043280435
Iteration 50: 109.54311043280435
Likelihood=-119.4926563834863
Iteration 78: 119.4926563834863
Likelihood=-107.9831161038863
Iteration 48: 107.9831161038863
Likelihood=-96.34199055709902
Iteration 46: 96.34199055709902
Likelihood=-113.35439555251196
Iteration 48: 113.35439555251196
Likelihood=-109.53492798627745
Iteration 51: 109.53492798627745
Likelihood=-119.49257504040348
Iteration 79: 119.49257504040348
Likelihood=-107.95149182312345
Iteration 49: 107.95149182312345
Likelihood=-96.33861378208887
Iteration 47: 96.33861378208887
Likelihood=-165.7341781860703
Iteration 0: 165.7341781860703
Iteration 1: 165.7341781860703
Likelihood=-113.35209695863108
Iteration 49: 113.35209695863108
Likelihood=-109.52391736424637
Iteration 52: 109.52391736424637
Likelihood=-107.98085252490753
Likelihood=-157.1329012478611
Iteration 2: 157.1329012478611
Likelihood=-96.33772678471907
Iteration 48: 96.33772678471907
Likelihood=-113.34924929798102
Iteration 50: 113.34924929798102
Likelihood=-109.50928294553196
Iteration 53: 109.50928294553196
Likelihood=-150.56845932703567
Iteration 3: 150.56845932703567
Likelihood=-107.93831377369311
Iteration 50: 107.93831377369311
Likelihood=-96.33548349784813
Iteration 49: 96.33548349784813
Likelihood=-145.61289035418963
Iteration 4: 145.61289035418963
Likelihood=-113.34750259377839
Iteration 51: 113.34750259377839
Likelihood=-109.49770787647618
Iteration 54: 109.49770787647618
Likelihood=-107.91918547884356
Iteration 51: 107.91918547884356
Likelihood=-96.33434020402788
Iteration 50: 96.33434020402788
Likelihood=-141.61099396735477
Iteration 5: 141.61099396735477
Likelihood=-113.3443228541462
Iteration 52: 113.3443228541462
Likelihood=-109.48586034492664
Iteration 55: 109.48586034492664
Likelihood=-107.9126297819719
Iteration 52: 107.9126297819719
Likelihood=-138.24491774514212
Iteration 6: 138.24491774514212
Likelihood=-96.33235429511863
Iteration 51: 96.33235429511863
Likelihood=-113.34025123708788
Likelihood=-109.4681320393283
Iteration 53: 113.34025123708788
Iteration 56: 109.4681320393283
Likelihood=-135.36327807169337
Iteration 7: 135.36327807169337
Likelihood=-107.9074981334051
Iteration 53: 107.9074981334051
Likelihood=-96.32960310723526
Iteration 52: 96.32960310723526
Likelihood=-132.84010624555773
Iteration 8: 132.84010624555773
Likelihood=-109.45412272191963
Iteration 57: 109.45412272191963
Likelihood=-113.36051232521179
Likelihood=-107.89948408156995
Iteration 54: 107.89948408156995
Likelihood=-96.32914011561205
Iteration 53: 96.32914011561205
Likelihood=-130.62661025038202
Iteration 9: 130.62661025038202
Likelihood=-109.44527171375445
Iteration 58: 109.44527171375445
Likelihood=-113.33862452605747
Iteration 54: 113.33862452605747
Likelihood=-107.90458502124454
Likelihood=-128.6625163047499
Iteration 10: 128.6625163047499
Likelihood=-96.32650612166438
Iteration 54: 96.32650612166438
Likelihood=-109.48028076601199
Likelihood=-113.33427157424526
Iteration 55: 113.33427157424526
Likelihood=-126.95126687645126
Iteration 11: 126.95126687645126
Likelihood=-107.89564868246123
Iteration 55: 107.89564868246123
Likelihood=-96.32573766392903
Iteration 55: 96.32573766392903
Likelihood=-109.43504717998893
Iteration 59: 109.43504717998893
Likelihood=-125.39861110293677
Iteration 12: 125.39861110293677
Likelihood=-113.3314899792552
Iteration 56: 113.3314899792552
Likelihood=-107.89037013514427
Iteration 56: 107.89037013514427
Likelihood=-96.32483946746727
Iteration 56: 96.32483946746727
Likelihood=-124.09649636783304
Iteration 13: 124.09649636783304
Likelihood=-109.42947600937553
Iteration 60: 109.42947600937553
Likelihood=-113.32954331096012
Iteration 57: 113.32954331096012
Likelihood=-107.88743659520067
Iteration 57: 107.88743659520067
Likelihood=-122.99493576466352
Iteration 14: 122.99493576466352
Likelihood=-96.32367716243678
Iteration 57: 96.32367716243678
Likelihood=-109.4268721083552
Iteration 61: 109.4268721083552
Likelihood=-113.3272827795231
Iteration 58: 113.3272827795231
Likelihood=-122.07577476682512
Iteration 15: 122.07577476682512
Likelihood=-107.88568824137542
Iteration 58: 107.88568824137542
Likelihood=-96.32325204456747
Iteration 58: 96.32325204456747
Likelihood=-109.42304786502879
Iteration 62: 109.42304786502879
Likelihood=-121.33978698734954
Iteration 16: 121.33978698734954
Likelihood=-113.32591239910674
Iteration 59: 113.32591239910674
Likelihood=-107.883195218228
Iteration 59: 107.883195218228
Likelihood=-120.672364259333
Iteration 17: 120.672364259333
Likelihood=-96.32245972513725
Iteration 59: 96.32245972513725
Likelihood=-109.42134490346612
Iteration 63: 109.42134490346612
Likelihood=-113.32395135066676
Iteration 60: 113.32395135066676
Likelihood=-120.11252441405273
Iteration 18: 120.11252441405273
Likelihood=-107.88053461766924
Iteration 60: 107.88053461766924
Likelihood=-96.32229787159923
Iteration 60: 96.32229787159923
Likelihood=-109.41960611789732
Iteration 64: 109.41960611789732
Likelihood=-113.32295642198457
Iteration 61: 113.32295642198457
Likelihood=-119.6255590757866
Iteration 19: 119.6255590757866
Likelihood=-107.87892353229745
Iteration 61: 107.87892353229745
Likelihood=-96.32210932818401
Iteration 61: 96.32210932818401
Likelihood=-109.4182209329896
Iteration 65: 109.4182209329896
Likelihood=-119.18556281514819
Iteration 20: 119.18556281514819
Likelihood=-113.32122140364858
Iteration 62: 113.32122140364858
Likelihood=-107.87615383832136
Iteration 62: 107.87615383832136
Likelihood=-118.81785788738519
Iteration 21: 118.81785788738519
Likelihood=-96.32200605075165
Iteration 62: 96.32200605075165
Likelihood=-109.41642029358547
Iteration 66: 109.41642029358547
Likelihood=-113.31927847197105
Iteration 63: 113.31927847197105
Likelihood=-118.50805395906806
Iteration 22: 118.50805395906806
Likelihood=-107.87429404852043
Iteration 63: 107.87429404852043
Likelihood=-96.3218449329486
Iteration 63: 96.3218449329486
Likelihood=-109.41676802171433
Likelihood=-118.25256256306514
Iteration 23: 118.25256256306514
Likelihood=-113.31795831499024
Iteration 64: 113.31795831499024
Likelihood=-107.87236560550723
Iteration 64: 107.87236560550723
Likelihood=-96.32171279257109
Likelihood=-109.41554312902461
Iteration 67: 109.41554312902461
Iteration 64: 96.32171279257109
Likelihood=-118.06082645252606
Iteration 24: 118.06082645252606
Likelihood=-113.31658946214148
Iteration 65: 113.31658946214148
Likelihood=-107.87044787549671
Iteration 65: 107.87044787549671
Likelihood=-117.87972671654087
Iteration 25: 117.87972671654087
Likelihood=-109.41467619325711
Iteration 68: 109.41467619325711
Likelihood=-96.32155060348704
Iteration 65: 96.32155060348704
Likelihood=-113.3150062487677
Iteration 66: 113.3150062487677
Likelihood=-117.73917391948544
Iteration 26: 117.73917391948544
Likelihood=-107.8665533006598
Iteration 66: 107.8665533006598
Likelihood=-109.41414800674882
Iteration 69: 109.41414800674882
Likelihood=-96.3214500499723
Iteration 66: 96.3214500499723
Likelihood=-117.60789092005825
Iteration 27: 117.60789092005825
Likelihood=-113.31444333896725
Iteration 67: 113.31444333896725
Likelihood=-107.86257705660267
Iteration 67: 107.86257705660267
Likelihood=-117.49643830211902
Iteration 28: 117.49643830211902
Likelihood=-109.41367091464866
Iteration 70: 109.41367091464866
Likelihood=-96.3212206203536
Iteration 67: 96.3212206203536
Likelihood=-113.31380591853194
Iteration 68: 113.31380591853194
Likelihood=-107.8813943602687
Likelihood=-117.39771176365088
Iteration 29: 117.39771176365088
Likelihood=-109.4131148854722
Iteration 71: 109.4131148854722
Likelihood=-96.32112389653159
Iteration 68: 96.32112389653159
Likelihood=-117.31768921939872
Iteration 30: 117.31768921939872
Likelihood=-113.31387272125467
Likelihood=-107.86065507592191
Iteration 68: 107.86065507592191
Likelihood=-109.41257739783242
Iteration 72: 109.41257739783242
Likelihood=-96.32101356796193
Iteration 69: 96.32101356796193
Likelihood=-117.25300074772329
Iteration 31: 117.25300074772329
Likelihood=-113.31347976020545
Iteration 69: 113.31347976020545
Likelihood=-107.85718888765628
Iteration 69: 107.85718888765628
Likelihood=-117.19773115288457
Iteration 32: 117.19773115288457
Likelihood=-109.41197941114041
Iteration 73: 109.41197941114041
Likelihood=-96.32086141016562
Iteration 70: 96.32086141016562
Likelihood=-113.31314543254578
Iteration 70: 113.31314543254578
Likelihood=-117.15505324684256
Iteration 33: 117.15505324684256
Likelihood=-107.85437749974311
Iteration 70: 107.85437749974311
Likelihood=-109.41108786315905
Iteration 74: 109.41108786315905
Likelihood=-96.32097451562701
Likelihood=-117.11867884343127
Iteration 34: 117.11867884343127
Likelihood=-113.3126333023986
Iteration 71: 113.3126333023986
Likelihood=-107.85000323573011
Iteration 71: 107.85000323573011
Likelihood=-109.41030554903554
Iteration 75: 109.41030554903554
Likelihood=-117.08433410262529
Iteration 35: 117.08433410262529
Likelihood=-96.32079509347668
Iteration 71: 96.32079509347668
Likelihood=-113.31233468572619
Iteration 72: 113.31233468572619
Likelihood=-107.8462197248647
Iteration 72: 107.8462197248647
Likelihood=-117.04648302636541
Iteration 36: 117.04648302636541
Likelihood=-109.40925058370252
Iteration 76: 109.40925058370252
Likelihood=-154.34790895154177
Iteration 0: 154.34790895154177
Iteration 1: 154.34790895154177
Likelihood=-113.31201758707324
Iteration 73: 113.31201758707324
Likelihood=-117.01544732153064
Iteration 37: 117.01544732153064
Likelihood=-107.84434856746901
Iteration 73: 107.84434856746901
Likelihood=-109.4085605702973
Iteration 77: 109.4085605702973
Likelihood=-145.73984047691908
Iteration 2: 145.73984047691908
Likelihood=-116.99444433402583
Iteration 38: 116.99444433402583
Likelihood=-113.31151323660066
Iteration 74: 113.31151323660066
Likelihood=-107.84269568068673
Iteration 74: 107.84269568068673
Likelihood=-109.40803528413619
Iteration 78: 109.40803528413619
Likelihood=-138.69927614364153
Iteration 3: 138.69927614364153
Likelihood=-116.97935203810681
Iteration 39: 116.97935203810681
Likelihood=-113.31109148139389
Iteration 75: 113.31109148139389
Likelihood=-107.84169328355944
Iteration 75: 107.84169328355944
Likelihood=-116.97274938144871
Iteration 40: 116.97274938144871
Likelihood=-109.4077142964949
Iteration 79: 109.4077142964949
Likelihood=-133.09247148288551
Iteration 4: 133.09247148288551
Likelihood=-116.96252166310725
Iteration 41: 116.96252166310725
Likelihood=-113.31052743711467
Iteration 76: 113.31052743711467
Likelihood=-107.84073276237419
Iteration 76: 107.84073276237419
Likelihood=-109.40700225681807
Iteration 80: 109.40700225681807
Likelihood=-128.5096872312935
Iteration 5: 128.5096872312935
Likelihood=-116.97043906771388
Likelihood=-113.30981935661376
Iteration 77: 113.30981935661376
Likelihood=-107.83985064265207
Iteration 77: 107.83985064265207
Likelihood=-109.4067297910762
Iteration 81: 109.4067297910762
Likelihood=-116.9587919056918
Iteration 42: 116.9587919056918
Likelihood=-124.58971022663111
Iteration 6: 124.58971022663111
Likelihood=-113.30914893999157
Iteration 78: 113.30914893999157
Likelihood=-107.83857881995209
Iteration 78: 107.83857881995209
Likelihood=-116.95410700081122
Iteration 43: 116.95410700081122
Likelihood=-109.4064311019506
Iteration 82: 109.4064311019506
Likelihood=-121.10957496542665
Likelihood=-116.947197839046
Iteration 44: 116.947197839046
Likelihood=-107.83800142527924
Likelihood=-113.30866258778947
Iteration 79: 113.30866258778947
Iteration 79: 107.83800142527924
Likelihood=-109.40581387709445
Iteration 83: 109.40581387709445
Likelihood=-116.93639412154938
Iteration 45: 116.93639412154938
Likelihood=-115.49350927414999
Iteration 7: 115.49350927414999
Likelihood=-107.83726457775447
Iteration 80: 107.83726457775447
Likelihood=-113.30886753458145
Likelihood=-109.40569705692823
Likelihood=-116.92561113593834
Iteration 46: 116.92561113593834
Likelihood=-111.7342083764766
Iteration 8: 111.7342083764766
Likelihood=-107.8367669430012
Iteration 81: 107.8367669430012
Likelihood=-116.94042922140748
Likelihood=-113.30826174802216
Iteration 80: 113.30826174802216
Likelihood=-109.4051833294979
Iteration 84: 109.4051833294979
Likelihood=-116.91992716409541
Iteration 47: 116.91992716409541
Likelihood=-110.42837795842757
Iteration 9: 110.42837795842757
Likelihood=-107.83562514366513
Iteration 82: 107.83562514366513
Likelihood=-113.30768995193519
Iteration 81: 113.30768995193519
Likelihood=-109.40425722857054
Iteration 85: 109.40425722857054
Likelihood=-116.90817351689196
Iteration 48: 116.90817351689196
Likelihood=-108.84074026052608
Iteration 10: 108.84074026052608
Likelihood=-107.83523977382613
Iteration 83: 107.83523977382613
Likelihood=-113.30735247749436
Iteration 82: 113.30735247749436
Likelihood=-116.8996721961025
Iteration 49: 116.8996721961025
Likelihood=-109.40335441235054
Iteration 86: 109.40335441235054
Likelihood=-107.62809212996144
Iteration 11: 107.62809212996144
Likelihood=-116.89063882767901
Iteration 50: 116.89063882767901
Likelihood=-107.83466340821857
Iteration 84: 107.83466340821857
Likelihood=-113.3071174354372
Iteration 83: 113.3071174354372
Likelihood=-109.40261550462456
Iteration 87: 109.40261550462456
Likelihood=-116.88038365573605
Iteration 51: 116.88038365573605
Likelihood=-106.63843642673227
Iteration 12: 106.63843642673227
Likelihood=-107.83386490926101
Iteration 85: 107.83386490926101
Likelihood=-113.3070939015578
Iteration 84: 113.3070939015578
Likelihood=-109.40183871079394
Iteration 88: 109.40183871079394
Likelihood=-116.87202807765816
Iteration 52: 116.87202807765816
Likelihood=-105.73973781568777
Iteration 13: 105.73973781568777
Likelihood=-167.2064737889126
Iteration 0: 167.2064737889126
Iteration 1: 167.2064737889126
Likelihood=-107.83358736818445
Iteration 86: 107.83358736818445
Likelihood=-116.86172320033812
Iteration 53: 116.86172320033812
Likelihood=-109.40124147199163
Iteration 89: 109.40124147199163
Likelihood=-116.85284975088925
Iteration 54: 116.85284975088925
Likelihood=-104.98279259663347
Iteration 14: 104.98279259663347
Likelihood=-107.83266476985979
Iteration 87: 107.83266476985979
Likelihood=-157.26677208910996
Iteration 2: 157.26677208910996
Likelihood=-109.40056940451753
Iteration 90: 109.40056940451753
Likelihood=-116.84395842000025
Iteration 55: 116.84395842000025
Likelihood=-104.29404939657907
Likelihood=-107.83231423671612
Iteration 15: 104.29404939657907
Iteration 88: 107.83231423671612
Likelihood=-149.56916137997933
Iteration 3: 149.56916137997933
Likelihood=-109.40000210557426
Iteration 91: 109.40000210557426
Likelihood=-116.83303456539907
Iteration 56: 116.83303456539907
Likelihood=-107.8316177428215
Iteration 89: 107.8316177428215
Likelihood=-103.65117324340177
Iteration 16: 103.65117324340177
Likelihood=-116.82625258450828
Iteration 57: 116.82625258450828
Likelihood=-144.01619914213697
Iteration 4: 144.01619914213697
Likelihood=-109.39928346084331
Iteration 92: 109.39928346084331
Likelihood=-116.82167072936463
Iteration 58: 116.82167072936463
Likelihood=-107.83110717518109
Iteration 90: 107.83110717518109
Likelihood=-103.07959671791026
Iteration 17: 103.07959671791026
Likelihood=-109.39781413154134
Iteration 93: 109.39781413154134
Likelihood=-139.93332661338383
Iteration 5: 139.93332661338383
Likelihood=-116.81702405350933
Iteration 59: 116.81702405350933
Likelihood=-107.8303686813159
Iteration 91: 107.8303686813159
Likelihood=-102.55486427150983
Iteration 18: 102.55486427150983
Likelihood=-109.39676983880429
Iteration 94: 109.39676983880429
Likelihood=-116.81330991647215
Iteration 60: 116.81330991647215
Likelihood=-136.70905239657566
Iteration 6: 136.70905239657566
Likelihood=-116.81133957096377
Iteration 61: 116.81133957096377
Likelihood=-107.8298696024659
Iteration 92: 107.8298696024659
Likelihood=-102.08653896912082
Iteration 19: 102.08653896912082
Likelihood=-109.39602281667827
Iteration 95: 109.39602281667827
Likelihood=-134.01586227871726
Iteration 7: 134.01586227871726
Likelihood=-116.80938001675602
Iteration 62: 116.80938001675602
Likelihood=-107.82906693873178
Iteration 93: 107.82906693873178
Likelihood=-101.70643032347955
Iteration 20: 101.70643032347955
Likelihood=-109.39528780280739
Iteration 96: 109.39528780280739
Likelihood=-116.80476390326344
Iteration 63: 116.80476390326344
Likelihood=-131.7455250207663
Iteration 8: 131.7455250207663
Likelihood=-107.82761680038958
Iteration 94: 107.82761680038958
Likelihood=-116.8002518698715
Iteration 64: 116.8002518698715
Likelihood=-101.39057694168724
Iteration 21: 101.39057694168724
Likelihood=-109.3950757074929
Iteration 97: 109.3950757074929
Likelihood=-129.8413229778172
Iteration 9: 129.8413229778172
Likelihood=-116.80377574561966
Likelihood=-107.8271436463245
Iteration 95: 107.8271436463245
Likelihood=-101.13658499249523
Iteration 22: 101.13658499249523
Likelihood=-109.39454631655255
Iteration 98: 109.39454631655255
Likelihood=-128.19947323026966
Iteration 10: 128.19947323026966
Likelihood=-116.79653649262973
Iteration 65: 116.79653649262973
Likelihood=-107.82411443369129
Iteration 96: 107.82411443369129
Likelihood=-100.92936815080324
Iteration 23: 100.92936815080324
Likelihood=-109.39409369688202
Iteration 99: 109.39409369688202
Likelihood=-116.79120355246496
Iteration 66: 116.79120355246496
Likelihood=-126.87296490866578
Iteration 11: 126.87296490866578
Likelihood=-107.82302258865425
Iteration 97: 107.82302258865425
Likelihood=-116.78836494701136
Iteration 67: 116.78836494701136
Likelihood=-100.74606143339034
Iteration 24: 100.74606143339034
Likelihood=-109.39355699485455
Iteration 100: 109.39355699485455
Likelihood=-125.75563135600271
Iteration 12: 125.75563135600271
Likelihood=-116.78578133463415
Iteration 68: 116.78578133463415
Likelihood=-107.82175717715553
Iteration 98: 107.82175717715553
Likelihood=-100.58283270090442
Iteration 25: 100.58283270090442
Likelihood=-109.39314500764984
Iteration 101: 109.39314500764984
Likelihood=-116.78427483867617
Iteration 69: 116.78427483867617
Likelihood=-124.84621060456737
Iteration 13: 124.84621060456737
Likelihood=-107.82009685472848
Iteration 99: 107.82009685472848
Likelihood=-100.45130029399213
Iteration 26: 100.45130029399213
Likelihood=-109.39296149625076
Iteration 102: 109.39296149625076
Likelihood=-116.7830259895475
Iteration 70: 116.7830259895475
Likelihood=-124.07472946845252
Iteration 14: 124.07472946845252
Likelihood=-116.78314178191269
Likelihood=-107.81811645816153
Iteration 100: 107.81811645816153
Likelihood=-100.3231398161092
Iteration 27: 100.3231398161092
Likelihood=-109.39275403398722
Iteration 103: 109.39275403398722
Likelihood=-123.39148050869372
Iteration 15: 123.39148050869372
Likelihood=-116.78247822361202
Iteration 71: 116.78247822361202
Likelihood=-107.81541327352024
Iteration 101: 107.81541327352024
Likelihood=-109.3925691980234
Iteration 104: 109.3925691980234
Likelihood=-100.19685176267731
Iteration 28: 100.19685176267731
Likelihood=-116.78183900456922
Iteration 72: 116.78183900456922
Likelihood=-122.80493928129307
Iteration 16: 122.80493928129307
Likelihood=-107.81270002002532
Iteration 102: 107.81270002002532
Likelihood=-116.78140516692766
Iteration 73: 116.78140516692766
Likelihood=-109.39238118204645
Iteration 105: 109.39238118204645
Likelihood=-100.08759334111927
Iteration 29: 100.08759334111927
Likelihood=-122.30206990343116
Iteration 17: 122.30206990343116
Likelihood=-116.78073142498812
Iteration 74: 116.78073142498812
Likelihood=-107.80789063027034
Iteration 103: 107.80789063027034
Likelihood=-109.39224824396587
Iteration 106: 109.39224824396587
Likelihood=-99.97249145609972
Iteration 30: 99.97249145609972
Likelihood=-116.7802468826683
Iteration 75: 116.7802468826683
Likelihood=-121.86259924442531
Iteration 18: 121.86259924442531
Likelihood=-107.8030624806095
Likelihood=-109.39210269293572
Iteration 107: 109.39210269293572
Likelihood=-99.85630501562336
Iteration 31: 99.85630501562336
Likelihood=-116.77965124180876
Iteration 76: 116.77965124180876
Likelihood=-121.52488133957053
Iteration 19: 121.52488133957053
Likelihood=-107.78431032223111
Likelihood=-116.77942093018825
Iteration 77: 116.77942093018825
Likelihood=-109.39196938385163
Iteration 108: 109.39196938385163
Likelihood=-99.73334270271076
Iteration 32: 99.73334270271076
Likelihood=-121.22824442138483
Iteration 20: 121.22824442138483
Likelihood=-116.77912900650219
Iteration 78: 116.77912900650219
Likelihood=-108.85262420432133
Likelihood=-109.39181852421113
Iteration 109: 109.39181852421113
Likelihood=-99.67147571535254
Iteration 33: 99.67147571535254
Likelihood=-116.7785865240396
Iteration 79: 116.7785865240396
Likelihood=-120.98882014048385
Iteration 21: 120.98882014048385
Likelihood=-107.76269071015427
Likelihood=-109.39164097831534
Iteration 110: 109.39164097831534
Likelihood=-99.63158952771427
Iteration 34: 99.63158952771427
Likelihood=-116.77831379826948
Iteration 80: 116.77831379826948
Likelihood=-120.78457319818835
Iteration 22: 120.78457319818835
Likelihood=-116.77783481785102
Iteration 81: 116.77783481785102
Likelihood=-107.75803876665366
Likelihood=-109.39147961469648
Iteration 111: 109.39147961469648
Likelihood=-99.57226815211423
Iteration 35: 99.57226815211423
Likelihood=-116.77763955632737
Iteration 82: 116.77763955632737
Likelihood=-120.60392377144261
Iteration 23: 120.60392377144261
Likelihood=-107.75604153833517
Iteration 104: 107.75604153833517
Likelihood=-109.39134302202599
Iteration 112: 109.39134302202599
Likelihood=-99.50695811976881
Iteration 36: 99.50695811976881
Likelihood=-116.77721945304836
Iteration 83: 116.77721945304836
Likelihood=-120.43807340772469
Iteration 24: 120.43807340772469
Likelihood=-107.75358745399691
Iteration 105: 107.75358745399691
Likelihood=-109.39117534924608
Iteration 113: 109.39117534924608
Likelihood=-116.77692763356032
Iteration 84: 116.77692763356032
Likelihood=-99.45175371747311
Iteration 37: 99.45175371747311
Likelihood=-120.29142855801516
Iteration 25: 120.29142855801516
Likelihood=-116.77640995096142
Iteration 85: 116.77640995096142
Likelihood=-107.73605256317713
Iteration 106: 107.73605256317713
Likelihood=-109.39104799310952
Iteration 114: 109.39104799310952
Likelihood=-99.40320308317969
Iteration 38: 99.40320308317969
Likelihood=-116.77622637735297
Iteration 86: 116.77622637735297
Likelihood=-120.18707861147915
Iteration 26: 120.18707861147915
Likelihood=-107.7236172242949
Iteration 107: 107.7236172242949
Likelihood=-109.39098601246563
Iteration 115: 109.39098601246563
Likelihood=-99.35800900263321
Iteration 39: 99.35800900263321
Likelihood=-116.77592720129599
Iteration 87: 116.77592720129599
Likelihood=-120.0702090661254
Iteration 27: 120.0702090661254
Likelihood=-158.66311621544713
Iteration 0: 158.66311621544713
Iteration 1: 158.66311621544713
Likelihood=-107.70991772887427
Iteration 108: 107.70991772887427
Likelihood=-116.77551777677431
Iteration 88: 116.77551777677431
Likelihood=-99.31593529840224
Iteration 40: 99.31593529840224
Likelihood=-116.7751769013197
Iteration 89: 116.7751769013197
Likelihood=-119.97061457384433
Iteration 28: 119.97061457384433
Likelihood=-150.64033808318678
Iteration 2: 150.64033808318678
Likelihood=-107.70354498647723
Iteration 109: 107.70354498647723
Likelihood=-99.27676429159317
Iteration 41: 99.27676429159317
Likelihood=-116.7748979004503
Iteration 90: 116.7748979004503
Likelihood=-119.90276275554396
Iteration 29: 119.90276275554396
Likelihood=-144.60505939721364
Iteration 3: 144.60505939721364
Likelihood=-107.68968988328653
Iteration 110: 107.68968988328653
Likelihood=-99.24019638501457
Iteration 42: 99.24019638501457
Likelihood=-116.77474445044116
Iteration 91: 116.77474445044116
Likelihood=-119.84550004930901
Iteration 30: 119.84550004930901
Likelihood=-116.77455827307338
Iteration 92: 116.77455827307338
Likelihood=-107.67642357332024
Iteration 111: 107.67642357332024
Likelihood=-140.02924408062992
Iteration 4: 140.02924408062992
Likelihood=-99.20828255036247
Iteration 43: 99.20828255036247
Likelihood=-116.77413541340266
Iteration 93: 116.77413541340266
Likelihood=-119.80562511378697
Iteration 31: 119.80562511378697
Likelihood=-107.67194609364458
Iteration 112: 107.67194609364458
Likelihood=-99.17924871303127
Iteration 44: 99.17924871303127
Likelihood=-136.27247617193817
Iteration 5: 136.27247617193817
Likelihood=-116.77498758839754
Likelihood=-119.74663446545895
Iteration 32: 119.74663446545895
Likelihood=-107.65767863411214
Iteration 113: 107.65767863411214
Likelihood=-116.77400065215045
Iteration 94: 116.77400065215045
Likelihood=-99.15753885084192
Iteration 45: 99.15753885084192
Likelihood=-133.01494393000743
Iteration 6: 133.01494393000743
Likelihood=-119.75078534762528
Likelihood=-116.77376456070897
Iteration 95: 116.77376456070897
Likelihood=-107.64718665369547
Iteration 114: 107.64718665369547
Likelihood=-99.13538107472537
Iteration 46: 99.13538107472537
Likelihood=-130.13653740125946
Iteration 7: 130.13653740125946
Likelihood=-116.77344850848819
Iteration 96: 116.77344850848819
Likelihood=-119.72479117654316
Iteration 33: 119.72479117654316
Likelihood=-107.63525922620244
Iteration 115: 107.63525922620244
Likelihood=-99.11619929538108
Iteration 47: 99.11619929538108
Likelihood=-116.77299180135513
Iteration 97: 116.77299180135513
Likelihood=-127.64479859540644
Iteration 8: 127.64479859540644
Likelihood=-119.7029960533028
Iteration 34: 119.7029960533028
Likelihood=-107.62658107994983
Iteration 116: 107.62658107994983
Likelihood=-116.77295458166412
Likelihood=-99.09073827358493
Iteration 48: 99.09073827358493
Likelihood=-125.34482585420984
Iteration 9: 125.34482585420984
Likelihood=-116.77268429995935
Iteration 98: 116.77268429995935
Likelihood=-119.67786980205412
Iteration 35: 119.67786980205412
Likelihood=-107.61486196763002
Iteration 117: 107.61486196763002
Likelihood=-99.05881395028108
Iteration 49: 99.05881395028108
Likelihood=-116.77222292531347
Iteration 99: 116.77222292531347
Likelihood=-123.38280606608315
Iteration 10: 123.38280606608315
Likelihood=-119.66385684841352
Iteration 36: 119.66385684841352
Likelihood=-107.60360069679425
Iteration 118: 107.60360069679425
Likelihood=-99.03301852193701
Iteration 50: 99.03301852193701
Likelihood=-116.77159483535704
Iteration 100: 116.77159483535704
Likelihood=-121.69439762474211
Iteration 11: 121.69439762474211
Likelihood=-119.6443159476828
Iteration 37: 119.6443159476828
Likelihood=-116.77126763103993
Iteration 101: 116.77126763103993
Likelihood=-107.59337355010116
Iteration 119: 107.59337355010116
Likelihood=-99.0245900030914
Iteration 51: 99.0245900030914
Likelihood=-120.19673402442415
Iteration 12: 120.19673402442415
Likelihood=-116.7708191588835
Iteration 102: 116.7708191588835
Likelihood=-119.63719784359202
Iteration 38: 119.63719784359202
Likelihood=-107.5750876857959
Iteration 120: 107.5750876857959
Likelihood=-99.01374194967947
Iteration 52: 99.01374194967947
Likelihood=-116.77054513680831
Iteration 103: 116.77054513680831
Likelihood=-118.98433706983145
Iteration 13: 118.98433706983145
Likelihood=-119.62765180810402
Iteration 39: 119.62765180810402
Likelihood=-107.55841572879397
Iteration 121: 107.55841572879397
Likelihood=-116.77029324425942
Iteration 104: 116.77029324425942
Likelihood=-99.00305203951979
Iteration 53: 99.00305203951979
Likelihood=-117.88151697323508
Iteration 14: 117.88151697323508
Likelihood=-119.61216737867132
Iteration 40: 119.61216737867132
Likelihood=-116.770079993814
Iteration 105: 116.770079993814
Likelihood=-107.54377063529239
Iteration 122: 107.54377063529239
Likelihood=-98.99630841959419
Iteration 54: 98.99630841959419
Likelihood=-116.76993384220984
Iteration 106: 116.76993384220984
Likelihood=-116.96689173691286
Iteration 15: 116.96689173691286
Likelihood=-119.61169960001628
Likelihood=-107.53441414647696
Iteration 123: 107.53441414647696
Likelihood=-98.98803035614937
Iteration 55: 98.98803035614937
Likelihood=-116.76957409089489
Iteration 107: 116.76957409089489
Likelihood=-119.60514587937656
Iteration 41: 119.60514587937656
Likelihood=-116.21794989800445
Iteration 16: 116.21794989800445
Likelihood=-107.52844246981101
Iteration 124: 107.52844246981101
Likelihood=-116.77044565912865
Likelihood=-98.97944179478672
Iteration 56: 98.97944179478672
Likelihood=-116.76944183157978
Iteration 108: 116.76944183157978
Likelihood=-119.59433419603259
Iteration 42: 119.59433419603259
Likelihood=-115.58024031041593
Iteration 17: 115.58024031041593
Likelihood=-107.52332429001193
Iteration 125: 107.52332429001193
Likelihood=-98.9746433342163
Iteration 57: 98.9746433342163
Likelihood=-116.76912460754575
Iteration 109: 116.76912460754575
Likelihood=-119.58667701060988
Iteration 43: 119.58667701060988
Likelihood=-115.0555983754624
Iteration 18: 115.0555983754624
Likelihood=-107.5126166516123
Iteration 126: 107.5126166516123
Likelihood=-98.96473046748808
Iteration 58: 98.96473046748808
Likelihood=-116.76883642060926
Iteration 110: 116.76883642060926
Likelihood=-119.57859587975656
Iteration 44: 119.57859587975656
Likelihood=-116.76831937198611
Iteration 111: 116.76831937198611
Likelihood=-114.62383516000234
Iteration 19: 114.62383516000234
Likelihood=-107.50764943034301
Iteration 127: 107.50764943034301
Likelihood=-98.96166757239648
Iteration 59: 98.96166757239648
Likelihood=-116.7676838937451
Iteration 112: 116.7676838937451
Likelihood=-119.57119955354331
Iteration 45: 119.57119955354331
Likelihood=-114.24426251421185
Iteration 20: 114.24426251421185
Likelihood=-107.50044290188214
Iteration 128: 107.50044290188214
Likelihood=-98.95560367704634
Iteration 60: 98.95560367704634
Likelihood=-116.76910668234483
Likelihood=-119.56599621909405
Iteration 46: 119.56599621909405
Likelihood=-113.94192065617125
Iteration 21: 113.94192065617125
Likelihood=-107.49533729851359
Iteration 129: 107.49533729851359
Likelihood=-98.9473868254388
Likelihood=-116.76742173364761
Iteration 61: 98.9473868254388
Iteration 113: 116.76742173364761
Likelihood=-119.55718046198083
Iteration 47: 119.55718046198083
Likelihood=-116.76688609869383
Iteration 114: 116.76688609869383
Likelihood=-107.49111339234004
Iteration 130: 107.49111339234004
Likelihood=-98.94277373018154
Iteration 62: 98.94277373018154
Likelihood=-113.68629067621382
Iteration 22: 113.68629067621382
Likelihood=-116.7665878229687
Iteration 115: 116.7665878229687
Likelihood=-119.55351088566954
Iteration 48: 119.55351088566954
Likelihood=-98.93393927517894
Iteration 63: 98.93393927517894
Likelihood=-107.48952716031299
Iteration 131: 107.48952716031299
Likelihood=-113.48636846449082
Iteration 23: 113.48636846449082
Likelihood=-116.76635071568691
Iteration 116: 116.76635071568691
Likelihood=-119.55026628629616
Iteration 49: 119.55026628629616
Likelihood=-116.76646467124601
Likelihood=-98.93014875122878
Iteration 64: 98.93014875122878
Likelihood=-107.4881562353432
Iteration 132: 107.4881562353432
Likelihood=-113.31813772039631
Iteration 24: 113.31813772039631
Likelihood=-119.54598043424049
Iteration 50: 119.54598043424049
Likelihood=-116.76624883591172
Iteration 117: 116.76624883591172
Likelihood=-98.92849434991544
Iteration 65: 98.92849434991544
Likelihood=-107.48719505680529
Iteration 133: 107.48719505680529
Likelihood=-113.18910787956148
Iteration 25: 113.18910787956148
Likelihood=-166.52928261952076
Iteration 0: 166.52928261952076
Iteration 1: 166.52928261952076
Likelihood=-119.5412504790508
Iteration 51: 119.5412504790508
Likelihood=-98.9265319854821
Iteration 66: 98.9265319854821
Likelihood=-159.29530395207874
Iteration 2: 159.29530395207874
Likelihood=-107.48597954090529
Iteration 134: 107.48597954090529
Likelihood=-113.07533456093277
Iteration 26: 113.07533456093277
Likelihood=-119.53851360400978
Iteration 52: 119.53851360400978
Likelihood=-153.78461577024956
Iteration 3: 153.78461577024956
Likelihood=-98.92422307027995
Iteration 67: 98.92422307027995
Likelihood=-107.48508856380128
Iteration 135: 107.48508856380128
Likelihood=-112.98356613263617
Iteration 27: 112.98356613263617
Likelihood=-149.49838522895539
Iteration 4: 149.49838522895539
Likelihood=-119.53183360615076
Iteration 53: 119.53183360615076
Likelihood=-98.92217062216352
Iteration 68: 98.92217062216352
Likelihood=-107.48295611386835
Iteration 136: 107.48295611386835
Likelihood=-145.90857565458865
Iteration 5: 145.90857565458865
Likelihood=-112.90250625470294
Iteration 28: 112.90250625470294
Likelihood=-119.53034204323671
Iteration 54: 119.53034204323671
Likelihood=-98.9206632100155
Iteration 69: 98.9206632100155
Likelihood=-142.73695512966015
Likelihood=-107.47980340721477
Iteration 137: 107.47980340721477
Likelihood=-112.82924275846533
Iteration 29: 112.82924275846533
Likelihood=-119.5281732060887
Iteration 55: 119.5281732060887
Likelihood=-134.34411402659478
Iteration 6: 134.34411402659478
Likelihood=-98.91860391586778
Iteration 70: 98.91860391586778
Likelihood=-107.48378950877658
Likelihood=-112.76899670895439
Iteration 30: 112.76899670895439
Likelihood=-132.57797054223371
Iteration 7: 132.57797054223371
Likelihood=-119.52607606808888
Iteration 56: 119.52607606808888
Likelihood=-98.91640940342519
Iteration 71: 98.91640940342519
Likelihood=-107.47866050172209
Iteration 138: 107.47866050172209
Likelihood=-131.21131130643738
Iteration 8: 131.21131130643738
Likelihood=-112.711906488268
Iteration 31: 112.711906488268
Likelihood=-119.52360419744477
Iteration 57: 119.52360419744477
Likelihood=-98.91407263851919
Iteration 72: 98.91407263851919
Likelihood=-129.5846145692861
Iteration 9: 129.5846145692861
Likelihood=-107.47705857597293
Iteration 139: 107.47705857597293
Likelihood=-112.6586025531865
Iteration 32: 112.6586025531865
Likelihood=-119.51987082284903
Iteration 58: 119.51987082284903
Likelihood=-128.08066000947787
Iteration 10: 128.08066000947787
Likelihood=-98.91086568034814
Iteration 73: 98.91086568034814
Likelihood=-107.47664367972072
Iteration 140: 107.47664367972072
Likelihood=-112.61080326200086
Iteration 33: 112.61080326200086
Likelihood=-126.75199030596931
Iteration 11: 126.75199030596931
Likelihood=-119.51646554345037
Iteration 59: 119.51646554345037
Likelihood=-98.90952619321557
Iteration 74: 98.90952619321557
Likelihood=-107.4761850676289
Iteration 141: 107.4761850676289
Likelihood=-125.56763006848519
Iteration 12: 125.56763006848519
Likelihood=-112.57164320680405
Iteration 34: 112.57164320680405
Likelihood=-119.51373869441055
Iteration 60: 119.51373869441055
Likelihood=-98.90571978373607
Iteration 75: 98.90571978373607
Likelihood=-124.49320294057722
Iteration 13: 124.49320294057722
Likelihood=-107.4758686808105
Iteration 142: 107.4758686808105
Likelihood=-112.5381493672772
Iteration 35: 112.5381493672772
Likelihood=-119.50827346212193
Iteration 61: 119.50827346212193
Likelihood=-123.63276452262488
Iteration 14: 123.63276452262488
Likelihood=-98.90796708535818
Likelihood=-107.47536569047806
Iteration 143: 107.47536569047806
Likelihood=-112.51164635409513
Iteration 36: 112.51164635409513
Likelihood=-122.8742170484468
Iteration 15: 122.8742170484468
Likelihood=-119.50555969554931
Iteration 62: 119.50555969554931
Likelihood=-98.90422135400678
Iteration 76: 98.90422135400678
Likelihood=-107.47481284376464
Iteration 144: 107.47481284376464
Likelihood=-122.21433571239525
Iteration 16: 122.21433571239525
Likelihood=-112.48452669588545
Iteration 37: 112.48452669588545
Likelihood=-119.50223520708039
Iteration 63: 119.50223520708039
Likelihood=-98.90243301178528
Iteration 77: 98.90243301178528
Likelihood=-121.67071933010621
Iteration 17: 121.67071933010621
Likelihood=-107.47424887311047
Iteration 145: 107.47424887311047
Likelihood=-112.46155192089854
Iteration 38: 112.46155192089854
Likelihood=-119.49878034426219
Iteration 64: 119.49878034426219
Likelihood=-121.15668852543902
Iteration 18: 121.15668852543902
Likelihood=-98.90045925383278
Iteration 78: 98.90045925383278
Likelihood=-107.47365166786852
Iteration 146: 107.47365166786852
Likelihood=-112.44188976559012
Iteration 39: 112.44188976559012
Likelihood=-120.6960130838171
Iteration 19: 120.6960130838171
Likelihood=-119.49504286637472
Iteration 65: 119.49504286637472
Likelihood=-98.89858396762898
Iteration 79: 98.89858396762898
Likelihood=-107.47277342740712
Iteration 147: 107.47277342740712
Likelihood=-120.28266947236838
Iteration 20: 120.28266947236838
Likelihood=-112.41176706561518
Iteration 40: 112.41176706561518
Likelihood=-119.49297078796663
Iteration 66: 119.49297078796663
Likelihood=-98.89644564366195
Iteration 80: 98.89644564366195
Likelihood=-107.4723084560557
Likelihood=-119.89904223776308
Iteration 148: 107.4723084560557
Iteration 21: 119.89904223776308
Likelihood=-112.38041244074388
Iteration 41: 112.38041244074388
Likelihood=-119.49116176004318
Iteration 67: 119.49116176004318
Likelihood=-119.5613531957546
Iteration 22: 119.5613531957546
Likelihood=-98.89563080432545
Iteration 81: 98.89563080432545
Likelihood=-107.47261864123448
Likelihood=-112.35977189627631
Iteration 42: 112.35977189627631
Likelihood=-119.24111844800049
Iteration 23: 119.24111844800049
Likelihood=-119.49170112483276
Likelihood=-98.89363454305081
Iteration 82: 98.89363454305081
Likelihood=-107.47172217608465
Iteration 149: 107.47172217608465
Likelihood=-118.9641177754316
Iteration 24: 118.9641177754316
Likelihood=-112.34973952424328
Iteration 43: 112.34973952424328
Likelihood=-119.49009262121876
Iteration 68: 119.49009262121876
Likelihood=-98.89251469542111
Iteration 83: 98.89251469542111
Likelihood=-107.47101254748395
Likelihood=-118.68771821355534
Iteration 150: 107.47101254748395
Iteration 25: 118.68771821355534
Likelihood=-112.33679674441895
Iteration 44: 112.33679674441895
Likelihood=-119.48865727567001
Iteration 69: 119.48865727567001
Likelihood=-118.44445543459751
Iteration 26: 118.44445543459751
Likelihood=-98.8909272718151
Iteration 84: 98.8909272718151
Likelihood=-107.47049041390216
Iteration 151: 107.47049041390216
Likelihood=-118.21926877229829
Iteration 27: 118.21926877229829
Likelihood=-112.31692283413754
Iteration 45: 112.31692283413754
Likelihood=-119.48776154166663
Iteration 70: 119.48776154166663
Likelihood=-98.89119956890326
Likelihood=-107.46941181980769
Iteration 152: 107.46941181980769
Likelihood=-118.01764029281395
Iteration 28: 118.01764029281395
Likelihood=-112.30588260809881
Iteration 46: 112.30588260809881
Likelihood=-119.4868919989009
Iteration 71: 119.4868919989009
Likelihood=-98.89031628837557
Iteration 85: 98.89031628837557
Likelihood=-117.85312441849179
Iteration 29: 117.85312441849179
Likelihood=-107.46806033672354
Iteration 153: 107.46806033672354
Likelihood=-112.28753666235534
Iteration 47: 112.28753666235534
Likelihood=-119.48583267515396
Iteration 72: 119.48583267515396
Likelihood=-117.68591656615182
Iteration 30: 117.68591656615182
Likelihood=-98.8894649315802
Iteration 86: 98.8894649315802
Likelihood=-107.46989425409127
Likelihood=-117.5563491062992
Iteration 31: 117.5563491062992
Likelihood=-119.48423857665186
Likelihood=-112.28600138600063
Iteration 73: 119.48423857665186
Likelihood=-98.88879365962592
Iteration 87: 98.88879365962592
Likelihood=-107.46749117470804
Iteration 154: 107.46749117470804
Likelihood=-117.44615007572816
Iteration 32: 117.44615007572816
Likelihood=-119.48237622526663
Iteration 74: 119.48237622526663
Likelihood=-112.27795000697229
Iteration 48: 112.27795000697229
Likelihood=-98.88794231741822
Iteration 88: 98.88794231741822
Likelihood=-117.34057598605006
Iteration 33: 117.34057598605006
Likelihood=-107.4667217040745
Iteration 155: 107.4667217040745
Likelihood=-119.48012663550065
Iteration 75: 119.48012663550065
Likelihood=-112.26652775594472
Iteration 49: 112.26652775594472
Likelihood=-117.20996747339025
Iteration 34: 117.20996747339025
Likelihood=-98.88687787093417
Iteration 89: 98.88687787093417
Likelihood=-107.46611825150029
Iteration 156: 107.46611825150029
Likelihood=-117.1133179027493
Iteration 35: 117.1133179027493
Likelihood=-119.47811351915486
Iteration 76: 119.47811351915486
Likelihood=-112.26229611144095
Iteration 50: 112.26229611144095
Likelihood=-98.88851103895394
Likelihood=-107.46578366210667
Iteration 157: 107.46578366210667
Likelihood=-117.00985157439848
Iteration 36: 117.00985157439848
Likelihood=-119.47487623234235
Iteration 77: 119.47487623234235
Likelihood=-112.26167511349969
Iteration 51: 112.26167511349969
Likelihood=-98.88642338776009
Iteration 90: 98.88642338776009
Likelihood=-116.9243342541217
Iteration 37: 116.9243342541217
Likelihood=-107.46550381746528
Iteration 158: 107.46550381746528
Likelihood=-119.47085141560679
Iteration 78: 119.47085141560679
Likelihood=-116.85731838956784
Likelihood=-112.26083272438872
Iteration 38: 116.85731838956784
Iteration 52: 112.26083272438872
Likelihood=-98.88547894025633
Iteration 91: 98.88547894025633
Likelihood=-107.46513593173638
Iteration 159: 107.46513593173638
Likelihood=-116.80517974728416
Iteration 39: 116.80517974728416
Likelihood=-119.46582570477952
Iteration 79: 119.46582570477952
Likelihood=-112.26043663543513
Iteration 53: 112.26043663543513
Likelihood=-98.8848174580367
Iteration 92: 98.8848174580367
Likelihood=-107.46459260631937
Iteration 160: 107.46459260631937
Likelihood=-116.765414686168
Iteration 40: 116.765414686168
Likelihood=-119.46191648625476
Iteration 80: 119.46191648625476
Likelihood=-112.25967009958742
Iteration 54: 112.25967009958742
Likelihood=-98.88416104353722
Iteration 93: 98.88416104353722
Likelihood=-116.73060244039615
Iteration 41: 116.73060244039615
Likelihood=-107.46425000213551
Iteration 161: 107.46425000213551
Likelihood=-119.457711808689
Iteration 81: 119.457711808689
Likelihood=-116.70548308301544
Iteration 42: 116.70548308301544
Likelihood=-112.2588010843696
Iteration 55: 112.2588010843696
Likelihood=-98.88369001575397
Iteration 94: 98.88369001575397
Likelihood=-107.46287966006862
Iteration 162: 107.46287966006862
Likelihood=-116.68085255633015
Iteration 43: 116.68085255633015
Likelihood=-119.45534234183981
Iteration 82: 119.45534234183981
Likelihood=-112.2594184600938
Likelihood=-98.88325101995339
Iteration 95: 98.88325101995339
Likelihood=-107.46272773912538
Iteration 163: 107.46272773912538
Likelihood=-116.66424070232006
Iteration 44: 116.66424070232006
Likelihood=-119.45229487330494
Iteration 83: 119.45229487330494
Likelihood=-112.25829033751569
Iteration 56: 112.25829033751569
Likelihood=-98.88299970885043
Iteration 96: 98.88299970885043
Likelihood=-116.64602263938141
Iteration 45: 116.64602263938141
Likelihood=-107.46173447143366
Iteration 164: 107.46173447143366
Likelihood=-116.6304049636733
Iteration 46: 116.6304049636733
Likelihood=-119.45230857147918
Likelihood=-112.25742975197448
Iteration 57: 112.25742975197448
Likelihood=-98.88278483134852
Iteration 97: 98.88278483134852
Likelihood=-107.46135052817174
Iteration 165: 107.46135052817174
Likelihood=-116.61760341236972
Iteration 47: 116.61760341236972
Likelihood=-119.44958028465658
Iteration 84: 119.44958028465658
Likelihood=-112.25683959600542
Iteration 58: 112.25683959600542
Likelihood=-98.88256455868373
Iteration 98: 98.88256455868373
Likelihood=-107.46082827499211
Iteration 166: 107.46082827499211
Likelihood=-116.60339204055758
Iteration 48: 116.60339204055758
Likelihood=-119.44589328179501
Iteration 85: 119.44589328179501
Likelihood=-112.25620030794288
Iteration 59: 112.25620030794288
Likelihood=-98.88230139760648
Iteration 99: 98.88230139760648
Likelihood=-116.58993027565712
Iteration 49: 116.58993027565712
Likelihood=-107.46058336603622
Iteration 167: 107.46058336603622
Likelihood=-116.57498742318866
Iteration 50: 116.57498742318866
Likelihood=-119.44400514903883
Iteration 86: 119.44400514903883
Likelihood=-98.88208986213174
Iteration 100: 98.88208986213174
Likelihood=-112.25553736093997
Iteration 60: 112.25553736093997
Likelihood=-107.4601583259666
Iteration 168: 107.4601583259666
Likelihood=-116.5644128647879
Iteration 51: 116.5644128647879
Likelihood=-119.44313899580918
Iteration 87: 119.44313899580918
Likelihood=-98.88192951136129
Iteration 101: 98.88192951136129
Likelihood=-112.25479081146291
Iteration 61: 112.25479081146291
Likelihood=-107.45997179159849
Iteration 169: 107.45997179159849
Likelihood=-116.55498457661332
Iteration 52: 116.55498457661332
Likelihood=-119.44218563934656
Iteration 88: 119.44218563934656
Likelihood=-98.88180204676105
Iteration 102: 98.88180204676105
Likelihood=-116.54577269254592
Iteration 53: 116.54577269254592
Likelihood=-112.25413707171259
Iteration 62: 112.25413707171259
Likelihood=-107.45984324419032
Iteration 170: 107.45984324419032
Likelihood=-116.54080993262284
Iteration 54: 116.54080993262284
Likelihood=-119.44123932007194
Iteration 89: 119.44123932007194
Likelihood=-98.88176395360186
Iteration 103: 98.88176395360186
Likelihood=-112.2535548872673
Iteration 63: 112.2535548872673
Likelihood=-107.45966778291347
Iteration 171: 107.45966778291347
Likelihood=-116.5361858384964
Iteration 55: 116.5361858384964
Likelihood=-154.59040407663645
Iteration 0: 154.59040407663645
Iteration 1: 154.59040407663645
Likelihood=-119.44008936611401
Iteration 90: 119.44008936611401
Likelihood=-112.25271916822325
Iteration 64: 112.25271916822325
Likelihood=-107.45947403372124
Iteration 172: 107.45947403372124
Likelihood=-116.52786723117538
Iteration 56: 116.52786723117538
Likelihood=-119.43970154927966
Iteration 91: 119.43970154927966
Likelihood=-145.68338540448914
Iteration 2: 145.68338540448914
Likelihood=-116.52363351142523
Iteration 57: 116.52363351142523
Likelihood=-112.25168408868134
Iteration 65: 112.25168408868134
Likelihood=-107.4593782592017
Iteration 173: 107.4593782592017
Likelihood=-116.5201705795561
Iteration 58: 116.5201705795561
Likelihood=-119.43866370135062
Iteration 92: 119.43866370135062
Likelihood=-138.73703989521022
Iteration 3: 138.73703989521022
Likelihood=-151.1059256782101
Iteration 0: 151.1059256782101
Iteration 1: 151.1059256782101
Likelihood=-112.2505832783858
Iteration 66: 112.2505832783858
Likelihood=-116.51809665454718
Iteration 59: 116.51809665454718
Likelihood=-119.43837227865401
Iteration 93: 119.43837227865401
Likelihood=-133.48532602536434
Iteration 4: 133.48532602536434
Likelihood=-143.46603264379738
Iteration 2: 143.46603264379738
Likelihood=-112.24882031018069
Likelihood=-116.51380314328622
Iteration 67: 112.24882031018069
Iteration 60: 116.51380314328622
Likelihood=-119.4378048432684
Iteration 94: 119.4378048432684
Likelihood=-116.51401394379693
Likelihood=-129.4173850036539
Iteration 5: 129.4173850036539
Likelihood=-137.5135676795231
Iteration 3: 137.5135676795231
Likelihood=-112.2451362635811
Iteration 68: 112.2451362635811
Likelihood=-116.51169583729937
Iteration 61: 116.51169583729937
Likelihood=-119.43674523857018
Iteration 95: 119.43674523857018
Likelihood=-126.10462599444176
Iteration 6: 126.10462599444176
Likelihood=-132.92921347323403
Iteration 4: 132.92921347323403
Likelihood=-112.2391405516027
Iteration 69: 112.2391405516027
Likelihood=-116.50962124288851
Iteration 62: 116.50962124288851
Likelihood=-119.43752924547492
Likelihood=-123.2490436649186
Iteration 7: 123.2490436649186
Likelihood=-116.50627715664264
Iteration 63: 116.50627715664264
Likelihood=-129.25618953072262
Iteration 5: 129.25618953072262
Likelihood=-112.23501839843347
Iteration 70: 112.23501839843347
Likelihood=-119.43612327775709
Iteration 96: 119.43612327775709
Likelihood=-116.50260794826845
Iteration 64: 116.50260794826845
Likelihood=-120.757462589075
Iteration 8: 120.757462589075
Likelihood=-112.2303759601064
Iteration 71: 112.2303759601064
Likelihood=-126.178643532815
Iteration 6: 126.178643532815
Likelihood=-116.49683208284046
Iteration 65: 116.49683208284046
Likelihood=-119.4349858994384
Iteration 97: 119.4349858994384
Likelihood=-118.57599064876669
Iteration 9: 118.57599064876669
Likelihood=-112.22220642526017
Iteration 72: 112.22220642526017
Likelihood=-116.49354072798046
Iteration 66: 116.49354072798046
Likelihood=-123.51567188869598
Iteration 7: 123.51567188869598
Likelihood=-119.43406850372061
Iteration 98: 119.43406850372061
Likelihood=-116.49106497043847
Iteration 67: 116.49106497043847
Likelihood=-116.70272751839582
Iteration 10: 116.70272751839582
Likelihood=-112.21247463503316
Iteration 73: 112.21247463503316
Likelihood=-121.18712361757743
Iteration 8: 121.18712361757743
Likelihood=-119.4329798324177
Iteration 99: 119.4329798324177
Likelihood=-116.48932478622129
Iteration 68: 116.48932478622129
Likelihood=-115.1001754681663
Iteration 11: 115.1001754681663
Likelihood=-112.20120379075335
Iteration 74: 112.20120379075335
Likelihood=-119.06527967396394
Iteration 9: 119.06527967396394
Likelihood=-116.4880026607937
Iteration 69: 116.4880026607937
Likelihood=-119.43206002487972
Iteration 100: 119.43206002487972
Likelihood=-113.71142665450384
Iteration 12: 113.71142665450384
Likelihood=-116.48701240910844
Iteration 70: 116.48701240910844
Likelihood=-112.20168858881841
Likelihood=-117.19064061694776
Iteration 10: 117.19064061694776
Likelihood=-119.43110560211485
Iteration 101: 119.43110560211485
Likelihood=-116.48611303740586
Iteration 71: 116.48611303740586
Likelihood=-112.58965921467163
Iteration 13: 112.58965921467163
Likelihood=-112.193919524969
Iteration 75: 112.193919524969
Likelihood=-115.55101219140792
Iteration 11: 115.55101219140792
Likelihood=-119.43068180583188
Iteration 102: 119.43068180583188
Likelihood=-116.4851353699226
Iteration 72: 116.4851353699226
Likelihood=-111.62793140525078
Iteration 14: 111.62793140525078
Likelihood=-112.22256844816205
Likelihood=-116.48441465509673
Iteration 73: 116.48441465509673
Likelihood=-119.43014226459718
Iteration 103: 119.43014226459718
Likelihood=-114.06967843679085
Iteration 12: 114.06967843679085
Likelihood=-116.482492036532
Iteration 74: 116.482492036532
Likelihood=-110.8601238505509
Iteration 15: 110.8601238505509
Likelihood=-112.18666601951344
Iteration 76: 112.18666601951344
Likelihood=-119.42973151224855
Iteration 104: 119.42973151224855
Likelihood=-112.8280061631328
Iteration 13: 112.8280061631328
Likelihood=-116.48343172990504
Likelihood=-110.22871066098551
Iteration 16: 110.22871066098551
Likelihood=-112.17756069218193
Iteration 77: 112.17756069218193
Likelihood=-119.42933838835958
Iteration 105: 119.42933838835958
Likelihood=-116.48181910648904
Iteration 75: 116.48181910648904
Likelihood=-111.72679036253194
Iteration 14: 111.72679036253194
Likelihood=-109.68738692555151
Iteration 17: 109.68738692555151
Likelihood=-112.17262554141055
Iteration 78: 112.17262554141055
Likelihood=-116.48111546664674
Iteration 76: 116.48111546664674
Likelihood=-119.42863913144876
Iteration 106: 119.42863913144876
Likelihood=-110.78895071014597
Iteration 15: 110.78895071014597
Likelihood=-116.48057473443538
Iteration 77: 116.48057473443538
Likelihood=-109.22015124014585
Iteration 18: 109.22015124014585
Likelihood=-112.16929451474118
Iteration 79: 112.16929451474118
Likelihood=-119.42815428098123
Iteration 107: 119.42815428098123
Likelihood=-109.98005864462712
Iteration 16: 109.98005864462712
Likelihood=-116.47995083074085
Iteration 78: 116.47995083074085
Likelihood=-108.81055299243236
Iteration 19: 108.81055299243236
Likelihood=-112.16655036804295
Iteration 80: 112.16655036804295
Likelihood=-119.42762952375284
Iteration 108: 119.42762952375284
Likelihood=-116.47935913135258
Iteration 79: 116.47935913135258
Likelihood=-109.29736660686098
Iteration 17: 109.29736660686098
Likelihood=-108.43426109312715
Iteration 20: 108.43426109312715
Likelihood=-112.1638828707091
Iteration 81: 112.1638828707091
Likelihood=-116.47842685785083
Iteration 80: 116.47842685785083
Likelihood=-119.42733061171859
Iteration 109: 119.42733061171859
Likelihood=-108.68647706344262
Iteration 18: 108.68647706344262
Likelihood=-116.477759949942
Iteration 81: 116.477759949942
Likelihood=-108.1100258997942
Iteration 21: 108.1100258997942
Likelihood=-112.16280540621229
Iteration 82: 112.16280540621229
Likelihood=-119.42712950953867
Iteration 110: 119.42712950953867
Likelihood=-108.17993440412482
Iteration 19: 108.17993440412482
Likelihood=-116.47743661036904
Iteration 82: 116.47743661036904
Likelihood=-107.83138243160676
Iteration 22: 107.83138243160676
Likelihood=-112.16176512518477
Iteration 83: 112.16176512518477
Likelihood=-119.42691172567969
Iteration 111: 119.42691172567969
Likelihood=-116.47664607350755
Iteration 83: 116.47664607350755
Likelihood=-107.73631057909657
Iteration 20: 107.73631057909657
Likelihood=-107.60578504503239
Iteration 23: 107.60578504503239
Likelihood=-116.47697398340651
Likelihood=-112.16093322499306
Iteration 84: 112.16093322499306
Likelihood=-119.42675716564239
Iteration 112: 119.42675716564239
Likelihood=-107.34414090716514
Iteration 21: 107.34414090716514
Likelihood=-116.47629533942191
Iteration 84: 116.47629533942191
Likelihood=-107.43557751445212
Iteration 24: 107.43557751445212
Likelihood=-112.16046225391325
Iteration 85: 112.16046225391325
Likelihood=-119.42664151983394
Iteration 113: 119.42664151983394
Likelihood=-116.47594275834521
Iteration 85: 116.47594275834521
Likelihood=-107.00031771588455
Iteration 22: 107.00031771588455
Likelihood=-107.30676872906521
Iteration 25: 107.30676872906521
Likelihood=-152.1461126996757
Iteration 0: 152.1461126996757
Iteration 1: 152.1461126996757
Likelihood=-112.15991657823581
Iteration 86: 112.15991657823581
Likelihood=-116.47563616019563
Iteration 86: 116.47563616019563
Likelihood=-106.66613043045763
Iteration 23: 106.66613043045763
Likelihood=-107.2087725163939
Iteration 26: 107.2087725163939
Likelihood=-116.47527978643707
Iteration 87: 116.47527978643707
Likelihood=-144.52882668316934
Iteration 2: 144.52882668316934
Likelihood=-106.38333675796945
Iteration 24: 106.38333675796945
Likelihood=-116.4749378870148
Iteration 88: 116.4749378870148
Likelihood=-107.13374137295423
Iteration 27: 107.13374137295423
Likelihood=-138.66261709050187
Iteration 3: 138.66261709050187
Likelihood=-106.11501295714727
Iteration 25: 106.11501295714727
Likelihood=-116.47466887101449
Iteration 89: 116.47466887101449
Likelihood=-112.15930638208188
Iteration 87: 112.15930638208188
Likelihood=-107.0720147343169
Iteration 28: 107.0720147343169
Likelihood=-134.19146807298077
Iteration 4: 134.19146807298077
Likelihood=-116.47467664831996
Likelihood=-105.89111724739932
Iteration 26: 105.89111724739932
Likelihood=-112.15915448461139
Iteration 88: 112.15915448461139
Likelihood=-107.01771822384876
Iteration 29: 107.01771822384876
Likelihood=-116.47449128629407
Iteration 90: 116.47449128629407
Likelihood=-130.51338156266118
Iteration 5: 130.51338156266118
Likelihood=-105.66922943644863
Iteration 27: 105.66922943644863
Likelihood=-112.15905438524125
Iteration 89: 112.15905438524125
Likelihood=-116.47435965264302
Iteration 91: 116.47435965264302
Likelihood=-106.96790789175964
Iteration 30: 106.96790789175964
Likelihood=-127.30118849182101
Likelihood=-105.49586699408457
Iteration 28: 105.49586699408457
Likelihood=-116.4740736396043
Iteration 92: 116.4740736396043
Likelihood=-155.16181411163882
Iteration 0: 155.16181411163882
Iteration 1: 155.16181411163882
Likelihood=-106.92495908832858
Iteration 31: 106.92495908832858
Likelihood=-116.47387495820406
Iteration 93: 116.47387495820406
Likelihood=-118.32960707625888
Iteration 6: 118.32960707625888
Likelihood=-105.35616063881118
Iteration 29: 105.35616063881118
Likelihood=-147.41577734274156
Iteration 2: 147.41577734274156
Likelihood=-106.88670745046157
Iteration 32: 106.88670745046157
Likelihood=-116.47360093851314
Iteration 94: 116.47360093851314
Likelihood=-116.43242307531175
Iteration 7: 116.43242307531175
Likelihood=-105.22948703319611
Iteration 30: 105.22948703319611
Likelihood=-141.2856633293211
Iteration 3: 141.2856633293211
Likelihood=-106.86285485127485
Iteration 33: 106.86285485127485
Likelihood=-116.47327469738445
Iteration 95: 116.47327469738445
Likelihood=-114.83910542820576
Iteration 8: 114.83910542820576
Likelihood=-116.47304687159983
Iteration 96: 116.47304687159983
Likelihood=-105.11945002461124
Iteration 31: 105.11945002461124
Likelihood=-136.2969880532895
Iteration 4: 136.2969880532895
Likelihood=-106.83884171767387
Iteration 34: 106.83884171767387
Likelihood=-116.47272504216103
Iteration 97: 116.47272504216103
Likelihood=-113.17681104167752
Iteration 9: 113.17681104167752
Likelihood=-105.03902216911644
Iteration 32: 105.03902216911644
Likelihood=-106.82174837927765
Iteration 35: 106.82174837927765
Likelihood=-132.06141569580723
Iteration 5: 132.06141569580723
Likelihood=-116.47308898299376
Likelihood=-111.66205277264315
Iteration 10: 111.66205277264315
Likelihood=-104.98307764100844
Iteration 33: 104.98307764100844
Likelihood=-106.80517230856631
Iteration 36: 106.80517230856631
Likelihood=-116.47260500380847
Iteration 98: 116.47260500380847
Likelihood=-128.42663531091003
Iteration 6: 128.42663531091003
Likelihood=-116.47246602361388
Iteration 99: 116.47246602361388
Likelihood=-110.32858825041019
Iteration 11: 110.32858825041019
Likelihood=-104.93452691576321
Iteration 34: 104.93452691576321
Likelihood=-106.79635070850294
Iteration 37: 106.79635070850294
Likelihood=-125.33580457495405
Iteration 7: 125.33580457495405
Likelihood=-116.47232745271324
Iteration 100: 116.47232745271324
Likelihood=-109.04079862518861
Iteration 12: 109.04079862518861
Likelihood=-104.89581587606997
Iteration 35: 104.89581587606997
Likelihood=-106.79060053991245
Iteration 38: 106.79060053991245
Likelihood=-122.60932265494783
Iteration 8: 122.60932265494783
Likelihood=-116.47219590982536
Iteration 101: 116.47219590982536
Likelihood=-107.9398270888935
Iteration 13: 107.9398270888935
Likelihood=-104.8544232860204
Iteration 36: 104.8544232860204
Likelihood=-116.47207127898082
Iteration 102: 116.47207127898082
Likelihood=-106.77926274591957
Iteration 39: 106.77926274591957
Likelihood=-120.25718515260967
Iteration 9: 120.25718515260967
Likelihood=-116.4719858477875
Iteration 103: 116.4719858477875
Likelihood=-104.81664908848029
Iteration 37: 104.81664908848029
Likelihood=-106.77103034885212
Iteration 40: 106.77103034885212
Likelihood=-107.04327212953424
Iteration 14: 107.04327212953424
Likelihood=-118.16839155592102
Likelihood=-170.60938103025245
Iteration 0: 170.60938103025245
Iteration 10: 118.16839155592102
Iteration 1: 170.60938103025245
Likelihood=-104.78715611972738
Iteration 38: 104.78715611972738
Likelihood=-106.76145020423374
Iteration 41: 106.76145020423374
Likelihood=-106.2760577953849
Iteration 15: 106.2760577953849
Likelihood=-163.3407857502033
Iteration 2: 163.3407857502033
Likelihood=-116.31727076049515
Iteration 11: 116.31727076049515
Likelihood=-157.58332988847175
Iteration 3: 157.58332988847175
Likelihood=-104.76526387547979
Iteration 39: 104.76526387547979
Likelihood=-106.75140145647411
Iteration 42: 106.75140145647411
Likelihood=-105.70298830094424
Iteration 16: 105.70298830094424
Likelihood=-114.70807060831937
Iteration 12: 114.70807060831937
Likelihood=-152.8326404704685
Iteration 4: 152.8326404704685
Likelihood=-106.741386605933
Iteration 43: 106.741386605933
Likelihood=-104.7515295723561
Iteration 40: 104.7515295723561
Likelihood=-105.22561851636621
Iteration 17: 105.22561851636621
Likelihood=-148.7101636061356
Likelihood=-113.2986399713415
Iteration 13: 113.2986399713415
Likelihood=-106.73150950358176
Iteration 44: 106.73150950358176
Likelihood=-104.74501184913545
Iteration 41: 104.74501184913545
Likelihood=-138.34143555055468
Iteration 5: 138.34143555055468
Likelihood=-104.81085376291763
Iteration 18: 104.81085376291763
Likelihood=-112.1524310405353
Iteration 14: 112.1524310405353
Likelihood=-136.22014490888583
Iteration 6: 136.22014490888583
Likelihood=-106.72146826654026
Likelihood=-104.73598159744012
Iteration 42: 104.73598159744012
Likelihood=-104.44117189358728
Iteration 19: 104.44117189358728
Likelihood=-134.4858047546425
Iteration 7: 134.4858047546425
Likelihood=-111.12282944368332
Iteration 15: 111.12282944368332
Likelihood=-106.68528704123754
Iteration 45: 106.68528704123754
Likelihood=-104.7271499315889
Iteration 43: 104.7271499315889
Likelihood=-104.08635497839721
Iteration 20: 104.08635497839721
Likelihood=-132.63952670983196
Iteration 8: 132.63952670983196
Likelihood=-110.29014784399601
Iteration 16: 110.29014784399601
Likelihood=-106.67606445499824
Likelihood=-130.90863839902045
Likelihood=-104.71821999182312
Iteration 44: 104.71821999182312
Likelihood=-103.77124987421827
Iteration 21: 103.77124987421827
Likelihood=-109.5839901260527
Iteration 17: 109.5839901260527
Likelihood=-125.9613606210187
Iteration 9: 125.9613606210187
Likelihood=-106.64973207147257
Iteration 46: 106.64973207147257
Likelihood=-104.7084985526743
Iteration 45: 104.7084985526743
Likelihood=-103.49380228405751
Iteration 22: 103.49380228405751
Likelihood=-124.90931351559149
Iteration 10: 124.90931351559149
Likelihood=-108.96865844200259
Iteration 18: 108.96865844200259
Likelihood=-106.64180407994309
Iteration 47: 106.64180407994309
Likelihood=-104.69676127346678
Iteration 46: 104.69676127346678
Likelihood=-103.23357860531222
Iteration 23: 103.23357860531222
Likelihood=-124.06044173561779
Iteration 11: 124.06044173561779
Likelihood=-108.48064973560835
Iteration 19: 108.48064973560835
Likelihood=-106.6274345723641
Iteration 48: 106.6274345723641
Likelihood=-123.35594480057425
Iteration 12: 123.35594480057425
Likelihood=-102.99889949082852
Iteration 24: 102.99889949082852
Likelihood=-104.69180199464236
Iteration 47: 104.69180199464236
Likelihood=-122.69912616763602
Iteration 13: 122.69912616763602
Likelihood=-108.02949750344636
Iteration 20: 108.02949750344636
Likelihood=-106.60664667342519
Iteration 49: 106.60664667342519
Likelihood=-102.78835612278449
Iteration 25: 102.78835612278449
Likelihood=-104.68070085736791
Iteration 48: 104.68070085736791
Likelihood=-122.16293829788616
Iteration 14: 122.16293829788616
Likelihood=-106.58878573473265
Iteration 50: 106.58878573473265
Likelihood=-107.67808855069273
Iteration 21: 107.67808855069273
Likelihood=-102.58827559639955
Iteration 26: 102.58827559639955
Likelihood=-104.67513206026055
Iteration 49: 104.67513206026055
Likelihood=-121.68588427400364
Iteration 15: 121.68588427400364
Likelihood=-106.57760435874334
Iteration 51: 106.57760435874334
Likelihood=-107.45398471615235
Iteration 22: 107.45398471615235
Likelihood=-121.26531821791238
Iteration 16: 121.26531821791238
Likelihood=-102.41037643053957
Iteration 27: 102.41037643053957
Likelihood=-104.67130115513868
Iteration 50: 104.67130115513868
Likelihood=-120.89252843986075
Iteration 17: 120.89252843986075
Likelihood=-106.57271281788941
Iteration 52: 106.57271281788941
Likelihood=-107.20441295478847
Iteration 23: 107.20441295478847
Likelihood=-102.22445884835092
Iteration 28: 102.22445884835092
Likelihood=-104.6669443883347
Iteration 51: 104.6669443883347
Likelihood=-120.57351402697017
Iteration 18: 120.57351402697017
Likelihood=-106.57103939297556
Iteration 53: 106.57103939297556
Likelihood=-107.01831955445148
Iteration 24: 107.01831955445148
Likelihood=-102.04104185334852
Iteration 29: 102.04104185334852
Likelihood=-120.29900337996705
Iteration 19: 120.29900337996705
Likelihood=-104.66128708765319
Iteration 52: 104.66128708765319
Likelihood=-106.56898978189942
Iteration 54: 106.56898978189942
Likelihood=-120.0801372659946
Iteration 20: 120.0801372659946
Likelihood=-106.86150239664784
Iteration 25: 106.86150239664784
Likelihood=-101.86599554429371
Iteration 30: 101.86599554429371
Likelihood=-104.65657867174907
Iteration 53: 104.65657867174907
Likelihood=-119.90543485814956
Iteration 21: 119.90543485814956
Likelihood=-106.56737422886458
Iteration 55: 106.56737422886458
Likelihood=-106.74734196404931
Iteration 26: 106.74734196404931
Likelihood=-101.71611687245496
Iteration 31: 101.71611687245496
Likelihood=-104.65201204302323
Iteration 54: 104.65201204302323
Likelihood=-119.75015190702442
Iteration 22: 119.75015190702442
Likelihood=-106.56468392882499
Iteration 56: 106.56468392882499
Likelihood=-106.65378501578446
Iteration 27: 106.65378501578446
Likelihood=-101.53317630533385
Iteration 32: 101.53317630533385
Likelihood=-119.62251651391372
Iteration 23: 119.62251651391372
Likelihood=-104.64899061040494
Iteration 55: 104.64899061040494
Likelihood=-106.56298437177713
Iteration 57: 106.56298437177713
Likelihood=-119.5034248541673
Iteration 24: 119.5034248541673
Likelihood=-106.57052333947752
Iteration 28: 106.57052333947752
Likelihood=-101.41929755969402
Iteration 33: 101.41929755969402
Likelihood=-104.64892505682317
Likelihood=-119.37962529870134
Iteration 25: 119.37962529870134
Likelihood=-106.5611990264912
Iteration 58: 106.5611990264912
Likelihood=-106.5108112729883
Iteration 29: 106.5108112729883
Likelihood=-101.39203642564595
Iteration 34: 101.39203642564595
Likelihood=-104.64754892557096
Iteration 56: 104.64754892557096
Likelihood=-119.25953617687246
Iteration 26: 119.25953617687246
Likelihood=-106.55727076428461
Iteration 59: 106.55727076428461
Likelihood=-106.4814368858823
Iteration 30: 106.4814368858823
Likelihood=-101.35513186805517
Iteration 35: 101.35513186805517
Likelihood=-119.14597532554116
Iteration 27: 119.14597532554116
Likelihood=-104.64527854079073
Iteration 57: 104.64527854079073
Likelihood=-106.55868435591478
Likelihood=-119.03374805578432
Iteration 28: 119.03374805578432
Likelihood=-106.43182848325387
Iteration 31: 106.43182848325387
Likelihood=-101.34230704681107
Iteration 36: 101.34230704681107
Likelihood=-104.64195920498327
Iteration 58: 104.64195920498327
Likelihood=-118.92619682549982
Iteration 29: 118.92619682549982
Likelihood=-106.5518143501785
Iteration 60: 106.5518143501785
Likelihood=-101.31354416384535
Iteration 37: 101.31354416384535
Likelihood=-106.39650637684592
Iteration 32: 106.39650637684592
Likelihood=-118.81418205144531
Iteration 30: 118.81418205144531
Likelihood=-104.6390825712551
Iteration 59: 104.6390825712551
Likelihood=-106.54563369105199
Iteration 61: 106.54563369105199
Likelihood=-118.71953518623249
Iteration 31: 118.71953518623249
Likelihood=-101.28089394041181
Iteration 38: 101.28089394041181
Likelihood=-106.36949772722971
Iteration 33: 106.36949772722971
Likelihood=-104.6346689090786
Iteration 60: 104.6346689090786
Likelihood=-106.53688935076404
Iteration 62: 106.53688935076404
Likelihood=-118.62736155516026
Iteration 32: 118.62736155516026
Likelihood=-101.24139361747268
Iteration 39: 101.24139361747268
Likelihood=-106.34549695403311
Iteration 34: 106.34549695403311
Likelihood=-104.62984865800281
Iteration 61: 104.62984865800281
Likelihood=-118.56927907062085
Iteration 33: 118.56927907062085
Likelihood=-106.52935156308176
Iteration 63: 106.52935156308176
Likelihood=-101.21015660477059
Iteration 40: 101.21015660477059
Likelihood=-106.31907496975822
Iteration 35: 106.31907496975822
Likelihood=-118.52216797741391
Iteration 34: 118.52216797741391
Likelihood=-104.62475233056928
Iteration 62: 104.62475233056928
Likelihood=-106.5296925783496
Likelihood=-118.48094530817619
Iteration 35: 118.48094530817619
Likelihood=-101.18170971165269
Iteration 41: 101.18170971165269
Likelihood=-106.2899935345264
Iteration 36: 106.2899935345264
Likelihood=-104.62067380890132
Iteration 63: 104.62067380890132
Likelihood=-106.5269570735116
Iteration 64: 106.5269570735116
Likelihood=-118.48626320833333
Likelihood=-101.1585831760668
Iteration 42: 101.1585831760668
Likelihood=-106.25599106798008
Iteration 37: 106.25599106798008
Likelihood=-104.6175329581491
Iteration 64: 104.6175329581491
Likelihood=-118.43328768654554
Iteration 36: 118.43328768654554
Likelihood=-106.52467484879696
Iteration 65: 106.52467484879696
Likelihood=-101.13318880033044
Iteration 43: 101.13318880033044
Likelihood=-106.22439038112468
Iteration 38: 106.22439038112468
Likelihood=-118.40459685613338
Iteration 37: 118.40459685613338
Likelihood=-104.61610732027145
Iteration 65: 104.61610732027145
Likelihood=-106.52311226785385
Iteration 66: 106.52311226785385
Likelihood=-118.39431548044203
Iteration 38: 118.39431548044203
Likelihood=-101.1045899587594
Iteration 44: 101.1045899587594
Likelihood=-106.1837037284448
Iteration 39: 106.1837037284448
Likelihood=-106.52280174458416
Iteration 67: 106.52280174458416
Likelihood=-104.61409826519169
Iteration 66: 104.61409826519169
Likelihood=-118.36342744281585
Iteration 39: 118.36342744281585
Likelihood=-101.08125208815036
Iteration 45: 101.08125208815036
Likelihood=-106.1536233482453
Iteration 40: 106.1536233482453
Likelihood=-106.5221849409171
Likelihood=-118.34844949944727
Iteration 68: 106.5221849409171
Iteration 40: 118.34844949944727
Likelihood=-104.61077733287443
Iteration 67: 104.61077733287443
Likelihood=-101.06172270872293
Iteration 46: 101.06172270872293
Likelihood=-106.1045839726642
Iteration 41: 106.1045839726642
Likelihood=-118.33148978804186
Iteration 41: 118.33148978804186
Likelihood=-106.52199018033564
Iteration 69: 106.52199018033564
Likelihood=-104.60853969188709
Iteration 68: 104.60853969188709
Likelihood=-118.31763635926328
Iteration 42: 118.31763635926328
Likelihood=-101.04482430236365
Iteration 47: 101.04482430236365
Likelihood=-106.05439619631241
Iteration 42: 106.05439619631241
Likelihood=-106.52162844708684
Iteration 70: 106.52162844708684
Likelihood=-104.60389655468703
Iteration 69: 104.60389655468703
Likelihood=-118.3110701816113
Iteration 43: 118.3110701816113
Likelihood=-101.03131106971496
Iteration 48: 101.03131106971496
Likelihood=-106.02316942718058
Iteration 43: 106.02316942718058
Likelihood=-106.5215078454569
Iteration 71: 106.5215078454569
Likelihood=-118.30512016053814
Iteration 44: 118.30512016053814
Likelihood=-104.60060667669217
Iteration 70: 104.60060667669217
Likelihood=-101.01961920164534
Iteration 49: 101.01961920164534
Likelihood=-118.30204184386898
Iteration 45: 118.30204184386898
Likelihood=-106.0140191240143
Iteration 44: 106.0140191240143
Likelihood=-106.52135279800744
Iteration 72: 106.52135279800744
Likelihood=-104.59484940699096
Iteration 71: 104.59484940699096
Likelihood=-118.29908039919466
Iteration 46: 118.29908039919466
Likelihood=-101.00719592469942
Iteration 50: 101.00719592469942
Likelihood=-106.00196190832911
Iteration 45: 106.00196190832911
Likelihood=-106.52131475050004
Iteration 73: 106.52131475050004
Likelihood=-104.59000533736501
Iteration 72: 104.59000533736501
Likelihood=-118.2928834846889
Iteration 47: 118.2928834846889
Likelihood=-100.99626943112486
Iteration 51: 100.99626943112486
Likelihood=-145.77365858977097
Iteration 0: 145.77365858977097
Iteration 1: 145.77365858977097
Likelihood=-105.99384320272652
Iteration 46: 105.99384320272652
Likelihood=-118.28743863581944
Iteration 48: 118.28743863581944
Likelihood=-104.58655509401117
Iteration 73: 104.58655509401117
Likelihood=-100.98357153951505
Iteration 52: 100.98357153951505
Likelihood=-118.28346380258051
Iteration 49: 118.28346380258051
Likelihood=-137.69972056668695
Iteration 2: 137.69972056668695
Likelihood=-105.98702181893684
Iteration 47: 105.98702181893684
Likelihood=-104.58374353896977
Iteration 74: 104.58374353896977
Likelihood=-118.27902145990386
Iteration 50: 118.27902145990386
Likelihood=-100.97730321017679
Iteration 53: 100.97730321017679
Likelihood=-105.98092768052776
Iteration 48: 105.98092768052776
Likelihood=-131.1448898450643
Iteration 3: 131.1448898450643
Likelihood=-118.27564298575446
Iteration 51: 118.27564298575446
Likelihood=-104.5791145778601
Iteration 75: 104.5791145778601
Likelihood=-100.96687900726907
Iteration 54: 100.96687900726907
Likelihood=-105.97434955656317
Iteration 49: 105.97434955656317
Likelihood=-125.69096724832607
Iteration 4: 125.69096724832607
Likelihood=-118.27330920397387
Iteration 52: 118.27330920397387
Likelihood=-104.57793764092457
Iteration 76: 104.57793764092457
Likelihood=-100.95851921784481
Iteration 55: 100.95851921784481
Likelihood=-118.268664666123
Iteration 53: 118.268664666123
Likelihood=-105.96903894356304
Iteration 50: 105.96903894356304
Likelihood=-120.93764210860486
Likelihood=-104.57686512363028
Iteration 77: 104.57686512363028
Likelihood=-118.2669666516839
Iteration 54: 118.2669666516839
Likelihood=-100.954746077305
Iteration 56: 100.954746077305
Likelihood=-105.96907113652367
Likelihood=-107.4264445694978
Iteration 5: 107.4264445694978
Likelihood=-118.2630413406329
Iteration 55: 118.2630413406329
Likelihood=-104.57515997895497
Iteration 78: 104.57515997895497
Likelihood=-100.95136185843964
Iteration 57: 100.95136185843964
Likelihood=-118.26035584856758
Iteration 56: 118.26035584856758
Likelihood=-105.96744108587485
Iteration 51: 105.96744108587485
Likelihood=-105.01166618957822
Iteration 6: 105.01166618957822
Likelihood=-104.57268454120113
Iteration 79: 104.57268454120113
Likelihood=-100.94921924515614
Iteration 58: 100.94921924515614
Likelihood=-118.25738436387195
Iteration 57: 118.25738436387195
Likelihood=-105.9657763050329
Iteration 52: 105.9657763050329
Likelihood=-102.95728498975139
Iteration 7: 102.95728498975139
Likelihood=-104.57621115959611
Likelihood=-118.25486396564452
Iteration 58: 118.25486396564452
Likelihood=-100.94737934538338
Iteration 59: 100.94737934538338
Likelihood=-105.96459847947801
Iteration 53: 105.96459847947801
Likelihood=-101.14605314752788
Iteration 8: 101.14605314752788
Likelihood=-118.25339452187448
Iteration 59: 118.25339452187448
Likelihood=-104.57178730455718
Iteration 80: 104.57178730455718
Likelihood=-100.9451562246295
Iteration 60: 100.9451562246295
Likelihood=-118.25122759667317
Iteration 60: 118.25122759667317
Likelihood=-105.96366482014801
Iteration 54: 105.96366482014801
Likelihood=-99.59304256597895
Iteration 9: 99.59304256597895
Likelihood=-104.57102231739027
Iteration 81: 104.57102231739027
Likelihood=-100.94336796753629
Iteration 61: 100.94336796753629
Likelihood=-118.24831918666769
Iteration 61: 118.24831918666769
Likelihood=-105.9636847413744
Likelihood=-98.3297374879684
Iteration 10: 98.3297374879684
Likelihood=-118.24724716337965
Iteration 62: 118.24724716337965
Likelihood=-104.57055557654469
Iteration 82: 104.57055557654469
Likelihood=-100.94170626708915
Iteration 62: 100.94170626708915
Likelihood=-105.96325113493323
Iteration 55: 105.96325113493323
Likelihood=-97.20793187172487
Iteration 11: 97.20793187172487
Likelihood=-118.24503732354368
Iteration 63: 118.24503732354368
Likelihood=-104.57036872554045
Iteration 83: 104.57036872554045
Likelihood=-100.93904684680886
Iteration 63: 100.93904684680886
Likelihood=-118.2431777144302
Iteration 64: 118.2431777144302
Likelihood=-105.96283694052403
Iteration 56: 105.96283694052403
Likelihood=-96.31834319815285
Iteration 12: 96.31834319815285
Likelihood=-104.5701723717703
Iteration 84: 104.5701723717703
Likelihood=-100.93942156811225
Likelihood=-118.24159718113802
Iteration 65: 118.24159718113802
Likelihood=-105.96222822809767
Iteration 57: 105.96222822809767
Likelihood=-95.60261234500564
Iteration 13: 95.60261234500564
Likelihood=-118.24055012953363
Iteration 66: 118.24055012953363
Likelihood=-104.56996608421662
Iteration 85: 104.56996608421662
Likelihood=-100.93750832825397
Iteration 64: 100.93750832825397
Likelihood=-118.2394974198153
Iteration 67: 118.2394974198153
Likelihood=-94.99693434549147
Iteration 14: 94.99693434549147
Likelihood=-105.96161582889734
Iteration 58: 105.96161582889734
Likelihood=-100.93622742366448
Likelihood=-104.56960363743092
Iteration 86: 104.56960363743092
Iteration 65: 100.93622742366448
Likelihood=-118.23854612960336
Iteration 68: 118.23854612960336
Likelihood=-94.48920060706895
Iteration 15: 94.48920060706895
Likelihood=-105.96021163812244
Iteration 59: 105.96021163812244
Likelihood=-118.23874163835917
Likelihood=-100.93491360898777
Iteration 66: 100.93491360898777
Likelihood=-104.56955498308257
Iteration 87: 104.56955498308257
Likelihood=-94.02980846046015
Iteration 16: 94.02980846046015
Likelihood=-105.95928916320122
Iteration 60: 105.95928916320122
Likelihood=-118.23780000469114
Iteration 69: 118.23780000469114
Likelihood=-170.06776419055691
Iteration 0: 170.06776419055691
Iteration 1: 170.06776419055691
Likelihood=-100.93370695772039
Iteration 67: 100.93370695772039
Likelihood=-93.64259099056815
Iteration 17: 93.64259099056815
Likelihood=-118.23678214046677
Iteration 70: 118.23678214046677
Likelihood=-105.95739292531076
Iteration 61: 105.95739292531076
Likelihood=-160.575169914343
Iteration 2: 160.575169914343
Likelihood=-100.93286883377431
Iteration 68: 100.93286883377431
Likelihood=-118.23621274614229
Iteration 71: 118.23621274614229
Likelihood=-93.32170440368623
Iteration 18: 93.32170440368623
Likelihood=-105.95632395752868
Iteration 62: 105.95632395752868
Likelihood=-118.23480239772123
Iteration 72: 118.23480239772123
Likelihood=-152.7633685048512
Iteration 3: 152.7633685048512
Likelihood=-100.93138660283051
Iteration 69: 100.93138660283051
Likelihood=-93.03906435186053
Iteration 19: 93.03906435186053
Likelihood=-105.95532467704773
Iteration 63: 105.95532467704773
Likelihood=-118.2334693284937
Iteration 73: 118.2334693284937
Likelihood=-100.93078171460206
Iteration 70: 100.93078171460206
Likelihood=-146.61654949499658
Iteration 4: 146.61654949499658
Likelihood=-92.83564515303473
Iteration 20: 92.83564515303473
Likelihood=-118.23173972857059
Iteration 74: 118.23173972857059
Likelihood=-105.95403554605114
Iteration 64: 105.95403554605114
Likelihood=-100.92982889379773
Iteration 71: 100.92982889379773
Likelihood=-142.00252546950267
Iteration 5: 142.00252546950267
Likelihood=-118.22964255481548
Iteration 75: 118.22964255481548
Likelihood=-92.64667702097114
Iteration 21: 92.64667702097114
Likelihood=-105.95142031345135
Iteration 65: 105.95142031345135
Likelihood=-118.22700832490057
Iteration 76: 118.22700832490057
Likelihood=-100.92835153490238
Iteration 72: 100.92835153490238
Likelihood=-138.29218193677443
Iteration 6: 138.29218193677443
Likelihood=-92.50883840937728
Iteration 22: 92.50883840937728
Likelihood=-118.22444785801261
Iteration 77: 118.22444785801261
Likelihood=-105.94906453653344
Iteration 66: 105.94906453653344
Likelihood=-100.92877957288722
Likelihood=-135.0871013479584
Iteration 7: 135.0871013479584
Likelihood=-92.41089406840634
Iteration 23: 92.41089406840634
Likelihood=-118.22167237044052
Iteration 78: 118.22167237044052
Likelihood=-105.94700224929213
Iteration 67: 105.94700224929213
Likelihood=-100.92727050304529
Iteration 73: 100.92727050304529
Likelihood=-118.2198126414174
Iteration 79: 118.2198126414174
Likelihood=-132.21529783910574
Iteration 8: 132.21529783910574
Likelihood=-92.33126922037358
Iteration 24: 92.33126922037358
Likelihood=-105.94374686935828
Iteration 68: 105.94374686935828
Likelihood=-118.21875040751425
Iteration 80: 118.21875040751425
Likelihood=-100.92596831239231
Iteration 74: 100.92596831239231
Likelihood=-92.27021250365661
Iteration 25: 92.27021250365661
Likelihood=-129.58037212549144
Iteration 9: 129.58037212549144
Likelihood=-118.21785113329489
Iteration 81: 118.21785113329489
Likelihood=-105.94932276805126
Likelihood=-100.92472286870054
Iteration 75: 100.92472286870054
Likelihood=-92.21724790648716
Iteration 26: 92.21724790648716
Likelihood=-127.17773385826513
Likelihood=-118.2175985106522
Iteration 10: 127.17773385826513
Iteration 82: 118.2175985106522
Likelihood=-105.94214947338648
Iteration 69: 105.94214947338648
Likelihood=-100.9238758421384
Iteration 76: 100.9238758421384
Likelihood=-118.21701491554894
Iteration 83: 118.21701491554894
Likelihood=-92.17551497390811
Iteration 27: 92.17551497390811
Likelihood=-125.01051736067855
Iteration 11: 125.01051736067855
Likelihood=-105.94002653748444
Iteration 70: 105.94002653748444
Likelihood=-118.21681954858286
Iteration 84: 118.21681954858286
Likelihood=-100.92224021570408
Iteration 77: 100.92224021570408
Likelihood=-92.14404594867713
Iteration 28: 92.14404594867713
Likelihood=-123.0919518531851
Iteration 12: 123.0919518531851
Likelihood=-118.21648192228105
Iteration 85: 118.21648192228105
Likelihood=-105.93831832181257
Iteration 71: 105.93831832181257
Likelihood=-100.92062493683522
Iteration 78: 100.92062493683522
Likelihood=-92.117014043469
Iteration 29: 92.117014043469
Likelihood=-118.21600441464533
Iteration 86: 118.21600441464533
Likelihood=-121.54007173704207
Iteration 13: 121.54007173704207
Likelihood=-105.9369305900095
Iteration 72: 105.9369305900095
Likelihood=-100.919463008567
Iteration 79: 100.919463008567
Likelihood=-118.21644227566695
Likelihood=-92.09603696441924
Iteration 30: 92.09603696441924
Likelihood=-120.1542428580997
Iteration 14: 120.1542428580997
Likelihood=-118.21577283830634
Iteration 87: 118.21577283830634
Likelihood=-105.93486092177523
Iteration 73: 105.93486092177523
Likelihood=-100.91834352498518
Iteration 80: 100.91834352498518
Likelihood=-92.07597106893122
Iteration 31: 92.07597106893122
Likelihood=-118.21548650011309
Iteration 88: 118.21548650011309
Likelihood=-119.04139890518772
Iteration 15: 119.04139890518772
Likelihood=-100.91788147799801
Iteration 81: 100.91788147799801
Likelihood=-105.93381034892147
Iteration 74: 105.93381034892147
Likelihood=-92.06029807414615
Iteration 32: 92.06029807414615
Likelihood=-118.21528775466895
Iteration 89: 118.21528775466895
Likelihood=-118.18017273224586
Iteration 16: 118.18017273224586
Likelihood=-100.91745369687622
Iteration 82: 100.91745369687622
Likelihood=-105.93272277996927
Iteration 75: 105.93272277996927
Likelihood=-118.2150312749305
Iteration 90: 118.2150312749305
Likelihood=-92.04671014192375
Iteration 33: 92.04671014192375
Likelihood=-117.43042444178731
Iteration 17: 117.43042444178731
Likelihood=-118.21466986397601
Iteration 91: 118.21466986397601
Likelihood=-100.91633978532636
Iteration 83: 100.91633978532636
Likelihood=-105.9321832396988
Iteration 76: 105.9321832396988
Likelihood=-92.03569303601385
Iteration 34: 92.03569303601385
Likelihood=-118.2147766559888
Likelihood=-116.83208259616487
Iteration 18: 116.83208259616487
Likelihood=-100.91542323441644
Iteration 84: 100.91542323441644
Likelihood=-105.93198882749743
Iteration 77: 105.93198882749743
Likelihood=-92.02772873498397
Iteration 35: 92.02772873498397
Likelihood=-118.21446627448778
Iteration 92: 118.21446627448778
Likelihood=-116.32603041468562
Iteration 19: 116.32603041468562
Likelihood=-100.9146526587258
Iteration 85: 100.9146526587258
Likelihood=-118.214092355377
Iteration 93: 118.214092355377
Likelihood=-92.02002107582652
Iteration 36: 92.02002107582652
Likelihood=-105.93181767517768
Iteration 78: 105.93181767517768
Likelihood=-115.90497302908841
Iteration 20: 115.90497302908841
Likelihood=-118.21385960888645
Iteration 94: 118.21385960888645
Likelihood=-100.91320703801499
Iteration 86: 100.91320703801499
Likelihood=-92.01437264816977
Iteration 37: 92.01437264816977
Likelihood=-105.93164124394221
Iteration 79: 105.93164124394221
Likelihood=-118.21364593509884
Iteration 95: 118.21364593509884
Likelihood=-115.50215708771147
Iteration 21: 115.50215708771147
Likelihood=-100.91290631766822
Iteration 87: 100.91290631766822
Likelihood=-92.0094352492594
Iteration 38: 92.0094352492594
Likelihood=-105.93150332154956
Iteration 80: 105.93150332154956
Likelihood=-118.21347973104719
Iteration 96: 118.21347973104719
Likelihood=-115.13802223862939
Iteration 22: 115.13802223862939
Likelihood=-100.91232099051567
Iteration 88: 100.91232099051567
Likelihood=-92.0053149085224
Iteration 39: 92.0053149085224
Likelihood=-118.21332320417156
Iteration 97: 118.21332320417156
Likelihood=-105.93137674100207
Iteration 81: 105.93137674100207
Likelihood=-114.8286623373715
Iteration 23: 114.8286623373715
Likelihood=-118.21321173587363
Iteration 98: 118.21321173587363
Likelihood=-100.91185554876489
Iteration 89: 100.91185554876489
Likelihood=-91.99858023609222
Iteration 40: 91.99858023609222
Likelihood=-105.93112418959379
Iteration 82: 105.93112418959379
Likelihood=-153.9776343612385
Iteration 0: 153.9776343612385
Iteration 1: 153.9776343612385
Likelihood=-114.58329156885189
Iteration 24: 114.58329156885189
Likelihood=-100.91129011696484
Iteration 90: 100.91129011696484
Likelihood=-91.99128917126929
Iteration 41: 91.99128917126929
Likelihood=-146.70401772984764
Iteration 2: 146.70401772984764
Likelihood=-105.93135883298983
Likelihood=-114.38720312712354
Iteration 25: 114.38720312712354
Likelihood=-140.90661457136073
Iteration 3: 140.90661457136073
Likelihood=-100.91034863336282
Iteration 91: 100.91034863336282
Likelihood=-91.98212762077948
Iteration 42: 91.98212762077948
Likelihood=-105.93099019170482
Iteration 83: 105.93099019170482
Likelihood=-136.15166009808647
Iteration 4: 136.15166009808647
Likelihood=-114.21995004455633
Iteration 26: 114.21995004455633
Likelihood=-91.97370753768415
Iteration 43: 91.97370753768415
Likelihood=-100.90984337843119
Iteration 92: 100.90984337843119
Likelihood=-105.93082992352974
Iteration 84: 105.93082992352974
Likelihood=-132.05078362454364
Likelihood=-114.0792317901778
Iteration 27: 114.0792317901778
Likelihood=-91.96909626672127
Iteration 44: 91.96909626672127
Likelihood=-100.90920996996711
Iteration 93: 100.90920996996711
Likelihood=-121.54547537413026
Iteration 5: 121.54547537413026
Likelihood=-105.93063714261888
Iteration 85: 105.93063714261888
Likelihood=-113.93858408311789
Iteration 28: 113.93858408311789
Likelihood=-119.5178192166206
Iteration 6: 119.5178192166206
Likelihood=-91.9559900357984
Iteration 45: 91.9559900357984
Likelihood=-100.9083764884272
Iteration 94: 100.9083764884272
Likelihood=-105.93032908271445
Iteration 86: 105.93032908271445
Likelihood=-117.7208821053219
Iteration 7: 117.7208821053219
Likelihood=-113.8109482561431
Iteration 29: 113.8109482561431
Likelihood=-91.950210191767
Iteration 46: 91.950210191767
Likelihood=-100.91041740454507
Likelihood=-105.93073045817458
Likelihood=-115.93405636855475
Likelihood=-113.67373927829995
Iteration 30: 113.67373927829995
Likelihood=-91.94695478190647
Iteration 47: 91.94695478190647
Likelihood=-100.9079949053928
Iteration 95: 100.9079949053928
Likelihood=-111.35525714337587
Iteration 8: 111.35525714337587
Likelihood=-105.93012143832959
Iteration 87: 105.93012143832959
Likelihood=-113.53730126332148
Iteration 31: 113.53730126332148
Likelihood=-91.94303682650578
Iteration 48: 91.94303682650578
Likelihood=-110.13115424963614
Iteration 9: 110.13115424963614
Likelihood=-100.90723857305127
Iteration 96: 100.90723857305127
Likelihood=-105.92965175593324
Iteration 88: 105.92965175593324
Likelihood=-109.26861255432577
Iteration 10: 109.26861255432577
Likelihood=-113.41016761682364
Iteration 32: 113.41016761682364
Likelihood=-91.94111237006494
Iteration 49: 91.94111237006494
Likelihood=-100.90688121701578
Iteration 97: 100.90688121701578
Likelihood=-108.58157065686548
Iteration 11: 108.58157065686548
Likelihood=-105.92889667657961
Iteration 89: 105.92889667657961
Likelihood=-113.29076604838056
Iteration 33: 113.29076604838056
Likelihood=-91.93769777349543
Iteration 50: 91.93769777349543
Likelihood=-100.9065734954072
Iteration 98: 100.9065734954072
Likelihood=-108.00012745598885
Iteration 12: 108.00012745598885
Likelihood=-105.92826109774701
Iteration 90: 105.92826109774701
Likelihood=-113.2634116457824
Iteration 34: 113.2634116457824
Likelihood=-91.93687919495166
Iteration 51: 91.93687919495166
Likelihood=-107.48997123254821
Iteration 13: 107.48997123254821
Likelihood=-100.90621674644457
Iteration 99: 100.90621674644457
Likelihood=-105.92718525045818
Iteration 91: 105.92718525045818
Likelihood=-107.02231047923827
Iteration 14: 107.02231047923827
Likelihood=-113.15630745981292
Iteration 35: 113.15630745981292
Likelihood=-91.9352515958345
Iteration 52: 91.9352515958345
Likelihood=-100.90550993030395
Iteration 100: 100.90550993030395
Likelihood=-106.59164929233907
Iteration 15: 106.59164929233907
Likelihood=-105.9255415503784
Iteration 92: 105.9255415503784
Likelihood=-91.9346610134885
Likelihood=-113.12725839129939
Iteration 53: 91.9346610134885
Iteration 36: 113.12725839129939
Likelihood=-100.90557215984374
Likelihood=-106.20879341207186
Iteration 16: 106.20879341207186
Likelihood=-105.92691177092976
Likelihood=-91.93193186676069
Iteration 54: 91.93193186676069
Likelihood=-113.08887653883501
Iteration 37: 113.08887653883501
Likelihood=-105.84110396827877
Iteration 17: 105.84110396827877
Likelihood=-100.90510566837727
Iteration 101: 100.90510566837727
Likelihood=-105.50418886888845
Iteration 18: 105.50418886888845
Likelihood=-105.92489135120522
Iteration 93: 105.92489135120522
Likelihood=-91.93088614239366
Iteration 55: 91.93088614239366
Likelihood=-113.05180389958902
Iteration 38: 113.05180389958902
Likelihood=-100.90481835935782
Iteration 102: 100.90481835935782
Likelihood=-105.19245979827464
Iteration 19: 105.19245979827464
Likelihood=-105.92324044252271
Iteration 94: 105.92324044252271
Likelihood=-91.92903512100183
Iteration 56: 91.92903512100183
Likelihood=-113.02527569892456
Iteration 39: 113.02527569892456
Likelihood=-104.91605483783634
Iteration 20: 104.91605483783634
Likelihood=-100.90463618473423
Iteration 103: 100.90463618473423
Likelihood=-91.92582750121919
Iteration 57: 91.92582750121919
Likelihood=-105.92246291738446
Iteration 95: 105.92246291738446
Likelihood=-104.68406701298953
Iteration 21: 104.68406701298953
Likelihood=-113.00616748926167
Iteration 40: 113.00616748926167
Likelihood=-100.90450722765554
Iteration 104: 100.90450722765554
Likelihood=-104.51611472139514
Iteration 22: 104.51611472139514
Likelihood=-91.92260672429907
Iteration 58: 91.92260672429907
Likelihood=-105.92212359723108
Iteration 96: 105.92212359723108
Likelihood=-112.98755478591613
Iteration 41: 112.98755478591613
Likelihood=-100.90424254845497
Iteration 105: 100.90424254845497
Likelihood=-104.39027774888854
Iteration 23: 104.39027774888854
Likelihood=-91.9203632043081
Iteration 59: 91.9203632043081
Likelihood=-105.92176735990492
Iteration 97: 105.92176735990492
Likelihood=-112.9633002031882
Iteration 42: 112.9633002031882
Likelihood=-104.30566535718617
Iteration 24: 104.30566535718617
Likelihood=-100.90395456723454
Iteration 106: 100.90395456723454
Likelihood=-91.91928529198594
Iteration 60: 91.91928529198594
Likelihood=-104.22889171187697
Iteration 25: 104.22889171187697
Likelihood=-105.92070340854414
Iteration 98: 105.92070340854414
Likelihood=-112.92750043590497
Iteration 43: 112.92750043590497
Likelihood=-100.90368934612195
Iteration 107: 100.90368934612195
Likelihood=-104.14876469905734
Iteration 26: 104.14876469905734
Likelihood=-91.91671554480831
Iteration 61: 91.91671554480831
Likelihood=-105.92090311606374
Likelihood=-112.88325460219913
Iteration 44: 112.88325460219913
Likelihood=-100.90350487384762
Iteration 108: 100.90350487384762
Likelihood=-104.0613024491355
Iteration 27: 104.0613024491355
Likelihood=-91.91459263228985
Iteration 62: 91.91459263228985
Likelihood=-103.97173158238752
Iteration 28: 103.97173158238752
Likelihood=-112.83998790122361
Iteration 45: 112.83998790122361
Likelihood=-105.92031377986075
Iteration 99: 105.92031377986075
Likelihood=-100.90329359481287
Iteration 109: 100.90329359481287
Likelihood=-91.9126382756459
Iteration 63: 91.9126382756459
Likelihood=-103.88244240992589
Iteration 29: 103.88244240992589
Likelihood=-112.80248420510733
Iteration 46: 112.80248420510733
Likelihood=-105.92001224081807
Iteration 100: 105.92001224081807
Likelihood=-100.90315749813013
Iteration 110: 100.90315749813013
Likelihood=-103.80824918688796
Iteration 30: 103.80824918688796
Likelihood=-91.91145451246521
Iteration 64: 91.91145451246521
Likelihood=-112.7700314973035
Iteration 47: 112.7700314973035
Likelihood=-105.91980889036996
Iteration 101: 105.91980889036996
Likelihood=-100.90304042515073
Iteration 111: 100.90304042515073
Likelihood=-103.72163323291754
Iteration 31: 103.72163323291754
Likelihood=-91.91020580212782
Iteration 65: 91.91020580212782
Likelihood=-103.64324049651862
Iteration 32: 103.64324049651862
Likelihood=-112.74517870975689
Iteration 48: 112.74517870975689
Likelihood=-100.90293718276133
Iteration 112: 100.90293718276133
Likelihood=-105.91965518904381
Iteration 102: 105.91965518904381
Likelihood=-91.9091357482469
Iteration 66: 91.9091357482469
Likelihood=-103.57231457654532
Iteration 33: 103.57231457654532
Likelihood=-112.72483829239846
Iteration 49: 112.72483829239846
Likelihood=-100.90283830297888
Iteration 113: 100.90283830297888
Likelihood=-105.91958786252148
Iteration 103: 105.91958786252148
Likelihood=-103.47453938960282
Iteration 34: 103.47453938960282
Likelihood=-91.90810882973186
Iteration 67: 91.90810882973186
Likelihood=-163.0473091562335
Iteration 0: 163.0473091562335
Iteration 1: 163.0473091562335
Likelihood=-112.70978352281702
Iteration 50: 112.70978352281702
Likelihood=-103.42587353049299
Iteration 35: 103.42587353049299
Likelihood=-173.20419659619216
Iteration 0: 173.20419659619216
Iteration 1: 173.20419659619216
Likelihood=-91.90759586052896
Iteration 68: 91.90759586052896
Likelihood=-103.39204383246744
Iteration 36: 103.39204383246744
Likelihood=-153.4804252109867
Iteration 2: 153.4804252109867
Likelihood=-112.68659010062841
Iteration 51: 112.68659010062841
Likelihood=-166.28694961975478
Iteration 2: 166.28694961975478
Likelihood=-91.9074998299687
Iteration 69: 91.9074998299687
Likelihood=-103.36175947511491
Iteration 37: 103.36175947511491
Likelihood=-146.06680100259547
Likelihood=-112.66372203632243
Iteration 52: 112.66372203632243
Iteration 3: 146.06680100259547
Likelihood=-103.32993333483171
Iteration 38: 103.32993333483171
Likelihood=-160.76536484195145
Iteration 3: 160.76536484195145
Likelihood=-91.9073235377076
Iteration 70: 91.9073235377076
Likelihood=-103.30242331514762
Iteration 39: 103.30242331514762
Likelihood=-112.64338852303592
Iteration 53: 112.64338852303592
Likelihood=-140.5413412118946
Iteration 4: 140.5413412118946
Likelihood=-156.0763322095961
Likelihood=-91.90711531685317
Iteration 71: 91.90711531685317
Likelihood=-103.27770635443346
Iteration 40: 103.27770635443346
Likelihood=-112.6220272323935
Iteration 54: 112.6220272323935
Likelihood=-136.26823585476046
Iteration 5: 136.26823585476046
Likelihood=-143.60399506040642
Iteration 4: 143.60399506040642
Likelihood=-103.24563640421721
Iteration 41: 103.24563640421721
Likelihood=-91.90708462886163
Iteration 72: 91.90708462886163
Likelihood=-112.60567014205628
Iteration 55: 112.60567014205628
Likelihood=-103.21158015027606
Iteration 42: 103.21158015027606
Likelihood=-132.79619859610227
Iteration 6: 132.79619859610227
Likelihood=-179.05955418451074
Iteration 0: 179.05955418451074
Iteration 1: 179.05955418451074
Likelihood=-141.14058295907955
Iteration 5: 141.14058295907955
Likelihood=-103.18141003676692
Iteration 43: 103.18141003676692
Likelihood=-112.5983991227394
Iteration 56: 112.5983991227394
Likelihood=-129.82720628930338
Iteration 7: 129.82720628930338
Likelihood=-169.54021468022796
Iteration 2: 169.54021468022796
Likelihood=-138.86126059198918
Iteration 6: 138.86126059198918
Likelihood=-103.16469320242538
Iteration 44: 103.16469320242538
Likelihood=-112.59086784563884
Iteration 57: 112.59086784563884
Likelihood=-103.14688346899081
Iteration 45: 103.14688346899081
Likelihood=-127.19976234261894
Iteration 8: 127.19976234261894
Likelihood=-162.46191521869954
Iteration 3: 162.46191521869954
Likelihood=-136.62293717587295
Iteration 7: 136.62293717587295
Likelihood=-112.57936399384054
Iteration 58: 112.57936399384054
Likelihood=-103.12608446299862
Iteration 46: 103.12608446299862
Likelihood=-124.90715037465087
Iteration 9: 124.90715037465087
Likelihood=-157.46457752322036
Iteration 4: 157.46457752322036
Likelihood=-134.6216542017693
Likelihood=-103.0962815218401
Iteration 47: 103.0962815218401
Likelihood=-112.56677943775159
Iteration 59: 112.56677943775159
Likelihood=-103.07825765866488
Iteration 48: 103.07825765866488
Likelihood=-122.89594525862756
Iteration 10: 122.89594525862756
Likelihood=-153.7433106959028
Iteration 5: 153.7433106959028
Likelihood=-128.57429967075683
Iteration 8: 128.57429967075683
Likelihood=-112.54805072097514
Iteration 60: 112.54805072097514
Likelihood=-103.0397746029826
Iteration 49: 103.0397746029826
Likelihood=-121.18500778520931
Iteration 11: 121.18500778520931
Likelihood=-150.76282856831133
Iteration 6: 150.76282856831133
Likelihood=-127.37419075294771
Iteration 9: 127.37419075294771
Likelihood=-112.52532037315277
Iteration 61: 112.52532037315277
Likelihood=-103.05416922508743
Likelihood=-119.65807455735604
Iteration 12: 119.65807455735604
Likelihood=-103.02103650263665
Iteration 50: 103.02103650263665
Likelihood=-148.19361093215068
Iteration 7: 148.19361093215068
Likelihood=-112.49988898139283
Iteration 62: 112.49988898139283
Likelihood=-126.30844423871831
Iteration 10: 126.30844423871831
Likelihood=-102.99874982158869
Iteration 51: 102.99874982158869
Likelihood=-118.3968736557584
Iteration 13: 118.3968736557584
Likelihood=-145.97040317208337
Iteration 8: 145.97040317208337
Likelihood=-112.47632409753531
Iteration 63: 112.47632409753531
Likelihood=-125.37921666020182
Iteration 11: 125.37921666020182
Likelihood=-102.98403341678193
Iteration 52: 102.98403341678193
Likelihood=-117.35149445691204
Iteration 14: 117.35149445691204
Likelihood=-102.97828537098938
Iteration 53: 102.97828537098938
Likelihood=-112.43143979261963
Iteration 64: 112.43143979261963
Likelihood=-143.96405744818506
Iteration 9: 143.96405744818506
Likelihood=-124.4551301311427
Iteration 12: 124.4551301311427
Likelihood=-102.97108557432442
Iteration 54: 102.97108557432442
Likelihood=-116.49804511167358
Iteration 15: 116.49804511167358
Likelihood=-112.33730520042164
Iteration 65: 112.33730520042164
Likelihood=-142.19179848657657
Iteration 10: 142.19179848657657
Likelihood=-123.63703739160822
Iteration 13: 123.63703739160822
Likelihood=-102.96455528833646
Iteration 55: 102.96455528833646
Likelihood=-115.87973998685337
Iteration 16: 115.87973998685337
Likelihood=-112.260581741818
Iteration 66: 112.260581741818
Likelihood=-102.96132174406237
Iteration 56: 102.96132174406237
Likelihood=-140.60556213204262
Iteration 11: 140.60556213204262
Likelihood=-122.94641984339621
Iteration 14: 122.94641984339621
Likelihood=-102.9567070912844
Likelihood=-115.41274739067741
Iteration 57: 102.9567070912844
Iteration 17: 115.41274739067741
Likelihood=-112.22680552659271
Iteration 67: 112.22680552659271
Likelihood=-122.27198948025665
Iteration 15: 122.27198948025665
Likelihood=-139.167800864249
Iteration 12: 139.167800864249
Likelihood=-102.95280840018563
Iteration 58: 102.95280840018563
Likelihood=-115.05231439668272
Iteration 18: 115.05231439668272
Likelihood=-112.20154757963873
Iteration 68: 112.20154757963873
Likelihood=-102.94956555933693
Iteration 59: 102.94956555933693
Likelihood=-121.6808881364325
Iteration 16: 121.6808881364325
Likelihood=-137.97803482191725
Iteration 13: 137.97803482191725
Likelihood=-114.80809395014336
Iteration 19: 114.80809395014336
Likelihood=-112.1891230821364
Iteration 69: 112.1891230821364
Likelihood=-102.94476451729618
Iteration 60: 102.94476451729618
Likelihood=-121.13317946023524
Iteration 17: 121.13317946023524
Likelihood=-136.92282390327856
Iteration 14: 136.92282390327856
Likelihood=-102.94356210226942
Iteration 61: 102.94356210226942
Likelihood=-114.63020334734249
Iteration 20: 114.63020334734249
Likelihood=-112.1694434160918
Iteration 70: 112.1694434160918
Likelihood=-120.64114398899318
Iteration 18: 120.64114398899318
Likelihood=-102.94155806480966
Iteration 62: 102.94155806480966
Likelihood=-136.06068747717103
Iteration 15: 136.06068747717103
Likelihood=-114.47958384553593
Iteration 21: 114.47958384553593
Likelihood=-112.16829920830615
Likelihood=-102.94051193003943
Iteration 63: 102.94051193003943
Likelihood=-120.20966999714182
Iteration 19: 120.20966999714182
Likelihood=-135.37447994112122
Iteration 16: 135.37447994112122
Likelihood=-114.37304345943504
Iteration 22: 114.37304345943504
Likelihood=-102.9394969412698
Iteration 64: 102.9394969412698
Likelihood=-112.16162231682708
Iteration 71: 112.16162231682708
Likelihood=-119.81384396687815
Iteration 20: 119.81384396687815
Likelihood=-102.93762224554611
Iteration 65: 102.93762224554611
Likelihood=-134.75925145041646
Iteration 17: 134.75925145041646
Likelihood=-114.30051831408029
Iteration 23: 114.30051831408029
Likelihood=-112.15443997338191
Iteration 72: 112.15443997338191
Likelihood=-102.9362315006657
Iteration 66: 102.9362315006657
Likelihood=-119.4617968073884
Iteration 21: 119.4617968073884
Likelihood=-134.2726979159298
Iteration 18: 134.2726979159298
Likelihood=-114.2428290821336
Iteration 24: 114.2428290821336
Likelihood=-112.14644712646499
Iteration 73: 112.14644712646499
Likelihood=-102.93329832513966
Iteration 67: 102.93329832513966
Likelihood=-119.1410305338664
Iteration 22: 119.1410305338664
Likelihood=-102.93209948210948
Iteration 68: 102.93209948210948
Likelihood=-133.82859249219578
Iteration 19: 133.82859249219578
Likelihood=-114.20968810698278
Iteration 25: 114.20968810698278
Likelihood=-112.1428070452304
Iteration 74: 112.1428070452304
Likelihood=-102.93007276688374
Iteration 69: 102.93007276688374
Likelihood=-118.86191402162115
Iteration 23: 118.86191402162115
Likelihood=-114.17021952984042
Iteration 26: 114.17021952984042
Likelihood=-133.4686945023453
Iteration 20: 133.4686945023453
Likelihood=-112.13268183208376
Iteration 75: 112.13268183208376
Likelihood=-102.92771775071529
Iteration 70: 102.92771775071529
Likelihood=-118.59729105664266
Iteration 24: 118.59729105664266
Likelihood=-112.12781074873641
Iteration 76: 112.12781074873641
Likelihood=-114.10625474764255
Iteration 27: 114.10625474764255
Likelihood=-102.924697743683
Iteration 71: 102.924697743683
Likelihood=-133.1346431616828
Iteration 21: 133.1346431616828
Likelihood=-118.36399094651985
Iteration 25: 118.36399094651985
Likelihood=-102.9209046023844
Iteration 72: 102.9209046023844
Likelihood=-112.12296357029796
Iteration 77: 112.12296357029796
Likelihood=-114.08957693581132
Iteration 28: 114.08957693581132
Likelihood=-132.85011435515585
Iteration 22: 132.85011435515585
Likelihood=-102.92005260815598
Iteration 73: 102.92005260815598
Likelihood=-118.13898597466954
Iteration 26: 118.13898597466954
Likelihood=-112.11445840059817
Iteration 78: 112.11445840059817
Likelihood=-114.03864499203145
Iteration 29: 114.03864499203145
Likelihood=-102.91691547023557
Iteration 74: 102.91691547023557
Likelihood=-132.5932536502527
Iteration 23: 132.5932536502527
Likelihood=-117.9463054578472
Iteration 27: 117.9463054578472
Likelihood=-102.91602487629063
Iteration 75: 102.91602487629063
Likelihood=-112.12223908778539
Likelihood=-114.00455219144413
Iteration 30: 114.00455219144413
Likelihood=-132.37129068635215
Iteration 24: 132.37129068635215
Likelihood=-102.91428701438609
Iteration 76: 102.91428701438609
Likelihood=-117.75813742546342
Iteration 28: 117.75813742546342
Likelihood=-112.10956121991369
Iteration 79: 112.10956121991369
Likelihood=-113.97140237129067
Iteration 31: 113.97140237129067
Likelihood=-132.18948821765244
Iteration 25: 132.18948821765244
Likelihood=-102.91284235110044
Iteration 77: 102.91284235110044
Likelihood=-117.6021102377617
Iteration 29: 117.6021102377617
Likelihood=-112.10257216903419
Iteration 80: 112.10257216903419
Likelihood=-113.93273400600611
Iteration 32: 113.93273400600611
Likelihood=-102.91313926516102
Likelihood=-132.01511040650328
Iteration 26: 132.01511040650328
Likelihood=-117.4736162874331
Iteration 30: 117.4736162874331
Likelihood=-102.9115024887835
Iteration 78: 102.9115024887835
Likelihood=-112.0977052260057
Iteration 81: 112.0977052260057
Likelihood=-113.90161142747131
Iteration 33: 113.90161142747131
Likelihood=-131.87238133888846
Iteration 27: 131.87238133888846
Likelihood=-102.90932994634815
Iteration 79: 102.90932994634815
Likelihood=-117.3546301383254
Iteration 31: 117.3546301383254
Likelihood=-112.09079224872956
Iteration 82: 112.09079224872956
Likelihood=-113.85846302471205
Iteration 34: 113.85846302471205
Likelihood=-102.90767379608135
Iteration 80: 102.90767379608135
Likelihood=-131.72796925735463
Iteration 28: 131.72796925735463
Likelihood=-117.27035399272502
Iteration 32: 117.27035399272502
Likelihood=-113.83831145026356
Iteration 35: 113.83831145026356
Likelihood=-112.08809523914258
Iteration 83: 112.08809523914258
Likelihood=-102.90518666354852
Iteration 81: 102.90518666354852
Likelihood=-131.61097833938808
Iteration 29: 131.61097833938808
Likelihood=-117.19476816637899
Iteration 33: 117.19476816637899
Likelihood=-102.90403437564474
Iteration 82: 102.90403437564474
Likelihood=-113.82065404079259
Iteration 36: 113.82065404079259
Likelihood=-112.07943657512571
Iteration 84: 112.07943657512571
Likelihood=-102.90081226439497
Iteration 83: 102.90081226439497
Likelihood=-131.5118709891889
Iteration 30: 131.5118709891889
Likelihood=-117.14136987184779
Iteration 34: 117.14136987184779
Likelihood=-113.79993645166188
Iteration 37: 113.79993645166188
Likelihood=-112.07581822000415
Iteration 85: 112.07581822000415
Likelihood=-102.89955764546063
Iteration 84: 102.89955764546063
Likelihood=-131.4208385940589
Iteration 31: 131.4208385940589
Likelihood=-117.07248923907112
Iteration 35: 117.07248923907112
Likelihood=-102.8979289261249
Iteration 85: 102.8979289261249
Likelihood=-113.77498486935143
Iteration 38: 113.77498486935143
Likelihood=-112.0723895481508
Iteration 86: 112.0723895481508
Likelihood=-102.8959822625199
Iteration 86: 102.8959822625199
Likelihood=-131.33834213294094
Iteration 32: 131.33834213294094
Likelihood=-117.01166965170806
Iteration 36: 117.01166965170806
Likelihood=-113.75588468822312
Iteration 39: 113.75588468822312
Likelihood=-112.06782367561752
Iteration 87: 112.06782367561752
Likelihood=-102.8943107389785
Iteration 87: 102.8943107389785
Likelihood=-116.95208040599513
Iteration 37: 116.95208040599513
Likelihood=-131.2681685978231
Iteration 33: 131.2681685978231
Likelihood=-113.7545367570767
Likelihood=-112.06327270044217
Iteration 88: 112.06327270044217
Likelihood=-102.89333718782756
Iteration 88: 102.89333718782756
Likelihood=-116.89393098967442
Iteration 38: 116.89393098967442
Likelihood=-102.89237920144032
Iteration 89: 102.89237920144032
Likelihood=-131.20231687354095
Iteration 34: 131.20231687354095
Likelihood=-113.74638938156993
Iteration 40: 113.74638938156993
Likelihood=-112.05793164360233
Iteration 89: 112.05793164360233
Likelihood=-102.89135217439446
Iteration 90: 102.89135217439446
Likelihood=-116.85018568937741
Iteration 39: 116.85018568937741
Likelihood=-131.148884811321
Iteration 35: 131.148884811321
Likelihood=-113.73445241290224
Iteration 41: 113.73445241290224
Likelihood=-112.05545645929669
Iteration 90: 112.05545645929669
Likelihood=-102.89054796425339
Iteration 91: 102.89054796425339
Likelihood=-116.8239025673219
Iteration 40: 116.8239025673219
Likelihood=-131.10784951766382
Iteration 36: 131.10784951766382
Likelihood=-102.88870490950654
Iteration 92: 102.88870490950654
Likelihood=-112.05180530152319
Iteration 91: 112.05180530152319
Likelihood=-113.7233698006154
Iteration 42: 113.7233698006154
Likelihood=-102.8878685648517
Iteration 93: 102.8878685648517
Likelihood=-116.80420072303306
Iteration 41: 116.80420072303306
Likelihood=-112.05042303996525
Iteration 92: 112.05042303996525
Likelihood=-131.0765543162855
Iteration 37: 131.0765543162855
Likelihood=-113.71443150896025
Iteration 43: 113.71443150896025
Likelihood=-102.88644409940717
Iteration 94: 102.88644409940717
Likelihood=-116.79217196618137
Iteration 42: 116.79217196618137
Likelihood=-112.04550445237399
Iteration 93: 112.04550445237399
Likelihood=-113.70413648652244
Iteration 44: 113.70413648652244
Likelihood=-131.0551923762913
Iteration 38: 131.0551923762913
Likelihood=-102.88449295223944
Iteration 95: 102.88449295223944
Likelihood=-116.78260119888593
Iteration 43: 116.78260119888593
Likelihood=-102.88243805816646
Iteration 96: 102.88243805816646
Likelihood=-112.043814968225
Iteration 94: 112.043814968225
Likelihood=-113.69798312381779
Iteration 45: 113.69798312381779
Likelihood=-131.05736763168798
Likelihood=-102.88078470875836
Iteration 97: 102.88078470875836
Likelihood=-116.76350375741659
Iteration 44: 116.76350375741659
Likelihood=-112.04157957458872
Iteration 95: 112.04157957458872
Likelihood=-113.69175807597725
Iteration 46: 113.69175807597725
Likelihood=-131.04678571191855
Iteration 39: 131.04678571191855
Likelihood=-102.87914484487709
Iteration 98: 102.87914484487709
Likelihood=-116.7443941502836
Iteration 45: 116.7443941502836
Likelihood=-102.87777459917898
Iteration 99: 102.87777459917898
Likelihood=-112.03767248022011
Iteration 96: 112.03767248022011
Likelihood=-113.6833384537468
Iteration 47: 113.6833384537468
Likelihood=-131.0356100331805
Iteration 40: 131.0356100331805
Likelihood=-102.87632615805032
Iteration 100: 102.87632615805032
Likelihood=-112.03656791211046
Iteration 97: 112.03656791211046
Likelihood=-113.67504213428367
Iteration 48: 113.67504213428367
Likelihood=-131.02861233231235
Iteration 41: 131.02861233231235
Likelihood=-116.72873184363121
Iteration 46: 116.72873184363121
Likelihood=-102.87545691235901
Iteration 101: 102.87545691235901
Likelihood=-112.03182083041594
Iteration 98: 112.03182083041594
Likelihood=-113.66896363109298
Iteration 49: 113.66896363109298
Likelihood=-102.87458006871954
Iteration 102: 102.87458006871954
Likelihood=-116.71870103538669
Iteration 47: 116.71870103538669
Likelihood=-131.02072532983178
Iteration 42: 131.02072532983178
Likelihood=-102.87360612572952
Iteration 103: 102.87360612572952
Likelihood=-112.03124914711904
Iteration 99: 112.03124914711904
Likelihood=-113.66193235461662
Iteration 50: 113.66193235461662
Likelihood=-116.71284195111079
Iteration 48: 116.71284195111079
Likelihood=-131.01775159980062
Iteration 43: 131.01775159980062
Likelihood=-102.87236484207376
Iteration 104: 102.87236484207376
Likelihood=-112.03023673926734
Iteration 100: 112.03023673926734
Likelihood=-113.654405547942
Iteration 51: 113.654405547942
Likelihood=-102.87176187246111
Iteration 105: 102.87176187246111
Likelihood=-116.70477056586843
Iteration 49: 116.70477056586843
Likelihood=-131.01397482285185
Iteration 44: 131.01397482285185
Likelihood=-112.02979030564958
Iteration 101: 112.02979030564958
Likelihood=-113.6443027619064
Iteration 52: 113.6443027619064
Likelihood=-102.87127045489211
Iteration 106: 102.87127045489211
Likelihood=-116.69566728574995
Iteration 50: 116.69566728574995
Likelihood=-131.009677738515
Iteration 45: 131.009677738515
Likelihood=-102.87103680650752
Iteration 107: 102.87103680650752
Likelihood=-112.02871135221766
Iteration 102: 112.02871135221766
Likelihood=-113.63364965632735
Iteration 53: 113.63364965632735
Likelihood=-116.69101844931042
Iteration 51: 116.69101844931042
Likelihood=-102.87048532176817
Iteration 108: 102.87048532176817
Likelihood=-131.00551120355848
Iteration 46: 131.00551120355848
Likelihood=-112.0283876907093
Iteration 103: 112.0283876907093
Likelihood=-113.62202430697242
Iteration 54: 113.62202430697242
Likelihood=-102.87023022202567
Iteration 109: 102.87023022202567
Likelihood=-116.68575879632864
Iteration 52: 116.68575879632864
Likelihood=-131.00121039561571
Iteration 47: 131.00121039561571
Likelihood=-112.02774127259974
Iteration 104: 112.02774127259974
Likelihood=-102.8699615377242
Iteration 110: 102.8699615377242
Likelihood=-113.60905393278956
Iteration 55: 113.60905393278956
Likelihood=-116.68110318015621
Iteration 53: 116.68110318015621
Likelihood=-130.99704505210147
Iteration 48: 130.99704505210147
Likelihood=-102.86948483301175
Iteration 111: 102.86948483301175
Likelihood=-112.0264857050894
Iteration 105: 112.0264857050894
Likelihood=-113.59576556855097
Iteration 56: 113.59576556855097
Likelihood=-102.86912043062817
Iteration 112: 102.86912043062817
Likelihood=-116.67885747561807
Iteration 54: 116.67885747561807
Likelihood=-130.99092133870454
Iteration 49: 130.99092133870454
Likelihood=-112.02489365403326
Iteration 106: 112.02489365403326
Likelihood=-113.58182663241958
Likelihood=-102.86872673294006
Iteration 113: 102.86872673294006
Likelihood=-116.67708471318302
Iteration 55: 116.67708471318302
Likelihood=-130.9917761812931
Likelihood=-102.8685270563879
Iteration 114: 102.8685270563879
Likelihood=-112.02449749189054
Iteration 107: 112.02449749189054
Likelihood=-113.54648779988528
Iteration 57: 113.54648779988528
Likelihood=-116.6759225165361
Iteration 56: 116.6759225165361
Likelihood=-102.86825607424971
Iteration 115: 102.86825607424971
Likelihood=-130.98880432913342
Iteration 50: 130.98880432913342
Likelihood=-112.02202829194991
Iteration 108: 112.02202829194991
Likelihood=-113.5301225624035
Iteration 58: 113.5301225624035
Likelihood=-102.8675807253845
Iteration 116: 102.8675807253845
Likelihood=-116.67484748533495
Iteration 57: 116.67484748533495
Likelihood=-130.98633426958335
Iteration 51: 130.98633426958335
Likelihood=-112.02084783776908
Iteration 109: 112.02084783776908
Likelihood=-113.50340532775886
Iteration 59: 113.50340532775886
Likelihood=-102.8672659543709
Iteration 117: 102.8672659543709
Likelihood=-116.6751066079424
Likelihood=-102.86637369183867
Iteration 118: 102.86637369183867
Likelihood=-112.0195263032848
Iteration 110: 112.0195263032848
Likelihood=-130.98298662780422
Iteration 52: 130.98298662780422
Likelihood=-113.48194613946491
Iteration 60: 113.48194613946491
Likelihood=-102.86604322511565
Iteration 119: 102.86604322511565
Likelihood=-116.6743624217413
Iteration 58: 116.6743624217413
Likelihood=-112.01882342473861
Iteration 111: 112.01882342473861
Likelihood=-130.97823324007726
Iteration 53: 130.97823324007726
Likelihood=-113.45457797804814
Iteration 61: 113.45457797804814
Likelihood=-102.86571559494878
Iteration 120: 102.86571559494878
Likelihood=-116.67389464583381
Iteration 59: 116.67389464583381
Likelihood=-112.01714835736897
Iteration 112: 112.01714835736897
Likelihood=-102.86517071588328
Iteration 121: 102.86517071588328
Likelihood=-130.97526443470716
Iteration 54: 130.97526443470716
Likelihood=-113.43625571476358
Iteration 62: 113.43625571476358
Likelihood=-116.6733955277948
Iteration 60: 116.6733955277948
Likelihood=-102.86453677810103
Iteration 122: 102.86453677810103
Likelihood=-112.01646640704813
Iteration 113: 112.01646640704813
Likelihood=-113.42574799862959
Iteration 63: 113.42574799862959
Likelihood=-130.97183774929317
Iteration 55: 130.97183774929317
Likelihood=-102.86395303915832
Iteration 123: 102.86395303915832
Likelihood=-116.67297097814465
Iteration 61: 116.67297097814465
Likelihood=-112.0157135156999
Iteration 114: 112.0157135156999
Likelihood=-113.40561337113884
Iteration 64: 113.40561337113884
Likelihood=-102.8634609430603
Iteration 124: 102.8634609430603
Likelihood=-130.97060192686584
Iteration 56: 130.97060192686584
Likelihood=-116.67236458412702
Iteration 62: 116.67236458412702
Likelihood=-102.86325439599192
Iteration 125: 102.86325439599192
Likelihood=-112.0149158122657
Iteration 115: 112.0149158122657
Likelihood=-113.38505593344215
Iteration 65: 113.38505593344215
Likelihood=-130.9690342872089
Iteration 57: 130.9690342872089
Likelihood=-116.67194969052069
Iteration 63: 116.67194969052069
Likelihood=-102.86298273893418
Iteration 126: 102.86298273893418
Likelihood=-112.01422195267173
Iteration 116: 112.01422195267173
Likelihood=-113.37163840852888
Iteration 66: 113.37163840852888
Likelihood=-102.86286883920016
Iteration 127: 102.86286883920016
Likelihood=-130.97236300816164
Likelihood=-116.6716915843493
Iteration 64: 116.6716915843493
Likelihood=-112.01361362657289
Iteration 117: 112.01361362657289
Likelihood=-102.86279606219176
Iteration 128: 102.86279606219176
Likelihood=-113.3567879205772
Iteration 67: 113.3567879205772
Likelihood=-130.96817347010222
Iteration 58: 130.96817347010222
Likelihood=-116.67127055479703
Iteration 65: 116.67127055479703
Likelihood=-159.26927105478927
Iteration 0: 159.26927105478927
Iteration 1: 159.26927105478927
Likelihood=-112.01283133236159
Iteration 118: 112.01283133236159
Likelihood=-113.34979627837714
Iteration 68: 113.34979627837714
Likelihood=-149.36513547318825
Iteration 2: 149.36513547318825
Likelihood=-130.966406266986
Iteration 59: 130.966406266986
Likelihood=-116.67101212929086
Iteration 66: 116.67101212929086
Likelihood=-112.01234558579036
Iteration 119: 112.01234558579036
Likelihood=-113.34217303105666
Iteration 69: 113.34217303105666
Likelihood=-141.78815780914283
Iteration 3: 141.78815780914283
Likelihood=-130.96342544993328
Iteration 60: 130.96342544993328
Likelihood=-116.67074683979219
Iteration 67: 116.67074683979219
Likelihood=-136.21534262396543
Iteration 4: 136.21534262396543
Likelihood=-112.01164125883506
Iteration 120: 112.01164125883506
Likelihood=-113.33170433685142
Iteration 70: 113.33170433685142
Likelihood=-130.96152694619488
Iteration 61: 130.96152694619488
Likelihood=-116.67054645801286
Iteration 68: 116.67054645801286
Likelihood=-131.9570214209558
Iteration 5: 131.9570214209558
Likelihood=-112.01094923732119
Iteration 121: 112.01094923732119
Likelihood=-113.32324152558434
Iteration 71: 113.32324152558434
Likelihood=-128.59366804368418
Iteration 6: 128.59366804368418
Likelihood=-130.96002380201173
Iteration 62: 130.96002380201173
Likelihood=-116.6704152977869
Iteration 69: 116.6704152977869
Likelihood=-112.01017923332863
Iteration 122: 112.01017923332863
Likelihood=-113.31496807676805
Iteration 72: 113.31496807676805
Likelihood=-125.81443671672174
Iteration 7: 125.81443671672174
Likelihood=-116.67018607551638
Iteration 70: 116.67018607551638
Likelihood=-130.95837237553394
Iteration 63: 130.95837237553394
Likelihood=-123.44677459434372
Iteration 8: 123.44677459434372
Likelihood=-112.00945592258961
Iteration 123: 112.00945592258961
Likelihood=-113.30700216435466
Iteration 73: 113.30700216435466
Likelihood=-116.66974642279025
Iteration 71: 116.66974642279025
Likelihood=-121.40089937229014
Iteration 9: 121.40089937229014
Likelihood=-130.95691393042785
Iteration 64: 130.95691393042785
Likelihood=-112.00901940942758
Iteration 124: 112.00901940942758
Likelihood=-113.30600140809328
Iteration 74: 113.30600140809328
Likelihood=-119.56234813104841
Iteration 10: 119.56234813104841
Likelihood=-116.67021701447476
Likelihood=-130.95548399834308
Iteration 65: 130.95548399834308
Likelihood=-112.00857198947617
Iteration 125: 112.00857198947617
Likelihood=-113.30020297294294
Iteration 75: 113.30020297294294
Likelihood=-117.94355107336085
Iteration 11: 117.94355107336085
Likelihood=-116.66958231508673
Iteration 72: 116.66958231508673
Likelihood=-130.954358711161
Iteration 66: 130.954358711161
Likelihood=-116.43970236851347
Iteration 12: 116.43970236851347
Likelihood=-112.00792087320696
Iteration 126: 112.00792087320696
Likelihood=-113.29876493626477
Iteration 76: 113.29876493626477
Likelihood=-116.66942280130485
Iteration 73: 116.66942280130485
Likelihood=-115.09582151883168
Iteration 13: 115.09582151883168
Likelihood=-130.95337500483603
Iteration 67: 130.95337500483603
Likelihood=-112.0073784918706
Iteration 127: 112.0073784918706
Likelihood=-113.29495724190157
Iteration 77: 113.29495724190157
Likelihood=-113.98279302070928
Iteration 14: 113.98279302070928
Likelihood=-116.66930422108783
Iteration 74: 116.66930422108783
Likelihood=-130.95231069507062
Iteration 68: 130.95231069507062
Likelihood=-112.00689013653556
Iteration 128: 112.00689013653556
Likelihood=-113.29007954371677
Iteration 78: 113.29007954371677
Likelihood=-112.92218324782553
Iteration 15: 112.92218324782553
Likelihood=-116.66920529010672
Iteration 75: 116.66920529010672
Likelihood=-112.04643126706875
Likelihood=-130.95139156936116
Iteration 16: 112.04643126706875
Iteration 69: 130.95139156936116
Likelihood=-112.0065630351417
Iteration 129: 112.0065630351417
Likelihood=-113.29534692206246
Likelihood=-164.07954204902802
Iteration 0: 164.07954204902802
Iteration 1: 164.07954204902802
Likelihood=-111.32041193134492
Iteration 17: 111.32041193134492
Likelihood=-112.00623588357385
Iteration 130: 112.00623588357385
Likelihood=-130.95067454420942
Iteration 70: 130.95067454420942
Likelihood=-113.28762644765757
Iteration 79: 113.28762644765757
Likelihood=-110.6972955382935
Iteration 18: 110.6972955382935
Likelihood=-156.729021301263
Iteration 2: 156.729021301263
Likelihood=-112.00588792202443
Iteration 131: 112.00588792202443
Likelihood=-130.9501873266123
Iteration 71: 130.9501873266123
Likelihood=-113.28334926252404
Iteration 80: 113.28334926252404
Likelihood=-110.22839138246377
Iteration 19: 110.22839138246377
Likelihood=-150.86839124498286
Iteration 3: 150.86839124498286
Likelihood=-109.83197704524947
Iteration 20: 109.83197704524947
Likelihood=-112.00568710197085
Iteration 132: 112.00568710197085
Likelihood=-130.94934728384686
Iteration 72: 130.94934728384686
Likelihood=-113.28083354991645
Iteration 81: 113.28083354991645
Likelihood=-146.0698027745312
Iteration 4: 146.0698027745312
Likelihood=-109.51777273115545
Iteration 21: 109.51777273115545
Likelihood=-112.00561453347072
Iteration 133: 112.00561453347072
Likelihood=-113.27807818743304
Iteration 82: 113.27807818743304
Likelihood=-130.94859092925608
Iteration 73: 130.94859092925608
Likelihood=-109.2812972012544
Iteration 22: 109.2812972012544
Likelihood=-141.9744062913842
Iteration 5: 141.9744062913842
Likelihood=-163.72285941157796
Iteration 0: 163.72285941157796
Iteration 1: 163.72285941157796
Likelihood=-109.05100722214836
Iteration 23: 109.05100722214836
Likelihood=-113.27569275611694
Iteration 83: 113.27569275611694
Likelihood=-130.94773674628354
Iteration 74: 130.94773674628354
Likelihood=-138.40991020962235
Iteration 6: 138.40991020962235
Likelihood=-156.77571482150103
Iteration 2: 156.77571482150103
Likelihood=-108.86055003479227
Iteration 24: 108.86055003479227
Likelihood=-113.27358500787643
Iteration 84: 113.27358500787643
Likelihood=-130.94690587582912
Iteration 75: 130.94690587582912
Likelihood=-108.68063793100099
Iteration 25: 108.68063793100099
Likelihood=-135.310547835861
Iteration 7: 135.310547835861
Likelihood=-151.5162592158653
Iteration 3: 151.5162592158653
Likelihood=-113.27235446648406
Iteration 85: 113.27235446648406
Likelihood=-108.52714720751159
Iteration 26: 108.52714720751159
Likelihood=-130.946100467377
Iteration 76: 130.946100467377
Likelihood=-132.6029913668251
Iteration 8: 132.6029913668251
Likelihood=-147.27654058675188
Iteration 4: 147.27654058675188
Likelihood=-108.3922429380319
Iteration 27: 108.3922429380319
Likelihood=-113.27077523997647
Iteration 86: 113.27077523997647
Likelihood=-130.94527620733953
Iteration 77: 130.94527620733953
Likelihood=-108.28290397135062
Iteration 28: 108.28290397135062
Likelihood=-130.1749086582611
Iteration 9: 130.1749086582611
Likelihood=-143.51692837139313
Iteration 5: 143.51692837139313
Likelihood=-113.27042533773812
Iteration 87: 113.27042533773812
Likelihood=-130.94440519870602
Iteration 78: 130.94440519870602
Likelihood=-108.18997175183374
Iteration 29: 108.18997175183374
Likelihood=-128.05696124356967
Iteration 10: 128.05696124356967
Likelihood=-113.26997574690472
Iteration 88: 113.26997574690472
Likelihood=-140.01142622161015
Likelihood=-108.12216053008376
Iteration 30: 108.12216053008376
Likelihood=-130.94348091763885
Iteration 79: 130.94348091763885
Likelihood=-126.21631960620455
Iteration 11: 126.21631960620455
Likelihood=-108.06660675971975
Iteration 31: 108.06660675971975
Likelihood=-113.26952460815846
Iteration 89: 113.26952460815846
Likelihood=-129.6131964667643
Iteration 6: 129.6131964667643
Likelihood=-130.94251683062313
Likelihood=-108.02367241006024
Iteration 32: 108.02367241006024
Likelihood=-124.56208409254903
Iteration 12: 124.56208409254903
Likelihood=-113.26898154455637
Iteration 90: 113.26898154455637
Likelihood=-127.4748912443933
Iteration 7: 127.4748912443933
Likelihood=-107.98483862075528
Iteration 33: 107.98483862075528
Likelihood=-130.94044572782744
Iteration 80: 130.94044572782744
Likelihood=-123.15802907269602
Iteration 13: 123.15802907269602
Likelihood=-113.26852717096563
Iteration 91: 113.26852717096563
Likelihood=-107.9471726889322
Iteration 34: 107.9471726889322
Likelihood=-125.55072198531691
Iteration 8: 125.55072198531691
Likelihood=-130.9441086430462
Likelihood=-107.90581420751725
Iteration 35: 107.90581420751725
Likelihood=-113.2682444718705
Iteration 92: 113.2682444718705
Likelihood=-121.91285659925603
Iteration 14: 121.91285659925603
Likelihood=-123.76631993597114
Iteration 9: 123.76631993597114
Likelihood=-107.86148332004976
Iteration 36: 107.86148332004976
Likelihood=-130.9396100350934
Iteration 81: 130.9396100350934
Likelihood=-113.2676667496867
Iteration 93: 113.2676667496867
Likelihood=-120.83494888041743
Iteration 15: 120.83494888041743
Likelihood=-122.14879983828472
Iteration 10: 122.14879983828472
Likelihood=-107.81608439274227
Iteration 37: 107.81608439274227
Likelihood=-130.93755088187277
Iteration 82: 130.93755088187277
Likelihood=-113.26747772910043
Iteration 94: 113.26747772910043
Likelihood=-119.89086026478216
Iteration 16: 119.89086026478216
Likelihood=-107.77191816494049
Iteration 38: 107.77191816494049
Likelihood=-120.62855560616373
Iteration 11: 120.62855560616373
Likelihood=-130.9346826136342
Iteration 83: 130.9346826136342
Likelihood=-107.73678286066573
Iteration 39: 107.73678286066573
Likelihood=-113.26697497734435
Iteration 95: 113.26697497734435
Likelihood=-119.03811300273777
Iteration 17: 119.03811300273777
Likelihood=-119.264090448278
Iteration 12: 119.264090448278
Likelihood=-107.71765950908164
Iteration 40: 107.71765950908164
Likelihood=-130.931457710873
Iteration 84: 130.931457710873
Likelihood=-113.26670888879681
Iteration 96: 113.26670888879681
Likelihood=-118.32202976444736
Iteration 18: 118.32202976444736
Likelihood=-107.70498913617386
Iteration 41: 107.70498913617386
Likelihood=-118.03107475519188
Iteration 13: 118.03107475519188
Likelihood=-130.92975076479206
Iteration 85: 130.92975076479206
Likelihood=-113.26630986396674
Iteration 97: 113.26630986396674
Likelihood=-107.69589314449755
Iteration 42: 107.69589314449755
Likelihood=-117.6944991195509
Iteration 19: 117.6944991195509
Likelihood=-116.97791193259586
Iteration 14: 116.97791193259586
Likelihood=-107.69093970783328
Iteration 43: 107.69093970783328
Likelihood=-130.9282922236666
Iteration 86: 130.9282922236666
Likelihood=-113.26578553656911
Iteration 98: 113.26578553656911
Likelihood=-117.19089667387196
Iteration 20: 117.19089667387196
Likelihood=-116.01388388899984
Iteration 15: 116.01388388899984
Likelihood=-107.68507581392956
Iteration 44: 107.68507581392956
Likelihood=-130.9276040217121
Iteration 87: 130.9276040217121
Likelihood=-113.26521251056492
Iteration 99: 113.26521251056492
Likelihood=-116.74773542760384
Iteration 21: 116.74773542760384
Likelihood=-107.68109691053712
Iteration 45: 107.68109691053712
Likelihood=-115.19055562383129
Iteration 16: 115.19055562383129
Likelihood=-107.67853172158826
Iteration 46: 107.67853172158826
Likelihood=-130.92721409556214
Iteration 88: 130.92721409556214
Likelihood=-113.26483500883995
Iteration 100: 113.26483500883995
Likelihood=-116.39649824492797
Iteration 22: 116.39649824492797
Likelihood=-114.56024936905177
Iteration 17: 114.56024936905177
Likelihood=-107.67625057257266
Iteration 47: 107.67625057257266
Likelihood=-113.2644942980248
Iteration 101: 113.2644942980248
Likelihood=-130.92698182290354
Iteration 89: 130.92698182290354
Likelihood=-116.08802974240827
Iteration 23: 116.08802974240827
Likelihood=-107.67463780628938
Iteration 48: 107.67463780628938
Likelihood=-113.91732055311458
Iteration 18: 113.91732055311458
Likelihood=-113.26417694490168
Iteration 102: 113.26417694490168
Likelihood=-115.82366513452783
Iteration 24: 115.82366513452783
Likelihood=-130.92676430200268
Iteration 90: 130.92676430200268
Likelihood=-107.67298989894364
Iteration 49: 107.67298989894364
Likelihood=-113.36760828533305
Iteration 19: 113.36760828533305
Likelihood=-107.66861937420995
Iteration 50: 107.66861937420995
Likelihood=-113.26375473625319
Iteration 103: 113.26375473625319
Likelihood=-115.57715185785501
Iteration 25: 115.57715185785501
Likelihood=-130.92666739712018
Iteration 91: 130.92666739712018
Likelihood=-112.87102943549257
Iteration 20: 112.87102943549257
Likelihood=-107.66557557963073
Iteration 51: 107.66557557963073
Likelihood=-143.41495427496255
Iteration 0: 143.41495427496255
Iteration 1: 143.41495427496255
Likelihood=-113.26327142957174
Iteration 104: 113.26327142957174
Likelihood=-115.36522397905567
Iteration 26: 115.36522397905567
Likelihood=-107.66389186229726
Iteration 52: 107.66389186229726
Likelihood=-112.44812663375451
Iteration 21: 112.44812663375451
Likelihood=-113.2627324715153
Iteration 105: 113.2627324715153
Likelihood=-107.65949499111295
Iteration 53: 107.65949499111295
Likelihood=-137.08899480619593
Likelihood=-115.1801114323924
Iteration 2: 137.08899480619593
Iteration 27: 115.1801114323924
Likelihood=-112.0670346589966
Iteration 22: 112.0670346589966
Likelihood=-107.65755620851094
Iteration 54: 107.65755620851094
Likelihood=-113.26204792604517
Iteration 106: 113.26204792604517
Likelihood=-115.0071311042357
Iteration 28: 115.0071311042357
Likelihood=-132.21295511703022
Iteration 3: 132.21295511703022
Likelihood=-107.65472482026797
Iteration 55: 107.65472482026797
Likelihood=-111.72436452405175
Iteration 23: 111.72436452405175
Likelihood=-113.26139984526773
Iteration 107: 113.26139984526773
Likelihood=-114.82405829945863
Iteration 29: 114.82405829945863
Likelihood=-128.2929481884944
Iteration 4: 128.2929481884944
Likelihood=-107.65216844531207
Iteration 56: 107.65216844531207
Likelihood=-111.40036626426615
Iteration 24: 111.40036626426615
Likelihood=-107.64939900802842
Iteration 57: 107.64939900802842
Likelihood=-113.26111258306574
Iteration 108: 113.26111258306574
Likelihood=-114.66798086382646
Iteration 30: 114.66798086382646
Likelihood=-124.89905491982735
Likelihood=-111.13760230217441
Iteration 25: 111.13760230217441
Likelihood=-107.64639536752765
Iteration 58: 107.64639536752765
Likelihood=-113.26095796998304
Iteration 109: 113.26095796998304
Likelihood=-114.51656925278411
Iteration 31: 114.51656925278411
Likelihood=-115.34409973283256
Iteration 5: 115.34409973283256
Likelihood=-107.64367342075745
Iteration 59: 107.64367342075745
Likelihood=-110.86664092032635
Iteration 26: 110.86664092032635
Likelihood=-113.26061749119116
Iteration 110: 113.26061749119116
Likelihood=-114.38413871699063
Iteration 32: 114.38413871699063
Likelihood=-107.63765254408935
Iteration 60: 107.63765254408935
Likelihood=-113.32461791920407
Iteration 6: 113.32461791920407
Likelihood=-110.61818186360001
Iteration 27: 110.61818186360001
Likelihood=-107.63165771590137
Iteration 61: 107.63165771590137
Likelihood=-113.26053487260737
Iteration 111: 113.26053487260737
Likelihood=-114.2801988796264
Iteration 33: 114.2801988796264
Likelihood=-111.79076520023875
Iteration 7: 111.79076520023875
Likelihood=-110.3975110786391
Iteration 28: 110.3975110786391
Likelihood=-107.62599967998706
Iteration 62: 107.62599967998706
Likelihood=-159.5016651392312
Iteration 0: 159.5016651392312
Iteration 1: 159.5016651392312
Likelihood=-114.2032040739035
Iteration 34: 114.2032040739035
Likelihood=-107.62196674743407
Iteration 63: 107.62196674743407
Likelihood=-110.29415166744727
Iteration 8: 110.29415166744727
Likelihood=-110.19082063068085
Iteration 29: 110.19082063068085
Likelihood=-151.0497534082919
Iteration 2: 151.0497534082919
Likelihood=-114.13745060411948
Iteration 35: 114.13745060411948
Likelihood=-107.61874333801832
Iteration 64: 107.61874333801832
Likelihood=-109.02310698500817
Iteration 9: 109.02310698500817
Likelihood=-110.02803630274906
Iteration 30: 110.02803630274906
Likelihood=-144.40629752416214
Iteration 3: 144.40629752416214
Likelihood=-107.61679547309026
Iteration 65: 107.61679547309026
Likelihood=-114.09605089277112
Iteration 36: 114.09605089277112
Likelihood=-107.86440253872112
Iteration 10: 107.86440253872112
Likelihood=-107.61463227686106
Iteration 66: 107.61463227686106
Likelihood=-109.87283543913752
Iteration 31: 109.87283543913752
Likelihood=-139.18407280859242
Iteration 4: 139.18407280859242
Likelihood=-114.05909151547144
Iteration 37: 114.05909151547144
Likelihood=-107.61194683855977
Iteration 67: 107.61194683855977
Likelihood=-109.74799183750783
Likelihood=-106.76130328297069
Iteration 32: 109.74799183750783
Iteration 11: 106.76130328297069
Likelihood=-114.02333940506624
Likelihood=-134.86491474514366
Iteration 38: 114.02333940506624
Iteration 5: 134.86491474514366
Likelihood=-107.60744322050562
Iteration 68: 107.60744322050562
Likelihood=-109.66276477416253
Iteration 33: 109.66276477416253
Likelihood=-105.84238540340691
Iteration 12: 105.84238540340691
Likelihood=-107.60277222169947
Iteration 69: 107.60277222169947
Likelihood=-113.98599153293937
Iteration 39: 113.98599153293937
Likelihood=-131.21368889747714
Iteration 6: 131.21368889747714
Likelihood=-107.59927499435514
Iteration 70: 107.59927499435514
Likelihood=-109.58364578503111
Iteration 34: 109.58364578503111
Likelihood=-105.11179362531695
Iteration 13: 105.11179362531695
Likelihood=-113.9634808178026
Iteration 40: 113.9634808178026
Likelihood=-128.0873513583428
Iteration 7: 128.0873513583428
Likelihood=-107.59454170763588
Iteration 71: 107.59454170763588
Likelihood=-109.53132382712394
Iteration 35: 109.53132382712394
Likelihood=-104.43136880545089
Iteration 14: 104.43136880545089
Likelihood=-113.9437649062622
Iteration 41: 113.9437649062622
Likelihood=-107.59255344654603
Iteration 72: 107.59255344654603
Likelihood=-125.28786315368637
Iteration 8: 125.28786315368637
Likelihood=-109.4946635984706
Iteration 36: 109.4946635984706
Likelihood=-107.58938227186798
Iteration 73: 107.58938227186798
Likelihood=-103.88260172153241
Iteration 15: 103.88260172153241
Likelihood=-113.93522254607569
Iteration 42: 113.93522254607569
Likelihood=-122.87080902058062
Iteration 9: 122.87080902058062
Likelihood=-107.58790494488406
Iteration 74: 107.58790494488406
Likelihood=-109.46617656672065
Iteration 37: 109.46617656672065
Likelihood=-103.44416249167514
Iteration 16: 103.44416249167514
Likelihood=-113.92082730583114
Iteration 43: 113.92082730583114
Likelihood=-107.58643739027421
Iteration 75: 107.58643739027421
Likelihood=-120.72504198049955
Iteration 10: 120.72504198049955
Likelihood=-109.4432277898511
Iteration 38: 109.4432277898511
Likelihood=-103.05310730622618
Iteration 17: 103.05310730622618
Likelihood=-107.58517780832082
Iteration 76: 107.58517780832082
Likelihood=-113.90174581786997
Iteration 44: 113.90174581786997
Likelihood=-118.87877570757128
Iteration 11: 118.87877570757128
Likelihood=-109.41278878792582
Iteration 39: 109.41278878792582
Likelihood=-107.58413389094098
Iteration 77: 107.58413389094098
Likelihood=-102.73843442260082
Iteration 18: 102.73843442260082
Likelihood=-113.8854353575711
Iteration 45: 113.8854353575711
Likelihood=-117.28876483935707
Iteration 12: 117.28876483935707
Likelihood=-107.58306952928724
Iteration 78: 107.58306952928724
Likelihood=-109.37940034466318
Iteration 40: 109.37940034466318
Likelihood=-102.47162611897389
Iteration 19: 102.47162611897389
Likelihood=-113.8707152178252
Iteration 46: 113.8707152178252
Likelihood=-107.58175785365418
Iteration 79: 107.58175785365418
Likelihood=-115.90042464282588
Iteration 13: 115.90042464282588
Likelihood=-109.35895325892822
Iteration 41: 109.35895325892822
Likelihood=-107.58042293927294
Iteration 80: 107.58042293927294
Likelihood=-102.24139164296305
Iteration 20: 102.24139164296305
Likelihood=-113.85701244344126
Iteration 47: 113.85701244344126
Likelihood=-114.77909616254992
Iteration 14: 114.77909616254992
Likelihood=-107.57840280546476
Iteration 81: 107.57840280546476
Likelihood=-109.32239260792232
Iteration 42: 109.32239260792232
Likelihood=-102.02899653656985
Iteration 21: 102.02899653656985
Likelihood=-113.84435554885869
Iteration 48: 113.84435554885869
Likelihood=-107.57717073807197
Iteration 82: 107.57717073807197
Likelihood=-113.79156352535418
Iteration 15: 113.79156352535418
Likelihood=-109.2992866318356
Iteration 43: 109.2992866318356
Likelihood=-101.82799305410454
Iteration 22: 101.82799305410454
Likelihood=-113.83036254391233
Iteration 49: 113.83036254391233
Likelihood=-107.57500955394127
Iteration 83: 107.57500955394127
Likelihood=-112.99430622216961
Iteration 16: 112.99430622216961
Likelihood=-109.2840186920463
Iteration 44: 109.2840186920463
Likelihood=-107.57541093935623
Likelihood=-101.62938895317075
Iteration 23: 101.62938895317075
Likelihood=-113.81855041887893
Iteration 50: 113.81855041887893
Likelihood=-112.33463819675349
Iteration 17: 112.33463819675349
Likelihood=-107.57372020329659
Iteration 84: 107.57372020329659
Likelihood=-109.27501806944657
Iteration 45: 109.27501806944657
Likelihood=-101.44854550573163
Iteration 24: 101.44854550573163
Likelihood=-113.80724933008496
Iteration 51: 113.80724933008496
Likelihood=-107.57159608912448
Iteration 85: 107.57159608912448
Likelihood=-111.75319237187313
Iteration 18: 111.75319237187313
Likelihood=-109.26500353286632
Iteration 46: 109.26500353286632
Likelihood=-101.27171080989649
Iteration 25: 101.27171080989649
Likelihood=-113.80169081445996
Iteration 52: 113.80169081445996
Likelihood=-107.56823643027414
Iteration 86: 107.56823643027414
Likelihood=-111.25302934576223
Iteration 19: 111.25302934576223
Likelihood=-109.25948084318296
Iteration 47: 109.25948084318296
Likelihood=-107.56430897561323
Iteration 87: 107.56430897561323
Likelihood=-101.09919626563642
Iteration 26: 101.09919626563642
Likelihood=-113.79377882193425
Iteration 53: 113.79377882193425
Likelihood=-110.79298317760178
Iteration 20: 110.79298317760178
Likelihood=-107.55764238998158
Iteration 88: 107.55764238998158
Likelihood=-109.24436316075281
Iteration 48: 109.24436316075281
Likelihood=-113.79212687106391
Likelihood=-100.92016299632466
Iteration 27: 100.92016299632466
Iteration 54: 113.79212687106391
Likelihood=-107.54328610493813
Iteration 89: 107.54328610493813
Likelihood=-110.40621944878974
Iteration 21: 110.40621944878974
Likelihood=-109.26207737935435
Likelihood=-113.79001489173298
Iteration 55: 113.79001489173298
Likelihood=-100.74507666514108
Iteration 28: 100.74507666514108
Likelihood=-107.55361834591864
Likelihood=-110.07637651529238
Iteration 22: 110.07637651529238
Likelihood=-109.2386808476843
Iteration 49: 109.2386808476843
Likelihood=-107.53838174398052
Iteration 90: 107.53838174398052
Likelihood=-113.79027376716779
Likelihood=-100.56283416651998
Iteration 29: 100.56283416651998
Likelihood=-107.55118499295513
Likelihood=-109.8217872014317
Iteration 23: 109.8217872014317
Likelihood=-109.23283047180445
Iteration 50: 109.23283047180445
Likelihood=-113.7892813660814
Iteration 56: 113.7892813660814
Likelihood=-100.39368790409908
Iteration 30: 100.39368790409908
Likelihood=-107.53142847664674
Iteration 91: 107.53142847664674
Likelihood=-109.60817822787637
Iteration 24: 109.60817822787637
Likelihood=-109.2298279149337
Iteration 51: 109.2298279149337
Likelihood=-107.51538731627022
Iteration 92: 107.51538731627022
Likelihood=-113.78882634235028
Iteration 57: 113.78882634235028
Likelihood=-100.22236524634768
Iteration 31: 100.22236524634768
Likelihood=-109.45013776559361
Iteration 25: 109.45013776559361
Likelihood=-109.22385411791632
Iteration 52: 109.22385411791632
Likelihood=-107.49892331275494
Iteration 93: 107.49892331275494
Likelihood=-113.78814640476118
Iteration 58: 113.78814640476118
Likelihood=-100.0796523041435
Iteration 32: 100.0796523041435
Likelihood=-107.46736480312252
Iteration 94: 107.46736480312252
Likelihood=-109.3241008101425
Iteration 26: 109.3241008101425
Likelihood=-109.22015511321591
Iteration 53: 109.22015511321591
Likelihood=-113.78764008950598
Iteration 59: 113.78764008950598
Likelihood=-99.92434770087367
Iteration 33: 99.92434770087367
Likelihood=-107.47724106658376
Likelihood=-109.21752190375369
Iteration 27: 109.21752190375369
Likelihood=-109.21575718083216
Iteration 54: 109.21575718083216
Likelihood=-107.45195747892336
Iteration 95: 107.45195747892336
Likelihood=-113.78720756550398
Iteration 60: 113.78720756550398
Likelihood=-99.78504891801929
Iteration 34: 99.78504891801929
Likelihood=-109.13520988844091
Iteration 28: 109.13520988844091
Likelihood=-107.4334187651956
Iteration 96: 107.4334187651956
Likelihood=-109.21291163898984
Iteration 55: 109.21291163898984
Likelihood=-113.78687807429029
Iteration 61: 113.78687807429029
Likelihood=-99.65375642436182
Iteration 35: 99.65375642436182
Likelihood=-107.42375561117696
Iteration 97: 107.42375561117696
Likelihood=-109.06172226295762
Iteration 29: 109.06172226295762
Likelihood=-109.20950291891373
Iteration 56: 109.20950291891373
Likelihood=-113.78641291978937
Iteration 62: 113.78641291978937
Likelihood=-107.41457020867381
Iteration 98: 107.41457020867381
Likelihood=-99.60217084979116
Iteration 36: 99.60217084979116
Likelihood=-109.0032338155936
Iteration 30: 109.0032338155936
Likelihood=-109.20373730443085
Iteration 57: 109.20373730443085
Likelihood=-107.40353431296207
Iteration 99: 107.40353431296207
Likelihood=-113.78554555940984
Iteration 63: 113.78554555940984
Likelihood=-99.51166918664207
Iteration 37: 99.51166918664207
Likelihood=-107.40544709483761
Likelihood=-108.95609526131979
Iteration 31: 108.95609526131979
Likelihood=-109.20626004429973
Likelihood=-113.78433384805118
Iteration 64: 113.78433384805118
Likelihood=-99.47286179757718
Iteration 38: 99.47286179757718
Likelihood=-107.4002895716093
Iteration 100: 107.4002895716093
Likelihood=-108.91054596684756
Iteration 32: 108.91054596684756
Likelihood=-109.19998518049077
Iteration 58: 109.19998518049077
Likelihood=-113.7832993720576
Iteration 65: 113.7832993720576
Likelihood=-107.39735167506234
Iteration 101: 107.39735167506234
Likelihood=-99.34376095403225
Iteration 39: 99.34376095403225
Likelihood=-108.86705724940892
Iteration 33: 108.86705724940892
Likelihood=-109.19511909935292
Iteration 59: 109.19511909935292
Likelihood=-107.39530411424133
Iteration 102: 107.39530411424133
Likelihood=-113.78219756136643
Iteration 66: 113.78219756136643
Likelihood=-99.33300408954824
Likelihood=-107.39302858837897
Iteration 103: 107.39302858837897
Likelihood=-108.82394323861837
Iteration 34: 108.82394323861837
Likelihood=-109.19082333611463
Iteration 60: 109.19082333611463
Likelihood=-113.78093042609093
Iteration 67: 113.78093042609093
Likelihood=-107.39204045648184
Iteration 104: 107.39204045648184
Likelihood=-99.28336587194786
Iteration 40: 99.28336587194786
Likelihood=-108.78984825030358
Iteration 35: 108.78984825030358
Likelihood=-109.18422412221224
Iteration 61: 109.18422412221224
Likelihood=-107.39132922033423
Iteration 105: 107.39132922033423
Likelihood=-113.77957657811487
Iteration 68: 113.77957657811487
Likelihood=-99.2501051537729
Iteration 41: 99.2501051537729
Likelihood=-108.78242001415462
Iteration 36: 108.78242001415462
Likelihood=-107.39101100307231
Iteration 106: 107.39101100307231
Likelihood=-109.19279585715283
Likelihood=-113.77844197087131
Iteration 69: 113.77844197087131
Likelihood=-99.22813498662678
Iteration 42: 99.22813498662678
Likelihood=-107.39061532708195
Iteration 107: 107.39061532708195
Likelihood=-108.74842648730613
Iteration 37: 108.74842648730613
Likelihood=-109.17952148025566
Iteration 62: 109.17952148025566
Likelihood=-113.77747518490307
Iteration 70: 113.77747518490307
Likelihood=-107.39024549608072
Iteration 108: 107.39024549608072
Likelihood=-99.21130437450864
Iteration 43: 99.21130437450864
Likelihood=-108.73715144434472
Iteration 38: 108.73715144434472
Likelihood=-109.16865774043303
Iteration 63: 109.16865774043303
Likelihood=-107.38987440206552
Iteration 109: 107.38987440206552
Likelihood=-113.77667632675156
Iteration 71: 113.77667632675156
Likelihood=-99.21851964678034
Likelihood=-107.38956165391966
Iteration 110: 107.38956165391966
Likelihood=-108.71584448013084
Iteration 39: 108.71584448013084
Likelihood=-109.15065352684121
Iteration 64: 109.15065352684121
Likelihood=-113.77581812914796
Iteration 72: 113.77581812914796
Likelihood=-107.38936959216413
Iteration 111: 107.38936959216413
Likelihood=-99.20101140861017
Iteration 44: 99.20101140861017
Likelihood=-108.70373305565515
Iteration 40: 108.70373305565515
Likelihood=-109.13393675639334
Iteration 65: 109.13393675639334
Likelihood=-113.77508975476285
Iteration 73: 113.77508975476285
Likelihood=-107.38926716667
Iteration 112: 107.38926716667
Likelihood=-99.18581227601744
Iteration 45: 99.18581227601744
Likelihood=-141.89514720896258
Iteration 0: 141.89514720896258
Iteration 1: 141.89514720896258
Likelihood=-108.70973946461847
Likelihood=-109.11606540845342
Iteration 66: 109.11606540845342
Likelihood=-113.77459486528909
Iteration 74: 113.77459486528909
Likelihood=-133.10348752335165
Iteration 2: 133.10348752335165
Likelihood=-99.16944884789304
Iteration 46: 99.16944884789304
Likelihood=-108.69967550142866
Iteration 41: 108.69967550142866
Likelihood=-109.09783750148759
Iteration 67: 109.09783750148759
Likelihood=-113.77432691968602
Iteration 75: 113.77432691968602
Likelihood=-125.826766445126
Iteration 3: 125.826766445126
Likelihood=-99.15055274016699
Iteration 47: 99.15055274016699
Likelihood=-108.69580843806668
Iteration 42: 108.69580843806668
Likelihood=-109.07672410011637
Iteration 68: 109.07672410011637
Likelihood=-119.85521491495872
Iteration 4: 119.85521491495872
Likelihood=-113.77425441354208
Iteration 76: 113.77425441354208
Likelihood=-115.55495470606832
Iteration 5: 115.55495470606832
Likelihood=-99.12854629800428
Iteration 48: 99.12854629800428
Likelihood=-108.6924785150426
Iteration 43: 108.6924785150426
Likelihood=-109.10196085398714
Likelihood=-148.14929068758522
Iteration 0: 148.14929068758522
Iteration 1: 148.14929068758522
Likelihood=-112.00411441135022
Iteration 6: 112.00411441135022
Likelihood=-99.12239201273813
Iteration 49: 99.12239201273813
Likelihood=-108.68666442212661
Iteration 44: 108.68666442212661
Likelihood=-109.05930235595912
Iteration 69: 109.05930235595912
Likelihood=-141.8962132243124
Iteration 2: 141.8962132243124
Likelihood=-108.83899484597266
Iteration 7: 108.83899484597266
Likelihood=-99.10200166797378
Iteration 50: 99.10200166797378
Likelihood=-108.68292068851461
Iteration 45: 108.68292068851461
Likelihood=-106.04398376009271
Iteration 8: 106.04398376009271
Likelihood=-109.01659670421994
Iteration 70: 109.01659670421994
Likelihood=-136.76502093505206
Iteration 3: 136.76502093505206
Likelihood=-103.5454795785429
Iteration 9: 103.5454795785429
Likelihood=-99.0974877925236
Iteration 51: 99.0974877925236
Likelihood=-108.67620761350254
Iteration 46: 108.67620761350254
Likelihood=-108.94926739361682
Iteration 71: 108.94926739361682
Likelihood=-132.33183205321538
Likelihood=-101.30866286304817
Iteration 10: 101.30866286304817
Likelihood=-99.0927268589463
Iteration 52: 99.0927268589463
Likelihood=-108.67277011182449
Iteration 47: 108.67277011182449
Likelihood=-108.91878101581668
Iteration 72: 108.91878101581668
Likelihood=-99.28537227997195
Iteration 11: 99.28537227997195
Likelihood=-120.13106050123395
Iteration 4: 120.13106050123395
Likelihood=-97.53631873702071
Iteration 12: 97.53631873702071
Likelihood=-99.09782108689467
Likelihood=-108.6695182316059
Iteration 48: 108.6695182316059
Likelihood=-108.8368206324046
Iteration 73: 108.8368206324046
Likelihood=-117.45704821183243
Iteration 5: 117.45704821183243
Likelihood=-95.91691498227253
Iteration 13: 95.91691498227253
Likelihood=-108.76622168699109
Iteration 74: 108.76622168699109
Likelihood=-108.66609613185787
Iteration 49: 108.66609613185787
Likelihood=-99.0904626046868
Iteration 53: 99.0904626046868
Likelihood=-94.61415078555035
Iteration 14: 94.61415078555035
Likelihood=-115.12410135420748
Iteration 6: 115.12410135420748
Likelihood=-108.73855835810637
Iteration 75: 108.73855835810637
Likelihood=-93.59583745854614
Iteration 15: 93.59583745854614
Likelihood=-108.66239634719821
Iteration 50: 108.66239634719821
Likelihood=-99.08571009476957
Iteration 54: 99.08571009476957
Likelihood=-112.90346458498654
Iteration 7: 112.90346458498654
Likelihood=-92.78043902555979
Iteration 16: 92.78043902555979
Likelihood=-108.72561163232803
Iteration 76: 108.72561163232803
Likelihood=-108.65984105547976
Iteration 51: 108.65984105547976
Likelihood=-99.08145904299336
Iteration 55: 99.08145904299336
Likelihood=-111.03025929899303
Iteration 8: 111.03025929899303
Likelihood=-92.08492816080019
Iteration 17: 92.08492816080019
Likelihood=-108.69685537508309
Iteration 77: 108.69685537508309
Likelihood=-108.65717344993384
Iteration 52: 108.65717344993384
Likelihood=-99.07813907449479
Iteration 56: 99.07813907449479
Likelihood=-91.53371377441957
Iteration 18: 91.53371377441957
Likelihood=-109.30905845012249
Iteration 9: 109.30905845012249
Likelihood=-91.00608668105431
Iteration 19: 91.00608668105431
Likelihood=-108.70933172558584
Likelihood=-108.65545526166679
Iteration 53: 108.65545526166679
Likelihood=-99.0741917410721
Iteration 57: 99.0741917410721
Likelihood=-107.7372928916127
Iteration 10: 107.7372928916127
Likelihood=-90.57484893716767
Iteration 20: 90.57484893716767
Likelihood=-108.68834527588324
Iteration 78: 108.68834527588324
Likelihood=-108.6531608375551
Iteration 54: 108.6531608375551
Likelihood=-99.06964716306337
Iteration 58: 99.06964716306337
Likelihood=-90.27663879035853
Iteration 21: 90.27663879035853
Likelihood=-106.34002083348147
Iteration 11: 106.34002083348147
Likelihood=-108.68249035584371
Iteration 79: 108.68249035584371
Likelihood=-89.94652002589255
Iteration 22: 89.94652002589255
Likelihood=-108.65185704019343
Iteration 55: 108.65185704019343
Likelihood=-99.06385091338868
Iteration 59: 99.06385091338868
Likelihood=-105.06571781705618
Iteration 12: 105.06571781705618
Likelihood=-89.63704130708841
Iteration 23: 89.63704130708841
Likelihood=-108.67583010462988
Iteration 80: 108.67583010462988
Likelihood=-108.65079758848576
Iteration 56: 108.65079758848576
Likelihood=-99.0596548047958
Iteration 60: 99.0596548047958
Likelihood=-89.38736855659252
Iteration 24: 89.38736855659252
Likelihood=-103.94262444106378
Iteration 13: 103.94262444106378
Likelihood=-108.66626009732579
Iteration 81: 108.66626009732579
Likelihood=-108.6497953849595
Iteration 57: 108.6497953849595
Likelihood=-89.16953742783886
Iteration 25: 89.16953742783886
Likelihood=-99.06880610821109
Likelihood=-102.98499524640336
Iteration 14: 102.98499524640336
Likelihood=-89.00413413300615
Iteration 26: 89.00413413300615
Likelihood=-108.6582975857389
Iteration 82: 108.6582975857389
Likelihood=-108.64879434256576
Iteration 58: 108.64879434256576
Likelihood=-99.0571675918095
Iteration 61: 99.0571675918095
Likelihood=-88.88810550285734
Iteration 27: 88.88810550285734
Likelihood=-102.09343222763171
Iteration 15: 102.09343222763171
Likelihood=-108.65076836040457
Iteration 83: 108.65076836040457
Likelihood=-108.64763759585249
Iteration 59: 108.64763759585249
Likelihood=-88.79725841295999
Iteration 28: 88.79725841295999
Likelihood=-99.05392434356966
Iteration 62: 99.05392434356966
Likelihood=-101.32025432648337
Iteration 16: 101.32025432648337
Likelihood=-108.64787968953053
Iteration 84: 108.64787968953053
Likelihood=-108.64533980330536
Iteration 60: 108.64533980330536
Likelihood=-88.73041159020394
Iteration 29: 88.73041159020394
Likelihood=-99.0529244296367
Iteration 63: 99.0529244296367
Likelihood=-100.63826685237952
Iteration 17: 100.63826685237952
Likelihood=-88.66884879505251
Iteration 30: 88.66884879505251
Likelihood=-108.64455915280043
Iteration 85: 108.64455915280043
Likelihood=-108.6443481414873
Iteration 61: 108.6443481414873
Likelihood=-99.05019726895131
Iteration 64: 99.05019726895131
Likelihood=-88.61080439674406
Iteration 31: 88.61080439674406
Likelihood=-99.99930737849147
Iteration 18: 99.99930737849147
Likelihood=-108.64267273455603
Iteration 86: 108.64267273455603
Likelihood=-108.64313754115005
Iteration 62: 108.64313754115005
Likelihood=-88.54495891158221
Iteration 32: 88.54495891158221
Likelihood=-99.04729722616275
Iteration 65: 99.04729722616275
Likelihood=-99.41146774205535
Iteration 19: 99.41146774205535
Likelihood=-88.4828490468573
Iteration 33: 88.4828490468573
Likelihood=-108.63944132515795
Likelihood=-108.64236075778244
Iteration 63: 108.64236075778244
Iteration 87: 108.63944132515795
Likelihood=-99.04165173338556
Iteration 66: 99.04165173338556
Likelihood=-88.41964861526502
Iteration 34: 88.41964861526502
Likelihood=-98.87536957003879
Iteration 20: 98.87536957003879
Likelihood=-108.6414287349063
Iteration 64: 108.6414287349063
Likelihood=-108.63815469093247
Iteration 88: 108.63815469093247
Likelihood=-88.35697082894968
Iteration 35: 88.35697082894968
Likelihood=-99.03671395963896
Iteration 67: 99.03671395963896
Likelihood=-98.3970750567023
Iteration 21: 98.3970750567023
Likelihood=-108.64158772240559
Likelihood=-108.63588256772918
Iteration 89: 108.63588256772918
Likelihood=-88.29811414924073
Iteration 36: 88.29811414924073
Likelihood=-99.03286874012967
Iteration 68: 99.03286874012967
Likelihood=-88.23396904591951
Iteration 37: 88.23396904591951
Likelihood=-97.94640398104724
Iteration 22: 97.94640398104724
Likelihood=-108.64078456562432
Iteration 65: 108.64078456562432
Likelihood=-108.63678717106475
Likelihood=-88.18422101452663
Iteration 38: 88.18422101452663
Likelihood=-99.02565629366813
Iteration 69: 99.02565629366813
Likelihood=-97.55143277158867
Iteration 23: 97.55143277158867
Likelihood=-108.6398205269921
Iteration 66: 108.6398205269921
Likelihood=-108.63481411608214
Iteration 90: 108.63481411608214
Likelihood=-88.17697331868582
Iteration 39: 88.17697331868582
Likelihood=-99.02917051040187
Likelihood=-97.1738619964996
Iteration 24: 97.1738619964996
Likelihood=-88.12109378992758
Iteration 40: 88.12109378992758
Likelihood=-108.63924659657621
Iteration 67: 108.63924659657621
Likelihood=-108.6334035106414
Iteration 91: 108.6334035106414
Likelihood=-99.023446542682
Iteration 70: 99.023446542682
Likelihood=-88.08265950498695
Iteration 41: 88.08265950498695
Likelihood=-96.83813108292202
Iteration 25: 96.83813108292202
Likelihood=-108.63859213686354
Iteration 68: 108.63859213686354
Likelihood=-108.6317190099471
Iteration 92: 108.6317190099471
Likelihood=-88.07351131399227
Iteration 42: 88.07351131399227
Likelihood=-99.02146754050544
Iteration 71: 99.02146754050544
Likelihood=-96.51550085002626
Iteration 26: 96.51550085002626
Likelihood=-108.63794168547443
Iteration 69: 108.63794168547443
Likelihood=-88.04841075645348
Iteration 43: 88.04841075645348
Likelihood=-108.63024548371654
Iteration 93: 108.63024548371654
Likelihood=-99.01786837153513
Iteration 72: 99.01786837153513
Likelihood=-88.06648359124735
Likelihood=-96.23934134214716
Iteration 27: 96.23934134214716
Likelihood=-108.63732414839367
Iteration 70: 108.63732414839367
Likelihood=-108.62949205189223
Iteration 94: 108.62949205189223
Likelihood=-88.04120991261196
Iteration 44: 88.04120991261196
Likelihood=-99.01447927641534
Iteration 73: 99.01447927641534
Likelihood=-95.99646545788656
Iteration 28: 95.99646545788656
Likelihood=-108.636796933677
Iteration 71: 108.636796933677
Likelihood=-108.62828007352147
Iteration 95: 108.62828007352147
Likelihood=-88.03525263993194
Iteration 45: 88.03525263993194
Likelihood=-99.0123202718947
Iteration 74: 99.0123202718947
Likelihood=-95.78192357289778
Iteration 29: 95.78192357289778
Likelihood=-88.0268157318507
Iteration 46: 88.0268157318507
Likelihood=-108.63637203324808
Iteration 72: 108.63637203324808
Likelihood=-108.62759465206388
Iteration 96: 108.62759465206388
Likelihood=-88.02149515461043
Iteration 47: 88.02149515461043
Likelihood=-99.0101647889787
Iteration 75: 99.0101647889787
Likelihood=-95.61087265382591
Iteration 30: 95.61087265382591
Likelihood=-108.63603854403537
Iteration 73: 108.63603854403537
Likelihood=-108.62629400882867
Iteration 97: 108.62629400882867
Likelihood=-88.0119815139267
Iteration 48: 88.0119815139267
Likelihood=-99.0091045204506
Iteration 76: 99.0091045204506
Likelihood=-95.44709483391009
Iteration 31: 95.44709483391009
Likelihood=-108.63558230638832
Iteration 74: 108.63558230638832
Likelihood=-88.0177028592088
Likelihood=-108.62530055278438
Iteration 98: 108.62530055278438
Likelihood=-88.00749038444675
Iteration 49: 88.00749038444675
Likelihood=-95.30990756184907
Iteration 32: 95.30990756184907
Likelihood=-99.0078888690804
Iteration 77: 99.0078888690804
Likelihood=-108.63558230174176
Likelihood=-108.62425897161302
Iteration 99: 108.62425897161302
Likelihood=-88.00025353306226
Iteration 50: 88.00025353306226
Likelihood=-95.18166515570383
Iteration 33: 95.18166515570383
Likelihood=-99.01201179696007
Likelihood=-108.63531732695513
Iteration 75: 108.63531732695513
Likelihood=-108.62236777564603
Iteration 100: 108.62236777564603
Likelihood=-87.99547731646814
Iteration 51: 87.99547731646814
Likelihood=-95.07556429932478
Iteration 34: 95.07556429932478
Likelihood=-99.00751147783046
Iteration 78: 99.00751147783046
Likelihood=-87.99240425306648
Iteration 52: 87.99240425306648
Likelihood=-108.63503353547468
Iteration 76: 108.63503353547468
Likelihood=-108.61960064079074
Iteration 101: 108.61960064079074
Likelihood=-87.9891395638676
Iteration 53: 87.9891395638676
Likelihood=-95.00576989407952
Iteration 35: 95.00576989407952
Likelihood=-99.00664347654833
Iteration 79: 99.00664347654833
Likelihood=-108.63460641507754
Iteration 77: 108.63460641507754
Likelihood=-108.61690306718744
Iteration 102: 108.61690306718744
Likelihood=-87.98782288415917
Iteration 54: 87.98782288415917
Likelihood=-94.92065241926468
Iteration 36: 94.92065241926468
Likelihood=-99.00587465722549
Iteration 80: 99.00587465722549
Likelihood=-108.63416256196291
Iteration 78: 108.63416256196291
Likelihood=-87.98646194200127
Iteration 55: 87.98646194200127
Likelihood=-108.61032502439798
Iteration 103: 108.61032502439798
Likelihood=-94.84317666260826
Iteration 37: 94.84317666260826
Likelihood=-87.98515200959037
Iteration 56: 87.98515200959037
Likelihood=-99.00524202157868
Iteration 81: 99.00524202157868
Likelihood=-108.63367516104996
Iteration 79: 108.63367516104996
Likelihood=-108.60586572607397
Iteration 104: 108.60586572607397
Likelihood=-87.98384194793366
Iteration 57: 87.98384194793366
Likelihood=-94.78149693091216
Iteration 38: 94.78149693091216
Likelihood=-99.00430676805411
Iteration 82: 99.00430676805411
Likelihood=-108.63319587951771
Iteration 80: 108.63319587951771
Likelihood=-108.60173867214971
Iteration 105: 108.60173867214971
Likelihood=-87.98191606152541
Iteration 58: 87.98191606152541
Likelihood=-94.73787005586819
Iteration 39: 94.73787005586819
Likelihood=-87.97840387211123
Iteration 59: 87.97840387211123
Likelihood=-99.00320763233681
Iteration 83: 99.00320763233681
Likelihood=-108.59522533432224
Iteration 106: 108.59522533432224
Likelihood=-108.6328638032699
Iteration 81: 108.6328638032699
Likelihood=-87.97608252347044
Iteration 60: 87.97608252347044
Likelihood=-94.70284760372296
Iteration 40: 94.70284760372296
Likelihood=-108.58538062930408
Iteration 107: 108.58538062930408
Likelihood=-99.00195264624685
Iteration 84: 99.00195264624685
Likelihood=-108.63260217277416
Iteration 82: 108.63260217277416
Likelihood=-87.96953821590428
Iteration 61: 87.96953821590428
Likelihood=-94.6792618649299
Iteration 41: 94.6792618649299
Likelihood=-108.57351151823548
Iteration 108: 108.57351151823548
Likelihood=-87.9666102435137
Iteration 62: 87.9666102435137
Likelihood=-99.00120232905782
Iteration 85: 99.00120232905782
Likelihood=-108.63243801414394
Iteration 83: 108.63243801414394
Likelihood=-94.66264064423417
Iteration 42: 94.66264064423417
Likelihood=-87.96354622884522
Iteration 63: 87.96354622884522
Likelihood=-108.5704006440298
Iteration 109: 108.5704006440298
Likelihood=-108.63233159010426
Iteration 84: 108.63233159010426
Likelihood=-99.0007375213922
Iteration 86: 99.0007375213922
Likelihood=-87.96402931189981
Likelihood=-94.65504023887496
Iteration 43: 94.65504023887496
Likelihood=-147.36935243327417
Iteration 0: 147.36935243327417
Iteration 1: 147.36935243327417
Likelihood=-108.67129917716751
Likelihood=-87.96171642758098
Iteration 64: 87.96171642758098
Likelihood=-99.00046709235292
Iteration 87: 99.00046709235292
Likelihood=-94.64894435609234
Iteration 44: 94.64894435609234
Likelihood=-87.96000135954634
Iteration 65: 87.96000135954634
Likelihood=-108.56228119603117
Iteration 110: 108.56228119603117
Likelihood=-141.70365132999706
Iteration 2: 141.70365132999706
Likelihood=-99.00031603074298
Iteration 88: 99.00031603074298
Likelihood=-87.95825610770451
Iteration 66: 87.95825610770451
Likelihood=-94.6417041308086
Iteration 45: 94.6417041308086
Likelihood=-108.54993004290293
Iteration 111: 108.54993004290293
Likelihood=-137.07247028994485
Iteration 3: 137.07247028994485
Likelihood=-99.00010821472657
Iteration 89: 99.00010821472657
Likelihood=-87.9553017361817
Iteration 67: 87.9553017361817
Likelihood=-94.6300306941879
Iteration 46: 94.6300306941879
Likelihood=-108.53596669655659
Iteration 112: 108.53596669655659
Likelihood=-87.95210894811403
Iteration 68: 87.95210894811403
Likelihood=-133.0192431795341
Likelihood=-98.99980798259007
Iteration 90: 98.99980798259007
Likelihood=-94.62229841382378
Iteration 47: 94.62229841382378
Likelihood=-87.94771842864071
Iteration 69: 87.94771842864071
Likelihood=-108.52284494171985
Iteration 113: 108.52284494171985
Likelihood=-121.19427845138641
Iteration 4: 121.19427845138641
Likelihood=-98.99962047827741
Iteration 91: 98.99962047827741
Likelihood=-87.94440682526805
Iteration 70: 87.94440682526805
Likelihood=-94.60944215375115
Iteration 48: 94.60944215375115
Likelihood=-108.52048071563956
Iteration 114: 108.52048071563956
Likelihood=-87.94093533780712
Iteration 71: 87.94093533780712
Likelihood=-118.80193225862129
Iteration 5: 118.80193225862129
Likelihood=-98.99941907154471
Iteration 92: 98.99941907154471
Likelihood=-94.60386100174792
Iteration 49: 94.60386100174792
Likelihood=-87.9336909469743
Iteration 72: 87.9336909469743
Likelihood=-108.51550437364769
Iteration 115: 108.51550437364769
Likelihood=-116.5284777370085
Iteration 6: 116.5284777370085
Likelihood=-98.99927882167806
Iteration 93: 98.99927882167806
Likelihood=-87.92565252177474
Likelihood=-94.59885990944953
Iteration 50: 94.59885990944953
Likelihood=-108.51376647749211
Iteration 116: 108.51376647749211
Likelihood=-87.86464535127605
Likelihood=-114.35628312164039
Iteration 7: 114.35628312164039
Likelihood=-98.9991048683155
Iteration 94: 98.9991048683155
Likelihood=-94.59433359450988
Iteration 51: 94.59433359450988
Likelihood=-108.51142513886295
Iteration 117: 108.51142513886295
Likelihood=-94.99325524101525
Likelihood=-98.9989456125894
Iteration 95: 98.9989456125894
Likelihood=-112.31251755920863
Likelihood=-94.58907463957804
Iteration 52: 94.58907463957804
Likelihood=-87.90860489693439
Likelihood=-108.5140050645724
Likelihood=-87.84154903388486
Iteration 73: 87.84154903388486
Likelihood=-98.99865384606167
Iteration 96: 98.99865384606167
Likelihood=-106.4966437561542
Iteration 8: 106.4966437561542
Likelihood=-94.58458212775416
Iteration 53: 94.58458212775416
Likelihood=-108.51038945053892
Iteration 118: 108.51038945053892
Likelihood=-87.84408068102894
Likelihood=-98.99839005632666
Iteration 97: 98.99839005632666
Likelihood=-94.57914895685448
Iteration 54: 94.57914895685448
Likelihood=-105.43397005243209
Iteration 9: 105.43397005243209
Likelihood=-87.84005520075345
Iteration 74: 87.84005520075345
Likelihood=-108.50899509773157
Iteration 119: 108.50899509773157
Likelihood=-98.99830749246678
Iteration 98: 98.99830749246678
Likelihood=-94.57551713097047
Likelihood=-87.8232621852645
Iteration 75: 87.8232621852645
Iteration 55: 94.57551713097047
Likelihood=-104.50421771997074
Iteration 10: 104.50421771997074
Likelihood=-108.50669454628455
Iteration 120: 108.50669454628455
Likelihood=-87.79577270348376
Iteration 76: 87.79577270348376
Likelihood=-162.58643916873726
Iteration 0: 162.58643916873726
Iteration 1: 162.58643916873726
Likelihood=-103.7300381066734
Iteration 11: 103.7300381066734
Likelihood=-108.50568986109883
Iteration 121: 108.50568986109883
Likelihood=-87.75758645808132
Iteration 77: 87.75758645808132
Likelihood=-155.27601298264318
Iteration 2: 155.27601298264318
Likelihood=-94.56874325814547
Iteration 56: 94.56874325814547
Likelihood=-102.98341166558947
Iteration 12: 102.98341166558947
Likelihood=-87.70684444881599
Iteration 78: 87.70684444881599
Likelihood=-108.50482504531601
Iteration 122: 108.50482504531601
Likelihood=-87.67921421922188
Iteration 79: 87.67921421922188
Likelihood=-149.56744797584224
Iteration 3: 149.56744797584224
Likelihood=-94.56056996792775
Iteration 57: 94.56056996792775
Likelihood=-102.33824392018306
Iteration 13: 102.33824392018306
Likelihood=-108.5044802970018
Iteration 123: 108.5044802970018
Likelihood=-87.65929465805628
Iteration 80: 87.65929465805628
Likelihood=-144.92656696883185
Iteration 4: 144.92656696883185
Likelihood=-94.55318898910537
Iteration 58: 94.55318898910537
Likelihood=-101.74044622502328
Iteration 14: 101.74044622502328
Likelihood=-108.50411924913759
Iteration 124: 108.50411924913759
Likelihood=-87.6508429848189
Iteration 81: 87.6508429848189
Likelihood=-87.64041666293086
Iteration 82: 87.64041666293086
Likelihood=-140.8735258535816
Likelihood=-94.5413877161042
Iteration 59: 94.5413877161042
Likelihood=-101.16979925124149
Iteration 15: 101.16979925124149
Likelihood=-108.50356090289714
Iteration 125: 108.50356090289714
Likelihood=-87.64339599595328
Likelihood=-130.30535893961232
Likelihood=-94.54756695783944
Iteration 5: 130.30535893961232
Likelihood=-108.50549449179869
Likelihood=-100.68195749914752
Iteration 16: 100.68195749914752
Likelihood=-87.63842712294199
Iteration 83: 87.63842712294199
Likelihood=-94.53754929647333
Iteration 60: 94.53754929647333
Likelihood=-87.63650878472706
Iteration 84: 87.63650878472706
Likelihood=-127.91854295327157
Likelihood=-108.50337251623989
Iteration 6: 127.91854295327157
Iteration 126: 108.50337251623989
Likelihood=-100.21448966186337
Iteration 17: 100.21448966186337
Likelihood=-87.63453813924522
Iteration 85: 87.63453813924522
Likelihood=-94.52964882270561
Iteration 61: 94.52964882270561
Likelihood=-108.50291066728808
Iteration 127: 108.50291066728808
Likelihood=-99.83502654681871
Iteration 18: 99.83502654681871
Likelihood=-126.10523020649185
Iteration 7: 126.10523020649185
Likelihood=-87.63145686305819
Iteration 86: 87.63145686305819
Likelihood=-94.52544131386504
Iteration 62: 94.52544131386504
Likelihood=-108.50253020290063
Iteration 128: 108.50253020290063
Likelihood=-87.62852745386688
Iteration 87: 87.62852745386688
Likelihood=-99.48893614492667
Iteration 19: 99.48893614492667
Likelihood=-124.18433042208552
Iteration 8: 124.18433042208552
Likelihood=-87.62630652504642
Iteration 88: 87.62630652504642
Likelihood=-94.52283030933229
Iteration 63: 94.52283030933229
Likelihood=-108.50197728967437
Iteration 129: 108.50197728967437
Likelihood=-99.21538311553734
Iteration 20: 99.21538311553734
Likelihood=-122.36709364035572
Iteration 9: 122.36709364035572
Likelihood=-87.62403509626903
Iteration 89: 87.62403509626903
Likelihood=-94.5206281121799
Iteration 64: 94.5206281121799
Likelihood=-108.50148332128406
Iteration 130: 108.50148332128406
Likelihood=-87.62339905371081
Likelihood=-99.00219322812866
Iteration 90: 87.62339905371081
Iteration 21: 99.00219322812866
Likelihood=-120.73798092665346
Iteration 10: 120.73798092665346
Likelihood=-94.51944033648155
Iteration 65: 94.51944033648155
Likelihood=-87.62227974540576
Iteration 91: 87.62227974540576
Likelihood=-108.50155819702023
Likelihood=-98.8025310989348
Iteration 22: 98.8025310989348
Likelihood=-119.09210633538335
Iteration 11: 119.09210633538335
Likelihood=-87.6219989985698
Iteration 92: 87.6219989985698
Likelihood=-94.51296281902194
Iteration 66: 94.51296281902194
Likelihood=-108.50125635609291
Iteration 131: 108.50125635609291
Likelihood=-98.63948915713529
Iteration 23: 98.63948915713529
Likelihood=-87.621792287231
Iteration 93: 87.621792287231
Likelihood=-117.74099796427359
Iteration 12: 117.74099796427359
Likelihood=-94.51268859145115
Likelihood=-108.5009683115118
Iteration 132: 108.5009683115118
Likelihood=-87.62178127055283
Likelihood=-98.48880416171173
Iteration 24: 98.48880416171173
Likelihood=-116.58805892805033
Iteration 13: 116.58805892805033
Likelihood=-87.62168809669951
Iteration 94: 87.62168809669951
Likelihood=-94.51030587211758
Iteration 67: 94.51030587211758
Likelihood=-108.50075004658538
Iteration 133: 108.50075004658538
Likelihood=-98.36780508879183
Iteration 25: 98.36780508879183
Likelihood=-87.62162052432923
Iteration 95: 87.62162052432923
Likelihood=-115.5244245714276
Iteration 14: 115.5244245714276
Likelihood=-94.50596525101255
Iteration 68: 94.50596525101255
Likelihood=-108.50048380673067
Iteration 134: 108.50048380673067
Likelihood=-153.3738548585801
Iteration 0: 153.3738548585801
Iteration 1: 153.3738548585801
Likelihood=-98.27888299012915
Iteration 26: 98.27888299012915
Likelihood=-114.67507843986488
Iteration 15: 114.67507843986488
Likelihood=-140.39460541155563
Iteration 2: 140.39460541155563
Likelihood=-94.50076679016475
Iteration 69: 94.50076679016475
Likelihood=-108.50014521642314
Iteration 135: 108.50014521642314
Likelihood=-98.19065327477355
Iteration 27: 98.19065327477355
Likelihood=-129.85692908287754
Iteration 3: 129.85692908287754
Likelihood=-113.865650284832
Iteration 16: 113.865650284832
Likelihood=-94.49642677379724
Iteration 70: 94.49642677379724
Likelihood=-108.49986045760203
Iteration 136: 108.49986045760203
Likelihood=-122.04515243648076
Iteration 4: 122.04515243648076
Likelihood=-98.11870071779899
Iteration 28: 98.11870071779899
Likelihood=-113.15608272946956
Iteration 17: 113.15608272946956
Likelihood=-94.49322191002534
Iteration 71: 94.49322191002534
Likelihood=-116.63176539330117
Iteration 5: 116.63176539330117
Likelihood=-108.49958575928137
Iteration 137: 108.49958575928137
Likelihood=-98.0651162687515
Iteration 29: 98.0651162687515
Likelihood=-113.12500109654783
Iteration 6: 113.12500109654783
Likelihood=-112.53604645445999
Iteration 18: 112.53604645445999
Likelihood=-94.48849801369623
Iteration 72: 94.48849801369623
Likelihood=-108.4990435897155
Iteration 138: 108.4990435897155
Likelihood=-98.01853416159786
Iteration 30: 98.01853416159786
Likelihood=-110.73044938615112
Iteration 7: 110.73044938615112
Likelihood=-111.94878020764966
Iteration 19: 111.94878020764966
Likelihood=-94.48251101013143
Iteration 73: 94.48251101013143
Likelihood=-108.49865250708734
Iteration 139: 108.49865250708734
Likelihood=-108.90807930701632
Iteration 8: 108.90807930701632
Likelihood=-97.97587942259406
Iteration 31: 97.97587942259406
Likelihood=-107.34538666731646
Iteration 9: 107.34538666731646
Likelihood=-111.39525251002904
Iteration 20: 111.39525251002904
Likelihood=-94.47861742776391
Iteration 74: 94.47861742776391
Likelihood=-108.4982209084946
Iteration 140: 108.4982209084946
Likelihood=-97.94487572313793
Iteration 32: 97.94487572313793
Likelihood=-106.01959481424771
Iteration 10: 106.01959481424771
Likelihood=-110.89984621350904
Iteration 21: 110.89984621350904
Likelihood=-94.47491126551245
Iteration 75: 94.47491126551245
Likelihood=-108.49771854007957
Iteration 141: 108.49771854007957
Likelihood=-104.8033621960101
Iteration 11: 104.8033621960101
Likelihood=-97.91711808175592
Iteration 33: 97.91711808175592
Likelihood=-94.47066652268204
Iteration 76: 94.47066652268204
Likelihood=-110.4528958128544
Iteration 22: 110.4528958128544
Likelihood=-103.74801728684409
Iteration 12: 103.74801728684409
Likelihood=-108.49706920356559
Iteration 142: 108.49706920356559
Likelihood=-97.8968826879056
Iteration 34: 97.8968826879056
Likelihood=-102.832388829894
Iteration 13: 102.832388829894
Likelihood=-94.46997946978945
Iteration 77: 94.46997946978945
Likelihood=-110.05340967510507
Iteration 23: 110.05340967510507
Likelihood=-108.4963702273321
Iteration 143: 108.4963702273321
Likelihood=-97.87769167098158
Iteration 35: 97.87769167098158
Likelihood=-102.02300269397037
Iteration 14: 102.02300269397037
Likelihood=-94.46755598316763
Iteration 78: 94.46755598316763
Likelihood=-109.74194047388322
Iteration 24: 109.74194047388322
Likelihood=-108.49541506056953
Iteration 144: 108.49541506056953
Likelihood=-101.40872698740826
Iteration 15: 101.40872698740826
Likelihood=-97.85727539857078
Iteration 36: 97.85727539857078
Likelihood=-100.91176913525929
Iteration 16: 100.91176913525929
Likelihood=-94.46685773563705
Iteration 79: 94.46685773563705
Likelihood=-109.44439899266436
Iteration 25: 109.44439899266436
Likelihood=-108.4947523778094
Iteration 145: 108.4947523778094
Likelihood=-97.83522012473267
Iteration 37: 97.83522012473267
Likelihood=-100.4993708009359
Iteration 17: 100.4993708009359
Likelihood=-94.46503855518773
Iteration 80: 94.46503855518773
Likelihood=-109.18164485247115
Iteration 26: 109.18164485247115
Likelihood=-108.49398046733778
Iteration 146: 108.49398046733778
Likelihood=-100.17637349954299
Iteration 18: 100.17637349954299
Likelihood=-97.8115228522783
Iteration 38: 97.8115228522783
Likelihood=-94.4647668925274
Iteration 81: 94.4647668925274
Likelihood=-99.92219572991158
Iteration 19: 99.92219572991158
Likelihood=-108.49340631105443
Iteration 147: 108.49340631105443
Likelihood=-108.95647085863077
Iteration 27: 108.95647085863077
Likelihood=-97.7837797645491
Iteration 39: 97.7837797645491
Likelihood=-99.7329607150654
Iteration 20: 99.7329607150654
Likelihood=-94.46249168174785
Iteration 82: 94.46249168174785
Likelihood=-108.49248623816818
Iteration 148: 108.49248623816818
Likelihood=-108.76542924528488
Iteration 28: 108.76542924528488
Likelihood=-99.58823910762855
Iteration 21: 99.58823910762855
Likelihood=-97.75488905286053
Iteration 40: 97.75488905286053
Likelihood=-94.46137542166154
Iteration 83: 94.46137542166154
Likelihood=-108.49142031593206
Iteration 149: 108.49142031593206
Likelihood=-108.57348766414079
Likelihood=-99.46930560167841
Iteration 29: 108.57348766414079
Iteration 22: 99.46930560167841
Likelihood=-97.75307709095394
Likelihood=-99.39437328657996
Iteration 23: 99.39437328657996
Likelihood=-94.46016667407982
Iteration 84: 94.46016667407982
Likelihood=-108.4900612697172
Iteration 150: 108.4900612697172
Likelihood=-108.41832193726512
Iteration 30: 108.41832193726512
Likelihood=-97.7410615394737
Iteration 41: 97.7410615394737
Likelihood=-99.32127049363565
Iteration 24: 99.32127049363565
Likelihood=-94.45870469515692
Iteration 85: 94.45870469515692
Likelihood=-108.48826735292415
Iteration 151: 108.48826735292415
Likelihood=-108.35550049015116
Iteration 31: 108.35550049015116
Likelihood=-99.27659463213072
Iteration 25: 99.27659463213072
Likelihood=-97.73156404605984
Iteration 42: 97.73156404605984
Likelihood=-99.22420814232972
Iteration 26: 99.22420814232972
Likelihood=-94.46703367355721
Likelihood=-108.48665854967066
Iteration 152: 108.48665854967066
Likelihood=-108.21972757208442
Iteration 32: 108.21972757208442
Likelihood=-97.71886073641228
Iteration 43: 97.71886073641228
Likelihood=-99.20043855854355
Iteration 27: 99.20043855854355
Likelihood=-94.45793332490922
Iteration 86: 94.45793332490922
Likelihood=-108.4840430057657
Iteration 153: 108.4840430057657
Likelihood=-108.11088220795938
Iteration 33: 108.11088220795938
Likelihood=-99.18728169846145
Iteration 28: 99.18728169846145
Likelihood=-97.70783010220934
Iteration 44: 97.70783010220934
Likelihood=-94.4564323589958
Iteration 87: 94.4564323589958
Likelihood=-99.17603252544778
Iteration 29: 99.17603252544778
Likelihood=-108.48179120626757
Iteration 154: 108.48179120626757
Likelihood=-108.02805785797406
Iteration 34: 108.02805785797406
Likelihood=-97.6936395098736
Iteration 45: 97.6936395098736
Likelihood=-99.14584417986893
Iteration 30: 99.14584417986893
Likelihood=-94.45543184394472
Iteration 88: 94.45543184394472
Likelihood=-108.4795064069375
Iteration 155: 108.4795064069375
Likelihood=-107.96291019034304
Iteration 35: 107.96291019034304
Likelihood=-99.1181224851927
Iteration 31: 99.1181224851927
Likelihood=-97.68479948446368
Iteration 46: 97.68479948446368
Likelihood=-94.45480086723266
Iteration 89: 94.45480086723266
Likelihood=-99.11577135498948
Likelihood=-108.48005206764515
Likelihood=-107.91717801854467
Iteration 36: 107.91717801854467
Likelihood=-97.6743615066225
Iteration 47: 97.6743615066225
Likelihood=-99.10193305927719
Iteration 32: 99.10193305927719
Likelihood=-94.45436389073186
Iteration 90: 94.45436389073186
Likelihood=-108.47819291408209
Iteration 156: 108.47819291408209
Likelihood=-107.88019401974537
Iteration 37: 107.88019401974537
Likelihood=-99.0715167975007
Iteration 33: 99.0715167975007
Likelihood=-97.67021406872502
Iteration 48: 97.67021406872502
Likelihood=-94.45394856035928
Iteration 91: 94.45394856035928
Likelihood=-108.47605307005104
Iteration 157: 108.47605307005104
Likelihood=-99.06216372719375
Iteration 34: 99.06216372719375
Likelihood=-107.85587143970552
Iteration 38: 107.85587143970552
Likelihood=-97.66466437452667
Iteration 49: 97.66466437452667
Likelihood=-99.0542861415252
Iteration 35: 99.0542861415252
Likelihood=-94.45367671290812
Iteration 92: 94.45367671290812
Likelihood=-108.47420349600912
Iteration 158: 108.47420349600912
Likelihood=-107.84001905984809
Iteration 39: 107.84001905984809
Likelihood=-99.04816207786945
Iteration 36: 99.04816207786945
Likelihood=-97.66513798503328
Likelihood=-94.45328004590647
Iteration 93: 94.45328004590647
Likelihood=-108.4726657603936
Iteration 159: 108.4726657603936
Likelihood=-99.03513491596773
Iteration 37: 99.03513491596773
Likelihood=-107.80323986386281
Iteration 40: 107.80323986386281
Likelihood=-97.66200872132009
Iteration 50: 97.66200872132009
Likelihood=-99.02026444910511
Iteration 38: 99.02026444910511
Likelihood=-94.45303799865228
Iteration 94: 94.45303799865228
Likelihood=-108.47428004444455
Likelihood=-107.7820412240147
Iteration 41: 107.7820412240147
Likelihood=-99.01035897910596
Iteration 39: 99.01035897910596
Likelihood=-97.65891924424824
Iteration 51: 97.65891924424824
Likelihood=-94.45272831526731
Iteration 95: 94.45272831526731
Likelihood=-108.47208105353953
Iteration 160: 108.47208105353953
Likelihood=-98.99808731749397
Iteration 40: 98.99808731749397
Likelihood=-107.76425959641095
Iteration 42: 107.76425959641095
Likelihood=-97.65670562028575
Iteration 52: 97.65670562028575
Likelihood=-98.99636563031272
Iteration 41: 98.99636563031272
Likelihood=-94.45219273755215
Iteration 96: 94.45219273755215
Likelihood=-108.47181842308062
Iteration 161: 108.47181842308062
Likelihood=-107.7449456332483
Iteration 43: 107.7449456332483
Likelihood=-97.65564344728767
Iteration 53: 97.65564344728767
Likelihood=-98.99511086564232
Iteration 42: 98.99511086564232
Likelihood=-94.45178764755906
Iteration 97: 94.45178764755906
Likelihood=-108.47096967389939
Iteration 162: 108.47096967389939
Likelihood=-98.99346479686581
Iteration 43: 98.99346479686581
Likelihood=-107.74563172500228
Likelihood=-97.65411797225867
Iteration 54: 97.65411797225867
Likelihood=-94.45227139782874
Likelihood=-98.99360031097042
Likelihood=-108.47013594506326
Iteration 163: 108.47013594506326
Likelihood=-107.73573289920495
Iteration 44: 107.73573289920495
Likelihood=-97.65335241044951
Iteration 55: 97.65335241044951
Likelihood=-98.99257012456903
Iteration 44: 98.99257012456903
Likelihood=-94.45162614268959
Iteration 98: 94.45162614268959
Likelihood=-108.46910022891669
Iteration 164: 108.46910022891669
Likelihood=-107.72176929332801
Iteration 45: 107.72176929332801
Likelihood=-98.99137450670761
Iteration 45: 98.99137450670761
Likelihood=-97.65262395008372
Iteration 56: 97.65262395008372
Likelihood=-94.45141491117522
Iteration 99: 94.45141491117522
Likelihood=-98.99000718340766
Iteration 46: 98.99000718340766
Likelihood=-108.46852784368954
Iteration 165: 108.46852784368954
Likelihood=-107.71320286377862
Iteration 46: 107.71320286377862
Likelihood=-97.65065546139202
Iteration 57: 97.65065546139202
Likelihood=-98.98693694129427
Iteration 47: 98.98693694129427
Likelihood=-94.45124477235927
Iteration 100: 94.45124477235927
Likelihood=-108.4682038738755
Iteration 166: 108.4682038738755
Likelihood=-107.69517577779311
Iteration 47: 107.69517577779311
Likelihood=-98.98404024107741
Iteration 48: 98.98404024107741
Likelihood=-97.65089834316954
Likelihood=-94.45091951811615
Iteration 101: 94.45091951811615
Likelihood=-108.46805609967774
Iteration 167: 108.46805609967774
Likelihood=-98.97831367302231
Iteration 49: 98.97831367302231
Likelihood=-107.72725330969762
Likelihood=-97.64937318012464
Iteration 58: 97.64937318012464
Likelihood=-98.97307343609269
Iteration 50: 98.97307343609269
Likelihood=-94.4507131197327
Iteration 102: 94.4507131197327
Likelihood=-108.46790122388218
Iteration 168: 108.46790122388218
Likelihood=-107.69267082103971
Iteration 48: 107.69267082103971
Likelihood=-98.9708110602636
Iteration 51: 98.9708110602636
Likelihood=-97.64771339078483
Iteration 59: 97.64771339078483
Likelihood=-94.45060080008152
Iteration 103: 94.45060080008152
Likelihood=-108.46780700879268
Iteration 169: 108.46780700879268
Likelihood=-98.96891325059846
Iteration 52: 98.96891325059846
Likelihood=-107.69032995142739
Iteration 49: 107.69032995142739
Likelihood=-97.64615185513554
Iteration 60: 97.64615185513554
Likelihood=-98.96684805756199
Iteration 53: 98.96684805756199
Likelihood=-156.42731468401323
Iteration 0: 156.42731468401323
Iteration 1: 156.42731468401323
Likelihood=-94.450472604592
Iteration 104: 94.450472604592
Likelihood=-107.68382069816595
Iteration 50: 107.68382069816595
Likelihood=-98.96531710665677
Iteration 54: 98.96531710665677
Likelihood=-97.64462499596765
Iteration 61: 97.64462499596765
Likelihood=-147.00040892762135
Iteration 2: 147.00040892762135
Likelihood=-94.45041286314523
Iteration 105: 94.45041286314523
Likelihood=-98.96287142107903
Iteration 55: 98.96287142107903
Likelihood=-107.6765273026884
Iteration 51: 107.6765273026884
Likelihood=-97.6424392217233
Iteration 62: 97.6424392217233
Likelihood=-151.7861371683885
Iteration 0: 151.7861371683885
Iteration 1: 151.7861371683885
Likelihood=-98.96012135165931
Iteration 56: 98.96012135165931
Likelihood=-139.65223027844058
Iteration 3: 139.65223027844058
Likelihood=-107.67457299527294
Iteration 52: 107.67457299527294
Likelihood=-97.63542349947915
Iteration 63: 97.63542349947915
Likelihood=-98.95276566507846
Iteration 57: 98.95276566507846
Likelihood=-145.82708968385128
Iteration 2: 145.82708968385128
Likelihood=-134.10576385409382
Iteration 4: 134.10576385409382
Likelihood=-98.94864015567937
Iteration 58: 98.94864015567937
Likelihood=-107.6674418641534
Iteration 53: 107.6674418641534
Likelihood=-97.62817891393588
Iteration 64: 97.62817891393588
Likelihood=-141.3561440892593
Iteration 3: 141.3561440892593
Likelihood=-98.94472842591341
Iteration 59: 98.94472842591341
Likelihood=-129.78659850978931
Iteration 5: 129.78659850978931
Likelihood=-107.66618062753916
Iteration 54: 107.66618062753916
Likelihood=-97.62188599281946
Iteration 65: 97.62188599281946
Likelihood=-98.94243740616353
Iteration 60: 98.94243740616353
Likelihood=-137.81515141773977
Iteration 4: 137.81515141773977
Likelihood=-126.30001920205436
Iteration 6: 126.30001920205436
Likelihood=-98.94179639086666
Iteration 61: 98.94179639086666
Likelihood=-107.66373039654609
Iteration 55: 107.66373039654609
Likelihood=-97.61641954413915
Iteration 66: 97.61641954413915
Likelihood=-98.94146493885292
Iteration 62: 98.94146493885292
Likelihood=-134.7276844651089
Likelihood=-123.43004068216577
Iteration 7: 123.43004068216577
Likelihood=-107.66827599470682
Likelihood=-97.6130155978778
Iteration 67: 97.6130155978778
Likelihood=-98.94059339844934
Iteration 63: 98.94059339844934
Likelihood=-121.00826425415998
Iteration 8: 121.00826425415998
Likelihood=-125.975863683469
Iteration 5: 125.975863683469
Likelihood=-98.94013411193094
Iteration 64: 98.94013411193094
Likelihood=-107.66222071974929
Iteration 56: 107.66222071974929
Likelihood=-97.61043143074261
Iteration 68: 97.61043143074261
Likelihood=-98.93886287651581
Iteration 65: 98.93886287651581
Likelihood=-118.84985189250628
Iteration 9: 118.84985189250628
Likelihood=-124.18347034149949
Iteration 6: 124.18347034149949
Likelihood=-107.65864967202636
Iteration 57: 107.65864967202636
Likelihood=-97.60884061507072
Iteration 69: 97.60884061507072
Likelihood=-98.93806117812309
Iteration 66: 98.93806117812309
Likelihood=-116.96408066828407
Iteration 10: 116.96408066828407
Likelihood=-122.47948442176384
Iteration 7: 122.47948442176384
Likelihood=-98.93761089539541
Iteration 67: 98.93761089539541
Likelihood=-107.65528487156426
Iteration 58: 107.65528487156426
Likelihood=-97.60634135221581
Iteration 70: 97.60634135221581
Likelihood=-98.93673254779281
Iteration 68: 98.93673254779281
Likelihood=-115.30008972975166
Iteration 11: 115.30008972975166
Likelihood=-107.65262499072897
Iteration 59: 107.65262499072897
Likelihood=-120.76315270836746
Iteration 8: 120.76315270836746
Likelihood=-97.60536265899218
Iteration 71: 97.60536265899218
Likelihood=-98.93766947229246
Likelihood=-113.80023942084986
Iteration 12: 113.80023942084986
Likelihood=-107.65309038131572
Likelihood=-98.93622851945908
Iteration 69: 98.93622851945908
Likelihood=-119.13643981814765
Iteration 9: 119.13643981814765
Likelihood=-97.60185330686588
Iteration 72: 97.60185330686588
Likelihood=-98.93534637569506
Iteration 70: 98.93534637569506
Likelihood=-112.5236527386556
Iteration 13: 112.5236527386556
Likelihood=-107.65152343349357
Iteration 60: 107.65152343349357
Likelihood=-117.6086134042655
Iteration 10: 117.6086134042655
Likelihood=-97.60083600184241
Iteration 73: 97.60083600184241
Likelihood=-98.93448925779818
Iteration 71: 98.93448925779818
Likelihood=-111.39785790762724
Iteration 14: 111.39785790762724
Likelihood=-107.64955421185515
Iteration 61: 107.64955421185515
Likelihood=-98.93207697953912
Iteration 72: 98.93207697953912
Likelihood=-97.6000184918919
Iteration 74: 97.6000184918919
Likelihood=-116.13272735519513
Likelihood=-98.92813754874271
Iteration 73: 98.92813754874271
Likelihood=-110.43849877256802
Iteration 15: 110.43849877256802
Likelihood=-107.6471478847606
Iteration 62: 107.6471478847606
Likelihood=-97.59881318729704
Iteration 75: 97.59881318729704
Likelihood=-111.86969042379872
Iteration 11: 111.86969042379872
Likelihood=-98.91785872856363
Likelihood=-109.68664468992398
Iteration 16: 109.68664468992398
Likelihood=-107.64465228538316
Iteration 63: 107.64465228538316
Likelihood=-97.59641819537401
Iteration 76: 97.59641819537401
Likelihood=-99.19172294524687
Likelihood=-110.99888590575053
Iteration 12: 110.99888590575053
Likelihood=-109.00699474533161
Iteration 17: 109.00699474533161
Likelihood=-98.90565707300621
Likelihood=-107.64223045418656
Iteration 64: 107.64223045418656
Likelihood=-97.5967525036324
Likelihood=-110.17032636584969
Iteration 13: 110.17032636584969
Likelihood=-98.90177918329195
Iteration 74: 98.90177918329195
Likelihood=-108.4702551546635
Iteration 18: 108.4702551546635
Likelihood=-107.63996386958387
Iteration 65: 107.63996386958387
Likelihood=-97.59529510933856
Iteration 77: 97.59529510933856
Likelihood=-98.883868227842
Iteration 75: 98.883868227842
Likelihood=-109.38020799197747
Iteration 14: 109.38020799197747
Likelihood=-108.05595602129576
Iteration 19: 108.05595602129576
Likelihood=-98.86918127466019
Likelihood=-107.63731244757554
Iteration 66: 107.63731244757554
Likelihood=-97.594141567518
Iteration 78: 97.594141567518
Likelihood=-108.63627501518509
Iteration 15: 108.63627501518509
Likelihood=-98.82112539197155
Iteration 76: 98.82112539197155
Likelihood=-107.68434945340064
Iteration 20: 107.68434945340064
Likelihood=-107.63418354645361
Iteration 67: 107.63418354645361
Likelihood=-97.59320887503347
Iteration 79: 97.59320887503347
Likelihood=-98.76162497784021
Iteration 77: 98.76162497784021
Likelihood=-107.96995705765546
Iteration 16: 107.96995705765546
Likelihood=-107.38735462457876
Iteration 21: 107.38735462457876
Likelihood=-98.73565310487713
Iteration 78: 98.73565310487713
Likelihood=-107.63269429954396
Iteration 68: 107.63269429954396
Likelihood=-97.59246225010531
Iteration 80: 97.59246225010531
Likelihood=-107.33233970318496
Iteration 17: 107.33233970318496
Likelihood=-98.7018054358413
Iteration 79: 98.7018054358413
Likelihood=-107.14767027766972
Iteration 22: 107.14767027766972
Likelihood=-107.63122003159793
Iteration 69: 107.63122003159793
Likelihood=-97.59171571155235
Iteration 81: 97.59171571155235
Likelihood=-98.68720365606487
Iteration 80: 98.68720365606487
Likelihood=-106.75823183091315
Iteration 18: 106.75823183091315
Likelihood=-106.95575973950226
Iteration 23: 106.95575973950226
Likelihood=-107.62943616195642
Iteration 70: 107.62943616195642
Likelihood=-98.67980403804748
Iteration 81: 98.67980403804748
Likelihood=-97.59042812868559
Iteration 82: 97.59042812868559
Likelihood=-106.25667010534397
Iteration 19: 106.25667010534397
Likelihood=-98.67448892995519
Iteration 82: 98.67448892995519
Likelihood=-106.8142765137857
Iteration 24: 106.8142765137857
Likelihood=-107.62870418833654
Iteration 71: 107.62870418833654
Likelihood=-97.58974461580887
Iteration 83: 97.58974461580887
Likelihood=-98.6706261695188
Iteration 83: 98.6706261695188
Likelihood=-105.79297858669146
Iteration 20: 105.79297858669146
Likelihood=-106.6800105762785
Iteration 25: 106.6800105762785
Likelihood=-107.62683436159253
Iteration 72: 107.62683436159253
Likelihood=-98.66728404780461
Iteration 84: 98.66728404780461
Likelihood=-97.58926842747947
Iteration 84: 97.58926842747947
Likelihood=-105.40506988021279
Iteration 21: 105.40506988021279
Likelihood=-106.56878314078574
Iteration 26: 106.56878314078574
Likelihood=-98.66362107290507
Iteration 85: 98.66362107290507
Likelihood=-107.62466364782725
Iteration 73: 107.62466364782725
Likelihood=-97.58874707449316
Iteration 85: 97.58874707449316
Likelihood=-98.6611120434614
Iteration 86: 98.6611120434614
Likelihood=-105.09023833109678
Iteration 22: 105.09023833109678
Likelihood=-106.4828023607488
Iteration 27: 106.4828023607488
Likelihood=-107.62324828215827
Iteration 74: 107.62324828215827
Likelihood=-98.6592887938074
Iteration 87: 98.6592887938074
Likelihood=-97.58866976903641
Likelihood=-104.8006122608909
Iteration 23: 104.8006122608909
Likelihood=-106.40546413585373
Iteration 28: 106.40546413585373
Likelihood=-98.65862021210575
Iteration 88: 98.65862021210575
Likelihood=-107.621776217982
Iteration 75: 107.621776217982
Likelihood=-97.58830465536222
Iteration 86: 97.58830465536222
Likelihood=-98.65777901506408
Iteration 89: 98.65777901506408
Likelihood=-106.33239596264971
Iteration 29: 106.33239596264971
Likelihood=-104.58102022585415
Iteration 24: 104.58102022585415
Likelihood=-107.62073956051199
Iteration 76: 107.62073956051199
Likelihood=-97.58776087344029
Iteration 87: 97.58776087344029
Likelihood=-98.65699768356332
Iteration 90: 98.65699768356332
Likelihood=-106.26939867287103
Iteration 30: 106.26939867287103
Likelihood=-104.37841765349302
Iteration 25: 104.37841765349302
Likelihood=-98.65651496241658
Iteration 91: 98.65651496241658
Likelihood=-107.62047343728065
Iteration 77: 107.62047343728065
Likelihood=-97.58719665522487
Iteration 88: 97.58719665522487
Likelihood=-98.65488815938546
Iteration 92: 98.65488815938546
Likelihood=-106.23044171065449
Iteration 31: 106.23044171065449
Likelihood=-104.22037156479558
Iteration 26: 104.22037156479558
Likelihood=-107.61989178637805
Iteration 78: 107.61989178637805
Likelihood=-97.58670468225742
Iteration 89: 97.58670468225742
Likelihood=-98.6768494784508
Likelihood=-106.16969945823074
Iteration 32: 106.16969945823074
Likelihood=-104.08557956158081
Iteration 27: 104.08557956158081
Likelihood=-98.65458048518369
Iteration 93: 98.65458048518369
Likelihood=-107.61952746647103
Iteration 79: 107.61952746647103
Likelihood=-97.58666138106581
Iteration 90: 97.58666138106581
Likelihood=-98.653881121253
Iteration 94: 98.653881121253
Likelihood=-106.12206290834611
Iteration 33: 106.12206290834611
Likelihood=-103.97970307800195
Iteration 28: 103.97970307800195
Likelihood=-145.94321997536574
Iteration 0: 145.94321997536574
Likelihood=-107.61925034999112
Iteration 1: 145.94321997536574
Iteration 80: 107.61925034999112
Likelihood=-98.65315967238863
Iteration 95: 98.65315967238863
Likelihood=-106.08270535805855
Iteration 34: 106.08270535805855
Likelihood=-103.89356856454282
Iteration 29: 103.89356856454282
Likelihood=-98.65216415272846
Iteration 96: 98.65216415272846
Likelihood=-137.80800371887977
Iteration 2: 137.80800371887977
Likelihood=-107.61882323153492
Iteration 81: 107.61882323153492
Likelihood=-106.05573299025596
Iteration 35: 106.05573299025596
Likelihood=-98.6508133501718
Iteration 97: 98.6508133501718
Likelihood=-103.82299451220118
Iteration 30: 103.82299451220118
Likelihood=-131.4416844614926
Iteration 3: 131.4416844614926
Likelihood=-107.61802477408582
Iteration 82: 107.61802477408582
Likelihood=-98.6503184247579
Iteration 98: 98.6503184247579
Likelihood=-106.03049894465292
Iteration 36: 106.03049894465292
Likelihood=-103.75856316449769
Iteration 31: 103.75856316449769
Likelihood=-98.64817514907631
Iteration 99: 98.64817514907631
Likelihood=-126.48392492838792
Iteration 4: 126.48392492838792
Likelihood=-107.617336949583
Iteration 83: 107.617336949583
Likelihood=-106.00902585477846
Iteration 37: 106.00902585477846
Likelihood=-98.64726144635128
Iteration 100: 98.64726144635128
Likelihood=-103.70085516741591
Iteration 32: 103.70085516741591
Likelihood=-122.34571176266236
Iteration 5: 122.34571176266236
Likelihood=-107.61668931972133
Iteration 84: 107.61668931972133
Likelihood=-98.64639413459172
Iteration 101: 98.64639413459172
Likelihood=-105.97429638839596
Iteration 38: 105.97429638839596
Likelihood=-103.6457838212824
Iteration 33: 103.6457838212824
Likelihood=-98.64451376591944
Iteration 102: 98.64451376591944
Likelihood=-107.61614029297232
Likelihood=-118.69972985793176
Iteration 85: 107.61614029297232
Likelihood=-105.9585266815191
Iteration 39: 105.9585266815191
Likelihood=-98.64136357877113
Iteration 103: 98.64136357877113
Likelihood=-103.5972959126186
Iteration 34: 103.5972959126186
Likelihood=-110.57160168339487
Iteration 6: 110.57160168339487
Likelihood=-107.61668090485016
Likelihood=-98.63849680968899
Iteration 104: 98.63849680968899
Likelihood=-105.92960492811933
Iteration 40: 105.92960492811933
Likelihood=-103.55271590857542
Iteration 35: 103.55271590857542
Likelihood=-98.6364107760557
Iteration 105: 98.6364107760557
Likelihood=-108.32113016315176
Iteration 7: 108.32113016315176
Likelihood=-107.61575306535167
Iteration 86: 107.61575306535167
Likelihood=-105.8968260144622
Iteration 41: 105.8968260144622
Likelihood=-98.63423152937041
Iteration 106: 98.63423152937041
Likelihood=-103.51357905696081
Iteration 36: 103.51357905696081
Likelihood=-107.29529615027963
Iteration 8: 107.29529615027963
Likelihood=-107.61521735793343
Iteration 87: 107.61521735793343
Likelihood=-105.88574833399245
Iteration 42: 105.88574833399245
Likelihood=-98.63291788170093
Iteration 107: 98.63291788170093
Likelihood=-103.48132022249828
Iteration 37: 103.48132022249828
Likelihood=-98.63068717256198
Iteration 108: 98.63068717256198
Likelihood=-105.86570420630859
Iteration 9: 105.86570420630859
Likelihood=-107.61500107485404
Iteration 88: 107.61500107485404
Likelihood=-105.87564875024911
Iteration 43: 105.87564875024911
Likelihood=-98.62911372981166
Iteration 109: 98.62911372981166
Likelihood=-103.45024927379002
Iteration 38: 103.45024927379002
Likelihood=-104.6974905260276
Iteration 10: 104.6974905260276
Likelihood=-107.61463521855997
Iteration 89: 107.61463521855997
Likelihood=-105.87069112959676
Iteration 44: 105.87069112959676
Likelihood=-98.62770934759476
Iteration 110: 98.62770934759476
Likelihood=-103.41571439130234
Iteration 39: 103.41571439130234
Likelihood=-98.62659503877846
Iteration 111: 98.62659503877846
Likelihood=-107.61435134353458
Iteration 90: 107.61435134353458
Likelihood=-103.71668855214628
Iteration 11: 103.71668855214628
Likelihood=-105.85615516249123
Iteration 45: 105.85615516249123
Likelihood=-98.62595758132186
Iteration 112: 98.62595758132186
Likelihood=-103.38079261366727
Iteration 40: 103.38079261366727
Likelihood=-105.84893832341577
Iteration 46: 105.84893832341577
Likelihood=-107.61402598018776
Iteration 91: 107.61402598018776
Likelihood=-102.85747603432698
Iteration 12: 102.85747603432698
Likelihood=-98.62582031662627
Iteration 113: 98.62582031662627
Likelihood=-103.34530258435016
Iteration 41: 103.34530258435016
Likelihood=-105.84488355957299
Iteration 47: 105.84488355957299
Likelihood=-98.62531404382486
Iteration 114: 98.62531404382486
Likelihood=-107.61368109959182
Iteration 92: 107.61368109959182
Likelihood=-102.1638232951466
Iteration 13: 102.1638232951466
Likelihood=-98.62506605756145
Iteration 115: 98.62506605756145
Likelihood=-103.3205400943009
Iteration 42: 103.3205400943009
Likelihood=-105.8390218670201
Iteration 48: 105.8390218670201
Likelihood=-107.61348049253218
Iteration 93: 107.61348049253218
Likelihood=-101.58727458088363
Iteration 14: 101.58727458088363
Likelihood=-98.62472822567362
Iteration 116: 98.62472822567362
Likelihood=-103.28411381103429
Iteration 43: 103.28411381103429
Likelihood=-105.85193961668139
Likelihood=-98.62429566880667
Iteration 117: 98.62429566880667
Likelihood=-101.07097046953002
Likelihood=-107.6132567861259
Iteration 15: 101.07097046953002
Iteration 94: 107.6132567861259
Likelihood=-98.6246659496665
Likelihood=-103.25129968100543
Iteration 44: 103.25129968100543
Likelihood=-105.83606809926879
Iteration 49: 105.83606809926879
Likelihood=-100.54353170056677
Iteration 16: 100.54353170056677
Likelihood=-107.61313866975307
Iteration 95: 107.61313866975307
Likelihood=-98.624113777453
Iteration 118: 98.624113777453
Likelihood=-103.24058024722622
Iteration 45: 103.24058024722622
Likelihood=-105.831475643045
Iteration 50: 105.831475643045
Likelihood=-100.06767682091899
Iteration 17: 100.06767682091899
Likelihood=-107.6128438775846
Iteration 96: 107.6128438775846
Likelihood=-98.62375708538629
Iteration 119: 98.62375708538629
Likelihood=-98.62349674637028
Iteration 120: 98.62349674637028
Likelihood=-105.82770392313557
Iteration 51: 105.82770392313557
Likelihood=-103.21870385062803
Iteration 46: 103.21870385062803
Likelihood=-99.61758461133684
Iteration 18: 99.61758461133684
Likelihood=-107.61253566607934
Iteration 97: 107.61253566607934
Likelihood=-98.62324663625746
Iteration 121: 98.62324663625746
Likelihood=-105.82157835232347
Iteration 52: 105.82157835232347
Likelihood=-103.20818888317682
Iteration 47: 103.20818888317682
Likelihood=-99.22697660531489
Iteration 19: 99.22697660531489
Likelihood=-107.6118398879179
Iteration 98: 107.6118398879179
Likelihood=-98.6229311764248
Iteration 122: 98.6229311764248
Likelihood=-98.62263733415972
Iteration 123: 98.62263733415972
Likelihood=-105.81571639892579
Iteration 53: 105.81571639892579
Likelihood=-98.89478422881625
Iteration 20: 98.89478422881625
Likelihood=-103.19869829116452
Iteration 48: 103.19869829116452
Likelihood=-107.6112758775495
Iteration 99: 107.6112758775495
Likelihood=-98.62239684278886
Iteration 124: 98.62239684278886
Likelihood=-105.81505944627061
Iteration 54: 105.81505944627061
Likelihood=-98.59545691698371
Iteration 21: 98.59545691698371
Likelihood=-103.19956911963217
Likelihood=-107.6108073816292
Iteration 100: 107.6108073816292
Likelihood=-98.62198023109588
Iteration 125: 98.62198023109588
Likelihood=-105.80916341257372
Iteration 55: 105.80916341257372
Likelihood=-98.62143255205591
Iteration 126: 98.62143255205591
Likelihood=-98.33845835731502
Iteration 22: 98.33845835731502
Likelihood=-103.1941899535066
Iteration 49: 103.1941899535066
Likelihood=-107.61051783571658
Iteration 101: 107.61051783571658
Likelihood=-98.62265057902225
Likelihood=-105.8070345581237
Iteration 56: 105.8070345581237
Likelihood=-98.13983661617408
Iteration 23: 98.13983661617408
Likelihood=-107.61028699669816
Iteration 102: 107.61028699669816
Likelihood=-103.18693452510674
Iteration 50: 103.18693452510674
Likelihood=-98.62107379726929
Iteration 127: 98.62107379726929
Likelihood=-105.8056141156846
Iteration 57: 105.8056141156846
Likelihood=-98.62035127846201
Iteration 128: 98.62035127846201
Likelihood=-97.94272504830155
Iteration 24: 97.94272504830155
Likelihood=-107.6100235495309
Iteration 103: 107.6100235495309
Likelihood=-103.18116768021638
Iteration 51: 103.18116768021638
Likelihood=-98.61951953220728
Iteration 129: 98.61951953220728
Likelihood=-105.80387304732038
Iteration 58: 105.80387304732038
Likelihood=-97.7645570320917
Iteration 25: 97.7645570320917
Likelihood=-107.60973754725738
Iteration 104: 107.60973754725738
Likelihood=-103.17538200316727
Iteration 52: 103.17538200316727
Likelihood=-98.61815504287486
Iteration 130: 98.61815504287486
Likelihood=-105.80333845620608
Iteration 59: 105.80333845620608
Likelihood=-97.6303633131108
Iteration 26: 97.6303633131108
Likelihood=-98.61469026729192
Iteration 131: 98.61469026729192
Likelihood=-107.60954644428534
Iteration 105: 107.60954644428534
Likelihood=-103.17239886684459
Iteration 53: 103.17239886684459
Likelihood=-98.60628662081056
Likelihood=-105.8021905546208
Iteration 60: 105.8021905546208
Likelihood=-97.51955052982396
Iteration 27: 97.51955052982396
Likelihood=-107.60919136333138
Iteration 106: 107.60919136333138
Likelihood=-103.17065835003773
Iteration 54: 103.17065835003773
Likelihood=-99.09681639994322
Likelihood=-105.80183346475185
Iteration 61: 105.80183346475185
Likelihood=-97.44341867429243
Iteration 28: 97.44341867429243
Likelihood=-98.60102696376927
Likelihood=-107.60876197763969
Iteration 107: 107.60876197763969
Likelihood=-103.16708513950124
Iteration 55: 103.16708513950124
Likelihood=-105.80140845327574
Iteration 62: 105.80140845327574
Likelihood=-98.59692684785232
Likelihood=-97.38540625057358
Iteration 29: 97.38540625057358
Likelihood=-107.60823273229333
Iteration 108: 107.60823273229333
Likelihood=-103.16244850387493
Iteration 56: 103.16244850387493
Likelihood=-98.65653073639
Likelihood=-105.80052046721137
Iteration 63: 105.80052046721137
Likelihood=-97.35113154467035
Iteration 30: 97.35113154467035
Likelihood=-98.59486295470785
Iteration 132: 98.59486295470785
Likelihood=-107.60777479747624
Iteration 109: 107.60777479747624
Likelihood=-103.15764998227986
Iteration 57: 103.15764998227986
Likelihood=-105.79928620482318
Iteration 64: 105.79928620482318
Likelihood=-98.61996633439492
Likelihood=-97.32270157150425
Iteration 31: 97.32270157150425
Likelihood=-107.60741842621302
Iteration 110: 107.60741842621302
Likelihood=-103.15225718956269
Iteration 58: 103.15225718956269
Likelihood=-98.59438800003173
Iteration 133: 98.59438800003173
Likelihood=-105.79980676102123
Likelihood=-97.29896342262198
Iteration 32: 97.29896342262198
Likelihood=-98.58696628460278
Iteration 134: 98.58696628460278
Likelihood=-107.60721810954921
Iteration 111: 107.60721810954921
Likelihood=-103.14973446721376
Iteration 59: 103.14973446721376
Likelihood=-105.79883175991192
Iteration 65: 105.79883175991192
Likelihood=-98.5662630330416
Iteration 135: 98.5662630330416
Likelihood=-97.27499864834682
Iteration 33: 97.27499864834682
Likelihood=-107.60663720047506
Iteration 112: 107.60663720047506
Likelihood=-103.14598305674778
Iteration 60: 103.14598305674778
Likelihood=-98.52622413577006
Iteration 136: 98.52622413577006
Likelihood=-105.79844851713922
Iteration 66: 105.79844851713922
Likelihood=-97.25069380810702
Iteration 34: 97.25069380810702
Likelihood=-107.6062217928851
Likelihood=-98.49726458889651
Iteration 113: 107.6062217928851
Iteration 137: 98.49726458889651
Likelihood=-103.14110885488289
Iteration 61: 103.14110885488289
Likelihood=-105.79819150250253
Iteration 67: 105.79819150250253
Likelihood=-97.22961261415007
Iteration 35: 97.22961261415007
Likelihood=-98.46663779564544
Iteration 138: 98.46663779564544
Likelihood=-107.60593799916882
Iteration 114: 107.60593799916882
Likelihood=-103.13584236838544
Iteration 62: 103.13584236838544
Likelihood=-105.79791901006206
Iteration 68: 105.79791901006206
Likelihood=-98.44162925355526
Iteration 139: 98.44162925355526
Likelihood=-97.21190311394597
Iteration 36: 97.21190311394597
Likelihood=-107.6053824180829
Iteration 115: 107.6053824180829
Likelihood=-98.4190996595497
Iteration 140: 98.4190996595497
Likelihood=-105.79745292917731
Iteration 69: 105.79745292917731
Likelihood=-103.13221405603792
Iteration 63: 103.13221405603792
Likelihood=-97.20399839204022
Iteration 37: 97.20399839204022
Likelihood=-98.40800762321652
Iteration 141: 98.40800762321652
Likelihood=-107.60503316088652
Iteration 116: 107.60503316088652
Likelihood=-105.79654746681699
Iteration 70: 105.79654746681699
Likelihood=-98.39998343326916
Iteration 142: 98.39998343326916
Likelihood=-103.1307957581523
Iteration 64: 103.1307957581523
Likelihood=-97.18891153562771
Iteration 38: 97.18891153562771
Likelihood=-107.60455359130356
Iteration 117: 107.60455359130356
Likelihood=-98.38939067818015
Iteration 143: 98.38939067818015
Likelihood=-105.79551314136539
Iteration 71: 105.79551314136539
Likelihood=-103.12926225352918
Iteration 65: 103.12926225352918
Likelihood=-97.17855901847336
Iteration 39: 97.17855901847336
Likelihood=-98.38000782558963
Iteration 144: 98.38000782558963
Likelihood=-107.60409231068267
Iteration 118: 107.60409231068267
Likelihood=-105.79464067958021
Iteration 72: 105.79464067958021
Likelihood=-98.37672600254959
Iteration 145: 98.37672600254959
Likelihood=-103.1263882944971
Iteration 66: 103.1263882944971
Likelihood=-97.1713343921505
Iteration 40: 97.1713343921505
Likelihood=-107.60385397351507
Iteration 119: 107.60385397351507
Likelihood=-98.37216870152933
Iteration 146: 98.37216870152933
Likelihood=-105.79369538184082
Iteration 73: 105.79369538184082
Likelihood=-103.12607427825382
Iteration 67: 103.12607427825382
Likelihood=-97.15637034312975
Iteration 41: 97.15637034312975
Likelihood=-98.36973505902972
Iteration 147: 98.36973505902972
Likelihood=-107.603566136429
Iteration 120: 107.603566136429
Likelihood=-105.7935369420409
Iteration 74: 105.7935369420409
Likelihood=-98.36706158301784
Iteration 148: 98.36706158301784
Likelihood=-97.14434820478392
Iteration 42: 97.14434820478392
Likelihood=-103.12448066075878
Iteration 68: 103.12448066075878
Likelihood=-107.60316929880769
Iteration 121: 107.60316929880769
Likelihood=-105.79279020441382
Iteration 75: 105.79279020441382
Likelihood=-98.36512004303633
Iteration 149: 98.36512004303633
Likelihood=-97.13856042951961
Iteration 43: 97.13856042951961
Likelihood=-103.12413052969094
Iteration 69: 103.12413052969094
Likelihood=-98.36306905005199
Iteration 150: 98.36306905005199
Likelihood=-107.60284954970608
Iteration 122: 107.60284954970608
Likelihood=-105.7926356788862
Iteration 76: 105.7926356788862
Likelihood=-97.13263746105125
Iteration 44: 97.13263746105125
Likelihood=-98.36189474038056
Iteration 151: 98.36189474038056
Likelihood=-103.12374812464213
Iteration 70: 103.12374812464213
Likelihood=-107.60236553464244
Iteration 123: 107.60236553464244
Likelihood=-105.79243237766457
Iteration 77: 105.79243237766457
Likelihood=-98.36142034822656
Iteration 152: 98.36142034822656
Likelihood=-97.13146426578976
Iteration 45: 97.13146426578976
Likelihood=-103.12340888072362
Iteration 71: 103.12340888072362
Likelihood=-98.36082409757327
Iteration 153: 98.36082409757327
Likelihood=-107.60153808635874
Iteration 124: 107.60153808635874
Likelihood=-105.7920416185038
Iteration 78: 105.7920416185038
Likelihood=-97.12494923847822
Iteration 46: 97.12494923847822
Likelihood=-98.36012404264834
Iteration 154: 98.36012404264834
Likelihood=-103.12275521729373
Iteration 72: 103.12275521729373
Likelihood=-107.6017723743689
Likelihood=-105.79154432199019
Iteration 79: 105.79154432199019
Likelihood=-98.35978669304166
Iteration 155: 98.35978669304166
Likelihood=-97.13646219934257
Likelihood=-103.12224667077085
Iteration 73: 103.12224667077085
Likelihood=-98.35839556339043
Iteration 156: 98.35839556339043
Likelihood=-107.60109590137304
Iteration 125: 107.60109590137304
Likelihood=-105.79115068417006
Iteration 80: 105.79115068417006
Likelihood=-97.12376169868728
Iteration 47: 97.12376169868728
Likelihood=-98.35759351018545
Iteration 157: 98.35759351018545
Likelihood=-103.12189344073205
Iteration 74: 103.12189344073205
Likelihood=-105.7906866408594
Iteration 81: 105.7906866408594
Likelihood=-107.6007411374801
Iteration 126: 107.6007411374801
Likelihood=-98.35677766220684
Iteration 158: 98.35677766220684
Likelihood=-97.12143344893359
Iteration 48: 97.12143344893359
Likelihood=-103.12131241232457
Iteration 75: 103.12131241232457
Likelihood=-105.7901934644123
Iteration 82: 105.7901934644123
Likelihood=-98.35636088297302
Iteration 159: 98.35636088297302
Likelihood=-107.60048232074806
Iteration 127: 107.60048232074806
Likelihood=-97.11743550504713
Iteration 49: 97.11743550504713
Likelihood=-98.35592281388122
Iteration 160: 98.35592281388122
Likelihood=-103.12085100393762
Iteration 76: 103.12085100393762
Likelihood=-105.78974120432825
Iteration 83: 105.78974120432825
Likelihood=-107.60022995026529
Iteration 128: 107.60022995026529
Likelihood=-98.35552088463345
Iteration 161: 98.35552088463345
Likelihood=-97.11368865932407
Iteration 50: 97.11368865932407
Likelihood=-103.12017638172787
Iteration 77: 103.12017638172787
Likelihood=-105.78920254998185
Iteration 84: 105.78920254998185
Likelihood=-107.60000395240931
Iteration 129: 107.60000395240931
Likelihood=-98.35543544481446
Iteration 162: 98.35543544481446
Likelihood=-97.11334884123787
Iteration 51: 97.11334884123787
Likelihood=-103.11975516223019
Iteration 78: 103.11975516223019
Likelihood=-105.78886174194697
Iteration 85: 105.78886174194697
Likelihood=-107.59959503971105
Iteration 130: 107.59959503971105
Likelihood=-97.11021008572591
Iteration 52: 97.11021008572591
Likelihood=-103.11920017319022
Iteration 79: 103.11920017319022
Likelihood=-105.78822343452255
Iteration 86: 105.78822343452255
Likelihood=-107.59921690664414
Iteration 131: 107.59921690664414
Likelihood=-97.10939545237503
Iteration 53: 97.10939545237503
Likelihood=-105.78819522121212
Likelihood=-103.11889006121834
Iteration 80: 103.11889006121834
Likelihood=-107.59889774532066
Iteration 132: 107.59889774532066
Likelihood=-97.10848193251333
Iteration 54: 97.10848193251333
Likelihood=-105.78790139715697
Iteration 87: 105.78790139715697
Likelihood=-103.11827435842345
Iteration 81: 103.11827435842345
Likelihood=-107.5986235079386
Iteration 133: 107.5986235079386
Likelihood=-97.10694943811853
Iteration 55: 97.10694943811853
Likelihood=-105.787686550103
Iteration 88: 105.787686550103
Likelihood=-107.59845326970645
Iteration 134: 107.59845326970645
Likelihood=-103.11777722263227
Iteration 82: 103.11777722263227
Likelihood=-97.10693974172342
Likelihood=-105.78745378748333
Iteration 89: 105.78745378748333
Likelihood=-107.59835325860728
Iteration 135: 107.59835325860728
Likelihood=-103.1173482042109
Iteration 83: 103.1173482042109
Likelihood=-97.10602835196242
Iteration 56: 97.10602835196242
Likelihood=-105.78716848313874
Iteration 90: 105.78716848313874
Likelihood=-97.10505776596752
Iteration 57: 97.10505776596752
Likelihood=-103.11643204462229
Iteration 84: 103.11643204462229
Likelihood=-97.10377529938354
Iteration 58: 97.10377529938354
Likelihood=-105.78671708861843
Iteration 91: 105.78671708861843
Likelihood=-103.11806551567257
Likelihood=-97.10282343416218
Iteration 59: 97.10282343416218
Likelihood=-105.78676491362799
Likelihood=-97.10571508996487
Likelihood=-103.11604330132388
Iteration 85: 103.11604330132388
Likelihood=-105.78645170916525
Iteration 92: 105.78645170916525
Likelihood=-97.10249327460018
Iteration 60: 97.10249327460018
Likelihood=-103.11540853525065
Iteration 86: 103.11540853525065
Likelihood=-97.10173034030471
Iteration 61: 97.10173034030471
Likelihood=-105.78610064312304
Iteration 93: 105.78610064312304
Likelihood=-103.11498216763295
Iteration 87: 103.11498216763295
Likelihood=-97.10120010301414
Iteration 62: 97.10120010301414
Likelihood=-105.78586038479918
Iteration 94: 105.78586038479918
Likelihood=-97.10077744494777
Iteration 63: 97.10077744494777
Likelihood=-103.11456275609456
Iteration 88: 103.11456275609456
Likelihood=-105.78570411571923
Iteration 95: 105.78570411571923
Likelihood=-97.1010879631146
Likelihood=-103.11435158614039
Iteration 89: 103.11435158614039
Likelihood=-97.10061991855184
Iteration 64: 97.10061991855184
Likelihood=-105.78540846104124
Iteration 96: 105.78540846104124
Likelihood=-97.1004066995527
Iteration 65: 97.1004066995527
Likelihood=-103.11413450004571
Iteration 90: 103.11413450004571
Likelihood=-105.78549259785103
Likelihood=-97.09989848118133
Iteration 66: 97.09989848118133
Likelihood=-103.11392081278738
Iteration 91: 103.11392081278738
Likelihood=-97.09994586097805
Likelihood=-105.78526662005832
Iteration 97: 105.78526662005832
Likelihood=-97.09980777200265
Iteration 67: 97.09980777200265
Likelihood=-103.11361602084187
Iteration 92: 103.11361602084187
Likelihood=-105.78514925776678
Iteration 98: 105.78514925776678
Likelihood=-103.11298293895621
Iteration 93: 103.11298293895621
Likelihood=-105.78501162181716
Iteration 99: 105.78501162181716
Likelihood=-103.1134876116244
Likelihood=-105.78481976912569
Iteration 100: 105.78481976912569
Likelihood=-103.11267240079036
Iteration 94: 103.11267240079036
Likelihood=-105.78459504995162
Iteration 101: 105.78459504995162
Likelihood=-105.78425848981144
Likelihood=-103.11215917405374
Iteration 102: 105.78425848981144
Iteration 95: 103.11215917405374
Likelihood=-105.78416243326657
Iteration 103: 105.78416243326657
Likelihood=-103.1115976685865
Iteration 96: 103.1115976685865
Likelihood=-103.11112187252644
Iteration 97: 103.11112187252644
Likelihood=-103.11053617616754
Iteration 98: 103.11053617616754
Likelihood=-103.10976894237056
Iteration 99: 103.10976894237056
Likelihood=-103.1076374020698
Iteration 100: 103.1076374020698
Likelihood=-103.10561967392574
Iteration 101: 103.10561967392574
Likelihood=-103.10389546214222
Iteration 102: 103.10389546214222
Likelihood=-103.10068030345802
Iteration 103: 103.10068030345802
Likelihood=-103.0959715195053
Iteration 104: 103.0959715195053
Likelihood=-103.09107317849043
Iteration 105: 103.09107317849043
Likelihood=-103.0880817480025
Iteration 106: 103.0880817480025
Likelihood=-103.08690029624793
Iteration 107: 103.08690029624793
Likelihood=-103.08568701203033
Iteration 108: 103.08568701203033
Likelihood=-103.08497124828206
Iteration 109: 103.08497124828206
Likelihood=-103.08370952295606
Iteration 110: 103.08370952295606
Likelihood=-103.0823209262781
Iteration 111: 103.0823209262781
Likelihood=-103.08234383453247
Likelihood=-103.08194439480253
Iteration 112: 103.08194439480253
Likelihood=-103.08164732894642
Iteration 113: 103.08164732894642
Likelihood=-103.08139967650706
Iteration 114: 103.08139967650706
Likelihood=-103.08121234983138
Iteration 115: 103.08121234983138
Likelihood=-103.081259767004
Likelihood=-103.08112540665714
Iteration 116: 103.08112540665714
BEST SCORE FOUND : -5313.92168448236
	Command being timed: "../target/release/gtr_optimize data/random/tree_64.nwk data/sim/alignment_64_50.fasta local"
	User time (seconds): 15.86
	System time (seconds): 0.04
	Percent of CPU this job got: 484%
	Elapsed (wall clock) time (h:mm:ss or m:ss): 0:03.28
	Average shared text size (kbytes): 0
	Average unshared data size (kbytes): 0
	Average stack size (kbytes): 0
	Average total size (kbytes): 0
	Maximum resident set size (kbytes): 11364
	Average resident set size (kbytes): 0
	Major (requiring I/O) page faults: 0
	Minor (reclaiming a frame) page faults: 7351
	Voluntary context switches: 146
	Involuntary context switches: 6055
	Swaps: 0
	File system inputs: 0
	File system outputs: 680
	Socket messages sent: 0
	Socket messages received: 0
	Signals delivered: 0
	Page size (bytes): 4096
	Exit status: 0
