# Supplementary material for: Phylograd: fast column-specific calculation of substitution model gradients
Source: BMC Bioinformatics. 2025 Dec 23;27:20. doi: 10.1186/s12859-025-06353-4 (PMC12836810; doi:10.1186/s12859-025-06353-4)
Supplement: Supplementary file 1 — (zip 4800 KB) [file 12859_2025_6353_MOESM1_ESM.zip › alignment_64_50.fasta]

>Tip_0
SAYVLVRHTKSVFGRVRLNTLRLRTAIPRMNGLGMAPARTLILQEPAFKG
>Tip_27
RAEVLMYIKTSLMEKKDMKLLLIRTPVPRLKGAALSPITSIPLAVHSVRG
>Tip_45
RYEILVYVEKKIVVEADLEYFLFKTVIQRLQGTAVSHVASFPLEVHFFRG
>Tip_46
RGDSLFYIQKTLIARRDMRYMLLHTTIQSVRAADVNPLTALPLTVNCVRG
>Tip_47
QSEILYTDGKSFFCKYGFAFLIIRIGLPRSNGCVIAYIRSLMFEVPMIEN
>Tip_48
QTQVLFINHTAMFTKIGIPIVVLTIGLSRVSGAYVPLCKVILFKLSVIEN
>Tip_12
VEYKDVRPVKTILGTVRTNWIEIQSQLPRAEMKDFTSGLSQIKGSSINIS
>Tip_55
TEVDKVEAMEKVEKKLLIEWVLKRNEIPKEDQRQFDKDLPRAEGMTVNIG
>Tip_60
AKEGRIETIRVVAMDPKAEWRKTQREILNVNLAKLLQRLPHIIALLLGIT
>Tip_61
ESEGSVELLRTLCEEPSNDWILAPDKLLNDDLRQIERPLPYMLGLVLGVA
>Tip_37
LENNDVELRKGILASMKMDWLLIRQKIPHEEIKNFNDALKQITGVKLDVA
>Tip_32
ISDADLNPQENIVGSIILDFVLIEAKIPRGRMASLPVAFPQTEGSHVNIG
>Tip_33
VEVPEYKTTTQIIGSIVFEFTLIEMRIPRGRLASLPVQIPKVKDHNIKIG
>Tip_9
ANYSDLRMVKLLRGLVDMNWITLLTQLKKAARYVFTPGVAALKVMPVNIS
>Tip_3
ADIASIKTCDSILGSVQVNYLNLYTTVPKLNGEGMTPARFCVKGAPVMQS
>Tip_53
VQYIVLYHIPAGLGRVQMVRLRSRINVIQFLAGWIDESRTLIVENPSVQH
>Tip_54
VQYLVLEQIPSGLGKVQMVRLRSRVSIIQFLAGWIHEGSTLIVSRSQIQH
>Tip_14
SSYLVFYHTPAGFGRVKLRRLRRRVGIMQVLGGWINESRQLVVQNPAIQH
>Tip_4
FSFIVLGHTPKALGRVKLQLLEFMLAMDKLLGLGARAAEELLVENDATQH
>Tip_8
GTDVVVFHTDAGVAQIKLKFLRLVVAMVELKGSGNAALSTLLILKKAFHH
>Tip_35
SDDNRVDKFVGNSAELSFALIRTIYDIALFEDSRNVFFDKLLTYELCQTE
>Tip_36
RDDNRVNAFVGKGAEVTFRLIKAIFDLMSFEGERNAYLDKLLCYDLCDEE
>Tip_16
SNGSRIFQTAVNGAEVQFEFIHYLFTVVTFPGGLNVILEAILLLQLCPQE
>Tip_42
AEGIAASNPCVQGNVYRVNFEELRSFFFNANIVPAIYSCTVLLRALPIAA
>Tip_50
TKQVRLRQMCCFSEVLKVSFSNLTLVFNKCSAIGNLFTSALRIRDLPFDR
>Tip_51
EEQLSLARPCCTGDILRVSFVKMIVQWITCRPTGAVLTSSLRIRHLDFEK
>Tip_49
EEEMATAKPCCQGDVLQMSFAKTAIFYISCSATGAIFDAQLLLRNAPFEN
>Tip_26
ADDSFHTKPYIEGNAIYLAYLKVVLLLVGCALGSKVYLRCMTLDTMPLNE
>Tip_58
EDDSIMAKPYVLGNSLRLVYVRCILFVIGDVISSQLYLYAMTLDSMPINY
>Tip_59
TDNSIHTKPYMEGHHLRLVYLSVVMFVVACALSGSLYLHCMTLDTMPLNH
>Tip_2
SSYVIIYQNDANVGQMKIKFLRTIVALRHLLGRNSASPPAMLVIRPSFEH
>Tip_62
TAYVVSFHYSLGLQSKEANLLSPSDMLFKLMGRSAAPARCLIIKKKPLHP
>Tip_63
SAYIATYHYASGMGKTDLNLLRMQDMLFKLMGASLAPARCLVIMKGPLYN
>Tip_52
SAYIAAYHYAAGMGETDYNLLCAQDMLFKLMGSSMAPARCLVIVKGPLHN
>Tip_28
SAYVASYQYAAAKGKTDLNLLRAMNLTWKLIGTSMAPRRCLDIRKGSVCN
>Tip_5
NADIIDFHSDRLVGHAELEFGKIQSSLVNGINADMLPSRTLLVNKGAINA
>Tip_18
NGGVMDQFKDRLRGHCELEFGKLQNGLGRKICNKLLPGRSLLTHRGAIRD
>Tip_29
KANIPGQYKDRLLGHISFEFAQARSGIGRKINGKILPSQALICQRGSAEV
>Tip_30
KATVPDRYKDRLRGNTTFEFGQSRTGLGRRICNKLIPNRSYITQKDSVEV
>Tip_6
SSDVIKLSDDRMCSQLALDVGRLSGPTPYAVQVDVLPKRRILNSQGGANA
>Tip_7
SIDVLEYHESRLVGQGALDVGRVESPLPKAIKHDNLPEKVMLANKGGANA
>Tip_13
NKYFVESDSEKGVGRAQLIVLRISKGVTYLANENMAASKSEFVNRGELYD
>Tip_22
DYYLVETDGEQVIGREATNPLEISEDVQRAPSEGVTGNAQQVANAGNIEC
>Tip_24
ELLITESDSEQVLERDQCSPFDLLRGVHKMSSKGISGDTCNCYNGAEVRW
>Tip_25
AFIVTESDSDRIVGREKCNPFELSRDIKHMSCKGITGNSCEAYNCSEINW
>Tip_56
TTPSLDFASERGIGAYEHDVCVFELKFKEVIAAEGDVDKTEIILTGDADK
>Tip_57
AVPCLEFDTERGVGSFEHDVCAWEIKIKGISSSEASVDAKEMIIKGPADK
>Tip_21
DAPVFEFDTDRGVAQAKLDVLTVDVEVKGVTNAETAATRANMVAKGTMEN
>Tip_40
TPRHGVCQLFVTTSMKHGGRQNLRVKMTSSVAGPICHIAALVPVNQYLGD
>Tip_41
TVRHGVCKLFCTTAKKHDGQKHLRVKMSTSIAKPISHVAALVPINQSLGD
>Tip_17
QSEISICLRYCVLSLQQGGRQQLKLKVDTLIATPVENVLALVEVLHFLGS
>Tip_38
TSDVALMLLFTVIHKEQGARNSSKTPIKVDLGAPPSDSLDMIELLFKLLT
>Tip_39
NNDISILILLTVYHKRESTRKQLKLPIDVSLARTSSQNLGIVEILYQLVT
>Tip_31
NKDISVLVLYTNFNKAQGSREQVRLPIQVDLARPTTDSFGIIEMLYQLAT
>Tip_23
PPAALVESAISFIVRGRSQTQINKILIKVGTSAPITKTVKLVKASFQKMI
>Tip_43
DKYFAWTALLSVLYKSAVQKEGFHGKIGGALPHSFTSYLDYIRMTESVIP
>Tip_44
DKDLAWTAEYSVLYKSDPQKKGFHGELGEILSKTFTTYLDYFRLAESVVC
>Tip_34
IPRFMVCSTYSSVYKADENKRDFQQDFEADLRHYKTSQLMCLEVSEETTL
>Tip_15
EPDLNTCATFTTIDKEKEQSRSFDLQLKGGLAQPVSSTFGVINVTYKTMF
>Tip_19
SPWMVVCIRTTKSDYEQGKFRGTTLRIITKVARPATTTFGLIAATHLLIS
>Tip_20
TPDIEMTIVLSICPAAIGKQRGLKLPFAGQIPQTFPTIIGILKITHFAAT
>Tip_10
DSETLILYEKPAWRGGHLTLRAAKYSIELMVAWTVTSAFKLVGTSRNMCA
>Tip_11
SADILKFYDGPIWRCGDLTLITQQYTLDLALQWAVVIGFNLVKPHDYVDA
>Tip_1
DPHVIHLYALSVFNKAQFNLKKLKHPLRNNLAYEVQFTFGLLIKHKHLKG
