# Supplementary material for: Phylograd: fast column-specific calculation of substitution model gradients
Source: BMC Bioinformatics. 2025 Dec 23;27:20. doi: 10.1186/s12859-025-06353-4 (PMC12836810; doi:10.1186/s12859-025-06353-4)
Supplement: Supplementary file 1 — (zip 4800 KB) [file 12859_2025_6353_MOESM1_ESM.zip › tree_1024.nwk]

(((((((Tip_99:0.13236761102629963,((Tip_149:0.9488051974422662,Tip_150:0.9632214062064468):0.7660595767798157,(Tip_399:0.12945742033817523,Tip_400:0.35416804237311605):0.4105433939167149):0.7679338509420738):0.15741411445553793,((Tip_243:0.09217320441002132,(Tip_897:0.17102677222783072,Tip_898:0.18069615014321241):0.09484895128974632):0.6775585881332494,Tip_49:0.6616118317056097):0.9938134492509331):0.7463016165637864,(((((((Tip_489:0.10584063635779432,Tip_490:0.267793754316308):0.8699839151049023,Tip_248:0.7427670568283113):0.32720052683231965,(Tip_224:0.9991715148589035,Tip_225:0.2573964363168615):0.33027800181572387):0.911655246741082,Tip_73:0.7738138779226184):0.5961162399119898,Tip_32:0.4465337807327042):0.09737441009656396,(Tip_31:0.8037332475593487,((Tip_89:0.7381048097327185,Tip_90:0.7652203373001815):0.963980472365318,Tip_40:0.7954250070721903):0.9420154649387648):0.5812723769900207):0.3444321073069274,((((Tip_322:0.6378592538415179,Tip_323:0.07094324587686233):0.4770910430123427,(Tip_289:0.9344429058610649,Tip_290:0.16715589210565784):0.3258123580288599):0.27808117972258567,(Tip_262:0.10607676033662988,Tip_263:0.1869041252763129):0.6003921154957214):0.22138581345823832,((((Tip_721:0.27788557326558155,(Tip_1018:0.09733354818842868,Tip_1019:0.8813342293521789):0.8287698066856941):0.8229106492003911,Tip_391:0.12977208930079345):0.8285955003274166,(Tip_919:0.5239733798296818,Tip_920:0.14695220984370908):0.8465618230387967):0.7121064154352198,(Tip_86:0.9898148345931256,((Tip_517:0.45711995952449735,Tip_518:0.6769475567336787):0.6788975598499006,Tip_199:0.8458548690340003):0.06486212047356452):0.2067636434900174):0.40557269139631547):0.5200911753188451):0.04873380045245786):0.8164024795020266,((Tip_832:0.8134700204890145,Tip_833:0.7746900158953719):0.5467570210031152,(Tip_69:0.414123264711265,Tip_70:0.917717339877156):0.13710161812990593):0.5112315924354723):0.9947614513549469,((((Tip_533:0.032725460703897355,Tip_534:0.5749523883701383):0.40068667679613656,((Tip_516:0.15203713868890117,(Tip_590:0.4527716596120986,(Tip_799:0.06996943940258767,Tip_800:0.842132681598002):0.3550141834825887):0.5502084741612757):0.398755295332732,(Tip_484:0.8583592785207171,Tip_485:0.42594784532423574):0.677955948077283):0.8311940604702353):0.5894283622418327,(Tip_909:0.5786663030649025,Tip_910:0.5152554416226618):0.22175637742476537):0.9035028067709262,((((Tip_315:0.25903502056490124,((Tip_845:0.7724323407273365,Tip_846:0.5948567303874159):0.04356829390670213,Tip_463:0.05341847915730461):0.984747621993792):0.5166043054744212,Tip_301:0.9580856625546174):0.8150554373694318,((Tip_361:0.04899810209672702,Tip_362:0.6100747009779502):0.20979502484341786,Tip_300:0.885333395912298):0.8899555525285687):0.8386505046302857,(((Tip_161:0.5508558614169785,((Tip_491:0.767188661059186,(Tip_921:0.23071179676860415,Tip_922:0.9212295701147495):0.23483493671707178):0.16951613113059766,Tip_184:0.027072250009225696):0.8733364925340329):0.3954592921672201,(((Tip_781:0.11223634408530929,Tip_782:0.7965579877565565):0.23850422769291293,Tip_472:0.9790817066721873):0.27077461604870545,((Tip_198:0.12359295578634817,(Tip_318:0.5418106203415531,(Tip_931:0.8033608180580005,Tip_932:0.6657095160948888):0.37753895173375746):0.19267972539442227):0.383524418338421,((Tip_731:0.5330442161784003,Tip_732:0.5797716734009825):0.9326265303581093,Tip_717:0.35842805385389387):0.48401058294067734):0.8628667598557315):0.9957151573867999):0.9511395272225724,(((((Tip_369:0.21752105764343566,Tip_370:0.2095531602646343):0.1951537133567927,(Tip_348:0.5516076496948085,(Tip_394:0.3245675630485718,Tip_395:0.7869631822501153):0.4782781947095603):0.6782407418273316):0.8588317586009306,(Tip_258:0.7243186580859668,(Tip_357:0.4984616980314909,(Tip_554:0.5268294320491225,Tip_555:0.17532458533865578):0.30136561475712187):0.17225198938818614):0.9677773332496865):0.8522075951274076,Tip_75:0.14005941100136823):0.9224267334872851,Tip_66:0.7376277480847805):0.9086003148702091):0.71471145014923):0.8818238071086144):0.6191947679334763):0.7827520987618942,(((((Tip_535:0.24801740958161775,Tip_536:0.02886517149967431):0.9109342699047426,((Tip_715:0.6082266634606325,Tip_716:0.7448992047146031):0.9225611474520057,Tip_686:0.7270600672710423):0.12799943555940782):0.07547921985787981,((Tip_56:0.4660791659280429,(((((Tip_774:0.7486149478243909,Tip_775:0.6418528265941342):0.8039189071942853,(Tip_1016:0.9456077906743869,Tip_1017:0.09826037082445796):0.826171123500603):0.31783554266298103,Tip_593:0.6252165580595046):0.3428882165249679,Tip_419:0.8480014290447014):0.30184703497044063,((Tip_499:0.1546359837890898,Tip_500:0.29470507844575256):0.7593378447697452,Tip_265:0.9119330036124664):0.3633559064704636):0.4827640511106037):0.4057360516277176,((Tip_360:0.6841582952722894,(Tip_392:0.34630126307701553,Tip_393:0.03610913417024582):0.6466101590687953):0.13131906620148365,(Tip_327:0.5236227670496709,(Tip_684:0.7159965542380362,Tip_685:0.13131114071762806):0.8935035863366644):0.6368855717013929):0.7420275415213312):0.7896657526270698):0.04551387508676247,(Tip_92:0.9071469795608418,Tip_93:0.11649135604033185):0.3210213531776857):0.44291024049627986,(Tip_1:0.38622136529803874,Tip_2:0.09814003174496261):0.980852916760128):0.6159186452316114):0.220143,((((Tip_128:0.16668432558538065,(Tip_190:0.2200511718319894,Tip_191:0.6830199795277465):0.00883634136430995):0.46544916454943897,(((Tip_578:0.05712210372679084,Tip_579:0.9422184572268908):0.5321339443366525,Tip_457:0.9387164664824152):0.7034901590053525,((Tip_41:0.9299425137770299,(Tip_81:0.07485315309721896,(Tip_194:0.4199015184435929,Tip_195:0.8973337477327669):0.488361144351501):0.10279842240079794):0.8846131248060489,(Tip_709:0.4578865736518556,Tip_710:0.35202966817566195):0.1104285895425688):0.005254661802580183):0.7509278412159495):0.8203914462356328,(((((Tip_591:0.4632777888475242,Tip_592:0.19487102036991677):0.6669901129551988,(Tip_756:0.9660549546999537,(Tip_992:0.9718567654613397,Tip_993:0.24635244387098856):0.7826308390515024):0.49659284655887537):0.031112973177502452,(Tip_260:0.641530573792972,Tip_261:0.009000750106093448):0.8284463427012401):0.6821594810092244,(Tip_1022:0.9192135378398748,Tip_1023:0.7396993985212628):0.42170076628402414):0.6438524997774921,(Tip_37:0.28328075018865334,(Tip_588:0.49967548740955436,Tip_589:0.6919856396205971):0.19926989298826345):0.666009662996254):0.2842641592433361):0.4778958451748936,((((Tip_768:0.7451571482951341,(Tip_879:0.469046688726357,Tip_880:0.36951627969543566):0.9107527950058946):0.14943566127057387,Tip_96:0.21830343032634178):0.22285208614864416,((Tip_58:0.6998030768868161,(Tip_269:0.061908365274039534,Tip_270:0.6016997027710945):0.9748849820878298):0.9455433344828201,(((Tip_893:0.29365965959572177,Tip_894:0.11367014430388175):0.36951532338477494,Tip_439:0.8301340657375799):0.7373753936771728,(((Tip_901:0.03503979202791787,Tip_902:0.13758302765335542):0.21166396811448135,Tip_428:0.31643060452142124):0.33867040748551963,(Tip_777:0.45148083227368785,Tip_778:0.17969000197125692):0.3625058103321475):0.9055812054467702):0.5450836720378991):0.4988181201713331):0.9042823633045897,(((((((((Tip_602:0.04681587621462302,Tip_603:0.9264529457619011):0.696293506496385,(((Tip_974:0.3011270483348158,Tip_975:0.6417403549547418):0.34502999206436535,Tip_773:0.4901443609320368):0.43188084201252597,Tip_693:0.24574532085241968):0.7233205602504663):0.5592796289770974,(Tip_689:0.45725772639887097,Tip_690:0.05622820605442367):0.5425322877811705):0.09668844562376817,(Tip_933:0.819961186109684,Tip_934:0.7706000932123144):0.8757369544898727):0.6768974722887157,(Tip_174:0.07943733257484434,(Tip_406:0.17807335744966546,Tip_407:0.11851639761177475):0.4016547924811362):0.4363925721200485):0.7100996653079896,(Tip_67:0.827435208530026,Tip_68:0.6012314469415444):0.24328926907124795):0.1288896028362045,(Tip_5:0.5775366973267088,((((((Tip_574:0.3729534361678954,Tip_575:0.5638287897907133):0.8831478358138601,Tip_521:0.9877104336358513):0.10631763228363528,Tip_408:0.030133400139279176):0.7938899056112673,Tip_377:0.8563969382072094):0.5259329046417063,(Tip_561:0.12734305598020285,Tip_562:0.794626061512285):0.9543724826935494):0.4582754502094041,(Tip_618:0.8283703013122429,Tip_619:0.4210828475196081):0.9691026387623002):0.6689909511755313):0.33129097351005127):0.11345495357395813,(((((((Tip_510:0.255202585462293,Tip_511:0.07462456916872628):0.3410132263329123,((Tip_855:0.3915712206164403,Tip_856:0.49398426410640583):0.17260306494001254,Tip_829:0.517102332230062):0.2281814144500214):0.4516347353533767,((Tip_473:0.15303721519549227,Tip_474:0.16889993969526043):0.16896002779775052,(Tip_978:0.35004757730126473,Tip_979:0.7944493964743985):0.5244593927199326):0.10490071468096518):0.14778390705961889,(Tip_3:0.23179033331595195,Tip_4:0.26233238681185456):0.6719058948681496):0.15103940533665836,((Tip_280:0.7969241061741064,Tip_281:0.7730200416677574):0.040769289904093155,((Tip_537:0.1337491980731801,(Tip_847:0.6464642547539255,Tip_848:0.8586193395643147):0.8847607931280357):0.8361017726875409,(Tip_353:0.4943905396676823,Tip_354:0.8417830112818773):0.6556742935356792):0.1201801106785643):0.7366756515730085):0.1412445784496618,(((Tip_220:0.7150439836800937,Tip_221:0.9002490760298526):0.02568369504076099,(Tip_895:0.8567604656356552,Tip_896:0.13051573432060443):0.8702568156080592):0.20102791545505438,(((((((((Tip_841:0.27843881092816114,Tip_842:0.14733156119726049):0.7470231490634062,((Tip_986:0.6332348980420643,Tip_987:0.23765703825622395):0.6278593329849094,Tip_273:0.8526646648161179):0.9978787660377786):0.7181111509453101,((Tip_119:0.8458196427514538,Tip_120:0.6357403097193574):0.26369085154810845,Tip_114:0.8547910179807288):0.8900975100137425):0.16033056774305815,((Tip_275:0.4160570198197392,(Tip_335:0.19112489466390395,(Tip_729:0.9260102087761253,Tip_730:0.6876380790859009):0.3989074308682068):0.8653783389069452):0.786092822048794,(Tip_123:0.268990224099749,(((((Tip_673:0.4276248728161586,(Tip_911:0.4438728678172348,Tip_912:0.13853898836306583):0.3282021640672726):0.6834650062806502,Tip_638:0.35526043912796906):0.5704458525761302,Tip_569:0.6005776876965735):0.5228873920425269,Tip_421:0.13755987323482274):0.40146772814145043,(((Tip_804:0.6106219189874921,Tip_805:0.7117093945060216):0.21206321661447144,(Tip_429:0.702943094400587,Tip_430:0.616483462882503):0.5344868022883184):0.5453310253828415,((Tip_784:0.6470590968462845,Tip_785:0.18190265318269971):0.013703010152191098,(((Tip_612:0.9441566016347709,Tip_613:0.9339608157048785):0.022036960543124817,(Tip_927:0.8348027361220317,Tip_928:0.3673580846412136):0.8626983973937187):0.10719734753391448,Tip_293:0.5760793751074712):0.18721442924308582):0.9910461080772817):0.7730818541753279):0.22652703609674052):0.5486579122903924):0.035905502539332265):0.15552396570370403,((Tip_779:0.5094261815637154,Tip_780:0.2558918698908503):0.010382301621023339,Tip_661:0.45682121529371345):0.11596694295022611):0.9791165431107196,((Tip_188:0.41065962349513935,Tip_189:0.8133749322376916):0.1859634348567718,(Tip_434:0.7475245681323024,Tip_435:0.082562188215554):0.7613638401886479):0.44278998325856467):0.04054549532995375,((((((((Tip_951:0.8537418956070058,Tip_952:0.35041601495075514):0.5634354334502769,Tip_488:0.21835289778218384):0.18951457392344212,(Tip_437:0.62563200833605,(Tip_990:0.5802878619830875,Tip_991:0.27531141534207093):0.5538552660423308):0.5025212374331318):0.7130629536655675,(Tip_418:0.8003914809780655,(Tip_660:0.020187519386624872,(Tip_960:0.5914278158967676,Tip_961:0.037468531780402735):0.8893677611836701):0.1784654579644921):0.79464558380862):0.605141416586296,((Tip_664:0.5960262139687814,Tip_665:0.30692039041154195):0.5503837282185353,Tip_338:0.8686607014144362):0.30463327299100224):0.5761680158055658,(Tip_410:0.4793374373139627,(Tip_802:0.9093788227290958,Tip_803:0.8074273567725981):0.014760948642004557):0.28223809714798226):0.8259731141912169,(Tip_163:0.9045627246430867,(Tip_298:0.7998215150810818,Tip_299:0.5581653464784407):0.3619951922451203):0.6045806171003218):0.04946310276146652,(((((Tip_494:0.13999335047012085,Tip_495:0.9427093504914144):0.570488126981191,((Tip_949:0.36680450756605426,Tip_950:0.7813787351664873):0.5893922344571201,(Tip_719:0.47494641388354936,Tip_720:0.8236992916316334):0.3761110337604936):0.10559044052188023):0.3387480689656155,((((Tip_867:0.4618801565240569,Tip_868:0.49516003375324974):0.23652308145914547,Tip_332:0.5145580732772769):0.9085997093907017,Tip_304:0.597183228485249):0.6391637910445443,((Tip_727:0.6823360894763703,Tip_728:0.9447772501279188):0.6851345719508959,(Tip_528:0.6926136769275673,(Tip_670:0.6495006629882901,Tip_671:0.02136318155524132):0.11892138376850521):0.24716277917699828):0.5636409451157096):0.29914810554946447):0.28081853686552344,(Tip_336:0.5979789038281226,Tip_337:0.8195374120412996):0.6768777690719957):0.5020247823306268,(((((Tip_666:0.1356569356288054,Tip_667:0.8241004161973882):0.0022425592524121835,((Tip_859:0.04169604168638325,Tip_860:0.6467643717692583):0.7230659187784396,Tip_749:0.09388939349751677):0.5132508160064136):0.6126185084605853,Tip_339:0.20654381558761972):0.17546718040446746,Tip_196:0.4573520809574886):0.11419477349621326,(Tip_375:0.5739262377273316,(Tip_702:0.6419837539715254,Tip_703:0.5862560934021914):0.46847392781033537):0.7336529751488096):0.044507082749521976):0.9628798431622673):0.742439351225504):0.17768842868818668,((((((Tip_843:0.43222016157301435,Tip_844:0.5308989205741245):0.6994669179164097,((Tip_458:0.1736251108583273,Tip_459:0.06592509970857137):0.09563449904136415,(Tip_956:0.9668884857140452,Tip_957:0.02515681399318255):0.1739257112947268):0.5661874463168599):0.2153772989830646,(Tip_164:0.18552649186307846,Tip_165:0.42001127356456314):0.4532151585772131):0.427213722112373,((Tip_937:0.9308439187342376,Tip_938:0.5709347537674124):0.05539079311371193,(Tip_519:0.6612953750435288,Tip_520:0.46611660299681795):0.05034705327279477):0.23662689117156754):0.7671828702334311,Tip_19:0.5464750136273623):0.9047411341410914,(Tip_34:0.6723855849800268,(Tip_35:0.3632311022220155,(Tip_207:0.5863081783825139,Tip_208:0.016176902583477357):0.39925219203747225):0.36125552893165586):0.9674754597117871):0.144069393585767):0.5565632971607801,(((Tip_169:0.43304235434925037,((Tip_340:0.5680567318202341,((Tip_564:0.3719786656651915,Tip_565:0.6791429594473299):0.4195238342166177,Tip_371:0.4354220910738895):0.4520927937432292):0.029828290583799738,((Tip_482:0.5158497572010227,Tip_483:0.018831690557185733):0.530907504118673,Tip_470:0.4034412170371444):0.3651194775141489):0.7714334498636133):0.5731262989567204,((Tip_105:0.5035808318882483,((Tip_366:0.8560066787730656,Tip_367:0.8628074121112702):0.16881130175459608,Tip_206:0.44487978868011785):0.32488867712110564):0.062158870865777587,(Tip_101:0.3427367345237597,Tip_102:0.7794139209462948):0.5273467460333915):0.06902242617876772):0.20255953388120168,((Tip_551:0.5031073490700293,Tip_552:0.8694453608482419):0.1878173128744444,(Tip_42:0.9792580643280522,((Tip_628:0.10777450689695409,Tip_629:0.11916375459443299):0.30071226879368596,(Tip_827:0.628496749266193,Tip_828:0.16088925676564703):0.08814872606926692):0.4846814932943403):0.5433101622698294):0.9403790112705727):0.8457785127073768):0.7988178323026064):0.7365532085050704):0.5973811518819653,((((Tip_91:0.27976666401197564,(Tip_140:0.5140188369508155,(Tip_648:0.6947362414428542,Tip_649:0.6153273515510016):0.6864131689809773):0.11215346857714246):0.2905029859168834,(((Tip_192:0.07563363401951625,(Tip_205:0.1424516692554335,(((Tip_711:0.23176222558953824,Tip_712:0.5323294762354852):0.3642113874072801,(Tip_646:0.05306986159554899,Tip_647:0.6528541804283143):0.46239234399941154):0.619280434342567,(Tip_899:0.6327599967546423,Tip_900:0.8009582217422192):0.5209079201937523):0.30177010291780454):0.4171030061183815):0.354774103224858,((Tip_117:0.30924995415647266,Tip_118:0.5144446471486378):0.9227551309697588,Tip_80:0.8453115991429665):0.6844598767752554):0.49418052937878326,(((Tip_541:0.4234713700756712,Tip_542:0.5363967985862993):0.17432384179139235,(Tip_783:0.037364879869221046,(Tip_821:0.415772065624423,Tip_822:0.0190935304177145):0.25051054128058703):0.006190533906904279):0.09750855875427528,(((Tip_698:0.37530810398183106,Tip_699:0.2398581653535961):0.031021087588498607,Tip_620:0.8834118612494967):0.982892272720377,((Tip_215:0.6480404769237282,(Tip_713:0.9749804557612995,Tip_714:0.19557474124389254):0.12751362910623842):0.4713652386551932,Tip_209:0.3867930183568021):0.5619483828476927):0.43129230306634697):0.8532219535417626):0.43311313282914554):0.9624645395634104,(Tip_12:0.44981483240346304,Tip_13:0.37888447753248256):0.010054848204730401):0.677911264220962,((Tip_100:0.16386492079876622,(Tip_155:0.029165019209919645,(Tip_792:0.6156708112500753,Tip_793:0.6563979041890664):0.9775690844466891):0.8589550903209141):0.7013501664245829,(((Tip_388:0.7139727853696918,(Tip_502:0.7864249896587409,Tip_503:0.7671123963568055):0.4710895164031491):0.8827885016528216,Tip_77:0.0324284573617503):0.07556752896178695,((Tip_996:0.6404586677034421,Tip_997:0.7838812649028012):0.3861286667619321,((Tip_968:0.24364358526341187,Tip_969:0.3043578946790206):0.8879489157937546,(Tip_284:0.44086463326346365,Tip_285:0.8502814944088872):0.41243513869921145):0.20818086089812043):0.6747388079882197):0.946599134191799):0.7696336005625619):0.19667717919163236):0.8615059096869107):0.8963232733155959,((((((((((Tip_325:0.9106057547684703,Tip_326:0.5541871574394452):0.2955971618105781,Tip_254:0.9462841873932487):0.503079228751003,((Tip_213:0.8144420912655979,Tip_214:0.5598257720843866):0.8224661318594594,(Tip_373:0.424004211008936,((Tip_761:0.818314257259209,(Tip_762:0.060201924522126984,Tip_763:0.9383760721841106):0.14807377837800564):0.7537941818709266,Tip_438:0.7761861133506207):0.04329928991775181):0.35296571309741165):0.5237410626211386):0.39558232321892894,(((Tip_314:0.9687152423556366,(Tip_609:0.9006149433091392,Tip_610:0.9944971058865896):0.5300837601096134):0.5972637223328597,Tip_94:0.16178937498720458):0.8500937745343691,((Tip_387:0.37248906137829285,(Tip_413:0.43732883901164066,Tip_414:0.3330318442969558):0.7805625767232232):0.4542018427123013,(Tip_268:0.9974611078004756,(Tip_754:0.7834184410343611,Tip_755:0.08986920946102667):0.256283495300567):0.9773757814320037):0.9945345372282411):0.8254939813926276):0.5842953183832941,(Tip_320:0.9294872957947858,Tip_321:0.1168515121016275):0.5060982029603776):0.15281628276018175,(Tip_21:0.49770155427918245,(((Tip_250:0.7204757603837412,Tip_251:0.9058079873374254):0.6759687632658733,(Tip_203:0.4098753008889683,Tip_204:0.32598877737210147):0.020318887916867014):0.4059231268071947,(((Tip_771:0.6667909532685405,Tip_772:0.5898211291513513):0.3869355064180862,Tip_695:0.7154451263286842):0.4050589364739947,(Tip_121:0.4638510663361698,Tip_122:0.8063569739566651):0.5134814311488908):0.6361167363437776):0.9614936911873183):0.07698679416352532):0.8675212977323006,(((Tip_53:0.9347818083889393,((Tip_294:0.4298373359589076,Tip_295:0.7637694002323417):0.960642047836508,((Tip_350:0.009490159509847652,Tip_351:0.8624137014513046):0.4062494159521888,Tip_240:0.585366803943691):0.36682567071236344):0.4979885903256489):0.9882468924627683,((Tip_955:0.8854031248510152,(Tip_980:0.6659166234863063,Tip_981:0.9048377014064243):0.09771200045144665):0.9729184815064331,Tip_599:0.856727407985847):0.3196070910105546):0.16435660926115614,((Tip_1012:0.1592171081810707,Tip_1013:0.12504442606808922):0.5794532812417433,((Tip_44:0.24823974719289296,(((Tip_548:0.7240102936207415,Tip_549:0.7152201743037732):0.09489090956621969,Tip_501:0.4613441071886561):0.41922313032368463,(((Tip_311:0.2175015461532027,Tip_312:0.7230007950417722):0.2603346279546929,(Tip_891:0.027555523938963135,Tip_892:0.4949987824351046):0.7571936225605785):0.7299262287796111,Tip_60:0.9119424270457785):0.42271087840772237):0.893324628825388):0.5511867624046685,((((Tip_642:0.18017936006601773,Tip_643:0.9018005498580519):0.2948604116197472,Tip_550:0.4796987318266493):0.1598331479283608,Tip_200:0.240611840728087):0.7794946337142554,(Tip_492:0.6350703743398927,Tip_493:0.5419612760612015):0.25694459719075025):0.3358600683175515):0.7812644235730745):0.8469078566846868):0.4611254780262067):0.5875573513951378,((((((Tip_197:0.2704265162889714,(Tip_939:0.6745563937471394,Tip_940:0.4199897722897147):0.1967851249639983):0.09166542732257527,Tip_142:0.14003333887817704):0.14257612164435615,(Tip_271:0.9781333625000337,(Tip_467:0.39745580621967014,((Tip_818:0.9607154819570952,(Tip_907:0.252242039370747,Tip_908:0.44375214561598103):0.07515565527254708):0.30320363690866525,((Tip_576:0.848383213199395,Tip_577:0.6234042490452564):0.13624337116724267,Tip_539:0.23331647510742456):0.5236508723451634):0.7381332630315269):0.419415538993117):0.38644838949125704):0.9221955729966809,(Tip_735:0.7730839043532667,Tip_736:0.23532001017707468):0.9509342359757453):0.41624741555786215,Tip_9:0.9040449716865074):0.6467599596642697,(Tip_71:0.11229728443508775,(Tip_1006:0.47232332116380704,Tip_1007:0.8140730780350528):0.5494114862544738):0.9377411533313319):0.2356489279398442):0.9867126582593221,(((Tip_286:0.24457165060259456,(Tip_877:0.4178497444250088,Tip_878:0.8739818022361505):0.5159265705969681):0.8012178321532052,(((Tip_624:0.747143904740982,Tip_625:0.6704711254403565):0.9167846703330946,(((Tip_1010:0.1584392934072293,Tip_1011:0.472150532631291):0.27115119149331735,Tip_397:0.5840587995496451):0.20004208996183134,(Tip_83:0.6356871328629232,((((Tip_836:0.9044872798835295,Tip_837:0.7431268184423528):0.757877170983798,Tip_231:0.04629207938352767):0.7588768082958106,(Tip_776:0.9647239590619292,(Tip_863:0.09707626673809357,Tip_864:0.800708596120669):0.49475679137805806):0.00936981656617403):0.27249814896682906,((Tip_344:0.9379764374454257,Tip_345:0.5708601432001075):0.16525339567740785,(Tip_682:0.29279097055374387,Tip_683:0.5296710015727156):0.5621692383027317):0.4827051014888212):0.34769773098567547):0.16475029001509106):0.006943541418646555):0.6146716417097359,((Tip_696:0.09408409089265918,Tip_697:0.10301568210628861):0.1846362759808455,Tip_694:0.12744593044867358):0.7421009301275358):0.3362713764031874):0.5167611543190438,((Tip_252:0.5306061061056924,Tip_253:0.4475660671322117):0.7104463323687845,(((Tip_156:0.19329958233863015,Tip_157:0.3296086490055128):0.9023610595329001,(Tip_923:0.6160312222706756,Tip_924:0.805126634163581):0.16919094518726616):0.7784213085624001,(Tip_116:0.38345546011720955,(Tip_183:0.4000316845498612,(Tip_813:0.22207777703460554,Tip_814:0.6271087791651438):0.5986014253569091):0.5391258161856506):0.44076143278302954):0.4415155542095028):0.1245967069752141):0.31718591692264164):0.4189182951599042,(((((((Tip_316:0.9552667762988056,Tip_317:0.7432410484743327):0.6830134135881667,(Tip_440:0.5929080322158531,Tip_441:0.7982403087002649):0.6035152775276268):0.7390793917065029,((Tip_113:0.40073690313570737,((((Tip_747:0.9897356128930778,Tip_748:0.7312984608822909):0.8752473965339777,Tip_745:0.5675715821266527):0.6790001632236633,(((Tip_508:0.8928694217898079,Tip_509:0.7537959012584754):0.14475716337315792,Tip_449:0.727158293257254):0.05165941545985171,Tip_376:0.05586145113964234):0.5637900713516402):0.06529726328709949,(Tip_674:0.664822258205506,Tip_675:0.3030595000755708):0.2326195754220745):0.27943253166595805):0.5672266476476991,Tip_79:0.8402806213632016):0.20581864300444766):0.2843578753494079,((((((((Tip_988:0.014684255204012318,Tip_989:0.7015227427667834):0.31009266460003426,Tip_801:0.379772883607969):0.735317887475081,Tip_466:0.7313920078284113):0.07950387994536151,Tip_158:0.10631337598998579):0.9686199031397177,Tip_82:0.08149743658021501):0.62155764148729,(Tip_794:0.2141061985471266,Tip_795:0.8082556200320934):0.21532393889671272):0.04616613233344157,Tip_18:0.183096835535114):0.9198344767356043,(((Tip_531:0.3242398466064402,Tip_532:0.27956484500134465):0.36549662256837007,(Tip_384:0.18044288089369723,Tip_385:0.5870490291048196):0.7694178860664981):0.0351626148539087,(Tip_202:0.19957004422220803,((Tip_641:0.19605402946043407,(Tip_881:0.9337830151060664,Tip_882:0.5324404582744277):0.8124640228373594):0.8129594048340718,Tip_347:0.878343506442716):0.8073862982001931):0.7447291853986043):0.4109046187245036):0.5177779070506822):0.1566809508367844,((Tip_25:0.2737411364735176,Tip_26:0.9880701809030712):0.7233856557994106,((Tip_167:0.3040115411912193,Tip_168:0.5967840469257408):0.12110259228543926,(Tip_600:0.8514776486766585,Tip_601:0.6407837656128853):0.21843916818934608):0.0037795279219979385):0.9461742650866514):0.3219883273373261,((((((Tip_115:0.5425690426381413,((Tip_239:0.9093663094979818,(Tip_401:0.1614618096101031,Tip_402:0.4195862890149174):0.03454878119514025):0.4664221815140573,(((Tip_380:0.45976402882874945,Tip_381:0.8552924922468548):0.15990222595396275,Tip_365:0.40393306153538355):0.03276985316520042,(Tip_746:0.5029451156646222,((Tip_887:0.7831980968658162,Tip_888:0.8968179464686339):0.2672080420185204,Tip_838:0.704226698985856):0.7272289261014481):0.7562422691999605):0.2943418890782387):0.6109474544596113):0.3245002664466592,Tip_16:0.5372484453645993):0.7495839018539461,((Tip_28:0.8369097103584017,Tip_29:0.6491884393073701):0.7744411709144104,((((((Tip_929:0.7172773746172508,Tip_930:0.6600711325434269):0.29621510903669335,(Tip_479:0.18471136415614778,Tip_480:0.8506940533955041):0.052125467797150354):0.3462416513660177,(((Tip_750:0.8483029240233351,Tip_751:0.5375136254837891):0.9093359269562,Tip_422:0.8733737060921233):0.525877966061792,((Tip_796:0.8067135042647336,(Tip_998:0.09227299938037169,Tip_999:0.01913947075283052):0.8542830412276425):0.3863365014838644,(Tip_819:0.37094161019071564,Tip_820:0.9792360233976902):0.894056973337444):0.6057604998480253):0.42261376432881803):0.9031475994837477,Tip_95:0.8739082025956485):0.5855016025306305,((Tip_582:0.7406189066647729,Tip_583:0.13860075260862653):0.47033295049593277,Tip_538:0.7966342687148099):0.21633876930039453):0.6459545059513908,(Tip_656:0.5688126042311149,Tip_657:0.9824113515609565):0.6074301256785886):0.9926017227178259):0.1134684007024497):0.42254228659708054,(((Tip_151:0.4662639919610586,(Tip_237:0.7813891516504823,((Tip_915:0.618275192039861,Tip_916:0.12681375349584548):0.8591635589084686,Tip_356:0.8473004470061963):0.11378208369782443):0.5249376891122515):0.8726370730080474,((Tip_853:0.6651049165404851,Tip_854:0.00686359474967573):0.5423753708754411,Tip_816:0.2967081269228899):0.5324380884546945):0.9675422434072827,((Tip_905:0.9833372813916937,Tip_906:0.8363550046304817):0.44211248769988865,Tip_631:0.022182910154581473):0.09211826159534935):0.14425757096789923):0.9131020860683969,Tip_0:0.6818003779969536):0.05423673002227783,(((Tip_11:0.14657090040611,((Tip_176:0.03861534877178146,Tip_177:0.09373014684771883):0.4257610975664412,(Tip_170:0.5119122431048786,Tip_171:0.2573368133397958):0.5118527315055639):0.2573381826985602):0.4617371426389178,((((Tip_63:0.8927025527345731,Tip_64:0.5872952636582899):0.6367145738385573,Tip_20:0.736731178248067):0.7007673665205176,((Tip_324:0.5475235311189456,(Tip_378:0.09439266132888591,Tip_379:0.5857006706000185):0.8586702659697085):0.7710059324663953,((((Tip_486:0.5454810952229554,Tip_487:0.5847691307071993):0.4552955854457577,Tip_471:0.10463764434038629):0.4770580422866863,Tip_349:0.19215755028668158):0.3905371287881088,Tip_212:0.5786699194129723):0.729608304015689):0.14883092918550617):0.7583483510064482,Tip_10:0.10541441231684756):0.14321843054802108):0.519046948549026,((((Tip_133:0.5918176590938673,(((Tip_834:0.8085030035154684,Tip_835:0.7133169289628613):0.8174306393611227,(Tip_460:0.32821877888163775,Tip_461:0.1651069714201319):0.3981112159040954):0.5476919708352901,(((Tip_1004:0.742962308255932,Tip_1005:0.8370663582759731):0.9752039012048557,Tip_791:0.07999218580003495):0.722449622546947,Tip_553:0.023307298480662528):0.6590154513033405):0.08020794485877934):0.45451373075224927,(Tip_59:0.02964125710654076,(((Tip_152:0.041094110789729,(((Tip_706:0.7526745986087489,(Tip_962:0.6415501995529187,Tip_963:0.822326547329504):0.4436067289528306):0.3950405568178208,Tip_663:0.8570577523957011):0.5510329449368961,Tip_302:0.7455117279143701):0.46427967765801104):0.9196155352671823,(Tip_403:0.7021420744672963,Tip_404:0.7044741530637304):0.4569102962801124):0.6827239306668711,(Tip_256:0.3490380182994627,Tip_257:0.6438034029173125):0.09047540201544613):0.5054449971685439):0.4525622501707388):0.1950595899777013,Tip_15:0.9707342699364272):0.9381653960675058,(Tip_241:0.08529529226269439,Tip_242:0.43032818915928717):0.38760984843978447):0.24959510715810151):0.7802769682685955):0.5258899541863064):0.3511086996155613,((((Tip_455:0.37818883042682966,((Tip_976:0.8534062167239548,Tip_977:0.16132046031881003):0.7672261483345238,Tip_806:0.3463385242870245):0.9135095946941355):0.6541119227189883,(Tip_432:0.22780927359336925,Tip_433:0.8883111802282478):0.2921919194001917):0.3023378905947141,((((Tip_543:0.0798214388857437,Tip_544:0.3747729825133669):0.5245078650132369,((Tip_623:0.034156387866443885,(Tip_871:0.5254332607641601,Tip_872:0.42727389547597):0.7818171035128126):0.8096943025794707,(Tip_743:0.9810713875469018,Tip_744:0.3418488725623179):0.5539571324489612):0.3096795674578294):0.8189201437722043,Tip_55:0.9385137803361806):0.9633489382975322,((((Tip_181:0.9049565678486466,Tip_182:0.2146200620176481):0.8173969938540825,((Tip_477:0.5365043793203915,Tip_478:0.7907954180472394):0.7933079808457766,Tip_355:0.5234705734572158):0.3751168616504479):0.2578957523624825,((Tip_444:0.03606394547173274,Tip_445:0.4104186448231517):0.7604242942173238,(((Tip_505:0.5542486754837266,(Tip_935:0.32622666049677257,Tip_936:0.2995859685070028):0.36748693056072124):0.5680322674298576,(Tip_226:0.20165554003124064,Tip_227:0.9836970890435451):0.757496388171484):0.8945310409839796,Tip_103:0.9538817469760452):0.7973911568953531):0.48093804122207623):0.8603050070791296,(Tip_218:0.43472232087634477,(((Tip_425:0.965991094218813,(Tip_966:0.936930421645555,Tip_967:0.005881288313002142):0.14284629591788758):0.5986267080240701,Tip_420:0.26051632701320104):0.7242663039943277,(Tip_807:0.807408972707608,Tip_808:0.7088388212229401):0.24728120776623536):0.10589706809777828):0.39876271432527244):0.2882951462862536):0.7383103482719906):0.5707523276638271,(((((((Tip_175:0.01415024294552554,(Tip_287:0.824558407716845,Tip_288:0.4937533402158309):0.018215186999207607):0.902568437590045,((Tip_382:0.32494218417453213,Tip_383:0.3284168719152695):0.19860411745829135,(Tip_945:0.3601908647761916,Tip_946:0.12402674174882623):0.36688288373963474):0.8341895207474886):0.9235983474389595,(Tip_110:0.929678136100392,((Tip_786:0.9082536472457159,Tip_787:0.9624139859405922):0.1223286152355204,Tip_343:0.024401660838649072):0.6091791398712768):0.2921117592868058):0.9662095074732849,((((Tip_558:0.38334260443105767,Tip_559:0.48638991126057995):0.7198759103694655,Tip_274:0.6922218292403833):0.10538996522211602,(Tip_611:0.7057360982639507,(Tip_1014:0.28505113914764485,Tip_1015:0.06783179813480313):0.04083037590947427):0.5849279959947817):0.28882723422229667,Tip_8:0.7370258796509663):0.6017281252349508):0.9535366928867759,(Tip_6:0.9722878385752182,((Tip_46:0.20431345227240774,(Tip_423:0.2523508269847396,Tip_424:0.8705992624669655):0.6566032808262539):0.5953496447420183,((((Tip_567:0.3900028554300957,(Tip_639:0.49062320094592177,Tip_640:0.7844716502991239):0.8880014891140665):0.888569323573827,Tip_563:0.8228247428205535):0.8274982023829611,Tip_396:0.9905055114308371):0.008380442359562224,Tip_87:0.16532717628937554):0.6197655884778449):0.21790454107064722):0.9551179471329936):0.5906902992949395,((((Tip_259:0.43600157530261946,(Tip_873:0.32883501724404507,Tip_874:0.8365731801603621):0.08232896757973582):0.06303418976001432,((Tip_529:0.36335505290877795,Tip_530:0.23009907897999687):0.7950344708691613,Tip_448:0.5243339780994005):0.12264733798907274):0.17834495049424573,(Tip_172:0.1913963196893245,Tip_173:0.8624359869894981):0.3944096261064282):0.469954525326819,((((Tip_885:0.6828849083446966,Tip_886:0.16980192461759203):0.20337536173367027,Tip_662:0.9739856203885715):0.016681228925885652,Tip_38:0.5199626911146199):0.33776588377624917,(Tip_50:0.3826351769613035,((Tip_264:0.7275261607483506,(Tip_764:0.8878030853834321,Tip_765:0.7109058264235913):0.9771205484343269):0.39188717935845263,((Tip_607:0.8501137861851562,Tip_608:0.04102482123750386):0.3224656836724606,(Tip_811:0.3677127326673974,Tip_812:0.28919730676985683):0.2400829464075033):0.4496075575996529):0.5182576543845723):0.8167127442843112):0.3237243071825142):0.6482847595143273):0.4063520337731593,(((Tip_108:0.21551938241732638,Tip_109:0.8207197651825108):0.39295782118834777,(Tip_36:0.27063566833479386,(((Tip_903:0.19362890096884608,Tip_904:0.484291047665317):0.35772240535717287,Tip_790:0.8101507755290903):0.8004732049283555,Tip_76:0.03462193854848231):0.599997595157368):0.5771138451971872):0.5143018907648792,((((((Tip_277:0.9225687605367383,((Tip_752:0.23461696955618058,Tip_753:0.13972878515597054):0.3013693351734235,(Tip_442:0.18479888423512533,Tip_443:0.5255517031839769):0.780934103161707):0.871252027138556):0.5809275871713601,Tip_219:0.4743178757646785):0.7931634595974157,Tip_104:0.2357912998960296):0.5185801284388315,(Tip_282:0.5807689098006981,Tip_283:0.11408128303397538):0.6598524917473538):0.6287085715861398,Tip_54:0.2570337645123031):0.2564338796506713,((Tip_883:0.7628789572095923,Tip_884:0.046648103315124805):0.12073082746120643,(Tip_1002:0.6535126860992755,Tip_1003:0.8262575156535549):0.09496766313892918):0.528807301016314):0.8286083163866628):0.8551002185373818):0.568436209041364):0.4016979733660426):0.6485186054977399):0.09392229383156639):0.7834264370600119):0.39748769150567326):0.526214,(((((((Tip_232:0.2755468427021321,(Tip_869:0.6949613743218019,Tip_870:0.27086394418194126):0.011813068521825832):0.6594217170996393,(Tip_130:0.878326610440637,(((Tip_658:0.15350730743193616,Tip_659:0.09202275494892882):0.08940271432600666,Tip_621:0.43234748691072533):0.3304336613157394,Tip_292:0.7249600680161681):0.015922472412515185):0.6985991443952452):0.6285642985587399,(((Tip_222:0.8600811787422341,((Tip_504:0.08786483592790417,(Tip_622:0.8873491789763662,(Tip_964:0.4590639354677564,Tip_965:0.6074406870022984):0.29738679515997907):0.4620050740443643):0.529997400505488,Tip_236:0.7895673548334309):0.11811603299760165):0.2984458572025912,((Tip_865:0.5675307707410592,Tip_866:0.9722385906634907):0.993224682542052,(Tip_228:0.6883973851249972,Tip_229:0.12304361223470146):0.4423721929154608):0.800182516203671):0.7104659152265773,Tip_72:0.6464097737008847):0.4608394744430216):0.22257775169793864,(Tip_61:0.15207976263702058,(Tip_186:0.8882603466776279,Tip_187:0.16023921217091947):0.5279019044450116):0.01324875280093324):0.5565579514767139,((((Tip_132:0.6787570410011041,(Tip_475:0.542567798519832,Tip_476:0.40772695474275344):0.9303236341531108):0.43760758590108506,((Tip_632:0.37003108127394824,Tip_633:0.40224622015314504):0.7893377246318511,(Tip_328:0.26289221201530105,(Tip_386:0.18355269740315425,((Tip_725:0.977545654092168,Tip_726:0.7231367222729381):0.5181578023527776,(Tip_654:0.14336837062421284,Tip_655:0.5657294280706112):0.5913161552863578):0.8602222980460555):0.8169072846186984):0.25467464839483445):0.6006032406272233):0.05023546754730038,(((Tip_333:0.446950651487059,Tip_334:0.7514160472834125):0.7333418127683092,((Tip_737:0.6314309196267883,Tip_738:0.33727188459182167):0.09030626036179501,(Tip_594:0.5499429086405767,Tip_595:0.9621839513452771):0.6930704407928643):0.7008381739999888):0.8137738459340063,((((Tip_255:0.5797211595847903,((Tip_766:0.9701481159602321,Tip_767:0.16441627240798445):0.8132499564819666,Tip_452:0.36432670689625957):0.3578439198743539):0.6019203764815106,Tip_85:0.9643691099944875):0.4940881075401635,((Tip_303:0.35073869596861607,(Tip_982:0.7538516551162529,Tip_983:0.8254776957980101):0.5200730168659886):0.46663720392207014,Tip_127:0.4795654131339313):0.49446852498947275):0.1790225229521178,(Tip_342:0.3087473481981868,(Tip_788:0.9242126496541984,Tip_789:0.4727180318932218):0.2995864613230258):0.1370575239618443):0.13930325606111021):0.9697757087228275):0.21147900401383982,((Tip_47:0.3134063518245298,((((((Tip_1020:0.2907432561333816,Tip_1021:0.4519610768390267):0.5852208216923565,Tip_235:0.5172679881722863):0.35603871126974296,Tip_223:0.30663361232380326):0.5128679499836799,((Tip_307:0.5554645334932454,Tip_308:0.9231153146644194):0.5715184581595921,((Tip_636:0.9894053828917445,Tip_637:0.7386478805711912):0.4487287150936755,Tip_446:0.81508968730108):0.006321584927578039):0.36437211662709157):0.8423371205669178,((Tip_526:0.5069295999634882,Tip_527:0.9403745475674339):0.6767134241963788,Tip_398:0.07018775104562561):0.8676347699082657):0.45262095369258254,((Tip_159:0.07142364378588868,(Tip_875:0.9065191793263547,Tip_876:0.40479032998983194):0.9130759149530667):0.8255547031460891,Tip_135:0.3725940312033807):0.8848995371977196):0.42884776460544755):0.7604355366395477,Tip_24:0.6953158657473447):0.530840011517552):0.24931930755722087):0.2920540568098282,(((((Tip_160:0.759382659335637,(Tip_830:0.7137983262856631,Tip_831:0.1707607371257595):0.6848162360011398):0.15715075553964633,((Tip_1008:0.3621646755987513,Tip_1009:0.8413254994943955):0.46728066061408774,(Tip_464:0.7100333857976472,Tip_465:0.23875058323079232):0.6676504956516852):0.28355965658337007):0.780772408319302,(((Tip_363:0.9683874070352109,Tip_364:0.7748103392083918):0.8541197886460056,(Tip_652:0.9963555363456151,Tip_653:0.26883230280758164):0.6719420884534074):0.7538877670033111,(((Tip_309:0.755232969047873,Tip_310:0.4871548285125254):0.27032209051342604,Tip_193:0.6461270432483269):0.9931846452193257,((Tip_134:0.7099056880061014,(Tip_210:0.9770667346056894,Tip_211:0.7617035456193225):0.9231993624952191):0.1604287071806797,(((Tip_580:0.2506845631524598,Tip_581:0.15427607824477257):0.1300524543298949,Tip_481:0.49065494405302934):0.8478536284579434,Tip_352:0.22789231205141428):0.6092399338261917):0.06434343011356579):0.1997384501216991):0.06419819773988962):0.042957006807572896,(((Tip_958:0.7569686141261616,Tip_959:0.022272058788588768):0.3886643622967264,(Tip_453:0.08644737741662115,Tip_454:0.38807066995805717):0.7788257883889101):0.9646471617110737,Tip_147:0.1352527980774772):0.7347718792686465):0.27798256761868984,(((((Tip_405:0.14346996793376013,(Tip_707:0.15875188387999062,Tip_708:0.2812610680451628):0.600905045917819):0.4337899223531192,(Tip_276:0.5745087580473796,(Tip_815:0.9657032482704255,(Tip_1000:0.8782200010041266,Tip_1001:0.2990972862593461):0.914201104903264):0.2128641683004425):0.5336513691231355):0.4113309940258881,Tip_88:0.502622471942429):0.023136977890130368,(((Tip_329:0.5298124801131687,(Tip_497:0.7318375239971053,Tip_498:0.4602137506610545):0.04635344204620891):0.8148735570194874,Tip_146:0.43527647308629697):0.6706142303637206,(((Tip_506:0.13712782791963,Tip_507:0.7848040187691743):0.565101624456856,(Tip_616:0.3686448095434434,Tip_617:0.21941342493812468):0.2673538096545698):0.9841298091391057,Tip_97:0.23101935202066362):0.9553552125490552):0.38077019010504765):0.5309502512989953,((Tip_153:0.2337571528041442,Tip_154:0.7527782650791407):0.2617224368158873,((Tip_296:0.9750337486934335,Tip_297:0.9713496238949108):0.8877436613720415,((Tip_630:0.24720085220725235,(Tip_650:0.1077864854489175,Tip_651:0.6826659100429504):0.909245575653474):0.8152000775668538,(Tip_797:0.6705597883258347,Tip_798:0.8555612034868727):0.7161973175098574):0.5184244328530887):0.24367006011397604):0.7480063191942344):0.22915984054657526):0.6057308019896575):0.5911898991217223,((Tip_925:0.05462358648482282,Tip_926:0.3296011763815287):0.4007366101986016,((((((Tip_17:0.29902518034315406,((((Tip_185:0.46043684942853697,((Tip_540:0.30639727418519497,(Tip_546:0.15964256792809545,Tip_547:0.9018796370116545):0.7253176487545268):0.3951537555577939,Tip_431:0.5904766031843347):0.3351047794459477):0.23771010874927845,(Tip_162:0.06947507204209427,((Tip_278:0.901065364733781,Tip_279:0.7548537419790238):0.8389120314749438,Tip_230:0.1554933468085374):0.5724557719368853):0.3962751523824775):0.6725623182829973,Tip_65:0.9481789691184873):0.12977130662737094,(((((Tip_605:0.6466565631188861,Tip_606:0.40628963767781173):0.4351391719613757,Tip_447:0.704289241259873):0.11652419165274251,Tip_436:0.45080552762379866):0.7042266134099009,Tip_201:0.7348181698697508):0.5914635077403936,((Tip_468:0.7191164973665816,Tip_469:0.7109373291623425):0.8494449699385195,(Tip_415:0.614823012120084,(Tip_584:0.7081286855923284,Tip_585:0.475214621306489):0.3439741399562032):0.49288526469116817):0.06636425471737141):0.76558172423358):0.9026839968151958):0.5378754307077634,(((((Tip_368:0.8329949637199667,(((Tip_943:0.20892695302332545,Tip_944:0.48193211131919744):0.419411703699079,Tip_672:0.23768782738116923):0.10594227443877176,Tip_568:0.9899317238058171):0.8126772790450751):0.8053947389977638,Tip_124:0.6219203121481993):0.44972300032262585,(Tip_78:0.7403560645642271,(Tip_970:0.5899859512652781,Tip_971:0.4824440644577114):0.03345624717084477):0.5211985836779053):0.9433004988906183,((((Tip_825:0.5749325730198219,Tip_826:0.7482961007093216):0.3341457617578259,Tip_374:0.8743938494660444):0.655057989451688,(Tip_178:0.30453084238837846,Tip_179:0.03214707296302956):0.739881421947943):0.3130262507549091,(Tip_57:0.24729872643144477,((Tip_233:0.7497473307216242,Tip_234:0.4778918008836024):0.2393123404791715,(((Tip_941:0.7541060449524697,Tip_942:0.22420340983948245):0.16347596602154565,(Tip_668:0.6347875440278841,Tip_669:0.5161871252968935):0.894843835835141):0.23174227732908734,Tip_313:0.6947088700670558):0.2962870984511319):0.8236178126634194):0.9026107133153731):0.42122321843275845):0.021303411202850127,((Tip_266:0.10150389818013525,Tip_267:0.5672161271593009):0.12049322693702057,(Tip_984:0.054425850840575,Tip_985:0.5835082652109214):0.7504235370859477):0.5400497966034737):0.7786693913024123):0.03602551346536919,((((Tip_572:0.7618481313638527,Tip_573:0.7623484073299086):0.7458193046451452,((Tip_145:0.31421634601595455,(Tip_512:0.89228381637999,Tip_513:0.5506640045776632):0.4795900241148333):0.8770031398319882,(Tip_769:0.42171105750892485,Tip_770:0.3661026235112531):0.7158258906251078):0.9347426627995998):0.580126274150861,(Tip_137:0.041916475561713,(((Tip_514:0.3571830039177226,Tip_515:0.9597996821715715):0.6329379990452859,Tip_331:0.7664594994261118):0.5412602161227069,((Tip_733:0.19851169059163193,Tip_734:0.22904359835019483):0.8862861457032322,Tip_272:0.38212685396447565):0.6447624937063356):0.481843336295425):0.8095216651282003):0.8988454198389202,(Tip_27:0.19645261047049445,(Tip_143:0.7077978287529334,Tip_144:0.5968029674157602):0.19188463005318085):0.9819279014732709):0.989156994759805):0.8290424538020909,((((Tip_757:0.4155420148804218,Tip_758:0.09263756827774063):0.5010219383879034,Tip_604:0.5983475351903622):0.6500627282610252,((Tip_217:0.8931648967603788,(Tip_596:0.6385394929786716,Tip_597:0.6169771602279576):0.5909630033473207):0.475079156645805,(Tip_291:0.5834019027721592,(Tip_566:0.27847890184916924,(Tip_913:0.14668604572696195,Tip_914:0.2396620088297722):0.707351849451256):0.21011809028177308):0.3648449256076673):0.8110457011780794):0.49906098784645864,(Tip_741:0.6241095692505015,Tip_742:0.4391600803032096):0.533645212231828):0.03877519336853168):0.8139241445852708,((((Tip_849:0.0356440904948198,Tip_850:0.38425955691565006):0.6386271884235674,Tip_598:0.7531750338053216):0.4159375265156637,((Tip_22:0.6033586708275928,Tip_23:0.8256447388323842):0.07857836123821005,Tip_7:0.4461531161456605):0.1999650680616052):0.8331249933569989,((Tip_14:0.9084294343574874,((((Tip_456:0.5476204184093737,(Tip_851:0.5388774220894302,Tip_852:0.04250673537336261):0.6980448074845481):0.9435914337387239,((Tip_416:0.8204048836401999,Tip_417:0.10901422935994519):0.864815347123955,Tip_319:0.6008357799519484):0.6028277584506875):0.2536249488491651,(Tip_238:0.6363466726987121,(((Tip_994:0.9344412050924383,Tip_995:0.5703398840621797):0.4351723320369059,Tip_817:0.9582950318893011):0.6481385196406074,((Tip_953:0.7440501570670126,Tip_954:0.8165194238921507):0.1382984401951484,Tip_560:0.36034966599769347):0.0173624990096928):0.837584031713673):0.6113163227198943):0.41456312270116874,Tip_84:0.21038051954293197):0.2498803313005248):0.09582252172653195,(Tip_62:0.6177581257630885,(((Tip_166:0.3246929703758655,(Tip_861:0.2858472420904784,Tip_862:0.31626647511487266):0.5905071320351948):0.5445650318237149,Tip_106:0.7881005630155196):0.5197007962054044,(Tip_389:0.8333266027037792,(Tip_947:0.3922943585669123,Tip_948:0.631247827609937):0.09573067372800363):0.356820186706703):0.8119707662740072):0.6611924034441309):0.7904404046182888):0.2697494421936482):0.38707792311319195,(((((((Tip_545:0.1883215771266793,((Tip_739:0.03403826925044924,Tip_740:0.8691703759070565):0.5611156916898968,Tip_722:0.4814976139159692):0.04333621451969129):0.1369274532693293,(Tip_857:0.12092037581654214,Tip_858:0.35007693876656787):0.8401180371799356):0.7786276593698187,(((Tip_524:0.7324697711954756,Tip_525:0.6591724693353296):0.23238542839029394,(Tip_691:0.6504173164693439,Tip_692:0.24149553010446587):0.911497485595626):0.9883164996299865,(Tip_107:0.017216671813878048,((Tip_676:0.20440918076962203,Tip_677:0.9547105392397804):0.9902455616727373,Tip_462:0.9951168367020464):0.4893792787266101):0.5862548190142984):0.8742702596275448):0.5372186785687991,((Tip_249:0.27826297404133254,((Tip_723:0.03769017703931339,Tip_724:0.6819961164850357):0.4298562308954108,Tip_346:0.695696670071163):0.08669627213614692):0.04744824994999546,((Tip_358:0.2626419174602769,Tip_359:0.755110889748809):0.18461253114488935,(Tip_626:0.40009923755969645,Tip_627:0.9635562711656827):0.6964932165136735):0.21830812269666672):0.5074655275244301):0.005987970434964989,(((Tip_51:0.6834118560281663,Tip_52:0.93764530131506):0.4662541380888945,((((((Tip_148:0.5368110989680633,(Tip_305:0.30087673566163775,Tip_306:0.19020005339580365):0.6168116595488152):0.9927502387715473,Tip_141:0.7427062735033141):0.3623155550626058,(Tip_125:0.9717864175077289,Tip_126:0.7412163649623281):0.953799118422075):0.10020844220627292,Tip_30:0.2401571490228575):0.27985421198560173,(((Tip_411:0.6369443317203409,Tip_412:0.7936385303749186):0.6178957972568248,Tip_131:0.2970710318766255):0.12387591994318599,Tip_33:0.0660156899062524):0.8809075059722785):0.20261256921020637,(Tip_39:0.9747055703647709,(((Tip_138:0.8515200902683754,Tip_139:0.4414214353775489):0.9756752629215389,(Tip_111:0.40709871308480483,Tip_112:0.7639503502815523):0.7050109917438407):0.6926947530011229,(((Tip_839:0.14504539385115364,Tip_840:0.6517867442789672):0.22452034274236277,Tip_136:0.12030886078547749):0.6095501140682323,(((Tip_644:0.6417016135941893,Tip_645:0.12526503211421205):0.8241052221262931,Tip_330:0.29039269284719327):0.9632596336844141,(Tip_216:0.28942659116093483,((Tip_409:0.7141811927706393,((Tip_759:0.8324987126148609,Tip_760:0.20663944071128873):0.7356947904195066,Tip_718:0.1450634931031307):0.6819294469342773):0.30698852864993526,(Tip_889:0.3127270942872465,Tip_890:0.14268749479429726):0.4252933691625556):0.6426321735716918):0.4697793841666945):0.027725875567108836):0.4458757849240123):0.3168852568374259):0.13513411127083147):0.5622223640642325):0.17817370247165332,(((Tip_700:0.008019639819055822,Tip_701:0.7455765289508897):0.3142294113484742,Tip_372:0.5257443685957438):0.724433494187922,((Tip_917:0.31651145627435545,Tip_918:0.12654506383556408):0.8206943334604474,Tip_98:0.6461584235629048):0.11677091332832402):0.3720321937407385):0.01948791470906157):0.5135955695736077,((((Tip_972:0.8994010760314324,Tip_973:0.5906080030348784):0.8578321556408954,Tip_523:0.6832036240752134):0.04114871983786686,(Tip_586:0.8623948723630475,Tip_587:0.4677392583528199):0.9166425949857683):0.11793933109196816,Tip_43:0.5461882842586949):0.25206163051969455):0.8016436451902577,((((Tip_496:0.7067986977770777,((Tip_823:0.878216009625274,Tip_824:0.7077717735356419):0.9964444543667815,Tip_522:0.45914290499012544):0.20891605138142288):0.3525402797964077,(Tip_74:0.17007028192575754,((Tip_244:0.4466205340557988,Tip_245:0.5139756773657919):0.36056285058766896,(Tip_687:0.5559686629478103,Tip_688:0.37206823489302737):0.4903472245244636):0.5668542257306359):0.9845362559997741):0.6012659617531194,(Tip_426:0.4107855757702804,Tip_427:0.9614334910124858):0.4521058345564083):0.147002488486025,((Tip_45:0.9014598582549421,(((((Tip_809:0.14696590202545792,Tip_810:0.7263243992535544):0.4601146784212421,Tip_129:0.09551458309661078):0.5298077978723115,((Tip_450:0.5368571445676529,Tip_451:0.772150445006239):0.5157364603540062,Tip_246:0.052249031488095184):0.8400125263777319):0.43499321908482935,((((Tip_614:0.9604137821427007,Tip_615:0.45260681429394733):0.8983648398011179,(Tip_678:0.7515741191387824,Tip_679:0.5198021915954569):0.2285003299948486):0.007551088001403253,((Tip_680:0.804623362149306,Tip_681:0.23440122073699768):0.570812549407106,Tip_341:0.23595569634388672):0.11252636734116785):0.9229518006833995,(Tip_247:0.9865303244361983,(Tip_704:0.9071434390818438,Tip_705:0.36688389007722444):0.6446691078194607):0.16486892075255602):0.08997625520368671):0.9965755756301806,((Tip_390:0.47567321325320777,(Tip_570:0.3191079140382453,Tip_571:0.23457738214648613):0.9726404304147305):0.9541374864718892,(Tip_556:0.43101092653421985,Tip_557:0.48962142500480443):0.8068795192809808):0.9866771595064173):0.6241121405548236):0.5558533450511143,(((Tip_634:0.6794596518036544,Tip_635:0.8817084581463799):0.7217395684491106,Tip_180:0.32080123147767886):0.6782731206495625,Tip_48:0.6936366005992881):0.23184420158163238):0.1603786055609922):0.9985975234232459):0.45004671152727266):0.691015250720605):0.45430427181590194):1.22703);
