# Supplementary material for: Phylograd: fast column-specific calculation of substitution model gradients
Source: BMC Bioinformatics. 2025 Dec 23;27:20. doi: 10.1186/s12859-025-06353-4 (PMC12836810; doi:10.1186/s12859-025-06353-4)
Supplement: Supplementary file 1 — (zip 4800 KB) [file 12859_2025_6353_MOESM1_ESM.zip › tree_16.nwk]

(((Tip_3:0.10805328350042452,Tip_4:0.3315005520372256):0.7775108391547321,(((Tip_10:0.9543578556535617,Tip_11:0.46520848427708783):0.19055443061683935,Tip_5:0.8608787164185184):0.2282830452051495,(Tip_8:0.45877603959910257,Tip_9:0.2188740043797414):0.977427116635245):0.8761171479386695):1.02879,((((Tip_14:0.3495434398130265,Tip_15:0.7072552650535753):0.44843039151645087,(Tip_6:0.8903069753526421,Tip_7:0.11856013796286433):0.6507572690541433):0.7600580845054129,Tip_1:0.2230762517502976):0.04289178403051824,Tip_0:0.7254337418961002):0.143964,((Tip_12:0.535570065080058,Tip_13:0.9288624624322107):0.771915926537751,Tip_2:0.9590719826516791):0.939461);
