# Supplementary material for: Phylograd: fast column-specific calculation of substitution model gradients
Source: BMC Bioinformatics. 2025 Dec 23;27:20. doi: 10.1186/s12859-025-06353-4 (PMC12836810; doi:10.1186/s12859-025-06353-4)
Supplement: Supplementary file 1 — (zip 4800 KB) [file 12859_2025_6353_MOESM1_ESM.zip › tree_256.nwk]

(((((Tip_6:0.2907188602343969,(Tip_7:0.3574525773138417,(Tip_23:0.30488371363458106,(Tip_62:0.5683352406105643,Tip_63:0.2500817797467926):0.06647120449554543):0.6656069181713552):0.9549204822075005):0.13774635296158902,((Tip_159:0.3350113763512099,Tip_160:0.6788968593621628):0.5005044695271077,(Tip_170:0.8102226602293559,(Tip_235:0.7559904346407842,Tip_236:0.4026732321976994):0.030265912684703515):0.6991100608071075):0.4747602021927386):0.28894849201590495,((((Tip_176:0.6643079842011339,Tip_177:0.4017497294686744):0.36331900746055257,Tip_167:0.040867103586392235):0.38373390183862727,Tip_77:0.6917570357532521):0.7865894598122212,((Tip_128:0.11797867596459363,(Tip_209:0.2208637142837711,Tip_210:0.5755467193091451):0.6991319717569003):0.7755689386028503,(Tip_69:0.9529119765219284,(Tip_225:0.968500155648247,Tip_226:0.8425707070608531):0.7258651079904296):0.6490572185407149):0.07963240844467931):0.04744694598496841):0.9179409902393825,(((Tip_8:0.02525725504919623,(Tip_102:0.6112581833281278,(Tip_211:0.12845479862414438,Tip_212:0.7561564321710333):0.568382836256785):0.12766175033040628):0.03167978918744315,((Tip_147:0.9484819017808448,Tip_148:0.45054791420937484):0.053426327229210285,((Tip_248:0.9649079282309806,Tip_249:0.9918057332611222):0.5499274099199553,Tip_110:0.20294284586752773):0.21731799776229352):0.775635205304949):0.04506117407200548,((((((Tip_239:0.788951972602136,Tip_240:0.5488186778844957):0.22658104486579786,Tip_115:0.2477232049174355):0.3127935602626896,(((Tip_85:0.15665568987093703,(Tip_98:0.970689751378633,Tip_99:0.013136000876232335):0.6069867072641391):0.788935817813533,(Tip_100:0.45240540516282046,Tip_101:0.4910426613903049):0.36808776197085685):0.6581469492298858,Tip_14:0.9974949551072828):0.7014184849925346):0.19332531604206374,(Tip_67:0.5138990530199876,Tip_68:0.39203040159559366):0.660442074085986):0.035139492087327785,((Tip_54:0.39061007871700937,(Tip_157:0.352186699947443,Tip_158:0.018837713470210425):0.9584106808465405):0.10373533827906166,Tip_34:0.606689288990124):0.35959666813820973):0.5130353018494428,(Tip_223:0.5984900618195534,Tip_224:0.6450488023676584):0.4445524775032061):0.8254455846547528):0.9408472571050195):1.33731,((((((Tip_41:0.10491488148327931,Tip_42:0.35848545343381133):0.5012844110568901,(Tip_36:0.7085124883225667,((Tip_213:0.16128826616284253,Tip_214:0.8293408066916006):0.8220705056937525,Tip_57:0.19913130136550186):0.7829805178858467):0.9353587097026086):0.09719891584017551,((Tip_139:0.713205452305779,Tip_140:0.6914040173810106):0.12788468667910582,(Tip_10:0.4542301188840298,(Tip_73:0.989180037522226,(Tip_171:0.8798069524579057,(Tip_185:0.9217930336890435,Tip_186:0.7978618344350702):0.8685133478565488):0.07618268815058568):0.7827824753739788):0.5744536681241754):0.3962970182080338):0.0604166653334863,((((Tip_219:0.6438286865726606,Tip_220:0.8118582608919868):0.9987051496335585,Tip_133:0.4719567377342143):0.5866143847656329,(((Tip_21:0.8748373824066944,(Tip_92:0.6355971168665508,Tip_93:0.5933018576012256):0.6803471857919838):0.1725846023219061,(((Tip_74:0.8099259296815318,Tip_75:0.3228769573708371):0.5398665183347875,Tip_59:0.9768703879916558):0.013926488927993653,(((Tip_165:0.8796126802508651,Tip_166:0.6305408242172814):0.5032685400856602,Tip_38:0.9869577067447184):0.1281165483815615,((Tip_143:0.1367753501404288,Tip_144:0.09096525422204155):0.8498855840199003,(Tip_221:0.9128434690498635,Tip_222:0.8665055815288796):0.7220072421042706):0.665963021219186):0.9684426712187627):0.48544952497620064):0.8753002474172811,(Tip_3:0.6974198079591173,Tip_4:0.925831466642088):0.037090978940847064):0.3674192619610368):0.7319103345416107,((((Tip_106:0.8815307337201623,Tip_107:0.19837139214672742):0.7870478977393083,Tip_79:0.21942475762818325):0.16089946863426668,(Tip_193:0.06296850494046825,Tip_194:0.12943216940747818):0.6118401601122682):0.7718487218570519,(Tip_47:0.9916202233528626,(Tip_141:0.6978758118999009,Tip_142:0.6914572740009033):0.9824960902556633):0.24498276846123632):0.5154618107475475):0.41350932076187197):0.6110652728384152,(((((((Tip_187:0.006655304385522332,Tip_188:0.5744765146420743):0.5945272631096753,Tip_138:0.34954530068512546):0.0416209257318167,Tip_19:0.3302311907078922):0.7674866594280165,((Tip_91:0.9775418483291523,(Tip_113:0.390854998446911,(Tip_168:0.6455459067066279,Tip_169:0.8172104697867334):0.8173337475459345):0.615192210503317):0.4454255749563401,Tip_31:0.8804563870202204):0.7388839045552666):0.9579987227307404,Tip_12:0.9583525361938313):0.8116624633704181,((((Tip_227:0.7235621199663155,Tip_228:0.8572066230133528):0.20524196232240233,(Tip_96:0.20456470551044809,Tip_97:0.5286779965233822):0.7024419174347883):0.9205560816359335,(Tip_180:0.6870187894219584,(Tip_246:0.06356352670982433,Tip_247:0.015592419185435077):0.28699149093779763):0.3746880071385045):0.5079508635924428,((Tip_161:0.8855082115224616,(Tip_183:0.6777455899070997,Tip_184:0.4176514799889413):0.40724263618266576):0.8094258290370925,(Tip_201:0.6711461167794643,Tip_202:0.9483199807517491):0.03272795052767153):0.4582651365806017):0.01175365774993982):0.6073179047441561,((Tip_29:0.02077733198690218,(((Tip_250:0.8714811631739239,Tip_251:0.6465846564578475):0.11576124748182161,Tip_164:0.8341604346303063):0.12294698245758605,Tip_65:0.06149101629024388):0.11750073866051017):0.5559949724446105,(((Tip_242:0.5155165881759594,Tip_243:0.8605780977599874):0.3263236403557827,Tip_241:0.33041420120169646):0.37814159954380183,Tip_20:0.7379604494057598):0.9449963388968545):0.7472834186790808):0.8577179298296057):0.40046067185217016,(((Tip_0:0.8620708137840521,((Tip_229:0.039920477418444546,Tip_230:0.5479611019904113):0.8007034702598105,Tip_86:0.019153410401903256):0.01788113465150693):0.9100799735918905,((Tip_44:0.43378008161813764,(Tip_51:0.8592597665864453,Tip_52:0.05514587394982007):0.4259971185823185):0.33859045671346766,(((Tip_237:0.5928571234285732,Tip_238:0.10970780689730704):0.08581721833346556,(Tip_55:0.629263087264208,Tip_56:0.32623914485500133):0.7455747482829835):0.5382389659901943,((Tip_136:0.37466051479252444,(Tip_191:0.9380166912851048,Tip_192:0.5762036355878789):0.7829357846014722):0.3181916067108156,((Tip_82:0.9752417517104579,(Tip_205:0.5150291856099587,Tip_206:0.38571947734626333):0.729814507796007):0.46613290527163076,Tip_46:0.9361792052287042):0.7980831735957695):0.27285442769971663):0.8596467447046404):0.5439686590626218):0.3458288387371417,((Tip_64:0.6300195823928033,((Tip_124:0.3330245421061592,Tip_125:0.7516994049179256):0.31663978683236627,Tip_76:0.9998163360203015):0.2824083177588688):0.6117063294505843,((Tip_233:0.23226990250225021,Tip_234:0.6302767598096314):0.04133663034689465,Tip_37:0.375206777093797):0.8507530371521898):0.474064811145851):0.7477840213203588):0.969115,(((Tip_11:0.12998858915253705,((Tip_153:0.48412603911529956,Tip_154:0.3803962665532706):0.7889818340314434,(Tip_120:0.39504760332367883,Tip_121:0.03099463940575268):0.8879805820541083):0.13333605813083552):0.020892609848625857,((Tip_5:0.5731047772033898,(((Tip_116:0.6945384205132978,Tip_117:0.9859539449172595):0.1703235754481585,Tip_109:0.408177363382601):0.7729890929711403,(Tip_178:0.8045538589722003,Tip_179:0.5384555319789409):0.9145202302000289):0.3446505644164023):0.5206624193606566,((((Tip_155:0.17057426074539436,Tip_156:0.30073413865914966):0.23933029146469006,(Tip_45:0.9892875675632526,(Tip_150:0.7427671449380947,Tip_151:0.22378701866893247):0.11672404830725412):0.06721117318387645):0.3876042694664125,((Tip_244:0.5817885170003086,Tip_245:0.4802463958524627):0.15784528164657768,Tip_70:0.16384830558660396):0.3434021120139687):0.5131890267931299,((((Tip_129:0.8653039796055569,Tip_130:0.1774782422961194):0.39257876169961603,Tip_22:0.6002729722193417):0.7379874653874051,((Tip_33:0.46442696295710917,(((Tip_231:0.36097007586404506,Tip_232:0.2923942783670575):0.3733877961179072,Tip_103:0.7905393502411874):0.9943898032470962,((Tip_181:0.3784997134285457,Tip_182:0.483847865331527):0.008778154076628882,Tip_108:0.9198207919099785):0.2385899925163251):0.09730591256095782):0.9343761248197913,(Tip_25:0.9149395975074628,Tip_26:0.3684698160402085):0.13789280383244318):0.14226575033074404):0.20605906904351615,(Tip_32:0.488299923666056,(Tip_134:0.6591081782018516,Tip_135:0.553883456691814):0.6210172036887088):0.42856347833368735):0.4823585231283966):0.23509808691116318):0.45263337116275165):0.5341977567203354,(((((Tip_30:0.3887684298615064,((Tip_49:0.6085914541429492,Tip_50:0.6889527785723851):0.9233803300932051,(Tip_252:0.8502877364679413,Tip_253:0.8806990102507564):0.01874901327631462):0.7577571859841504):0.03808118762526204,(Tip_17:0.18323453739006607,((Tip_78:0.8910623567862229,(Tip_172:0.5593832630841271,Tip_173:0.3100464073655145):0.7704866878783392):0.6003233722746754,(Tip_131:0.5905869193930632,Tip_132:0.3442760658939763):0.40034267141213375):0.8527700250264756):0.07313567323095758):0.3371678888082065,(((Tip_174:0.7821885347521981,Tip_175:0.9739672804097019):0.718124219895448,((Tip_118:0.7502758226769907,Tip_119:0.22261198696253223):0.11027734696700803,((Tip_152:0.4162458347067834,(Tip_254:0.7667648960074068,Tip_255:0.08539062414140665):0.03439069609669605):0.5843010459649477,Tip_149:0.15578242637089937):0.5728853838108624):0.581406780953283):0.6784931363897706,(Tip_2:0.9993708529997678,(Tip_15:0.9547518457011003,Tip_16:0.01913573986437459):0.8935710218487724):0.7474466687803115):0.44651564108007835):0.8988631604909819,(((((Tip_199:0.45524781675607495,Tip_200:0.32181173031706795):0.0147326268434937,Tip_18:0.6230423798311636):0.31738800912869425,((Tip_94:0.22329345684204666,Tip_95:0.5296178410750179):0.7296119183230627,Tip_48:0.9340748292703857):0.7782703584290505):0.5333937839533831,(((Tip_215:0.915691852565618,Tip_216:0.18941232580643622):0.2504126717255908,Tip_28:0.9341496216267806):0.35581721040883185,Tip_27:0.8874059272478073):0.4280705074261564):0.05285619128577479,(((Tip_24:0.08388447122866563,((Tip_126:0.676416507284124,Tip_127:0.5042825656208276):0.35274667478490523,(Tip_189:0.05133570916094398,Tip_190:0.07301898154925823):0.0178300533230924):0.46729113767569586):0.7672372192664432,Tip_13:0.9240063843502472):0.6558275865243921,(((((Tip_217:0.7701864992265279,Tip_218:0.5851410846967712):0.6786298183751579,(((Tip_207:0.9359649740147561,Tip_208:0.6532542931667285):0.08107605077962603,(((Tip_162:0.07861069616928414,Tip_163:0.5133307140953524):0.4114781715269101,Tip_114:0.5383158053453341):0.30833299175910855,(Tip_203:0.48303408087957034,Tip_204:0.9256150111388497):0.5962807513298015):0.07976242249960776):0.9045751874677361,(Tip_60:0.9318129198254652,Tip_61:0.06985190675099733):0.7596495458709106):0.8983201607502329):0.09941469977595657,(Tip_35:0.42724330799664845,(Tip_137:0.3969247297564539,(Tip_197:0.8258856530040631,Tip_198:0.8122579505649219):0.4424324574148905):0.49887800299147994):0.037383796392953104):0.6450042381476078,((Tip_111:0.14983493178818202,Tip_112:0.48344808436578685):0.6649440572671664,(Tip_9:0.7013153894966283,(((Tip_145:0.26026263377390896,Tip_146:0.739676473189951):0.1397835037028448,Tip_58:0.3105909206043726):0.31439102726109835,(Tip_39:0.053057994141260806,Tip_40:0.2922373069112204):0.5201717059102078):0.22138615767028702):0.6754662614641268):0.4171010283426661):0.02062240011475497,(Tip_87:0.6851987780128681,Tip_88:0.9358121986957809):0.44014571777446754):0.02184518568955724):0.5827536197668475):0.3767131094472551):0.7221097810631217,((((Tip_122:0.10897690491435615,Tip_123:0.05630198959075257):0.5278204348011268,(Tip_89:0.4535416107952215,Tip_90:0.8892012851194129):0.6944129410939398):0.055393883333346335,((Tip_83:0.31829702813478095,Tip_84:0.28123532757651676):0.503061982530644,(Tip_43:0.018170853451822108,(Tip_80:0.9487440419185563,Tip_81:0.7124614472210572):0.6572159824716917):0.6529096633045279):0.11825424666852843):0.5902839761893512,(((Tip_195:0.32581826830265603,Tip_196:0.5182502677861959):0.5761562616250565,Tip_53:0.6972589019121977):0.6911858691973253,(((Tip_66:0.3640509013168966,(Tip_104:0.7879484767718776,Tip_105:0.5292857236366464):0.8921635992953478):0.6084545106798317,(Tip_71:0.830357527655818,Tip_72:0.4504313651977634):0.5706829181728826):0.8137044804085227,Tip_1:0.30483940750958527):0.3288632726346636):0.2898089042902307):0.3256661745234006):0.5924498308903):0.998638);
