# Supplementary material for: Phylograd: fast column-specific calculation of substitution model gradients
Source: BMC Bioinformatics. 2025 Dec 23;27:20. doi: 10.1186/s12859-025-06353-4 (PMC12836810; doi:10.1186/s12859-025-06353-4)
Supplement: Supplementary file 1 — (zip 4800 KB) [file 12859_2025_6353_MOESM1_ESM.zip › tree_4096.nwk]

((((((((((((Tip_135:0.8039877619447604,Tip_136:0.16205238488419169):0.7902580924350605,((((Tip_1680:0.4476413679280125,(Tip_2977:0.585370209951027,Tip_2978:0.0428200951451478):0.18458533047619977):0.7256000308188735,((Tip_2050:0.09804212567154431,Tip_2051:0.9064350855158466):0.8007060537925952,Tip_1614:0.9947125951768176):0.3529430048167016):0.2728352697183521,((Tip_2094:0.1185471540869634,Tip_2095:0.7203160686238276):0.442904331153166,((Tip_2332:0.6013626107555718,Tip_2333:0.4867642787225052):0.3268018382606079,(Tip_3619:0.5752599986691549,Tip_3620:0.6802120745694598):0.9026818631706194):0.5932708770225409):0.0596672329702284):0.5025105500860686,(((Tip_962:0.1748725472364243,(Tip_2863:0.21887746057927662,Tip_2864:0.3216723334296063):0.056295706003785535):0.37512924924968805,(Tip_1571:0.714170102872713,Tip_1572:0.4655858115710702):0.3804505408329213):0.2012224470876215,((Tip_2706:0.8270550822394447,Tip_2707:0.8863345616407996):0.0491111554620914,((Tip_1280:0.9570541090438713,(Tip_3232:0.5326960728843094,Tip_3233:0.08781805891754463):0.4545627610690856):0.7766654986818923,Tip_1039:0.6865289137370861):0.6909745685168474):0.19923152371453415):0.7105336785221307):0.605255976261897):0.8597561433076057,(((Tip_1756:0.26049108461632614,Tip_1757:0.2171765805643436):0.7069837165721993,((Tip_2282:0.9523036410064137,Tip_2283:0.46764661656463913):0.7509193606414845,(Tip_3891:0.4901996594359377,Tip_3892:0.43797734027755614):0.5435872194835208):0.590840321582384):0.36304851677506406,(((((Tip_2215:0.17275703685205138,Tip_2216:0.3527370803089448):0.07583966487360187,Tip_1098:0.9955777309585513):0.09156084062106137,Tip_341:0.7398092711956695):0.06612155427898823,(Tip_765:0.7490889031310342,((Tip_1467:0.8294236901876807,Tip_1468:0.38004189533445615):0.102217348526908,(Tip_1129:0.28915721292941393,Tip_1130:0.06832597405228973):0.7022254759055699):0.9382696327584771):0.45258817501341475):0.36062605372031303,((((Tip_248:0.9261432151681699,(Tip_3076:0.04502905950999621,Tip_3077:0.12895699137914798):0.7375719015233173):0.9766881902897645,((Tip_1330:0.6793345717633342,(Tip_1737:0.05712952909012624,Tip_1738:0.4669008777564408):0.9501203278020165):0.7129690795894887,Tip_1182:0.9662950615913571):0.04179859611815111):0.5686645761592273,((Tip_172:0.8416782061220962,(Tip_772:0.43466322321257,(Tip_1022:0.35523303512479437,Tip_1023:0.7986365856400277):0.06972096243786255):0.4569775184745035):0.5460248772526889,(Tip_1942:0.8913639719669688,Tip_1943:0.7413416366665925):0.15254155090844362):0.8954709716356101):0.5880154049719992,(((Tip_1818:0.5310279096530235,Tip_1819:0.4511028220930916):0.4132010199202504,(((Tip_3924:0.6164860498199338,Tip_3925:0.5452470598338233):0.8870064499608061,Tip_1652:0.9417085065813153):0.6769565326865301,((Tip_1169:0.7511298736363826,((Tip_2905:0.7506191111472834,Tip_2906:0.16961354437841852):0.6968744087835383,Tip_1456:0.8705699131985678):0.2705097870416747):0.43708070011418626,(((((Tip_3166:0.5890010475249574,Tip_3167:0.3980084106749289):0.2274519760541379,(Tip_1390:0.4836449844881115,Tip_1391:0.7309513663747648):0.010668892400739339):0.7736142138895246,Tip_696:0.3163765085473079):0.1732119324814049,(Tip_793:0.3963179038131025,((Tip_4092:0.7995025529936824,Tip_4093:0.08197982857251152):0.10554344046917406,(Tip_1421:0.9075005844713422,(Tip_2229:0.5377844304528646,Tip_2230:0.7574827853603199):0.682973401913869):0.882554751899426):0.7703936264852312):0.13939682029347758):0.3121392327352125,((((Tip_3995:0.7999782969828176,Tip_3996:0.9896907240208592):0.9859347701469704,(Tip_3903:0.7109587341289579,Tip_3904:0.5203677387737317):0.7652345377450892):0.0330565505505821,((Tip_1339:0.1704771215413384,Tip_1340:0.3400273130354315):0.6367075341676077,(Tip_961:0.23864850440280286,(Tip_2556:0.6760293380041241,Tip_2557:0.6087340348648237):0.8894234362395146):0.5935852068826262):0.02645227280836259):0.34562253068563553,Tip_262:0.5485896753460636):0.8663927719443818):0.4950093312081485):0.9854484690288344):0.5306511415733746):0.12905780221357366,(((Tip_1143:0.5192238547928053,((Tip_3072:0.8931002377375664,Tip_3073:0.5368590293844191):0.4152560906326124,Tip_1271:0.7407918083912683):0.9685292435922763):0.8027327487238548,((Tip_1349:0.25072524944443936,Tip_1350:0.40047366348829755):0.16009926757826048,(Tip_922:0.03337232385757254,((Tip_3946:0.17163625497617926,Tip_3947:0.011704206070831676):0.34629550985542457,(Tip_2467:0.43195540062568866,Tip_2468:0.122028407887458):0.204337986967303):0.08772807996310987):0.27982031550947994):0.5785909285838328):0.9574313900496164,((((Tip_3612:0.20904746871509075,Tip_3613:0.6815082475305836):0.014014850560788859,Tip_1480:0.5994183941463415):0.838185408007119,(Tip_2533:0.36992528453852336,(Tip_4050:0.2227681003406996,Tip_4051:0.2680251154158346):0.5502415509212129):0.3032830537802266):0.9587852740412909,((((Tip_3220:0.7984767708073351,Tip_3221:0.47257490504872623):0.7470019247920171,Tip_3087:0.5982593747696473):0.2864007284816901,(((Tip_2478:0.9297036133678103,Tip_2479:0.023717948678640584):0.459263596246745,(Tip_3185:0.9152406352480033,Tip_3186:0.029312559593136528):0.9954818215324615):0.168994927162507,(Tip_2563:0.10796415974838218,Tip_2564:0.689307253530642):0.15534946856884874):0.17767828139738168):0.08001369705350077,((((Tip_3865:0.6109900641576451,Tip_3866:0.025834879657560712):0.5262778395406055,Tip_1206:0.5656355936702944):0.9332643764526831,((Tip_2789:0.3777432013029668,Tip_2790:0.7088077717200095):0.4496049666962037,Tip_2407:0.6591574141609173):0.03621482286788556):0.04426090030722537,(Tip_982:0.39000860176251934,(Tip_2393:0.953677219462391,Tip_2394:0.7867535794975472):0.845640651580839):0.27734012260860713):0.14825352817015186):0.735508135948145):0.7370333486355325):0.8358411623522717):0.718830739288233):0.23710658365583098):0.8200280532533559):0.9284041609796773):0.9843577889898482,((((Tip_2065:0.71903978529481,Tip_2066:0.21092417062070937):0.6860093479434176,Tip_381:0.48494058862356515):0.13662489923591672,(((Tip_114:0.9636885371373572,(Tip_3780:0.028771763752716277,Tip_3781:0.5257231780274182):0.5451670270031017):0.4085523171177994,((((Tip_1287:0.2741395879130777,(Tip_2003:0.04914578983722687,(Tip_3598:0.25506350834160474,Tip_3599:0.9371205687338086):0.46607513091662345):0.8225987724066205):0.9986356206421197,((Tip_3486:0.7953592908075885,(Tip_3511:0.7312483973338351,Tip_3512:0.3930461364690998):0.9338995024311844):0.5196062294708532,Tip_3272:0.9744009318237121):0.7749366792531182):0.519137175031346,((Tip_821:0.05184971173810211,(Tip_3809:0.17848506777555317,Tip_3810:0.4108950065888442):0.6942353778760857):0.8594885385956184,((Tip_3141:0.8197118738065963,Tip_3142:0.39947581928425285):0.9895310037620353,Tip_683:0.7913464738802715):0.44628260989605734):0.7680445056957865):0.42219326336968577,((Tip_3300:0.29129126680023004,Tip_3301:0.22429357260969865):0.3546311474791014,(Tip_3387:0.4696016877769253,Tip_3388:0.18442053876813919):0.7700419338667521):0.9568571417706014):0.6470607691418846):0.9555026579564424,((Tip_3440:0.24096201913039395,Tip_3441:0.034093619236393154):0.7047655610360161,Tip_271:0.15617917496096118):0.17421358264540368):0.6264658286682254):0.09244128621601376,((((Tip_3819:0.8498137619484504,Tip_3820:0.29249546685188277):0.10735958107355638,(((Tip_3181:0.6217640447121183,Tip_3182:0.25618917512289247):0.18915988695774627,(Tip_1067:0.4293228013216571,Tip_1068:0.7288179429948043):0.17315317611294537):0.22403141270099672,(Tip_385:0.4335221497160659,(Tip_1774:0.23637576354208328,(Tip_2109:0.7265349830621152,Tip_2110:0.29689712792012135):0.7553461097351805):0.7509716369860818):0.8858557777806804):0.4791577613336666):0.5175965931384071,(Tip_2103:0.43747144627410295,Tip_2104:0.742794295920363):0.4740832167961578):0.8794930800722927,(((((Tip_502:0.04352109884103855,((Tip_1721:0.006520673899143615,Tip_1722:0.05961105460802371):0.234938666667166,Tip_1633:0.13844338858677246):0.616598632194872):0.4691090424956994,Tip_73:0.38967151048310117):0.2527934704072524,(Tip_243:0.26530614231597555,Tip_244:0.9430935950726737):0.6898694387784463):0.062475993935353184,(((((Tip_2630:0.9462504119829531,Tip_2631:0.9456163671545702):0.10963144044301525,((Tip_2337:0.6422899585240135,Tip_2338:0.8492222731574604):0.7963272120035078,(Tip_1320:0.4476349655303177,Tip_1321:0.5317917134033627):0.9864807491515558):0.48057723056198554):0.37488774620402554,((Tip_1268:0.418855592125969,(Tip_1418:0.6846253379531652,Tip_1419:0.8892780951919866):0.42740936893987214):0.21765821798771945,Tip_754:0.4218607791112122):0.21155137451485942):0.3468036345521279,((Tip_654:0.08603818089167677,(Tip_1335:0.8837648507232823,(Tip_2191:0.653078593877175,Tip_2192:0.45478810870509206):0.9364522587854994):0.5083757144807778):0.7017518074785533,(Tip_553:0.009336138276355084,(Tip_1227:0.7646106256297075,((Tip_4036:0.6215892259588758,Tip_4037:0.89124959478645):0.6238233617975744,Tip_1814:0.6768825019466096):0.754355973630966):0.5897078301788939):0.5457767269820716):0.9378832220735377):0.19521093167953296,(((Tip_2795:0.9491252636849237,Tip_2796:0.2688957235007365):0.23556182533543862,Tip_1028:0.8002208298392287):0.38825360975766976,((((Tip_2369:0.6006328961767875,Tip_2370:0.5318483524453799):0.4366476529809681,(((Tip_3755:0.8576144982119217,Tip_3756:0.1618949231121295):0.9318630602643437,Tip_3743:0.2505398693111968):0.9513002707260912,Tip_2224:0.7152554672726302):0.8451872800088923):0.6537245543989014,((Tip_3532:0.9226878083063141,Tip_3533:0.03672207681007131):0.3137839618051898,Tip_2722:0.7364878149256406):0.8004972859383989):0.5819005318440915,(((Tip_1465:0.6969271900295102,Tip_1466:0.1858246446728904):0.5843432632101355,(Tip_1846:0.7049316631144491,Tip_1847:0.7632493271600315):0.7321229097493717):0.797292603584817,Tip_1356:0.39791669249378786):0.8491093388628775):0.5737724935584906):0.7453856044347439):0.16859927734406552):0.18664856938964083,(((((Tip_1332:0.7805478253264134,(Tip_2850:0.28443503822762656,(Tip_3126:0.34641840893202486,Tip_3127:0.9535879910062869):0.796507794137474):0.2595714343497438):0.2684713450073455,Tip_884:0.8534506920782355):0.9312384601741395,(Tip_299:0.8557823609112983,Tip_300:0.5735889991737243):0.8621647290806776):0.9946043319357699,((((Tip_717:0.9274024887084524,Tip_718:0.1105634062097724):0.08384530714880052,(((Tip_3416:0.2548477064988423,Tip_3417:0.8689178490970855):0.45951749626433946,Tip_1674:0.2314404498596807):0.7954813710902415,((Tip_1044:0.465173955873244,(Tip_3981:0.32290591473955005,Tip_3982:0.08537161420231756):0.9971011535133947):0.960156437182941,Tip_795:0.5840433192114455):0.2213246928813738):0.5150892118204219):0.4051020006730845,(Tip_253:0.6925657292425251,((Tip_3928:0.44497228709266146,Tip_3929:0.46460768109477824):0.3964506382623778,Tip_856:0.32865273248067006):0.6539706068034327):0.07886205801353358):0.04566276795782759,(Tip_30:0.04303123681277985,((((((Tip_2778:0.2722302919350912,((Tip_3887:0.42608951279946017,Tip_3888:0.9429830245155826):0.4985110929398997,Tip_3648:0.5438328590691393):0.5816470783687037):0.1966125337516551,(Tip_1314:0.9752648688061379,Tip_1315:0.008822308091803295):0.784977946661957):0.22578248538986861,(((Tip_790:0.26309389613301415,Tip_791:0.8105046907310614):0.2830724151664815,((Tip_1909:0.8241720110105178,(Tip_3883:0.20377077984429284,Tip_3884:0.5699904004849344):0.36589306225936025):0.8867329646637707,(Tip_3113:0.9628373954040764,(Tip_3772:0.008530822242926554,Tip_3773:0.6589666249762044):0.3713947624207463):0.43027308458157243):0.2946808532709559):0.36115509074810365,(Tip_1118:0.7803741481878963,Tip_1119:0.6386249086366309):0.5567384852216725):0.8527913432926354):0.8205400923800353,(Tip_1351:0.0301776391429852,Tip_1352:0.682137754408657):0.550581174778943):0.18656091623216545,((Tip_841:0.10334790230611014,Tip_842:0.4487324044911988):0.44987848798104657,((Tip_3965:0.9749056664775964,Tip_3966:0.7038919767247497):0.3762545326355618,Tip_1956:0.20561488576598608):0.9459387808845207):0.3364381938336811):0.6625815124036765,Tip_76:0.5581203740066273):0.14680864725125184):0.8242074938156758):0.2520292999252479):0.9000747212359945,((((Tip_39:0.3207677363874376,((Tip_2305:0.12579301395151737,Tip_2306:0.8773748930520816):0.2639153905720445,Tip_1600:0.01640179166018134):0.3309147673007579):0.24210095694607556,((((Tip_870:0.46372425318609795,(Tip_1368:0.08224761769277382,Tip_1369:0.32273730959323577):0.13903170999823367):0.15693079312319275,Tip_410:0.7039825023280558):0.8292064545815158,Tip_293:0.6511439539267226):0.379933780424009,Tip_190:0.9962405248432559):0.47558092905226296):0.5386097437264888,((((Tip_2844:0.3097631310485675,Tip_2845:0.863401171424743):0.31443541356959687,Tip_665:0.0944000126634899):0.756427647963486,Tip_127:0.5120509928690024):0.643412549453624,(Tip_47:0.5770585148780892,(Tip_251:0.48590273132207557,(Tip_1269:0.723557196078824,((Tip_3954:0.5596087829482058,(Tip_3971:0.5730332720162848,Tip_3972:0.36631651439605206):0.5938255298766312):0.7566918588536112,Tip_2635:0.1307871741696808):0.9670759843470841):0.1041663157238736):0.8368820590237399):0.34610431038107325):0.7326198851382546):0.7183036119981446,((((Tip_2714:0.595960544840714,Tip_2715:0.2079612532525635):0.15740340353546545,(Tip_3327:0.4209579711352267,(Tip_3426:0.8147855784253688,Tip_3427:0.5212852608229434):0.7604182524510644):0.9853017969882579):0.8681902483884503,Tip_794:0.8212776943042218):0.6853935770566153,(((((Tip_2639:0.9752838746817938,(Tip_4090:0.11530862310516915,Tip_4091:0.8851439864279951):0.607892076804161):0.5805782504752603,(Tip_2226:0.4306038320999928,(Tip_2396:0.1903176426708615,Tip_2397:0.4846982955133925):0.6391394852491555):0.45339551975751663):0.98848138669864,(Tip_1186:0.1773215466281199,Tip_1187:0.8546291852021688):0.8933366738728992):0.8072936057246961,((Tip_3513:0.679842042332614,Tip_3514:0.4228384155318245):0.8644739589302189,Tip_432:0.08427325007531704):0.45660592330708943):0.8647533343187929,(Tip_1506:0.7059475944262292,Tip_1507:0.8176286208176392):0.6460745482662145):0.5464240560292009):0.8093944645965099):0.42668335245418865):0.6184977481809567):0.801424546166934):0.6811479886782607):0.7584042042446992):0.5084734052735852,((((Tip_331:0.1861744456654098,((Tip_3018:0.14229020068016512,Tip_3019:0.6689128448276942):0.803803326635657,Tip_857:0.5317770432206673):0.12877540026952575):0.1817288727643959,(Tip_1790:0.9990331849043983,(Tip_2076:0.6318648352766698,Tip_2077:0.9486851866550314):0.8526365201548579):0.6513805341341158):0.19639675829821027,(Tip_75:0.21612790013663583,((Tip_3066:0.581423964402066,Tip_3067:0.7958919725491217):0.3270952276825118,(Tip_2979:0.6607354505915461,Tip_2980:0.7572778893863346):0.43964938782221324):0.22161595294775638):0.4516233207118708):0.47003519964679724,(Tip_192:0.8822417717994604,((Tip_3487:0.22064758777709514,Tip_3488:0.9036685653920987):0.23403494433880012,Tip_1771:0.06085179884439318):0.5283558228686451):0.33078235528615774):0.5243961466778451):0.2892274765015361,((((((((Tip_1658:0.7971494506899869,Tip_1659:0.44796938233299893):0.664084867896469,(((((Tip_846:0.4012481800134132,((Tip_1607:0.9493362126114167,(Tip_3703:0.9762639829216054,Tip_3704:0.9846360033521862):0.5304916777784249):0.6946417041629751,Tip_1594:0.06491725010924886):0.8250683690266932):0.9624609147833798,Tip_667:0.48834094883209506):0.5544427253222631,(Tip_1413:0.2538253699830321,Tip_1414:0.9858162171318327):0.41437985531622185):0.5590500201420989,((((Tip_1055:0.14677639428677217,(Tip_1084:0.3055520453243491,Tip_1085:0.5439463519575943):0.2133249012200648):0.796607721666152,Tip_938:0.7564708528034889):0.9268165478544957,Tip_345:0.6092807592958817):0.13244850514549986,Tip_326:0.8272107545864136):0.3062695018526276):0.6603838346853852,Tip_52:0.7859227687067586):0.8319898777045364):0.7351886813879132,(((Tip_615:0.3774836620727857,Tip_616:0.1316215193932521):0.6763197436117143,((Tip_3909:0.6358629964714766,Tip_3910:0.7795387814077621):0.9740379700149677,((Tip_1475:0.7914533252961966,Tip_1476:0.8649189228512545):0.09215313499216053,(Tip_2681:0.7668819954733331,Tip_2682:0.5056943169789168):0.21702015540433192):0.8424938888566877):0.6860970036699596):0.6629565289206916,(Tip_1927:0.7812386198600003,Tip_1928:0.6309000959430603):0.8066328835281428):0.44230829637192964):0.756390959990418,(((Tip_2205:0.2172643801359908,Tip_2206:0.35025237444561097):0.36505448659809014,Tip_1573:0.8566461170762687):0.587439473994216,(Tip_2506:0.8503332515575738,(Tip_3873:0.40156703412669764,Tip_3874:0.2502630831574632):0.7224155232860919):0.21158204240021447):0.1284030032440611):0.4999565827471742,(((Tip_3709:0.36965388449267195,Tip_3710:0.43849470793390816):0.1263877165444969,((Tip_2321:0.06836117556400417,Tip_2322:0.12565378188066942):0.017167125364319746,Tip_805:0.1674758796712013):0.9008476082013007):0.569285738743833,(Tip_207:0.2935402683891342,Tip_208:0.27445462322712305):0.7345398686237289):0.6536126807584246):0.9223956927227565,(((((Tip_223:0.3544772318907223,((Tip_3645:0.05164460927789258,Tip_3646:0.364398416404041):0.843295683866294,Tip_2779:0.10652110993193363):0.3470471633877524):0.2799930922229629,Tip_194:0.19947397948444828):0.47995554488845854,((Tip_2944:0.023909292720006407,Tip_2945:0.6352970758495721):0.895620056288991,Tip_742:0.5859583549975789):0.9563917957964511):0.6640792205860272,((((((Tip_1783:0.9580376378011417,Tip_1784:0.07433421963065658):0.12152114293063214,(Tip_1666:0.12627275886376108,Tip_1667:0.5259845921333811):0.2865492004860356):0.8188786740589903,(Tip_614:0.8407738976219455,((Tip_3375:0.7107010711036165,Tip_3376:0.925463777932632):0.5084253105917008,Tip_3168:0.8861661617108074):0.6151493719207973):0.4888833582615858):0.2718532905873029,((Tip_1265:0.7549687838827983,(Tip_3676:0.8844089618015153,Tip_3677:0.8874123800591283):0.23214427084992678):0.9816496450468857,Tip_800:0.1534073379964777):0.8111972288907435):0.3670007251980836,(((Tip_3024:0.39400186340438165,Tip_3025:0.1274659604945662):0.4282990437433025,Tip_1747:0.9681211401062665):0.8779276375560636,(Tip_1950:0.4045774215877967,((Tip_2925:0.11414600895985894,(Tip_3281:0.6010152786380082,Tip_3282:0.8454862322604481):0.5832656124752693):0.990433881231326,Tip_2364:0.7078331783465277):0.0855137690964593):0.9405396567472387):0.4585283390248143):0.15017968927630793,((((Tip_3081:0.8119635317264838,Tip_3082:0.169602472239482):0.2805537779204236,Tip_392:0.1698375043022631):0.2903283600367304,Tip_377:0.37209963800179724):0.1866660088117991,Tip_232:0.4309511224875378):0.47784579814473116):0.4063375876382992):0.22205931335678816,((Tip_269:0.22039439831269322,(Tip_325:0.6726173504304718,(Tip_1344:0.24347091130839893,(Tip_3766:0.19292381124829006,Tip_3767:0.27375004695494687):0.9580444216096309):0.8264684677200471):0.9086861278096566):0.6866284255260972,Tip_62:0.26626446633056894):0.167378928895331):0.5545784963277235):0.11660829839385321,((Tip_267:0.12019017237943758,(Tip_600:0.06432978344166089,(Tip_3135:0.1789472581940091,Tip_3136:0.8457660693142157):0.2854055782125312):0.08332339286704116):0.786327135425107,(Tip_306:0.9400905251659746,Tip_307:0.6139645277637329):0.12378032983743609):0.4156359029129214):0.5934535307434464,((((Tip_1685:0.9590835081678097,Tip_1686:0.9984480723100263):0.8354415084745042,(Tip_1998:0.835357541596553,Tip_1999:0.7828988812439103):0.861949176339231):0.6201185929051025,(((Tip_1578:0.5638436039261483,(Tip_2009:0.14270870292390853,Tip_2010:0.3510516255651503):0.3848625520103659):0.7040438652065139,Tip_1354:0.8234507364822635):0.02891401121784349,(((Tip_974:0.20566104484113387,Tip_975:0.6287939533388333):0.8802622245490341,((((Tip_2020:0.16149013004416615,Tip_2021:0.35411436403748353):0.7936514440533112,Tip_1193:0.18968069219902559):0.20981614167426393,(Tip_1534:0.7254687464194398,Tip_1535:0.7679866151850628):0.15241584340129083):0.8893844036507621,(Tip_1341:0.6055709486913247,Tip_1342:0.4929518156292538):0.6100587270361066):0.442134920847819):0.32102877121131657,(Tip_1579:0.1598184430721224,(Tip_3653:0.02167799358432209,Tip_3654:0.3763026893169577):0.04180444412942206):0.8865322973099604):0.925531892436572):0.29122595768224374):0.2659385888928294,(((Tip_1687:0.5414139134596382,Tip_1688:0.2833865265056199):0.10498436272269018,Tip_1146:0.11727000615955267):0.22848769980955758,(((Tip_3568:0.43852915764817313,Tip_3569:0.5245129114167286):0.4004600492913836,(Tip_1710:0.47926901520956067,Tip_1711:0.25666721907955997):0.5623589144557747):0.9465967903915716,(Tip_256:0.24123420245886562,(Tip_1074:0.4631124238504532,((Tip_2156:0.13528416170562949,Tip_2157:0.5577497827501189):0.326407216496773,Tip_1358:0.06759695080463367):0.14091946510625536):0.7041644798645457):0.5661015474369685):0.36726136442628293):0.20650903268308765):0.18154178606789367):0.22180189462281327):0.4356254101649824,(Tip_63:0.2714798651289489,Tip_64:0.10428099555755738):0.1348401783795863):0.5693906218073809,((((((Tip_182:0.6210028769276884,(Tip_1568:0.6466453059463906,Tip_1569:0.2901975679869108):0.16135190380260686):0.6155312103372794,((Tip_155:0.44311224673851707,((Tip_608:0.8461232401294805,Tip_609:0.6268716532424082):0.7195866417033385,(Tip_604:0.9789917954509727,((Tip_2270:0.37951114303293665,Tip_2271:0.8313077518348485):0.2157289985037587,Tip_850:0.4262464306479945):0.13545762406789497):0.42197608818118404):0.9975210886124919):0.4780644968748536,(Tip_879:0.08836811580271665,(Tip_1160:0.5910693828109413,(Tip_1217:0.7702360946380864,((Tip_2237:0.17600280456765252,((Tip_2928:0.9615401938852359,Tip_2929:0.2850770802511929):0.7270455626859678,Tip_2839:0.014980125007030535):0.039209515716215886):0.06416548665379108,Tip_1989:0.07293266013953778):0.8409628710395826):0.06211410821001354):0.23023577347006957):0.23115308063152293):0.3126054609939326):0.4704311645982167,(((Tip_1511:0.13252294703559556,Tip_1512:0.5461763150330511):0.004954152773932749,((Tip_282:0.8597638484507422,(Tip_688:0.6867402646476054,Tip_689:0.5205535483027467):0.8843957540323671):0.7437992281597268,(Tip_3684:0.17408966807501394,Tip_3685:0.38505549998147487):0.4519739488992789):0.43276968135467453):0.20532518148910545,Tip_42:0.5848811427333965):0.265017661909474):0.35251810688007656,((((Tip_421:0.9051957573105092,(Tip_4030:0.5005958331384271,Tip_4031:0.8726678410683709):0.9275688537130088):0.1262851807809353,((((Tip_3509:0.1512250538518185,Tip_3510:0.534490339485757):0.11328069386765853,Tip_1993:0.4699003900427836):0.43058568452388624,(Tip_781:0.15439317675344272,Tip_782:0.07190464806703802):0.20875767145045634):0.7860298943965282,(Tip_242:0.8725184230309948,((Tip_2451:0.487293760404753,(Tip_3057:0.76380316059659,Tip_3058:0.6799039133102073):0.35403019912845435):0.1412985573558744,((Tip_2602:0.25266730068137444,Tip_2603:0.667866542731172):0.09664339254122467,Tip_1549:0.5415784922331721):0.5093762492212162):0.5753367014210946):0.5745538620225035):0.2832804988086743):0.15734844119767835,(Tip_2303:0.3407541344871015,Tip_2304:0.7903669281171463):0.5277361035848205):0.44379184945315997,(((Tip_2542:0.5924327791561107,Tip_2543:0.5246435187521973):0.10829887326417177,((Tip_2598:0.5150981591382284,Tip_2599:0.025240192459734315):0.17479109163202755,Tip_1766:0.40701603992076185):0.6005856340924928):0.45141329522154444,((((Tip_252:0.09216500526934344,(Tip_1091:0.02402345497308809,(((Tip_2783:0.08592301579786486,(Tip_3270:0.31247224747479047,Tip_3271:0.5196103695090035):0.9842060042853195):0.13513948820176294,Tip_2770:0.17674234726345162):0.028627548712522495,Tip_2638:0.33754883139062497):0.5300201570914016):0.4512452994299279):0.26515668589781444,(((Tip_3361:0.5207705156084494,Tip_3362:0.8527758092661154):0.6276435087483914,Tip_2526:0.45417341298282776):0.5603483179471591,Tip_2466:0.11068542785753693):0.35001596503155485):0.4965508919318549,((Tip_354:0.6774152807513273,Tip_355:0.1390741639105888):0.4449986389187135,Tip_257:0.35601524684140706):0.27662420578210467):0.1641003287395093,(((Tip_3560:0.55446266967781,Tip_3561:0.1507744335528641):0.7092656197152258,Tip_487:0.09683045824859537):0.4286363064442673,Tip_473:0.45051946705051554):0.5627798377918839):0.7171709500772612):0.48206294469276495):0.14028341357840318):0.6266383163399405,(((((Tip_2400:0.27098720339597887,Tip_2401:0.22216487714236444):0.16067414324833745,Tip_1188:0.47667302196569433):0.522348824065311,(Tip_557:0.4090192240629303,((Tip_2361:0.3396090363771096,(Tip_2476:0.07095707856342141,Tip_2477:0.5663836469351297):0.3184378177478198):0.8746247824246525,((Tip_2687:0.6742134105262568,Tip_2688:0.10429267793354197):0.41080411418164653,Tip_1918:0.0929415970489852):0.28670776457281516):0.43213895446903133):0.3355078648399463):0.23107837453691754,((Tip_119:0.2875051010452395,((Tip_585:0.7403246652460632,Tip_586:0.6251069273119976):0.6238293076688405,((Tip_424:0.576797211429711,Tip_425:0.6340579504119417):0.911050956803297,((Tip_3124:0.3140554078114706,Tip_3125:0.848041570649538):0.34840693784847926,(Tip_3434:0.6370396395716922,Tip_3435:0.9574364911347533):0.3662727972578084):0.40597663725312544):0.08602242862519871):0.7728915383088245):0.16779455245017055,(Tip_338:0.6948905275319376,Tip_339:0.9338537744082003):0.029636664270665115):0.41875695080879893):0.8333789364630703,(((((((Tip_2515:0.3050746290557051,Tip_2516:0.5100553111156643):0.9141689639730272,Tip_2385:0.5021653752300647):0.9952688054390296,Tip_618:0.9861584223054951):0.6362003496298922,((((Tip_726:0.5799848564777981,Tip_727:0.3562624382597225):0.8339658880514065,((Tip_2437:0.2136589285811362,Tip_2438:0.7941413916497995):0.992025602110595,Tip_811:0.6617673350427856):0.14334519732166093):0.2537009621839685,Tip_193:0.8715235236124422):0.35736435084365153,(((Tip_2323:0.5758952439578516,Tip_2324:0.5305948482415334):0.9792913655046347,Tip_2093:0.8028853847543092):0.6467394206230727,(Tip_3244:0.8437330806909334,Tip_3245:0.6613664350316059):0.42955063632175644):0.16224863444902773):0.54761361011424):0.6095132301441746,Tip_41:0.19476268229785407):0.9535893119554723,((Tip_1246:0.11297938603968628,(Tip_1603:0.19396519870031936,(Tip_3893:0.9007467885622329,Tip_3894:0.940684379105719):0.19113331159417252):0.4030489081161514):0.7744906099311794,((Tip_1560:0.8947600868185103,(Tip_3252:0.8368857185482308,Tip_3253:0.5000236398335597):0.7168142525888511):0.4923784796193813,Tip_1488:0.08900281858628636):0.6946397615189651):0.2816957332895617):0.19071389662527732,((Tip_121:0.9457758728540432,((Tip_897:0.6003246588752867,Tip_898:0.3540361910772605):0.6328882227693174,((((Tip_3999:0.8488993469849108,Tip_4000:0.12910813067135446):0.3915267313104008,(Tip_3732:0.9716792731343556,Tip_3733:0.7622464314923604):0.5838920272389552):0.9759723934209164,Tip_313:0.3985469181882298):0.9668308737572753,((Tip_1910:0.09446080434629375,Tip_1911:0.042554179181870884):0.04967011663067743,((Tip_3757:0.6201321767644857,Tip_3758:0.07128597567359395):0.3504153176655629,Tip_1207:0.5162691077130406):0.6350911453861218):0.999408164439952):0.2046084040137652):0.20921700098442142):0.11460946308097138,(((Tip_2142:0.9160578505400702,(Tip_3143:0.33539062324942437,Tip_3144:0.9283992833170692):0.981032855938621):0.2708030567142222,Tip_778:0.043373140134812915):0.889382856166869,(((Tip_3623:0.9494429873893743,Tip_3624:0.15373568624675418):0.1631564464725594,Tip_2390:0.06458379168793958):0.29205267983405664,(Tip_2959:0.9731972871601006,Tip_2960:0.09626083563130244):0.21837957994130688):0.7979806082308514):0.4212079506064316):0.5538014383026441):0.7997918584061868):0.566822607959274):0.7887954653643316,((((((Tip_404:0.6801948313434018,Tip_405:0.4111481664387072):0.9127550502516195,(Tip_453:0.6314088407405732,Tip_454:0.6069047594650379):0.35590752514731056):0.8951893413594703,(((Tip_701:0.8232842562911117,Tip_702:0.27121731315454084):0.9449523102156002,Tip_373:0.12408347709335306):0.3504567972054967,Tip_199:0.8900945044155154):0.9779004325844489):0.04964254820932035,((((((Tip_3210:0.6433392060868639,Tip_3211:0.9599511043329007):0.0768800327301757,Tip_2461:0.4712087763718376):0.328380191702455,(Tip_3169:0.10231174177620626,Tip_3170:0.8938210969600663):0.7660819030137025):0.8580159792001286,((Tip_2561:0.5548558644650015,Tip_2562:0.23776640369585417):0.48994134127511446,Tip_1513:0.048967107938395135):0.07176387225511417):0.1810481407945785,Tip_160:0.9729088685098969):0.7339085397894197,(Tip_204:0.6158810520271916,Tip_205:0.8914682209154082):0.584434497609741):0.7234217631145027):0.3257606321908559,((((Tip_873:0.10745384800889247,Tip_874:0.9475159160396736):0.6851485828058707,(((((Tip_2911:0.9718891800572833,Tip_2912:0.15604992041252447):0.3160655064641146,Tip_2869:0.6817950532074196):0.476802364226488,Tip_1727:0.9010416767443459):0.2238820841070418,(Tip_1463:0.8389815749907084,Tip_1464:0.9766514673841831):0.9736199928717815):0.40114908467456867,(Tip_1653:0.4479847010304609,(Tip_2016:0.8777008144156982,Tip_2017:0.8465698380857736):0.9723536133802991):0.21167736688050276):0.3169634769517783):0.8862331862149848,(((Tip_255:0.24315355099204056,((Tip_2115:0.40167973407239443,(Tip_2433:0.7843751372983189,Tip_2434:0.8589984340836393):0.7658129418513151):0.28679049534135154,((Tip_2593:0.8521706725790492,Tip_2594:0.10167439357318667):0.7973348859268357,Tip_2001:0.9448592685079056):0.9242022591682312):0.04802114075422318):0.2596331682203281,(((Tip_3443:0.21707724266120318,Tip_3444:0.08383749471673006):0.896656041216588,(Tip_3412:0.9347177998956521,Tip_3413:0.38328617367584844):0.561136962111737):0.17627098246851938,(Tip_3366:0.9306169898916284,Tip_3367:0.7249497687238321):0.5069831425951851):0.773617820919083):0.7729855340585302,((((Tip_2327:0.5933104120672082,Tip_2328:0.9644184789022422):0.5958825938665482,Tip_1863:0.6328168931976524):0.4166747119790589,(Tip_995:0.3627135602839233,(Tip_2132:0.681979912748199,Tip_2133:0.5375021098788592):0.2975811579049602):0.08105671755573625):0.5928141549772442,(Tip_1492:0.546080087183382,(Tip_3061:0.4784935317597272,(Tip_3145:0.7789709131024491,(Tip_3438:0.012118758771133666,Tip_3439:0.32116277680042754):0.551174891794978):0.2847921537289697):0.2089757722253528):0.6810935663472203):0.7100284266559316):0.7545120482227481):0.5135758849538756,(Tip_440:0.1595638977754398,(((Tip_3389:0.06235357842893024,Tip_3390:0.24129538018875063):0.4643482976233755,Tip_1635:0.4209060358881495):0.3096163904559048,(Tip_1552:0.27585991405312354,Tip_1553:0.49235976967040745):0.009489313140526026):0.03414461345948612):0.38285003225295333):0.17520583362930353):0.4628221453937454,(((((Tip_2926:0.973969026743784,Tip_2927:0.09866228935905054):0.9803739955719083,((Tip_2112:0.6297131411649417,((Tip_2586:0.83750989332347,Tip_2587:0.08069078463975761):0.6275627954989561,(Tip_2987:0.6112057777436262,Tip_2988:0.2167902624312242):0.600352192086626):0.2810448471450607):0.13409244847209378,Tip_504:0.4898273465816409):0.3247906051518504):0.6307574507378523,((Tip_2189:0.27796400608468474,Tip_2190:0.9640518563445424):0.3220974310087715,((Tip_1359:0.07877918798982882,(Tip_3111:0.09035555199453045,Tip_3112:0.9828201424562326):0.36433387482291374):0.4952768183946188,Tip_1278:0.10124323396830086):0.4154277796330687):0.38404584505563844):0.4433511811173037,(Tip_534:0.2977207198272078,(Tip_852:0.17863459177096266,(Tip_2250:0.012605140664429098,(Tip_3674:0.13346653961307078,Tip_3675:0.48010303380914676):0.7304494362890178):0.025467224863073984):0.20688338919229288):0.569102611759521):0.7121386870023761,Tip_14:0.47089616430455855):0.1958091233217977):0.7755381109653593):0.8753550454758378):0.9128404202125429,(((((((Tip_1149:0.9751685423180686,Tip_1150:0.5607115061092744):0.6913769584402212,Tip_773:0.1489427190001979):0.144583052865966,(Tip_1241:0.23819451116991544,((Tip_2981:0.4518835018370875,Tip_2982:0.20679961353658383):0.33232705369334076,Tip_2360:0.24156994407377633):0.7293055102858794):0.8625735649499789):0.6027298182112268,((((Tip_33:0.7080787203343767,(((Tip_2158:0.6385063536553433,Tip_2159:0.15972934058159116):0.007281327421824426,Tip_1325:0.6035081280019639):0.47107135763921143,((((Tip_1778:0.5248885248129896,Tip_1779:0.19038704702548745):0.7837316012638822,(((((Tip_2178:0.0021022733222802385,(Tip_3987:0.6198249225734623,Tip_3988:0.34367528549504706):0.8823577008866366):0.10416136001348995,Tip_1643:0.8234743671288327):0.08246850224734001,(Tip_941:0.9630376070179619,((Tip_1797:0.9259531928128867,Tip_1798:0.11826844502055317):0.5215120251236945,(Tip_3030:0.6559376380543802,Tip_3031:0.9385562976523862):0.28881576563653755):0.8095868202483457):0.9140218346128592):0.8133315695165847,Tip_625:0.764125468589283):0.7848191888455839,Tip_535:0.1108148223838626):0.9684239553867582):0.33095022929961343,Tip_372:0.4943785843898059):0.4382427504851389,((((Tip_2314:0.07014916682687687,((Tip_3530:0.5832131451572099,Tip_3531:0.059119138498589775):0.4111540796772,Tip_2475:0.8944573276552905):0.4782878190361785):0.6894299851527453,Tip_1131:0.34320798854072926):0.521844000411952,Tip_1090:0.9023358270314424):0.8557131171608956,(Tip_766:0.9777632461362527,(Tip_3285:0.9770451652510048,Tip_3286:0.7321416361702473):0.4475467908300263):0.09517008377615063):0.5862281701727439):0.4703616986445536):0.8527981627093228):0.23877617757151284,((((((Tip_3495:0.7975839871307361,Tip_3496:0.5335013766699575):0.4106079838943251,Tip_1679:0.10974525019245474):0.25596804526795386,(Tip_2807:0.4051682324560129,Tip_2808:0.919745618222271):0.12507388540655848):0.5469431972563465,(((Tip_3348:0.519411443810639,Tip_3349:0.9907004781939724):0.5498733881373103,(Tip_1782:0.4174394560168159,(Tip_2961:0.7293748492439823,Tip_2962:0.7375074288652269):0.15410122102409846):0.9928619918200434):0.8405147579561444,Tip_1062:0.29610110808013507):0.07581104016932791):0.9023769846873718,Tip_387:0.38663707398518765):0.8118143588379374,((Tip_1424:0.7464132032927032,Tip_1425:0.41320447637546187):0.5152637824491126,(Tip_1670:0.42933708470714915,Tip_1671:0.9792233414817249):0.05014812719438451):0.97852791267134):0.11088062796222661):0.9650912292312357,Tip_15:0.7976223832844211):0.9687838798760356,((((Tip_899:0.08913413943162518,Tip_900:0.5368640410851516):0.5905689774825494,Tip_95:0.4811070916309281):0.6402241861228942,((((Tip_2167:0.22425445543686984,Tip_2168:0.292913357721492):0.02295492388947732,Tip_1616:0.4576951601326673):0.8064465071789181,((Tip_1619:0.935745481036041,(Tip_2985:0.8357331744004498,Tip_2986:0.3058295749687673):0.5032937478245372):0.9029554484842895,(Tip_3137:0.34826773718494497,(Tip_3489:0.9474969375049018,Tip_3490:0.04116408832752895):0.6713130207094575):0.7298347513519061):0.669747832989186):0.5525666368916304,((((((Tip_1224:0.5953849150069566,Tip_1225:0.35327256605578705):0.9363999745674457,((Tip_3394:0.7513697088683484,Tip_3395:0.8508491800768777):0.4421436762037768,(Tip_1979:0.11374538270704664,(Tip_2052:0.4694237496056551,(Tip_3608:0.13461315094800513,Tip_3609:0.050352340819618556):0.11553553296668957):0.7265285900959193):0.528476553094497):0.10500227799299014):0.9727924035708178,((Tip_3493:0.4140536221563247,Tip_3494:0.8455174162112057):0.7958999624147384,(Tip_497:0.5114730630304775,(Tip_2828:0.5411673338789338,Tip_2829:0.40299642577382694):0.9272299964921037):0.8568849878882487):0.041680657015454384):0.9596804025528012,(((Tip_565:0.8406138028845462,Tip_566:0.39045642314814877):0.4626275648676454,Tip_154:0.26033162616562694):0.7236695100699355,Tip_104:0.13179088035032213):0.5677549740191249):0.44633533464733327,(Tip_72:0.7437307321917843,(((Tip_626:0.44940272554066885,Tip_627:0.4613954592578269):0.42919850665106124,(((Tip_1300:0.11808297299795592,Tip_1301:0.46886616070039416):0.3323261714644169,((Tip_3450:0.10821975840874078,Tip_3451:0.7677004203610825):0.8639500834345404,(Tip_2356:0.4048232412147722,Tip_2357:0.15025571277186148):0.6756088566835646):0.36776549781553436):0.8720864983568003,Tip_776:0.6855986869692422):0.7316715118164846):0.1417219045671461,((((Tip_1255:0.21968225125459728,(Tip_3680:0.2817924986256683,Tip_3681:0.4705956454429123):0.11360255651369115):0.6016010217687449,((Tip_1834:0.6506225106321467,Tip_1835:0.2773908159575302):0.8707122301899202,Tip_946:0.5619751427234355):0.9043473647254516):0.9496427944886485,Tip_880:0.1118994270634223):0.13430195307052595,(Tip_1650:0.05422349961349964,Tip_1651:0.7497661464063723):0.8562187832692649):0.9639493893848365):0.20930586414269164):0.020824987388456187):0.7259232873416238,((((Tip_1450:0.28989955520598765,Tip_1451:0.2472218034529017):0.7985389934109068,(Tip_1486:0.5892250612879576,Tip_1487:0.053100380353606216):0.35930525645865063):0.7619060924464283,((Tip_1563:0.1592573795048575,Tip_1564:0.9901033567398936):0.7765447261006689,((Tip_919:0.8424146375969725,(Tip_2968:0.0026215623087824996,Tip_2969:0.09892134762266336):0.3184272816843061):0.5775800755926059,((Tip_3590:0.07351801693559148,Tip_3591:0.585314465949305):0.8890875685326772,(Tip_2527:0.7568994088576086,Tip_2528:0.8198214305619559):0.45109840456228045):0.3928391808318404):0.020873217117890662):0.3528251303234847):0.8981577327280812,((Tip_2462:0.5980807419964488,Tip_2463:0.6035690919102297):0.7180040598040803,(Tip_2997:0.9146902108358346,Tip_2998:0.8114776827062706):0.8522807914499719):0.7843265832666672):0.46538436194001903):0.19003626018529046):0.3524413543125466):0.7186301714167164,(((Tip_3570:0.6122833045563042,Tip_3571:0.8478034541005317):0.03420194036322154,Tip_839:0.605130090202409):0.2969538837024416,(((Tip_1031:0.9841171328794739,Tip_1032:0.3572147702153754):0.3805691138182936,(Tip_1045:0.355020990862348,Tip_1046:0.2972392607652779):0.8784441810624822):0.6345497014827843,((Tip_479:0.5437361430412974,(Tip_522:0.7652862690104951,(Tip_853:0.3242715702366118,(Tip_3287:0.01624353528581015,Tip_3288:0.51796121174369):0.9241734815168134):0.1401449260154522):0.2136418673704565):0.25024405994913207,Tip_389:0.9093953549098113):0.7996604723339501):0.45807068428917813):0.22780402623561988):0.8277804938476936):0.2985412858754277):0.7952263109245357,((((((((Tip_1767:0.7595735728184437,Tip_1768:0.48931073093613897):0.7364114722769883,Tip_222:0.3803348728776293):0.22558110709626691,(((Tip_1529:0.07207284058241935,Tip_1530:0.4351355446086717):0.8443453581452168,(((Tip_1452:0.3312179972542432,(Tip_2365:0.8064264616364061,Tip_2366:0.3417341412409037):0.709237608107359):0.719183982745234,Tip_1357:0.990666887362831):0.8156046950381024,(Tip_2970:0.5224908255287075,Tip_2971:0.9037230580197219):0.6893236067955024):0.3596535607980006):0.5181413000213615,((Tip_1261:0.11062107562514309,Tip_1262:0.670898997912307):0.6595778249462332,Tip_1137:0.48291356508842453):0.9914101949509464):0.4480295023199133):0.23390081046656638,(((((Tip_1263:0.7766485780832013,(Tip_2851:0.8890774478845603,Tip_2852:0.47584367170507097):0.6585497664235062):0.09252853886974771,((Tip_4054:0.8964470257960333,Tip_4055:0.9013167941542548):0.06585627465299732,Tip_1145:0.39367274821427456):0.8640095051307964):0.3434544486158895,(Tip_464:0.4626976864020304,(Tip_760:0.002670514743964914,Tip_761:0.08837763380942527):0.5780504399036158):0.16952247286369984):0.7495999424867698,Tip_183:0.8950381768439277):0.6671972156791456,((((((Tip_3637:0.2729187788289503,Tip_3638:0.875077459496215):0.4723139816678816,(Tip_3723:0.3237817799907697,(Tip_3861:0.33962408175883657,Tip_3862:0.040300967158086946):0.7196848974317032):0.16977880124407432):0.5881673920444035,Tip_2027:0.015181948448503093):0.5346497090357213,Tip_630:0.6132244017761954):0.13614379652838896,Tip_558:0.6617060868963761):0.8035568878126444,Tip_419:0.09921124014857359):0.8370974768695695):0.10828443644373734):0.05047909154697825,((((Tip_3975:0.34125757389414446,Tip_3976:0.8726236968024261):0.15882356335339237,(Tip_1102:0.8136830975266669,Tip_1103:0.923054122089424):0.6747836104344499):0.3038615247222292,Tip_77:0.17220263181429826):0.7943326261936942,(Tip_3102:0.4979760898398877,Tip_3103:0.25966770446857734):0.9894419349556478):0.5514538954363443):0.7995618206543699,(((((Tip_4001:0.08135816234089457,Tip_4002:0.8799967960599174):0.7882830183652165,((Tip_1878:0.22789944025974843,(Tip_2569:0.6650958874309875,Tip_2570:0.4571030146292018):0.04974157300937613):0.4976737237005018,Tip_1264:0.4715283035032669):0.14136688998407293):0.07491769174219771,(Tip_1088:0.9121839471901771,Tip_1089:0.5251860860351187):0.5198795303881466):0.13683145602588084,((Tip_552:0.0039705205609580265,(Tip_1714:0.22866616337168622,((Tip_2956:0.12205722788446358,Tip_2957:0.7265446161330027):0.9538597734063597,(Tip_2873:0.4791776939213539,(Tip_3459:0.7102838417482344,Tip_3460:0.823549503393044):0.3413322892906487):0.09239553706758076):0.4612293893759714):0.26895809377542335):0.060009709378529084,Tip_486:0.9426588745368196):0.6543792186265556):0.3897356642778472,(((Tip_3334:0.34263278635311895,(Tip_4052:0.7259288698913772,Tip_4053:0.15847852558514738):0.8296253640657572):0.9211227478892934,(Tip_3889:0.11827682620863436,Tip_3890:0.5915812116092759):0.25550931979827757):0.0391050483604242,Tip_1211:0.13612908153058675):0.09397396061684271):0.9663405006935534):0.7322602673413311,(((Tip_673:0.8574412348348124,Tip_674:0.7549999046964886):0.6088746386928681,((Tip_1739:0.01952837574889906,Tip_1740:0.6800718655635091):0.6430015057870393,(Tip_3052:0.08829568149841652,Tip_3053:0.949029188934351):0.9555188980705281):0.3626084924791795):0.9881771388871596,((Tip_881:0.796384109943352,(Tip_1668:0.9550650975853692,Tip_1669:0.7912350980512929):0.31808580703314365):0.38824021588399055,(((Tip_3198:0.2312554447425049,Tip_3199:0.7608725415476095):0.559826108402748,Tip_2504:0.9060338457361617):0.6893578492653497,Tip_827:0.05755247660223633):0.10643985783844528):0.5994742399114726):0.7668865084865059):0.5856492260060088,(((Tip_2524:0.8847647008698758,Tip_2525:0.8097738826740745):0.4896236824815871,(Tip_2145:0.8082961936502814,Tip_2146:0.668995601646442):0.20075970308893895):0.4733921579932322,(Tip_303:0.691443264080202,(((Tip_1523:0.9886503608044374,Tip_1524:0.2946696878079631):0.4339326804416957,(((Tip_3083:0.9124593942801211,Tip_3084:0.5648064580501649):0.4952919282721556,Tip_2597:0.9935323716835274):0.8515107880530012,Tip_1242:0.7574943469366907):0.9912562052242799):0.7208220203731291,Tip_443:0.7300437732202284):0.480749385883803):0.4424200104962114):0.12578865922454424):0.34286396246407447):0.9597213337671425,(((((Tip_583:0.8009354080029375,(Tip_2865:0.8627077465850022,Tip_2866:0.6585303599981215):0.11379037680612925):0.8463043432942744,((Tip_1639:0.08444323900376033,Tip_1640:0.8855002593651445):0.9095110634248139,(Tip_993:0.31902773549800056,(Tip_3934:0.01442200248261438,Tip_3935:0.5085766627245928):0.8144711809558804):0.2470868918758322):0.41008033324968324):0.32034246777944186,(((((Tip_2950:0.2290325557565754,Tip_2951:0.9179039554572603):0.9044047546158721,(Tip_3969:0.3985818402177397,Tip_3970:0.12447800634479936):0.049289369796893016):0.8270168346448058,(((Tip_2449:0.9422818957626249,Tip_2450:0.5023451866155806):0.2184933722461599,Tip_1183:0.25901185975761465):0.6311925893026009,Tip_418:0.9463088329912352):0.030146052364853793):0.9783861694791196,((((Tip_1715:0.528985491528242,Tip_1716:0.3742020149286897):0.39001649584135123,Tip_582:0.4047961375973337):0.9795498108719785,Tip_483:0.11034650355952848):0.6724691132624863,((Tip_455:0.253089834615259,Tip_456:0.6475926425926068):0.7426043517911354,(Tip_3942:0.16360019731775371,Tip_3943:0.8286254542863506):0.05301947009166691):0.3981840935214154):0.7843786846798428):0.33613783303082245,((Tip_281:0.018772699865252658,((((((((Tip_2539:0.38824128995638235,Tip_2540:0.012412013445261638):0.48937529330307666,((Tip_3048:0.6483747877457118,Tip_3049:0.00689359586593365):0.4910399411859648,((Tip_2643:0.10367509048387216,Tip_2644:0.47043303234012623):0.9444911184198855,Tip_2186:0.6084887066037912):0.14786014825935764):0.7253248248410608):0.7761345190825495,(((Tip_3121:0.33564118731776466,(Tip_3625:0.13205802579339032,Tip_3626:0.5981512544447892):0.9102366023223167):0.34329933599431434,Tip_2164:0.7420031155891206):0.8543135342568318,(Tip_2531:0.6606808828940617,Tip_2532:0.4501632980070731):0.5019132418224252):0.5833540866630935):0.916156352863588,Tip_823:0.09511746938844769):0.5028844983350139,((Tip_3078:0.05451931138658536,Tip_3079:0.1854998384944839):0.220182377790832,Tip_1054:0.4344716070166539):0.6708727540236005):0.15514316962496794,Tip_664:0.43848968886769424):0.9890683643891588,(Tip_3843:0.055900273523215166,Tip_3844:0.7241504141498926):0.7243297706082423):0.25688757428481995,(Tip_577:0.5699087443512239,(Tip_4084:0.8974482752208005,Tip_4085:0.4388170121938237):0.31271281152024194):0.8148174461938197):0.5934824263187642):0.3372096121167326,(((Tip_3398:0.7948601381564753,Tip_3399:0.5913480524201997):0.575176172540846,Tip_330:0.12337969923141108):0.8556869804894156,(Tip_750:0.9003723845330783,(Tip_3469:0.7695483654770793,Tip_3470:0.40430471401180623):0.02827376656419551):0.13700158181601146):0.5714427367008518):0.9808546345564977):0.731781989220864):0.15714531820846592,(((((((Tip_3383:0.9531180814711913,Tip_3384:0.0923422171403839):0.16512534710455368,(Tip_4066:0.4728147232801726,Tip_4067:0.9645255297909032):0.1407912022421569):0.21190935844106676,((Tip_1376:0.17695227484087672,Tip_1377:0.2494776194288188):0.5417261906709494,(Tip_2782:0.13730700818517472,((Tip_3744:0.860964886321988,(Tip_4056:0.5056879050501805,Tip_4057:0.9688560824287219):0.797767673632664):0.4526007298360775,Tip_3442:0.5002265750865029):0.38761885736011836):0.9363005797968593):0.8801842820444635):0.7477134784648375,(Tip_3805:0.9808505861749736,Tip_3806:0.39975589714754717):0.7026499918886737):0.7967367030582064,(Tip_2822:0.6275061853286383,Tip_2823:0.9474270903726991):0.6072571810301359):0.6321942032318937,(((Tip_2379:0.750178113410329,(Tip_3098:0.6162210734364578,Tip_3099:0.40279020476805794):0.5222496734018007):0.4940602533705989,(Tip_4064:0.41358963080372746,Tip_4065:0.13556927760431256):0.7586822469640184):0.6137929525050004,(Tip_1366:0.7069350027980574,Tip_1367:0.09783131751955226):0.13908281249152998):0.05637967276790452):0.9159552539082602,(((((Tip_1460:0.13145562077054604,Tip_1461:0.00482783051857298):0.38314828949733604,Tip_1010:0.34886711484753397):0.3737958589821977,((Tip_2217:0.4423238511118897,Tip_2218:0.7373194126616278):0.665821355066224,Tip_1379:0.15053945459239984):0.21951677136549738):0.4086065650324654,(((Tip_4086:0.9887707957637702,Tip_4087:0.21013938676665314):0.23584613348371075,((Tip_1627:0.266441482993312,Tip_1628:0.18689024799454182):0.3668391761020558,(Tip_2684:0.1236338145725007,(Tip_2989:0.43065916613015665,Tip_2990:0.15338493116605922):0.9676673036084885):0.89363996880396):0.7698058732576816):0.3012987579740812,(((Tip_1907:0.06957942107204666,Tip_1908:0.7092917635715461):0.7804212857438962,Tip_1406:0.6666544435847337):0.2392338280156973,(Tip_1608:0.7238464606449412,((Tip_2901:0.21385077886994164,Tip_2902:0.8515058495801194):0.3821949549920301,Tip_1693:0.3866978558729179):0.9811058498016304):0.057801368958708826):0.046132551903685454):0.5986042816326116):0.25762592705963844,((Tip_298:0.08969203206952889,(Tip_2042:0.6525438065832919,Tip_2043:0.9747017243955939):0.13533223232237732):0.21818741784574677,((Tip_711:0.7686502559975902,Tip_712:0.1384606009471873):0.6608082923830794,(Tip_687:0.4987688104382702,(Tip_1178:0.5158763472494601,Tip_1179:0.3934019694517487):0.4528878722765014):0.8961996957381655):0.6176123862719255):0.8934563197378542):0.01612675093895374):0.7862776235098758):0.06436036396871257,(Tip_16:0.2550726378171159,((Tip_333:0.41082900861648586,(Tip_367:0.0941982136464171,(((Tip_1195:0.5291546986831841,Tip_1196:0.22547154450395498):0.8040827897828747,Tip_792:0.8373253967788382):0.420681669683224,Tip_775:0.36833151899754946):0.3854649176616117):0.959259341754739):0.5917063156091217,((Tip_970:0.14266345020980256,Tip_971:0.7602681170426144):0.20523119999403483,Tip_132:0.0854641439913179):0.23361494432299254):0.8301940946079868):0.5688899505595348):0.07214711551375012):0.7970643311069311,(((Tip_588:0.3811426365478007,(Tip_3248:0.5199326104626977,Tip_3249:0.4664652781383816):0.6901068723449952):0.08870514476514019,Tip_510:0.12460437121369809):0.39997443820982187,((((((Tip_3385:0.45396304744702154,Tip_3386:0.11298110379382142):0.26774549561824357,Tip_551:0.5924981808954237):0.7266607530366848,((Tip_3208:0.07145060758859224,Tip_3209:0.5957652146180263):0.8118928446655943,Tip_3158:0.3726296665153733):0.3971500456997208):0.9386667043251936,((Tip_809:0.3365726835523126,(Tip_980:0.17385207863442473,Tip_981:0.25468775992632153):0.3095863872922531):0.3442609728727792,(Tip_1232:0.7327598111311219,((Tip_2935:0.44728700926638854,Tip_2936:0.6845850288034069):0.22220072307067723,Tip_1270:0.5192698270110139):0.389322010930329):0.3787244792212686):0.6412415455548822):0.6631931408617455,(((((Tip_1641:0.6208264107837613,Tip_1642:0.014818601146589153):0.27736370822887424,((((((Tip_2135:0.08341318353181588,Tip_2136:0.2323246362387128):0.7366212558160584,Tip_1435:0.15648665040274484):0.7008339350862907,((Tip_2258:0.762064973010839,Tip_2259:0.17862657624958211):0.9215803658280284,(Tip_2254:0.63256370869333,Tip_2255:0.3341087244644408):0.15767248281690524):0.44088055090240214):0.09459228932051392,(Tip_612:0.4877766506677691,Tip_613:0.45553817736438657):0.7938058399124014):0.14537242343912468,(Tip_79:0.38077664646828796,Tip_80:0.9260404217457464):0.05266691470819025):0.48310454261049635,((Tip_603:0.6016252867158874,(Tip_2700:0.3349186271586015,(Tip_3369:0.49365946831047836,Tip_3370:0.3706395680256141):0.02103222093551403):0.911194055378033):0.09105375981356559,(Tip_1617:0.990898325138904,Tip_1618:0.2032125372962982):0.15650358703373282):0.7899311194222214):0.17699485639784437):0.6236921643722523,((((((Tip_2035:0.4229773253634636,Tip_2036:0.28406798924023513):0.08261692330449948,(Tip_2295:0.37759166010662126,Tip_2296:0.6563896152970842):0.9186149914291565):0.46688706592680435,Tip_695:0.3763705352074076):0.201599195160353,Tip_302:0.019045816090521812):0.44334131563629453,Tip_156:0.8804932714194353):0.5791870932829303,(((Tip_353:0.9781572926371151,((Tip_2760:0.280022267066592,Tip_2761:0.35967974829547683):0.7115547255784652,(Tip_1346:0.9296891336873576,Tip_1347:0.39038397788464835):0.801586700169421):0.14139543807856778):0.6074194364810948,Tip_340:0.30148481738212174):0.5844472070795982,(((Tip_3922:0.09451096150900307,Tip_3923:0.8893675162961311):0.03136099350699793,(((Tip_1215:0.4655310553147382,Tip_1216:0.6461844510557242):0.9510260143186708,Tip_820:0.9431941981534709):0.13228921501439506,(((Tip_3016:0.37355378705571485,Tip_3017:0.94210711172295):0.8062219323424826,Tip_1455:0.25363850942082267):0.28160796306302865,Tip_888:0.5426418901720258):0.46990770486638916):0.9376888727893132):0.9878354847634435,Tip_109:0.4273718300603511):0.23075823590589278):0.23488498980081315):0.39382221660106825):0.15427515716960055,Tip_17:0.8264148862474294):0.6363372417856437,(Tip_1681:0.6190547486674379,(Tip_3588:0.9438952121228238,Tip_3589:0.314042977831585):0.8214618627717114):0.7644460203981334):0.20735333975110448):0.5341796563722866,((Tip_428:0.8841413622998542,(Tip_484:0.3283899368720214,(Tip_1097:0.4502344386788328,(Tip_2705:0.7978745824239729,(Tip_4074:0.576219482339008,Tip_4075:0.6457671048856904):0.4059153913306919):0.1958945421152558):0.010641536496091298):0.2437308969470285):0.26179057257762095,((Tip_1582:0.15851073447845462,Tip_1583:0.9224890633078663):0.5909748539227538,(Tip_2492:0.12866468564636846,Tip_2493:0.604289912924253):0.03228752605630259):0.06858500989789978):0.7118020650878288):0.17100249277400545):0.4458564645831207):0.3112554571485111):0.912081013533468,((((Tip_704:0.5914732249000758,Tip_705:0.1056976565294107):0.675799463322494,((Tip_1226:0.014687291438048844,((Tip_3068:0.2210722898131924,Tip_3069:0.31135453738664226):0.17129033073925698,Tip_1281:0.4877882817663515):0.04584162308736702):0.34946514794208394,Tip_740:0.40708797168933286):0.955870167772041):0.012938616509917905,(((((((Tip_3520:0.6778036648793104,Tip_3521:0.716194924155834):0.2161409050969476,Tip_817:0.5818516689563754):0.5662634557307324,((((Tip_1427:0.7397445112047749,Tip_1428:0.9233093976661971):0.07426356942744466,(Tip_2075:0.20665408455683837,(Tip_2797:0.9645197167840468,(Tip_3276:0.7573267722025627,(Tip_3406:0.8625609440076956,Tip_3407:0.16217747843216343):0.3856762654185156):0.9106080816788544):0.3055550229824589):0.12460939595978056):0.10216433425815885,(Tip_1167:0.9277061602685324,Tip_1168:0.20261732261412538):0.05639714044175873):0.9334191220364496,Tip_796:0.8780333695497076):0.9749340968885154):0.30688473936656047,Tip_129:0.8513995084806718):0.541989576248276,((Tip_948:0.050142488630238395,Tip_949:0.9522260068246691):0.6575847477113325,(Tip_3801:0.46219658973807665,Tip_3802:0.5483160975472481):0.9686721664939231):0.8286229150176151):0.21949559195601878,((Tip_532:0.3749574896137777,Tip_533:0.9567173239787456):0.8602437103522415,((((((Tip_3730:0.13110001992022177,Tip_3731:0.4087637299484632):0.69174236894566,Tip_3359:0.6971556185876845):0.9534916665876626,Tip_3040:0.5786852682773606):0.9353505554995689,((((Tip_3944:0.5832101913560803,Tip_3945:0.5178175460219556):0.03603589568468582,Tip_2041:0.04430789334517319):0.12176335025820341,Tip_1403:0.3726874953378274):0.04062354356675366,((Tip_2758:0.1857234622803648,Tip_2759:0.2192052758237333):0.30713077355070106,Tip_943:0.5043525608638705):0.866228461109677):0.5628770684576473):0.44348296245553825,(Tip_1323:0.36248112672591454,Tip_1324:0.6416383745181093):0.13409586541787033):0.40396537533087123,Tip_305:0.3036437967859504):0.7638517376185748):0.671115419724285):0.19167868744542943,(Tip_56:0.585739181715592,(Tip_1100:0.28916894011294947,((Tip_1694:0.3172144760672566,Tip_1695:0.13885096519200868):0.21466776220862524,(Tip_1220:0.6457881634150273,Tip_1221:0.7831872540227541):0.01358135204769432):0.6091954001517423):0.05753335433293062):0.22734391652156608):0.11757938682193016):0.8296262887669567,((((((Tip_851:0.5942822187663006,((Tip_3477:0.09301321501726512,Tip_3478:0.679457364573768):0.5472214716416589,Tip_1498:0.115825388651891):0.11231282287635494):0.3399889265371296,((Tip_159:0.9217347858088084,(((Tip_2857:0.9523609772961471,Tip_2858:0.48560330790982864):0.9879687648075192,Tip_1723:0.8892413900952659):0.9885628529045896,((Tip_2701:0.3004208500585393,Tip_2702:0.9600588340546032):0.5773167154395856,Tip_2266:0.7656547233226214):0.8968976523010707):0.05756207486902836):0.38819070357332086,((Tip_273:0.7766776695032157,((Tip_1592:0.9261272075589032,Tip_1593:0.939141831683728):0.4929802230786267,Tip_1096:0.08663676958365599):0.022294923139760746):0.3961803760141782,(((((Tip_681:0.5530738570460023,Tip_682:0.7067499251384468):0.9547759306568815,((Tip_1244:0.8313102939879411,Tip_1245:0.6217590430100166):0.1945814656174359,Tip_423:0.7343243685425145):0.1290405948744315):0.12543188715740627,(Tip_270:0.6706911648803255,(Tip_767:0.8649233141898865,Tip_768:0.4626043185724575):0.32852536586968484):0.7835863984228733):0.6378577983997252,(((Tip_346:0.12522891569016356,(((Tip_2629:0.9299345781465815,(Tip_3825:0.06038868822670285,Tip_3826:0.768513198503248):0.007505354981722366):0.9873116920462256,(Tip_2284:0.061099675541079236,Tip_2285:0.46357972021098487):0.650697866548918):0.12483025330904687,((Tip_2280:0.4172515072125088,Tip_2281:0.6980188345565939):0.014619729392098714,Tip_1554:0.8937850423905184):0.11508764534147978):0.5754670382879267):0.05142450255268593,((Tip_668:0.7728645677313922,((Tip_2096:0.8042101837985801,(Tip_2793:0.464137014693954,Tip_2794:0.8256034081797323):0.25697474611989224):0.7661864100146021,Tip_1660:0.3111923698775846):0.8271233795973063):0.8762487573061674,Tip_530:0.5766496316391718):0.38724755102997166):0.5606750293533862,((Tip_1445:0.32337138108810953,(((Tip_3778:0.8112044229531631,Tip_3779:0.764903409487761):0.44559436699455524,Tip_3200:0.2794921308705479):0.7734361634112207,Tip_1746:0.695683150547782):0.1397236404353241):0.8193059708419734,(Tip_749:0.5672226704892663,((Tip_2529:0.5249060236986193,Tip_2530:0.6164685985871362):0.5200725740659242,Tip_1965:0.7189760032754908):0.4162610018206968):0.7094735004076916):0.11953602943234826):0.400624872013188):0.7374866246402236,(Tip_167:0.2612317479075352,((Tip_1490:0.8298394112140632,(Tip_2490:0.2213283684224034,Tip_2491:0.6580288485139004):0.2092394420793029):0.04439838809555785,(Tip_291:0.9611178662780829,(((Tip_2073:0.6770543483908426,Tip_2074:0.4744124804998312):0.1641385340035136,Tip_1411:0.35080339421158235):0.8553972484470979,(Tip_1065:0.1685010635842811,Tip_1066:0.6724511806865112):0.4179018875834884):0.22813911840447937):0.8852616114019938):0.22108464400118633):0.9046064485787335):0.8611358247220016):0.7686322917861396):0.7454697219063116):0.025442153795552612,(((Tip_756:0.22808197573791603,Tip_757:0.681345746230672):0.2799206803078069,((((Tip_2903:0.9107888358125117,Tip_2904:0.6686310482037259):0.8857644467459765,(Tip_3979:0.32728832229904,Tip_3980:0.30104722634612713):0.8530101559124637):0.3750261790351943,(Tip_3726:0.4185820357417928,Tip_3727:0.17466235982104483):0.4342524886626681):0.47313188052465777,(Tip_3895:0.15159438659511734,Tip_3896:0.6841795893231143):0.10778110983954035):0.4034074434133356):0.38126619500059394,((((Tip_3457:0.9301918213319368,Tip_3458:0.7296521501751391):0.04269708971965303,Tip_731:0.6362913781462443):0.09972396191618109,Tip_541:0.6181978299839143):0.8185012722762026,(Tip_568:0.5297340462900102,Tip_569:0.5572362798231628):0.30364139266848317):0.8372677643169564):0.8556871696241438):0.33053167883594864,(((Tip_579:0.4093214854062977,((Tip_1436:0.8190635329806815,((Tip_2268:0.5406798326589478,Tip_2269:0.3170561994834735):0.3259518807333474,Tip_2128:0.9529286777165095):0.3578871085223674):0.37026442371320256,Tip_1267:0.7354118182944333):0.9846148628072648):0.019910635611010426,Tip_200:0.5294993032760653):0.7272486421095191,(((Tip_3877:0.2801717200666452,Tip_3878:0.381969653591188):0.9946057227619767,Tip_1020:0.9852083865704682):0.28045341575545857,((Tip_758:0.4629238499781525,Tip_759:0.6426060328397344):0.8085974548118163,Tip_371:0.5506703581519955):0.7337601205791463):0.312873873670253):0.9282753926687266):0.3569017764359042,(Tip_5:0.7206656993898712,(((Tip_3936:0.988989924150502,Tip_3937:0.8910056558160397):0.9385645878361047,(((Tip_238:0.06004147001576653,(Tip_485:0.8701113074511775,(Tip_1274:0.26257994702670406,((Tip_3256:0.23630261078220435,Tip_3257:0.3861416964062759):0.8018118222549215,Tip_1584:0.38068125481373205):0.5139785418757152):0.647414404495653):0.833509831137016):0.736337287113358,(Tip_3088:0.32623335455098573,Tip_3089:0.3006479072476562):0.4876332657758079):0.346158313424859,(((Tip_2130:0.7865416849927863,((Tip_3926:0.5250582903526863,Tip_3927:0.5171023553357875):0.9373478864715228,Tip_2719:0.9856534712838365):0.868309982288574):0.2873600782166117,Tip_70:0.8296576771602391):0.8237025500167559,(Tip_3104:0.8872826903025164,(Tip_3983:0.9581543235205369,Tip_3984:0.1281870306999331):0.37324216582250785):0.8537455525033818):0.5956537043510203):0.47325331078182153):0.5552261376241647,((((Tip_1946:0.9670050637107904,Tip_1947:0.10267729644196259):0.665833155892539,(((Tip_246:0.47825377046081147,Tip_247:0.8296200196438274):0.6390384425390049,(Tip_840:0.538936856397657,((((Tip_4080:0.15416331291442273,Tip_4081:0.8715924690840996):0.34083807992581955,Tip_2236:0.5556116824627797):0.3265452073922544,Tip_1970:0.26490028825872275):0.571343179474812,Tip_1034:0.30889524868260065):0.34121532228277246):0.9497782053827626):0.266858763015715,(((Tip_954:0.22803642025841558,(Tip_2766:0.44497328861983915,Tip_2767:0.713176688042009):0.10757086469473597):0.5738551757519342,(Tip_1138:0.7299575193448231,(Tip_3621:0.9645123000812954,Tip_3622:0.9488239517316263):0.6587215097521119):0.6201829846212317):0.6052918977919387,(((Tip_3455:0.5898876721497692,Tip_3456:0.7144227744643886):0.3461673825413815,(Tip_3187:0.40282385430904033,Tip_3188:0.8180123258099244):0.7141438157480801):0.9298525289343882,Tip_610:0.6047791440658421):0.11758418281192186):0.5607065920217248):0.8139057617048829):0.29740372858268044,(((Tip_3014:0.968450944454413,Tip_3015:0.5318080079176124):0.80529915498703,((Tip_593:0.986630605708505,((Tip_2202:0.3154887689074132,Tip_2203:0.24499380487921457):0.7216037671207929,Tip_1331:0.42134911259558927):0.9527180330513617):0.12731466775216546,(Tip_2374:0.6663138234444148,(Tip_2679:0.495914740327765,Tip_2680:0.04336219336388378):0.9277396779798409):0.5222825847498487):0.16681727775924876):0.27383806258536086,(Tip_113:0.18921940276259777,(Tip_1360:0.6679375219374821,Tip_1361:0.23431348898023813):0.9565771505560955):0.2673726997010015):0.11753792944628315):0.8311408320227833,((Tip_343:0.5716442908489536,Tip_344:0.9666738428972966):0.3375291808628154,Tip_97:0.7118325861622212):0.9915996631913309):0.2643652436202895):0.4067909939147619):0.7934378430376688):0.8047260940366255,((((Tip_1890:0.8446527086690567,Tip_1891:0.27605312853721325):0.2857824735468692,(Tip_2038:0.96171035913648,Tip_2039:0.2734678420549656):0.13325228916629908):0.1697483697745819,(((((((Tip_2894:0.348495660730096,Tip_2895:0.2948915732155093):0.2889750129743858,(Tip_3096:0.3085940675582607,Tip_3097:0.6237466152212073):0.6777444444577747):0.43680112133242965,((Tip_378:0.6724709154697845,((Tip_2425:0.5856478695297219,Tip_2426:0.8323995586774111):0.4413129637587518,Tip_698:0.6050310946672257):0.5848081783704736):0.6951450408704646,((Tip_3881:0.0725150642202001,Tip_3882:0.27309741321392905):0.4919343930954285,Tip_1895:0.9548878637799906):0.11163143816070156):0.4439627287267328):0.9965362794594418,Tip_220:0.27784437072021567):0.005210341539323683,(Tip_2398:0.1836106297504715,Tip_2399:0.30625948009278836):0.10440005081650487):0.04886569754410737,(((Tip_1151:0.7062095227345426,Tip_1152:0.9766478780540464):0.029999236128193073,(Tip_1057:0.9007046230784748,(Tip_2343:0.4329374224208937,Tip_2344:0.08512357402146319):0.1453986308643347):0.6164781655409967):0.9673556310801148,(Tip_215:0.6040122548580235,Tip_216:0.7418527221065354):0.763824782204276):0.775024078521924):0.009490034051445408,Tip_66:0.05328540877824695):0.035865658047449844):0.5378166752121227,(Tip_35:0.6426558198064751,((((Tip_1000:0.17022593927306037,(Tip_1697:0.50714123449883,((Tip_3957:0.2703711836752386,Tip_3958:0.43259250074268596):0.3280548079057237,(Tip_3761:0.9839884774928067,Tip_3762:0.9758009564407799):0.9293230465009716):0.2381999041301383):0.6678968765162987):0.8657946007693846,(Tip_2609:0.165887573797139,(Tip_3131:0.643251274902887,Tip_3132:0.538226782995859):0.6873541119652707):0.6818592287545503):0.1333138788192609,Tip_314:0.3194914451222143):0.0646614618733057,(Tip_786:0.4531880368273253,(Tip_822:0.44156588548233106,(Tip_3467:0.42987726712667684,Tip_3468:0.860459401045779):0.01711804944145972):0.22335110079074083):0.5772301579213004):0.29377612817014265):0.22086638955496332):0.7210681212950153):0.2862943206600041):0.5647805185006316):0.7565322321073455,(Tip_0:0.9917455454280364,((((Tip_106:0.2807760694642545,(((((((Tip_3715:0.908518069705419,Tip_3716:0.7305275289313556):0.1640855598547077,Tip_2100:0.3443874703002088):0.3260981624832731,Tip_1238:0.5857132000044956):0.6790052406650673,Tip_914:0.59770382545549):0.20197628870035852,Tip_818:0.11623532049695556):0.9943664665106114,(Tip_511:0.8561979361104778,((((Tip_2621:0.34694815845321064,Tip_2622:0.49336760900624005):0.9746466978772784,(Tip_2129:0.7924183315235983,(Tip_3020:0.33225004616847187,Tip_3021:0.6967585849137578):0.23300495013557165):0.37641204314762033):0.15754588765527172,((Tip_1868:0.31921816436370487,(Tip_1892:0.7588672185667615,Tip_1893:0.9660227811450393):0.6867818926605794):0.9079295212759851,(Tip_2848:0.16942748415432432,Tip_2849:0.08893228946534427):0.7862757029471555):0.14394918279372804):0.08073743999824315,(Tip_3234:0.9253697964854994,Tip_3235:0.5389484511369085):0.5743762100658026):0.3171516279805478):0.1202140562178748):0.47383229211082173,(Tip_478:0.9267635933014243,(((((Tip_2666:0.5439402231093496,Tip_2667:0.24297841914657492):0.21969254903381877,((Tip_3635:0.9492783376271001,Tip_3636:0.6707830401237489):0.13155263260946715,Tip_3273:0.9362484777452912):0.5356728589090138):0.1434908948398497,Tip_2054:0.9851240892234453):0.154451117355193,Tip_1945:0.13800484152874426):0.4430243909226367,((Tip_951:0.07355988667743482,Tip_952:0.9539978129609213):0.06759730757188241,Tip_584:0.07576282145511747):0.4889604676892532):0.9118021022889442):0.670413454207377):0.42554028186961335):0.4818088172544571,((Tip_2211:0.37101940646199105,(Tip_2708:0.2629672287464938,Tip_2709:0.8317838059621439):0.8874474530445422):0.2622104801602872,Tip_58:0.8673687955759384):0.7357012990727634):0.004887778408540153,(((Tip_3985:0.2851915511989879,Tip_3986:0.7213176389292689):0.7173242019881145,(Tip_2415:0.3309688000620508,(Tip_2435:0.8867997012659651,(Tip_3831:0.8627685173333636,Tip_3832:0.650216120034581):0.11463888608089257):0.21596421078768696):0.8497811110268965):0.902423544863765,(((((Tip_2824:0.6939561424165248,Tip_2825:0.90494033585508):0.9020573125299572,((Tip_2502:0.7739426701676609,Tip_2503:0.5132432112411436):0.8853271482232534,Tip_1785:0.9697527150132569):0.3452899110090134):0.588224119161125,Tip_221:0.5998274047368812):0.18939264040214362,(Tip_1557:0.21101203258754556,(Tip_3482:0.6550873416288981,Tip_3483:0.8447924707614004):0.46329028100174724):0.9880740789917754):0.6122139245643705,((Tip_2315:0.3219210402181981,Tip_2316:0.045986357784570824):0.072655846525995,Tip_550:0.21001995638498658):0.4316031786535502):0.1802632039272653):0.4802258856619937):0.9561980802762423,((((Tip_1741:0.5985631858706333,Tip_1742:0.09906578917328973):0.31340814632883923,Tip_736:0.9621600471374976):0.18574279282311393,(Tip_69:0.15145693146252248,(Tip_202:0.6589738721013527,(((Tip_2888:0.7403531029490867,Tip_2889:0.8851583061149124):0.9422156889200146,Tip_1306:0.8615503644857935):0.9967271468398046,((Tip_2692:0.7855855320129822,Tip_2693:0.6395079807705538):0.9334907128091804,Tip_2162:0.3937530237565496):0.012242527169752668):0.1645946304275557):0.426370313884813):0.2641662766393556):0.7561316510040704,(((((Tip_3562:0.5325926784284895,Tip_3563:0.7547066604204742):0.41986733739613297,Tip_2267:0.9244867412712464):0.36754789654376596,(Tip_1316:0.39753422117199816,((Tip_3847:0.5043787325216196,Tip_3848:0.4886754718947798):0.7374394870842815,Tip_2098:0.1981560163037014):0.06501870098490656):0.5507475149934768):0.20797037701728452,((Tip_1725:0.14628996356376964,Tip_1726:0.5836518326311235):0.05856594866899318,(Tip_2892:0.7174205637747377,Tip_2893:0.11969253888452944):0.9427475238894165):0.9812924493539049):0.41369351147847916,((((Tip_2914:0.5011970542855236,Tip_2915:0.7063625557919848):0.4044830615810515,(Tip_3196:0.3572591718345919,Tip_3197:0.304765657661498):0.962398932763586):0.8825977928746681,Tip_2507:0.6967289325229495):0.7601052662465804,Tip_290:0.06753627161198107):0.42572605422345944):0.5709757706985182):0.3853333633190127):0.7750603683252276):0.5833913239523909):0.0241632,((((((((Tip_125:0.8087740693413951,((Tip_3596:0.38006163033932444,Tip_3597:0.05428829575442822):0.46844140835003456,Tip_1021:0.22203547526758285):0.13778885410025007):0.35917687644792257,(((Tip_1296:0.8969959231863447,Tip_1297:0.05106887846664169):0.31532170102064117,Tip_422:0.9149327658241819):0.4606283590462902,((Tip_236:0.7228668794739016,(((Tip_441:0.815182189433589,Tip_442:0.048635556905944975):0.7363456344276612,Tip_356:0.6909578772444886):0.1776237787679341,((Tip_2471:0.41811604932596935,(Tip_2482:0.7975318675692081,Tip_2483:0.05024558119155504):0.7190291043216025):0.536943091389631,Tip_2134:0.9110484684730171):0.3936195987536737):0.1724730373502245):0.2996962769240783,((Tip_1913:0.13970750016813877,Tip_1914:0.302337848545909):0.3419991677774265,((Tip_987:0.7897902526289525,Tip_988:0.9258146824134109):0.9576239893563139,(Tip_855:0.10342886747486461,(((Tip_3790:0.9113188957491484,Tip_3791:0.4997270284934231):0.5875753943644004,Tip_2069:0.5479633913963909):0.7313850949895441,((Tip_2500:0.6125797842978611,(Tip_2931:0.6626870729604882,Tip_2932:0.9238882186135178):0.8150694361739378):0.04670112854505073,(Tip_3905:0.3320867536957168,Tip_3906:0.2566295678099882):0.5330049144790664):0.8057493738271256):0.6294290144989931):0.5435584196117762):0.8070838621516722):0.10471180094159313):0.07757378904857008):0.806208199544406):0.8501671160986584,(((Tip_92:0.008407276419523164,((Tip_829:0.8045488358131638,Tip_830:0.35418629528682366):0.5705971034475683,(((Tip_1204:0.14799558863577722,Tip_1205:0.7165310087234907):0.9633382436988357,((((Tip_2176:0.06468003702548285,Tip_2177:0.36867651982680694):0.12323254476953809,Tip_1388:0.32276101373732874):0.3860447315391924,Tip_1365:0.3517966741825098):0.05006398557643333,(Tip_2756:0.33425340446306057,Tip_2757:0.030440011717561215):0.48805825651523116):0.6155166106757373):0.9287904081389886,(Tip_1677:0.9501877147567467,Tip_1678:0.2987898775737589):0.6520759597350562):0.8914953345778213):0.6885681242864418):0.3008200982130278,(Tip_347:0.47286567824517795,Tip_348:0.15252685421030876):0.21811828337093955):0.2655299542203709,(Tip_3690:0.7385805430323718,Tip_3691:0.5224544283823425):0.1474489551964824):0.48912812558129853):0.3255498974137587,((((Tip_1500:0.7869853071558398,Tip_1501:0.8059622295805686):0.513494246790843,Tip_65:0.436307543475958):0.5652722045391555,(Tip_74:0.11070103313945301,(((((Tip_1901:0.21267718547608294,((Tip_3379:0.4360470752504418,Tip_3380:0.9671712473105525):0.7790016506413632,Tip_2577:0.050847177683580484):0.6106829434442865):0.43080759220130255,Tip_1504:0.43129294571513876):0.6403702091498921,(Tip_449:0.5805422470930035,((Tip_2772:0.6028705869650226,Tip_2773:0.8830228314465846):0.6133621676719002,(Tip_2619:0.6433785937448516,Tip_2620:0.10857511519874095):0.2690258759217224):0.30951991824242436):0.2743008205697614):0.22899802252618262,(Tip_351:0.9619475872621452,(((Tip_1815:0.6010977900784416,(Tip_2948:0.07662842859091021,Tip_2949:0.7284319369252649):0.9176877730379303):0.945450951759241,Tip_1676:0.31945028156994637):0.8445811616436776,Tip_1606:0.6330225073877661):0.2715903775441658):0.557450223597048):0.22192318640055655,Tip_149:0.9159562906995442):0.33859449928469987):0.023045622174620577):0.011678783842450021,(((((Tip_310:0.125043519293922,((Tip_724:0.5514828974948558,Tip_725:0.9493638408968638):0.43370962523721474,(Tip_1161:0.839790912300644,(Tip_1698:0.015373811585444503,Tip_1699:0.7343705966944974):0.5781271082899574):0.09880858092893273):0.8274259590443542):0.4221185104248427,((((Tip_3606:0.8480895480552363,Tip_3607:0.7488196937536649):0.4084500592087686,((Tip_1561:0.49008520166928526,Tip_1562:0.03736400731768436):0.925697744599211,(Tip_2160:0.804996166143966,Tip_2161:0.7516009995227056):0.339047711196926):0.7630236829471846):0.2877221632238791,((Tip_894:0.8149259384426465,Tip_895:0.13240970213403117):0.35046782639267343,(Tip_1856:0.5799212208742868,Tip_1857:0.6313942109376786):0.575471484821395):0.42301628510814687):0.4895077027828415,Tip_124:0.044469467493610845):0.5608164734221519):0.10926153940631184,(Tip_547:0.8220144223514559,((Tip_1566:0.49221388900058044,Tip_1567:0.6968605986526418):0.35326175654516356,(Tip_2243:0.44791472838835283,Tip_2244:0.7271760158125992):0.9740567117462102):0.3463860243732713):0.5605327772410684):0.9239543380025701,(((((((Tip_2886:0.5339332874018471,Tip_2887:0.7861230574361028):0.09947592068265801,(Tip_3788:0.04902311531333675,Tip_3789:0.6719717293528017):0.4125847645771688):0.006906768873036531,Tip_1889:0.9794603463887799):0.5094039227753842,(Tip_1049:0.8520748797240445,((Tip_2067:0.10948063379449882,Tip_2068:0.3816653726671204):0.7986031577168718,Tip_1442:0.5344929962506813):0.43258830006946464):0.5124078227077593):0.24771554053400838,(Tip_265:0.23641262767860333,(Tip_1319:0.11509419656744671,(Tip_2317:0.012146786434254113,Tip_2318:0.1859114697646068):0.5103058756709677):0.894802302223109):0.44973743591090404):0.22190063385528963,((Tip_1880:0.9728106286109524,Tip_1881:0.752736815881683):0.8892552277778604,(Tip_2940:0.5214925290890282,Tip_2941:0.30412116113073645):0.42456544429836107):0.46152702536192575):0.38443001754136824,((((((Tip_361:0.6728022398262721,(Tip_431:0.5703440640623311,((((Tip_3350:0.17358401139242016,Tip_3351:0.1852667318480176):0.945693162228792,(Tip_2916:0.758862276819331,Tip_2917:0.40152620848757464):0.8048681774694265):0.9342849316236311,(((Tip_3202:0.0985521612940695,Tip_3203:0.8411166181647097):0.8676414136742927,Tip_2403:0.7503270112438598):0.8663308004742386,Tip_1400:0.2184111331415163):0.4445459637425314):0.7033780715369844,((Tip_3580:0.4542195416565319,Tip_3581:0.44177506680390866):0.4769988990890968,Tip_2698:0.29219703014093346):0.6408420631952463):0.6891792090364309):0.5820198617282912):0.9239226168143025,Tip_318:0.48325677760908764):0.1133045745200833,(Tip_157:0.4070691327657155,(((Tip_656:0.8364675511775244,Tip_657:0.4263823593711466):0.11947879630239938,(Tip_2741:0.5448607765225701,Tip_2742:0.1286649404326262):0.5713153219120157):0.7711375604425095,(Tip_2256:0.7516472341888053,Tip_2257:0.16108220906625212):0.03475963822839299):0.43111193588194574):0.18423203191915555):0.4436218713230463,((((Tip_2690:0.16000824311328332,Tip_2691:0.9205490879423001):0.23768314140203783,Tip_1474:0.5133250641904203):0.41294783384501144,(Tip_1372:0.6333505731602128,Tip_1373:0.933097602442222):0.3498204533034025):0.06825001939923858,(((Tip_3604:0.20998172525687742,Tip_3605:0.6850008467833294):0.30174496214345253,(Tip_3296:0.4946909728031584,Tip_3297:0.17872936012102714):0.6474462979602609):0.04998110338626349,((Tip_3045:0.8374019093747527,(Tip_4032:0.4628221754028427,Tip_4033:0.199322348269842):0.18588900936293307):0.2841251004436255,Tip_1429:0.23416145229687035):0.36452989445827694):0.13019169201847855):0.8843378419412438):0.8615973053495337,(Tip_1164:0.30874981361746356,(Tip_1750:0.8135020077060298,Tip_1751:0.9914234425177902):0.9416700293734306):0.14843049198970576):0.537294152434316,((((Tip_2252:0.04583862052362686,Tip_2253:0.3594287228968122):0.043148329123631014,(Tip_2923:0.06665204896549547,Tip_2924:0.06574219914475588):0.7135123621818794):0.7059276435211754,(((Tip_2119:0.04774633590753357,Tip_2120:0.7260937716339119):0.9830151241489388,Tip_574:0.18681144213375542):0.7811730466133611,Tip_474:0.9908920128951466):0.5520885563893281):0.0625414224712959,(Tip_45:0.06231242467693871,(Tip_86:0.02553759173543261,(((((Tip_2762:0.13896745359900584,Tip_2763:0.8930124038034319):0.6233539607045899,((Tip_2600:0.7829764124454056,Tip_2601:0.6726271918344283):0.161092887213312,Tip_2022:0.24098933872230527):0.04568383833751924):0.1935254887597392,(Tip_2037:0.8172522185366391,(Tip_3445:0.320752074523787,(Tip_3448:0.5068360398454451,Tip_3449:0.7376128960629985):0.34129946281932155):0.6487748199514568):0.4971902502443593):0.5514388950164554,(((Tip_2141:0.02871014369309409,((Tip_3768:0.8295820955444828,Tip_3769:0.21895140243685146):0.5614397971503294,Tip_3236:0.29468355245527006):0.8647333644361653):0.8134049127766773,Tip_1051:0.7756558150661896):0.009864618378317274,((Tip_3839:0.3048759736114524,Tip_3840:0.6832611628498907):0.021625885511903087,(Tip_3719:0.6187129172257931,Tip_3720:0.4401229054046249):0.43752815471350465):0.852964372852682):0.9798683265596374):0.22080219891388736,(Tip_590:0.9983388299760613,Tip_591:0.671318020622021):0.41017047608583035):0.45525690822839765):0.4584272600347179):0.04341961161260205):0.5061761203442338):0.5188632379456534):0.2641798607343524):0.5186132795972876,((((Tip_517:0.06128115733389819,(Tip_1449:0.3980177243247938,(Tip_3544:0.5893469200166903,Tip_3545:0.7584627468058314):0.33119172063288116):0.3042466548599883):0.3381197873451398,Tip_82:0.9230058304617618):0.8942550469368299,(((Tip_3550:0.3357763223251018,Tip_3551:0.19570688229884434):0.6634342840969203,Tip_1212:0.46065751742069355):0.6700250994637528,Tip_53:0.505955667900512):0.6333844766033817):0.8392284719846753,(((Tip_2260:0.8742144152511485,((Tip_4048:0.23080515674970906,Tip_4049:0.05065587378000762):0.23279525455754305,Tip_2930:0.1712375511484839):0.2782285975649635):0.12878444590136695,Tip_1544:0.5910398391466788):0.7320584560665396,((Tip_1598:0.7846948383799659,Tip_1599:0.7092268841074898):0.41659417272423577,(Tip_2627:0.6389423377724063,Tip_2628:0.13765086758091152):0.1454763059280932):0.5733607483320226):0.48952074798802536):0.6043861602146714):0.8347433298453323):0.9098460677867801):0.6661374418595738,((((Tip_2992:0.7642532967616084,Tip_2993:0.3807196272902148):0.43244862604384754,Tip_845:0.7058920192222955):0.8927897819627696,((Tip_393:0.11680134789431491,((Tip_3707:0.4358514379680766,Tip_3708:0.32497288859152196):0.766424869717486,Tip_1033:0.04036430634352753):0.010707825740734563):0.8342536762883819,(Tip_1812:0.300769292840427,Tip_1813:0.14990398091543067):0.09973347587476042):0.5638344290085195):0.37148301961638647,((((((Tip_444:0.8759680569866586,Tip_445:0.4302234841081157):0.5455601955640075,((Tip_2652:0.8683488756772345,Tip_2653:0.7793462790630329):0.8125604889425809,(Tip_956:0.8767762235339549,Tip_957:0.2149495582266619):0.463073363985574):0.3426815204098631):0.9273381069116965,(Tip_1087:0.7817899733421559,(Tip_1984:0.18429009236693975,Tip_1985:0.9165710353527292):0.07543866390357443):0.6621961437426306):0.10772609564971407,(((((Tip_769:0.24387357982915836,(Tip_3266:0.9402134804884258,Tip_3267:0.8457881116247361):0.39273107535558116):0.2117455485200152,(Tip_1830:0.6273071363938669,Tip_1831:0.5843027860256148):0.5427243266808368):0.19661025895322393,(Tip_3799:0.14415891446555337,Tip_3800:0.5619842702670631):0.30847833790944024):0.02808355832734049,(((Tip_1613:0.5006759267574525,(Tip_3774:0.25638277024323464,Tip_3775:0.46569841558852926):0.39547987172665716):0.8458232846574754,Tip_1322:0.6395258655448035):0.7834657287504019,((Tip_1870:0.9992633738663286,Tip_1871:0.2177780187799806):0.4805117567666097,(Tip_2165:0.4517134635818124,Tip_2166:0.27295211004913206):0.6795902667274631):0.23203800057529306):0.24242261868088208):0.12716045923211353,Tip_101:0.6024231622002771):0.2452589119943221):0.5517497042998645,(((Tip_1454:0.23249347906502976,(Tip_3115:0.7096556024543268,Tip_3116:0.33232528716166104):0.7259322021678042):0.9874855948383074,(Tip_2107:0.6108768683741665,Tip_2108:0.23509317444397332):0.7965536319082082):0.6167847683700655,((((Tip_930:0.13744711162885712,Tip_931:0.8683328009630271):0.43129528337832995,Tip_201:0.2796968936109864):0.34898541832441554,Tip_13:0.324271630842818):0.565196601226224,(((Tip_2640:0.0761991683771824,(Tip_3554:0.2264613420422877,Tip_3555:0.26935563443248656):0.09829855816069934):0.37079700510868574,(Tip_1077:0.6242600674392867,Tip_1078:0.5474408324871892):0.3008655163706398):0.6409642166098707,((((((Tip_1931:0.12382961822196956,Tip_1932:0.35692375396432335):0.9080224378530116,(Tip_3009:0.9629126822638507,(Tip_3807:0.9438023076597952,Tip_3808:0.008321805577491697):0.2928147616284109):0.6772641328575646):0.5629707961889956,(Tip_488:0.6146927129901231,((Tip_1865:0.2505290799255852,Tip_1866:0.04903709519435075):0.9798800047778877,(Tip_932:0.1718912949065635,(Tip_2457:0.8431664534290939,Tip_2458:0.16963606688831898):0.06034531422270748):0.3589676246177027):0.9997862650512509):0.2565344244791739):0.0714647873535954,Tip_225:0.6133978601338003):0.43619219434156914,(((Tip_3138:0.5042607035187889,Tip_3139:0.12692722667365863):0.7420436902677856,(((Tip_3584:0.0968448780642727,Tip_3585:0.8963071808466364):0.7305881397877023,(Tip_2208:0.4382301038430767,(Tip_2391:0.15230950800696869,Tip_2392:0.43667114378489713):0.904049186920442):0.3772107830569282):0.978585423326661,Tip_525:0.3303392585416419):0.9924386788625017):0.7070646030429999,(Tip_3837:0.9155820620758403,Tip_3838:0.4528933109283557):0.8104184457255275):0.6628986132945931):0.053991192173841164,((Tip_3538:0.5875599557715251,Tip_3539:0.09232626961466871):0.12616086185237074,((((Tip_3699:0.8490592589996441,Tip_3700:0.017019591340745377):0.6020088425113056,Tip_1887:0.6427088179690076):0.9120722417567803,Tip_360:0.7052697431752352):0.5488443487203702,Tip_170:0.14832233109128692):0.14954329698792482):0.8543565975628805):0.18484097022563603):0.47552356648488514):0.13549416772802944):0.21332556773883427):0.8991622761526258,((Tip_10:0.594776586782233,((((Tip_2648:0.5326995510973702,Tip_2649:0.1661586659850222):0.9228724376086422,Tip_1905:0.5932927008731251):0.5014857098940098,(Tip_436:0.358520124655144,(((Tip_2416:0.7783673996544084,Tip_2417:0.10086979523831856):0.36610129946518444,(((Tip_2996:0.18813863189884242,(Tip_3404:0.1389479652449322,Tip_3405:0.8387392502066598):0.7130041006787282):0.1621167097124238,Tip_2225:0.11807305029222318):0.5606572634329583,Tip_1877:0.6884577579530645):0.6623141689943761):0.7200207179371659,((Tip_3002:0.7692787609496058,Tip_3003:0.848861300403905):0.8577849209194706,Tip_1444:0.9903646489693918):0.06193556732928087):0.10103108052535215):0.054843730371952205):0.8257006739416712,((Tip_4007:0.9686827765460561,Tip_4008:0.7586355375110155):0.30221823862104596,((Tip_1780:0.3735031837522394,Tip_1781:0.23715847927088513):0.40153697810017247,Tip_249:0.42865242879149335):0.4458495670840319):0.11134237050748769):0.6381755905281565):0.8156972054505806,(((Tip_87:0.6800434811466423,(Tip_108:0.28260631606230796,(Tip_1620:0.6653677501505973,(Tip_3189:0.09109539030445268,Tip_3190:0.11486294381369003):0.6771755722284868):0.3105086632504938):0.7941160940630001):0.6014929954323013,((Tip_2319:0.7565388594161865,Tip_2320:0.038047933232691386):0.5281067804504588,(Tip_2227:0.9617812771826001,Tip_2228:0.5116817788966418):0.6593026787240754):0.8522255077507036):0.12345595206280359,(Tip_287:0.3182295852668225,Tip_288:0.720245246210759):0.3725081760108275):0.8484339836836214):0.03948043315240238):0.7372062864775251):0.017529454610664012):0.908175113024385,((Tip_3062:0.20973409288196637,Tip_3063:0.11121532214237778):0.9259539290688787,((Tip_2245:0.35193349578104705,Tip_2246:0.6098814682761495):0.42488375070120926,Tip_580:0.9999161111480075):0.8714719482630865):0.8242708732179687):0.3866600051030861,((((((Tip_1609:0.9894102285340415,Tip_1610:0.18292943808598117):0.9108143173195691,((Tip_1912:0.3549945650226358,(Tip_3260:0.8502846852835183,Tip_3261:0.09996416534796992):0.21325607082635128):0.8773399196609974,((Tip_3194:0.29205482497102647,Tip_3195:0.4579996607935043):0.54115455024336,Tip_2456:0.17980853574684935):0.218749463488399):0.3093166294770771):0.8581476661954863,((Tip_4078:0.34772144230497554,Tip_4079:0.3683744706486682):0.30694163267761043,Tip_509:0.6308933768929312):0.28218787952252583):0.9974186356116373,(Tip_1228:0.47149117049306094,(Tip_3989:0.32683483885081777,Tip_3990:0.5923964405915692):0.10995745164770336):0.5347273367922329):0.034127614945971996,(((Tip_1434:0.39606118550177366,(Tip_3491:0.27672224629641795,Tip_3492:0.4895528144195279):0.07623842614235761):0.0063661902786532765,((Tip_233:0.8468118844140909,(Tip_342:0.7314205092428001,((Tip_518:0.8378271935540835,Tip_519:0.38209875325760795):0.8887889872171746,Tip_433:0.30891885860794854):0.9049654605575961):0.7203203256771245):0.7552976509838951,(((Tip_1191:0.607228156119041,Tip_1192:0.5601530352531652):0.40129548148865457,Tip_576:0.23665506052546406):0.9797465719577901,Tip_259:0.08193897589981264):0.011388456913511766):0.7242704579965582):0.39368330562535636,Tip_44:0.733348792221585):0.9693876267669662):0.20508168341151692,(((Tip_457:0.7548265429074871,(Tip_633:0.4303251156082304,(Tip_915:0.3555476738454395,((Tip_2080:0.7364429750906183,Tip_2081:0.647667595355195):0.22005198255606634,((Tip_1977:0.5830176226463116,Tip_1978:0.25030494957063587):0.06747288611701095,(Tip_2117:0.2697236583989715,Tip_2118:0.8127994516126584):0.6870370656674458):0.167346975425796):0.8881256524532003):0.755206818563744):0.15310406687909647):0.5561238775342222,(Tip_697:0.21707441778616765,(Tip_2812:0.9520320985232305,Tip_2813:0.4960683322586563):0.021100999393106487):0.8786963311229289):0.5627481134419993,((((Tip_2508:0.053391886818002866,Tip_2509:0.32392009300825647):0.9373389365737729,(Tip_2452:0.20184874157919502,Tip_2453:0.17908317127855888):0.3761335318515713):0.8816674364919564,(((Tip_889:0.8692866319664939,(((((Tip_3670:0.19690271278988802,Tip_3671:0.9261356440664825):0.4819444433455387,Tip_2439:0.954428547010698):0.4566144925330016,(((Tip_2723:0.9275364210639037,Tip_2724:0.8751228217607098):0.1967068643830858,Tip_1811:0.7228742257488874):0.517312600879906,(Tip_3497:0.5457563683898922,Tip_3498:0.29125095626811554):0.13211387537912825):0.4944991006877561):0.9412633859951497,Tip_1364:0.28472615418053887):0.6484600761060471,Tip_1292:0.9455307083164752):0.6073754680336116):0.5344833783936794,(Tip_1112:0.8704361291455568,Tip_1113:0.10282217417341):0.07860014393051255):0.23834675062784969,(Tip_581:0.482902300683138,(Tip_1003:0.9479634332855136,Tip_1004:0.9934704452996791):0.4542097008382529):0.796781106355289):0.21753863811514806):0.9666538945676658,(Tip_22:0.33191432346992594,((((Tip_1515:0.20356055364866754,Tip_1516:0.9741788445357409):0.6889757392443664,Tip_1312:0.6594219618796314):0.7618842040234628,(((Tip_3452:0.24256946797006101,(Tip_3930:0.4696779784135202,Tip_3931:0.17883094925132131):0.43105459518238287):0.12620954927927025,(Tip_1898:0.34483373151747243,Tip_1899:0.11675195100729957):0.7109212422609298):0.17493671658651253,(Tip_1058:0.6770978713309147,((Tip_3363:0.20074701301894304,Tip_3364:0.2863471155143067):0.6862439331978561,Tip_1949:0.5820901661531301):0.028889708057862937):0.8779720755017354):0.8129268672005674):0.2390455934491509,(((Tip_178:0.3619958917906744,(((Tip_3228:0.4680680207464508,Tip_3229:0.43025728932840807):0.12271576072579149,Tip_940:0.7002561342736414):0.3139067157239959,((Tip_1013:0.15369726627169225,((Tip_2371:0.37666563227022676,Tip_2372:0.4537379880890223):0.6820772796416693,(Tip_2414:0.5885347071740471,(Tip_3150:0.40033822652016066,Tip_3151:0.2059321676519558):0.8921586782547792):0.7161506576019232):0.19988668917901362):0.4851786948146427,Tip_743:0.5007343389218589):0.7698388302228024):0.028977272372578092):0.6630388809836716,((Tip_892:0.0358200707481184,(((Tip_4019:0.37411126469767736,(Tip_4042:0.5312998917090179,Tip_4043:0.09172052698773721):0.8099105503720558):0.9786013800758397,Tip_3742:0.08928755767849664):0.3770520342605916,Tip_2618:0.2972846751115467):0.6442974636412475):0.6759063869940632,Tip_764:0.835522496476641):0.28606265440470124):0.25712344706775536,(Tip_390:0.6278055326298367,Tip_391:0.20806577934782816):0.7528945909564061):0.6699066043534068):0.9926305458078925):0.4332442983215866):0.9979454849399937):0.05533138396275347):0.12295952406850255):0.0188360427991597,((((Tip_12:0.706013230083744,((((Tip_774:0.9299372848554834,((Tip_3242:0.7537827726404885,Tip_3243:0.012749476281784468):0.450466180945721,Tip_1508:0.025012780520494896):0.9421159931693768):0.8985954415551284,(((Tip_2537:0.1904735701301617,Tip_2538:0.46407492761354097):0.9293180918079953,((Tip_2604:0.9127765657846356,Tip_2605:0.6678823936354569):0.8811409266056274,(Tip_1851:0.5188522230445852,Tip_1852:0.29545539159403517):0.3609584509686422):0.3674116099154478):0.7032766543173413,((Tip_3043:0.2849527900603589,Tip_3044:0.6242305222074278):0.6392451706098575,(Tip_3246:0.8940758794492586,Tip_3247:0.5751041608070315):0.2683387096897856):0.7258976420441191):0.9154624940292458):0.5044637304677257,(Tip_85:0.5547140889677049,(Tip_3323:0.21395115140852292,Tip_3324:0.735959748189773):0.14717222408669764):0.09868552045638934):0.5714720644163499,((((Tip_3356:0.9817964813032481,Tip_3357:0.8523204222268517):0.6997593332215539,Tip_1237:0.8830910157732772):0.785841660291627,((Tip_561:0.3158459979181239,(Tip_2212:0.944656602540805,((Tip_3268:0.9421405471081585,Tip_3269:0.65423427476519):0.0075081611782141676,Tip_3004:0.9501202854884907):0.8975235983273051):0.35533729280398146):0.3599183342206331,Tip_435:0.6295156568642726):0.9555169102311272):0.19220178799607837,(Tip_54:0.943011479550262,((Tip_2209:0.921334679038665,Tip_2210:0.09590810699687356):0.4878502615883087,((Tip_2262:0.3524984029530006,Tip_2263:0.4597105756458809):0.5120884502025354,(Tip_3396:0.6319698968342731,Tip_3397:0.7573794910773284):0.5901192997474598):0.3036057690587739):0.0021220751548422516):0.9636962952475329):0.07762442664415095):0.08084957403497886):0.40629151162155674,((Tip_229:0.5348543265491247,Tip_230:0.2540286255631045):0.9216113833828441,((((Tip_843:0.10335521756178126,Tip_844:0.3890013193577527):0.29438771627469046,((Tip_886:0.4108244548002382,((Tip_1590:0.46817970781335505,Tip_1591:0.44631121567283316):0.7386621884354961,(Tip_1213:0.7002965927835627,Tip_1214:0.12291647107244213):0.5253100355227653):0.8421144852854427):0.21300890244984585,((Tip_1417:0.05203679944173612,(Tip_2840:0.5164323151088995,Tip_2841:0.6356583587677709):0.9583029673191152):0.295799235617537,(Tip_1547:0.7156516023270434,Tip_1548:0.6642198434180444):0.5018838651866774):0.7008769761537448):0.8803448599199172):0.5608948380371215,(Tip_3319:0.2964725436761585,Tip_3320:0.23960020494206224):0.9796528311812976):0.1379720650180126,(((Tip_203:0.9678248905710777,((Tip_379:0.5627526051035878,Tip_380:0.28697640462177876):0.14805651570328102,Tip_301:0.03586291087760025):0.03800816098045903):0.045720600798768114,(Tip_798:0.3320815399833738,(Tip_1383:0.698617579940119,(Tip_2408:0.23156439702938816,Tip_2409:0.27079112842037467):0.9738427656588735):0.8384150596129799):0.6435947930155824):0.41261968825262163,(Tip_260:0.44981828569577903,(Tip_693:0.38034421008089775,(Tip_1437:0.9495080251517586,Tip_1438:0.12695627324583625):0.46925020398181205):0.3991289332552968):0.4872414986654928):0.9987909236594686):0.19432689430856168):0.356777248747234):0.4413249173532226,(((((((Tip_1328:0.15008109026118494,Tip_1329:0.8683869056621641):0.4658128640263624,(Tip_1497:0.1758128030100479,(Tip_3672:0.1663068963470033,Tip_3673:0.46365405222022177):0.8492406883910307):0.6171807224410725):0.8852327651680532,((Tip_1008:0.20184385994406429,Tip_1009:0.9074178266338601):0.5083681817006315,(((Tip_1799:0.5234088099997326,Tip_1800:0.2897406070247358):0.8955524826821295,Tip_1596:0.6900209460323911):0.28210514465260617,((((Tip_1731:0.2829248093856415,Tip_1732:0.22262704979232728):0.56550426228393,(Tip_3279:0.3181149027672428,Tip_3280:0.2895721243106376):0.21672489218694124):0.45467673877446574,(Tip_753:0.669539892290979,(Tip_787:0.9025165825729858,(Tip_1184:0.5946501109432125,(Tip_1826:0.48866483308990294,Tip_1827:0.6507338001453455):0.07973245575704502):0.6539682370105976):0.10893945798399338):0.04045006345402185):0.7055935099830497,((Tip_1957:0.33285422480801774,(Tip_3963:0.9680385127429975,Tip_3964:0.4221204797052323):0.2545748818765871):0.7581776181886235,Tip_1279:0.26788526676701985):0.9414101545576528):0.16246822164637537):0.1256984338383235):0.8552169974727235):0.08818132412241082,((((Tip_2549:0.12303819026215904,Tip_2550:0.48170671817630095):0.1699137778406726,(((Tip_2290:0.2634791506145783,Tip_2291:0.8426080762168852):0.7623929916246017,Tip_1712:0.7564289885189596):0.070656088299432,((Tip_3665:0.5664065090318274,Tip_3666:0.03358763166413524):0.859499561286793,Tip_1394:0.677493110751358):0.31183568772140074):0.21292964826163024):0.9486911679812382,(Tip_901:0.9154587653716135,Tip_902:0.3553694579619862):0.8046245552918628):0.1918652319164284,(((Tip_3643:0.4994967649182989,Tip_3644:0.10405925920539807):0.44678532367647517,((Tip_2513:0.9203173836033351,Tip_2514:0.9716799352812651):0.8091338048742718,Tip_480:0.9247197129433947):0.370744115527895):0.5633185096478681,((((Tip_1810:0.810103504093547,(Tip_3308:0.9147492532007158,Tip_3309:0.4064289047141787):0.9568203978851348):0.5903721177949603,(Tip_1025:0.47420465378832277,Tip_1026:0.2578451849350751):0.8720081326071663):0.746735284338498,((((Tip_2381:0.62148954207254,Tip_2382:0.9832314942829674):0.8629076492782864,(Tip_3046:0.037384012120694386,Tip_3047:0.5916613969829142):0.8974789242747332):0.6338248122033576,((Tip_3230:0.3956368383586694,Tip_3231:0.72226087828521):0.8791381722820135,Tip_2079:0.5380738464013876):0.5441830886175397):0.040112547460999744,(Tip_1162:0.21646293055361862,Tip_1163:0.2614319498582182):0.034121871417698596):0.8437924231662322):0.3771637183700754,(Tip_144:0.3121316992709251,Tip_145:0.7740315855620818):0.11104189531507706):0.16368094379366468):0.31104943785574923):0.29856718181180886):0.17280076910773132,(((((Tip_605:0.2757179645982497,Tip_606:0.49972002244368907):0.18293170336134537,((Tip_869:0.9202785283000491,(Tip_3682:0.330008022659656,Tip_3683:0.08473066019458939):0.6944216968000138):0.021412019747161767,(((Tip_1625:0.7998895897708778,Tip_1626:0.2898289692662745):0.659882249088954,((Tip_4070:0.9442865380838397,Tip_4071:0.1684558521572903):0.8911476778308216,Tip_2806:0.4816860916240092):0.28736981078183477):0.4623813895502315,Tip_1144:0.8944797512234419):0.10671807859426621):0.20794221572709945):0.15074820284374976,(((((Tip_2085:0.671452868775913,Tip_2086:0.4415026260709538):0.13493844364608695,Tip_1713:0.4952415462194746):0.3875261750873919,((Tip_2749:0.039643462931396714,Tip_2750:0.03606498237433653):0.3882692980616571,Tip_1906:0.1211355299549319):0.5144226077376058):0.8644138857097933,(((Tip_3420:0.8162820235407493,Tip_3421:0.9494896081926696):0.39844362778826575,(Tip_3162:0.9147476539270625,Tip_3163:0.9226904032039903):0.07481479879663565):0.3185873627247065,Tip_554:0.9119537583888138):0.6580669302680927):0.9684259130950972,((Tip_463:0.5075882314050724,((Tip_2837:0.38884414532092915,Tip_2838:0.20363806458951597):0.16748001748089666,(Tip_1704:0.6841968201486764,Tip_1705:0.20093073292256666):0.422172092790047):0.08971698883286099):0.21241958492753732,((((Tip_3711:0.2447850800312615,Tip_3712:0.10920986439242777):0.003003124172639459,Tip_1888:0.13215503888761254):0.46451317828902877,(Tip_2275:0.9972796218622892,Tip_2276:0.7553982087365094):0.5193532003575846):0.26832018581522166,Tip_599:0.4851311562090293):0.9978666463206944):0.9949547144499661):0.017733996554890295):0.20291503598999278,((Tip_920:0.7947453396736641,(Tip_2402:0.9293827539261035,(Tip_2780:0.40342763300357876,Tip_2781:0.5756610283789849):0.3331828760164399):0.84855222341822):0.39821003157778445,Tip_49:0.49558302904382245):0.7252703977788452):0.6942550046713558,(((((Tip_352:0.6550424787898438,(Tip_3114:0.6097932666147061,(Tip_3313:0.34137909773682834,Tip_3314:0.9299656293952085):0.3147047747351776):0.08443883279611814):0.5448727154342096,(Tip_289:0.7897036544298883,((Tip_814:0.02410688512168907,Tip_815:0.008045262855484382):0.462120013976142,Tip_671:0.6720053395029542):0.48609837686603435):0.4291812523352342):0.7609712549863412,((((Tip_126:0.26247109188436546,(Tip_498:0.22334449872220904,(Tip_1141:0.10908973319605977,Tip_1142:0.9242421256222921):0.42311385803334123):0.32172099277474714):0.1512813977630268,(((((Tip_2874:0.15290279078815763,Tip_2875:0.22907401722020568):0.4800203328182165,(Tip_1858:0.49519477201682616,Tip_1859:0.4684896220512123):0.670250532457717):0.34061885890433075,Tip_816:0.0864625087640939):0.34647247880555965,(((Tip_3829:0.5500120358962516,Tip_3830:0.21794579224188962):0.7311111409316404,Tip_2991:0.6185361854844379):0.6956455948544091,Tip_2181:0.329381590510196):0.15979347899002308):0.06501092956790117,Tip_94:0.7537145227349576):0.07261981187410639):0.9884777298876991,((Tip_3436:0.10862382398120618,Tip_3437:0.07408167009355078):0.7359704571741903,Tip_918:0.7550517783077967):0.5122779687929725):0.21877880134085867,(((((Tip_2753:0.15953198704888152,Tip_2754:0.36843985173219734):0.7850640589233205,Tip_1083:0.03697633274278736):0.7028143106941618,(Tip_784:0.7981606790157135,(Tip_3558:0.031407068504270136,Tip_3559:0.39194902926474173):0.15704637948935074):0.15422574264882966):0.9173710540597005,(Tip_686:0.6183888085200819,(Tip_1682:0.5347525760646702,(Tip_1706:0.7678543238642285,Tip_1707:0.7461535094787628):0.6445957887340025):0.32688361223711776):0.592705385540058):0.5665135764680235,(Tip_173:0.41117615264920326,Tip_174:0.20982790163648016):0.44021028462733847):0.4745737132873047):0.5254703253184695):0.22786652513633235,(Tip_89:0.39464231441852765,(((Tip_1298:0.0445849052194756,(Tip_2897:0.7051176570473168,Tip_2898:0.9553164424729734):0.2745966993201584):0.16954515535047507,Tip_526:0.99123296124133):0.6764318382553158,((Tip_1801:0.5495493953883727,Tip_1802:0.9997767663352666):0.33982011714912114,(Tip_3216:0.4741361431672414,Tip_3217:0.9200378235658115):0.7097079243350986):0.6653880942781785):0.8918829442606712):0.7882664770752755):0.9289328181373484,(((((Tip_1840:0.22880654968590577,(Tip_2367:0.626074768652702,Tip_2368:0.4848862152048452):0.6686017217597089):0.26802995996429707,(Tip_1499:0.2959013692488307,(Tip_3402:0.8690744616411765,Tip_3403:0.14456285171389352):0.41762162141276876):0.24954840527991698):0.24061121653914538,(Tip_646:0.19464156405810945,(Tip_1348:0.6348744208117066,((Tip_2725:0.06423407147157838,Tip_2726:0.23723717822676693):0.8166080137778927,(Tip_2418:0.5163651864501948,Tip_2419:0.5647203210149699):0.39359519827159195):0.15785760848102232):0.518117040115507):0.3015776488937137):0.45769126779473357,(((((Tip_1154:0.011102611726254616,(Tip_1777:0.35767850789043254,(Tip_3705:0.7942372921334782,Tip_3706:0.8392923647016676):0.14979452231938142):0.9309462751694707):0.5918745015350084,((Tip_1121:0.062232888650306316,(Tip_2830:0.6280478244962291,Tip_2831:0.0832323407680799):0.801306302548425):0.4669918844159867,Tip_559:0.8029917836156789):0.9866065483376893):0.8759019362080416,((Tip_700:0.06776382671758122,(Tip_719:0.19353126387149935,((Tip_1996:0.2784245831440554,Tip_1997:0.1786371154373068):0.2722919324029411,(Tip_2272:0.0372898022963438,(Tip_2520:0.471863467256133,Tip_2521:0.30641828936390303):0.3606107339852833):0.7417434873667861):0.35629500713803147):0.40800258846537024):0.1636349275386616,((Tip_1050:0.7308738215543018,(Tip_1611:0.7990064389393667,Tip_1612:0.14554848562255554):0.8195202796898444):0.6234187550085045,((Tip_1601:0.327580787235859,Tip_1602:0.4888423783886286):0.047351581771860315,Tip_1469:0.19806516902280724):0.5319780409159345):0.47656775523406436):0.46574415674541764):0.5361524099549946,((Tip_986:0.5031228301652174,(Tip_1762:0.6957382023495828,Tip_1763:0.24063747700433843):0.7302841846986137):0.33364812411478034,(((Tip_1439:0.48708739242037835,Tip_1440:0.6182371690728312):0.21413774914676134,(Tip_2662:0.8195754956491142,(Tip_3035:0.39261736384231793,Tip_3036:0.799819525847532):0.47972414408395464):0.10470549936285076):0.18576121309817964,Tip_542:0.7601532634513721):0.005179103971390756):0.197363779478738):0.8247844141166588,Tip_122:0.10168836158609032):0.8807890519369335):0.8414885211317749,Tip_6:0.3945163381302889):0.8823355404835416):0.810545242551447):0.018339027179746628):0.20223293224400266,((((((Tip_1378:0.016275249696003753,(((Tip_3627:0.2898714684016808,Tip_3628:0.7071795691679109):0.6484969884231869,(Tip_3341:0.5668388205017612,Tip_3342:0.31553399007388333):0.28643038993516756):0.3154515495142523,(Tip_2018:0.012480333676351495,Tip_2019:0.29994000496610884):0.7879493656440301):0.128328417355165):0.5717210452607872,Tip_644:0.5040459318978681):0.7192181992500815,((Tip_1808:0.9733746917791741,(Tip_2423:0.9960190172883723,Tip_2424:0.5015066317738882):0.9008533587718635):0.04202286530301427,Tip_470:0.11169616111694318):0.7834038310652928):0.22993145525403144,(((Tip_3651:0.7052460290007496,Tip_3652:0.10644957749048158):0.1285450021857372,(Tip_2287:0.4920751992225742,(Tip_3475:0.4187284159770256,Tip_3476:0.2599704470985075):0.402401550633573):0.7295845809297857):0.7584039338397445,(Tip_1994:0.9117150527763938,Tip_1995:0.27656677254130957):0.545925791451905):0.7993338551752546):0.9271224302410916,Tip_100:0.9089999366924861):0.7686588795986578,((((Tip_2958:0.9433102303451698,(Tip_3815:0.21931840703169764,Tip_3816:0.9889627824096118):0.8982930283338044):0.5875199631869339,(((((Tip_1471:0.2723127085881432,Tip_1472:0.6209375338567537):0.8958646171211673,Tip_1412:0.46044318304622983):0.8593806200832114,Tip_1295:0.09806108537269335):0.1930018814871634,Tip_685:0.7135399317561321):0.9155990765153723,Tip_71:0.4541815367954373):0.5203760899961644):0.22018456946822426,(Tip_24:0.5392639033791135,((Tip_1299:0.05423209012214606,(Tip_3770:0.7353200159977398,Tip_3771:0.13035083377070406):0.9176833373656781):0.08148706549835504,Tip_189:0.6947323445122746):0.1001759031743635):0.19670800524197837):0.32800117122006855,((((Tip_1841:0.4133894957165887,Tip_1842:0.534907818120965):0.39584848545243045,(Tip_1919:0.9296476454229304,Tip_1920:0.23399055863194326):0.2412467245800746):0.9972696224432789,(Tip_21:0.6642382375242436,((Tip_401:0.16102376507513955,(Tip_706:0.1692148699425786,((Tip_4022:0.08701374612780272,Tip_4023:0.7907176967894874):0.6664623076500014,Tip_3919:0.5344928051740758):0.7974607439083541):0.8012838943110575):0.5877887398362661,(((Tip_2325:0.09376075616772706,Tip_2326:0.5384395873578243):0.6485102209825689,Tip_675:0.037240231375491074):0.5972143111005886,Tip_531:0.6725222970261834):0.38069105063125724):0.3440262935168486):0.0026512811300224005):0.003861544899868658,(Tip_2352:0.1878349203830928,(Tip_2480:0.19432454090146753,Tip_2481:0.587935779743226):0.45907176775463854):0.12861335548929442):0.7527029052279648):0.6407808925923463):0.6407754972936072):0.691348261031446,((((((((((Tip_963:0.5616338566350815,Tip_964:0.16369112364117558):0.05647720294431338,Tip_241:0.02389054977515368):0.5645476738075997,(Tip_709:0.1333788891137616,(Tip_1222:0.6450642751580866,(Tip_2791:0.008068676473206651,Tip_2792:0.9812455177260362):0.27639423567609506):0.6167879243640936):0.06874273743330431):0.49701845761877556,(((Tip_3955:0.5271335828107301,Tip_3956:0.3608325748065175):0.5213741928443432,((Tip_2014:0.06887594275845467,Tip_2015:0.910622289439191):0.44495096653279936,(Tip_679:0.338132060617575,Tip_680:0.13055803063679117):0.1690472503774283):0.9618668952807852):0.2644940954442272,(Tip_496:0.9072405550367032,((((Tip_2264:0.4272995056651508,Tip_2265:0.6769168978457852):0.7447751615690557,Tip_1453:0.7182733495070913):0.6788407549648182,Tip_1398:0.4190001873631787):0.717962104762938,Tip_908:0.1750964988017452):0.7467548837237479):0.4031594366366793):0.3314819159016786):0.05032650961918887,Tip_31:0.21755655306282048):0.8642339593617052,Tip_25:0.11590615460899958):0.6220162673022165,((Tip_500:0.7255319596480819,Tip_501:0.21938179826498586):0.797098876389005,Tip_37:0.3281499761173016):0.5892749806439176):0.7578877461898833,(((Tip_1042:0.6757504810038897,Tip_1043:0.9490832002679244):0.8558190989244197,Tip_788:0.4134501262880483):0.9910175340728723,((((Tip_1975:0.12934680363365866,(Tip_2175:0.9009936767633409,((((Tip_4009:0.4378897206250394,Tip_4010:0.7464820861990604):0.589836455001631,Tip_2862:0.7344983420893159):0.244223403380969,Tip_2551:0.44598514614695767):0.0582985645875107,Tip_2544:0.508103188448133):0.2562000110688528):0.3921388937024384):0.5986299211411339,Tip_1291:0.501158792276437):0.3783784596084022,Tip_907:0.03845013990109708):0.7448271000852269,((Tip_105:0.105970437536279,((Tip_4060:0.5464027182707295,Tip_4061:0.4751416108087904):0.21468988006013354,(Tip_1110:0.12434497153867129,Tip_1111:0.21574876903394063):0.17060103011243244):0.894097957510821):0.4289720906072109,(Tip_103:0.30527938120293246,((Tip_1829:0.2821551891681124,(Tip_2582:0.033553261614027545,Tip_2583:0.6062941645801837):0.04923816775763217):0.08583479231540322,Tip_824:0.016089378096698245):0.4479903048153437):0.5558593396942905):0.09759831572765129):0.6305866725583197):0.9873610396295164):0.7200451489120486,((Tip_3289:0.489869765071675,(Tip_3948:0.5423309970168988,Tip_3949:0.5169069835938293):0.6750552266434413):0.9438202221623045,(Tip_2859:0.10242605453678802,Tip_2860:0.8508629417810177):0.5096966472772734):0.9512915316473721):0.32309642439312836,(((((Tip_770:0.9151987762244226,Tip_771:0.31847364105028275):0.38955496559651026,(Tip_2059:0.20026494418962146,Tip_2060:0.730697224639571):0.4555570455615828):0.6747469167027244,Tip_224:0.3527907372527935):0.9984348854308249,((Tip_3967:0.7470654886010405,Tip_3968:0.07577332553983439):0.8933754516440169,(Tip_2273:0.5542119883939661,Tip_2274:0.2944400229738811):0.5981580891597669):0.6263944401844704):0.36732691615217655,((((Tip_2517:0.996196604652319,Tip_2518:0.5049457929305624):0.8356226787578234,Tip_708:0.6344468392299452):0.9076413436202404,((Tip_801:0.0286148036931679,(Tip_806:0.5687758217743469,Tip_807:0.6431936549231845):0.8996173714673574):0.6912654956395068,((Tip_1409:0.29844388842830155,Tip_1410:0.49486203184143235):0.5502866756425678,((Tip_2671:0.8426566735368937,Tip_2672:0.5337560252104773):0.3105415576093534,Tip_2436:0.5888328078096648):0.3986695688253299):0.4971364438325005):0.2849651811706771):0.05638146976490467,((Tip_1966:0.4884875895240944,Tip_1967:0.6330110960919721):0.3511109667365562,(Tip_950:0.9268645546136494,(Tip_1156:0.12096176593139144,Tip_1157:0.07665146343156047):0.6721186787517379):0.39377473063757873):0.767510149136234):0.8797847101290789):0.7326838791120212):0.5812034910053046):0.46010646879760314):0.3816172379022349,((((Tip_1825:0.26130589193252407,(Tip_1944:0.5847904666412447,((Tip_4062:0.9300504142377024,Tip_4063:0.9067484164666204):0.7050935918208165,Tip_2121:0.8972874313546437):0.05761661488127015):0.9045094506490724):0.5892008501878959,Tip_1505:0.8802624077864948):0.628387632799974,Tip_78:0.8475429465168955):0.8648532845524374,(((Tip_191:0.3599421647273143,(Tip_2731:0.5551243317832262,Tip_2732:0.7490025680559671):0.5699574320003276):0.9757201252231433,((Tip_403:0.5003279622115022,(Tip_2646:0.655849421337227,Tip_2647:0.0826372597113088):0.6513873364482203):0.07028031083503251,(((Tip_3811:0.5922512476492847,Tip_3812:0.07462608610317162):0.9054264076818537,Tip_2111:0.8101056881858929):0.46259263650807486,Tip_960:0.3794061736985665):0.836885390792289):0.5658427340456706):0.5432944784972626,(((Tip_2004:0.8894392535415611,(Tip_3214:0.7358225894148095,Tip_3215:0.12097311785174884):0.7856534763528993):0.21009137214566628,(Tip_3940:0.8698683808566108,Tip_3941:0.7696449548295493):0.9992484791792491):0.7532022158235793,((((Tip_1775:0.7766042031279561,Tip_1776:0.4013058150218548):0.7925123190489634,(Tip_2799:0.2047623811513685,Tip_2800:0.6919417078790074):0.34893404387915017):0.42221765795676724,Tip_1136:0.4085313688860252):0.2027258923147678,Tip_903:0.5015160829969926):0.9915857368603184):0.3022513864009758):0.4981243835518008):0.3452350052855477):0.5784712365816499):0.810535,((((((((((Tip_3311:0.9986267827707972,Tip_3312:0.6710579256990757):0.4917475230612749,Tip_1063:0.9203060928933738):0.6429107491869308,((Tip_3499:0.615400835685187,Tip_3500:0.8067862383761438):0.7451384840281573,(Tip_3821:0.74468797683083,Tip_3822:0.29753455873084317):0.5444111640982454):0.5417303883297382):0.49111843622142687,(((Tip_3740:0.4226432302978856,Tip_3741:0.36913161042393927):0.7409265735165858,Tip_2668:0.8288911566170476):0.4777479355345733,Tip_2163:0.8868898466718687):0.07564158437684639):0.605207902858531,(((Tip_3724:0.29266189858114017,Tip_3725:0.7310020245768072):0.869389109579733,Tip_2292:0.349964964405407):0.34025007258175954,(Tip_133:0.7017032941505461,Tip_134:0.42836192386355965):0.17113131259498232):0.1871818969020441):0.6904470781042289,((((((((Tip_316:0.25746562457102723,Tip_317:0.09492445863610637):0.4163689306337311,((((Tip_658:0.8677711006883682,(Tip_3430:0.31376336418220296,Tip_3431:0.04321682005945658):0.32458946559807156):0.9068234686205402,(Tip_634:0.2811035390614045,(Tip_2097:0.10505091312284429,(Tip_2153:0.4086456547949478,(Tip_2975:0.4895654116122501,Tip_2976:0.8227133055629405):0.8057874129702388):0.43768071858151103):0.5606376979469392):0.7410498317327128):0.7808328785947665,((Tip_2057:0.3150997049952216,Tip_2058:0.41095181518271856):0.6227056138335526,(((Tip_710:0.5067306900597641,((Tip_2427:0.614963095807063,Tip_2428:0.4361081223395208):0.08425679157725231,(Tip_3853:0.9803502489974416,Tip_3854:0.5216111900801508):0.7596618625529649):0.747074906027733):0.6493878805564299,(Tip_3602:0.2831095421086927,Tip_3603:0.1580021922688965):0.4313199154530363):0.06164572230494165,Tip_394:0.5647296651862083):0.9908270371858781):0.5732318236774402):0.7798402270819039,(Tip_2591:0.9792710069504488,Tip_2592:0.04533105298340571):0.18937172058551083):0.1605030349902901):0.34811008587280795,((Tip_1986:0.8415344795953875,Tip_1987:0.6316478335771631):0.10678803034296001,(Tip_1838:0.03194083881603173,Tip_1839:0.33431595987100216):0.7534328812964074):0.2939487979821875):0.6808604937112317,(((Tip_751:0.37407931436353065,Tip_752:0.1856747594542316):0.7289613271086068,(Tip_1443:0.7381939016893462,(Tip_2650:0.07031415439141322,Tip_2651:0.009475336257873598):0.40040741442994165):0.6024423028110472):0.40155015432523283,((Tip_735:0.03938221642794479,((Tip_2072:0.24752926159650282,(Tip_2286:0.6926350216570424,(Tip_3258:0.07608804980191153,Tip_3259:0.27914344761733795):0.6708780372908547):0.7135538383420659):0.7532305394940865,(Tip_2388:0.06831476058438626,Tip_2389:0.5894469099285347):0.48928747903421665):0.33321751858220455):0.06959434465607342,((Tip_1353:0.4977292511471237,(Tip_3224:0.9751076915378405,Tip_3225:0.4833316896774482):0.4312362089342375):0.4061130395369592,((Tip_3582:0.7035939344775008,Tip_3583:0.9645964546973215):0.6240126220117624,Tip_937:0.44135466564548137):0.1753216069721321):0.7961490692415623):0.7622693223169843):0.7825402853189337):0.4577159657773381,(((Tip_1285:0.5368440308582739,Tip_1286:0.2695426942826693):0.7099702536651643,(Tip_2519:0.07507215607414372,(Tip_2730:0.6119894163114427,(Tip_3481:0.16192327022412797,(Tip_3515:0.3745728901998142,(Tip_3524:0.026696015717853627,Tip_3525:0.9713582645343948):0.793920901937329):0.7849907548238501):0.9302380789440082):0.7786171621679421):0.7436488531138066):0.34104406059675607,((Tip_51:0.3126952445529197,(Tip_168:0.7575914008618931,(Tip_1370:0.5092468559562157,Tip_1371:0.9372692371996546):0.8689022972457159):0.7612790729889468):0.6779507349934718,(Tip_382:0.8077879095581989,Tip_383:0.1842975517742835):0.6354056409712144):0.12168089543057056):0.8067867172021955):0.8355740842484218,((Tip_2743:0.8469366170099332,Tip_2744:0.6836026072352047):0.8486750234159214,((Tip_2299:0.3382452114416387,Tip_2300:0.9174231656031014):0.4854784845620706,Tip_1229:0.9174924382837573):0.3654545404987266):0.310742629038853):0.019822227452332676,((((Tip_1304:0.8655182839575757,Tip_1305:0.049031270832926376):0.048893713211930964,((Tip_3564:0.0787090081709681,Tip_3565:0.3518084588812056):0.4665914548381827,Tip_2505:0.7491260017697527):0.07681679307020892):0.12799466745127122,((Tip_161:0.1826762902386722,Tip_162:0.2317647141272733):0.16883847501606072,((((Tip_3204:0.6626568888932349,Tip_3205:0.27386920848866):0.4159059845082964,Tip_2922:0.9961834395665423):0.968414687266748,(Tip_3618:0.014530497890074429,(Tip_3663:0.8318631891923153,Tip_3664:0.5384703808607068):0.1277043367501249):0.8442247306692876):0.8948923991959155,((Tip_3631:0.7191136299174858,Tip_3632:0.4893040998403812):0.304084666903066,Tip_728:0.704284560620937):0.6535143713831657):0.7554359599627561):0.22758217052943988):0.8998474024833316,(((((Tip_3745:0.08610145189213114,Tip_3746:0.5133023870598686):0.9739436375200715,Tip_1496:0.5438623352884046):0.136408332480921,Tip_1064:0.5363630550266955):0.6210274920174762,Tip_858:0.8954067416818162):0.10911868154256121,Tip_524:0.3908308297298544):0.08678420550420317):0.44462280811728455):0.5977288167320923,(((((Tip_3146:0.8387704355100136,Tip_3147:0.34417089425609765):0.6199552916640768,(Tip_3594:0.2524656484558026,Tip_3595:0.6461081585844687):0.9511209440349689):0.43913413928140643,(Tip_598:0.015932460351935206,(((Tip_2277:0.8606657767724315,Tip_2278:0.22830930407876643):0.06521054702852133,Tip_1990:0.47607345292898084):0.7815319748069852,(Tip_2347:0.3724851751147796,Tip_2348:0.454551355103294):0.035036489884379955):0.8705251503924383):0.6922239844208667):0.31486612660631075,(((Tip_2184:0.6814274539447431,Tip_2185:0.49671207636967246):0.5821745194966819,((Tip_3432:0.7465601400919243,Tip_3433:0.009411686383309682):0.7256903790706193,Tip_1396:0.13261644831299174):0.508765771303296):0.67656746265297,Tip_334:0.39550625541497936):0.47218900321799606):0.9522951613970463,(Tip_237:0.7070439448599611,(((Tip_1576:0.9332025338237049,Tip_1577:0.9753926555401566):0.5660875388275551,(Tip_3695:0.47509543573372465,Tip_3696:0.3219348944812236):0.18785074905125687):0.34484209664338805,(Tip_663:0.42017001560039224,(Tip_1929:0.9900971211222225,Tip_1930:0.026445684545005337):0.8078067469787815):0.6813231786734321):0.09826277539851351):0.2559814923496662):0.9955113410673506):0.40875402647896814):0.13312084884864678,(((((Tip_399:0.10678221726507889,(Tip_495:0.4882326274302247,(((Tip_910:0.6018268853527327,Tip_911:0.21872018614842692):0.6524669126051492,Tip_560:0.5986884855421564):0.6821360475063656,(Tip_555:0.5413670173065609,Tip_556:0.21864695801041126):0.8439203405229911):0.3620634033558865):0.6411101930710258):0.9861467059002093,(Tip_747:0.033975671070550675,Tip_748:0.33036647543732134):0.1886788849868049):0.8572620419990137,((Tip_275:0.22543475152221445,Tip_276:0.5305953515082559):0.08858407231220519,((Tip_3352:0.9291706626900217,Tip_3353:0.5329177570103321):0.2802632612011397,Tip_406:0.4209033958322321):0.4756823846195994):0.09460788747119088):0.25129639585277597,((((((Tip_690:0.5172302012478569,(Tip_828:0.592855556376359,(Tip_1275:0.822924061015734,Tip_1276:0.8935562368659555):0.9533729501196375):0.48328326376454117):0.803273685707929,(Tip_3192:0.3234089999609194,Tip_3193:0.5619623475166806):0.6615556836180086):0.5275358393020544,(((Tip_594:0.1931307643614378,((Tip_1903:0.7143639280794392,Tip_1904:0.7919274302980465):0.42170019534458264,(Tip_1558:0.42958795549990103,Tip_1559:0.18475235793975756):0.4570830186739877):0.21356917669178482):0.16768954550455623,(Tip_741:0.045586671109026415,(Tip_2442:0.7906583640539537,Tip_2443:0.738031816444553):0.40403885595512895):0.7316160743748477):0.505281743910852,Tip_503:0.6264400366652987):0.5558740652107507):0.20105436519169104,(((Tip_2187:0.350027414403141,Tip_2188:0.8121217714493927):0.5203472877376418,((Tip_1921:0.6340237411353361,Tip_1922:0.45481477486798144):0.6828351507456215,Tip_1458:0.8597979285682508):0.4365724272421033):0.489638415513536,((Tip_3254:0.9966481886742617,Tip_3255:0.04614632620014184):0.3605219446895834,(Tip_3250:0.9780439237563747,Tip_3251:0.6095955697621863):0.5016913994992956):0.024863802270011476):0.4795486011425922):0.9738556888984354,((((Tip_2311:0.9631407964904378,(Tip_3315:0.18733829289445278,Tip_3316:0.7127650048044477):0.3353370759691537):0.27190413014794595,Tip_991:0.8053253220788293):0.7514395881138497,Tip_91:0.19844438435745154):0.923940013258116,(Tip_976:0.9842401845972498,Tip_977:0.4133427083313433):0.5205892370019423):0.9724837714227689):0.729015606671658,(Tip_50:0.3721271503123871,((Tip_362:0.2253825971564731,Tip_363:0.22532512492407047):0.25312270522423586,(Tip_143:0.5362756439980862,(((Tip_2012:0.7443567102938772,Tip_2013:0.7185572116378331):0.45282397455570417,((Tip_2535:0.2734932438235835,Tip_2536:0.351553709539295):0.20803164542567482,((Tip_3161:0.27037509435848933,(Tip_3343:0.44938935235139404,Tip_3344:0.5158836971939145):0.8872707502967521):0.023305875058867692,Tip_2870:0.9505950553011983):0.4773460046197121):0.38922498767955255):0.9130045689063195,(((Tip_1132:0.35355213599938157,Tip_1133:0.3640236991468828):0.3937023971000074,Tip_312:0.7848485781784523):0.7358723765755016,(Tip_408:0.9698762945861322,(Tip_1189:0.3492201980485228,Tip_1190:0.3367161035111631):0.5688658344096245):0.39970319689155814):0.5056052548534969):0.4948424203658409):0.3931248255464351):0.16245338266120832):0.424439604446045):0.4411819029346279):0.8432218540204796,((Tip_2026:0.1808251219680003,(Tip_2124:0.6145456991095564,Tip_2125:0.7379458456497522):0.1902559294385962):0.9995563488829015,((((((Tip_297:0.4431367248186061,((Tip_2279:0.922111657580331,(Tip_3461:0.027432678832768703,Tip_3462:0.7802190258323858):0.07414160479641385):0.07399631689930534,Tip_835:0.08957324320426172):0.5940333744180905):0.0037398542247578806,(Tip_1233:0.35382159296208565,Tip_1234:0.7560007475479307):0.5141797984076135):0.6431128917372739,Tip_211:0.8576264486422789):0.8007241286665563,((((Tip_3201:0.19860160650792708,(Tip_3863:0.8347795067420348,Tip_3864:0.7585828588316745):0.8170163507511937):0.885647757270998,(Tip_812:0.784939398247526,Tip_813:0.29863550523116505):0.154914606749964):0.3925241444824258,Tip_148:0.5415161928206527):0.09171747647104796,(((Tip_2641:0.45976742265912557,((Tip_3222:0.6058386741572599,Tip_3223:0.4594552665341566):0.28588307336809793,Tip_2689:0.6870343212817273):0.021210380406124676):0.5521971001834884,((Tip_2049:0.37082542868310847,(Tip_2207:0.3042298918393992,(Tip_2240:0.4855972615766771,Tip_2241:0.8069491032703633):0.8641685144995694):0.2595328609933431):0.7655467150339738,Tip_1495:0.4687498939223487):0.16896199074519114):0.538028311612709,(Tip_2126:0.12600715963379547,Tip_2127:0.48286605177999914):0.6440110278391904):0.26392659855189043):0.2838458828361698):0.16222971636382663,(Tip_209:0.8557483994509889,((((Tip_1538:0.1826707600978381,((Tip_4046:0.054642503128349014,Tip_4047:0.48071121407040407):0.8194598560732491,Tip_2861:0.14486269650180375):0.01756188620431295):0.2623469183995357,((Tip_1637:0.35569070399956704,Tip_1638:0.7860850954646279):0.07190299560255137,(Tip_1803:0.5204681078862504,Tip_1804:0.4422817963982201):0.17951652789367575):0.008339227818548678):0.8524093112185869,Tip_624:0.008811564417726426):0.48296315049662614,Tip_506:0.4896402327818433):0.5243848781194725):0.5730203665228998):0.9927819132339895,(((Tip_36:0.043979481457614246,(((((Tip_3237:0.35781506183939465,Tip_3238:0.9161778567173494):0.5783771481584822,Tip_934:0.9382743935275941):0.9363956921618665,(Tip_2522:0.01618323438108297,Tip_2523:0.40027380259832956):0.8761150078749883):0.6937444082665074,Tip_138:0.4889948892285632):0.5709439815690525,Tip_123:0.8870647069115032):0.21821187586854665):0.0579210208315636,((Tip_38:0.9144543449511985,(Tip_358:0.9301014946565215,Tip_359:0.35781071982227725):0.18140501703323125):0.9978102044445728,(Tip_1282:0.7560428301001946,Tip_1283:0.3102499591275391):0.3470143108040228):0.36874589083268045):0.056829242440952686,(((Tip_1345:0.5664887435400259,(Tip_3302:0.044027620815203485,Tip_3303:0.8654282540564008):0.7581500311797021):0.09336724974764911,(Tip_450:0.8033738289688684,(((Tip_973:0.3754797204751074,(Tip_2876:0.8833105270369473,Tip_2877:0.7066456622970637):0.26962976868048705):0.49940905351671944,Tip_933:0.7101246311420343):0.7856084126949487,Tip_923:0.41737896050249634):0.01273933147551261):0.70320165754586):0.22243820530813496,((Tip_1663:0.9435152096662286,Tip_1664:0.9309336034594118):0.24775288102614085,((((Tip_3686:0.06104167198323736,Tip_3687:0.8572792106321072):0.4423899247565357,Tip_3678:0.7431346186136164):0.24778253954970492,Tip_3393:0.6150977292517629):0.5652119045460713,Tip_2716:0.2485409310580431):0.5329963109973255):0.7904796091013804):0.9436643860822231):0.10124039651454508):0.7372063327554632):0.4581404906689164):0.8963501814419897):0.7563247427915422,(((Tip_9:0.2964312283518119,((Tip_19:0.32974521849894467,((Tip_364:0.26002819090804036,Tip_365:0.29811891169237786):0.5228372838882384,Tip_81:0.1989067775406825):0.36195870746111075):0.18123727624143685,((((Tip_3507:0.4721909654878408,Tip_3508:0.6743880277693574):0.6719339970946767,Tip_499:0.3558392617729497):0.8575830120515207,((Tip_3424:0.06357166140796268,Tip_3425:0.44715128743689975):0.951500137355962,((Tip_2099:0.6010932846801285,(Tip_3692:0.9286130200839262,(Tip_3747:0.8866442407411159,Tip_3748:0.6097743286225338):0.0020266175594343956):0.3313613659538682):0.21462852471779068,(Tip_2677:0.1490856501208418,Tip_2678:0.09856380928118992):0.9873363004004441):0.6340009963309392):0.46461196099557117):0.15906923774882792,((((Tip_1973:0.17675414392683436,Tip_1974:0.9415607752475393):0.38069634249960177,Tip_684:0.9430861158790333):0.9815977157810943,Tip_61:0.24209261766504275):0.5160730367400976,(((Tip_867:0.6098688738766683,Tip_868:0.4984023431550435):0.24026024047464783,(Tip_3950:0.7304607313587501,Tip_3951:0.7540812641494183):0.7699745626172252):0.6765869571590483,(((Tip_1772:0.9077837768117524,Tip_1773:0.058078592445404906):0.7913167570779898,(((Tip_1805:0.17362293369884527,(Tip_2087:0.5961434893046567,Tip_2088:0.0202768634811413):0.06574342299178201):0.059509594617011184,Tip_755:0.07835835561266655):0.9132064261112806,((((Tip_3679:0.3091286278567699,(Tip_3845:0.6964156967883882,Tip_3846:0.35130063802959116):0.2770616249649668):0.9583893010539853,Tip_1724:0.015279851219498429):0.8851683945580128,Tip_1470:0.6823013662582172):0.3637686116632231,((Tip_2737:0.5057023090125039,Tip_2738:0.34827068258944366):0.36073199506940357,Tip_1809:0.7340890759700537):0.4907191716593758):0.08907416104470074):0.44748527908940183):0.7872370513200508,((Tip_137:0.5087992523049665,((((Tip_935:0.35111001683959936,Tip_936:0.5490231072344539):0.5498280714608714,(Tip_1106:0.9720098877700163,Tip_1107:0.7026882950738117):0.4724652686051222):0.7632567787073332,(Tip_567:0.9946876232905267,(((Tip_3428:0.3056040541232217,Tip_3429:0.5781731080545426):0.7848767823022088,Tip_2710:0.76215649258928):0.881175382340028,Tip_1570:0.025665165612365363):0.34786118433500257):0.5719063237364943):0.06521241760137302,(((Tip_1257:0.005295565447993229,(Tip_2942:0.9782478070555211,Tip_2943:0.7072352502959995):0.5957432220367339):0.11480561393310247,((Tip_2000:0.17769464147198355,(Tip_2899:0.7807175458335996,Tip_2900:0.09516318141503928):0.5738772915467574):0.49799592277732324,Tip_1389:0.8359490662302334):0.7805748669229262):0.43370322214834833,(Tip_648:0.4823627184167278,Tip_649:0.49310090432436965):0.40032213037284353):0.3358924244975292):0.19915617029429336):0.4407815068568309,((Tip_2933:0.35509807066412813,Tip_2934:0.5604206926740968):0.6034263577576592,Tip_2046:0.4172635450152853):0.7749487796005985):0.6789014031462752):0.8023002784873692):0.8831409100849177):0.3391195986040545):0.16660020837993508):0.5296555821750063):0.7359995253849364,((((((Tip_4028:0.10277387817548188,Tip_4029:0.46458527716206083):0.5949981329350637,(Tip_1683:0.49970791064401077,Tip_1684:0.17630486302773496):0.07462804657714937):0.6351944986140502,((((Tip_639:0.3215588055971118,Tip_640:0.36561232829237006):0.5951702319077324,Tip_578:0.5224811839535228):0.4512727848953203,Tip_111:0.7798599906387013):0.5891820322592045,((Tip_925:0.35676634413372543,Tip_926:0.8088390496604798):0.5610496594468286,(Tip_1748:0.8202477588393785,Tip_1749:0.6259758846129081):0.2687163681421686):0.10401968456668408):0.9734509967265127):0.11920715547888537,(((Tip_1272:0.011561447394320442,Tip_1273:0.6999986575354085):0.35092338011887386,((Tip_461:0.1013377995463198,Tip_462:0.4316714742731895):0.39996464044854346,(Tip_1293:0.944443265779793,Tip_1294:0.6623525448679618):0.6932962299216173):0.3060523328816788):0.5679199382085067,(Tip_621:0.4855824992464086,Tip_622:0.3017455726753709):0.4991888950907104):0.2588877358648201):0.0971384900248439,(((((Tip_2784:0.18945988136967523,Tip_2785:0.9375161193329218):0.40950030420267974,(Tip_196:0.9643087554073445,(Tip_274:0.2299122363742793,(Tip_863:0.49561935383926753,Tip_864:0.8113774264368376):0.535445750039944):0.2639339271341383):0.4694606406804787):0.9532564835292787,(Tip_186:0.23744851376671053,Tip_187:0.014595239404407467):0.8613139484387068):0.828089101058593,((Tip_414:0.10703420660187848,(Tip_2341:0.4658901106114918,Tip_2342:0.814537257965051):0.3903168748155266):0.7527210493228217,(Tip_3823:0.42401902761445465,Tip_3824:0.7674159610774727):0.3515660568918187):0.5678578661473573):0.6637807825586,(((((Tip_512:0.3808610623480525,Tip_513:0.6250846226222787):0.7397260904208897,(((Tip_3522:0.6458017128635334,Tip_3523:0.26608174124692063):0.5623133709668736,(Tip_411:0.792527543865521,((Tip_1708:0.5509420140485606,Tip_1709:0.26251465991419143):0.8457657012837392,(Tip_3107:0.007648162727607863,Tip_3108:0.8655833387665757):0.34613947492491365):0.5218990098324412):0.261544137439079):0.48789241406276945,((((Tip_1595:0.2989378059849291,(Tip_1864:0.3623023296840924,(Tip_1935:0.018950630979691664,Tip_1936:0.649864316419673):0.6041026657890067):0.6041622448957195):0.16990223753768222,Tip_489:0.7503782101267037):0.3486412125314096,(Tip_2028:0.9119598631074264,Tip_2029:0.8264509958845492):0.06407050570271808):0.6353529786795487,Tip_329:0.636673852949749):0.9638537699763109):0.32256576957077654):0.0717612574576871,(Tip_1104:0.6966746045670109,Tip_1105:0.38271806438089473):0.298474664880776):0.8021692043793233,((Tip_492:0.7614706724958675,Tip_493:0.6713809976793825):0.6104759949970895,((Tip_3701:0.6779549247992919,Tip_3702:0.34744327451598644):0.19536593596407226,(Tip_2222:0.3360624951260502,Tip_2223:0.5053063563776712):0.30786963881331125):0.7328900451657371):0.8270688788714434):0.14863157233761232,((Tip_327:0.20269408920862186,Tip_328:0.02537699038011349):0.011231005499745303,((Tip_146:0.13317527183387629,(((((Tip_3414:0.5485215533791586,Tip_3415:0.29069369031433295):0.898054983164085,Tip_3347:0.9743073083239057):0.24887781538944237,Tip_1937:0.08016943674618729):0.5511055754776872,Tip_1665:0.42501079097491407):0.42731309555538827,(Tip_2011:0.3138337695391263,(Tip_2412:0.9835075134157059,Tip_2413:0.5958928850935791):0.06562972921578177):0.8022613154705307):0.9830563251171528):0.010060187085498693,((((((Tip_2994:0.4078107780614449,Tip_2995:0.3754711899932648):0.8185701850276915,Tip_1382:0.5399525698579827):0.4062934799814481,(Tip_2501:0.4082206003706966,((Tip_3871:0.31736681760555596,Tip_3872:0.35764616427483004):0.26584053549284486,Tip_2809:0.050779592798296753):0.03558675938950492):0.8794290307938578):0.3717132218479384,Tip_471:0.48542435238043563):0.18476698980033804,((Tip_3867:0.5148207185858451,Tip_3868:0.6671820028361976):0.5001969442278477,Tip_638:0.6625093761060852):0.08472275420616104):0.06726220205869769,(Tip_2143:0.6359027288086762,Tip_2144:0.07413019859049057):0.8740598452598265):0.8316666831466749):0.2984689151135378):0.8645296280819438):0.7077217507508955):0.8375949900136743):0.45492563362649224,((((Tip_332:0.7269247451976392,(Tip_2116:0.15943824665816494,(Tip_2498:0.4641019141939776,Tip_2499:0.25447727154559063):0.141555444811033):0.7524482096496978):0.561781250615293,((((Tip_3325:0.8656317211601674,Tip_3326:0.2571241233328089):0.630123954561594,Tip_1855:0.4571871850419069):0.31175004247235133,(Tip_1631:0.8569870429436723,Tip_1632:0.0022378247205889637):0.461639160918):0.04524700568593354,((((Tip_3751:0.41588564760533553,Tip_3752:0.3078028824255891):0.24371927365605303,Tip_2553:0.21418276445103154):0.5112101698059722,Tip_2023:0.4316605400261658):0.016202691576234753,((Tip_1791:0.7239670117107514,Tip_1792:0.4284921410922668):0.15769546069205115,Tip_1024:0.7586017098274279):0.6558478150846323):0.045894693750421024):0.9485132132466065):0.7043823645729724,Tip_20:0.44113655310716526):0.5245170901332419,Tip_18:0.08752915476942703):0.4989380103231774):0.19062467426086344):0.036605548796992356,((((((Tip_876:0.2849460453529986,Tip_877:0.6643364213932781):0.7491393497186439,((Tip_916:0.3150952637399822,Tip_917:0.736843793578302):0.9727607705396648,Tip_426:0.964640522749156):0.630173283336404):0.4232921001540582,((((Tip_2404:0.9039028045365421,(Tip_3465:0.7824387223242472,Tip_3466:0.8444772880139837):0.8692126462812123):0.6198652039830638,((Tip_4024:0.9504040789711008,Tip_4025:0.21578336533105685):0.2812119759170841,Tip_2064:0.6120738420647578):0.5361878338247352):0.837590420454694,Tip_396:0.3146896765385516):0.17497982063499504,((((Tip_3736:0.3086807011221303,Tip_3737:0.08476117932195273):0.48609140781857696,(Tip_3074:0.6591567826615972,Tip_3075:0.6275445150380088):0.08412419851864021):0.11743542617203698,(Tip_3277:0.916791708371439,Tip_3278:0.050202420436802016):0.06849686958021102):0.3118538436636995,(Tip_2122:0.8396657862533788,Tip_2123:0.8517095532873227):0.6397509319011303):0.3539877017410415):0.28295023246727113):0.8195381577002016,((((Tip_3813:0.4144892457071514,Tip_3814:0.5589727628431442):0.029231711579771974,(Tip_3418:0.37217482605963226,Tip_3419:0.34651130591939333):0.5927528652384567):0.5754071418201037,Tip_544:0.5397391075260095):0.260388221817195,(Tip_1982:0.11700253896416658,Tip_1983:0.6667481121608453):0.46588434944622):0.32012281668757253):0.6106404865858448,Tip_7:0.982100489763788):0.5931040073541004,(((Tip_1581:0.6091648581487935,(Tip_2675:0.6187673696900295,Tip_2676:0.7277089055149552):0.642634032447879):0.6995005045759655,(Tip_3218:0.6537795823079108,Tip_3219:0.054610837037375584):0.4550796535980051):0.15873007136099818,(Tip_732:0.33307088284682773,(Tip_1690:0.11892388433460614,(Tip_1828:0.7028511325843125,(Tip_3641:0.14679568016709013,Tip_3642:0.09370829632021102):0.5486519353125843):0.539764199189216):0.8252244261060797):0.5042232731773029):0.5400018823208388):0.8065468372768505):0.11225110080165958):0.23372361165351935,(((((((((Tip_3901:0.19202714458799075,Tip_3902:0.8809448440540719):0.26533299481462247,Tip_1101:0.8503411276572487):0.9639073322514327,(Tip_2444:0.6740335515742713,Tip_2445:0.637642161347768):0.11039979928742005):0.9049578678382358,((Tip_1037:0.7689052590106346,Tip_1038:0.022753286422802103):0.24504142895097386,(((Tip_1531:0.29923299694475636,((((Tip_3100:0.5359135422458667,Tip_3101:0.8669674788680161):0.7951415075439299,Tip_3037:0.2358121438784988):0.6041136650174392,Tip_2642:0.7239369424432435):0.6950292940118027,Tip_1533:0.5076332837162737):0.2563751065056159):0.36870053354264476,Tip_1380:0.6188183515376179):0.2631963648744236,(Tip_921:0.44995261457125385,((Tip_1832:0.034692892829680404,Tip_1833:0.4511968503097863):0.04311620665937328,Tip_1108:0.3959790561074414):0.7493278763949841):0.717773489942323):0.38239331705400176):0.8750521297243674):0.7251225601041594,(((Tip_1202:0.7259125330485287,Tip_1203:0.17346517253153912):0.4756834616295854,Tip_460:0.13212114313319512):0.826663564395914,(((Tip_1459:0.06402048580680955,(Tip_1760:0.19765747260290292,Tip_1761:0.8886876703713316):0.44806786637522233):0.8914203236461086,((Tip_543:0.20592441744676074,(Tip_1536:0.26868932986521,Tip_1537:0.9739812421153828):0.2530464884048806):0.0178642289264382,Tip_386:0.19248323930451047):0.451385077517551):0.45119122579245674,Tip_226:0.06434732615601109):0.5208615743276221):0.04848637793033844):0.011724956868290972,Tip_8:0.2566603244865973):0.8305451146774828,((((((Tip_2469:0.12833035101159393,Tip_2470:0.7679215427792585):0.39229596379183757,(((Tip_3119:0.6566370729082395,Tip_3120:0.05435397213783256):0.9017051718956104,Tip_2242:0.016290356050217586):0.1154163723031718,(Tip_3629:0.3980740390362805,Tip_3630:0.4222836935217896):0.09435913092683765):0.25307513665302267):0.31290858495958707,(Tip_2137:0.42361747893128304,Tip_2138:0.5115702989762223):0.7896862006400861):0.2284188659243442,(((Tip_1483:0.8405145880714091,Tip_1484:0.5256549958680887):0.15986884698402787,((Tip_4026:0.9934327052261243,Tip_4027:0.3452821346150025):0.13258812241903567,(Tip_1094:0.9027004697595403,Tip_1095:0.2207575970517695):0.8258786506299679):0.8860745286530752):0.9746737068358712,((Tip_1041:0.9981004929483138,(Tip_3734:0.8143242329370753,Tip_3735:0.8731585057199136):0.16134038254488864):0.6177356560783638,((Tip_3274:0.5002815804782088,Tip_3275:0.46406274459969094):0.7617568654771939,Tip_3148:0.8504326711214345):0.9174836468992391):0.3299111772877481):0.41529854645108316):0.5001955402397309,((((((Tip_1147:0.06084434387318307,Tip_1148:0.4811718227808758):0.44120678896718407,Tip_992:0.17702837361147536):0.5589265639621959,(Tip_1124:0.14691514350609416,Tip_1125:0.72927359461645):0.8048155689766748):0.9810034612627149,((Tip_887:0.5101558198636326,(Tip_2534:0.026810881998862182,(Tip_3959:0.4764921732453777,Tip_3960:0.3598977326054613):0.7447479223741851):0.6247083084222589):0.434872678978855,(Tip_1052:0.6599941114616138,Tip_1053:0.13104615264556657):0.44942202490207034):0.015205263590522175):0.2593742471995508,((((((Tip_1717:0.06425364505827638,Tip_1718:0.1636416611845011):0.8153405804209862,Tip_959:0.763730084938358):0.32437126778881575,Tip_214:0.7435604585886229):0.3178909964521144,(((Tip_2139:0.7804273553024325,Tip_2140:0.3670618338425942):0.18948002782647266,(Tip_819:0.9746054593303397,(Tip_1230:0.7942685126888767,Tip_1231:0.11374572587785237):0.25753122268805007):0.05046172383708898):0.8389597507883253,(Tip_1462:0.518032258964981,((Tip_1849:0.10803809511969972,Tip_1850:0.011386291052091388):0.13928585314218048,(((Tip_2964:0.906502010942505,Tip_2965:0.1826464934694684):0.3305492674254672,Tip_1963:0.15608827026687117):0.5610230736515752,Tip_1848:0.1305904059244528):0.13362969011900494):0.8388275815317309):0.7817426805531039):0.9322410838582612):0.9647757430033409,((((Tip_110:0.4263506984040925,((Tip_539:0.6512899196081657,(Tip_1728:0.93768891512718,(Tip_2589:0.6968009585533254,(Tip_2696:0.9317135021173595,Tip_2697:0.35584023556007977):0.9226484924964604):0.5861805577006163):0.5059638504176804):0.08084655720285085,Tip_384:0.5266020029172649):0.88378209236196):0.018147986229171693,((Tip_1585:0.004941882980383838,(Tip_1896:0.24700942076016552,Tip_1897:0.6574725579244972):0.3431367602222075):0.20230043847413876,Tip_1082:0.7379488443357586):0.6467841934864383):0.19757326091801894,((((Tip_3885:0.8047244362739722,Tip_3886:0.35660073008002324):0.94232366342103,Tip_1415:0.9820443177449194):0.8482446640173608,(Tip_1288:0.38802587653323595,Tip_1289:0.06281912523323):0.9075235520196883):0.7776834748675215,((Tip_1180:0.40479349853515717,Tip_1181:0.030429030041045357):0.4518052311727383,(Tip_669:0.116570867751451,((Tip_1752:0.23636254083499933,Tip_1753:0.8403948061486987):0.33283354245962,((Tip_2213:0.8242277101117926,Tip_2214:0.8552893953241332):0.792660646995067,(((Tip_1883:0.471616932760646,Tip_1884:0.5158818546255157):0.4227871784640114,Tip_945:0.23120876725248576):0.4187893451907424,(Tip_2154:0.1448516690752066,(Tip_4088:0.6804025312166971,Tip_4089:0.9593337397335742):0.13979211455923174):0.9834536633044526):0.654007558654911):0.6354198765504019):0.5443923821039734):0.40537681047162466):0.3673450199288951):0.7812670791659689):0.5158770482022601,((((((Tip_2155:0.9157274378812118,(Tip_3012:0.962806485559517,Tip_3013:0.8871607677163965):0.41876107434346815):0.22093183062663957,Tip_1969:0.7823472089533821):0.2060900912137913,(Tip_1988:0.6670251064205766,(Tip_2238:0.24943249039538323,Tip_2239:0.016162445616304505):0.2372685040673223):0.2309127056722453):0.4100059996011419,(((Tip_3792:0.057465859837826025,Tip_3793:0.6528840227623393):0.5700017756773363,Tip_1277:0.1390867139613996):0.5296696542324616,Tip_564:0.22924001518493042):0.4371979184615471):0.3309567016636245,((Tip_2552:0.44444456023446244,(Tip_3070:0.16147307136116545,Tip_3071:0.8900164897048689):0.14044622074565216):0.43524338944554614,((Tip_2616:0.16960722231564979,Tip_2617:0.19973321147723813):0.6859688713211107,Tip_1363:0.043825027810083475):0.583911826570542):0.540208416270241):0.47211498375654,(Tip_2105:0.14913712197886736,Tip_2106:0.11394504152013152):0.28163588361483227):0.4935701865646223):0.6238390323462087):0.7626314242121426,((((Tip_452:0.7513645169810939,((((Tip_2683:0.7275489023667976,(Tip_3484:0.5416482375590027,Tip_3485:0.3594536467810489):0.43704400342618094):0.44928740693409513,Tip_1675:0.98877672392367):0.8111179947350118,Tip_1307:0.3320076392499221):0.4703724463931626,(Tip_2946:0.21815423103926698,Tip_2947:0.6070302874056442):0.8462890288450018):0.38618428408995686):0.3396816212420004,(Tip_3408:0.026556276712369133,Tip_3409:0.10429788437595093):0.11342582117267137):0.3396682402126997,(((Tip_1061:0.2621392138695726,(Tip_1844:0.7921700318145974,Tip_1845:0.2035908939972405):0.9621558256667034):0.6864260237779284,(((((Tip_2748:0.9986370393817726,(Tip_3463:0.6723869549046918,Tip_3464:0.4431059814722089):0.5974376020029074):0.21996261875008852,Tip_2512:0.15298890693662168):0.4249409928322901,(Tip_1546:0.37869268525971816,(Tip_3728:0.9601367491117884,Tip_3729:0.010399886975984986):0.5666625667289122):0.6107876696039096):0.39992688723547193,((Tip_4034:0.5727682508925472,Tip_4035:0.9053220406175984):0.5476589605672232,Tip_2645:0.4111355195417204):0.7234962036197283):0.6970267668628188,(Tip_415:0.9644282220545305,Tip_416:0.8152383886067027):0.6399080078149592):0.8588817502837477):0.07283653576169755,((Tip_212:0.804101409201301,Tip_213:0.9244694023534252):0.8874806141239128,Tip_46:0.47031619615167997):0.7741265954628637):0.42653876071297486):0.06012217436255039,(((Tip_55:0.8372510345727193,((((Tip_2082:0.9866930051518339,Tip_2083:0.34442768703583):0.9486179000101698,(Tip_3154:0.028199968324567136,Tip_3155:0.01570277959980223):0.5712657438153137):0.07464736863439947,(Tip_596:0.4869222400813812,Tip_597:0.17289683588182647):0.9285685897448701):0.9921495621290928,(Tip_523:0.8835618515916513,((Tip_1528:0.7637117506042292,((((Tip_2816:0.6802700359881777,Tip_2817:0.8964756929561062):0.8222974340201238,Tip_2699:0.7634884273393813):0.788846451402956,Tip_2654:0.4408540750634589):0.1185818421258557,Tip_1597:0.40153050766526244):0.3879848713377602):0.48874118218660995,(Tip_2855:0.693771160764741,Tip_2856:0.39726114030079085):0.11913984289232077):0.09642408712807861):0.8124829817076525):0.016632284493670685):0.5981896179710423,((((Tip_2386:0.8943850920723491,Tip_2387:0.15561758358996075):0.6720766390049305,Tip_570:0.03279998845086716):0.055364422815918905,((Tip_2805:0.5466382476604952,((Tip_3422:0.5790970805447015,Tip_3423:0.25072947557345326):0.6273313711041284,Tip_2833:0.36064339181062643):0.7756040221943485):0.8654773311409977,(((Tip_1433:0.7928080795369192,(Tip_1588:0.16499435406021146,Tip_1589:0.5858244672915961):0.7455928281858213):0.4137132537278672,Tip_1099:0.5338881955631581):0.47252527319315824,((Tip_1047:0.9489196286959374,Tip_1048:0.1876079634292778):0.26281716928527254,(Tip_1159:0.24924611412238182,(((Tip_2983:0.04381676029543095,Tip_2984:0.3809758793610031):0.5013519041215155,(Tip_3552:0.5677744401746774,Tip_3553:0.7088715772518558):0.2230663030894183):0.04145404911380501,(Tip_1736:0.22494063460534994,(Tip_1917:0.8527728907636523,(Tip_1933:0.44480270853000936,Tip_1934:0.5572189193826464):0.4294176106801402):0.49148817290049646):0.5541191279249307):0.7352235899051421):0.46077507361730125):0.2354274307968557):0.44423242763871984):0.24257014879036198):0.10560872491507703,(((((Tip_1139:0.8060935349282534,Tip_1140:0.11217812524110361):0.1766574261294585,(((Tip_2200:0.27698050248268963,Tip_2201:0.7175701284618522):0.9164763102134836,(Tip_2663:0.006527101375004955,Tip_2664:0.856806621971832):0.26890355731399185):0.2951624948271002,((Tip_847:0.18523752827226192,((Tip_3294:0.9424779524495286,Tip_3295:0.7669902730366218):0.44425535758198714,Tip_1806:0.2633267935100471):0.09875762907604627):0.21092148012718276,((Tip_3574:0.17181853231977406,Tip_3575:0.6289060114668878):0.9294082083895976,Tip_866:0.04479319569834117):0.7561997194450597):0.7389376602913001):0.9500490024691618):0.5988039088876868,(Tip_3175:0.14772050063254727,Tip_3176:0.7665881577679388):0.8378486460073831):0.7442740271929582,(Tip_650:0.727384218055164,Tip_651:0.008458847104897367):0.9357509150254174):0.6140137366652451,((((Tip_1807:0.4639610711470191,(Tip_1980:0.9637356314552163,(Tip_3713:0.5192120591572753,Tip_3714:0.9386346484117607):0.894359933566127):0.08505378204758973):0.6284823820411911,(Tip_875:0.30590738113707094,(Tip_1754:0.53270239563137,Tip_1755:0.7757343092368775):0.8690363867993436):0.25573615225709545):0.8956892316280672,(Tip_2669:0.3591978212102207,Tip_2670:0.5788947668282473):0.9807374902285482):0.4456183748297509,(Tip_2231:0.5465311977484082,Tip_2232:0.8591325977167469):0.023799928613703947):0.5162424986497657):0.5929539934433633):0.6633125870892483):0.7784107075306708,((((Tip_883:0.27303541638649476,(Tip_3869:0.9511352465422567,Tip_3870:0.9178221460177024):0.403871344910521):0.6807151969306179,((Tip_3032:0.818770790748806,(Tip_3038:0.8981982222179773,Tip_3039:0.31360778303964915):0.18771908985523977):0.6487419113875635,Tip_459:0.08052820555990255):0.4976252564569404):0.4258153893756653,(Tip_1925:0.04393131297379192,Tip_1926:0.0939307030009262):0.1562648165921723):0.1739163699557696,((Tip_217:0.1538370670178504,Tip_218:0.5754489511968424):0.7425898736678884,((Tip_1735:0.5955115769479604,((Tip_3064:0.04957952180176723,Tip_3065:0.9790338832645175):0.8409858677142847,((Tip_3659:0.07862627060587674,Tip_3660:0.6658092687026994):0.9230796788510122,Tip_3310:0.03453210640127484):0.4124001137909834):0.47664258796655934):0.514672845380597,(Tip_206:0.7186441512350407,((Tip_4068:0.6736442951093591,Tip_4069:0.30932482713227166):0.9222565547230394,(Tip_2952:0.4284090544635045,Tip_2953:0.6329605190021613):0.8164850946975728):0.45471300030683165):0.8632263725539697):0.9897958905301917):0.28928446975087346):0.7923591440956049):0.9152523570560914):0.8333136844924319):0.6520770426295358):0.8009907980434577,(((((Tip_1481:0.15610266090501287,Tip_1482:0.7906376936654013):0.5954752489363838,((Tip_2673:0.38890941102442067,Tip_2674:0.12071227098324645):0.161171975199237,((Tip_2261:0.39191221754007766,((Tip_3033:0.18555018413973012,Tip_3034:0.7626824814611131):0.8539031617134816,Tip_2558:0.6601600159296966):0.24064205812132908):0.22919784546961405,(Tip_1853:0.14510972005859346,Tip_1854:0.8009491267640345):0.7092219745038378):0.18798929831110303):0.6834410064021711):0.4432822512885611,(Tip_88:0.4541544333436098,(((Tip_1971:0.12173859064375608,Tip_1972:0.6711917388581419):0.7197859614080254,(Tip_1259:0.9033710354778346,Tip_1260:0.10368858843727967):0.5338878873204757):0.5622097710560836,Tip_540:0.9463060960677333):0.5378395399329254):0.5808560529624331):0.316031505679062,(((Tip_181:0.07742677906195433,((Tip_1017:0.3806531144402466,((Tip_2024:0.9387480660024733,Tip_2025:0.6369408502621876):0.44245964719483455,Tip_1672:0.31126697209772847):0.145728110271105):0.3877857799242709,(Tip_197:0.8307111161699484,((Tip_1120:0.6390495028285192,((Tip_2032:0.8925102653264447,Tip_2033:0.47718028258220063):0.5867651442061028,Tip_1655:0.9237551966864845):0.17384588065609094):0.9794715788381999,(Tip_2151:0.21047588224734984,Tip_2152:0.16274109134869094):0.034720015817245015):0.8702177057317748):0.5209258505429):0.5373471061309295):0.4011555795098641,(((((Tip_1290:0.09754472557182227,(Tip_2720:0.038510037245664805,Tip_2721:0.17304484754103813):0.6593780373041519):0.589647933381806,Tip_862:0.17663100451147903):0.3914172431411646,Tip_412:0.2760643622680782):0.5405719110962242,((Tip_3177:0.8236233047440257,Tip_3178:0.4153495136672364):0.7933514470162731,Tip_294:0.2559959900055723):0.8527060328096042):0.7725857521883087,(Tip_96:0.17804504060354787,(((Tip_2655:0.8674939185456169,Tip_2656:0.34310414719725835):0.8997219308282819,((((Tip_3633:0.9335642840604499,Tip_3634:0.6594815640307374):0.6060148648247413,Tip_2606:0.4039850452094459):0.020765799944913538,Tip_1894:0.5111775332543781):0.8831059864663927,(Tip_1795:0.4734440613593538,Tip_1796:0.5115628637822875):0.9630712739339172):0.9904012275384676):0.9322556363882166,(Tip_1692:0.6358152064597136,(Tip_1733:0.5346337668753893,(Tip_2939:0.4070778368320047,(Tip_3786:0.06476489939045987,Tip_3787:0.1594567229025773):0.9214536912248537):0.9046932332903358):0.2111916599526873):0.2706025140682703):0.9465737056557862):0.8585924349903906):0.39081593793460956):0.5465621226589551,(((((Tip_623:0.4223453489223059,(((Tip_2846:0.1831687329747511,Tip_2847:0.14442777603241155):0.3711366862250467,(((Tip_2826:0.6216944496043603,Tip_2827:0.8668618492430401):0.9477537652859043,Tip_1691:0.2618738101274492):0.10226742817966522,(Tip_3152:0.04588578333616571,Tip_3153:0.09230523898319454):0.8856965603096996):0.957147296968363):0.18486703074713298,(Tip_3122:0.0910290437616364,Tip_3123:0.3427348621340528):0.22877790715595403):0.4047146891035621):0.504564223273996,(Tip_660:0.6460706013997868,(Tip_1011:0.89571995936502,(Tip_2567:0.42470391010577446,Tip_2568:0.7835562211732959):0.9040743031578546):0.9866876824993811):0.09183423135751742):0.32752983190270185,((Tip_93:0.9678461008902961,((Tip_2053:0.9675429752292586,((Tip_2921:0.8751953859300164,(Tip_2954:0.043459860641283495,Tip_2955:0.2716674584468376):0.4417950975599128):0.6147087619242669,Tip_2204:0.3098247911941248):0.41573072547303846):0.3590590737516179,Tip_311:0.7631693219194504):0.45785339001346653):0.09815391399528471,((Tip_720:0.5487052882669277,Tip_721:0.8443543445522343):0.358359912167978,Tip_643:0.43940866714922827):0.8379145042763277):0.09323793425420025):0.32997573782385337,(((Tip_1006:0.9858531704824285,Tip_1007:0.7296532382286108):0.9042871681655962,(Tip_2578:0.7787054457070032,Tip_2579:0.5624259165373241):0.6408345620550752):0.35161745136605443,(Tip_1940:0.2919836146225721,Tip_1941:0.12766153909353373):0.2434049802501782):0.36771193076491787):0.5943844997756723,((((((Tip_2234:0.6686645308464078,Tip_2235:0.12529088805006958):0.24363401894431502,(Tip_3501:0.42384579736724076,Tip_3502:0.13124316226628724):0.28940147525846227):0.7873543029127401,Tip_967:0.2897697307661319):0.4589809011997477,(Tip_672:0.4258999400200726,(Tip_738:0.1549949238402611,((Tip_3001:0.7411512427080801,(Tip_3283:0.4772407316214438,Tip_3284:0.43565140755157256):0.5840842428429062):0.9342284070576815,Tip_2002:0.18506642170536333):0.7674364780987377):0.29146078963067423):0.2506737374932317):0.7507028400797977,((((((Tip_1422:0.5688776837974469,Tip_1423:0.7890035868309336):0.6796551169805621,(Tip_1521:0.2403695990205956,Tip_1522:0.18124265491126026):0.4407294812337581):0.26627555644231243,((Tip_272:0.9965270217249419,(Tip_1174:0.5438711628804184,Tip_1175:0.21215311811178836):0.4750163068320541):0.046394125262834256,(Tip_468:0.13342858432244842,Tip_469:0.9929535611694863):0.46589515194211595):0.7645452231554236):0.288947343414985,((Tip_2405:0.7510295702535175,Tip_2406:0.05938357156834746):0.39889450253097275,Tip_1153:0.764326731983889):0.4028422408997498):0.12915798392263586,((((Tip_2005:0.2016024335173804,(Tip_2197:0.2731899074364176,Tip_2198:0.06846935591304597):0.9571578111502228):0.1135449625894134,Tip_1885:0.25208382998126705):0.35432360262278884,((Tip_2307:0.4712049648268197,Tip_2308:0.8395791370448212):0.19407807077897274,Tip_832:0.05575229265968935):0.2725243904947826):0.022698284205810576,Tip_117:0.18188085814256408):0.10550217656231224):0.6830331912924049,((Tip_871:0.6411950294172645,((Tip_4072:0.636018530859613,Tip_4073:0.06836408148408374):0.3980451101813321,Tip_2078:0.008410402611818366):0.6611569760176552):0.20272116065797993,(((Tip_3400:0.8754890523174089,Tip_3401:0.7994776452764776):0.7028146037391761,Tip_1689:0.4587341448039731):0.039237635276926607,(Tip_1317:0.4648934606589138,Tip_1318:0.43508947827778616):0.027554393229448616):0.5620578575723884):0.2538903720994888):0.12787401117196756):0.17273393854270988,((((((Tip_3879:0.9333800918157347,Tip_3880:0.36250157779829195):0.08096947392586581,Tip_713:0.7672195158653149):0.9996289185107875,((Tip_3991:0.32150251504628036,Tip_3992:0.37554993041770873):0.8334474852114212,(Tip_2755:0.9456592314532908,(Tip_4011:0.5986997883518949,Tip_4012:0.4959457965666164):0.886880837135706):0.13637592138279106):0.9527582567865717):0.3886457060433474,((Tip_1122:0.03776579752899244,Tip_1123:0.14168140006864288):0.853010403297073,((((Tip_2660:0.9462186934489532,Tip_2661:0.7288472039092886):0.8484225771756946,(Tip_677:0.573277306847828,Tip_678:0.7778333187189085):0.6947396097888945):0.34710414788818017,((((Tip_2383:0.44374097753491437,(Tip_3026:0.39729469909763226,Tip_3027:0.28522448362285):0.10221412971079909):0.9139001154234144,(Tip_2884:0.15616400678018705,Tip_2885:0.9559352338241859):0.7841493839252731):0.27409883357909476,(Tip_783:0.22070739055692226,((Tip_1173:0.02525465799933653,(Tip_1882:0.72848277928333,(Tip_3354:0.9974871389915886,Tip_3355:0.7084224815977163):0.3642485624430803):0.0759720892810232):0.8087717131830238,(Tip_1251:0.9198290093641336,Tip_1252:0.38968590800592906):0.5188416428039144):0.4878706202106743):0.5691178787770441):0.8693939381286335,Tip_691:0.06419966854276017):0.028736024179076433):0.18894457456044966,((((Tip_3339:0.9330781050232553,(Tip_3542:0.64693998791753,Tip_3543:0.6450507713396187):0.6519983039756253):0.047685213202876865,Tip_2820:0.7723378013338643):0.2771597489534385,(Tip_958:0.5367740323657081,((Tip_3298:0.5158922684799804,Tip_3299:0.12797618986680645):0.20628292209947494,Tip_1172:0.48367491626723824):0.7069205026521143):0.32890287701764054):0.6275146680039336,((Tip_1446:0.3446759585269617,Tip_1447:0.31867954413796573):0.6223832488353571,Tip_482:0.9893482204297764):0.3200487927233531):0.0713165616702259):0.49290065925015625):0.3386701382401717):0.6215634179999027,((((Tip_890:0.10088632733992114,Tip_891:0.9047500698534772):0.5735548043044574,(((Tip_2195:0.718724869039412,Tip_2196:0.8049212878217934):0.09773591885687187,(Tip_2309:0.45964047663432994,Tip_2310:0.06608325545048577):0.7422697271759974):0.4647717476303582,(Tip_490:0.19760767393706893,((Tip_4017:0.25293220080514534,Tip_4018:0.9328943538317914):0.29534287170807566,Tip_2380:0.3334230184243678):0.09299296780806694):0.20834939881812733):0.5389420035297873):0.5480085571486805,((Tip_587:0.8481964215539939,((Tip_2695:0.04007672263934339,(Tip_3833:0.8106923215188206,Tip_3834:0.13980948113900601):0.2712841524946398):0.6624257438823794,Tip_1029:0.5605965012367272):0.5516838379007869):0.14671871755292126,Tip_494:0.02025400559140491):0.7069689017242685):0.7578284919549105,(((Tip_3479:0.28957454092587903,Tip_3480:0.5273100504623948):0.26553276906646245,Tip_1485:0.36758179599411456):0.40119666487327926,Tip_477:0.7214038603757368):0.1818229241081126):0.8890441720378204):0.1927633322040021,((((Tip_722:0.5534166023337296,(Tip_739:0.4529045193857632,(Tip_3782:0.6935082403438008,Tip_3783:0.10819808269094407):0.30105235096479294):0.6761824232664884):0.9480442662067604,Tip_607:0.2028655516743784):0.85041550179395,Tip_40:0.13647175358942257):0.7066882213827417,((Tip_885:0.9884639355318556,((Tip_2878:0.3062813616093207,Tip_2879:0.05930225299642468):0.2167541221284577,(Tip_2101:0.1575032517148519,Tip_2102:0.8173287376220366):0.8056766943090327):0.08542474786691452):0.5579735658747198,(Tip_3738:0.1868739394106449,Tip_3739:0.27088824055741284):0.947058266003644):0.8819189294949238):0.06781925731995679):0.45537807400729136):0.12392048814887299):0.47482048125931514):0.41577592276604874):0.7489405189969209,((((Tip_1430:0.33559743358511035,(Tip_2607:0.6899107580738797,Tip_2608:0.07002953861145761):0.8521668931124741):0.7540000377889678,((Tip_3453:0.439557135840719,Tip_3454:0.6397743436636808):0.9020004794279416,(Tip_4013:0.9430031266278633,Tip_4014:0.11940493968041901):0.7965509216355662):0.3677439582690664):0.8984644752372264,((Tip_2494:0.12278530443023784,Tip_2495:0.24069193230398359):0.8185946581315681,(((Tip_2909:0.966526527199519,Tip_2910:0.1872939453328942):0.57104201728744,Tip_1109:0.49187471706796543):0.7816972664450862,Tip_994:0.5487985020992323):0.6277839012262809):0.039930734568183635):0.053375812910448815,(((((Tip_3600:0.9904472236699212,Tip_3601:0.48716962718338136):0.285418419508189,Tip_59:0.7387435059552562):0.9974270192071356,(((Tip_1719:0.22470021605446602,Tip_1720:0.7025139940136695):0.23235299927096145,((((Tip_2871:0.6219838076933308,Tip_2872:0.9955180894638715):0.8589137577023462,Tip_2694:0.4156491738276665):0.4915224151774671,Tip_595:0.3290926815050649):0.5436582787941151,Tip_451:0.9709748075267546):0.7020519686629755):0.35730030350265385,(((Tip_2712:0.10807652199266783,Tip_2713:0.6699771242232707):0.9624775453469532,Tip_231:0.7075941350190138):0.36462214594766784,(Tip_284:0.9572406976997351,((Tip_2835:0.11752079420482713,Tip_2836:0.5176899531800919):0.44907419012230065,(Tip_562:0.26788648071092325,Tip_563:0.66495114073742):0.03795851833314315):0.20414734897139514):0.4229250994988362):0.716776119299146):0.42743304441119206):0.9234745858936203,((Tip_142:0.530296731777548,((Tip_865:0.5724790075485424,(Tip_2061:0.7111629336217062,Tip_2062:0.6017681206257958):0.23845188422282718):0.12350096609001615,Tip_323:0.8509189434387066):0.527986060251736):0.41868368175043713,(((Tip_2484:0.1520912970781218,Tip_2485:0.37321722389263007):0.8260556682950225,Tip_1953:0.45807821661745923):0.48627708962517463,(Tip_1519:0.16292443864501202,Tip_1520:0.4944175850498661):0.0699573937523754):0.10933925942015785):0.07951752900250589):0.9914104897562291,(((Tip_3899:0.07554637136100897,Tip_3900:0.7976568470952828):0.6419823219108347,Tip_1362:0.5548542917537683):0.4330894478462495,(((Tip_2810:0.2303667157043061,Tip_2811:0.06157828979246038):0.7869132566590519,(Tip_1253:0.6712199114222489,Tip_1254:0.4625844604872988):0.4464409825312331):0.8523876091084424,(((Tip_2541:0.5886314526607491,(Tip_3649:0.6816697945655644,Tip_3650:0.34732038433209966):0.35774761865452753):0.5982399754260156,Tip_1702:0.03621304026576949):0.6307786442606437,Tip_1060:0.622243491704388):0.8230728644283108):0.7722511243165995):0.7481653946299027):0.2241152719720984):0.4867323048138025):0.7720212634570319):0.9931044093955481):0.34558783757538286,((((Tip_1862:0.07292835757551869,((Tip_2776:0.6195949860259118,Tip_2777:0.12502718321734677):0.7720365077960929,Tip_2584:0.7286732692048038):0.387214178302385):0.7447251700564741,(Tip_107:0.8610625065240225,(Tip_116:0.7164238978362275,(Tip_375:0.8676652638348457,Tip_376:0.08918929796546449):0.7051425337865534):0.9544855217726826):0.14997979789494348):0.4037716965270406,(((Tip_548:0.7566154396080681,Tip_549:0.09684246196545263):0.7801327471388109,Tip_153:0.1852660113337465):0.6481179292657724,(Tip_1386:0.31600351068949345,Tip_1387:0.7729548810526623):0.3589731400912869):0.3885917176025973):0.20473598640182997,((((Tip_349:0.05326742495226701,Tip_350:0.6606108282683407):0.0022518854812980235,((((((Tip_2890:0.15730357377581522,Tip_2891:0.9743532892048393):0.7753482732158513,Tip_2657:0.1408083794849707):0.14941336994986584,Tip_1355:0.5363738899079651):0.061829812748392894,((Tip_1092:0.5871412057659255,Tip_1093:0.6324408461983456):0.0730573043583496,Tip_854:0.934217044665182):0.6801167036196556):0.22303397445959877,Tip_286:0.7941127141827578):0.8997445069540473,(((Tip_3109:0.39878002625073605,Tip_3110:0.07163281441934169):0.7846703441387943,((Tip_3528:0.32052289005515133,Tip_3529:0.3322856244366333):0.7150073656409235,(Tip_3546:0.6829792436465312,Tip_3547:0.8428651140524865):0.10369274528398437):0.5200337070813783):0.8503034559782391,Tip_592:0.7548544693151142):0.2325658462356006):0.3867044064600278):0.43464177039498286,((Tip_3410:0.23765401779595058,Tip_3411:0.9735606124722784):0.5697558026232301,((Tip_1574:0.40190389179132846,Tip_1575:0.9787865162632383):0.8378589057112682,((Tip_2440:0.713122134185442,Tip_2441:0.16010127104048685):0.9031952846381762,Tip_2251:0.9089883747854075):0.36763819884757404):0.5318055496486224):0.7255680531019557):0.5759730510052585,((((((Tip_1647:0.04263039667268526,Tip_1648:0.9834482218408693):0.8166183870455027,Tip_893:0.5987387803255867):0.5118030890213318,(Tip_2070:0.30047078708533126,Tip_2071:0.2861135254360182):0.16444816075140392):0.28196131525900087,((Tip_3340:0.8300204218047638,(Tip_3540:0.7969268217370459,Tip_3541:0.98083177938194):0.8195334128317436):0.3444127066103127,(Tip_2034:0.7452531683663336,((Tip_2573:0.9830619993371112,Tip_2574:0.6604371168920363):0.6706246603662811,(Tip_3164:0.38359650373269516,Tip_3165:0.7185626584198246):0.31599530373803136):0.8126054035614105):0.6808693931567572):0.5552471006933719):0.7869712610848228,((((Tip_263:0.6098753416127353,Tip_264:0.6044888434680987):0.6752268349479768,((Tip_2329:0.704243227668191,(Tip_4003:0.20447178528918206,Tip_4004:0.03585272256800463):0.3718591462325039):0.577171664080694,((((Tip_3306:0.8993588060814844,Tip_3307:0.2455088197813721):0.36801149132826927,Tip_3191:0.6686859832695671):0.5578246944810457,Tip_3085:0.22642056939993188):0.7079930717249863,(((Tip_2727:0.30624367924977314,(Tip_3915:0.9245505367325743,Tip_3916:0.8630250477262567):0.03919384664948769):0.5288323708444949,(Tip_1860:0.7288810975261376,Tip_1861:0.817745361378191):0.7949262163542684):0.18835105830671697,(Tip_1743:0.9224469463482795,Tip_1744:0.9623733082498084):0.0064290867798151114):0.2824196955239034):0.4040056868366144):0.6857840626164268):0.6895839105778052,(Tip_2834:0.715610789475789,(Tip_3784:0.863134195586158,Tip_3785:0.8152005125013658):0.5019357923345367):0.6811582290089049):0.033154569686625564,Tip_102:0.7756603568416293):0.16317112447512788):0.7487328203793593,((Tip_3317:0.9976981647792855,Tip_3318:0.4861967833784203):0.42576929364139293,(Tip_1081:0.4735390559742796,(Tip_3503:0.031772448540439584,Tip_3504:0.9978218681737061):0.35687481837448926):0.6757049393611831):0.8229222575911287):0.5620496701945705):0.4027162997087448):0.6849432874343118):0.2337490075796146):0.8261479845572859,((((Tip_90:0.9967315537494675,(((Tip_3092:0.1797265509629582,Tip_3093:0.8854011156391555):0.5183636623556827,Tip_1968:0.34684854457471087):0.27271299426412143,(Tip_3183:0.4635155868495324,Tip_3184:0.1533074507596019):0.3485425451261832):0.8176845464909176):0.6220570947911199,(((Tip_296:0.8874320205058557,((((((Tip_1431:0.7753874498223825,Tip_1432:0.2793794792038694):0.5937291917026494,Tip_906:0.7602087274777597):0.038701999263616525,(Tip_2818:0.6991166633561551,Tip_2819:0.14882164784105):0.2699887609127539):0.9727268338932866,(Tip_1734:0.8882486947010992,(Tip_3753:0.9539776156965475,Tip_3754:0.492028404233617):0.48534495765607927):0.5007272140682982):0.9925850072063488,Tip_472:0.29981123539967147):0.14852584900929414,(Tip_836:0.710931559357641,Tip_837:0.1655139815046431):0.19614519457373286):0.4183658950258828):0.7317020621939134,(((Tip_3373:0.2585653761523951,Tip_3374:0.23324290001056772):0.12101005730831702,((Tip_3688:0.598261406542188,Tip_3689:0.6592291513990667):0.7926149408529586,((Tip_2092:0.9522910119403594,(Tip_3817:0.14388103323964302,Tip_3818:0.9027777613283045):0.24469651938245401):0.8567059607031979,(Tip_1793:0.33923929001374004,(Tip_3518:0.8780921729460568,Tip_3519:0.5136328908020256):0.25744260167767535):0.8486958541551599):0.02728260856179717):0.09272194025735986):0.3806811555565493,Tip_185:0.7142161469876988):0.005127825618206558):0.7879345305501537,((((Tip_1457:0.6856430274112432,(Tip_2658:0.6473822465250019,Tip_2659:0.9901843027787405):0.9741312813557128):0.9729738345815039,Tip_250:0.04129110752683966):0.25838601729221133,((Tip_692:0.3522603054509806,(Tip_989:0.4209639070908741,Tip_990:0.957534594243206):0.02068740185642176):0.5480793749176467,((Tip_184:0.4243140031232063,((Tip_1634:0.928752777886512,(Tip_3055:0.12133844808413533,Tip_3056:0.746100426089565):0.73990632690571):0.4986005644011496,Tip_1441:0.28693259013556244):0.3603084616076267):0.3568672148575154,(((Tip_714:0.49526778245462727,((Tip_2918:0.509699803972886,Tip_2919:0.22781957893776975):0.16559038041931906,Tip_2384:0.4022865276982149):0.9760388104525576):0.6136437463853331,((Tip_617:0.839383793070798,(Tip_666:0.6541085871425981,(Tip_1333:0.05942210890027562,Tip_1334:0.1374595056437154):0.6139987135128032):0.5037709162054509):0.6878754690000839,(Tip_1071:0.3307103484507467,Tip_1072:0.992443585445356):0.3722874628623753):0.974669355983342):0.8777809603019071,((Tip_996:0.43449578226183616,Tip_997:0.7679488501815294):0.8597647176717363,((Tip_942:0.7090018775752644,(Tip_3763:0.11435836504417134,Tip_3764:0.775774712544882):0.8372626865996661):0.27576031263136047,Tip_571:0.37380936514910224):0.12056521343029916):0.6526567262033873):0.7663134232182378):0.30281850300862695):0.37322956091701653):0.38620103405235906,((Tip_3371:0.8353429332079118,Tip_3372:0.12712186460804875):0.0322343764514097,(((((Tip_3239:0.5008240224518208,(Tip_3961:0.5427193019538218,Tip_3962:0.4454685584911077):0.8577266820334533):0.9165036253315025,Tip_1745:0.8792109322718085):0.07978336058752815,Tip_1426:0.022364907358383243):0.48032463391861924,(Tip_1404:0.08442927720004265,Tip_1405:0.40812744221464997):0.8676068900730652):0.918539302106222,(Tip_1374:0.26887673924713296,Tip_1375:0.4908374611131593):0.7652449375645927):0.21623467797260035):0.6239165378228381):0.8507053310925163):0.29600091478469054):0.3440545634877435,((((Tip_1005:0.6911206301210792,(Tip_2193:0.6328782449827441,Tip_2194:0.6980163908445216):0.12193495570886728):0.5479956107433772,Tip_283:0.11344798653468607):0.9279828406173409,(Tip_67:0.9161159090697631,((Tip_825:0.1062439126988452,Tip_826:0.7821354239676742):0.10573202284938317,Tip_295:0.7528086808188843):0.5896781503920014):0.32036254977289325):0.6848767772277583,((((Tip_240:0.24659999402711827,(Tip_397:0.7938796787177098,Tip_398:0.2909758061300019):0.4638082154764546):0.871653744631958,((Tip_2091:0.039005512267241076,(Tip_4005:0.24513178504048508,Tip_4006:0.04248107043109849):0.2941449190152816):0.4853581295305163,(Tip_1126:0.4817622559097087,(((Tip_3721:0.9317426696877483,Tip_3722:0.9286443563982828):0.7681379009345043,Tip_1580:0.5355307521925374):0.27674005117992007,Tip_1166:0.8263014088928459):0.4821203696475454):0.5487862308644514):0.02609513337443055):0.5411605659663941,((Tip_1200:0.12707352758548618,Tip_1201:0.5131036090571501):0.19775961802891662,(Tip_746:0.9934618308450693,((Tip_2999:0.04099175657630293,Tip_3000:0.32811313765607153):0.4691065181158067,(Tip_3332:0.6211033813244782,Tip_3333:0.12774508418996222):0.3193455969557448):0.2258605650268121):0.8113466631372608):0.8206073730630294):0.36129341335050635,(((Tip_545:0.7422462839453421,Tip_546:0.7242124882813853):0.5735006067052021,((((Tip_2030:0.5901756531453086,Tip_2031:0.7560688503616236):0.8829090841125261,(Tip_1478:0.16361356479051037,Tip_1479:0.10010760141338478):0.4726223169798379):0.7581201389700158,(Tip_611:0.24984930003500663,(Tip_2768:0.29741272354687676,Tip_2769:0.8986438593134392):0.15535522815788255):0.09266945907976773):0.6527925014959943,((Tip_3572:0.8366633185129134,Tip_3573:0.8922772272571082):0.6749296596937641,Tip_1019:0.6860506978191061):0.5592240723816959):0.4161483466729683):0.48159207637965007,((Tip_2623:0.43061030166245984,Tip_2624:0.9415674258486222):0.8754437375605146,(Tip_520:0.108374216114721,(Tip_1879:0.06220176365953875,(Tip_2063:0.5585375409624445,(Tip_2632:0.9633039374573761,((Tip_3857:0.5852234109150215,Tip_3858:0.1960650704982459):0.3173186850642131,Tip_3669:0.15094399846943646):0.22399893029432316):0.30799202377713103):0.11340036333198548):0.02076419071152505):0.5930467994838784):0.47948415291161883):0.7350696070057201):0.04116222474640909):0.784370143317364):0.8609688686984747,((((Tip_659:0.6986521243959908,(Tip_2545:0.809629894654187,Tip_2546:0.8453079634986257):0.8783918650504056):0.08948142538904283,(Tip_152:0.7253613591419795,(Tip_279:0.861087447960824,((Tip_1284:0.4600048316349017,((Tip_3133:0.676160115169275,Tip_3134:0.6687312990826756):0.17276404844307758,Tip_2221:0.9054267489315471):0.41554283836926503):0.11606582175322187,Tip_395:0.8879917875803749):0.7383427177269678):0.6333267921227176):0.5893851449084822):0.9130037347319263,(Tip_34:0.4876649062538509,((Tip_3993:0.3034461430900774,Tip_3994:0.4311024759423916):0.5350756620552185,(((Tip_1069:0.932062712588807,Tip_1070:0.2769403183567517):0.07220616023473296,Tip_780:0.9291966229678589):0.728977843968598,(Tip_1824:0.6621907407838555,(Tip_2786:0.6921610620725368,Tip_2787:0.16921206410628603):0.5984333691396606):0.6016955522681467):0.7894954904551147):0.1450324814071124):0.08513175389480279):0.5181625764107037,(((Tip_1509:0.8922077933093983,Tip_1510:0.031211914097565914):0.09159087392047432,Tip_779:0.13849617082564644):0.24502732659492527,Tip_536:0.9034094356839334):0.27955083547596854):0.3842167292513834):0.6388598610064219):0.9007676277677737,((((((Tip_777:0.024394593878826053,((Tip_1170:0.8923535610554645,Tip_1171:0.7421452674955187):0.22393065400370862,Tip_1012:0.23594764847340935):0.43840362848452263):0.053013924914578105,Tip_637:0.8184055612609371):0.16745576734833595,(((((Tip_1199:0.1720104006836744,(Tip_1951:0.3171179730192476,Tip_1952:0.12030755674670046):0.096834047392928):0.5140090033111846,Tip_1073:0.9464853799346102):0.4711394350909975,Tip_642:0.1377436868249323):0.9494744586509234,((Tip_2739:0.19308197113539055,Tip_2740:0.9699513382590756):0.19590089869220714,((Tip_652:0.7994373838521249,Tip_653:0.6823913906506338):0.7937368075778707,((Tip_3381:0.40114447869676306,Tip_3382:0.1447177501896776):0.4125277814803795,((Tip_3526:0.42746677078716616,Tip_3527:0.7411756905779547):0.6378665042286282,(Tip_1185:0.9470221562696172,(Tip_1477:0.6921566015677529,(Tip_1948:0.27429286199555797,(Tip_3335:0.06154701684722304,Tip_3336:0.014499315052192353):0.10793029657197999):0.7172181752590174):0.0957227613606994):0.04022593971099085):0.1478090521287522):0.7228698372690319):0.6256799602603004):0.8269920546925753):0.8786368550297968,((Tip_2301:0.3784852339646882,Tip_2302:0.3688443280998222):0.16800518354350544,Tip_43:0.9928373938037737):0.031504692448760446):0.9852869911518438):0.3386889640574657,(((((Tip_1514:0.058989252780902675,(Tip_2883:0.7069180751032303,((Tip_3911:0.18423105323450964,Tip_3912:0.7577550813361515):0.9212311304718458,Tip_3647:0.6408584674839903):0.8544882655078234):0.4156777421844445):0.6245454160551824,Tip_1056:0.8034477908641162):0.7895620734676635,((Tip_3851:0.320582612088754,Tip_3852:0.647653753238294):0.30534212108523495,((Tip_1938:0.8286282901122687,Tip_1939:0.38802261806764343):0.2577968612609314,Tip_1076:0.7949176822428657):0.2173093753275152):0.3321873705688798):0.9607958138837613,Tip_115:0.5479362200258809):0.8803466139552962,((((Tip_2345:0.07349821050077279,Tip_2346:0.15519757923100602):0.945579758343391,Tip_1086:0.7760142320035527):0.25195734652607704,(((Tip_448:0.340664995378882,(Tip_1502:0.7489072604156888,Tip_1503:0.0645543125137695):0.579190568409541):0.25764638255319405,(Tip_2728:0.6012061842854617,Tip_2729:0.42652120645989183):0.8075705854975328):0.9207055377902538,(Tip_268:0.25255626472588943,(Tip_628:0.23149954708966827,Tip_629:0.15684735136390032):0.1519337925417658):0.47922951218283144):0.38143405556945087):0.7677747408450569,((((Tip_1311:0.17861265499344836,(Tip_1541:0.2818260776999889,(Tip_3616:0.7417039393153805,Tip_3617:0.7854451099936607):0.1975159329132924):0.573880670122667):0.6275148342356707,(Tip_1623:0.3799936877089527,Tip_1624:0.5971823996765038):0.26486299685900105):0.9431023153287842,(((Tip_2745:0.15725292861552337,Tip_2746:0.5171354536931468):0.1492690144800192,(Tip_1586:0.9758415686349274,Tip_1587:0.8176887621228079):0.6230458003929416):0.8086301595337011,Tip_439:0.23390817975453393):0.9499896981599788):0.6994329560388215,((Tip_26:0.5739932644198986,((((Tip_3932:0.9219324690126595,Tip_3933:0.31441311540623074):0.641899680653102,(((Tip_3304:0.656820694158325,Tip_3305:0.5367648996393602):0.16356275557876396,(Tip_1976:0.5447866175561031,((Tip_3997:0.2949403650340101,Tip_3998:0.56656087696044):0.9525549824926635,Tip_2474:0.9670626421033828):0.8238271879864604):0.2257844735760151):0.948703331536489,Tip_1395:0.6369428457345017):0.3083108492728921):0.16968161013157917,((Tip_1604:0.536316822414604,Tip_1605:0.5664222913673542):0.10931469732414188,(Tip_3054:0.2102355361597054,(Tip_3835:0.6850477345614985,Tip_3836:0.5685463681954446):0.5139035266913716):0.029558069145693415):0.7345421749602664):0.7931554285081053,(Tip_3796:0.2184083251601312,(Tip_4038:0.18883737768478842,Tip_4039:0.6510056067940821):0.31295889653707687):0.04525940706040778):0.26817984896511515):0.09896226185282969,((((Tip_762:0.3364447815907257,Tip_763:0.8240936786998939):0.5895801011811749,(Tip_882:0.9605922900259837,(Tip_2735:0.983988112834763,Tip_2736:0.3173467161962598):0.48842182050525007):0.9938661255473532):0.9451638733924286,(Tip_3697:0.0913410184361695,Tip_3698:0.19091290294753122):0.9796349355400882):0.161266366397057,((Tip_1621:0.5623749445398623,Tip_1622:0.3089720648832089):0.9589556679825925,Tip_929:0.25594334753368836):0.42147120039275177):0.18376968012664574):0.193501063591955):0.8414223556448011):0.5148854684072567):0.008905230168308671):0.6072255186812128,((((Tip_2717:0.23367670745852745,Tip_2718:0.886203506660457):0.7404114688387815,((Tip_2339:0.2551543378775211,Tip_2340:0.44308911634283404):0.1958228604313007,Tip_1035:0.5257024401188698):0.2942198685717122):0.994375845028332,((Tip_1869:0.06123880148626239,(((Tip_3130:0.1530816503940995,(Tip_3534:0.9040181224743674,Tip_3535:0.33508032322430437):0.8493029962142516):0.7968019077159236,(Tip_3292:0.489021693883973,Tip_3293:0.6450171781784044):0.5986872440890016):0.6101564647418384,Tip_2585:0.12899034075553684):0.9087088883244817):0.9002232102195256,(Tip_227:0.06766935563402648,(Tip_1001:0.4520721213702414,Tip_1002:0.5517644900740479):0.6021772962152605):0.09131492781012615):0.3028316004202617):0.6743584179228836,((Tip_60:0.9637793563705825,((Tip_3446:0.22878645396259167,Tip_3447:0.874076563789079):0.37031283787877317,Tip_254:0.7818542505690474):0.6694728504693411):0.4173789267204395,(((Tip_1991:0.24483596897432813,Tip_1992:0.9822207671665373):0.8450933725679333,Tip_1393:0.07609003500905769):0.21870867331069707,Tip_1040:0.6404070620666643):0.25925381129892017):0.19688025712033044):0.33746774200965074):0.693549803368697,(Tip_1:0.45098174071495206,Tip_2:0.7456290756121883):0.47821338917461664):0.9564618427602366):0.7638170855780811):0.24379476347124415,((((((Tip_163:0.15419726402844433,Tip_164:0.4851944621294013):0.3977878065574005,(Tip_2554:0.029804706323248525,Tip_2555:0.7482781673379496):0.9244549337112314):0.6476411362784122,(((((Tip_1542:0.6984966930611417,Tip_1543:0.12412114668867122):0.1774530519642422,Tip_84:0.5696843073379183):0.216555154619186,((Tip_308:0.61203208171671,Tip_309:0.4827179960819583):0.18563021253986872,(Tip_128:0.30993160671379466,(Tip_176:0.7517206465929691,Tip_177:0.392145510974213):0.6611322091056465):0.4827539462758003):0.5007775716864576):0.23775408937272025,((Tip_2625:0.07445232369942899,Tip_2626:0.7051200047972188):0.23686163412381023,Tip_195:0.3799320107435874):0.6930804494846483):0.8188606008095909,((Tip_789:0.016754221199068987,(Tip_2373:0.7471893491125673,(Tip_3536:0.4284775376409079,Tip_3537:0.518061139138019):0.7507622641300088):0.58684817771408):0.9631193539065374,Tip_620:0.5369360336848891):0.469994120451296):0.6124837539817681):0.9607944670402631,(((((Tip_1661:0.934278419584605,(Tip_2464:0.5160172792594953,Tip_2465:0.288364098375886):0.3371770215251615):0.6222815573616106,Tip_169:0.35169770296606595):0.5764337624504856,(Tip_1789:0.7424229764019001,((Tip_4044:0.8408965294603659,Tip_4045:0.43349457344201225):0.5231406503242616,Tip_2798:0.6957394571819735):0.37019810080263976):0.4772210287655595):0.18307475483947316,(((((Tip_2966:0.04984774818535935,Tip_2967:0.17106269713047592):0.9038685849613692,Tip_2788:0.4167985044260225):0.6074882889569826,Tip_939:0.7839477618058829):0.9785307141106699,Tip_370:0.9050239331209667):0.5631080471171903,((Tip_2972:0.3163313502686316,(Tip_3977:0.8598778295396858,Tip_3978:0.4160585197696928):0.06489331179306229):0.5920038141659719,(((Tip_3330:0.22976352249691848,Tip_3331:0.23342303689245628):0.587306837896025,Tip_2913:0.47548172832594265):0.40033372494602143,(Tip_3849:0.8030113532572474,Tip_3850:0.5291272551976017):0.4180851883907598):0.7263087094568463):0.16076046640045444):0.7085268509299398):0.58320444661346,(((Tip_3179:0.7986297099010153,Tip_3180:0.6644308067975909):0.10959594196260819,Tip_3149:0.13990246398213665):0.1690239867003081,(((((Tip_983:0.8611529473565112,Tip_984:0.4304867879157475):0.9647985032209039,((Tip_2288:0.4997743495238709,Tip_2289:0.826260681994925):0.24152018974047174,Tip_1381:0.43828121806720605):0.07086943922610074):0.15939947902176008,(Tip_179:0.43157675284135305,Tip_180:0.5188038756259451):0.10952270131597713):0.6374801395309462,((((Tip_2963:0.6824109954300555,(Tip_3556:0.1146432160385518,Tip_3557:0.5179053499720886):0.12183465112764218):0.487445621687236,Tip_1256:0.26445986796706444):0.26257037565342306,Tip_529:0.037596259034179305):0.11794629881280518,(Tip_1223:0.7619634287455604,(Tip_2703:0.7559948009808635,Tip_2704:0.8447886378539775):0.7895197124435297):0.5444814595037754):0.844548062000707):0.7248452331442624,((((Tip_3592:0.5455248375748291,Tip_3593:0.30801440870289454):0.40879738198952514,Tip_2882:0.5852246080012325):0.08968321843635241,((Tip_785:0.4900750755491263,((Tip_3080:0.6906762990762773,(Tip_3610:0.08130806881805094,Tip_3611:0.8542614253637294):0.30780391714089494):0.008817074278665463,(Tip_998:0.6260609736551921,Tip_999:0.6003460847215225):0.5648043994652043):0.21890662178211337):0.09044826449054509,Tip_694:0.6822009442075349):0.4120544441300171):0.15540848249864753,(((Tip_2575:0.028684790689379784,Tip_2576:0.04976387619433976):0.6284563590640861,Tip_1313:0.3419112312446514):0.30713462399939584,Tip_1014:0.11873570030603649):0.28410927471335107):0.3808534445805968):0.4548273441510937):0.1105450736019974):0.1396397996877539):0.08011089859109977,((((Tip_729:0.46249657082861556,Tip_730:0.3332949951005104):0.2699773424649505,(Tip_1954:0.0951716036852762,Tip_1955:0.9584518091482623):0.5802629367109865):0.4770106435585682,((Tip_572:0.3286024833880476,Tip_573:0.8835190755416165):0.28984649722827593,Tip_120:0.5658907996262884):0.2953583896894401):0.1372746056817162,(((Tip_437:0.5240723782670293,Tip_438:0.3167232067526828):0.4447068898212131,((((((Tip_2084:0.019777330212525965,((Tip_4076:0.8445131613206597,Tip_4077:0.6785112333290887):0.6068658613692207,Tip_2747:0.04290207181051793):0.5524279991827922):0.20568311812153836,(Tip_1116:0.05326655574678044,Tip_1117:0.9363164004922444):0.3702464923654353):0.3199220508113231,((Tip_3226:0.48006786651241345,Tip_3227:0.9903596426288898):0.6935810702340988,(Tip_1218:0.9633195966969019,Tip_1219:0.1912781328367597):0.09683526878117343):0.048687325458271404):0.7392971456801842,((Tip_2832:0.6550576003594156,(Tip_3566:0.9636101209528368,Tip_3567:0.10687319050189413):0.39270446164442074):0.9399033070127902,Tip_834:0.06968384051667824):0.9806060638681123):0.3360567561463842,(Tip_140:0.7016119192251509,Tip_141:0.1626633750048655):0.20799884558444798):0.7398610954865884,((Tip_803:0.24202832191643492,Tip_804:0.9220606296096268):0.14608855854824415,((Tip_2182:0.11149393876386196,Tip_2183:0.7281790168593153):0.33891775943809854,((Tip_3290:0.7516164528725467,Tip_3291:0.04292688264460489):0.16386921361411258,(Tip_744:0.3925731264461969,Tip_745:0.7413291685971859):0.09008075507079055):0.44988746829206405):0.5667495512929904):0.18178898007116825):0.018629543943898826):0.6749652154276965,((((((Tip_2362:0.804440307263009,Tip_2363:0.8839306564447987):0.12825734103687342,(Tip_1886:0.6816509114832738,(Tip_3841:0.16423014658520696,Tip_3842:0.5619917231545691):0.5659432496186695):0.8945125107266159):0.2500691443808967,(Tip_27:0.9764901766779649,Tip_28:0.029000084145817395):0.508615578321116):0.3030880633451717,(Tip_366:0.360958676559832,(Tip_537:0.2996387403893346,Tip_538:0.27558795209574477):0.18263552746572614):0.9516324257959288):0.4142853651071257,((Tip_1489:0.6608426133656565,(Tip_3693:0.22734916662477786,Tip_3694:0.20212767070609378):0.2221931166719668):0.06495916420169864,((Tip_235:0.765166096402187,((Tip_514:0.23936705124900115,Tip_515:0.23794491382603858):0.4263848575219916,((((Tip_2853:0.6974927908726829,Tip_2854:0.8810612824936069):0.32976274379219467,(Tip_1036:0.4640217933128318,(Tip_2842:0.7677709844566576,Tip_2843:0.1747503751225168):0.37958019437359775):0.7795128776411684):0.40808659857612345,((Tip_2169:0.23914630517721872,Tip_2170:0.18332733538525103):0.008130579084559756,Tip_505:0.6336167546413441):0.35871239547156375):0.6239253436873711,Tip_285:0.5693088149176991):0.2571458830997697):0.31603469826177943):0.6704843642746569,(Tip_304:0.7158709232017412,((Tip_1249:0.24394103364286931,Tip_1250:0.2685945589819008):0.09127831414797254,Tip_589:0.2567683542548398):0.9183607301363466):0.7667031798735439):0.9883343087033858):0.5095151758771497):0.4280534630123994,(((((Tip_266:0.6693326845872747,((Tip_3086:0.47778658991473305,(Tip_3913:0.8424289723029164,Tip_3914:0.24724931564036434):0.18644793612077273):0.5353900898690201,((Tip_2510:0.1474444146316819,Tip_2511:0.6032590491063382):0.03080381996899669,Tip_670:0.36913152317580106):0.04752264714630971):0.5671448982537226):0.7589325697089104,Tip_261:0.1498399480756702):0.2139488421294517,((Tip_2047:0.791336225550618,Tip_2048:0.9989731662692337):0.5742591386570518,(Tip_1923:0.09895225151159527,(Tip_3128:0.11012611029045452,Tip_3129:0.5077381391171678):0.44927708158383584):0.7911372244173226):0.4601076242627063):0.2611533409619972,(((Tip_198:0.8695106216151179,((Tip_527:0.06238097612261617,Tip_528:0.9731647031046814):0.16638970246074036,Tip_434:0.037536538062461246):0.77337504371061):0.17712863553037947,(Tip_277:0.9773509937158892,((((Tip_3206:0.5101949324302003,Tip_3207:0.24265913308219123):0.1640866917797618,Tip_2090:0.23146384029832565):0.7614010595514681,(Tip_2173:0.13755354111540374,Tip_2174:0.3400544896497796):0.13810900544531435):0.39016002645892556,((Tip_1875:0.292460900997082,Tip_1876:0.5921319184884234):0.8669905537147947,(Tip_1836:0.46957865103475754,Tip_1837:0.747355008235818):0.03515606023968962):0.48967520300292416):0.6402783261399203):0.9186117650222054):0.009779222154565226,(Tip_407:0.7817453884153375,(Tip_1309:0.10125807809082665,Tip_1310:0.065205494968896):0.6884979366792354):0.46719606351685655):0.0945552825627804):0.13617772035041412,(((Tip_1645:0.4495110635681247,Tip_1646:0.9032673951030322):0.2965973265946961,(Tip_2454:0.1731215069976871,Tip_2455:0.05820806174074444):0.11257516201005893):0.7376004110946976,(((((Tip_2179:0.02802201400150546,Tip_2180:0.2653978256435079):0.13232558855280793,Tip_1843:0.24027477213749895):0.051686836287755056,((Tip_1208:0.9225601793155942,((Tip_1493:0.16179512546153907,Tip_1494:0.01736415974723006):0.910702103828425,Tip_1416:0.4561996043171653):0.13258130774577845):0.5690296331497364,(Tip_1517:0.954205946106748,Tip_1518:0.8834244374648837):0.5977244925364553):0.3273824838119231):0.8879204631775961,(((Tip_1176:0.18341759376198732,Tip_1177:0.14959881026744687):0.36049688570124444,Tip_521:0.18467034682488007):0.8019825852232232,(Tip_165:0.2868469191039031,(Tip_575:0.7052351065685726,(Tip_2590:0.1655205885599304,((Tip_4082:0.9833684976178834,Tip_4083:0.36433068806739194):0.16542410764976834,Tip_2686:0.4626547029189797):0.6945436687401826):0.6501849054790403):0.17213103068060867):0.6354137617589769):0.2850100149260895):0.43488290684295844,(Tip_1384:0.9838028415070904,Tip_1385:0.7784221978541479):0.3653048660613399):0.5675960107005519):0.02138607101209726):0.5085171724978126):0.3901296545690214):0.37374621933810925):0.5778590670718753):0.17432815872165255,(((((((Tip_2595:0.1938138680259842,Tip_2596:0.4367969831669744):0.8293514052241282,((((Tip_3105:0.6043906507199033,Tip_3106:0.7942208456362284):0.7313391248495686,Tip_1527:0.6694339491001281):0.07834749888469912,(((Tip_3337:0.0040007662798545555,Tip_3338:0.27590557698565504):0.5719924293099451,((Tip_1235:0.40804196760194145,Tip_1236:0.7877026310238847):0.6969973470458232,(Tip_2764:0.019805027393266728,Tip_2765:0.39529056827755255):0.42905377903625846):0.8958216610809485):0.36254910311251454,((Tip_1030:0.9782609101941026,(((Tip_1794:0.2681357558451595,((Tip_2420:0.2163769394468962,Tip_2421:0.7030187999278144):0.5367657662306424,(Tip_2149:0.13390577314179142,Tip_2150:0.7305140794339988):0.34220647656805103):0.36005481392738603):0.8119729516105743,Tip_1786:0.15339129232701645):0.16190931427213887,(Tip_1565:0.7019271800787515,(Tip_2633:0.39971066870251254,Tip_2634:0.12264898310210431):0.3337137851844177):0.9403738268936315):0.7742774926338772):0.07112265822818209,(Tip_2867:0.6724253529505109,Tip_2868:0.3946855707822574):0.09981659035223832):0.36305876793088215):0.736177281305626):0.043340230727779594,(Tip_357:0.21542571304248254,((Tip_3749:0.6206673114522187,Tip_3750:0.6024671691844627):0.9633131290689236,Tip_374:0.6451170718699094):0.07402640038839794):0.6139002794111827):0.004524968901609417):0.2758830010745111,((Tip_2293:0.17469082412581124,Tip_2294:0.5113629070593255):0.9294458998395577,((Tip_2219:0.059274813987585134,Tip_2220:0.42468422178788917):0.8630632297065427,Tip_1399:0.5328397219226266):0.4525123895915341):0.7542405981033294):0.048315498374436536,(Tip_11:0.22725635281348322,(Tip_1155:0.16121254087865677,(Tip_2297:0.8403831092551058,Tip_2298:0.17708688040420598):0.14913002416712626):0.5845760887852102):0.014380133827216774):0.8922079795155179,((((Tip_475:0.8625440066080483,Tip_476:0.12216233845080433):0.15483295265404104,(Tip_947:0.428517530978275,(Tip_1059:0.7528836625172276,((Tip_3952:0.5220647328327314,Tip_3953:0.49623966933746994):0.728416258168576,Tip_2008:0.14154116988652918):0.0529848845734657):0.5136477986495008):0.9562311469739508):0.024407435451384137,(((Tip_860:0.42758898392183015,Tip_861:0.9173858922844075):0.04569766921005739,(Tip_369:0.20589919154145603,((Tip_3797:0.15612712278794325,Tip_3798:0.9865393846554151):0.10647094408109756,Tip_2771:0.7055039701192677):0.812965389525959):0.5998057827873805):0.5438556987081102,Tip_48:0.2476386422821047):0.8533030122280786):0.5961825746706038,(((Tip_1764:0.4027796122951723,Tip_1765:0.6645488538091033):0.7180867516987425,(Tip_3028:0.491240110709113,Tip_3029:0.04513032728962875):0.3178106763185428):0.7794769063865832,((((Tip_1701:0.5711176782212376,(Tip_2486:0.8508608893371197,Tip_2487:0.3137786362530018):0.8790191314107975):0.7783971896541342,(((Tip_2377:0.842400004591714,Tip_2378:0.5467815409013251):0.8188393992191144,Tip_1703:0.7261668574391067):0.9286786075997386,Tip_1491:0.3520982088408025):0.5005348061564037):0.378526699610396,(Tip_158:0.5430275723038412,(Tip_388:0.5091119598109369,((Tip_1539:0.10742207914616765,Tip_1540:0.5243741743920622):0.3805604962878851,((Tip_2335:0.3101393793437008,Tip_2336:0.46558151972368994):0.8857627076997436,Tip_1654:0.1811254639520361):0.09004836478496357):0.7787087208080664):0.7161847827650285):0.008112470990539748):0.24095880335635309,(((Tip_2880:0.9529069370570661,Tip_2881:0.21638333695646816):0.09640108349199572,Tip_655:0.49484756963787163):0.49655097894181177,(Tip_3717:0.8162680718956757,Tip_3718:0.7910811122752671):0.11634167457478682):0.04655704452724372):0.9530252313939402):0.5178000933845043):0.006579990894975883):0.4254145911975266,(((Tip_912:0.2272979141903275,Tip_913:0.15160989124007346):0.40506565596128974,((Tip_3094:0.4275990447977461,Tip_3095:0.5796133663707519):0.72897282110285,Tip_1243:0.0802885921993307):0.9169884981189176):0.760116452706957,((Tip_2055:0.6732042542065254,Tip_2056:0.1453019140028578):0.25865467338767645,(Tip_2353:0.7476796130417735,(Tip_3759:0.369924621672633,Tip_3760:0.9673788556463541):0.37379523120199476):0.3734345467118133):0.07665367354034938):0.5619547610452417):0.5032624179515358,((((((((Tip_3345:0.096551180822011,Tip_3346:0.24376443833002717):0.2110958701591972,Tip_1673:0.25856608195158753):0.46565078512271574,(((Tip_139:0.6934960993354493,(((Tip_3041:0.2144802718533573,Tip_3042:0.17208575312011307):0.9633923683620345,(Tip_1027:0.5607251929972907,(Tip_1114:0.541424925502318,Tip_1115:0.8873779788408314):0.13625055669088243):0.04762331552145005):0.8503043533650743,(Tip_737:0.20177838192797862,(Tip_1550:0.6848514692741166,Tip_1551:0.10738635597749455):0.17276839606621383):0.3898806220589218):0.6002098488154527):0.24167057262154193,((((Tip_447:0.9169772989117911,(Tip_3212:0.42167563862822766,Tip_3213:0.5513500178424723):0.14553249898041656):0.8203520182598901,Tip_413:0.22160761842895388):0.19967422634475895,((Tip_3973:0.9431650624783917,Tip_3974:0.1502055551001595):0.8439265226877458,Tip_955:0.42636455539423546):0.37451027103784457):0.13026047779174846,((Tip_645:0.49997457347950947,(Tip_1915:0.0025149325600253665,Tip_1916:0.1387968578958887):0.508848829027247):0.423743112292977,(((Tip_3920:0.10654782235119344,Tip_3921:0.5624800916339447):0.7322605297564265,((Tip_2774:0.037553463446065846,Tip_2775:0.34752571288127554):0.27013661489994756,(Tip_3321:0.26063726510664365,Tip_3322:0.2591811118211481):0.31449966616936065):0.16124952163451994):0.46317876334803487,((Tip_641:0.6291892963735647,(Tip_1964:0.27077557521739903,((Tip_3010:0.28988102050567033,Tip_3011:0.5577889659019767):0.7295010361200384,(Tip_3667:0.15943020346982706,Tip_3668:0.08636395327762184):0.21608082756978836):0.3252468248301824):0.8626034180887956):0.13862416863710977,(Tip_3117:0.832336692960175,Tip_3118:0.4848926737333909):0.7105134288696625):0.8172123688115557):0.699983141579072):0.915736304182465):0.5763818288504772):0.06228008187427393,((Tip_3005:0.14475393691707694,Tip_3006:0.038227241746529916):0.7294744407617788,(Tip_2559:0.4260794131122313,Tip_2560:0.9676431963304813):0.7033905920045019):0.23159251382585383):0.8722620293377735):0.6341566743956549,((((((Tip_2496:0.42225205457463744,Tip_2497:0.3641668690075367):0.43180878366487346,Tip_909:0.39168295684952054):0.8035168351186436,Tip_131:0.9868768231412715):0.8015013126265941,(((Tip_1079:0.2626087101860014,Tip_1080:0.9764062171923461):0.7523291674273086,Tip_321:0.5293928436334482):0.07685917551859887,(Tip_1158:0.35738247714796983,(Tip_2588:0.5356962953862909,(Tip_3007:0.6861327128313435,Tip_3008:0.43862956733101516):0.4464529345042186):0.959742568823196):0.6198385486066402):0.29477635208697506):0.303897630221605,Tip_23:0.48216368355335726):0.496004435080134,((((Tip_848:0.6457784674784978,Tip_849:0.016133113299397112):0.7507212802881794,Tip_335:0.534347933863138):0.06737705973066538,((Tip_831:0.5632203759564871,(Tip_1197:0.25400865888604995,Tip_1198:0.9815189396209698):0.3239676215546159):0.7573320648420646,Tip_188:0.8743475936053486):0.3127507406341359):0.1500729578781382,Tip_68:0.9243082245333525):0.3316895122499607):0.6137996309719246):0.8105751865404441,((Tip_3:0.6262544123847377,((((Tip_1545:0.2872260258166609,(Tip_2044:0.10439980476607276,Tip_2045:0.465415820180184):0.6913852678272359):0.21083677814225052,(Tip_619:0.1464280334297207,((Tip_2351:0.3877746463158722,(Tip_3661:0.34334570648654245,Tip_3662:0.6697022502075052):0.9299523235274424):0.4036393203818358,Tip_1696:0.856169243188911):0.3011677982884468):0.18102006597643527):0.24550503090460887,(((((Tip_3855:0.05209976600505371,Tip_3856:0.6859857608489673):0.7476966517142108,Tip_3358:0.5159910387387041):0.9155235409852854,(Tip_1397:0.6036498839913803,((Tip_2247:0.03298758777518423,Tip_2248:0.7685342249878749):0.8835221250978248,Tip_1900:0.26025839627963704):0.808687624688069):0.44742924212107044):0.4724296946326093,((Tip_1075:0.7736253953469951,((Tip_3657:0.16590128312502034,Tip_3658:0.6809760900494277):0.534433648607604,Tip_2920:0.39717974322137684):0.07496116690110766):0.6061251551164015,Tip_924:0.5610830051944659):0.2039650775806794):0.9233399235802453,(Tip_715:0.9603033531796268,Tip_716:0.7857200211824674):0.19144800741031243):0.7736238206577478):0.9842686747668044,((Tip_171:0.2800859258304368,((Tip_322:0.7820069039071535,(((Tip_2571:0.41018626292101734,Tip_2572:0.8746197216169266):0.5854018807126647,Tip_2131:0.18661171484492584):0.5912699439431819,Tip_400:0.2175455532625518):0.43993048100912113):0.48170858863268806,((Tip_676:0.06141458217276572,(Tip_838:0.013004576707496007,(Tip_1822:0.3653960402207726,Tip_1823:0.17526045307981059):0.6426254714350764):0.3962624871823875):0.1954773494402736,((Tip_1209:0.4558967133246483,Tip_1210:0.6345035571100838):0.6983268513166921,Tip_647:0.8114769691036446):0.7523624240175825):0.9252017767102487):0.9277741963458165):0.5014530723822177,((Tip_147:0.8061265872461842,(Tip_324:0.4872437426419637,(Tip_972:0.40806458408774676,(Tip_4015:0.7221106954702884,Tip_4016:0.9055643496989071):0.3817736694666628):0.5111460146452109):0.967529114075333):0.33429954498443304,((Tip_631:0.3424650631568225,Tip_632:0.5515919775126925):0.9978843667680927,(Tip_2089:0.9899321106542904,(Tip_2907:0.9958976949502449,Tip_2908:0.04039666661375212):0.7351090481989385):0.9537503314901146):0.6746039068117382):0.9243167846616126):0.8466961467882951):0.33542927485032326):0.18559189294545494,((((((Tip_57:0.8152081072169314,((((((Tip_1959:0.4875660999044738,Tip_1960:0.20007944218427653):0.19223927268272548,(Tip_968:0.4797123918053518,Tip_969:0.6402496682253733):0.7329196016476835):0.33748237432930217,(Tip_1662:0.917441768382085,(Tip_2446:0.652542977623986,Tip_2447:0.4306721031357531):0.9794936466793056):0.277423109051801):0.4294908100357355,((Tip_3548:0.4669369169780124,Tip_3549:0.8219369994619038):0.9682121801897032,(Tip_1127:0.1759913199317113,Tip_1128:0.8526680425178292):0.8706964423317062):0.2649120749235523):0.24787045278334438,Tip_166:0.5185912699453992):0.518470459697038,((Tip_467:0.3362491687585283,((Tip_3059:0.8156119991124415,Tip_3060:0.6480780176268327):0.39104567990258154,(Tip_3859:0.16172242624330402,Tip_3860:0.9365822737314099):0.3106627763465385):0.6330508706909451):0.13098209191223142,(((Tip_234:0.8024606307465089,((Tip_3173:0.6867490248826412,Tip_3174:0.04300194779732612):0.5951325118787764,(Tip_2354:0.8611627721999526,Tip_2355:0.38149073827543906):0.2368618674215353):0.8227461725588439):0.496782609158722,(((Tip_2429:0.17161706434325474,Tip_2430:0.915217580747439):0.42571871492688423,Tip_808:0.7987318013718236):0.9780728376100488,(Tip_985:0.5761115794175284,(Tip_3794:0.4122508166067536,Tip_3795:0.6748137032186701):0.2866068634309715):0.5681837663734141):0.12095992667444808):0.5508038779872948,((Tip_130:0.18387920125109714,(((Tip_2565:0.18961680160272507,Tip_2566:0.24238076506840248):0.01804081535621712,(Tip_896:0.18583821317577204,((Tip_3377:0.5840771706219696,Tip_3378:0.14142192870412787):0.578371008191964,Tip_2199:0.6285657967936148):0.09106297187885729):0.1588630993023846):0.6547502883948201,Tip_150:0.7327770793825776):0.8768764853890948):0.5366515335238745,(Tip_1266:0.552069091975301,(Tip_3391:0.4784641582148534,Tip_3392:0.4594696900365425):0.27006173882224477):0.1764668816220775):0.16384019334172503):0.31795519023175944):0.5348973074774406):0.7337142164130354):0.6669151481108231,(((Tip_3240:0.7514474745673569,Tip_3241:0.9995098039830431):0.4030900710386905,(Tip_733:0.8921228287789776,Tip_734:0.22978084445763414):0.9246539343067346):0.2726181514047618,(Tip_2431:0.03436525767199275,Tip_2432:0.22844230600502702):0.6869674603738283):0.2712153134222228):0.1056606397787207,((Tip_2448:0.3153769538920121,(Tip_3264:0.18715857375469241,Tip_3265:0.9023398568709452):0.04208356223187655):0.12804924522239208,((Tip_2547:0.31512609604012737,Tip_2548:0.48012485341972666):0.43124557015615583,(Tip_2472:0.1144445936772043,Tip_2473:0.16905447097513168):0.13024280867627527):0.5051386035314707):0.47814551849534687):0.11717739615256971,(((((Tip_1555:0.3428681512642506,Tip_1556:0.5704352106022487):0.30686786891244544,Tip_1392:0.6687815089614674):0.06937355085071953,(Tip_2349:0.8731080547705224,Tip_2350:0.94552486341977):0.7507492705892642):0.04866261350589303,((Tip_3090:0.32404817022812377,Tip_3091:0.2253456217668302):0.6147715335177488,(Tip_2312:0.9242160301273022,Tip_2313:0.9195051003368737):0.22054643329211904):0.6725879900137531):0.31943242708172015,((Tip_83:0.5682154230880787,(Tip_446:0.5074241318761257,(Tip_2610:0.9370360322792305,Tip_2611:0.8542032006295494):0.149423981453053):0.49584872421842335):0.9178724997192353,((((Tip_1018:0.8842944051153844,((Tip_1769:0.003626439753779939,Tip_1770:0.7389192329089169):0.16022224954376957,((Tip_3897:0.7390460380642729,Tip_3898:0.7145277526818592):0.8882224962663137,Tip_1874:0.8912693494993488):0.4079825971007387):0.5930665238933801):0.26877726694781895,(Tip_1407:0.8461800690826953,Tip_1408:0.8032132024912421):0.38219667648938954):0.6908894738445677,(Tip_1615:0.41546565683730374,(Tip_2580:0.1350967573466131,Tip_2581:0.47236367761205034):0.10158255450509686):0.633322322091908):0.8474373398569308,((Tip_507:0.25696053834516897,Tip_508:0.8455157051666263):0.7677349300689841,Tip_402:0.4236506569054911):0.8269667306710909):0.27909902665935493):0.774734109721228):0.6376260904732914):0.16804148978065833,(((((Tip_1924:0.19171172935188366,(Tip_2330:0.0894346565889075,Tip_2331:0.33882625832827373):0.5952430273612394):0.7403309315462164,(Tip_1302:0.6315109423542509,Tip_1303:0.049975084067902534):0.30978524121186823):0.6815299858921954,((((Tip_3803:0.8137068598218377,Tip_3804:0.8311574114206847):0.44793637334421904,Tip_3365:0.6015577706268269):0.29234313449328486,Tip_368:0.9927051197592037):0.7060974993318759,Tip_239:0.2892959127217826):0.33044661520369195):0.7225267537534905,(((Tip_707:0.977977152631412,(Tip_1636:0.5370544533682517,(Tip_3328:0.081224723254652,Tip_3329:0.2446043762412989):0.8417462320496912):0.008937277324390064):0.9255289093857774,Tip_458:0.6717274442327471):0.7724212178825165,Tip_151:0.00411170477966245):0.30393493309416864):0.7146927432821596,((Tip_2733:0.8151458318498752,Tip_2734:0.28455435627480336):0.29581252185536944,((Tip_465:0.918489938381958,Tip_466:0.2230507115536765):0.946476518565014,((Tip_3156:0.7879446039964367,Tip_3157:0.8638112971849009):0.1747046307296754,(Tip_3576:0.3827821106818767,Tip_3577:0.7561535448057503):0.201697378501525):0.7393912205455418):0.5208135166045178):0.4825100580068478):0.22357948274773737):0.2988723807937979,((Tip_833:0.13366018610273064,((Tip_1656:0.41670722068016075,Tip_1657:0.9375083405211256):0.43340358304728005,(Tip_3578:0.5277108523999191,Tip_3579:0.4686222270455296):0.3111208360421294):0.8754494609287828):0.004091705544502779,(((Tip_2410:0.21584865621521113,Tip_2411:0.805992247903273):0.6529905665580569,Tip_292:0.5359687301338201):0.8775714965801998,((((Tip_3917:0.4773354034291302,Tip_3918:0.25195687298435687):0.5572835241843783,(Tip_336:0.47361246057272566,Tip_337:0.7686291943924116):0.21345675880397463):0.6994190067754714,(Tip_219:0.05423373034207206,(((Tip_3639:0.43631331892168673,Tip_3640:0.2532514488361955):0.05484979752712542,Tip_2821:0.3367636204911124):0.13561357860594653,Tip_315:0.816266207158921):0.7942620668587437):0.2713355162340405):0.48937894811055543,Tip_32:0.9732544186111225):0.523012076767635):0.09244256401496648):0.5768533829184217):0.5236901541885988):0.03614240736754107):0.5781012963861747,(((((Tip_1525:0.2922521810681454,Tip_1526:0.3222627241615387):0.5951910721551068,(Tip_245:0.45175970284869804,((Tip_1336:0.8954538526974282,Tip_1337:0.10634981490889074):0.9541863248865412,(Tip_3614:0.04470385495900702,Tip_3615:0.7757121333145832):0.9482636179539864):0.5563275359557723):0.3399439432336077):0.06702146287253313,Tip_4:0.812337518181718):0.019709542111252427,((Tip_2937:0.7077732153422639,Tip_2938:0.4530706815293526):0.8417179194729119,(Tip_2147:0.839636849084776,Tip_2148:0.8419524014152554):0.7026148896938478):0.08195760482395724):0.5204394863168632,((((Tip_2358:0.9521450721167481,Tip_2359:0.8255090727618513):0.7938593969990057,(Tip_1326:0.08695946144539607,Tip_1327:0.09284881911262065):0.7799913163132246):0.7807002123250604,(Tip_1448:0.7929711513222152,(Tip_2006:0.48555807908874393,Tip_2007:0.6864767352309868):0.1839153737722066):0.863406239352581):0.41644527120909897,((((Tip_3022:0.7594414938310368,Tip_3023:0.9357995434448627):0.41170885185199224,Tip_859:0.04859817067177133):0.3636694821692183,((Tip_965:0.885224105214521,Tip_966:0.14339281274069235):0.1646387684226385,(Tip_1015:0.2792900961291264,Tip_1016:0.3537195838210776):0.1183118664300083):0.5448489844927693):0.9734240647048572,((Tip_635:0.6989585899142471,Tip_636:0.7440247041481376):0.4455823972555654,Tip_29:0.10102597234237225):0.06038608209986044):0.5147059294005406):0.4742011453844904):0.9366590492055563):0.047084273065767825,((((((((Tip_2488:0.4427276112501545,Tip_2489:0.6128834165519961):0.6618938635084758,(Tip_2665:0.20550941379614993,(Tip_2685:0.2746040387022072,(Tip_2801:0.6306754671641475,Tip_2802:0.09130038317641756):0.5213849367694535):0.22782369129960867):0.6880397141075257):0.05295237862129348,(Tip_802:0.014739943766647536,(Tip_4058:0.18934904184789966,Tip_4059:0.781200954838349):0.8534860425788172):0.8047762139317113):0.619229088833558,(Tip_661:0.2693217990137949,Tip_662:0.900322479948681):0.4974725867616188):0.694779248788443,((Tip_118:0.9929288610220537,((Tip_1239:0.912549284849233,Tip_1240:0.7877931065851891):0.7170528032331236,(((Tip_3471:0.5238908706300275,Tip_3472:0.6173704209197465):0.12172975558169252,Tip_1649:0.14258005041690314):0.726923832795663,(Tip_978:0.9762708460365345,Tip_979:0.5789023767579372):0.3598345198372756):0.820585257371879):0.032191447971851604):0.8663332077705415,(((Tip_3050:0.29619924613999815,Tip_3051:0.9992661662253041):0.4921232445623107,(Tip_810:0.48212398895347747,(Tip_2040:0.5626528637798929,(Tip_2395:0.15736321097715833,(Tip_2459:0.8737396326873915,Tip_2460:0.20810304049387032):0.3415244575406709):0.32798011317132875):0.9898142342827092):0.20044397262161795):0.2546633717990684,(Tip_4020:0.8318046531929939,Tip_4021:0.9166459918520287):0.35780008487398113):0.8341781845841229):0.301430614269776):0.538818799760136,(Tip_175:0.5614534832551825,(((Tip_1258:0.6959629730520823,((Tip_2814:0.09727588256133654,Tip_2815:0.35155611088130084):0.8449949192272602,Tip_1902:0.38309327672188437):0.4349896859844465):0.7900460745317672,Tip_723:0.7652205811319412):0.9675047076632921,Tip_278:0.7411276210058482):0.9122368355601533):0.8453678649396086):0.2788577828085789,((Tip_516:0.8521198152015883,((Tip_2751:0.6658098748627769,Tip_2752:0.8026967482599642):0.020780622564147866,Tip_872:0.11913872859034157):0.49125910228274533):0.22633664840603768,((Tip_1532:0.7314619033523638,(Tip_1820:0.9148946272966736,Tip_1821:0.40034516230864525):0.9676198089068755):0.28161589790401764,(Tip_98:0.0080381066515478,Tip_99:0.9150517416964935):0.7143032468598959):0.46080382440514883):0.6654288162351196):0.6484146128614183,((((((Tip_319:0.028149024632532743,Tip_320:0.33804584059179704):0.07124564667282866,(((((Tip_3938:0.8229247216150691,Tip_3939:0.13330250288311604):0.2238937998022648,Tip_2233:0.4900582960725676):0.6172431729324969,Tip_1867:0.7906706847648706):0.6103476684244635,(Tip_2422:0.006815626502516901,(Tip_3827:0.30823643555116786,Tip_3828:0.3899163309953264):0.7572813493147224):0.7953001099356073):0.8348368349416462,((Tip_1961:0.5442852296495363,Tip_1962:0.9072577074861056):0.2379687875241501,Tip_699:0.012655682159540325):0.744498278982063):0.635080347859231):0.6242946070935259,((Tip_799:0.9535859952965481,((Tip_2614:0.15566954765079632,Tip_2615:0.8528592537971359):0.8792265584751963,Tip_1644:0.6239008593181838):0.48522577934347383):0.12307908308276051,Tip_481:0.17735054975966483):0.8684492026634298):0.28767528463378483,(((Tip_2637:0.3513483358196014,(Tip_3368:0.858270333691818,(Tip_3505:0.992467377323872,Tip_3506:0.5541366041806821):0.5965760147644515):0.8789517524126037):0.27047493784161397,((Tip_3159:0.4005512330713574,Tip_3160:0.8022070016159987):0.6845794206623591,((Tip_3171:0.48259111620230416,Tip_3172:0.45816630594612534):0.9888577433960505,Tip_2711:0.6517962020004429):0.9885620877833386):0.33195806519920606):0.7841247493314888,Tip_420:0.4258798244824124):0.019207448686262125):0.13709169684059513,((Tip_258:0.5289312406224138,((Tip_1420:0.9480235868452954,(Tip_1872:0.6152929249030277,Tip_1873:0.534742358849155):0.2671185881587238):0.9808500797690778,Tip_491:0.7936421917191366):0.0759102963648248):0.11477255922835354,(Tip_280:0.593144776566498,((Tip_703:0.5215039249665786,((Tip_2973:0.7410295169102008,Tip_2974:0.4883358601310677):0.505849966694674,Tip_2334:0.826928065882226):0.5407877059117244):0.6051989438309363,(((Tip_2113:0.3962748330833664,Tip_2114:0.3780276736165813):0.7871640316122049,Tip_1958:0.6814997987390414):0.9884305970891429,(Tip_3655:0.18340377214594136,Tip_3656:0.36280642242318095):0.652617379958842):0.4928510812836468):0.7409667255781542):0.9784444637221714):0.41657367112915683):0.30579090015375376,(Tip_112:0.03172779692759173,((Tip_427:0.37725413327025115,(Tip_1194:0.22062909896190647,(Tip_2803:0.3944243302353179,Tip_2804:0.9748278330002818):0.602606890175129):0.026500636011645304):0.12371666475375134,(((Tip_1629:0.38857116933521285,Tip_1630:0.478380245481508):0.7041566310650339,(Tip_2375:0.4919378933563397,Tip_2376:0.47689521166225757):0.20896736770925126):0.5037564564066651,(Tip_2249:0.38021317753834444,(Tip_2896:0.8646161286092204,(Tip_3473:0.1669860866746163,Tip_3474:0.8296349237750934):0.4642147676655349):0.3519883970317661):0.02680931077492798):0.04563412017318758):0.6665505302989242):0.9238164068131081):0.5019791493461381):0.14673323543347389):0.3758351377919982,(((Tip_429:0.4074413337106186,Tip_430:0.8394328441243673):0.21982116267451357,((Tip_1165:0.43830320005148105,((((Tip_3875:0.8370122047047232,Tip_3876:0.46903568292721365):0.8012154994207336,Tip_3765:0.6525986745844506):0.7506988491180906,Tip_3360:0.49556825895552087):0.8638413700766299,Tip_1981:0.46243129331941596):0.3102470082583285):0.890826678047257,(((Tip_2612:0.8296173509552601,Tip_2613:0.8025141000289407):0.9744547196923419,((((Tip_1308:0.740863800442231,(Tip_1401:0.24307963635760355,Tip_1402:0.8561477588997635):0.6121808779992002):0.853695805547058,Tip_878:0.8953702853117106):0.986143070105177,((Tip_1729:0.03601051868881907,Tip_1730:0.09388587388427781):0.11050799976260316,((Tip_1787:0.516796475176644,Tip_1788:0.8391045930959238):0.295719198444175,((Tip_3262:0.6470203102778803,Tip_3263:0.2806926556426375):0.26064042843850166,Tip_953:0.3466301723117986):0.9549614875575441):0.3456463987926528):0.052382128534968424):0.6376412392269285,Tip_417:0.387102325344028):0.44974323692657314):0.63322661018951,(((Tip_1134:0.36568299803589327,Tip_1135:0.6033541250046159):0.03246515322796498,((Tip_4094:0.12251543258595816,Tip_4095:0.9171501384466312):0.5443393997625258,(Tip_927:0.6723348446199958,Tip_928:0.03353894293351068):0.2607519095468965):0.9466922832354793):0.47249482227883594,Tip_210:0.25824581948661707):0.5571356779313599):0.7467137208694753):0.014699489091471141):0.9333853012008243,(((((Tip_1247:0.3994306705174318,Tip_1248:0.9346787242020183):0.23599337876059368,(((Tip_3516:0.5835909216838292,Tip_3517:0.4430091178340956):0.1290282639135814,Tip_3140:0.0030690671999055773):0.4200461602798866,Tip_2636:0.20729054119754745):0.07218319152562168):0.28199253739778407,Tip_944:0.39764522692849524):0.8945474098362266,((Tip_409:0.0666553418719281,((Tip_4040:0.2956039869921989,Tip_4041:0.06015415498769976):0.3236387593082728,Tip_1473:0.6679515791301306):0.8852934526126707):0.5216173960652556,((Tip_797:0.26395229954776334,(Tip_904:0.772252501058429,Tip_905:0.6504383776702334):0.62142274864619):0.8491323206932015,((Tip_228:0.7636265898112017,((Tip_1758:0.4337791936757349,Tip_1759:0.6918633269286096):0.042456173850309004,Tip_1338:0.6619845247305916):0.30183842332558114):0.7501082003406072,((Tip_2171:0.2872374339951355,Tip_2172:0.9775191006416888):0.8007096934428409,(((Tip_3776:0.11348010470260064,Tip_3777:0.35209382122096816):0.33528152503923575,Tip_1700:0.23696354953318854):0.19073333550698865,Tip_1343:0.36973749123968064):0.7891650905122495):0.47223251524582743):0.5005446610690609):0.7946050914705657):0.9510696971135881):0.32260331057965935,((((Tip_601:0.3157520358662486,Tip_602:0.4724020016630154):0.003621009194466617,(Tip_3586:0.5894188009252546,Tip_3587:0.48352897553490826):0.6660707916815103):0.6038363769839309,(Tip_3907:0.3106179897971531,Tip_3908:0.5688163510913558):0.07582225363058778):0.13488676455366821,(Tip_1816:0.7368559500169343,Tip_1817:0.6986376988309315):0.10126940851084698):0.39042555726469785):0.46368006339249446):0.9672057462921153):0.004987071564877689):0.7241891516691138):0.43018427051295627):1.05079);
