# Supplementary material for: Phylograd: fast column-specific calculation of substitution model gradients
Source: BMC Bioinformatics. 2025 Dec 23;27:20. doi: 10.1186/s12859-025-06353-4 (PMC12836810; doi:10.1186/s12859-025-06353-4)
Supplement: Supplementary file 1 — (zip 4800 KB) [file 12859_2025_6353_MOESM1_ESM.zip › tree_64.nwk]

((Tip_0:0.24534959468383777,(((Tip_27:0.2675040077337719,(Tip_45:0.9206927806087595,Tip_46:0.7699566355922041):0.14163765874867287):0.854480742093636,(Tip_47:0.6213560267484335,Tip_48:0.9919012793012073):0.5564537393126028):0.8899819962550624,(((Tip_12:0.07598145043289584,(((Tip_55:0.9116216630873295,(Tip_60:0.4987153471625133,Tip_61:0.4267466782866066):0.7359508716271375):0.7529480934114496,Tip_37:0.5196840350395532):0.143682564367384,(Tip_32:0.32249122697684673,Tip_33:0.4472822060077703):0.5917761289794922):0.8487788617101404):0.6765420050761211,Tip_9:0.7059823325378957):0.9948163895167648,Tip_3:0.5322806337922894):0.6859388775740011):0.3419309508350475):0.101675,(((((Tip_53:0.09940779162808525,Tip_54:0.22206731728362908):0.6060517311524793,Tip_14:0.043238245509066214):0.5556416999440431,Tip_4:0.8794008935478306):0.2529655870378876,((Tip_8:0.0993079906390744,(((Tip_35:0.6364849795226116,Tip_36:0.3445906110417727):0.7886771904897473,Tip_16:0.35748782285324654):0.33068812525598207,((Tip_42:0.9013806299603186,((Tip_50:0.971760889448628,Tip_51:0.40139682211287514):0.2085099064903783,Tip_49:0.345154034831761):0.37555126693883095):0.882949130900302,(Tip_26:0.7703700287181581,(Tip_58:0.7084110503483382,Tip_59:0.2196593678220759):0.07195499260709333):0.39435387019604945):0.9229762498100604):0.8500645517592644):0.35280284793931255,Tip_2:0.3061694459029552):0.38609729163457335):0.056806554679618926,((((Tip_62:0.61233742328159,Tip_63:0.24490354043670687):0.04200771022709522,Tip_52:0.06590309347090749):0.1203133316759389,Tip_28:0.51376187370333):0.6062643785803151,(((Tip_5:0.10819117387956025,(Tip_18:0.10076230690597082,(Tip_29:0.4231089915539976,Tip_30:0.2915971040355917):0.5491820087005531):0.9016892873262508):0.22524112095000284,(Tip_6:0.7503514348626186,Tip_7:0.7240142432737342):0.6348495932235854):0.4379228124435242,((Tip_13:0.33344415652312615,(Tip_22:0.5141004763639104,(Tip_24:0.8179182103697327,Tip_25:0.22235090833365478):0.549231323455868):0.6274842382426568):0.44444740535976657,((Tip_56:0.9263567374564364,Tip_57:0.014862526135347647):0.9998488662200368,Tip_21:0.12670051353730907):0.8658546862877659):0.5113323236057461):0.31325592576988454):0.1870086688422976):0.11463,((((((Tip_40:0.10381916608985944,Tip_41:0.4456640490422373):0.7059846678184527,Tip_17:0.22110723660785053):0.9172105298826827,((Tip_38:0.8257602862939573,Tip_39:0.4648920073921689):0.10776812287738025,Tip_31:0.1621184850692862):0.21950759335898948):0.3588462179521243,(((Tip_23:0.9299483676873033,((Tip_43:0.5447891258152812,Tip_44:0.35667364015675573):0.9305131951576021,Tip_34:0.3970124305852199):0.8560285677142299):0.6221946581992996,Tip_15:0.5238762218455565):0.22916201229608665,(Tip_19:0.7323095240458214,Tip_20:0.8592454429539443):0.449431486126281):0.24138160119940127):0.8606602908723516,(Tip_10:0.8712349321832237,Tip_11:0.8412325323743218):0.5481644630708794):0.6561851549628644,Tip_1:0.6441274582761393):1.81674);
